# Supplementary material for: Nitrogen represses haustoria formation through abscisic acid in the parasitic plant Phtheirospermum japonicum
Source: Nat Commun. 2022 May 27;13:2976. doi: 10.1038/s41467-022-30550-x (PMC9142502; doi:10.1038/s41467-022-30550-x)
Supplement: Supplementary file 4 — Supplementary Data 1 [file 41467_2022_30550_MOESM4_ESM.xlsx]

## Sheet: Supplementary Table 1
Supplementary Table 1: Gene lists in co-expression clusters
Cluster1	Cluster2	Cluster3	Cluster4	Cluster5	Cluster6	Cluster7	Cluster8
Pjv1_00000033	Pjv1_00000009	Pjv1_00000137	Pjv1_00000049	Pjv1_00000006	Pjv1_00000106	Pjv1_00000046	Pjv1_00001805
Pjv1_00000204	Pjv1_00000026	Pjv1_00000468	Pjv1_00000098	Pjv1_00000011	Pjv1_00000144	Pjv1_00000050	Pjv1_00006445
Pjv1_00000248	Pjv1_00000109	Pjv1_00001814	Pjv1_00000139	Pjv1_00000052	Pjv1_00000434	Pjv1_00000063	Pjv1_00027432
Pjv1_00000414	Pjv1_00000444	Pjv1_00006115	Pjv1_00000165	Pjv1_00000058	Pjv1_00001818	Pjv1_00000094	Pjv1_00005891
Pjv1_00001813	Pjv1_00000465	Pjv1_00026670	Pjv1_00000212	Pjv1_00000067	Pjv1_00006055	Pjv1_00000159	Pjv1_00011636
Pjv1_00027799	Pjv1_00001789	Pjv1_00026750	Pjv1_00000214	Pjv1_00000111	Pjv1_00006056	Pjv1_00000189	Pjv1_00011641
Pjv1_00027441	Pjv1_00001845	Pjv1_00026976	Pjv1_00000232	Pjv1_00000141	Pjv1_00006057	Pjv1_00000202	Pjv1_00026109
Pjv1_00027353	Pjv1_00006063	Pjv1_00027132	Pjv1_00000403	Pjv1_00000166	Pjv1_00006058	Pjv1_00000203	Pjv1_00001429
Pjv1_00027355	Pjv1_00026268	Pjv1_00026510	Pjv1_00000439	Pjv1_00000175	Pjv1_00006059	Pjv1_00000219	Pjv1_00005607
Pjv1_00024873	Pjv1_00007676	Pjv1_00027116	Pjv1_00001791	Pjv1_00000177	Pjv1_00006066	Pjv1_00000419	Pjv1_00007975
Pjv1_00006435	Pjv1_00007686	Pjv1_00027118	Pjv1_00006067	Pjv1_00000181	Pjv1_00006096	Pjv1_00001797	Pjv1_00010900
Pjv1_00006466	Pjv1_00007700	Pjv1_00027119	Pjv1_00025600	Pjv1_00000426	Pjv1_00006097	Pjv1_00029891	Pjv1_00009938
Pjv1_00026346	Pjv1_00026751	Pjv1_00002755	Pjv1_00007697	Pjv1_00000429	Pjv1_00026075	Pjv1_00023781	Pjv1_00001449
Pjv1_00006676	Pjv1_00024865	Pjv1_00005980	Pjv1_00027709	Pjv1_00000454	Pjv1_00029956	Pjv1_00026460	Pjv1_00008970
Pjv1_00006870	Pjv1_00006410	Pjv1_00006006	Pjv1_00023790	Pjv1_00006070	Pjv1_00025899	Pjv1_00026343	Pjv1_00005367
Pjv1_00006965	Pjv1_00006426	Pjv1_00026304	Pjv1_00011063	Pjv1_00006071	Pjv1_00006442	Pjv1_00026347	Pjv1_00002431
Pjv1_00007002	Pjv1_00026769	Pjv1_00026305	Pjv1_00027171	Pjv1_00006073	Pjv1_00026759	Pjv1_00025798	Pjv1_00002440
Pjv1_00027015	Pjv1_00026985	Pjv1_00028014	Pjv1_00026749	Pjv1_00006075	Pjv1_00027560	Pjv1_00007864	Pjv1_00009702
Pjv1_00011122	Pjv1_00026338	Pjv1_00024685	Pjv1_00027649	Pjv1_00023173	Pjv1_00027291	Pjv1_00027295	Pjv1_00012730
Pjv1_00027435	Pjv1_00026339	Pjv1_00024692	Pjv1_00006406	Pjv1_00007712	Pjv1_00006053	Pjv1_00006687	Pjv1_00001203
Pjv1_00026791	Pjv1_00007420	Pjv1_00009434	Pjv1_00006413	Pjv1_00027702	Pjv1_00006054	Pjv1_00026624	Pjv1_00001225
Pjv1_00008267	Pjv1_00026851	Pjv1_00008339	Pjv1_00006491	Pjv1_00030060	Pjv1_00027895	Pjv1_00026384	Pjv1_00014725
Pjv1_00008341	Pjv1_00027785	Pjv1_00027662	Pjv1_00026341	Pjv1_00011065	Pjv1_00024751	Pjv1_00026422	Pjv1_00014970
Pjv1_00010705	Pjv1_00027786	Pjv1_00010710	Pjv1_00025797	Pjv1_00026973	Pjv1_00006675	Pjv1_00006898	Pjv1_00003383
Pjv1_00010743	Pjv1_00026504	Pjv1_00027497	Pjv1_00026854	Pjv1_00027854	Pjv1_00006971	Pjv1_00006996	Pjv1_00016030
Pjv1_00027370	Pjv1_00027805	Pjv1_00027236	Pjv1_00026862	Pjv1_00025380	Pjv1_00006997	Pjv1_00007005	Pjv1_00014334
Pjv1_00010675	Pjv1_00030282	Pjv1_00027394	Pjv1_00026507	Pjv1_00006424	Pjv1_00026980	Pjv1_00026775	Pjv1_00014852
Pjv1_00027916	Pjv1_00028423	Pjv1_00028336	Pjv1_00027806	Pjv1_00006436	Pjv1_00026783	Pjv1_00026776	Pjv1_00010988
Pjv1_00001098	Pjv1_00026518	Pjv1_00027915	Pjv1_00027807	Pjv1_00006446	Pjv1_00005979	Pjv1_00002715	Pjv1_00004165
Pjv1_00001148	Pjv1_00027876	Pjv1_00001129	Pjv1_00025633	Pjv1_00006474	Pjv1_00006011	Pjv1_00002733	Pjv1_00013010
Pjv1_00001150	Pjv1_00026500	Pjv1_00028159	Pjv1_00027564	Pjv1_00006487	Pjv1_00006019	Pjv1_00002748	Pjv1_00013842
Pjv1_00005918	Pjv1_00006038	Pjv1_00008659	Pjv1_00030284	Pjv1_00025789	Pjv1_00028489	Pjv1_00026537	Pjv1_00029378
Pjv1_00008735	Pjv1_00006043	Pjv1_00007596	Pjv1_00030322	Pjv1_00027554	Pjv1_00028016	Pjv1_00005999	Pjv1_00012308
Pjv1_00027672	Pjv1_00006050	Pjv1_00027490	Pjv1_00024740	Pjv1_00029792	Pjv1_00010465	Pjv1_00006014	Pjv1_00013787
Pjv1_00028099	Pjv1_00028731	Pjv1_00007729	Pjv1_00026278	Pjv1_00027951	Pjv1_00010467	Pjv1_00006020	Pjv1_00014819
Pjv1_00007603	Pjv1_00026575	Pjv1_00027578	Pjv1_00026297	Pjv1_00027886	Pjv1_00010481	Pjv1_00026635	Pjv1_00013143
Pjv1_00007613	Pjv1_00026622	Pjv1_00028451	Pjv1_00027298	Pjv1_00024745	Pjv1_00025560	Pjv1_00024682	Pjv1_00003000
Pjv1_00027984	Pjv1_00006935	Pjv1_00028556	Pjv1_00006656	Pjv1_00026294	Pjv1_00009444	Pjv1_00024688	Pjv1_00003006
Pjv1_00027988	Pjv1_00006936	Pjv1_00009955	Pjv1_00006684	Pjv1_00026298	Pjv1_00026797	Pjv1_00027026	Pjv1_00015032
Pjv1_00009951	Pjv1_00027685	Pjv1_00009220	Pjv1_00027782	Pjv1_00006664	Pjv1_00026679	Pjv1_00028370	Pjv1_00019840
Pjv1_00009275	Pjv1_00028425	Pjv1_00009231	Pjv1_00027105	Pjv1_00006668	Pjv1_00010722	Pjv1_00028125	Pjv1_00021236
Pjv1_00028692	Pjv1_00006947	Pjv1_00009265	Pjv1_00028022	Pjv1_00026416	Pjv1_00006731	Pjv1_00008258	Pjv1_00003690
Pjv1_00025655	Pjv1_00006949	Pjv1_00028653	Pjv1_00028197	Pjv1_00006880	Pjv1_00010666	Pjv1_00008324	Pjv1_00021597
Pjv1_00001335	Pjv1_00006972	Pjv1_00026844	Pjv1_00006945	Pjv1_00006891	Pjv1_00012450	Pjv1_00008332	Pjv1_00004551
Pjv1_00027974	Pjv1_00007025	Pjv1_00024298	Pjv1_00027626	Pjv1_00006904	Pjv1_00012453	Pjv1_00027366	Pjv1_00004593
Pjv1_00008008	Pjv1_00007033	Pjv1_00001338	Pjv1_00002762	Pjv1_00006910	Pjv1_00027412	Pjv1_00010718	Pjv1_00006548
Pjv1_00028038	Pjv1_00027506	Pjv1_00008019	Pjv1_00002763	Pjv1_00027249	Pjv1_00008697	Pjv1_00010738	Pjv1_00023267
Pjv1_00010563	Pjv1_00027507	Pjv1_00008035	Pjv1_00005990	Pjv1_00028021	Pjv1_00011594	Pjv1_00006703	Pjv1_00023387
Pjv1_00028174	Pjv1_00026771	Pjv1_00028040	Pjv1_00006015	Pjv1_00006966	Pjv1_00011616	Pjv1_00006740	Pjv1_00024196
Pjv1_00009567	Pjv1_00026781	Pjv1_00028205	Pjv1_00026306	Pjv1_00006973	Pjv1_00007586	Pjv1_00006741	Pjv1_00024199
Pjv1_00028549	Pjv1_00026608	Pjv1_00007488	Pjv1_00010454	Pjv1_00026572	Pjv1_00025542	Pjv1_00006759	Pjv1_00004765
Pjv1_00028910	Pjv1_00026543	Pjv1_00007529	Pjv1_00026427	Pjv1_00026573	Pjv1_00008217	Pjv1_00006760	Pjv1_00024613
Pjv1_00028814	Pjv1_00027337	Pjv1_00028108	Pjv1_00026436	Pjv1_00026777	Pjv1_00009964	Pjv1_00010686	Pjv1_00029807
Pjv1_00028842	Pjv1_00010478	Pjv1_00028872	Pjv1_00025908	Pjv1_00002720	Pjv1_00009254	Pjv1_00027279	Pjv1_00000772
Pjv1_00028459	Pjv1_00026432	Pjv1_00002228	Pjv1_00024681	Pjv1_00002740	Pjv1_00009293	Pjv1_00008652	Pjv1_00009383
Pjv1_00001070	Pjv1_00026433	Pjv1_00002237	Pjv1_00024683	Pjv1_00027945	Pjv1_00025652	Pjv1_00008671	Pjv1_00025404
Pjv1_00009912	Pjv1_00026435	Pjv1_00007921	Pjv1_00027012	Pjv1_00026646	Pjv1_00028537	Pjv1_00027289	Pjv1_00026650
Pjv1_00007654	Pjv1_00025904	Pjv1_00007952	Pjv1_00011108	Pjv1_00005998	Pjv1_00011289	Pjv1_00011643	Pjv1_00025411
Pjv1_00029296	Pjv1_00025912	Pjv1_00028947	Pjv1_00011123	Pjv1_00026310	Pjv1_00011291	Pjv1_00027720
Pjv1_00008150	Pjv1_00024669	Pjv1_00028123	Pjv1_00027426	Pjv1_00026311	Pjv1_00011293	Pjv1_00007539
Pjv1_00005200	Pjv1_00024680	Pjv1_00028759	Pjv1_00008262	Pjv1_00028250	Pjv1_00001306	Pjv1_00026743
Pjv1_00005202	Pjv1_00024684	Pjv1_00028398	Pjv1_00008335	Pjv1_00028483	Pjv1_00001332	Pjv1_00027491
Pjv1_00005218	Pjv1_00024686	Pjv1_00009780	Pjv1_00027602	Pjv1_00026429	Pjv1_00005595	Pjv1_00007730
Pjv1_00005260	Pjv1_00027025	Pjv1_00028384	Pjv1_00010724	Pjv1_00026452	Pjv1_00005605	Pjv1_00007748
Pjv1_00001455	Pjv1_00027425	Pjv1_00010771	Pjv1_00010749	Pjv1_00026634	Pjv1_00029094	Pjv1_00026119
Pjv1_00012358	Pjv1_00027767	Pjv1_00028605	Pjv1_00026847	Pjv1_00027047	Pjv1_00028443	Pjv1_00009234
Pjv1_00007260	Pjv1_00027774	Pjv1_00029011	Pjv1_00027369	Pjv1_00024667	Pjv1_00009139	Pjv1_00009264
Pjv1_00009006	Pjv1_00027000	Pjv1_00028960	Pjv1_00027382	Pjv1_00025549	Pjv1_00028958	Pjv1_00011299
Pjv1_00008848	Pjv1_00028279	Pjv1_00001036	Pjv1_00027989	Pjv1_00027857	Pjv1_00028240	Pjv1_00027333
Pjv1_00005384	Pjv1_00028281	Pjv1_00009883	Pjv1_00006693	Pjv1_00026785	Pjv1_00008028	Pjv1_00001294
Pjv1_00011449	Pjv1_00027040	Pjv1_00028411	Pjv1_00006732	Pjv1_00027035	Pjv1_00008640	Pjv1_00001298
Pjv1_00011468	Pjv1_00008260	Pjv1_00005205	Pjv1_00006733	Pjv1_00008264	Pjv1_00028462	Pjv1_00001310
Pjv1_00012653	Pjv1_00008297	Pjv1_00028825	Pjv1_00006751	Pjv1_00008284	Pjv1_00009318	Pjv1_00001392
Pjv1_00010293	Pjv1_00028349	Pjv1_00029109	Pjv1_00010676	Pjv1_00008290	Pjv1_00011161	Pjv1_00009114
Pjv1_00010357	Pjv1_00027167	Pjv1_00027867	Pjv1_00010683	Pjv1_00008301	Pjv1_00007498	Pjv1_00009117
Pjv1_00010361	Pjv1_00027169	Pjv1_00007140	Pjv1_00010697	Pjv1_00008316	Pjv1_00007511	Pjv1_00008025
Pjv1_00010388	Pjv1_00027170	Pjv1_00007157	Pjv1_00012445	Pjv1_00008325	Pjv1_00010562	Pjv1_00028916
Pjv1_00011761	Pjv1_00027826	Pjv1_00012153	Pjv1_00027274	Pjv1_00008336	Pjv1_00028735	Pjv1_00008602
Pjv1_00013170	Pjv1_00028188	Pjv1_00012154	Pjv1_00026395	Pjv1_00008337	Pjv1_00002192	Pjv1_00008606
Pjv1_00002613	Pjv1_00006706	Pjv1_00008990	Pjv1_00001120	Pjv1_00026676	Pjv1_00002226	Pjv1_00008615
Pjv1_00008237	Pjv1_00006724	Pjv1_00005433	Pjv1_00005867	Pjv1_00028343	Pjv1_00002233	Pjv1_00008624
Pjv1_00008245	Pjv1_00006748	Pjv1_00008071	Pjv1_00005885	Pjv1_00010703	Pjv1_00010405	Pjv1_00008626
Pjv1_00011801	Pjv1_00006754	Pjv1_00008109	Pjv1_00027667	Pjv1_00028235	Pjv1_00028504	Pjv1_00027964
Pjv1_00008160	Pjv1_00028665	Pjv1_00002480	Pjv1_00027228	Pjv1_00006697	Pjv1_00007908	Pjv1_00028204
Pjv1_00012788	Pjv1_00027389	Pjv1_00029207	Pjv1_00027282	Pjv1_00006709	Pjv1_00007917	Pjv1_00028802
Pjv1_00013644	Pjv1_00010668	Pjv1_00007803	Pjv1_00011622	Pjv1_00006714	Pjv1_00007930	Pjv1_00028162
Pjv1_00013687	Pjv1_00010691	Pjv1_00014358	Pjv1_00027719	Pjv1_00006715	Pjv1_00007934	Pjv1_00007270
Pjv1_00002306	Pjv1_00028285	Pjv1_00009876	Pjv1_00027154	Pjv1_00010673	Pjv1_00028760	Pjv1_00002182
Pjv1_00002371	Pjv1_00012443	Pjv1_00029307	Pjv1_00007544	Pjv1_00010678	Pjv1_00009604	Pjv1_00002218
Pjv1_00010030	Pjv1_00012451	Pjv1_00010927	Pjv1_00007724	Pjv1_00001094	Pjv1_00027967	Pjv1_00002235
Pjv1_00010031	Pjv1_00012452	Pjv1_00010933	Pjv1_00007765	Pjv1_00001128	Pjv1_00027750	Pjv1_00007896
Pjv1_00000898	Pjv1_00001122	Pjv1_00011823	Pjv1_00028622	Pjv1_00005895	Pjv1_00009786	Pjv1_00007904
Pjv1_00000956	Pjv1_00027048	Pjv1_00009736	Pjv1_00025538	Pjv1_00005905	Pjv1_00009833	Pjv1_00007919
Pjv1_00010152	Pjv1_00028227	Pjv1_00013040	Pjv1_00027498	Pjv1_00005929	Pjv1_00010890	Pjv1_00007931
Pjv1_00011954	Pjv1_00008675	Pjv1_00013656	Pjv1_00025656	Pjv1_00008654	Pjv1_00028700	Pjv1_00028326
Pjv1_00013394	Pjv1_00027885	Pjv1_00013686	Pjv1_00013807	Pjv1_00008714	Pjv1_00028808	Pjv1_00028756
Pjv1_00012376	Pjv1_00028415	Pjv1_00029230	Pjv1_00028555	Pjv1_00008721	Pjv1_00010545	Pjv1_00009571
Pjv1_00012853	Pjv1_00007546	Pjv1_00002340	Pjv1_00028081	Pjv1_00011605	Pjv1_00028294	Pjv1_00009583
Pjv1_00012749	Pjv1_00007552	Pjv1_00007134	Pjv1_00026845	Pjv1_00011650	Pjv1_00029000	Pjv1_00028955
Pjv1_00012760	Pjv1_00007570	Pjv1_00012040	Pjv1_00026899	Pjv1_00028095	Pjv1_00028793	Pjv1_00009813
Pjv1_00012768	Pjv1_00007580	Pjv1_00000876	Pjv1_00001326	Pjv1_00027907	Pjv1_00005941	Pjv1_00010896
Pjv1_00002795	Pjv1_00007593	Pjv1_00000912	Pjv1_00001347	Pjv1_00026106	Pjv1_00000984	Pjv1_00027938
Pjv1_00013459	Pjv1_00007609	Pjv1_00000923	Pjv1_00001407	Pjv1_00026117	Pjv1_00001006	Pjv1_00027584
Pjv1_00013463	Pjv1_00026733	Pjv1_00000955	Pjv1_00001415	Pjv1_00026118	Pjv1_00001022	Pjv1_00028293
Pjv1_00012572	Pjv1_00027747	Pjv1_00009626	Pjv1_00005614	Pjv1_00009212	Pjv1_00007333	Pjv1_00029065
Pjv1_00012597	Pjv1_00028719	Pjv1_00009698	Pjv1_00028051	Pjv1_00009215	Pjv1_00029105	Pjv1_00028982
Pjv1_00014177	Pjv1_00007734	Pjv1_00011702	Pjv1_00009109	Pjv1_00009221	Pjv1_00027863	Pjv1_00029014
Pjv1_00014193	Pjv1_00007740	Pjv1_00011175	Pjv1_00009128	Pjv1_00009238	Pjv1_00007174	Pjv1_00001021
Pjv1_00015464	Pjv1_00027714	Pjv1_00012020	Pjv1_00009151	Pjv1_00009255	Pjv1_00007198	Pjv1_00001071
Pjv1_00009501	Pjv1_00028615	Pjv1_00008349	Pjv1_00027681	Pjv1_00009260	Pjv1_00012173	Pjv1_00009887
Pjv1_00009515	Pjv1_00028621	Pjv1_00001725	Pjv1_00008579	Pjv1_00009261	Pjv1_00012359	Pjv1_00009890
Pjv1_00014640	Pjv1_00028562	Pjv1_00010861	Pjv1_00008645	Pjv1_00009283	Pjv1_00009021	Pjv1_00009894
Pjv1_00029753	Pjv1_00028853	Pjv1_00012724	Pjv1_00028974	Pjv1_00028535	Pjv1_00008930	Pjv1_00009906
Pjv1_00001211	Pjv1_00027619	Pjv1_00012726	Pjv1_00011134	Pjv1_00013805	Pjv1_00029092	Pjv1_00009944
Pjv1_00013929	Pjv1_00026124	Pjv1_00002802	Pjv1_00011154	Pjv1_00027653	Pjv1_00010280	Pjv1_00011782
Pjv1_00013962	Pjv1_00009242	Pjv1_00009099	Pjv1_00027841	Pjv1_00028505	Pjv1_00028860	Pjv1_00005201
Pjv1_00029440	Pjv1_00009281	Pjv1_00010809	Pjv1_00007475	Pjv1_00028898	Pjv1_00002420	Pjv1_00005214
Pjv1_00011373	Pjv1_00028690	Pjv1_00002650	Pjv1_00007483	Pjv1_00011298	Pjv1_00002423	Pjv1_00007166
Pjv1_00012267	Pjv1_00028514	Pjv1_00002709	Pjv1_00028765	Pjv1_00011300	Pjv1_00011453	Pjv1_00007175
Pjv1_00012929	Pjv1_00027305	Pjv1_00002711	Pjv1_00007269	Pjv1_00011323	Pjv1_00011486	Pjv1_00007182
Pjv1_00001676	Pjv1_00011281	Pjv1_00009339	Pjv1_00010575	Pjv1_00024293	Pjv1_00007840	Pjv1_00029217
Pjv1_00014959	Pjv1_00011306	Pjv1_00010523	Pjv1_00027519	Pjv1_00001368	Pjv1_00014356	Pjv1_00007246
Pjv1_00011224	Pjv1_00026831	Pjv1_00010482	Pjv1_00028708	Pjv1_00001372	Pjv1_00028684	Pjv1_00011728
Pjv1_00013542	Pjv1_00027630	Pjv1_00011391	Pjv1_00028717	Pjv1_00001430	Pjv1_00028685	Pjv1_00011741
Pjv1_00003358	Pjv1_00001307	Pjv1_00012958	Pjv1_00009763	Pjv1_00001432	Pjv1_00009869	Pjv1_00009563
Pjv1_00003360	Pjv1_00001309	Pjv1_00001646	Pjv1_00009773	Pjv1_00028447	Pjv1_00011758	Pjv1_00008989
Pjv1_00016042	Pjv1_00001346	Pjv1_00016876	Pjv1_00028173	Pjv1_00028567	Pjv1_00013167	Pjv1_00008876
Pjv1_00029376	Pjv1_00001438	Pjv1_00014940	Pjv1_00002180	Pjv1_00009106	Pjv1_00029247	Pjv1_00008914
Pjv1_00015298	Pjv1_00005619	Pjv1_00013543	Pjv1_00002214	Pjv1_00009107	Pjv1_00002606	Pjv1_00005326
Pjv1_00001889	Pjv1_00005626	Pjv1_00013545	Pjv1_00002220	Pjv1_00009118	Pjv1_00009740	Pjv1_00005429
Pjv1_00001903	Pjv1_00028915	Pjv1_00015370	Pjv1_00002221	Pjv1_00009135	Pjv1_00013669	Pjv1_00010247
Pjv1_00001909	Pjv1_00028444	Pjv1_00003403	Pjv1_00010396	Pjv1_00008037	Pjv1_00013682	Pjv1_00028464
Pjv1_00001937	Pjv1_00028062	Pjv1_00016023	Pjv1_00028900	Pjv1_00008580	Pjv1_00002360	Pjv1_00008120
Pjv1_00012425	Pjv1_00028047	Pjv1_00016050	Pjv1_00007970	Pjv1_00008581	Pjv1_00010583	Pjv1_00002385
Pjv1_00014021	Pjv1_00009112	Pjv1_00013698	Pjv1_00007996	Pjv1_00008621	Pjv1_00010596	Pjv1_00002425
Pjv1_00014054	Pjv1_00009122	Pjv1_00014389	Pjv1_00028633	Pjv1_00028456	Pjv1_00011517	Pjv1_00002516
Pjv1_00014066	Pjv1_00027972	Pjv1_00001859	Pjv1_00028950	Pjv1_00009322	Pjv1_00008828	Pjv1_00011427
Pjv1_00004155	Pjv1_00027453	Pjv1_00001907	Pjv1_00029158	Pjv1_00027838	Pjv1_00010441	Pjv1_00011489
Pjv1_00004158	Pjv1_00027454	Pjv1_00029842	Pjv1_00009573	Pjv1_00007478	Pjv1_00010444	Pjv1_00011493
Pjv1_00004164	Pjv1_00008022	Pjv1_00014071	Pjv1_00027748	Pjv1_00007489	Pjv1_00010015	Pjv1_00014365
Pjv1_00004188	Pjv1_00008024	Pjv1_00014436	Pjv1_00009784	Pjv1_00026961	Pjv1_00029423	Pjv1_00012641
Pjv1_00004239	Pjv1_00028138	Pjv1_00014441	Pjv1_00009790	Pjv1_00028170	Pjv1_00000931	Pjv1_00009848
Pjv1_00015899	Pjv1_00028035	Pjv1_00013738	Pjv1_00010554	Pjv1_00007263	Pjv1_00003737	Pjv1_00028487
Pjv1_00015905	Pjv1_00028039	Pjv1_00015872	Pjv1_00010763	Pjv1_00028265	Pjv1_00009686	Pjv1_00010302
Pjv1_00017180	Pjv1_00008573	Pjv1_00012098	Pjv1_00027582	Pjv1_00002189	Pjv1_00010143	Pjv1_00010306
Pjv1_00017191	Pjv1_00008593	Pjv1_00012100	Pjv1_00028417	Pjv1_00002241	Pjv1_00013599	Pjv1_00010314
Pjv1_00012090	Pjv1_00008643	Pjv1_00002564	Pjv1_00028845	Pjv1_00010394	Pjv1_00011350	Pjv1_00010326
Pjv1_00002557	Pjv1_00009312	Pjv1_00014674	Pjv1_00028457	Pjv1_00007923	Pjv1_00012018	Pjv1_00010328
Pjv1_00014675	Pjv1_00028028	Pjv1_00013019	Pjv1_00028301	Pjv1_00007927	Pjv1_00013406	Pjv1_00010330
Pjv1_00013024	Pjv1_00011140	Pjv1_00015105	Pjv1_00012557	Pjv1_00007969	Pjv1_00011869	Pjv1_00010366
Pjv1_00015093	Pjv1_00011146	Pjv1_00014737	Pjv1_00028065	Pjv1_00007973	Pjv1_00010116	Pjv1_00009745
Pjv1_00003151	Pjv1_00011171	Pjv1_00003176	Pjv1_00028798	Pjv1_00007982	Pjv1_00013314	Pjv1_00008159
Pjv1_00003164	Pjv1_00027919	Pjv1_00003177	Pjv1_00028588	Pjv1_00009590	Pjv1_00015082	Pjv1_00008166
Pjv1_00013812	Pjv1_00028983	Pjv1_00029154	Pjv1_00028680	Pjv1_00009789	Pjv1_00012772	Pjv1_00008193
Pjv1_00014892	Pjv1_00028984	Pjv1_00012201	Pjv1_00000989	Pjv1_00009795	Pjv1_00002790	Pjv1_00008194
Pjv1_00012983	Pjv1_00007491	Pjv1_00017563	Pjv1_00001025	Pjv1_00009823	Pjv1_00002817	Pjv1_00012795
Pjv1_00018401	Pjv1_00007527	Pjv1_00017575	Pjv1_00001029	Pjv1_00009830	Pjv1_00011574	Pjv1_00012799
Pjv1_00018424	Pjv1_00028767	Pjv1_00013789	Pjv1_00001084	Pjv1_00010906	Pjv1_00009073	Pjv1_00013692
Pjv1_00007104	Pjv1_00028768	Pjv1_00014983	Pjv1_00009925	Pjv1_00010916	Pjv1_00007628	Pjv1_00002358
Pjv1_00012214	Pjv1_00007295	Pjv1_00015003	Pjv1_00009926	Pjv1_00010757	Pjv1_00013450	Pjv1_00013223
Pjv1_00017069	Pjv1_00028268	Pjv1_00013142	Pjv1_00009936	Pjv1_00010758	Pjv1_00010817	Pjv1_00011238
Pjv1_00015562	Pjv1_00010573	Pjv1_00002859	Pjv1_00007340	Pjv1_00010766	Pjv1_00002689	Pjv1_00000919
Pjv1_00017580	Pjv1_00028912	Pjv1_00002862	Pjv1_00027208	Pjv1_00029131	Pjv1_00013291	Pjv1_00009639
Pjv1_00008467	Pjv1_00009768	Pjv1_00012814	Pjv1_00011789	Pjv1_00029004	Pjv1_00009326	Pjv1_00009660
Pjv1_00013084	Pjv1_00009776	Pjv1_00014840	Pjv1_00028895	Pjv1_00005946	Pjv1_00009328	Pjv1_00010159
Pjv1_00014118	Pjv1_00002193	Pjv1_00015508	Pjv1_00008133	Pjv1_00005961	Pjv1_00029970	Pjv1_00010188
Pjv1_00017230	Pjv1_00010402	Pjv1_00015202	Pjv1_00008145	Pjv1_00028579	Pjv1_00012910	Pjv1_00013608
Pjv1_00016396	Pjv1_00028977	Pjv1_00017645	Pjv1_00005203	Pjv1_00029137	Pjv1_00013975	Pjv1_00011956
Pjv1_00012840	Pjv1_00007905	Pjv1_00019811	Pjv1_00005206	Pjv1_00000980	Pjv1_00009481	Pjv1_00011970
Pjv1_00003035	Pjv1_00007906	Pjv1_00002019	Pjv1_00005258	Pjv1_00000982	Pjv1_00001237	Pjv1_00012005
Pjv1_00015214	Pjv1_00007916	Pjv1_00002054	Pjv1_00007151	Pjv1_00000999	Pjv1_00001268	Pjv1_00008347
Pjv1_00017662	Pjv1_00007925	Pjv1_00002060	Pjv1_00007186	Pjv1_00001018	Pjv1_00013939	Pjv1_00008352
Pjv1_00019896	Pjv1_00007993	Pjv1_00015015	Pjv1_00007188	Pjv1_00001030	Pjv1_00010483	Pjv1_00013377
Pjv1_00019910	Pjv1_00028634	Pjv1_00002917	Pjv1_00001487	Pjv1_00001065	Pjv1_00010497	Pjv1_00013378
Pjv1_00015785	Pjv1_00009579	Pjv1_00017478	Pjv1_00001504	Pjv1_00028777	Pjv1_00010510	Pjv1_00012374
Pjv1_00015787	Pjv1_00009581	Pjv1_00003519	Pjv1_00012133	Pjv1_00007674	Pjv1_00012337	Pjv1_00011851
Pjv1_00002006	Pjv1_00009597	Pjv1_00017446	Pjv1_00029034	Pjv1_00028641	Pjv1_00013591	Pjv1_00012876
Pjv1_00015006	Pjv1_00009601	Pjv1_00015395	Pjv1_00029036	Pjv1_00005190	Pjv1_00012925	Pjv1_00010823
Pjv1_00018269	Pjv1_00009606	Pjv1_00017537	Pjv1_00029041	Pjv1_00005194	Pjv1_00012933	Pjv1_00010828
Pjv1_00002928	Pjv1_00009828	Pjv1_00015630	Pjv1_00008875	Pjv1_00007159	Pjv1_00012944	Pjv1_00012741
Pjv1_00015619	Pjv1_00028382	Pjv1_00006186	Pjv1_00028420	Pjv1_00007170	Pjv1_00014908	Pjv1_00029311
Pjv1_00018907	Pjv1_00028904	Pjv1_00020271	Pjv1_00028608	Pjv1_00007201	Pjv1_00014713	Pjv1_00002794
Pjv1_00018908	Pjv1_00010775	Pjv1_00018182	Pjv1_00010251	Pjv1_00029128	Pjv1_00014939	Pjv1_00011548
Pjv1_00013355	Pjv1_00029049	Pjv1_00030038	Pjv1_00010252	Pjv1_00012148	Pjv1_00014941	Pjv1_00009052
Pjv1_00015323	Pjv1_00027585	Pjv1_00015114	Pjv1_00008059	Pjv1_00029142	Pjv1_00014946	Pjv1_00009081
Pjv1_00015355	Pjv1_00028797	Pjv1_00017942	Pjv1_00008060	Pjv1_00029125	Pjv1_00011194	Pjv1_00009089
Pjv1_00015981	Pjv1_00028963	Pjv1_00017947	Pjv1_00008072	Pjv1_00029156	Pjv1_00003307	Pjv1_00009090
Pjv1_00014578	Pjv1_00028576	Pjv1_00018685	Pjv1_00008078	Pjv1_00028952	Pjv1_00003338	Pjv1_00007621
Pjv1_00014590	Pjv1_00007037	Pjv1_00021448	Pjv1_00002403	Pjv1_00005424	Pjv1_00003406	Pjv1_00013449
Pjv1_00015948	Pjv1_00000996	Pjv1_00017983	Pjv1_00002404	Pjv1_00005436	Pjv1_00029436	Pjv1_00012076
Pjv1_00003481	Pjv1_00001013	Pjv1_00005082	Pjv1_00002417	Pjv1_00008063	Pjv1_00013693	Pjv1_00012077
Pjv1_00018162	Pjv1_00001014	Pjv1_00005086	Pjv1_00002433	Pjv1_00029118	Pjv1_00013705	Pjv1_00014198
Pjv1_00006123	Pjv1_00001046	Pjv1_00017721	Pjv1_00002503	Pjv1_00002387	Pjv1_00017168	Pjv1_00014203
Pjv1_00004349	Pjv1_00001085	Pjv1_00020042	Pjv1_00010064	Pjv1_00002444	Pjv1_00001878	Pjv1_00002695
Pjv1_00014310	Pjv1_00009910	Pjv1_00004048	Pjv1_00011466	Pjv1_00002478	Pjv1_00001887	Pjv1_00002706
Pjv1_00018428	Pjv1_00009917	Pjv1_00017521	Pjv1_00011467	Pjv1_00002500	Pjv1_00014020	Pjv1_00015477
Pjv1_00013231	Pjv1_00007344	Pjv1_00016144	Pjv1_00011483	Pjv1_00002519	Pjv1_00012459	Pjv1_00012889
Pjv1_00013243	Pjv1_00028219	Pjv1_00029833	Pjv1_00012639	Pjv1_00011426	Pjv1_00012466	Pjv1_00009477
Pjv1_00019542	Pjv1_00027212	Pjv1_00020734	Pjv1_00012670	Pjv1_00011455	Pjv1_00012484	Pjv1_00009486
Pjv1_00016977	Pjv1_00007660	Pjv1_00014779	Pjv1_00009860	Pjv1_00011494	Pjv1_00012502	Pjv1_00009512
Pjv1_00017937	Pjv1_00007673	Pjv1_00003890	Pjv1_00009862	Pjv1_00012690	Pjv1_00010995	Pjv1_00009518
Pjv1_00017765	Pjv1_00028657	Pjv1_00016685	Pjv1_00009864	Pjv1_00009841	Pjv1_00004147	Pjv1_00013910
Pjv1_00003700	Pjv1_00028659	Pjv1_00018777	Pjv1_00009871	Pjv1_00009855	Pjv1_00015866	Pjv1_00011259
Pjv1_00016694	Pjv1_00028660	Pjv1_00016936	Pjv1_00010320	Pjv1_00009857	Pjv1_00015869	Pjv1_00011421
Pjv1_00017258	Pjv1_00011796	Pjv1_00022108	Pjv1_00010334	Pjv1_00010290	Pjv1_00015907	Pjv1_00012234
Pjv1_00017679	Pjv1_00011681	Pjv1_00019083	Pjv1_00010350	Pjv1_00010332	Pjv1_00012099	Pjv1_00012268
Pjv1_00017516	Pjv1_00008140	Pjv1_00016361	Pjv1_00010351	Pjv1_00010346	Pjv1_00012124	Pjv1_00016907
Pjv1_00016095	Pjv1_00005204	Pjv1_00022340	Pjv1_00013166	Pjv1_00029398	Pjv1_00014705	Pjv1_00014720
Pjv1_00017048	Pjv1_00005216	Pjv1_00018825	Pjv1_00002615	Pjv1_00013171	Pjv1_00015660	Pjv1_00013528
Pjv1_00016011	Pjv1_00005244	Pjv1_00003420	Pjv1_00010922	Pjv1_00002598	Pjv1_00013871	Pjv1_00013550
Pjv1_00019439	Pjv1_00005245	Pjv1_00003448	Pjv1_00011819	Pjv1_00002601	Pjv1_00013882	Pjv1_00029434
Pjv1_00019136	Pjv1_00005273	Pjv1_00019272	Pjv1_00008181	Pjv1_00008225	Pjv1_00001764	Pjv1_00009994
Pjv1_00017848	Pjv1_00007187	Pjv1_00017714	Pjv1_00012794	Pjv1_00008250	Pjv1_00003125	Pjv1_00014248
Pjv1_00004437	Pjv1_00012155	Pjv1_00021108	Pjv1_00029298	Pjv1_00009733	Pjv1_00003212	Pjv1_00030025
Pjv1_00018655	Pjv1_00012158	Pjv1_00021123	Pjv1_00029299	Pjv1_00009734	Pjv1_00017141	Pjv1_00015312
Pjv1_00019384	Pjv1_00012159	Pjv1_00020590	Pjv1_00002259	Pjv1_00013030	Pjv1_00017151	Pjv1_00001896
Pjv1_00020698	Pjv1_00012161	Pjv1_00030245	Pjv1_00002359	Pjv1_00013662	Pjv1_00014884	Pjv1_00012407
Pjv1_00020712	Pjv1_00001458	Pjv1_00003301	Pjv1_00002367	Pjv1_00002296	Pjv1_00029350	Pjv1_00012432
Pjv1_00000847	Pjv1_00001493	Pjv1_00029504	Pjv1_00002382	Pjv1_00002324	Pjv1_00012296	Pjv1_00012438
Pjv1_00000855	Pjv1_00001520	Pjv1_00021317	Pjv1_00011507	Pjv1_00002338	Pjv1_00018419	Pjv1_00012492
Pjv1_00004290	Pjv1_00001521	Pjv1_00006340	Pjv1_00029285	Pjv1_00002352	Pjv1_00014772	Pjv1_00015408
Pjv1_00018124	Pjv1_00012341	Pjv1_00018871	Pjv1_00029301	Pjv1_00002372	Pjv1_00016822	Pjv1_00004145
Pjv1_00020998	Pjv1_00012352	Pjv1_00018883	Pjv1_00010442	Pjv1_00010601	Pjv1_00007088	Pjv1_00004199
Pjv1_00018111	Pjv1_00007239	Pjv1_00020954	Pjv1_00010039	Pjv1_00029194	Pjv1_00029573	Pjv1_00015873
Pjv1_00021117	Pjv1_00029201	Pjv1_00020956	Pjv1_00007123	Pjv1_00013220	Pjv1_00029502	Pjv1_00016300
Pjv1_00022294	Pjv1_00009557	Pjv1_00021018	Pjv1_00012041	Pjv1_00011513	Pjv1_00008458	Pjv1_00017208
Pjv1_00025060	Pjv1_00009016	Pjv1_00019660	Pjv1_00000913	Pjv1_00011537	Pjv1_00008474	Pjv1_00013488
Pjv1_00021937	Pjv1_00029216	Pjv1_00019666	Pjv1_00003753	Pjv1_00008841	Pjv1_00014985	Pjv1_00014695
Pjv1_00022481	Pjv1_00008853	Pjv1_00020163	Pjv1_00009621	Pjv1_00007125	Pjv1_00013125	Pjv1_00014682
Pjv1_00022500	Pjv1_00008868	Pjv1_00022767	Pjv1_00009700	Pjv1_00000872	Pjv1_00002841	Pjv1_00016190
Pjv1_00018872	Pjv1_00008924	Pjv1_00024957	Pjv1_00009701	Pjv1_00000941	Pjv1_00014095	Pjv1_00003127
Pjv1_00019834	Pjv1_00008940	Pjv1_00003789	Pjv1_00009709	Pjv1_00003730	Pjv1_00013410	Pjv1_00003153
Pjv1_00018015	Pjv1_00028610	Pjv1_00003881	Pjv1_00010643	Pjv1_00009656	Pjv1_00013423	Pjv1_00003157
Pjv1_00019682	Pjv1_00005322	Pjv1_00021473	Pjv1_00010156	Pjv1_00009691	Pjv1_00014537	Pjv1_00003259
Pjv1_00024350	Pjv1_00005327	Pjv1_00021628	Pjv1_00010192	Pjv1_00011683	Pjv1_00016385	Pjv1_00014891
Pjv1_00018983	Pjv1_00005334	Pjv1_00020113	Pjv1_00011352	Pjv1_00029238	Pjv1_00003002	Pjv1_00018396
Pjv1_00003776	Pjv1_00005346	Pjv1_00020319	Pjv1_00011955	Pjv1_00010165	Pjv1_00003034	Pjv1_00018407
Pjv1_00003847	Pjv1_00005372	Pjv1_00022946	Pjv1_00012026	Pjv1_00011341	Pjv1_00020218	Pjv1_00012203
Pjv1_00003878	Pjv1_00005390	Pjv1_00003605	Pjv1_00001734	Pjv1_00029079	Pjv1_00016614	Pjv1_00017078
Pjv1_00018204	Pjv1_00005394	Pjv1_00019616	Pjv1_00001743	Pjv1_00011972	Pjv1_00015206	Pjv1_00017079
Pjv1_00021465	Pjv1_00029087	Pjv1_00019886	Pjv1_00012386	Pjv1_00013398	Pjv1_00029584	Pjv1_00013080
Pjv1_00023632	Pjv1_00008053	Pjv1_00020395	Pjv1_00011094	Pjv1_00012382	Pjv1_00015771	Pjv1_00013092
Pjv1_00019968	Pjv1_00008092	Pjv1_00018803	Pjv1_00011097	Pjv1_00011863	Pjv1_00001941	Pjv1_00013109
Pjv1_00019984	Pjv1_00008126	Pjv1_00018805	Pjv1_00011099	Pjv1_00012861	Pjv1_00001942	Pjv1_00013114
Pjv1_00020105	Pjv1_00028990	Pjv1_00018806	Pjv1_00011100	Pjv1_00012873	Pjv1_00002015	Pjv1_00016475
Pjv1_00019055	Pjv1_00028992	Pjv1_00003941	Pjv1_00011839	Pjv1_00010113	Pjv1_00016637	Pjv1_00014521
Pjv1_00019061	Pjv1_00029226	Pjv1_00021148	Pjv1_00011846	Pjv1_00010862	Pjv1_00020193	Pjv1_00003032
Pjv1_00005154	Pjv1_00028862	Pjv1_00023465	Pjv1_00011879	Pjv1_00013316	Pjv1_00018539	Pjv1_00003050
Pjv1_00020476	Pjv1_00002402	Pjv1_00005477	Pjv1_00012854	Pjv1_00012775	Pjv1_00018251	Pjv1_00003064
Pjv1_00020490	Pjv1_00010065	Pjv1_00024367	Pjv1_00012872	Pjv1_00012630	Pjv1_00029648	Pjv1_00003110
Pjv1_00020495	Pjv1_00011447	Pjv1_00000572	Pjv1_00010087	Pjv1_00012632	Pjv1_00017249	Pjv1_00017800
Pjv1_00016718	Pjv1_00011456	Pjv1_00000594	Pjv1_00010088	Pjv1_00002782	Pjv1_00018633	Pjv1_00017811
Pjv1_00016762	Pjv1_00029264	Pjv1_00000615	Pjv1_00010117	Pjv1_00009027	Pjv1_00029515	Pjv1_00016414
Pjv1_00005504	Pjv1_00007808	Pjv1_00004552	Pjv1_00010831	Pjv1_00012587	Pjv1_00003576	Pjv1_00015791
Pjv1_00016650	Pjv1_00007844	Pjv1_00018392	Pjv1_00010836	Pjv1_00029316	Pjv1_00017609	Pjv1_00002030
Pjv1_00003624	Pjv1_00007855	Pjv1_00023402	Pjv1_00010850	Pjv1_00010788	Pjv1_00013318	Pjv1_00002040
Pjv1_00021831	Pjv1_00007857	Pjv1_00029288	Pjv1_00013312	Pjv1_00012533	Pjv1_00015961	Pjv1_00016624
Pjv1_00021850	Pjv1_00029177	Pjv1_00021364	Pjv1_00012613	Pjv1_00012534	Pjv1_00015433	Pjv1_00018540
Pjv1_00021592	Pjv1_00012668	Pjv1_00021405	Pjv1_00002819	Pjv1_00012538	Pjv1_00014574	Pjv1_00018270
Pjv1_00020989	Pjv1_00012669	Pjv1_00015059	Pjv1_00009092	Pjv1_00014919	Pjv1_00014584	Pjv1_00013629
Pjv1_00020120	Pjv1_00012689	Pjv1_00020778	Pjv1_00013479	Pjv1_00014923	Pjv1_00014594	Pjv1_00018903
Pjv1_00020147	Pjv1_00009879	Pjv1_00025127	Pjv1_00013483	Pjv1_00014213	Pjv1_00015917	Pjv1_00017353
Pjv1_00023457	Pjv1_00028893	Pjv1_00022357	Pjv1_00012596	Pjv1_00002635	Pjv1_00003478	Pjv1_00017356
Pjv1_00000553	Pjv1_00029043	Pjv1_00018355	Pjv1_00014916	Pjv1_00009327	Pjv1_00020894	Pjv1_00018628
Pjv1_00022274	Pjv1_00013177	Pjv1_00023356	Pjv1_00014196	Pjv1_00010517	Pjv1_00015383	Pjv1_00016492
Pjv1_00023057	Pjv1_00002600	Pjv1_00023372	Pjv1_00014208	Pjv1_00013974	Pjv1_00017531	Pjv1_00016583
Pjv1_00019727	Pjv1_00011807	Pjv1_00022008	Pjv1_00014209	Pjv1_00009478	Pjv1_00015636	Pjv1_00017613
Pjv1_00005022	Pjv1_00029568	Pjv1_00017067	Pjv1_00029388	Pjv1_00011034	Pjv1_00018158	Pjv1_00017622
Pjv1_00005076	Pjv1_00008161	Pjv1_00020912	Pjv1_00002705	Pjv1_00014661	Pjv1_00006145	Pjv1_00013344
Pjv1_00007214	Pjv1_00008174	Pjv1_00006557	Pjv1_00013283	Pjv1_00014664	Pjv1_00016708	Pjv1_00015315
Pjv1_00022967	Pjv1_00008187	Pjv1_00021089	Pjv1_00015448	Pjv1_00014665	Pjv1_00030049	Pjv1_00015962
Pjv1_00022970	Pjv1_00008191	Pjv1_00030084	Pjv1_00010528	Pjv1_00012545	Pjv1_00020274	Pjv1_00015432
Pjv1_00018329	Pjv1_00008192	Pjv1_00004901	Pjv1_00013985	Pjv1_00001223	Pjv1_00000288	Pjv1_00014570
Pjv1_00018363	Pjv1_00013672	Pjv1_00004911	Pjv1_00011023	Pjv1_00001253	Pjv1_00014295	Pjv1_00014591
Pjv1_00006208	Pjv1_00011930	Pjv1_00024762	Pjv1_00001196	Pjv1_00010504	Pjv1_00015679	Pjv1_00015927
Pjv1_00023377	Pjv1_00002274	Pjv1_00001530	Pjv1_00001229	Pjv1_00016075	Pjv1_00015684	Pjv1_00015936
Pjv1_00017412	Pjv1_00002279	Pjv1_00001554	Pjv1_00001275	Pjv1_00016080	Pjv1_00015696	Pjv1_00015947
Pjv1_00017423	Pjv1_00002295	Pjv1_00024082	Pjv1_00010494	Pjv1_00016087	Pjv1_00014881	Pjv1_00015643
Pjv1_00017441	Pjv1_00002365	Pjv1_00005586	Pjv1_00016083	Pjv1_00011359	Pjv1_00013277	Pjv1_00018590
Pjv1_00023237	Pjv1_00013212	Pjv1_00016554	Pjv1_00012334	Pjv1_00011400	Pjv1_00015226	Pjv1_00018177
Pjv1_00026265	Pjv1_00011539	Pjv1_00021038	Pjv1_00011367	Pjv1_00011416	Pjv1_00017005	Pjv1_00000269
Pjv1_00023677	Pjv1_00013752	Pjv1_00020755	Pjv1_00011404	Pjv1_00014493	Pjv1_00017929	Pjv1_00000368
Pjv1_00021287	Pjv1_00008845	Pjv1_00023883	Pjv1_00012940	Pjv1_00014494	Pjv1_00017933	Pjv1_00014292
Pjv1_00021304	Pjv1_00010429	Pjv1_00023300	Pjv1_00012965	Pjv1_00014496	Pjv1_00017972	Pjv1_00014314
Pjv1_00023524	Pjv1_00010435	Pjv1_00006516	Pjv1_00001637	Pjv1_00014501	Pjv1_00005088	Pjv1_00013270
Pjv1_00004936	Pjv1_00011240	Pjv1_00006520	Pjv1_00001649	Pjv1_00014503	Pjv1_00016807	Pjv1_00016963
Pjv1_00005797	Pjv1_00010011	Pjv1_00006527	Pjv1_00014014	Pjv1_00012252	Pjv1_00016604	Pjv1_00016999
Pjv1_00005800	Pjv1_00010020	Pjv1_00006531	Pjv1_00014953	Pjv1_00012276	Pjv1_00015832	Pjv1_00004852
Pjv1_00005803	Pjv1_00010047	Pjv1_00025231	Pjv1_00014972	Pjv1_00001629	Pjv1_00030024	Pjv1_00017317
Pjv1_00022961	Pjv1_00010060	Pjv1_00025924	Pjv1_00011231	Pjv1_00001634	Pjv1_00019998	Pjv1_00020594
Pjv1_00022535	Pjv1_00007115	Pjv1_00020824	Pjv1_00013530	Pjv1_00001672	Pjv1_00019171	Pjv1_00020602
Pjv1_00022549	Pjv1_00000934	Pjv1_00004776	Pjv1_00029560	Pjv1_00001680	Pjv1_00002897	Pjv1_00015816
Pjv1_00023985	Pjv1_00000952	Pjv1_00024876	Pjv1_00010000	Pjv1_00014018	Pjv1_00017907	Pjv1_00017704
Pjv1_00022859	Pjv1_00009624	Pjv1_00004099	Pjv1_00014247	Pjv1_00011904	Pjv1_00020033	Pjv1_00002911
Pjv1_00022375	Pjv1_00009633	Pjv1_00004122	Pjv1_00014254	Pjv1_00014896	Pjv1_00021548	Pjv1_00017897
Pjv1_00023103	Pjv1_00009644	Pjv1_00030326	Pjv1_00015438	Pjv1_00013508	Pjv1_00021555	Pjv1_00017901
Pjv1_00020522	Pjv1_00011688	Pjv1_00024230	Pjv1_00013062	Pjv1_00013532	Pjv1_00022699	Pjv1_00017505
Pjv1_00024302	Pjv1_00010648	Pjv1_00004639	Pjv1_00001868	Pjv1_00013539	Pjv1_00019857	Pjv1_00017509
Pjv1_00022149	Pjv1_00029293	Pjv1_00004674	Pjv1_00001897	Pjv1_00029904	Pjv1_00020430	Pjv1_00017529
Pjv1_00016552	Pjv1_00010141	Pjv1_00025524	Pjv1_00014346	Pjv1_00003330	Pjv1_00006852	Pjv1_00016140
Pjv1_00023076	Pjv1_00010146	Pjv1_00024160	Pjv1_00014348	Pjv1_00003351	Pjv1_00006860	Pjv1_00016097
Pjv1_00023293	Pjv1_00010148	Pjv1_00002101	Pjv1_00012412	Pjv1_00003359	Pjv1_00017046	Pjv1_00019859
Pjv1_00024111	Pjv1_00010155	Pjv1_00002131	Pjv1_00014864	Pjv1_00003371	Pjv1_00018616	Pjv1_00020441
Pjv1_00025075	Pjv1_00010172	Pjv1_00004879	Pjv1_00014062	Pjv1_00003408	Pjv1_00003885	Pjv1_00006859
Pjv1_00023967	Pjv1_00010181	Pjv1_00005767	Pjv1_00014399	Pjv1_00016040	Pjv1_00003887	Pjv1_00015575
Pjv1_00025475	Pjv1_00029077	Pjv1_00005451	Pjv1_00014424	Pjv1_00016043	Pjv1_00019415	Pjv1_00022587
Pjv1_00025113	Pjv1_00008359	Pjv1_00025776	Pjv1_00012482	Pjv1_00011952	Pjv1_00019426	Pjv1_00022588
Pjv1_00023475	Pjv1_00008362	Pjv1_00023249	Pjv1_00012488	Pjv1_00009990	Pjv1_00016673	Pjv1_00021183
Pjv1_00006795	Pjv1_00013383	Pjv1_00026515	Pjv1_00012510	Pjv1_00009999	Pjv1_00017868	Pjv1_00016671
Pjv1_00024422	Pjv1_00001684	Pjv1_00025366	Pjv1_00012516	Pjv1_00029516	Pjv1_00018790	Pjv1_00017850
Pjv1_00021977	Pjv1_00001686	Pjv1_00009523	Pjv1_00029416	Pjv1_00013712	Pjv1_00022332	Pjv1_00004424
Pjv1_00024017	Pjv1_00001700	Pjv1_00026614	Pjv1_00015409	Pjv1_00014396	Pjv1_00022346	Pjv1_00019350
Pjv1_00024969	Pjv1_00010100	Pjv1_00004402	Pjv1_00015410	Pjv1_00017166	Pjv1_00024768	Pjv1_00019352
Pjv1_00002137	Pjv1_00013304	Pjv1_00004403	Pjv1_00004233	Pjv1_00001854	Pjv1_00003424	Pjv1_00019370
Pjv1_00004878	Pjv1_00013313	Pjv1_00026413	Pjv1_00015914	Pjv1_00012398	Pjv1_00019369	Pjv1_00019396
Pjv1_00025040	Pjv1_00012754	Pjv1_00026600	Pjv1_00015915	Pjv1_00012416	Pjv1_00017708	Pjv1_00017715
Pjv1_00024624	Pjv1_00012770	Pjv1_00026592	Pjv1_00016291	Pjv1_00012435	Pjv1_00018039	Pjv1_00018054
Pjv1_00005776	Pjv1_00029149	Pjv1_00029990	Pjv1_00017173	Pjv1_00012436	Pjv1_00018564	Pjv1_00020676
Pjv1_00025266	Pjv1_00002783	Pjv1_00023312	Pjv1_00017203	Pjv1_00014860	Pjv1_00018569	Pjv1_00004269
Pjv1_00025163	Pjv1_00002806	Pjv1_00025314	Pjv1_00017204	Pjv1_00014047	Pjv1_00000836	Pjv1_00004298
Pjv1_00004520	Pjv1_00011554	Pjv1_00026086	Pjv1_00012096	Pjv1_00014053	Pjv1_00000844	Pjv1_00018128
Pjv1_00004527	Pjv1_00009035	Pjv1_00024372	Pjv1_00012120	Pjv1_00014073	Pjv1_00020071	Pjv1_00022305
Pjv1_00004404	Pjv1_00009046	Pjv1_00000634	Pjv1_00002546	Pjv1_00014442	Pjv1_00018927	Pjv1_00021519
Pjv1_00004413	Pjv1_00007622	Pjv1_00000636	Pjv1_00014698	Pjv1_00012478	Pjv1_00022472	Pjv1_00021229
Pjv1_00024499	Pjv1_00007644	Pjv1_00000671	Pjv1_00014706	Pjv1_00010971	Pjv1_00006347	Pjv1_00022484
Pjv1_00024396	Pjv1_00007645	Pjv1_00009415	Pjv1_00014708	Pjv1_00010991	Pjv1_00006378	Pjv1_00021013
Pjv1_00024397	Pjv1_00013446	Pjv1_00025754	Pjv1_00014672	Pjv1_00010992	Pjv1_00022652	Pjv1_00021649
Pjv1_00006505	Pjv1_00013458	Pjv1_00026881	Pjv1_00015097	Pjv1_00010999	Pjv1_00005124	Pjv1_00020160
Pjv1_00005555	Pjv1_00013465	Pjv1_00026882	Pjv1_00015143	Pjv1_00004142	Pjv1_00021897	Pjv1_00022776
Pjv1_00025313	Pjv1_00013478	Pjv1_00008792	Pjv1_00013860	Pjv1_00016276	Pjv1_00030155	Pjv1_00003758
Pjv1_00023831	Pjv1_00012575	Pjv1_00025220	Pjv1_00013878	Pjv1_00019073	Pjv1_00019818	Pjv1_00003830
Pjv1_00023846	Pjv1_00012593	Pjv1_00026944	Pjv1_00013895	Pjv1_00013573	Pjv1_00021462	Pjv1_00003857
Pjv1_00024814	Pjv1_00012599	Pjv1_00025878	Pjv1_00014739	Pjv1_00013582	Pjv1_00021534	Pjv1_00018245
Pjv1_00024817	Pjv1_00010802	Pjv1_00026475	Pjv1_00029714	Pjv1_00017201	Pjv1_00020300	Pjv1_00019991
Pjv1_00024922	Pjv1_00014918	Pjv1_00029603	Pjv1_00003246	Pjv1_00017213	Pjv1_00017592	Pjv1_00019164
Pjv1_00024258	Pjv1_00012057	Pjv1_00025506	Pjv1_00003260	Pjv1_00012097	Pjv1_00005496	Pjv1_00019168
Pjv1_00000627	Pjv1_00012069	Pjv1_00024852	Pjv1_00017119	Pjv1_00002568	Pjv1_00020313	Pjv1_00020473
Pjv1_00025860	Pjv1_00014176	Pjv1_00027068	Pjv1_00010233	Pjv1_00014707	Pjv1_00020348	Pjv1_00020485
Pjv1_00025719	Pjv1_00002655	Pjv1_00006596	Pjv1_00012985	Pjv1_00012990	Pjv1_00030010	Pjv1_00020494
Pjv1_00026373	Pjv1_00002662	Pjv1_00029839	Pjv1_00012279	Pjv1_00012996	Pjv1_00003613	Pjv1_00005517
Pjv1_00025880	Pjv1_00013286	Pjv1_00025944	Pjv1_00012298	Pjv1_00015089	Pjv1_00021865	Pjv1_00005525
Pjv1_00024850	Pjv1_00013288	Pjv1_00006832	Pjv1_00018399	Pjv1_00015095	Pjv1_00023918	Pjv1_00020354
Pjv1_00026023	Pjv1_00010534	Pjv1_00006325	Pjv1_00016825	Pjv1_00015145	Pjv1_00020396	Pjv1_00023862
Pjv1_00006599	Pjv1_00012897	Pjv1_00026951	Pjv1_00017083	Pjv1_00013849	Pjv1_00003939	Pjv1_00003685
Pjv1_00024995	Pjv1_00013978	Pjv1_00007363	Pjv1_00015541	Pjv1_00013892	Pjv1_00021605	Pjv1_00021861
Pjv1_00025304	Pjv1_00009470	Pjv1_00007415	Pjv1_00015566	Pjv1_00001747	Pjv1_00018712	Pjv1_00019628
Pjv1_00026818	Pjv1_00009476		Pjv1_00017574	Pjv1_00001756	Pjv1_00021929	Pjv1_00021968
Pjv1_00025817	Pjv1_00009489		Pjv1_00008469	Pjv1_00003147	Pjv1_00023772	Pjv1_00003955
Pjv1_00027098	Pjv1_00011024		Pjv1_00013064	Pjv1_00003159	Pjv1_00023850	Pjv1_00021576
Pjv1_00023936	Pjv1_00011039		Pjv1_00002864	Pjv1_00003213	Pjv1_00019597	Pjv1_00021577
	Pjv1_00029032		Pjv1_00014085	Pjv1_00003241	Pjv1_00004563	Pjv1_00021612
	Pjv1_00014620		Pjv1_00014126	Pjv1_00010225	Pjv1_00019941	Pjv1_00021613
	Pjv1_00014632		Pjv1_00013415	Pjv1_00012969	Pjv1_00019953	Pjv1_00021137
	Pjv1_00001174		Pjv1_00013416	Pjv1_00029438	Pjv1_00004595	Pjv1_00023653
	Pjv1_00001178		Pjv1_00013420	Pjv1_00007100	Pjv1_00020877	Pjv1_00020146
	Pjv1_00001250		Pjv1_00014270	Pjv1_00015550	Pjv1_00020890	Pjv1_00018699
	Pjv1_00001271		Pjv1_00029655	Pjv1_00015552	Pjv1_00024054	Pjv1_00021914
	Pjv1_00013924		Pjv1_00014517	Pjv1_00015558	Pjv1_00004989	Pjv1_00022593
	Pjv1_00013931		Pjv1_00012828	Pjv1_00014818	Pjv1_00005019	Pjv1_00019319
	Pjv1_00010484		Pjv1_00003022	Pjv1_00013101	Pjv1_00005028	Pjv1_00023056
	Pjv1_00010492		Pjv1_00003088	Pjv1_00013141	Pjv1_00005029	Pjv1_00019739
	Pjv1_00012327		Pjv1_00003120	Pjv1_00014088	Pjv1_00021353	Pjv1_00004983
	Pjv1_00011257		Pjv1_00017819	Pjv1_00029477	Pjv1_00015057	Pjv1_00021352
	Pjv1_00012251		Pjv1_00015722	Pjv1_00014536	Pjv1_00018347	Pjv1_00020667
	Pjv1_00012272		Pjv1_00015723	Pjv1_00014540	Pjv1_00024903	Pjv1_00018451
	Pjv1_00012273		Pjv1_00029574	Pjv1_00015156	Pjv1_00024904	Pjv1_00022969
	Pjv1_00012274		Pjv1_00014827	Pjv1_00012846	Pjv1_00006217	Pjv1_00019253
	Pjv1_00013588		Pjv1_00017650	Pjv1_00003091	Pjv1_00006275	Pjv1_00018326
	Pjv1_00012955		Pjv1_00020631	Pjv1_00017772	Pjv1_00019764	Pjv1_00018372
	Pjv1_00012956		Pjv1_00019902	Pjv1_00017783	Pjv1_00019769	Pjv1_00006196
	Pjv1_00001577		Pjv1_00016244	Pjv1_00015703	Pjv1_00019772	Pjv1_00006234
	Pjv1_00001578		Pjv1_00001948	Pjv1_00015716	Pjv1_00017440	Pjv1_00006242
	Pjv1_00001653		Pjv1_00001962	Pjv1_00015745	Pjv1_00023203	Pjv1_00021676
	Pjv1_00001658		Pjv1_00001997	Pjv1_00015498	Pjv1_00004467	Pjv1_00021684
	Pjv1_00001673		Pjv1_00002035	Pjv1_00003986	Pjv1_00023646	Pjv1_00022038
	Pjv1_00016865		Pjv1_00015018	Pjv1_00017666	Pjv1_00006550	Pjv1_00023222
	Pjv1_00014942		Pjv1_00017020	Pjv1_00020629	Pjv1_00006571	Pjv1_00024697
	Pjv1_00011227		Pjv1_00029786	Pjv1_00016793	Pjv1_00006579	Pjv1_00022996
	Pjv1_00003334		Pjv1_00029520	Pjv1_00016933	Pjv1_00022787	Pjv1_00022446
	Pjv1_00003394		Pjv1_00018274	Pjv1_00001977	Pjv1_00023680	Pjv1_00020909
	Pjv1_00016029		Pjv1_00002914	Pjv1_00014147	Pjv1_00022050	Pjv1_00020935
	Pjv1_00016035		Pjv1_00002971	Pjv1_00015275	Pjv1_00022203	Pjv1_00004794
	Pjv1_00009980		Pjv1_00015625	Pjv1_00018520	Pjv1_00022437	Pjv1_00022047
	Pjv1_00013713		Pjv1_00015626	Pjv1_00018254	Pjv1_00005795	Pjv1_00024165
	Pjv1_00013717		Pjv1_00018909	Pjv1_00018273	Pjv1_00005808	Pjv1_00024166
	Pjv1_00029551		Pjv1_00014467	Pjv1_00002952	Pjv1_00005815	Pjv1_00004941
	Pjv1_00001853		Pjv1_00014479	Pjv1_00018890	Pjv1_00022956	Pjv1_00004962
	Pjv1_00001893		Pjv1_00014480	Pjv1_00018627	Pjv1_00022539	Pjv1_00023310
	Pjv1_00001894		Pjv1_00017283	Pjv1_00014445	Pjv1_00022618	Pjv1_00023719
	Pjv1_00012440		Pjv1_00016494	Pjv1_00014476	Pjv1_00001543	Pjv1_00024126
	Pjv1_00017328		Pjv1_00003593	Pjv1_00015036	Pjv1_00005836	Pjv1_00024061
	Pjv1_00014063		Pjv1_00029630	Pjv1_00015039	Pjv1_00020556	Pjv1_00021374
	Pjv1_00014416		Pjv1_00014541	Pjv1_00029545	Pjv1_00022160	Pjv1_00005825
	Pjv1_00012493		Pjv1_00014546	Pjv1_00017617	Pjv1_00005580	Pjv1_00022552
	Pjv1_00012500		Pjv1_00013320	Pjv1_00013319	Pjv1_00024771	Pjv1_00022624
	Pjv1_00004159		Pjv1_00015988	Pjv1_00013326	Pjv1_00021785	Pjv1_00025201
	Pjv1_00004161		Pjv1_00016056	Pjv1_00013354	Pjv1_00006625	Pjv1_00022866
	Pjv1_00004251		Pjv1_00015419	Pjv1_00013366	Pjv1_00021762	Pjv1_00022075
	Pjv1_00015885		Pjv1_00003482	Pjv1_00013371	Pjv1_00025232	Pjv1_00005847
	Pjv1_00016285		Pjv1_00003501	Pjv1_00015340	Pjv1_00030195	Pjv1_00005848
	Pjv1_00016290		Pjv1_00003517	Pjv1_00015342	Pjv1_00024104	Pjv1_00023810
	Pjv1_00013568		Pjv1_00014801	Pjv1_00015954	Pjv1_00025771	Pjv1_00020549
	Pjv1_00017171		Pjv1_00015651	Pjv1_00015416	Pjv1_00004722	Pjv1_00022094
	Pjv1_00013490		Pjv1_00020635	Pjv1_00014616	Pjv1_00030299	Pjv1_00023494
	Pjv1_00013491		Pjv1_00020636	Pjv1_00003528	Pjv1_00004091	Pjv1_00023878
	Pjv1_00013501		Pjv1_00020265	Pjv1_00017452	Pjv1_00004105	Pjv1_00024208
	Pjv1_00010953		Pjv1_00000332	Pjv1_00017459	Pjv1_00024475	Pjv1_00020812
	Pjv1_00012115		Pjv1_00000358	Pjv1_00014797	Pjv1_00030268	Pjv1_00020835
	Pjv1_00002562		Pjv1_00004306	Pjv1_00006162	Pjv1_00004060	Pjv1_00004724
	Pjv1_00014704		Pjv1_00004323	Pjv1_00006184	Pjv1_00024137	Pjv1_00004766
	Pjv1_00016213		Pjv1_00004342	Pjv1_00016852	Pjv1_00027815	Pjv1_00004785
	Pjv1_00013014		Pjv1_00014317	Pjv1_00019524	Pjv1_00023480	Pjv1_00018771
	Pjv1_00013015		Pjv1_00014326	Pjv1_00019525	Pjv1_00019299	Pjv1_00022942
	Pjv1_00015112		Pjv1_00020452	Pjv1_00000259	Pjv1_00024417	Pjv1_00022605
	Pjv1_00015149		Pjv1_00015129	Pjv1_00000265	Pjv1_00004637	Pjv1_00022606
	Pjv1_00014740		Pjv1_00004833	Pjv1_00000291	Pjv1_00004640	Pjv1_00025090
	Pjv1_00001766		Pjv1_00020406	Pjv1_00000318	Pjv1_00024248	Pjv1_00004619
	Pjv1_00001769		Pjv1_00020411	Pjv1_00000321	Pjv1_00025529	Pjv1_00004661
	Pjv1_00001772		Pjv1_00019499	Pjv1_00000371	Pjv1_00006778	Pjv1_00024774
	Pjv1_00001774		Pjv1_00017978	Pjv1_00000389	Pjv1_00024148	Pjv1_00006768
	Pjv1_00001786		Pjv1_00029783	Pjv1_00004311	Pjv1_00026013	Pjv1_00006772
	Pjv1_00003133		Pjv1_00022733	Pjv1_00004318	Pjv1_00029939	Pjv1_00024149
	Pjv1_00003224		Pjv1_00015820	Pjv1_00004329	Pjv1_00024970	Pjv1_00024150
	Pjv1_00029195		Pjv1_00003720	Pjv1_00014272	Pjv1_00002116	Pjv1_00002156
	Pjv1_00017118		Pjv1_00016123	Pjv1_00014306	Pjv1_00004861	Pjv1_00021200
	Pjv1_00017134		Pjv1_00017257	Pjv1_00014308	Pjv1_00004882	Pjv1_00025044
	Pjv1_00010211		Pjv1_00017261	Pjv1_00013237	Pjv1_00025627	Pjv1_00024278
	Pjv1_00012284		Pjv1_00017279	Pjv1_00015235	Pjv1_00025041	Pjv1_00005740
	Pjv1_00016323		Pjv1_00017689	Pjv1_00017004	Pjv1_00025356	Pjv1_00005773
	Pjv1_00018408		Pjv1_00017701	Pjv1_00004832	Pjv1_00005447	Pjv1_00023437
	Pjv1_00018416		Pjv1_00020455	Pjv1_00017945	Pjv1_00026667	Pjv1_00022743
	Pjv1_00016820		Pjv1_00017483	Pjv1_00013198	Pjv1_00026668	Pjv1_00025367
	Pjv1_00016829		Pjv1_00020024	Pjv1_00017985	Pjv1_00025390	Pjv1_00023947
	Pjv1_00007074		Pjv1_00004049	Pjv1_00016215	Pjv1_00009542	Pjv1_00004507
	Pjv1_00017074		Pjv1_00017523	Pjv1_00016221	Pjv1_00026618	Pjv1_00022906
	Pjv1_00014222		Pjv1_00017525	Pjv1_00020598	Pjv1_00025147	Pjv1_00026150
	Pjv1_00008466		Pjv1_00016104	Pjv1_00016148	Pjv1_00026488	Pjv1_00027188
	Pjv1_00029850		Pjv1_00016106	Pjv1_00016170	Pjv1_00004517	Pjv1_00030167
	Pjv1_00014820		Pjv1_00016113	Pjv1_00016812	Pjv1_00004522	Pjv1_00006509
	Pjv1_00014987		Pjv1_00016521	Pjv1_00016597	Pjv1_00022524	Pjv1_00008501
	Pjv1_00014999		Pjv1_00029834	Pjv1_00020658	Pjv1_00030040	Pjv1_00008545
	Pjv1_00013075		Pjv1_00014786	Pjv1_00020660	Pjv1_00021433	Pjv1_00008552
	Pjv1_00013094		Pjv1_00017035	Pjv1_00017757	Pjv1_00030054	Pjv1_00000660
	Pjv1_00013095		Pjv1_00017041	Pjv1_00003724	Pjv1_00026596	Pjv1_00000720
	Pjv1_00013110		Pjv1_00017043	Pjv1_00030119	Pjv1_00006501	Pjv1_00000750
	Pjv1_00013126		Pjv1_00017054	Pjv1_00016116	Pjv1_00006510	Pjv1_00000754
	Pjv1_00014113		Pjv1_00018608	Pjv1_00017262	Pjv1_00005554	Pjv1_00000756
	Pjv1_00014123		Pjv1_00003888	Pjv1_00017691	Pjv1_00030324	Pjv1_00024034
	Pjv1_00014131		Pjv1_00019101	Pjv1_00029920	Pjv1_00008568	Pjv1_00008765
	Pjv1_00016479		Pjv1_00019114	Pjv1_00016273	Pjv1_00000666	Pjv1_00008787
	Pjv1_00017216		Pjv1_00020944	Pjv1_00002904	Pjv1_00000674	Pjv1_00025446
	Pjv1_00016401		Pjv1_00019089	Pjv1_00030182	Pjv1_00000733	Pjv1_00026221
	Pjv1_00016411		Pjv1_00016353	Pjv1_00017493	Pjv1_00000791	Pjv1_00008367
	Pjv1_00015175		Pjv1_00022333	Pjv1_00017503	Pjv1_00009427	Pjv1_00026134
	Pjv1_00015182		Pjv1_00022339	Pjv1_00021554	Pjv1_00026390	Pjv1_00025009
	Pjv1_00012837		Pjv1_00003462	Pjv1_00016112	Pjv1_00027607	Pjv1_00008445
	Pjv1_00012845		Pjv1_00003464	Pjv1_00015580	Pjv1_00025285	Pjv1_00024941
	Pjv1_00003060		Pjv1_00019383	Pjv1_00014780	Pjv1_00007774	Pjv1_00028089
	Pjv1_00003070		Pjv1_00019391	Pjv1_00017036	Pjv1_00024788	Pjv1_00005675
	Pjv1_00003098		Pjv1_00019874	Pjv1_00017037	Pjv1_00024466	Pjv1_00005694
	Pjv1_00003103		Pjv1_00018049	Pjv1_00021177	Pjv1_00008782	Pjv1_00026025
	Pjv1_00003105		Pjv1_00018056	Pjv1_00021187	Pjv1_00008393	Pjv1_00027087
	Pjv1_00003109		Pjv1_00017297	Pjv1_00021192	Pjv1_00008436	Pjv1_00026180
	Pjv1_00003114		Pjv1_00018570	Pjv1_00021193	Pjv1_00030165	Pjv1_00024537
	Pjv1_00003118		Pjv1_00020710	Pjv1_00016012	Pjv1_00005646	Pjv1_00027470
	Pjv1_00003119		Pjv1_00030093	Pjv1_00019443	Pjv1_00029844	Pjv1_00027100
	Pjv1_00017784		Pjv1_00000809	Pjv1_00019108	Pjv1_00025969
	Pjv1_00020213		Pjv1_00004276	Pjv1_00019120	Pjv1_00026027
	Pjv1_00015759		Pjv1_00018122	Pjv1_00019145	Pjv1_00027474
	Pjv1_00015766		Pjv1_00018140	Pjv1_00017869	Pjv1_00006598
	Pjv1_00017753		Pjv1_00020050	Pjv1_00016937	Pjv1_00006606
	Pjv1_00017754		Pjv1_00020073	Pjv1_00016953	Pjv1_00022406
	Pjv1_00019023		Pjv1_00018092	Pjv1_00004454	Pjv1_00006315
	Pjv1_00018002		Pjv1_00023168	Pjv1_00022129	Pjv1_00027108
	Pjv1_00003988		Pjv1_00022289	Pjv1_00019081	Pjv1_00030094
	Pjv1_00016461		Pjv1_00022292	Pjv1_00019647	Pjv1_00007360
	Pjv1_00016467		Pjv1_00021498	Pjv1_00019649	Pjv1_00007387
	Pjv1_00015781		Pjv1_00003271	Pjv1_00017711
	Pjv1_00015793		Pjv1_00021805	Pjv1_00018024
	Pjv1_00016922		Pjv1_00018942	Pjv1_00018062
	Pjv1_00029085		Pjv1_00020857	Pjv1_00018063
	Pjv1_00019801		Pjv1_00021938	Pjv1_00000821
	Pjv1_00002025		Pjv1_00019787	Pjv1_00004280
	Pjv1_00002059		Pjv1_00019788	Pjv1_00018146
	Pjv1_00016626		Pjv1_00006348	Pjv1_00020074
	Pjv1_00016634		Pjv1_00006387	Pjv1_00020079
	Pjv1_00029485		Pjv1_00018877	Pjv1_00020080
	Pjv1_00017012		Pjv1_00019685	Pjv1_00020084
	Pjv1_00014146		Pjv1_00020226	Pjv1_00023149
	Pjv1_00015265		Pjv1_00020233	Pjv1_00023163
	Pjv1_00015271		Pjv1_00022661	Pjv1_00021527
	Pjv1_00015277		Pjv1_00019553	Pjv1_00003281
	Pjv1_00029771		Pjv1_00024958	Pjv1_00003286
	Pjv1_00018515		Pjv1_00022140	Pjv1_00003291
	Pjv1_00018264		Pjv1_00022144	Pjv1_00003299
	Pjv1_00018289		Pjv1_00021896	Pjv1_00018914
	Pjv1_00013622		Pjv1_00019014	Pjv1_00029992
	Pjv1_00013627		Pjv1_00003777	Pjv1_00022505
	Pjv1_00002960		Pjv1_00003788	Pjv1_00006376
	Pjv1_00002961		Pjv1_00023613	Pjv1_00018853
	Pjv1_00002988		Pjv1_00021630	Pjv1_00018885
	Pjv1_00017469		Pjv1_00021635	Pjv1_00019832
	Pjv1_00018639		Pjv1_00019981	Pjv1_00020948
	Pjv1_00014447		Pjv1_00030203	Pjv1_00020979
	Pjv1_00017284		Pjv1_00018147	Pjv1_00021016
	Pjv1_00017290		Pjv1_00018152	Pjv1_00021020
	Pjv1_00003550		Pjv1_00016759	Pjv1_00021021
	Pjv1_00003585		Pjv1_00003601	Pjv1_00021023
	Pjv1_00003590		Pjv1_00003640	Pjv1_00019676
	Pjv1_00013350		Pjv1_00003643	Pjv1_00019694
	Pjv1_00015328		Pjv1_00003645	Pjv1_00020231
	Pjv1_00015344		Pjv1_00019602	Pjv1_00005113
	Pjv1_00015346		Pjv1_00019610	Pjv1_00018298
	Pjv1_00029596		Pjv1_00019637	Pjv1_00022136
	Pjv1_00015417		Pjv1_00019894	Pjv1_00019820
	Pjv1_00014579		Pjv1_00021964	Pjv1_00018974
	Pjv1_00014580		Pjv1_00020394	Pjv1_00018991
	Pjv1_00014606		Pjv1_00020401	Pjv1_00019017
	Pjv1_00015932		Pjv1_00020403	Pjv1_00003778
	Pjv1_00003474		Pjv1_00029985	Pjv1_00003831
	Pjv1_00003480		Pjv1_00003923	Pjv1_00018207
	Pjv1_00003513		Pjv1_00021583	Pjv1_00018211
	Pjv1_00003527		Pjv1_00021144	Pjv1_00021461
	Pjv1_00019568		Pjv1_00021162	Pjv1_00023629
	Pjv1_00019571		Pjv1_00020985	Pjv1_00019958
	Pjv1_00015381		Pjv1_00020992	Pjv1_00019989
	Pjv1_00015652		Pjv1_00023654	Pjv1_00020087
	Pjv1_00015656		Pjv1_00020141	Pjv1_00020112
	Pjv1_00018157		Pjv1_00020143	Pjv1_00005147
	Pjv1_00018161		Pjv1_00020151	Pjv1_00005158
	Pjv1_00006142		Pjv1_00018735	Pjv1_00020484
	Pjv1_00006159		Pjv1_00019928	Pjv1_00022521
	Pjv1_00006178		Pjv1_00019931	Pjv1_00016731
	Pjv1_00020272		Pjv1_00021917	Pjv1_00018641
	Pjv1_00018603		Pjv1_00021923	Pjv1_00018647
	Pjv1_00030323		Pjv1_00023774	Pjv1_00030163
	Pjv1_00000289		Pjv1_00023094	Pjv1_00017591
	Pjv1_00000293		Pjv1_00021061	Pjv1_00005515
	Pjv1_00000311		Pjv1_00023854	Pjv1_00020323
	Pjv1_00000379		Pjv1_00016375	Pjv1_00020327
	Pjv1_00000387		Pjv1_00015845	Pjv1_00020336
	Pjv1_00004313		Pjv1_00000575	Pjv1_00023860
	Pjv1_00004343		Pjv1_00000606	Pjv1_00029825
	Pjv1_00014282		Pjv1_00004546	Pjv1_00018801
	Pjv1_00014283		Pjv1_00019475	Pjv1_00003951
	Pjv1_00014312		Pjv1_00019303	Pjv1_00021574
	Pjv1_00013234		Pjv1_00020888	Pjv1_00021602
	Pjv1_00013251		Pjv1_00019711	Pjv1_00021614
	Pjv1_00017006		Pjv1_00004968	Pjv1_00023662
	Pjv1_00004825		Pjv1_00004971	Pjv1_00020116
	Pjv1_00017931		Pjv1_00005058	Pjv1_00018720
	Pjv1_00017966		Pjv1_00021392	Pjv1_00021056
	Pjv1_00013186		Pjv1_00025117	Pjv1_00024362
	Pjv1_00020417		Pjv1_00007204	Pjv1_00023853
	Pjv1_00021444		Pjv1_00007210	Pjv1_00019578
	Pjv1_00021450		Pjv1_00007217	Pjv1_00000538
	Pjv1_00005087		Pjv1_00022976	Pjv1_00004586
	Pjv1_00005091		Pjv1_00023703	Pjv1_00019464
	Pjv1_00020609		Pjv1_00024715	Pjv1_00019465
	Pjv1_00016152		Pjv1_00006229	Pjv1_00019947
	Pjv1_00016811		Pjv1_00006255	Pjv1_00019949
	Pjv1_00016605		Pjv1_00019761	Pjv1_00019301
	Pjv1_00015813		Pjv1_00019766	Pjv1_00019328
	Pjv1_00030115		Pjv1_00022878	Pjv1_00004615
	Pjv1_00017268		Pjv1_00022879	Pjv1_00023549
	Pjv1_00019195		Pjv1_00021681	Pjv1_00004970
	Pjv1_00019200		Pjv1_00021694	Pjv1_00004972
	Pjv1_00016259		Pjv1_00023748	Pjv1_00004984
	Pjv1_00016264		Pjv1_00023750	Pjv1_00021382
	Pjv1_00002900		Pjv1_00022020	Pjv1_00018453
	Pjv1_00017895		Pjv1_00004470	Pjv1_00025119
	Pjv1_00020023		Pjv1_00030312	Pjv1_00025124
	Pjv1_00021553		Pjv1_00022452	Pjv1_00022364
	Pjv1_00021565		Pjv1_00024048	Pjv1_00022972
	Pjv1_00021572		Pjv1_00029740	Pjv1_00022801
	Pjv1_00004010		Pjv1_00023333	Pjv1_00022224
	Pjv1_00004012		Pjv1_00006553	Pjv1_00018321
	Pjv1_00016139		Pjv1_00026260	Pjv1_00018358
	Pjv1_00016109		Pjv1_00025190	Pjv1_00018387
	Pjv1_00016111		Pjv1_00022191	Pjv1_00025000
	Pjv1_00022715		Pjv1_00004806	Pjv1_00006194
	Pjv1_00029695		Pjv1_00004814	Pjv1_00021663
	Pjv1_00019861		Pjv1_00022041	Pjv1_00021673
	Pjv1_00020444		Pjv1_00024168	Pjv1_00017393
	Pjv1_00006848		Pjv1_00023529	Pjv1_00023741
	Pjv1_00020731		Pjv1_00023532	Pjv1_00022003
	Pjv1_00018618		Pjv1_00004951	Pjv1_00023707
	Pjv1_00018620		Pjv1_00022207	Pjv1_00023003
	Pjv1_00016659		Pjv1_00024120	Pjv1_00020908
	Pjv1_00019100		Pjv1_00022444	Pjv1_00020924
	Pjv1_00030205		Pjv1_00005778	Pjv1_00020929
	Pjv1_00004433		Pjv1_00005813	Pjv1_00030315
	Pjv1_00004453		Pjv1_00022534	Pjv1_00023652
	Pjv1_00020180		Pjv1_00022568	Pjv1_00006551
	Pjv1_00016335		Pjv1_00023724	Pjv1_00026263
	Pjv1_00018658		Pjv1_00023726	Pjv1_00004819
	Pjv1_00003430		Pjv1_00022839	Pjv1_00021297
	Pjv1_00019348		Pjv1_00022840	Pjv1_00023539
	Pjv1_00019378		Pjv1_00029937	Pjv1_00020201
	Pjv1_00019261		Pjv1_00005837	Pjv1_00004898
	Pjv1_00019269		Pjv1_00022816	Pjv1_00004904
	Pjv1_00017709		Pjv1_00024077	Pjv1_00004930
	Pjv1_00017713		Pjv1_00025465	Pjv1_00024760
	Pjv1_00018061		Pjv1_00004384	Pjv1_00024124
	Pjv1_00018547		Pjv1_00029233	Pjv1_00005820
	Pjv1_00018557		Pjv1_00024195	Pjv1_00022555
	Pjv1_00020697		Pjv1_00022087	Pjv1_00022562
	Pjv1_00022666		Pjv1_00005571	Pjv1_00022855
	Pjv1_00022672		Pjv1_00005578	Pjv1_00022857
	Pjv1_00022677		Pjv1_00029751	Pjv1_00022074
	Pjv1_00022680		Pjv1_00023488	Pjv1_00029598
	Pjv1_00022691		Pjv1_00016561	Pjv1_00023819
	Pjv1_00000833		Pjv1_00006642	Pjv1_00001546
	Pjv1_00000850		Pjv1_00021775	Pjv1_00023111
	Pjv1_00000856		Pjv1_00029775	Pjv1_00004363
	Pjv1_00000857		Pjv1_00020859	Pjv1_00024190
	Pjv1_00004287		Pjv1_00023582	Pjv1_00022086
	Pjv1_00018137		Pjv1_00024093	Pjv1_00005561
	Pjv1_00018138		Pjv1_00020842	Pjv1_00023512
	Pjv1_00018139		Pjv1_00025765	Pjv1_00024525
	Pjv1_00020059		Pjv1_00004711	Pjv1_00006643
	Pjv1_00020076		Pjv1_00004723	Pjv1_00023080
	Pjv1_00020082		Pjv1_00004728	Pjv1_00023296
	Pjv1_00018068		Pjv1_00004733	Pjv1_00023301
	Pjv1_00023154		Pjv1_00029995	Pjv1_00006529
	Pjv1_00021124		Pjv1_00025990	Pjv1_00024211
	Pjv1_00021125		Pjv1_00022069	Pjv1_00024214
	Pjv1_00030292		Pjv1_00018775	Pjv1_00025235
	Pjv1_00021500		Pjv1_00024347	Pjv1_00025240
	Pjv1_00003302		Pjv1_00022615	Pjv1_00024109
	Pjv1_00021815		Pjv1_00019285	Pjv1_00020805
	Pjv1_00021232		Pjv1_00019286	Pjv1_00004718
	Pjv1_00021262		Pjv1_00004625	Pjv1_00004740
	Pjv1_00022469		Pjv1_00004631	Pjv1_00004751
	Pjv1_00022470		Pjv1_00027084	Pjv1_00004761
	Pjv1_00022483		Pjv1_00006774	Pjv1_00025071
	Pjv1_00022488		Pjv1_00006784	Pjv1_00023900
	Pjv1_00022489		Pjv1_00006800	Pjv1_00023407
	Pjv1_00022501		Pjv1_00002135	Pjv1_00023419
	Pjv1_00006356		Pjv1_00002154	Pjv1_00023971
	Pjv1_00006371		Pjv1_00004894	Pjv1_00004058
	Pjv1_00018844		Pjv1_00024274	Pjv1_00004077
	Pjv1_00018849		Pjv1_00024598	Pjv1_00004084
	Pjv1_00018855		Pjv1_00005744	Pjv1_00025100
	Pjv1_00018880		Pjv1_00005768	Pjv1_00024330
	Pjv1_00018886		Pjv1_00022750	Pjv1_00024337
	Pjv1_00021022		Pjv1_00022754	Pjv1_00029460
	Pjv1_00021024		Pjv1_00026126	Pjv1_00004627
	Pjv1_00019680		Pjv1_00005446	Pjv1_00024753
	Pjv1_00020230		Pjv1_00005453	Pjv1_00024238
	Pjv1_00022637		Pjv1_00025156	Pjv1_00024247
	Pjv1_00005135		Pjv1_00026063	Pjv1_00027080
	Pjv1_00024959		Pjv1_00025392	Pjv1_00025579
	Pjv1_00024353		Pjv1_00009535	Pjv1_00002114
	Pjv1_00024354		Pjv1_00023951	Pjv1_00025619
	Pjv1_00021888		Pjv1_00023996	Pjv1_00025030
	Pjv1_00021889		Pjv1_00023130	Pjv1_00025450
	Pjv1_00021890		Pjv1_00026326	Pjv1_00024273
	Pjv1_00019813		Pjv1_00029815	Pjv1_00024577
	Pjv1_00018967		Pjv1_00004417	Pjv1_00024582
	Pjv1_00018987		Pjv1_00004419	Pjv1_00005738
	Pjv1_00018992		Pjv1_00004423	Pjv1_00005739
	Pjv1_00003835		Pjv1_00024498	Pjv1_00005748
	Pjv1_00003838		Pjv1_00006508	Pjv1_00023436
	Pjv1_00003882		Pjv1_00024828	Pjv1_00025316
	Pjv1_00018225		Pjv1_00024920	Pjv1_00025262
	Pjv1_00021472		Pjv1_00008503	Pjv1_00005445
	Pjv1_00021618		Pjv1_00008518	Pjv1_00005448
	Pjv1_00021623		Pjv1_00008562	Pjv1_00025154
	Pjv1_00021538		Pjv1_00008567	Pjv1_00025169
	Pjv1_00029658		Pjv1_00023637	Pjv1_00023131
	Pjv1_00005140		Pjv1_00010619	Pjv1_00023132
	Pjv1_00005150		Pjv1_00000629	Pjv1_00025146
	Pjv1_00022517		Pjv1_00000658	Pjv1_00021428
	Pjv1_00016768		Pjv1_00000712	Pjv1_00021431
	Pjv1_00017877		Pjv1_00009392	Pjv1_00021432
	Pjv1_00020298		Pjv1_00024027	Pjv1_00004388
	Pjv1_00020304		Pjv1_00025862	Pjv1_00026149
	Pjv1_00005499		Pjv1_00007771	Pjv1_00027200
	Pjv1_00005522		Pjv1_00024787	Pjv1_00023832
	Pjv1_00018486		Pjv1_00025324	Pjv1_00024809
	Pjv1_00020352		Pjv1_00024508	Pjv1_00024825
	Pjv1_00020377		Pjv1_00024510	Pjv1_00024908
	Pjv1_00003599		Pjv1_00024452	Pjv1_00008499
	Pjv1_00003611		Pjv1_00024464	Pjv1_00008509
	Pjv1_00003617		Pjv1_00008793	Pjv1_00008519
	Pjv1_00003641		Pjv1_00026947	Pjv1_00008539
	Pjv1_00003677		Pjv1_00025432	Pjv1_00008544
	Pjv1_00003692		Pjv1_00025292	Pjv1_00021337
	Pjv1_00021832		Pjv1_00026226	Pjv1_00025422
	Pjv1_00021858		Pjv1_00008389	Pjv1_00000689
	Pjv1_00021868		Pjv1_00026193	Pjv1_00000805
	Pjv1_00019608		Pjv1_00026092	Pjv1_00009356
	Pjv1_00019618		Pjv1_00008435	Pjv1_00009379
	Pjv1_00019622		Pjv1_00008448	Pjv1_00009384
	Pjv1_00019486		Pjv1_00026237	Pjv1_00025286
	Pjv1_00019487		Pjv1_00025963	Pjv1_00007780
	Pjv1_00018792		Pjv1_00024934	Pjv1_00025712
	Pjv1_00003945		Pjv1_00005651	Pjv1_00025930
	Pjv1_00003961		Pjv1_00025967	Pjv1_00025439
	Pjv1_00021595		Pjv1_00026019	Pjv1_00026225
	Pjv1_00021160		Pjv1_00026031	Pjv1_00008394
	Pjv1_00018729		Pjv1_00027261	Pjv1_00026097
	Pjv1_00019933		Pjv1_00024996	Pjv1_00027265
	Pjv1_00021916		Pjv1_00023359	Pjv1_00025501
	Pjv1_00021924		Pjv1_00026696	Pjv1_00025013
	Pjv1_00005482		Pjv1_00026349	Pjv1_00008399
	Pjv1_00005487		Pjv1_00006827	Pjv1_00024925
	Pjv1_00023852		Pjv1_00022409	Pjv1_00024932
	Pjv1_00016373		Pjv1_00006326	Pjv1_00024946
	Pjv1_00015604		Pjv1_00025644	Pjv1_00024842
	Pjv1_00000605		Pjv1_00025846	Pjv1_00027535
	Pjv1_00000621		Pjv1_00007361	Pjv1_00026683
	Pjv1_00023898		Pjv1_00007371	Pjv1_00026687
	Pjv1_00023899		Pjv1_00007392	Pjv1_00026688
	Pjv1_00030142		Pjv1_00007414	Pjv1_00026689
	Pjv1_00019944		Pjv1_00029965	Pjv1_00006605
	Pjv1_00023403		Pjv1_00024662	Pjv1_00006616
	Pjv1_00019318		Pjv1_00026927	Pjv1_00027097
	Pjv1_00020015		Pjv1_00025409	Pjv1_00029944
	Pjv1_00017334			Pjv1_00026692
	Pjv1_00017337			Pjv1_00025697
	Pjv1_00017338			Pjv1_00026351
	Pjv1_00019704			Pjv1_00022397
	Pjv1_00019749			Pjv1_00026822
	Pjv1_00005065			Pjv1_00026827
	Pjv1_00021066			Pjv1_00027143
	Pjv1_00018465			Pjv1_00024545
	Pjv1_00025125			Pjv1_00006301
	Pjv1_00022358			Pjv1_00006319
	Pjv1_00007203			Pjv1_00025824
	Pjv1_00007220			Pjv1_00026950
	Pjv1_00022233			Pjv1_00007370
	Pjv1_00018333			Pjv1_00024659
	Pjv1_00018346			Pjv1_00026920
	Pjv1_00024894			Pjv1_00026921
	Pjv1_00024898
	Pjv1_00024902
	Pjv1_00024718
	Pjv1_00023358
	Pjv1_00006262
	Pjv1_00006263
	Pjv1_00021669
	Pjv1_00017394
	Pjv1_00017418
	Pjv1_00017437
	Pjv1_00022261
	Pjv1_00022263
	Pjv1_00023199
	Pjv1_00004477
	Pjv1_00017068
	Pjv1_00024709
	Pjv1_00020926
	Pjv1_00023638
	Pjv1_00023651
	Pjv1_00006566
	Pjv1_00021090
	Pjv1_00022825
	Pjv1_00025180
	Pjv1_00025181
	Pjv1_00025182
	Pjv1_00025195
	Pjv1_00025196
	Pjv1_00022059
	Pjv1_00024164
	Pjv1_00023515
	Pjv1_00023530
	Pjv1_00023547
	Pjv1_00025174
	Pjv1_00024060
	Pjv1_00022952
	Pjv1_00023729
	Pjv1_00022620
	Pjv1_00025202
	Pjv1_00022847
	Pjv1_00022081
	Pjv1_00022083
	Pjv1_00005834
	Pjv1_00005846
	Pjv1_00005857
	Pjv1_00022805
	Pjv1_00022384
	Pjv1_00023096
	Pjv1_00022822
	Pjv1_00030230
	Pjv1_00025468
	Pjv1_00025463
	Pjv1_00025466
	Pjv1_00029797
	Pjv1_00023270
	Pjv1_00004374
	Pjv1_00004377
	Pjv1_00020543
	Pjv1_00024625
	Pjv1_00024627
	Pjv1_00026727
	Pjv1_00026728
	Pjv1_00022158
	Pjv1_00022161
	Pjv1_00005568
	Pjv1_00023018
	Pjv1_00023019
	Pjv1_00023020
	Pjv1_00023021
	Pjv1_00022725
	Pjv1_00024042
	Pjv1_00024043
	Pjv1_00023489
	Pjv1_00023490
	Pjv1_00023491
	Pjv1_00023497
	Pjv1_00023506
	Pjv1_00016557
	Pjv1_00021217
	Pjv1_00021223
	Pjv1_00029848
	Pjv1_00006628
	Pjv1_00021733
	Pjv1_00023071
	Pjv1_00023048
	Pjv1_00025242
	Pjv1_00020809
	Pjv1_00004689
	Pjv1_00004701
	Pjv1_00004721
	Pjv1_00024887
	Pjv1_00025078
	Pjv1_00023901
	Pjv1_00023903
	Pjv1_00023417
	Pjv1_00018768
	Pjv1_00018770
	Pjv1_00022927
	Pjv1_00004117
	Pjv1_00004120
	Pjv1_00025479
	Pjv1_00025483
	Pjv1_00024607
	Pjv1_00024609
	Pjv1_00004053
	Pjv1_00024226
	Pjv1_00024338
	Pjv1_00024143
	Pjv1_00019298
	Pjv1_00024416
	Pjv1_00004642
	Pjv1_00004673
	Pjv1_00004676
	Pjv1_00024754
	Pjv1_00024759
	Pjv1_00023256
	Pjv1_00024232
	Pjv1_00024237
	Pjv1_00024777
	Pjv1_00006773
	Pjv1_00006804
	Pjv1_00029781
	Pjv1_00026014
	Pjv1_00024013
	Pjv1_00024015
	Pjv1_00025743
	Pjv1_00025749
	Pjv1_00002120
	Pjv1_00004869
	Pjv1_00004876
	Pjv1_00025039
	Pjv1_00024285
	Pjv1_00029854
	Pjv1_00024578
	Pjv1_00026547
	Pjv1_00025614
	Pjv1_00029544
	Pjv1_00005722
	Pjv1_00005751
	Pjv1_00025352
	Pjv1_00025322
	Pjv1_00023755
	Pjv1_00023760
	Pjv1_00026128
	Pjv1_00025261
	Pjv1_00024651
	Pjv1_00025394
	Pjv1_00025399
	Pjv1_00009527
	Pjv1_00025132
	Pjv1_00030235
	Pjv1_00023955
	Pjv1_00024003
	Pjv1_00022526
	Pjv1_00029918
	Pjv1_00025782
	Pjv1_00026403
	Pjv1_00026146
	Pjv1_00026601
	Pjv1_00006507
	Pjv1_00025707
	Pjv1_00026590
	Pjv1_00023834
	Pjv1_00024799
	Pjv1_00026088
	Pjv1_00024912
	Pjv1_00008494
	Pjv1_00008497
	Pjv1_00008537
	Pjv1_00008563
	Pjv1_00023192
	Pjv1_00025226
	Pjv1_00010625
	Pjv1_00000651
	Pjv1_00000656
	Pjv1_00000704
	Pjv1_00000717
	Pjv1_00000730
	Pjv1_00000771
	Pjv1_00009366
	Pjv1_00009371
	Pjv1_00009372
	Pjv1_00009398
	Pjv1_00009409
	Pjv1_00025405
	Pjv1_00025857
	Pjv1_00026876
	Pjv1_00030201
	Pjv1_00025325
	Pjv1_00025328
	Pjv1_00024444
	Pjv1_00024458
	Pjv1_00024467
	Pjv1_00024980
	Pjv1_00024987
	Pjv1_00008752
	Pjv1_00008756
	Pjv1_00008800
	Pjv1_00008801
	Pjv1_00026223
	Pjv1_00008386
	Pjv1_00026133
	Pjv1_00026191
	Pjv1_00026195
	Pjv1_00026477
	Pjv1_00025507
	Pjv1_00025018
	Pjv1_00008418
	Pjv1_00025589
	Pjv1_00025960
	Pjv1_00024928
	Pjv1_00024947
	Pjv1_00024955
	Pjv1_00026987
	Pjv1_00005660
	Pjv1_00005687
	Pjv1_00005702
	Pjv1_00005703
	Pjv1_00026684
	Pjv1_00030331
	Pjv1_00026041
	Pjv1_00024324
	Pjv1_00006581
	Pjv1_00006582
	Pjv1_00006583
	Pjv1_00006608
	Pjv1_00027259
	Pjv1_00026705
	Pjv1_00030132
	Pjv1_00025685
	Pjv1_00006816
	Pjv1_00006819
	Pjv1_00022393
	Pjv1_00022410
	Pjv1_00026142
	Pjv1_00024539
	Pjv1_00025820
	Pjv1_00028409
	Pjv1_00007369
	Pjv1_00007381
	Pjv1_00007391
	Pjv1_00025848
	Pjv1_00026926
	Pjv1_00029548
	Pjv1_00023924
