# Supplementary material for: Nitrogen represses haustoria formation through abscisic acid in the parasitic plant Phtheirospermum japonicum
Source: Nat Commun. 2022 May 27;13:2976. doi: 10.1038/s41467-022-30550-x (PMC9142502; doi:10.1038/s41467-022-30550-x)
Supplement: Supplementary file 5 — Supplementary Data 2 [file 41467_2022_30550_MOESM5_ESM.xlsx]

## Sheet: Supplementary Table 2
Supplementary Table 2: water infecting vs water not infecting Deseq2 results. Wald statistical test.
0hpi								12hpi								24hpi								48hpi								72hpi
GeneID	baseMean	lo2FoldChane	lfcSE	stat	pvalue	padj		GeneID	baseMean	lo2FoldChane	lfcSE	stat	pvalue	padj		GeneID	baseMean	lo2FoldChane	lfcSE	stat	pvalue	padj		GeneID	baseMean	lo2FoldChane	lfcSE	stat	pvalue	padj		GeneID	baseMean	lo2FoldChane	lfcSE	stat	pvalue	padj
Pjv1_00027498	1950.67	3.57759	0.227984	15.6923	1.70878e-55	3.89721e-51		Pjv1_00017389	780.087	3.26321	0.201515	16.1934	5.61763e-59	1.20094e-54		Pjv1_00018995	3379.71	9.14261	0.412905	22.1422	1.24122e-108	2.7287e-104		Pjv1_00022300	1522.8	5.02244	0.171596	29.269	2.5719e-188	5.91126e-184		Pjv1_00022233	6518.58	7.49485	0.209859	35.7138	2.4156e-279	5.35248e-275
Pjv1_00009926	128.711	6.44078	0.593889	10.8451	2.1043e-27	2.39964e-23		Pjv1_00016956	2258.96	3.17139	0.203812	15.5604	1.35333e-54	1.44658e-50		Pjv1_00003940	2677.62	5.61033	0.273956	20.479	3.31686e-93	3.64589e-89		Pjv1_00009419	3880.44	9.95593	0.383145	25.9848	7.36104e-149	8.4593e-145		Pjv1_00018139	3150.99	7.61254	0.215041	35.4004	1.68461e-274	1.86638e-270
Pjv1_00026507	511.378	1.98825	0.196894	10.098	5.63596e-24	4.28465e-20		Pjv1_00029897	284.586	3.85983	0.295217	13.0745	4.6028e-39	3.27996e-35		Pjv1_00018994	2169.62	10.5376	0.588905	17.8936	1.32332e-71	9.69732e-68		Pjv1_00005946	1133.53	5.45658	0.212555	25.6714	2.43756e-145	1.8675e-141		Pjv1_00008641	5367.23	6.15694	0.196894	31.2703	1.18231e-214	8.73257e-211
Pjv1_00022568	165.945	4.08052	0.447545	9.11756	7.68367e-20	4.38104e-16		Pjv1_00001993	251.311	4.54749	0.357519	12.7196	4.60353e-37	2.46036e-33		Pjv1_00017389	1116.67	4.36665	0.267822	16.3043	9.19789e-60	5.05516e-56		Pjv1_00028250	1364.67	7.07325	0.282148	25.0693	1.07494e-138	6.17662e-135		Pjv1_00019704	1503.57	5.21558	0.181557	28.727	1.75723e-181	9.73417e-178
Pjv1_00015723	227.857	3.37749	0.384002	8.79551	1.42403e-18	6.49557e-15		Pjv1_00022300	932.501	4.23261	0.348586	12.1422	6.30878e-34	2.69738e-30		Pjv1_00016159	573.701	6.68165	0.416203	16.0538	5.37437e-58	2.363e-54		Pjv1_00022295	1218.36	3.83828	0.155973	24.6087	1.02007e-133	4.68904e-130		Pjv1_00019976	3342.41	4.81841	0.171586	28.0816	1.64161e-173	7.27498e-170
Pjv1_00016056	511.242	2.01872	0.248536	8.12246	4.56828e-16	1.73648e-12		Pjv1_00001111	313.678	7.67572	0.639689	11.9992	3.5894e-33	1.2789e-29		Pjv1_00006230	1272.47	7.25634	0.46029	15.7647	5.44261e-56	1.99417e-52		Pjv1_00001429	744.538	6.95692	0.283306	24.5562	3.70907e-133	1.42082e-129		Pjv1_00021888	2074.1	7.27433	0.261271	27.8421	1.34363e-170	4.96203e-167
Pjv1_00018570	578.874	2.62568	0.342524	7.66568	1.77885e-14	5.79575e-11		Pjv1_00016159	315.406	4.93702	0.416463	11.8546	2.03649e-32	6.21944e-29		Pjv1_00004310	441.153	5.63211	0.375596	14.9951	7.90121e-51	2.48143e-47		Pjv1_00006915	2075.88	9.88624	0.418904	23.6003	3.83138e-123	1.20731e-119		Pjv1_00025701	1693.85	3.9887	0.143346	27.8256	2.12581e-170	6.72911e-167
Pjv1_00028420	955.101	1.7236	0.22542	7.64618	2.07045e-14	5.90258e-11		Pjv1_00008808	417.768	5.57812	0.484225	11.5197	1.05001e-30	2.80588e-27		Pjv1_00000545	274.4	6.79431	0.469973	14.4568	2.27026e-47	6.23867e-44		Pjv1_00018995	4063.69	10.2148	0.432896	23.5963	4.20227e-123	1.20731e-119		Pjv1_00004310	928.983	5.34561	0.19585	27.2944	4.93799e-164	1.3677e-160
Pjv1_00020050	1274.62	1.72254	0.225798	7.62867	2.37183e-14	6.01048e-11		Pjv1_00003603	208.383	5.2041	0.453337	11.4795	1.67167e-30	3.97077e-27		Pjv1_00004580	660.821	3.36436	0.239667	14.0376	9.17053e-45	2.24005e-41		Pjv1_00019791	610.72	6.86807	0.305855	22.4553	1.13594e-111	2.90094e-108		Pjv1_00025483	2777.08	5.64828	0.212306	26.6044	6.03705e-156	1.48632e-152
Pjv1_00009464	446.748	2.13553	0.288818	7.39405	1.42427e-13	3.24833e-10		Pjv1_00015555	520.378	4.55953	0.4017	11.3506	7.36581e-30	1.57466e-26		Pjv1_00022300	1215.72	4.81315	0.349004	13.7911	2.88384e-43	6.33982e-40		Pjv1_00018498	966.706	3.25178	0.150615	21.59	2.23178e-103	5.12952e-100		Pjv1_00015174	1491.55	6.31937	0.239974	26.3336	7.91098e-153	1.75291e-149
Pjv1_00021031	319.079	2.8376	0.390313	7.27006	3.59319e-13	7.44999e-10		Pjv1_00018994	995.152	9.40706	0.830411	11.3282	9.51358e-30	1.84892e-26		Pjv1_00008808	641.335	6.93691	0.512112	13.5457	8.40103e-42	1.67898e-38		Pjv1_00018994	2286.51	9.9836	0.462876	21.5686	3.54145e-103	7.39969e-100		Pjv1_00019301	1283.22	3.65299	0.139744	26.1406	1.26117e-150	2.54045e-147
Pjv1_00009426	880.093	1.69683	0.2352	7.21444	5.41549e-13	1.02926e-09		Pjv1_00001060	225.123	4.95119	0.450734	10.9847	4.52602e-28	8.06311e-25		Pjv1_00015555	880.703	5.36726	0.401471	13.369	9.17715e-41	1.68125e-37		Pjv1_00024004	847.805	5.45391	0.254419	21.4367	6.07227e-102	1.16304e-98		Pjv1_00020660	806.443	5.68	0.22999	24.6967	1.15978e-134	2.14154e-131
Pjv1_00011253	1764.53	1.54279	0.216464	7.12722	1.02418e-12	1.79681e-09		Pjv1_00004310	277.531	4.49197	0.423308	10.6116	2.63262e-26	4.32924e-23		Pjv1_00024982	2869.4	5.0877	0.387919	13.1154	2.68831e-39	4.54614e-36		Pjv1_00006203	2130.55	3.14027	0.150253	20.8998	5.37274e-97	9.499e-94		Pjv1_00026573	697.328	3.46375	0.145851	23.7485	1.13811e-124	1.93987e-121
Pjv1_00001970	740.779	1.65147	0.237486	6.95395	3.55193e-12	5.78635e-09		Pjv1_00026910	634.955	2.6453	0.251892	10.5017	8.48217e-26	1.29523e-22		Pjv1_00006203	1892.65	2.67908	0.206257	12.989	1.41216e-38	2.2175e-35		Pjv1_00001383	760.49	7.69106	0.376365	20.4351	8.14983e-93	1.33797e-89		Pjv1_00028029	4711.4	2.51475	0.107983	23.2884	5.80489e-120	9.18748e-117
Pjv1_00028845	1150.47	1.45835	0.213468	6.8317	8.39154e-12	1.27591e-08		Pjv1_00008838	213.633	3.02972	0.293047	10.3387	4.71051e-25	6.71341e-22		Pjv1_00008820	1394.5	-2.004	0.157544	-12.7203	4.56047e-37	6.68383e-34		Pjv1_00007674	466.047	6.55728	0.323584	20.2645	2.64395e-91	4.05123e-88		Pjv1_00003480	765.735	5.3322	0.230704	23.1127	3.44744e-118	5.09256e-115
Pjv1_00003888	1075.63	1.67619	0.249695	6.71297	1.90698e-11	2.71828e-08		Pjv1_00007674	122.716	5.27363	0.516805	10.2043	1.89701e-24	2.53464e-21		Pjv1_00001077	1244.08	2.35006	0.186652	12.5906	2.37969e-36	3.26969e-33		Pjv1_00024982	2853.38	5.24308	0.258802	20.259	2.95647e-91	4.24696e-88		Pjv1_00028003	4702.85	3.991	0.172789	23.0975	4.90619e-118	6.79446e-115
Pjv1_00028673	2228.02	1.15958	0.178427	6.49889	8.09127e-11	1.08552e-07		Pjv1_00029023	119.97	4.01554	0.397856	10.093	5.93539e-24	7.46393e-21		Pjv1_00001869	362.456	3.79391	0.302921	12.5244	5.48951e-36	7.0989e-33		Pjv1_00003603	469.398	6.68713	0.330345	20.2429	4.10596e-91	5.55125e-88		Pjv1_00017945	988.622	5.40355	0.234161	23.0762	8.02587e-118	1.0461e-114
Pjv1_00015722	213.469	2.92858	0.451452	6.48702	8.75505e-11	1.10931e-07		Pjv1_00006230	442.374	4.23855	0.422208	10.039	1.02691e-23	1.21962e-20		Pjv1_00027335	1579.61	4.74756	0.381058	12.4589	1.25098e-35	1.52786e-32		Pjv1_00001077	1722.98	3.34182	0.169446	19.722	1.39641e-86	1.78306e-83		Pjv1_00027701	4277.09	3.34626	0.145196	23.0465	1.59378e-117	1.96194e-114
Pjv1_00011773	1931.62	1.07441	0.171837	6.25253	4.03868e-10	4.84791e-07		Pjv1_00010094	13231.2	2.46707	0.254764	9.68376	3.53488e-22	3.77844e-19		Pjv1_00017781	190.357	4.13622	0.335285	12.3364	5.76569e-35	6.67121e-32		Pjv1_00004970	1716.33	3.57203	0.183899	19.4239	4.85113e-84	5.86833e-81		Pjv1_00024190	657.865	4.0438	0.17679	22.8734	8.54756e-116	9.96825e-113
Pjv1_00011467	415.012	2.11473	0.338977	6.23858	4.41571e-10	5.03546e-07		Pjv1_00025317	1021.25	3.36913	0.347815	9.68657	3.43897e-22	3.77844e-19		Pjv1_00003603	436.388	5.86138	0.476478	12.3015	8.89493e-35	9.7773e-32		Pjv1_00016178	588.762	6.67577	0.343855	19.4145	5.82357e-84	6.69245e-81		Pjv1_00006779	5068.91	2.22116	0.0980873	22.6447	1.57283e-113	1.74254e-110
Pjv1_00028446	306.953	2.27962	0.375889	6.06462	1.32264e-09	1.43645e-06		Pjv1_00022295	907.276	3.52977	0.369041	9.56472	1.12506e-21	1.14531e-18		Pjv1_00001060	294.274	5.41839	0.447623	12.1048	9.9613e-34	1.04281e-30		Pjv1_00001060	443.475	5.91687	0.305143	19.3905	9.29167e-84	1.01695e-80		Pjv1_00024982	1092.18	3.96761	0.175482	22.6098	3.47334e-113	3.66487e-110
Pjv1_00001560	64.9023	3.86532	0.683476	5.65539	1.55489e-08	1.61192e-05		Pjv1_00008730	569.577	2.23507	0.234287	9.53987	1.43017e-21	1.29569e-18		Pjv1_00010094	14803.5	3.33596	0.281935	11.8324	2.6546e-32	2.65267e-29		Pjv1_00015555	1065.12	5.2604	0.273109	19.2612	1.13775e-82	1.18864e-79		Pjv1_00022691	2148.76	9.64557	0.426814	22.599	4.43492e-113	4.46677e-110
Pjv1_00021422	2546.21	0.879043	0.157178	5.59265	2.23636e-08	2.21759e-05		Pjv1_00019791	132.626	4.49444	0.470802	9.54636	1.34335e-21	1.29569e-18		Pjv1_00025317	1330.41	3.41072	0.28955	11.7794	4.98745e-32	4.76713e-29		Pjv1_00019325	596.588	7.87031	0.412167	19.095	2.78047e-81	2.77854e-78		Pjv1_00008022	593.899	5.69952	0.252653	22.5587	1.1028e-112	1.06243e-109
Pjv1_00013479	206.311	2.26967	0.408152	5.56084	2.68476e-08	2.55131e-05		Pjv1_00006203	1649.14	2.88481	0.302572	9.53432	1.50876e-21	1.29569e-18		Pjv1_00029023	339.28	6.06303	0.517527	11.7154	1.06308e-31	9.73784e-29		Pjv1_00027632	535.101	4.52075	0.238826	18.929	6.5806e-80	6.30202e-77		Pjv1_00003585	665.616	5.76452	0.255836	22.5321	2.01114e-112	1.85679e-109
Pjv1_00014014	1096.57	1.09932	0.198377	5.54155	2.99806e-08	2.73507e-05		Pjv1_00024099	181.943	4.35736	0.45704	9.53387	1.51522e-21	1.29569e-18		Pjv1_00001111	1527.14	14.0542	1.23379	11.391	4.63457e-30	4.07545e-27		Pjv1_00028850	504.628	4.29867	0.22728	18.9135	8.82354e-80	8.11201e-77		Pjv1_00028035	2565.16	10.2169	0.455399	22.4351	1.791e-111	1.58739e-108
Pjv1_00024027	2546.16	1.12011	0.204276	5.4833	4.17459e-08	3.66192e-05		Pjv1_00012791	413.695	2.17035	0.228219	9.50993	1.90795e-21	1.56878e-18		Pjv1_00022658	1653.05	2.58244	0.231821	11.1398	8.02799e-29	6.78797e-26		Pjv1_00014334	831.22	8.57214	0.45504	18.8382	3.67082e-79	3.24501e-76		Pjv1_00006945	4763.01	-2.63543	0.118006	-22.333	1.76721e-110	1.50607e-107
Pjv1_00018510	675.939	1.14508	0.211157	5.4229	5.86413e-08	4.95345e-05		Pjv1_00000545	175.44	4.14972	0.4391	9.45051	3.37194e-21	2.66983e-18		Pjv1_00014334	172.185	6.72512	0.608086	11.0595	1.97215e-28	1.60577e-25		Pjv1_00015706	1129.75	9.4722	0.503615	18.8084	6.44425e-79	5.48573e-76		Pjv1_00006915	1378.88	8.98107	0.40452	22.2018	3.29906e-109	2.70743e-106
Pjv1_00017282	272.176	1.13817	0.212113	5.36585	8.05695e-08	6.56267e-05		Pjv1_00019326	1454.89	3.59645	0.382268	9.40821	5.0464e-21	3.85293e-18		Pjv1_00016731	280.497	2.99926	0.276832	10.8342	2.36937e-27	1.86029e-24		Pjv1_00018139	1414.45	6.1227	0.325931	18.7852	9.9718e-79	8.18543e-76		Pjv1_00011146	469.237	4.51196	0.203996	22.1178	2.12844e-108	1.68435e-105
Pjv1_00012488	1137.5	1.52656	0.286201	5.3339	9.61264e-08	7.55984e-05		Pjv1_00021822	446.962	1.42709	0.15433	9.24704	2.30794e-20	1.70135e-17		Pjv1_00007167	511.78	3.66396	0.338731	10.8168	2.86764e-27	2.17387e-24		Pjv1_00006230	1253.36	6.31292	0.341062	18.5096	1.72825e-76	1.36973e-73		Pjv1_00016141	3899.01	2.23183	0.101083	22.0793	5.00005e-108	3.82038e-105
Pjv1_00016353	883.635	0.771899	0.145667	5.29905	1.16408e-07	8.84973e-05		Pjv1_00016365	113.438	5.98295	0.65134	9.18561	4.09218e-20	2.91609e-17		Pjv1_00026155	167.169	4.67987	0.436539	10.7204	8.16438e-27	5.98286e-24		Pjv1_00001918	781.224	3.3727	0.184087	18.3212	5.60365e-75	4.29315e-72		Pjv1_00026689	775.478	3.68562	0.167774	21.9678	5.85103e-107	4.32157e-104
Pjv1_00011846	1288.95	1.27786	0.251337	5.08423	3.69116e-07	0.000270948		Pjv1_00027335	825.331	2.63987	0.289714	9.112	8.08798e-20	5.57758e-17		Pjv1_00000177	113.802	6.44148	0.60702	10.6116	2.63069e-26	1.86558e-23		Pjv1_00016731	506.763	3.63609	0.19851	18.3169	6.07078e-75	4.50099e-72		Pjv1_00009118	1021.53	3.70823	0.170571	21.7401	8.56464e-105	6.12178e-102
Pjv1_00004233	211.267	1.80018	0.354463	5.07863	3.80161e-07	0.000270948		Pjv1_00018498	690.112	2.69303	0.303964	8.85972	8.02147e-19	5.35884e-16		Pjv1_00012252	317.459	2.89927	0.274082	10.5781	3.76457e-26	2.58626e-23		Pjv1_00019792	1446.01	4.13582	0.23073	17.925	7.52909e-72	5.40777e-69		Pjv1_00012401	920.581	3.98303	0.184252	21.6173	1.23365e-103	8.54224e-101
Pjv1_00010396	15.844	7.20302	1.43569	5.0171	5.2458e-07	0.000362549		Pjv1_00021610	218.474	3.22776	0.373585	8.63996	5.62319e-18	3.64281e-15		Pjv1_00007213	254.752	3.69839	0.354331	10.4377	1.66846e-25	1.1115e-22		Pjv1_00004280	1082.25	9.74911	0.544879	17.8923	1.35491e-71	9.43673e-69		Pjv1_00025194	831.977	3.11355	0.144514	21.545	5.8982e-103	3.96037e-100
Pjv1_00009925	12.9639	6.91526	1.3878	4.98289	6.26431e-07	0.000420206		Pjv1_00001918	785.032	2.41585	0.282002	8.56678	1.06417e-17	6.69113e-15		Pjv1_00008730	489.389	2.01087	0.192795	10.4301	1.80771e-25	1.16885e-22		Pjv1_00024545	312.239	5.2795	0.295688	17.8549	2.64613e-71	1.78878e-68		Pjv1_00022161	647.949	4.53906	0.21085	21.5274	8.61813e-103	5.61648e-100
Pjv1_00003375	80.4561	1.54947	0.312126	4.96423	6.89753e-07	0.000449462		Pjv1_00007167	350.736	2.9503	0.344827	8.55587	1.1698e-17	7.14511e-15		Pjv1_00018498	837.723	2.95168	0.283102	10.4262	1.88276e-25	1.18259e-22		Pjv1_00010517	1874.21	3.16167	0.177394	17.8229	4.69337e-71	3.08207e-68		Pjv1_00018097	911.472	2.84771	0.132324	21.5208	9.94986e-103	6.29911e-100
Pjv1_00004039	29.2591	2.63195	0.539068	4.8824	1.048e-06	0.000663937		Pjv1_00020904	1846.98	1.0306	0.122413	8.419	3.7972e-17	2.2549e-14		Pjv1_00028839	198.187	4.61235	0.442913	10.4137	2.14772e-25	1.31154e-22		Pjv1_00023434	409.799	4.822	0.274238	17.5833	3.30949e-69	2.11292e-66		Pjv1_00028235	2062.34	2.5389	0.118089	21.4999	1.55902e-102	9.33642e-100
Pjv1_00004038	121.275	1.83389	0.38161	4.80565	1.54247e-06	0.000950785		Pjv1_00001227	215.863	1.73611	0.206875	8.39206	4.77693e-17	2.76003e-14		Pjv1_00028250	436.77	6.07685	0.584927	10.3891	2.78065e-25	1.65215e-22		Pjv1_00021574	1755.02	4.49716	0.257382	17.4727	2.31156e-68	1.43592e-65		Pjv1_00005946	1004.58	5.13593	0.238874	21.5006	1.53701e-102	9.33642e-100
Pjv1_00015045	138.111	1.77708	0.370646	4.79454	1.63046e-06	0.000978579		Pjv1_00024629	140.564	2.65666	0.317446	8.36887	5.8173e-17	3.27269e-14		Pjv1_00004636	1119.17	2.06983	0.202312	10.2309	1.44243e-24	8.34481e-22		Pjv1_00010989	576.703	2.9165	0.168562	17.3022	4.52664e-67	2.7379e-64		Pjv1_00006038	1160.64	3.72466	0.177716	20.9585	1.569e-97	9.1489e-95
Pjv1_00021226	16.2565	7.24107	1.5196	4.76511	1.88748e-06	0.00110379		Pjv1_00020370	1341.18	-1.66294	0.200737	-8.28419	1.1892e-16	6.51867e-14		Pjv1_00011546	425.54	2.55416	0.250852	10.1819	2.3875e-24	1.34582e-21		Pjv1_00003687	715.815	9.14989	0.534858	17.1071	1.31307e-65	7.73837e-63		Pjv1_00011281	1187.74	8.43274	0.402502	20.9508	1.84569e-97	1.04864e-94
Pjv1_00014015	1052.69	1.11952	0.235642	4.75093	2.02483e-06	0.00115451		Pjv1_00004280	137.426	7.65031	0.925663	8.26469	1.40061e-16	7.48558e-14		Pjv1_00020781	2446.96	-2.68262	0.2662	-10.0775	6.95005e-24	3.81975e-21		Pjv1_00012401	1277.18	3.96147	0.23404	16.9264	2.87241e-64	1.65049e-61		Pjv1_00018498	759.861	3.52618	0.169725	20.7758	7.15898e-96	3.96572e-93
Pjv1_00018004	512.377	1.1922	0.252396	4.72352	2.31791e-06	0.00128938		Pjv1_00017021	1603.83	1.14469	0.139301	8.21743	2.07909e-16	1.08407e-13		Pjv1_00004970	896.463	2.23956	0.222859	10.0492	9.26106e-24	4.96573e-21		Pjv1_00005041	396.928	5.29166	0.316495	16.7195	9.44321e-63	5.29373e-60		Pjv1_00021116	427.389	5.90675	0.286569	20.612	2.14335e-94	1.15835e-91
Pjv1_00020325	286.451	1.56759	0.338199	4.63511	3.56747e-06	0.00193722		Pjv1_00004580	434.871	2.55129	0.312114	8.17421	2.97803e-16	1.51582e-13		Pjv1_00020660	285.744	5.39533	0.540077	9.98992	1.68726e-23	8.83161e-21		Pjv1_00024247	542.979	5.75716	0.349895	16.454	7.85544e-61	4.2988e-58		Pjv1_00029216	3900.01	11.4822	0.55851	20.5586	6.44721e-94	3.40136e-91
Pjv1_00029775	923.282	1.5298	0.330472	4.62913	3.67209e-06	0.00194766		Pjv1_00006470	1031.51	1.32612	0.162457	8.16292	3.27031e-16	1.62587e-13		Pjv1_00019791	282.741	5.60678	0.565613	9.91275	3.6642e-23	1.87335e-20		Pjv1_00008808	490.242	6.15419	0.381216	16.1436	1.25997e-58	6.7347e-56		Pjv1_00006973	2182.32	3.00995	0.147181	20.4508	5.9157e-93	3.04837e-90
Pjv1_00009118	188.796	1.0659	0.231346	4.6074	4.07738e-06	0.00211347		Pjv1_00001429	72.8163	3.28527	0.403324	8.1455	3.77733e-16	1.83527e-13		Pjv1_00005946	487.558	4.12378	0.423117	9.74618	1.91536e-22	9.56983e-20		Pjv1_00029825	306.22	6.71255	0.417521	16.0772	3.68881e-58	1.9269e-55		Pjv1_00014190	933.186	4.26872	0.208848	20.4394	7.4667e-93	3.76016e-90
Pjv1_00011466	921.999	1.35047	0.298923	4.5178	6.24868e-06	0.00316697		Pjv1_00014334	78.2155	6.15211	0.763091	8.0621	7.49961e-16	3.56281e-13		Pjv1_00003336	133.656	7.67664	0.803078	9.55902	1.18874e-21	5.8074e-19		Pjv1_00012649	597.994	8.57101	0.545004	15.7265	9.95399e-56	5.08405e-53		Pjv1_00029944	563.205	4.35199	0.213379	20.3956	1.82992e-92	9.01055e-90
Pjv1_00008059	1025.34	1.0717	0.239068	4.48282	7.36647e-06	0.00365233		Pjv1_00008197	1127.21	1.42875	0.177879	8.0321	9.58188e-16	4.45307e-13		Pjv1_00024099	226.397	5.20441	0.548909	9.48137	2.50961e-21	1.19938e-18		Pjv1_00003344	260.108	5.12639	0.329973	15.5358	1.98678e-54	9.92701e-52		Pjv1_00004162	1182.79	3.17089	0.156018	20.3238	7.91276e-92	3.81154e-89
Pjv1_00001599	17.4929	3.39714	0.778871	4.36163	1.29099e-05	0.00626461		Pjv1_00017288	252.237	2.61545	0.326143	8.01934	1.06314e-15	4.83569e-13		Pjv1_00016655	439.044	2.02868	0.214311	9.46604	2.90664e-21	1.35956e-18		Pjv1_00010970	1927.38	2.10178	0.135895	15.4662	5.87025e-54	2.87068e-51		Pjv1_00014493	404.404	5.59691	0.27731	20.1829	1.38491e-90	6.5291e-88
Pjv1_00001011	718.869	0.777287	0.179141	4.33896	1.43158e-05	0.00680209		Pjv1_00010757	97.6378	-2.66659	0.334756	-7.96577	1.64194e-15	7.31279e-13		Pjv1_00002717	85.1922	4.25452	0.453719	9.37699	6.78842e-21	3.1091e-18		Pjv1_00008604	588.022	8.86176	0.577191	15.3532	3.36912e-53	1.61324e-50		Pjv1_00018138	476.235	6.32696	0.314695	20.105	6.66746e-90	3.07786e-87
Pjv1_00008181	19.9483	4.17875	0.97565	4.28304	1.84355e-05	0.00858079		Pjv1_00024982	1725.28	5.07677	0.644483	7.87727	3.346e-15	1.45981e-12		Pjv1_00019301	646.426	1.72404	0.185733	9.28235	1.65784e-20	7.43796e-18		Pjv1_00020084	3932.96	2.57448	0.170029	15.1414	8.63427e-52	4.05e-49		Pjv1_00023434	573.708	5.36964	0.271122	19.8053	2.68116e-87	1.21243e-84
Pjv1_00011870	2016.44	0.808522	0.190482	4.24461	2.18974e-05	0.00998828		Pjv1_00019852	646.796	2.4576	0.314696	7.80946	5.74337e-15	2.45564e-12		Pjv1_00004129	299.395	2.28155	0.246372	9.26061	2.03273e-20	8.93751e-18		Pjv1_00001578	413.6	5.78811	0.383749	15.0831	2.09304e-51	9.62127e-49		Pjv1_00017394	2559.82	2.72172	0.138336	19.6747	3.55108e-86	1.5737e-83
Pjv1_00015883	832.437	0.84066	0.200889	4.18469	2.85556e-05	0.01277		Pjv1_00010005	195.628	2.47151	0.319525	7.73495	1.03443e-14	4.3361e-12		Pjv1_00027548	3408.75	2.70536	0.298035	9.07731	1.11292e-19	4.79736e-17		Pjv1_00029944	515.499	4.52953	0.300369	15.0799	2.19662e-51	9.89945e-49		Pjv1_00001077	1393	3.66416	0.186422	19.6552	5.21881e-86	2.26742e-83
Pjv1_00002359	629.491	0.912349	0.219178	4.1626	3.14644e-05	0.0138002		Pjv1_00022658	1385.53	2.40389	0.312564	7.69087	1.46138e-14	6.00798e-12		Pjv1_00010421	531.15	1.59844	0.176222	9.07057	1.18395e-19	5.00536e-17		Pjv1_00022691	571.893	6.61961	0.439733	15.0537	3.26517e-51	1.4432e-48		Pjv1_00007857	6825.54	10.2908	0.524576	19.6173	1.09976e-85	4.68626e-83
Pjv1_00002180	719.23	0.641463	0.154432	4.1537	3.27145e-05	0.013817		Pjv1_00012255	249.622	7.63292	0.99567	7.66612	1.77279e-14	7.1507e-12		Pjv1_00022295	713.504	2.84316	0.313653	9.06466	1.24996e-19	5.18472e-17		Pjv1_00010913	461.689	6.52532	0.437617	14.911	2.79409e-50	1.21169e-47		Pjv1_00019792	754.518	3.18488	0.162649	19.5812	2.2354e-85	9.34566e-83
Pjv1_00006261	4254.95	-0.652792	0.157085	-4.15566	3.24356e-05	0.013817		Pjv1_00026120	4812.52	1.12699	0.147259	7.65313	1.96143e-14	7.76509e-12		Pjv1_00017935	1689.71	1.17261	0.130937	8.95556	3.38029e-19	1.37615e-16		Pjv1_00024190	806.768	3.6527	0.247762	14.7428	3.4226e-49	1.45676e-46		Pjv1_00005041	508.331	6.26512	0.320212	19.5655	3.04118e-85	1.2479e-82
Pjv1_00019610	29.7519	3.302	0.803289	4.1106	3.94639e-05	0.0163646		Pjv1_00008981	750.624	1.64196	0.216936	7.56887	3.76492e-14	1.46339e-11		Pjv1_00016956	1749.59	3.41759	0.38454	8.88746	6.25227e-19	2.49909e-16		Pjv1_00000111	240.93	4.23292	0.287284	14.7343	3.88265e-49	1.62252e-46		Pjv1_00005245	36984.4	2.13375	0.109275	19.5265	6.54102e-85	2.6352e-82
Pjv1_00017043	1690.08	0.81883	0.199506	4.10429	4.05562e-05	0.0165172		Pjv1_00020517	1473.26	1.23583	0.163386	7.56387	3.91241e-14	1.49356e-11		Pjv1_00028850	318.926	2.73038	0.308435	8.85238	8.56761e-19	3.3634e-16		Pjv1_00028839	398.77	4.87252	0.336708	14.4711	1.84544e-47	7.57423e-45		Pjv1_00012649	698.56	8.00937	0.410673	19.503	1.03435e-84	4.09272e-82
Pjv1_00008072	447.347	1.51103	0.369895	4.08503	4.40706e-05	0.0176336		Pjv1_00001241	1201.58	1.37511	0.184218	7.46459	8.35593e-14	3.13392e-11		Pjv1_00010005	470.093	3.27545	0.371477	8.81736	1.17186e-18	4.51966e-16		Pjv1_00022855	271.248	6.36626	0.443453	14.3561	9.75261e-47	3.93252e-44		Pjv1_00019245	2174.98	2.27802	0.117664	19.3603	1.66854e-83	6.48624e-81
Pjv1_00020630	1037.83	0.734429	0.180007	4.08	4.50351e-05	0.0177089		Pjv1_00023723	68.1877	3.86506	0.519093	7.44579	9.63633e-14	3.55182e-11		Pjv1_00016365	147.956	4.51847	0.51383	8.79372	1.44692e-18	5.48433e-16		Pjv1_00026663	555.405	9.46752	0.666038	14.2147	7.42816e-46	2.9436e-43		Pjv1_00024004	400.007	4.81662	0.250008	19.2659	1.0383e-82	3.96668e-80
Pjv1_00017710	114.815	1.36867	0.336314	4.06961	4.70919e-05	0.0182038		Pjv1_00027548	2723.69	1.82892	0.246057	7.43291	1.06231e-13	3.84917e-11		Pjv1_00007533	76.8231	5.54708	0.631013	8.79076	1.48548e-18	5.53505e-16		Pjv1_00004892	952.973	10.5721	0.748819	14.1184	2.92585e-45	1.13979e-42		Pjv1_00022384	1903.99	10.2491	0.535764	19.1298	1.42513e-81	5.3522e-79
Pjv1_00001801	37.9843	2.05037	0.510436	4.0169	5.89678e-05	0.0224146		Pjv1_00010517	644.671	1.51656	0.205159	7.39211	1.44518e-13	5.14916e-11		Pjv1_00024247	201.879	4.56206	0.519541	8.78095	1.62104e-18	5.84367e-16		Pjv1_00000429	338.219	5.96996	0.4229	14.1167	2.99741e-45	1.14821e-42		Pjv1_00026926	506.477	6.0168	0.317058	18.977	2.64312e-80	9.76105e-78
Pjv1_00020021	300.727	0.861604	0.216033	3.98829	6.655e-05	0.0248821		Pjv1_00003687	82.6754	9.57369	1.29815	7.37485	1.64529e-13	5.76608e-11		Pjv1_00026718	665.302	3.38527	0.385525	8.78092	1.62147e-18	5.84367e-16		Pjv1_00005042	3557.52	9.43348	0.668342	14.1147	3.08146e-45	1.16105e-42		Pjv1_00026771	6592.64	9.53504	0.506359	18.8306	4.24081e-79	1.54046e-76
Pjv1_00007877	2539.29	0.606424	0.152608	3.97373	7.07545e-05	0.0256143		Pjv1_00000180	239.234	1.9303	0.262644	7.34948	1.98987e-13	6.86119e-11		Pjv1_00017288	321.589	3.54404	0.405074	8.74913	2.15004e-18	7.58331e-16		Pjv1_00004580	651.087	3.22715	0.229121	14.0849	4.701e-45	1.7427e-42		Pjv1_00029368	1925.98	2.21956	0.118347	18.7546	1.77585e-78	6.34665e-76
Pjv1_00019969	282.363	1.27769	0.321364	3.97583	7.0134e-05	0.0256143		Pjv1_00006096	269.822	9.52818	1.30402	7.30675	2.73687e-13	9.28713e-11		Pjv1_00022821	359.736	2.11932	0.242266	8.74792	2.17317e-18	7.58331e-16		Pjv1_00005174	594.048	2.64524	0.187923	14.0762	5.32126e-45	1.94133e-42		Pjv1_00021192	1974.35	2.1191	0.11321	18.7183	3.50882e-78	1.2341e-75
Pjv1_00014719	1189.86	0.576604	0.147452	3.91045	9.21256e-05	0.0328298		Pjv1_00014486	50.0174	3.70229	0.509799	7.26226	3.80681e-13	1.27159e-10		Pjv1_00025853	280.153	2.29383	0.26253	8.73738	2.38586e-18	8.19544e-16		Pjv1_00015174	1126.17	4.8803	0.348815	13.9911	1.76702e-44	6.3458e-42		Pjv1_00014134	413.769	4.55723	0.245319	18.5768	4.9552e-77	1.71558e-74
Pjv1_00008579	408.529	0.897586	0.233481	3.84437	0.000120864	0.041847		Pjv1_00026155	118.27	3.56236	0.490758	7.2589	3.90247e-13	1.28349e-10		Pjv1_00011273	2258.78	1.52778	0.175323	8.71408	2.93123e-18	9.91386e-16		Pjv1_00011273	2848.53	2.06543	0.147638	13.9899	1.79751e-44	6.35599e-42		Pjv1_00016731	503.348	3.50508	0.188696	18.5753	5.09432e-77	1.73661e-74
Pjv1_00028844	443.332	0.934302	0.243295	3.8402	0.000122934	0.041847		Pjv1_00000506	1375.28	1.14397	0.161148	7.09888	1.25773e-12	4.07389e-10		Pjv1_00029825	105.896	6.99478	0.803209	8.70855	3.0779e-18	1.02522e-15		Pjv1_00006194	397.203	5.15006	0.368942	13.959	2.7732e-44	9.65747e-42		Pjv1_00010517	2074.09	3.69914	0.200893	18.4135	1.02426e-75	3.43873e-73
Pjv1_00019252	1525.65	0.574582	0.149482	3.84383	0.000121128	0.041847		Pjv1_00025635	44.1563	3.35909	0.474197	7.08375	1.40305e-12	4.47677e-10		Pjv1_00019792	835.889	3.03871	0.349257	8.7005	3.30424e-18	1.08419e-15		Pjv1_00017133	5001.86	-2.57351	0.186771	-13.779	3.41025e-43	1.16987e-40		Pjv1_00021468	313.752	5.61121	0.305277	18.3807	1.87364e-75	6.19644e-73
Pjv1_00009573	1548.92	0.763651	0.199889	3.82038	0.000133244	0.0446898		Pjv1_00018076	2159.77	1.32002	0.186611	7.07361	1.50951e-12	4.74564e-10		Pjv1_00021610	160.675	2.9022	0.336159	8.63343	5.95382e-18	1.92483e-15		Pjv1_00026651	794.259	3.39406	0.248484	13.6591	1.78191e-42	6.02287e-40		Pjv1_00009493	1812.19	2.93537	0.160593	18.2784	1.23014e-74	4.00846e-72
Pjv1_00012120	1607.3	0.947686	0.250438	3.78411	0.000154261	0.0509888		Pjv1_00019390	683.909	1.40694	0.198987	7.07051	1.54362e-12	4.78254e-10		Pjv1_00008838	228.991	2.3157	0.270072	8.57438	9.96242e-18	3.17411e-15		Pjv1_00018641	1323.31	2.07098	0.15244	13.5856	4.87741e-42	1.62467e-39		Pjv1_00001060	413.303	6.20118	0.33965	18.2575	1.80198e-74	5.7867e-72
Pjv1_00020604	469.624	0.893606	0.24194	3.6935	0.000221187	0.0720659		Pjv1_00007001	107.635	3.07769	0.435423	7.06827	1.56882e-12	4.79117e-10		Pjv1_00029841	54.631	5.02124	0.587714	8.54368	1.30016e-17	4.08324e-15		Pjv1_00006485	257.033	4.20462	0.309708	13.5761	5.55169e-42	1.82286e-39		Pjv1_00016080	2327.72	2.91586	0.159764	18.2511	2.02745e-74	6.41775e-72
Pjv1_00012203	243.934	0.947917	0.257374	3.68304	0.00023047	0.0740327		Pjv1_00001869	206.048	2.92	0.41327	7.06561	1.59914e-12	4.81499e-10		Pjv1_00009800	416.568	1.4826	0.17496	8.47393	2.37246e-17	7.34594e-15		Pjv1_00019326	899.189	2.70493	0.199587	13.5526	7.64435e-42	2.47461e-39		Pjv1_00002264	12969.2	2.53016	0.138825	18.2255	3.2367e-74	1.01012e-71
Pjv1_00002214	573.045	0.98713	0.270538	3.64876	0.000263506	0.0825863		Pjv1_00002220	3584.58	-0.807894	0.114831	-7.0355	1.98541e-12	5.895e-10		Pjv1_00025420	244.892	2.06234	0.243435	8.47183	2.41575e-17	7.3761e-15		Pjv1_00012271	2318.79	3.78731	0.281054	13.4754	2.18317e-41	6.96916e-39		Pjv1_00004970	1627.4	3.34972	0.183969	18.208	4.45652e-74	1.37149e-71
Pjv1_00012118	1072.69	0.750308	0.205679	3.64795	0.00026434	0.0825863		Pjv1_00004698	594.935	2.24628	0.324419	6.92401	4.3903e-12	1.2857e-09		Pjv1_00018076	2315.74	1.70196	0.202296	8.41324	3.98835e-17	1.20109e-14		Pjv1_00011357	253.907	3.42156	0.25403	13.4691	2.37637e-41	7.48198e-39		Pjv1_00005738	365.236	3.70431	0.204139	18.146	1.37998e-73	4.18873e-71
Pjv1_00000152	31.401	2.59731	0.715001	3.63259	0.000280588	0.0864778		Pjv1_00025251	284.478	1.95114	0.282	6.91894	4.55036e-12	1.31456e-09		Pjv1_00023169	1298.3	9.95605	1.18936	8.37092	5.71695e-17	1.6984e-14		Pjv1_00009118	1105.06	3.44514	0.256264	13.4437	3.35119e-41	1.04086e-38		Pjv1_00010413	654.99	3.76017	0.207957	18.0815	4.45745e-73	1.3347e-70
Pjv1_00006229	421.969	0.623254	0.171974	3.62411	0.00028996	0.0881749		Pjv1_00008820	1846.02	-1.19148	0.173091	-6.88355	5.83809e-12	1.66409e-09		Pjv1_00019325	177.723	6.16348	0.742189	8.30446	1.00277e-16	2.93932e-14		Pjv1_00001869	337.667	4.10477	0.30668	13.3845	7.44685e-41	2.28211e-38		Pjv1_00019108	1189.76	2.36116	0.130764	18.0566	7.00659e-73	2.07003e-70
Pjv1_00022853	480.91	0.795155	0.220263	3.61003	0.000306164	0.0918775		Pjv1_00022821	429.503	1.75011	0.254986	6.86356	6.71636e-12	1.88924e-09		Pjv1_00005698	76.0459	5.86212	0.711181	8.24279	1.68247e-16	4.86676e-14		Pjv1_00028235	2266.62	2.32657	0.173916	13.3775	8.18052e-41	2.47396e-38		Pjv1_00004580	496.354	3.38526	0.18756	18.049	8.03899e-73	2.34379e-70
Pjv1_00017130	1026.61	0.489522	0.135757	3.60587	0.000311111	0.0921495		Pjv1_00005946	330.874	2.83801	0.414528	6.84636	7.57528e-12	2.10317e-09		Pjv1_00021591	1652.85	2.42172	0.295335	8.19991	2.40563e-16	6.86823e-14		Pjv1_00019673	22340.8	1.37606	0.103421	13.3054	2.15334e-40	6.42759e-38		Pjv1_00025850	1153.5	9.5373	0.531589	17.9411	5.62953e-72	1.61999e-69
Pjv1_00029786	355.417	1.31622	0.365751	3.59868	0.000319831	0.0935176		Pjv1_00021483	58.8035	3.56978	0.523662	6.81695	9.29914e-12	2.54868e-09		Pjv1_00014631	116.461	3.06149	0.374105	8.18351	2.75696e-16	7.7704e-14		Pjv1_00027253	269.202	3.43787	0.260361	13.2043	8.29023e-40	2.44286e-37		Pjv1_00015043	2262.67	2.41984	0.135005	17.9242	7.63998e-72	2.17034e-69
Pjv1_00003232	201.843	0.990306	0.276624	3.57997	0.000343633	0.0979656		Pjv1_00005234	1367.95	0.985446	0.144883	6.80167	1.03415e-11	2.79849e-09		Pjv1_00019326	1209.52	3.13936	0.385422	8.14526	3.78482e-16	1.05323e-13		Pjv1_00000158	1696.62	3.5638	0.27052	13.1739	1.24036e-39	3.60867e-37		Pjv1_00009990	740.129	2.99177	0.167275	17.8854	1.53267e-71	4.29884e-69
Pjv1_00023595	855.798	0.712069	0.198757	3.58262	0.00034017	0.0979656		Pjv1_00004163	53.208	3.95436	0.583239	6.78001	1.20169e-11	3.21122e-09		Pjv1_00020904	2169.71	1.16163	0.143119	8.11655	4.79624e-16	1.31801e-13		Pjv1_00015043	2128.33	1.7121	0.130984	13.071	4.82145e-39	1.3852e-36		Pjv1_00015555	409.166	4.51888	0.253642	17.8159	5.31587e-71	1.47236e-68
Pjv1_00009287	681.03	1.02122	0.286657	3.56253	0.000367293	0.103418		Pjv1_00029931	262.504	1.79099	0.265491	6.74594	1.52038e-11	4.01268e-09		Pjv1_00017933	170.573	4.76079	0.586872	8.11214	4.97356e-16	1.34986e-13		Pjv1_00022658	1351.7	2.52415	0.193265	13.0605	5.53284e-39	1.56996e-36		Pjv1_00010970	1342.48	2.01547	0.114196	17.6493	1.03085e-69	2.81996e-67
Pjv1_00016809	1150.67	-0.63075	0.178443	-3.53474	0.000408177	0.113528		Pjv1_00025853	239.616	2.04534	0.304115	6.72557	1.74907e-11	4.55995e-09		Pjv1_00001578	105.101	4.72445	0.584445	8.08365	6.28553e-16	1.68513e-13		Pjv1_00010421	679.413	2.16495	0.166169	13.0287	8.40799e-39	2.3567e-36		Pjv1_00014282	342.8	3.70067	0.209739	17.6442	1.12807e-69	3.04827e-67
Pjv1_00020628	276.077	0.775067	0.220514	3.51482	0.000440046	0.120917		Pjv1_00017302	460.429	2.51706	0.375979	6.69469	2.16132e-11	5.56683e-09		Pjv1_00023070	105.066	3.66553	0.454687	8.06166	7.52648e-16	1.99352e-13		Pjv1_00019976	2307.34	3.92267	0.30242	12.9709	1.78835e-38	4.95222e-36		Pjv1_00012069	653.011	4.03708	0.229657	17.5787	3.58576e-69	9.57267e-67
Pjv1_00011460	497.861	0.697523	0.19927	3.50039	0.000464585	0.124716		Pjv1_00006231	23142.6	1.99853	0.299012	6.68379	2.32838e-11	5.92573e-09		Pjv1_00004162	658.858	1.60707	0.200438	8.01778	1.07673e-15	2.81795e-13		Pjv1_00000545	304.872	6.14364	0.47536	12.9242	3.28783e-38	8.99613e-36		Pjv1_00015277	349.088	4.8907	0.280337	17.4458	3.70482e-68	9.77279e-66
Pjv1_00014149	193.13	1.22943	0.35124	3.50026	0.000464808	0.124716		Pjv1_00010421	418.287	1.60904	0.241459	6.66383	2.6679e-11	6.70993e-09		Pjv1_00004780	478.819	1.71489	0.216956	7.9043	2.69449e-15	6.9689e-13		Pjv1_00018102	1748.54	1.39265	0.108568	12.8275	1.14969e-37	3.10876e-35		Pjv1_00002008	1357.4	2.19556	0.126166	17.4022	7.93709e-68	2.06906e-65
Pjv1_00002221	354.976	0.949243	0.273924	3.46536	0.000529529	0.138495		Pjv1_00021829	713.172	1.36575	0.205092	6.6592	2.75319e-11	6.84391e-09		Pjv1_00023723	88.0883	3.88475	0.492332	7.89049	3.00996e-15	7.69431e-13		Pjv1_00002264	14322.8	2.28588	0.179164	12.7586	2.79182e-37	7.46131e-35		Pjv1_00019339	1516.07	2.08723	0.120036	17.3884	1.00987e-67	2.60195e-65
Pjv1_00019362	9.90111	-4.4906	1.29633	-3.46408	0.000532039	0.138495		Pjv1_00024247	131.193	3.08059	0.464141	6.63719	3.19724e-11	7.85638e-09		Pjv1_00011328	2059.65	0.976158	0.124428	7.84519	4.3229e-15	1.09235e-12		Pjv1_00029869	452.141	9.49514	0.744712	12.7501	3.11424e-37	8.22732e-35		Pjv1_00008859	815.213	2.46199	0.141989	17.3393	2.37621e-67	6.05195e-65
Pjv1_00024280	100.367	1.4702	0.424556	3.4629	0.000534379	0.138495		Pjv1_00012401	395.546	1.79921	0.27171	6.62181	3.54825e-11	8.61983e-09		Pjv1_00014486	93.2114	4.58418	0.591098	7.75536	8.80911e-15	2.20068e-12		Pjv1_00003560	492.889	5.08455	0.399	12.7432	3.40084e-37	8.88236e-35		Pjv1_00020908	484.993	4.14109	0.239054	17.3228	3.16603e-67	7.97191e-65
Pjv1_00015651	61.0643	2.45281	0.719408	3.40948	0.000650876	0.166792		Pjv1_00017935	1616.11	1.10709	0.168057	6.5876	4.46983e-11	1.07366e-08		Pjv1_00026573	376.026	1.91993	0.247843	7.74655	9.44203e-15	2.33229e-12		Pjv1_00007525	210.134	4.5294	0.356757	12.6961	6.21857e-37	1.60593e-34		Pjv1_00026651	919.122	3.91174	0.226255	17.2891	5.68405e-67	1.41514e-64
Pjv1_00027154	3786.34	0.601005	0.176727	3.40075	0.00067202	0.170297		Pjv1_00008780	4449.42	-0.838232	0.127467	-6.57607	4.83043e-11	1.14739e-08		Pjv1_00016360	308.526	2.08704	0.269526	7.74334	9.6835e-15	2.36536e-12		Pjv1_00003690	399.9	2.369	0.187334	12.6458	1.17962e-36	3.01249e-34		Pjv1_00010087	1041.06	-2.63251	0.152495	-17.2629	8.94819e-67	2.20304e-64
Pjv1_00011529	11.0173	4.58362	1.34991	3.39551	0.000685003	0.17168		Pjv1_00003629	64.3665	2.32504	0.355811	6.53447	6.38349e-11	1.49963e-08		Pjv1_00014139	671.928	-1.45753	0.190358	-7.6568	1.90622e-14	4.55504e-12		Pjv1_00002948	2698.77	-1.27209	0.101461	-12.5377	4.6406e-36	1.17208e-33		Pjv1_00008690	859.789	2.32095	0.13534	17.149	6.39194e-66	1.5564e-63
Pjv1_00015497	1337.04	0.716979	0.212261	3.37781	0.000730647	0.181129		Pjv1_00005061	48.887	8.81509	1.34976	6.53084	6.54015e-11	1.51973e-08		Pjv1_00029897	396.669	2.94855	0.385088	7.65682	1.9059e-14	4.55504e-12		Pjv1_00023301	182.914	4.51104	0.360159	12.5251	5.43919e-36	1.35885e-33		Pjv1_00006581	316.352	4.63202	0.271173	17.0814	2.04009e-65	4.91352e-63
Pjv1_00020059	156.511	-1.41781	0.422374	-3.35677	0.000788589	0.193391		Pjv1_00029169	501.522	2.07611	0.318619	6.51597	7.2221e-11	1.66015e-08		Pjv1_00014093	430.919	1.54513	0.202242	7.64004	2.17158e-14	5.13334e-12		Pjv1_00007199	1699.53	1.80701	0.144793	12.4799	9.60594e-36	2.37401e-33		Pjv1_00006819	804.935	4.19545	0.246348	17.0306	4.86926e-65	1.16014e-62
Pjv1_00019736	1032.28	0.716985	0.217315	3.29928	0.000969321	0.235184		Pjv1_00007850	200.369	1.67479	0.259104	6.46379	1.02114e-10	2.32234e-08		Pjv1_00013484	2221	1.08001	0.141615	7.62639	2.41421e-14	5.64617e-12		Pjv1_00013695	484.838	-3.3357	0.26827	-12.4341	1.70629e-35	4.17205e-33		Pjv1_00014918	1271.45	2.87673	0.169113	17.0106	6.84892e-65	1.61445e-62
Pjv1_00028805	41.3733	1.90682	0.58059	3.28428	0.00102243	0.245458		Pjv1_00030280	1136.93	0.906116	0.140449	6.45157	1.10701e-10	2.49111e-08		Pjv1_00004280	239.048	11.3788	1.49427	7.61494	2.63821e-14	6.10509e-12		Pjv1_00015988	440.42	-3.37538	0.274176	-12.311	7.90174e-35	1.91172e-32		Pjv1_00018076	2530.23	2.30611	0.136375	16.9101	3.79036e-64	8.84072e-62
Pjv1_00022994	396.077	0.735812	0.224545	3.27691	0.00104951	0.246765		Pjv1_00019237	428.326	8.6583	1.34563	6.43439	1.2397e-10	2.76065e-08		Pjv1_00009655	61.7462	6.54666	0.872086	7.5069	6.05427e-14	1.38643e-11		Pjv1_00018599	1480.94	1.63041	0.132475	12.3073	8.27421e-35	1.98098e-32		Pjv1_00028326	2392.04	-2.29696	0.136065	-16.8814	6.16965e-64	1.42403e-61
Pjv1_00005801	520.679	0.77928	0.237714	3.27822	0.00104463	0.246765		Pjv1_00019239	2286.32	1.45507	0.22712	6.40662	1.48777e-10	3.27892e-08		Pjv1_00022710	679.553	-1.50014	0.201883	-7.43076	1.07976e-13	2.44716e-11		Pjv1_00008663	2087.81	2.88082	0.235032	12.2571	1.53894e-34	3.62403e-32		Pjv1_00028839	291.563	5.21247	0.308783	16.8807	6.23813e-64	1.42499e-61
Pjv1_00026780	1086.96	0.501775	0.153427	3.27044	0.00107381	0.249903		Pjv1_00003501	17914.6	-0.84453	0.132158	-6.39032	1.65542e-10	3.61119e-08		Pjv1_00001241	1183.22	1.97926	0.268187	7.38014	1.58118e-13	3.547e-11		Pjv1_00014018	142.959	3.88962	0.317345	12.2568	1.54523e-34	3.62403e-32		Pjv1_00011456	381.408	3.97984	0.238642	16.677	1.92561e-62	4.35384e-60
Pjv1_00002113	837.191	0.84216	0.258894	3.25291	0.00114228	0.263152		Pjv1_00004342	2313.02	-2.3441	0.367032	-6.38665	1.69561e-10	3.6615e-08		Pjv1_00002756	1538.08	1.61022	0.218541	7.36802	1.73178e-13	3.84561e-11		Pjv1_00014128	158.808	5.85293	0.477628	12.2542	1.5959e-34	3.70507e-32		Pjv1_00017783	3691.16	2.20596	0.132932	16.5946	7.62123e-62	1.70577e-59
Pjv1_00010603	270.541	0.931595	0.289286	3.22032	0.00128047	0.290008		Pjv1_00005173	63.5727	3.09143	0.489217	6.31914	2.63028e-10	5.62302e-08		Pjv1_00006231	21611	1.79377	0.24467	7.33138	2.27798e-13	5.00791e-11		Pjv1_00025317	893.862	2.96354	0.243231	12.1841	3.77933e-34	8.68642e-32		Pjv1_00003103	7621.78	7.30813	0.440483	16.5912	8.07373e-62	1.78898e-59
Pjv1_00009647	143.277	0.87458	0.271654	3.21947	0.00128429	0.290008		Pjv1_00018659	1311.45	-0.772581	0.12398	-6.23148	4.62054e-10	9.77998e-08		Pjv1_00019689	132.517	2.46571	0.33665	7.32426	2.40214e-13	5.22857e-11		Pjv1_00004830	156.66	6.40053	0.527171	12.1413	6.3813e-34	1.45216e-31		Pjv1_00026572	342.768	5.59888	0.338567	16.537	1.9862e-61	4.35745e-59
Pjv1_00009343	932.032	0.564765	0.176476	3.20023	0.00137317	0.303385		Pjv1_00009709	1819.13	-1.40376	0.225836	-6.21582	5.1056e-10	1.07007e-07		Pjv1_00001918	670.598	2.92326	0.400238	7.3038	2.79753e-13	5.97096e-11		Pjv1_00023131	201.787	7.74727	0.640384	12.0979	1.08412e-33	2.44289e-31		Pjv1_00022295	680.659	3.38039	0.204877	16.4996	3.69458e-61	8.02592e-59
Pjv1_00025392	1419.8	0.609189	0.190469	3.19836	0.00138212	0.303385		Pjv1_00021976	416.217	1.05208	0.169507	6.20668	5.41157e-10	1.12319e-07		Pjv1_00029931	345.103	1.971	0.269819	7.30492	2.77429e-13	5.97096e-11		Pjv1_00014493	396.328	4.97127	0.412019	12.0656	1.60462e-33	3.58065e-31		Pjv1_00009384	1228.55	2.68751	0.163174	16.4702	6.00531e-61	1.2919e-58
Pjv1_00007398	48.8977	1.50254	0.469823	3.19808	0.00138344	0.303385		Pjv1_00020660	84.1016	2.70595	0.436131	6.20444	5.48926e-10	1.12836e-07		Pjv1_00003165	1236.87	1.00209	0.137464	7.28981	3.10385e-13	6.56107e-11		Pjv1_00028838	211.464	3.88891	0.322921	12.0429	2.11417e-33	4.67231e-31		Pjv1_00014616	1935.13	1.75905	0.106917	16.4524	8.05601e-61	1.7164e-58
Pjv1_00016368	69.9956	1.09193	0.34867	3.13172	0.00173788	0.377484		Pjv1_00024190	221.8	1.65271	0.266513	6.20123	5.60247e-10	1.14066e-07		Pjv1_00012401	492.375	2.24103	0.308256	7.27002	3.59441e-13	7.52566e-11		Pjv1_00024522	1424.89	1.59088	0.132412	12.0146	2.97713e-33	6.51679e-31		Pjv1_00012534	372.982	3.4169	0.208229	16.4094	1.63936e-60	3.45951e-58
Pjv1_00028823	101.433	0.864976	0.277725	3.1145	0.00184256	0.396445		Pjv1_00020986	444.652	1.47529	0.238526	6.18503	6.20893e-10	1.25221e-07		Pjv1_00008663	962.59	2.1521	0.296548	7.25717	3.95263e-13	8.19761e-11		Pjv1_00028326	3563.47	-1.95808	0.163134	-12.0029	3.43221e-33	7.44206e-31		Pjv1_00008192	417.245	4.07983	0.249271	16.367	3.28863e-60	6.81024e-58
Pjv1_00018968	95.8985	-1.32666	0.428011	-3.09959	0.00193787	0.413055		Pjv1_00000867	665.638	1.5946	0.257977	6.18116	6.36304e-10	1.2713e-07		Pjv1_00021420	877.407	1.63274	0.226371	7.21268	5.48609e-13	1.12716e-10		Pjv1_00027035	1160.82	1.9213	0.160084	12.0018	3.47726e-33	7.46928e-31		Pjv1_00020941	1666.91	2.21862	0.135551	16.3674	3.26873e-60	6.81024e-58
Pjv1_00008518	14.1694	3.67739	1.19346	3.08129	0.00206106	0.435247		Pjv1_00023070	95.9216	2.90883	0.471378	6.17091	6.78982e-10	1.34401e-07		Pjv1_00003318	227.587	1.47215	0.205949	7.14812	8.79767e-13	1.79081e-10		Pjv1_00006916	1964.44	14.4145	1.20474	11.9648	5.43125e-33	1.15585e-30		Pjv1_00019325	401.885	7.18033	0.439074	16.3533	4.11825e-60	8.44927e-58
Pjv1_00004159	1309.91	-0.806175	0.26197	-3.07736	0.00208846	0.436986		Pjv1_00020781	3784.94	-0.91512	0.148547	-6.16048	7.25226e-10	1.42237e-07		Pjv1_00021471	221.112	-1.43218	0.201316	-7.1141	1.12647e-12	2.27196e-10		Pjv1_00014319	2423.23	1.56179	0.130583	11.9602	5.74551e-33	1.21151e-30		Pjv1_00019664	1823.65	2.44514	0.149664	16.3375	5.34141e-60	1.08582e-57
Pjv1_00026063	150.37	1.34752	0.441419	3.0527	0.00226796	0.470231		Pjv1_00021591	990.048	2.22748	0.36171	6.1582	7.35783e-10	1.42996e-07		Pjv1_00014489	118.364	2.42584	0.344102	7.04978	1.79198e-12	3.58134e-10		Pjv1_00003514	1373.43	9.65839	0.807635	11.9589	5.83601e-33	1.21941e-30		Pjv1_00002357	401.199	3.61291	0.221504	16.3108	8.265e-60	1.66487e-57
Pjv1_00022852	916.474	0.770966	0.25599	3.01171	0.00259782	0.533771		Pjv1_00006404	291.145	-1.23839	0.202428	-6.11768	9.49493e-10	1.82462e-07		Pjv1_00014319	2088.81	0.97795	0.138904	7.04048	1.91582e-12	3.79436e-10		Pjv1_00024893	317.881	8.3889	0.703381	11.9265	8.60762e-33	1.78232e-30		Pjv1_00013695	350.986	-3.31371	0.20454	-16.2008	4.97812e-59	9.93741e-57
Pjv1_00005058	2222.73	0.376393	0.125397	3.00161	0.00268555	0.54687		Pjv1_00017498	33.273	3.37004	0.550966	6.1166	9.55922e-10	1.82462e-07		Pjv1_00019390	995.796	1.51452	0.215217	7.03717	1.96178e-12	3.8507e-10		Pjv1_00017781	290.382	4.8306	0.405634	11.9088	1.06542e-32	2.1864e-30		Pjv1_00024013	679.983	8.77253	0.54178	16.192	5.74003e-59	1.1356e-56
Pjv1_00021460	9.21145	3.31833	1.10855	2.9934	0.0027589	0.55195		Pjv1_00009493	1580.74	2.03465	0.333592	6.09922	1.06587e-09	2.01648e-07		Pjv1_00023954	163.313	2.71127	0.387267	7.00105	2.54054e-12	4.94258e-10		Pjv1_00000506	1248.96	2.11347	0.177498	11.907	1.08777e-32	2.2125e-30		Pjv1_00026403	693.333	2.78083	0.172843	16.0887	3.06009e-58	6.00049e-56
Pjv1_00007417	4.88456	5.50542	1.83825	2.99493	0.00274508	0.55195		Pjv1_00002756	1466.96	1.40774	0.231355	6.08475	1.16675e-09	2.18796e-07		Pjv1_00020782	8984.89	-1.22492	0.174999	-6.99959	2.56705e-12	4.95035e-10		Pjv1_00017389	3919.22	5.73419	0.482106	11.894	1.27106e-32	2.56263e-30		Pjv1_00023056	1997.31	-2.42299	0.15086	-16.0612	4.77517e-58	9.28142e-56
Pjv1_00005490	188.141	0.846651	0.284844	2.97233	0.00295551	0.586141		Pjv1_00008945	339.821	1.1567	0.191077	6.05361	1.41635e-09	2.63294e-07		Pjv1_00018604	1088.69	1.61302	0.230699	6.99189	2.71214e-12	5.18467e-10		Pjv1_00019324	765.913	1.87039	0.157318	11.8892	1.34675e-32	2.69164e-30		Pjv1_00012632	252.03	5.02368	0.31286	16.0573	5.08335e-58	9.79452e-56
Pjv1_00004620	4192.6	-0.595021	0.200461	-2.96826	0.0029949	0.588833		Pjv1_00014093	384.113	1.19445	0.197494	6.04802	1.46634e-09	2.70236e-07		Pjv1_00027632	150.245	2.67033	0.382001	6.99037	2.74159e-12	5.19579e-10		Pjv1_00000052	215.699	3.39888	0.286025	11.8832	1.44769e-32	2.86842e-30		Pjv1_00000725	443.38	3.96322	0.247566	16.0088	1.11002e-57	2.12033e-55
Pjv1_00021781	263.398	1.21476	0.412366	2.94584	0.0032208	0.627836		Pjv1_00020084	2060.15	1.17939	0.195366	6.03682	1.57182e-09	2.872e-07		Pjv1_00024963	218.665	2.03701	0.29301	6.95203	3.60072e-12	6.76566e-10		Pjv1_00011328	2122.82	1.31077	0.110677	11.8432	2.33489e-32	4.58677e-30		Pjv1_00018855	1075.25	3.25684	0.203728	15.9862	1.59504e-57	3.02076e-55
Pjv1_00005210	4376.59	-0.572626	0.196556	-2.91329	0.00357644	0.691252		Pjv1_00006735	2955.67	-0.633124	0.105061	-6.02626	1.67802e-09	3.04006e-07		Pjv1_00003938	63.99	4.74444	0.683843	6.93791	3.97945e-12	7.41392e-10		Pjv1_00004162	1657.93	3.14334	0.265797	11.8261	2.86203e-32	5.57465e-30		Pjv1_00012754	441.275	3.18002	0.199072	15.9742	1.93241e-57	3.62867e-55
Pjv1_00006811	3.86776	5.16845	1.77666	2.90908	0.00362496	0.694743		Pjv1_00014668	701.255	0.940766	0.156607	6.00719	1.88766e-09	3.39113e-07		Pjv1_00019393	726.822	1.47454	0.213212	6.91584	4.65108e-12	8.59238e-10		Pjv1_00021468	302.707	5.26454	0.445622	11.8139	3.30805e-32	6.38927e-30		Pjv1_00001430	481.132	2.62434	0.164919	15.9129	5.15746e-57	9.60328e-55
Pjv1_00020758	2356.49	-0.551407	0.190176	-2.89946	0.00373804	0.704574		Pjv1_00000177	70.848	4.23635	0.708394	5.98023	2.22829e-09	3.96969e-07		Pjv1_00012156	55.2243	3.14762	0.455515	6.91002	4.84569e-12	8.87731e-10		Pjv1_00019073	715.194	2.26735	0.191996	11.8093	3.49284e-32	6.68995e-30		Pjv1_00009372	284.003	6.08191	0.382619	15.8955	6.81077e-57	1.25761e-54
Pjv1_00006517	209.925	0.604946	0.208629	2.89963	0.00373606	0.704574		Pjv1_00009186	2219.94	0.98842	0.165419	5.97526	2.29719e-09	4.04045e-07		Pjv1_00026910	414.783	3.29435	0.478956	6.87818	6.06226e-12	1.10143e-09		Pjv1_00019558	2385.69	1.36506	0.115722	11.7961	4.09024e-32	7.76943e-30		Pjv1_00003875	679.209	-3.0489	0.19248	-15.8401	1.64485e-56	3.01212e-54
Pjv1_00018696	859.641	0.694279	0.239805	2.89518	0.00378936	0.708393		Pjv1_00012639	14210	-1.42882	0.239147	-5.97465	2.30581e-09	4.04045e-07		Pjv1_00004342	4181.09	-1.89971	0.2774	-6.84827	7.47487e-12	1.34695e-09		Pjv1_00005229	389.22	9.28754	0.788034	11.7857	4.62477e-32	8.71277e-30		Pjv1_00024043	576.828	3.99186	0.252026	15.8391	1.67167e-56	3.03614e-54
Pjv1_00009734	27.0064	-2.28233	0.790871	-2.88585	0.0039036	0.717053		Pjv1_00003940	2759.82	3.79595	0.635907	5.96935	2.38203e-09	4.14008e-07		Pjv1_00000515	53.2004	3.42365	0.50011	6.84579	7.60555e-12	1.35935e-09		Pjv1_00012255	506.081	10.0727	0.855797	11.7699	5.57808e-32	1.04233e-29		Pjv1_00008940	316.619	6.3727	0.40244	15.8352	1.77983e-56	3.20629e-54
Pjv1_00016275	62.3814	1.20416	0.417538	2.88396	0.00392709	0.717053		Pjv1_00022892	47.6709	2.68915	0.452248	5.94619	2.74459e-09	4.73177e-07		Pjv1_00011110	429.29	1.46831	0.21453	6.84434	7.68303e-12	1.36213e-09		Pjv1_00001181	354.476	9.12381	0.784707	11.627	3.0041e-31	5.56825e-29		Pjv1_00003951	1212.39	2.40738	0.152726	15.7627	5.61532e-56	1.00342e-53
Pjv1_00015192	799.153	0.416291	0.144359	2.88373	0.00393	0.717053		Pjv1_00026211	5652.43	1.4196	0.23922	5.93429	2.95112e-09	5.04713e-07		Pjv1_00015147	40.7726	-3.70034	0.545538	-6.78292	1.17768e-11	2.07121e-09		Pjv1_00011636	10255.8	2.10563	0.182387	11.5449	7.83733e-31	1.44107e-28		Pjv1_00018849	598.804	3.07047	0.195582	15.6991	1.53406e-55	2.71934e-53
Pjv1_00027322	42.8016	1.46754	0.510215	2.87632	0.00402344	0.728275		Pjv1_00006097	766.136	8.33913	1.40776	5.92371	3.14768e-09	5.34056e-07		Pjv1_00014657	180.634	1.82902	0.270259	6.76765	1.30892e-11	2.26578e-09		Pjv1_00011089	268.108	2.65325	0.230677	11.502	1.28858e-30	2.35053e-28		Pjv1_00006203	1436.34	2.54803	0.162525	15.6777	2.1477e-55	3.77688e-53
Pjv1_00023801	122.224	1.22332	0.426331	2.86941	0.00411244	0.738524		Pjv1_00018075	45.8108	4.7198	0.797945	5.91495	3.31986e-09	5.58834e-07		Pjv1_00019224	192.979	1.99484	0.294727	6.76845	1.30172e-11	2.26578e-09		Pjv1_00025850	1046.17	9.40128	0.818201	11.4902	1.47796e-30	2.67475e-28		Pjv1_00003299	8183.73	1.36544	0.0871187	15.6733	2.30397e-55	4.01979e-53
Pjv1_00001410	436.248	0.701129	0.24579	2.85256	0.00433691	0.772749		Pjv1_00015392	27.0501	7.9644	1.34828	5.90707	3.48253e-09	5.81637e-07		Pjv1_00019786	2354.09	1.02109	0.151185	6.75388	1.43938e-11	2.47214e-09		Pjv1_00024465	529.69	3.01032	0.262704	11.459	2.11971e-30	3.8062e-28		Pjv1_00029516	12080	1.72465	0.110156	15.6564	3.00526e-55	5.20238e-53
Pjv1_00012388	2054.57	0.585895	0.205638	2.84916	0.00438352	0.775		Pjv1_00002719	1586.7	0.898995	0.152663	5.88875	3.89127e-09	6.44864e-07		Pjv1_00012255	341.541	7.78901	1.16115	6.70804	1.97252e-11	3.36154e-09		Pjv1_00006662	3591.28	1.7105	0.149429	11.4469	2.43718e-30	4.34234e-28		Pjv1_00004585	537.581	2.29295	0.146566	15.6445	3.6243e-55	6.22536e-53
Pjv1_00023830	478.806	0.548654	0.193793	2.83113	0.00463842	0.813758		Pjv1_00005698	26.6367	7.94106	1.34912	5.8861	3.95422e-09	6.50257e-07		Pjv1_00021129	1252.75	-1.35696	0.203041	-6.68321	2.33762e-11	3.9531e-09		Pjv1_00003759	647.928	1.6385	0.143151	11.446	2.46239e-30	4.35351e-28		Pjv1_00028299	71188.4	2.10782	0.134925	15.6221	5.1448e-55	8.76912e-53
Pjv1_00022472	19823.6	-0.516875	0.18397	-2.80956	0.00496085	0.86368		Pjv1_00001077	1027.45	1.99916	0.339721	5.88471	3.98751e-09	6.50725e-07		Pjv1_00018052	941.725	1.25981	0.188687	6.67671	2.44371e-11	4.10095e-09		Pjv1_00005738	365.138	3.29516	0.289367	11.3875	4.82779e-30	8.47037e-28		Pjv1_00021539	661.496	3.51296	0.224914	15.6192	5.39109e-55	9.11877e-53
Pjv1_00000128	14819.7	0.356714	0.127388	2.80022	0.00510676	0.875713		Pjv1_00018341	1285.82	-2.05392	0.349643	-5.87432	4.24576e-09	6.8762e-07		Pjv1_00008981	994.346	1.2241	0.183803	6.65986	2.74084e-11	4.56474e-09		Pjv1_00012389	249.375	-3.58725	0.315607	-11.3662	6.16165e-30	1.07287e-27		Pjv1_00012499	1477.54	2.6446	0.169774	15.5772	1.04041e-54	1.74647e-52
Pjv1_00017155	292.562	-0.55545	0.198319	-2.80079	0.00509779	0.875713		Pjv1_00004636	1232.36	1.31326	0.22383	5.86721	4.43182e-09	7.12357e-07		Pjv1_00015917	1172.23	1.33599	0.200753	6.65491	2.83467e-11	4.68552e-09		Pjv1_00010413	528.529	2.82237	0.248746	11.3464	7.72825e-30	1.33553e-27		Pjv1_00017133	3136.3	-2.72728	0.175714	-15.5211	2.49748e-54	4.16084e-52
Pjv1_00010364	64.3077	1.37985	0.498029	2.77062	0.00559494	0.945301		Pjv1_00008142	24.9484	7.84692	1.3383	5.86335	4.53617e-09	7.23688e-07		Pjv1_00003625	47.3512	6.18004	0.930105	6.64445	3.04343e-11	4.99305e-09		Pjv1_00010448	214.161	3.42358	0.301985	11.3369	8.60988e-30	1.47679e-27		Pjv1_00001918	595.52	3.20113	0.206906	15.4714	5.40851e-54	8.94342e-52
Pjv1_00000928	81.5411	-0.873773	0.315866	-2.76628	0.00566998	0.945301		Pjv1_00023992	1041.11	-0.798901	0.136347	-5.85933	4.64727e-09	7.35921e-07		Pjv1_00012791	443.697	2.05907	0.310086	6.64032	3.13e-11	5.09704e-09		Pjv1_00025853	223.162	2.33661	0.206122	11.336	8.69864e-30	1.48096e-27		Pjv1_00028850	328.602	3.98502	0.257704	15.4635	6.11365e-54	9.98271e-52
Pjv1_00021519	942.716	0.515506	0.186229	2.76812	0.00563803	0.945301		Pjv1_00000511	389.894	1.54876	0.265397	5.83566	5.35769e-09	8.42182e-07		Pjv1_00000513	104.054	3.06261	0.461718	6.63307	3.28768e-11	5.31444e-09		Pjv1_00002123	943.074	1.53545	0.135675	11.3171	1.08041e-29	1.8259e-27		Pjv1_00016489	304.074	3.21551	0.207943	15.4634	6.12713e-54	9.98271e-52
Pjv1_00021976	411.034	0.767205	0.27739	2.7658	0.00567835	0.945301		Pjv1_00004780	448.824	1.65715	0.284337	5.82812	5.60537e-09	8.74683e-07		Pjv1_00024043	211.25	2.1141	0.319162	6.62391	3.49814e-11	5.61337e-09		Pjv1_00019664	2457.57	2.43832	0.215846	11.2966	1.36436e-29	2.28894e-27		Pjv1_00017960	716.584	2.2331	0.145082	15.392	1.85244e-53	2.99608e-51
Pjv1_00007392	41.5545	2.09403	0.75969	2.75643	0.00584363	0.965766		Pjv1_00019792	534.736	2.25389	0.387208	5.82086	5.85442e-09	9.06927e-07		Pjv1_00003952	680.76	-0.950841	0.14382	-6.61132	3.809e-11	6.06789e-09		Pjv1_00008539	143.838	7.2349	0.643506	11.2429	2.50875e-29	4.17834e-27		Pjv1_00027167	1551.49	2.89245	0.18831	15.36	3.03355e-53	4.87082e-51
Pjv1_00000001	563.96	-0.11022	0.145726	-0.756353	0.449437	0.999949		Pjv1_00011273	2350.47	1.11156	0.191328	5.80972	6.25778e-09	9.62438e-07		Pjv1_00030280	1043.53	1.3666	0.207596	6.58299	4.61067e-11	7.29216e-09		Pjv1_00009920	224.703	2.80274	0.250316	11.1968	4.22771e-29	6.99063e-27		Pjv1_00007525	265.556	4.62003	0.301211	15.3382	4.24982e-53	6.77465e-51
Pjv1_00000002	75.3939	-0.331308	0.347616	-0.953086	0.340547	0.999949		Pjv1_00027406	280.214	1.60273	0.277653	5.77242	7.81414e-09	1.19322e-06		Pjv1_00009446	827.561	-1.51036	0.229843	-6.57126	4.98917e-11	7.83443e-09		Pjv1_00001111	1731.13	9.88536	0.883711	11.1862	4.76494e-29	7.82268e-27		Pjv1_00003334	1040.43	2.10381	0.137242	15.3292	4.87746e-53	7.71963e-51
Pjv1_00000003	21.8083	0.382983	0.558854	0.6853	0.493155	0.999949		Pjv1_00002031	229.562	1.28254	0.222238	5.77101	7.87977e-09	1.19471e-06		Pjv1_00005061	53.9517	8.26635	1.2582	6.56998	5.03215e-11	7.84587e-09		Pjv1_00014505	130.936	4.76286	0.426679	11.1626	6.21259e-29	1.0127e-26		Pjv1_00013354	1425.7	1.63104	0.106518	15.3123	6.32983e-53	9.94726e-51
Pjv1_00000004	7.13188	1.7957	1.07083	1.67692	0.0935572	0.999949		Pjv1_00008651	1153.76	-0.743997	0.129268	-5.75547	8.63998e-09	1.30074e-06		Pjv1_00015392	29.604	8.36767	1.2752	6.56183	5.31523e-11	8.22888e-09		Pjv1_00021913	223.352	4.7662	0.427266	11.1551	6.76057e-29	1.09426e-26		Pjv1_00010088	396.321	-2.9373	0.191888	-15.3074	6.82684e-53	1.06528e-50
Pjv1_00000005	2270.57	0.0783641	0.142127	0.551366	0.581383	0.999949		Pjv1_00001970	576.229	1.3494	0.235332	5.73402	9.80805e-09	1.46627e-06		Pjv1_00000784	1945.42	0.843206	0.128536	6.56009	5.37741e-11	8.26692e-09		Pjv1_00017933	123.293	4.04758	0.363598	11.132	8.76262e-29	1.40839e-26		Pjv1_00018729	778.523	9.39859	0.615123	15.2792	1.05218e-52	1.63036e-50
Pjv1_00000006	20.7471	-0.142245	0.844331	-0.16847	0.866213	0.999949		Pjv1_00028662	163.411	1.5842	0.277663	5.70545	1.16033e-08	1.7226e-06		Pjv1_00006533	63.9165	2.41014	0.369127	6.52929	6.6082e-11	1.00885e-08		Pjv1_00005195	404.499	3.30857	0.297318	11.128	9.1635e-29	1.4626e-26		Pjv1_00029825	285.36	6.65583	0.435747	15.2745	1.13043e-52	1.73945e-50
Pjv1_00000007	1736.99	0.0163436	0.173358	0.0942766	0.924889	0.999949		Pjv1_00008806	3812.18	1.22283	0.215106	5.68478	1.30984e-08	1.91793e-06		Pjv1_00000421	387.612	-1.5694	0.24098	-6.51257	7.38734e-11	1.11235e-08		Pjv1_00009493	2072.78	2.55279	0.230082	11.0951	1.32447e-28	2.09942e-26		Pjv1_00009355	269.52	4.62008	0.302653	15.2653	1.30239e-52	1.99023e-50
Pjv1_00000008	292.504	-0.059885	0.191741	-0.312322	0.754796	0.999949		Pjv1_00011774	168.209	2.47236	0.434828	5.68583	1.30178e-08	1.91793e-06		Pjv1_00020152	9671.77	-1.21098	0.185926	-6.5132	7.35654e-11	1.11235e-08		Pjv1_00013453	1490.61	-2.08439	0.189606	-10.9933	4.11748e-28	6.48194e-26		Pjv1_00005201	1548.84	-1.93629	0.126962	-15.2509	1.6238e-52	2.4644e-50
Pjv1_00000009	675.592	-0.203503	0.199489	-1.02012	0.307671	0.999949		Pjv1_00018099	1152.59	0.924466	0.162893	5.6753	1.38448e-08	2.01343e-06		Pjv1_00001732	4067.74	-0.94778	0.145989	-6.49215	8.46217e-11	1.26553e-08		Pjv1_00008494	993.218	9.50215	0.867453	10.9541	6.35224e-28	9.93196e-26		Pjv1_00005195	359.412	3.28449	0.215577	15.2358	2.04637e-52	3.08459e-50
Pjv1_00000010	3023.86	-0.0291296	0.130917	-0.222505	0.823921	0.999949		Pjv1_00017046	226.342	1.45274	0.256111	5.67231	1.40881e-08	2.03497e-06		Pjv1_00009619	279.21	1.5507	0.239191	6.4831	8.98555e-11	1.33472e-08		Pjv1_00021192	2383.58	2.01358	0.183956	10.946	6.94733e-28	1.0789e-25		Pjv1_00019112	2419.02	1.92576	0.126683	15.2014	3.46064e-52	5.18113e-50
Pjv1_00000011	429.423	-0.13593	0.637173	-0.213333	0.831068	0.999949		Pjv1_00001005	36.0257	4.26609	0.752351	5.67035	1.4251e-08	2.04468e-06		Pjv1_00026663	215.825	11.2312	1.73294	6.48103	9.10975e-11	1.34408e-08		Pjv1_00021116	265.51	4.97008	0.454351	10.9389	7.51461e-28	1.15917e-25		Pjv1_00012954	231.906	3.60211	0.238548	15.1001	1.61595e-51	2.4031e-49
Pjv1_00000012	184.364	0.386934	0.42288	0.914998	0.360193	0.999949		Pjv1_00009672	126.365	1.97885	0.349067	5.66897	1.43655e-08	2.04737e-06		Pjv1_00001181	81.066	7.96522	1.22947	6.47859	9.25827e-11	1.35689e-08		Pjv1_00016181	336.372	-2.97172	0.271836	-10.932	8.10126e-28	1.24133e-25		Pjv1_00015706	665.315	9.16054	0.607549	15.0779	2.26487e-51	3.34566e-49
Pjv1_00000013	2348.97	0.0503229	0.170795	0.294639	0.76827	0.999949		Pjv1_00011328	1993.78	0.879453	0.155379	5.66005	1.51331e-08	2.14249e-06		Pjv1_00018317	789.94	1.94789	0.30146	6.46151	1.03662e-10	1.50921e-08		Pjv1_00007213	587.475	4.21511	0.386406	10.9085	1.04984e-27	1.59798e-25		Pjv1_00008752	227.818	4.45029	0.295434	15.0636	2.81171e-51	4.12596e-49
Pjv1_00000016	525.308	0.0027806	0.191633	0.01451	0.988423	0.999949		Pjv1_00007213	189.918	2.19619	0.388131	5.65836	1.52825e-08	2.1494e-06		Pjv1_00010799	1572.54	0.877973	0.136978	6.4096	1.45906e-10	2.10497e-08		Pjv1_00027600	454.194	1.93972	0.178553	10.8635	1.71975e-27	2.60045e-25		Pjv1_00019676	3214.02	1.89389	0.1259	15.0429	3.8449e-51	5.60496e-49
Pjv1_00000017	740.249	0.0366171	0.141528	0.258727	0.795846	0.999949		Pjv1_00018570	260.794	1.08245	0.193065	5.60665	2.06286e-08	2.88234e-06		Pjv1_00003629	51.8808	4.53929	0.708271	6.40898	1.46497e-10	2.10497e-08		Pjv1_00001873	1530.97	1.41641	0.130546	10.8499	1.99631e-27	2.9989e-25		Pjv1_00009709	981.377	-3.06541	0.204154	-15.0152	5.8383e-51	8.45524e-49
Pjv1_00000019	3249.52	0.10466	0.146883	0.712538	0.476131	0.999949		Pjv1_00019574	59.9379	-2.1718	0.389315	-5.57852	2.42579e-08	3.36744e-06		Pjv1_00004690	347.345	1.96034	0.30658	6.3942	1.61385e-10	2.30383e-08		Pjv1_00029054	1618.1	1.56634	0.144419	10.8458	2.08913e-27	3.11796e-25		Pjv1_00001310	2445.31	-2.21577	0.147649	-15.007	6.60478e-51	9.50316e-49
Pjv1_00000020	207.1	0.0364482	0.19374	0.18813	0.850775	0.999949		Pjv1_00027130	1415.78	1.01611	0.182263	5.57496	2.47581e-08	3.41471e-06		Pjv1_00023498	1941.04	1.21652	0.190471	6.38692	1.69264e-10	2.40071e-08		Pjv1_00019301	1468.72	2.97498	0.274593	10.8341	2.37168e-27	3.51681e-25		Pjv1_00018599	1449.51	1.87939	0.125973	14.919	2.48049e-50	3.54599e-48
Pjv1_00000021	5069.14	-0.171304	0.194781	-0.879469	0.379147	0.999949		Pjv1_00013312	21891.3	-1.07297	0.19266	-5.56926	2.55828e-08	3.4836e-06		Pjv1_00016802	7058.61	1.01573	0.159215	6.37961	1.77545e-10	2.50202e-08		Pjv1_00024963	299.231	2.35745	0.218168	10.8057	3.2357e-27	4.76726e-25		Pjv1_00008663	1428.37	2.86782	0.192734	14.8797	4.46642e-50	6.34403e-48
Pjv1_00000022	2.387	-0.260631	1.60264	-0.162626	0.870813	0.999949		Pjv1_00014631	65.5859	2.96821	0.533048	5.56838	2.5712e-08	3.4836e-06		Pjv1_00005234	1105.2	1.41572	0.222144	6.373	1.85362e-10	2.59554e-08		Pjv1_00018317	1238.76	2.54959	0.23776	10.7234	7.90747e-27	1.15761e-24		Pjv1_00006833	2167.73	1.86089	0.125173	14.8666	5.42985e-50	7.66335e-48
Pjv1_00000023	351.905	0.507234	0.394876	1.28454	0.198953	0.999949		Pjv1_00003688	24.7647	7.83489	1.40709	5.56815	2.57465e-08	3.4836e-06		Pjv1_00022892	57.0261	3.2978	0.518409	6.36139	1.99935e-10	2.78188e-08		Pjv1_00016215	434.427	2.58599	0.2429	10.6463	1.81437e-26	2.63933e-24		Pjv1_00000640	1284.46	-1.48385	0.100041	-14.8325	9.03517e-50	1.2671e-47
Pjv1_00000025	34.7336	-0.0376813	0.445485	-0.0845848	0.932592	0.999949		Pjv1_00014948	276.237	-1.58014	0.284266	-5.55869	2.71813e-08	3.6546e-06		Pjv1_00021574	512.159	2.81287	0.444107	6.33378	2.3922e-10	3.30756e-08		Pjv1_00023173	278.495	4.70978	0.444688	10.5912	3.27328e-26	4.73164e-24		Pjv1_00016181	221.292	-4.00339	0.270357	-14.8078	1.30445e-49	1.81786e-47
Pjv1_00000027	2182.22	-0.0736597	0.177634	-0.414671	0.678383	0.999949		Pjv1_00002264	11451.8	1.71187	0.309668	5.52807	3.23778e-08	4.32607e-06		Pjv1_00008142	35.856	4.43296	0.702158	6.31334	2.73085e-10	3.75218e-08		Pjv1_00028033	4158.36	1.09728	0.103756	10.5755	3.87108e-26	5.56081e-24		Pjv1_00018641	1138.53	2.12766	0.143874	14.7884	1.74148e-49	2.41173e-47
Pjv1_00000028	358.259	-0.032292	0.218854	-0.147551	0.882697	0.999949		Pjv1_00019673	21517.1	1.00088	0.181152	5.52507	3.29362e-08	4.37335e-06		Pjv1_00003688	44.8904	8.96705	1.4253	6.29135	3.14708e-10	4.29723e-08		Pjv1_00022821	486.194	2.28929	0.216661	10.5662	4.2731e-26	6.10018e-24		Pjv1_00011049	900.056	-2.40082	0.162419	-14.7817	1.92327e-49	2.64694e-47
Pjv1_00000029	1865.67	-0.0148096	0.195243	-0.0758522	0.939537	0.999949		Pjv1_00003079	794.262	0.955412	0.173466	5.50777	3.63405e-08	4.76618e-06		Pjv1_00006662	3068.01	1.07209	0.171422	6.2541	3.99823e-10	5.42575e-08		Pjv1_00012632	242.104	4.23254	0.400805	10.5601	4.56246e-26	6.47307e-24		Pjv1_00003105	11228.2	7.48156	0.506553	14.7696	2.30213e-49	3.14881e-47
Pjv1_00000030	5311.26	-0.0561434	0.11646	-0.482084	0.629746	0.999949		Pjv1_00023169	637.987	9.34792	1.69692	5.50876	3.61369e-08	4.76618e-06		Pjv1_00000506	780.716	1.59523	0.25524	6.24992	4.10669e-10	5.53874e-08		Pjv1_00021129	975.815	-2.68973	0.255087	-10.5444	5.3926e-26	7.60389e-24		Pjv1_00010668	1363.21	10.7785	0.733036	14.7039	6.08873e-49	8.27693e-47
Pjv1_00000031	4797.32	0.0631587	0.212708	0.296927	0.766523	0.999949		Pjv1_00023954	146.252	2.10457	0.382256	5.50566	3.67794e-08	4.79433e-06		Pjv1_00010088	574.92	-2.35672	0.377425	-6.2442	4.25974e-10	5.71013e-08		Pjv1_00028003	3717.74	2.64863	0.253057	10.4665	1.23072e-25	1.71435e-23		Pjv1_00017377	1576.27	-2.26612	0.154538	-14.6638	1.09933e-48	1.4853e-46
Pjv1_00000032	212.723	-0.0420417	0.231754	-0.181407	0.856048	0.999949		Pjv1_00019457	1323.24	1.75131	0.318272	5.50255	3.74339e-08	4.85007e-06		Pjv1_00001756	180.176	1.60417	0.257083	6.23989	4.37877e-10	5.83412e-08		Pjv1_00016907	593.893	-1.69303	0.161749	-10.467	1.22463e-25	1.71435e-23		Pjv1_00024042	359.74	4.05956	0.27794	14.6059	2.57622e-48	3.45963e-46
Pjv1_00000033	2248.59	-0.00723869	0.121285	-0.0596831	0.952408	0.999949		Pjv1_00006485	72.2293	2.10492	0.384098	5.48016	4.24935e-08	5.47245e-06		Pjv1_00001336	2056.74	-1.24975	0.202763	-6.16361	7.11058e-10	9.36042e-08		Pjv1_00015793	230.146	5.62095	0.538939	10.4296	1.81572e-25	2.51401e-23		Pjv1_00018317	778.385	2.16501	0.148541	14.5752	4.03912e-48	5.3915e-46
Pjv1_00000034	149.104	-0.317048	0.413106	-0.767475	0.442799	0.999949		Pjv1_00023774	53.1325	-3.74782	0.685773	-5.4651	4.62644e-08	5.9224e-06		Pjv1_00014493	121.279	3.17444	0.515025	6.16365	7.10848e-10	9.36042e-08		Pjv1_00019786	2750.73	1.37488	0.13284	10.3499	4.18799e-25	5.76388e-23		Pjv1_00025317	446.436	2.23538	0.153757	14.5384	6.91866e-48	9.17987e-46
Pjv1_00000035	562.338	-0.00273887	0.148105	-0.0184928	0.985246	0.999949		Pjv1_00004495	1580.53	1.11104	0.203826	5.45094	5.01054e-08	6.37591e-06		Pjv1_00010970	1127.85	1.35388	0.219825	6.1589	7.3251e-10	9.58541e-08		Pjv1_00024578	609.412	10.9199	1.05563	10.3445	4.43368e-25	6.0657e-23		Pjv1_00020945	628.971	2.99277	0.206203	14.5137	9.9162e-48	1.30788e-45
Pjv1_00000036	221.21	-0.0195196	0.215089	-0.0907513	0.92769	0.999949		Pjv1_00009464	447.166	1.00533	0.184471	5.44979	5.04302e-08	6.37927e-06		Pjv1_00006998	26.6338	4.72414	0.770237	6.13336	8.60402e-10	1.11924e-07		Pjv1_00009010	988.138	-2.29432	0.22275	-10.3	7.0465e-25	9.53218e-23		Pjv1_00025535	1035.61	2.04041	0.140802	14.4913	1.37445e-47	1.80207e-45
Pjv1_00000037	1930.45	0.183589	0.128624	1.42732	0.153487	0.999949		Pjv1_00025991	7515.11	-0.526314	0.0970145	-5.42511	5.79193e-08	7.28352e-06		Pjv1_00007113	519.678	-1.56046	0.255111	-6.11679	9.54767e-10	1.22746e-07		Pjv1_00024654	139.62	3.80356	0.36928	10.2999	7.05043e-25	9.53218e-23		Pjv1_00008714	1895.74	1.49888	0.103566	14.4726	1.80431e-47	2.35176e-45
Pjv1_00000038	466.413	0.176265	0.175649	1.00351	0.315616	0.999949		Pjv1_00024511	355.689	-0.966357	0.178316	-5.41935	5.98166e-08	7.47813e-06		Pjv1_00019073	543.249	1.63414	0.267129	6.11743	9.50964e-10	1.22746e-07		Pjv1_00005194	213.774	2.99479	0.290924	10.2941	7.49284e-25	1.00711e-22		Pjv1_00010047	975.545	1.90322	0.131639	14.4578	2.23751e-47	2.89935e-45
Pjv1_00000039	5.48363	0.427795	1.10972	0.385498	0.699868	0.999949		Pjv1_00008540	156.682	1.29273	0.238968	5.40963	6.31558e-08	7.84968e-06		Pjv1_00026572	84.2167	3.39989	0.556486	6.10957	9.99025e-10	1.27689e-07		Pjv1_00028035	1297.35	9.17321	0.893197	10.2701	9.61177e-25	1.2844e-22		Pjv1_00015813	233.636	4.0049	0.278188	14.3964	5.44982e-47	7.02076e-45
Pjv1_00000040	771.874	-0.11632	0.197936	-0.587664	0.556758	0.999949		Pjv1_00026494	1460.89	0.648419	0.120252	5.39219	6.96057e-08	8.60133e-06		Pjv1_00010901	1677.97	1.83522	0.300874	6.09965	1.06299e-09	1.3508e-07		Pjv1_00006945	6885.45	-2.28705	0.224808	-10.1733	2.60837e-24	3.46536e-22		Pjv1_00012166	6132.72	2.08177	0.144674	14.3894	6.02832e-47	7.72113e-45
Pjv1_00000041	206.503	-0.011914	0.25557	-0.0466173	0.962818	0.999949		Pjv1_00016047	635.415	-0.853998	0.158941	-5.37306	7.74126e-08	9.51108e-06		Pjv1_00003687	265.753	11.5314	1.89173	6.09566	1.08985e-09	1.37697e-07		Pjv1_00005201	2772.23	-1.43293	0.141629	-10.1174	4.62359e-24	6.10739e-22		Pjv1_00017317	4133.05	-1.7801	0.123895	-14.3678	8.24255e-47	1.04965e-44
Pjv1_00000042	203.307	-0.05571	0.200775	-0.277475	0.781416	0.999949		Pjv1_00017933	488.542	5.36619	1.00006	5.36589	8.05531e-08	9.84037e-06		Pjv1_00017021	1747.25	1.36575	0.224316	6.0885	1.13972e-09	1.43175e-07		Pjv1_00009386	245.431	2.49657	0.246924	10.1107	4.9536e-24	6.50592e-22		Pjv1_00015745	662.716	2.14864	0.150013	14.323	1.57112e-46	1.98931e-44
Pjv1_00000043	4942.66	0.0377638	0.173473	0.217693	0.827668	0.999949		Pjv1_00014654	106.486	2.30047	0.43111	5.33615	9.49415e-08	1.15322e-05		Pjv1_00005601	1158.93	1.73609	0.285278	6.0856	1.16056e-09	1.44964e-07		Pjv1_00009355	170.63	4.329	0.428827	10.095	5.81455e-24	7.59327e-22		Pjv1_00012276	4014.36	1.51187	0.105748	14.2969	2.28919e-46	2.88204e-44
Pjv1_00000044	1510.63	0.00993721	0.153678	0.0646624	0.948443	0.999949		Pjv1_00021181	437.621	-1.28734	0.241402	-5.33274	9.67417e-08	1.16844e-05		Pjv1_00015499	5365.25	-0.691388	0.113663	-6.08276	1.18129e-09	1.4672e-07		Pjv1_00027805	272.881	8.79016	0.87255	10.0741	7.19127e-24	9.33808e-22		Pjv1_00029054	1370.07	2.02321	0.142343	14.2136	7.54614e-46	9.44675e-44
Pjv1_00000045	634.957	-0.104499	0.138307	-0.755558	0.449914	0.999949		Pjv1_00011595	107.003	8.18714	1.53586	5.33066	9.78574e-08	1.17528e-05		Pjv1_00006649	7889.18	-1.07536	0.176829	-6.08133	1.19187e-09	1.47202e-07		Pjv1_00002381	347.67	2.20556	0.219664	10.0406	1.01049e-23	1.30478e-21		Pjv1_00026683	3468.09	2.57171	0.181052	14.2043	8.61292e-46	1.07216e-43
Pjv1_00000046	4867.56	0.063087	0.144413	0.436851	0.662219	0.999949		Pjv1_00000539	76.5184	2.54184	0.478324	5.31405	1.07213e-07	1.28045e-05		Pjv1_00026806	814.816	-1.07649	0.177394	-6.06835	1.29229e-09	1.58714e-07		Pjv1_00004585	791.701	2.52844	0.25274	10.0041	1.46177e-23	1.87694e-21		Pjv1_00024545	261.592	4.67089	0.328962	14.1989	9.31012e-46	1.15248e-43
Pjv1_00000047	239.069	-0.0462222	0.219197	-0.210871	0.832988	0.999949		Pjv1_00002381	233.949	1.66919	0.314873	5.30116	1.15067e-07	1.35906e-05		Pjv1_00011357	166	2.501	0.412687	6.06029	1.35874e-09	1.65948e-07		Pjv1_00001336	1697.92	-2.00403	0.201123	-9.96422	2.18583e-23	2.79107e-21		Pjv1_00006888	376.677	2.4287	0.171109	14.1939	9.99786e-46	1.23074e-43
Pjv1_00000048	1142.21	0.0777332	0.17246	0.450731	0.652183	0.999949		Pjv1_00006634	1179.97	0.817145	0.154138	5.3014	1.14917e-07	1.35906e-05		Pjv1_00006458	1184.08	-1.27543	0.211548	-6.02905	1.64923e-09	2.00313e-07		Pjv1_00004831	94.1327	4.78536	0.482962	9.90835	3.82934e-23	4.86263e-21		Pjv1_00026435	472.105	3.11429	0.219605	14.1813	1.19541e-45	1.46341e-43
Pjv1_00000049	1798.03	0.110332	0.141202	0.781375	0.434582	0.999949		Pjv1_00018102	1356.69	0.920073	0.174354	5.27705	1.3128e-07	1.54203e-05		Pjv1_00008197	1202.83	1.26262	0.20958	6.0245	1.69633e-09	2.04901e-07		Pjv1_00018604	1275.22	1.76164	0.178277	9.88145	5.01006e-23	6.32698e-21		Pjv1_00007822	540.501	3.79193	0.267565	14.172	1.36489e-45	1.66172e-43
Pjv1_00000050	1660.11	-0.0111195	0.12167	-0.0913903	0.927182	0.999949		Pjv1_00028850	173.766	2.69454	0.511274	5.27025	1.36235e-07	1.59149e-05		Pjv1_00008494	47.9779	6.21389	1.03367	6.01151	1.83799e-09	2.208e-07		Pjv1_00022384	528.937	8.80454	0.891408	9.87711	5.2319e-23	6.57104e-21		Pjv1_00014660	185.921	4.84618	0.342332	14.1564	1.70624e-45	2.06595e-43
Pjv1_00000051	2200.79	-0.0548833	0.206634	-0.265606	0.790542	0.999949		Pjv1_00019320	1251.28	1.19603	0.227163	5.26506	1.40145e-07	1.62827e-05		Pjv1_00011595	70.2055	7.77201	1.30335	5.96311	2.47476e-09	2.9568e-07		Pjv1_00021083	219.566	-2.31736	0.234822	-9.86857	5.69708e-23	7.1164e-21		Pjv1_00009212	328.205	3.46743	0.245609	14.1177	2.95457e-45	3.55801e-43
Pjv1_00000052	19.7083	0.0536891	0.549788	0.0976541	0.922207	0.999949		Pjv1_00013895	51.5291	-2.88187	0.547736	-5.26143	1.4294e-07	1.65177e-05		Pjv1_00021829	970.017	1.45432	0.244347	5.95184	2.65141e-09	3.15073e-07		Pjv1_00002223	8709.8	1.31551	0.133506	9.85357	6.61536e-23	8.21878e-21		Pjv1_00024612	682.458	3.37093	0.239344	14.0841	4.76016e-45	5.70139e-43
Pjv1_00000053	2397.25	-0.0268633	0.153916	-0.174532	0.861447	0.999949		Pjv1_00005966	55.4843	-2.29609	0.438327	-5.2383	1.62061e-07	1.86266e-05		Pjv1_00017302	561.096	2.27741	0.383345	5.94088	2.83497e-09	3.35075e-07		Pjv1_00014093	462.64	1.60405	0.163065	9.83688	7.80935e-23	9.65001e-21		Pjv1_00022658	1027.98	2.81997	0.200308	14.0781	5.17491e-45	6.16482e-43
Pjv1_00000054	438.021	-0.179109	0.188662	-0.949369	0.342433	0.999949		Pjv1_00021571	447.99	-0.932591	0.178376	-5.22823	1.71141e-07	1.9565e-05		Pjv1_00005570	1981.43	-1.29105	0.217942	-5.92382	3.14547e-09	3.69786e-07		Pjv1_00012252	588.712	3.38781	0.345645	9.80144	1.10996e-22	1.36424e-20		Pjv1_00004992	989.411	1.89864	0.135225	14.0406	8.79801e-45	1.04249e-42
Pjv1_00000055	550.53	-0.204842	0.159872	-1.28129	0.200092	0.999949		Pjv1_00014698	27.0014	-3.00815	0.575779	-5.22448	1.74647e-07	1.98596e-05		Pjv1_00018102	1718.15	1.14724	0.193821	5.91908	3.23754e-09	3.78585e-07		Pjv1_00015745	764.513	1.91967	0.195898	9.79934	1.13327e-22	1.38549e-20		Pjv1_00000754	1556.31	-2.79308	0.199418	-14.0061	1.42949e-44	1.68482e-42
Pjv1_00000056	972.53	-0.0349035	0.145008	-0.240701	0.809787	0.999949		Pjv1_00004970	602.108	1.26488	0.242272	5.22091	1.78047e-07	2.01391e-05		Pjv1_00007532	21.3005	7.89642	1.33668	5.9075	3.4734e-09	4.04017e-07		Pjv1_00001970	598.113	1.56104	0.159311	9.79868	1.14063e-22	1.3871e-20		Pjv1_00023776	2770.62	1.63819	0.117056	13.9949	1.67567e-44	1.96452e-42
Pjv1_00000058	137.833	-0.418095	0.42274	-0.989011	0.322658	0.999949		Pjv1_00006112	2335.58	0.997353	0.191464	5.20909	1.89766e-07	2.13517e-05		Pjv1_00021483	50.6558	3.51612	0.596276	5.89681	3.70607e-09	4.28812e-07		Pjv1_00013573	194.969	2.56609	0.262337	9.78163	1.35017e-22	1.63327e-20		Pjv1_00011273	1766.03	1.6465	0.117872	13.9686	2.42497e-44	2.82802e-42
Pjv1_00000059	275.373	0.326991	0.230785	1.41687	0.156522	0.999949		Pjv1_00001578	50.7836	3.79379	0.729284	5.20208	1.97067e-07	2.1948e-05		Pjv1_00021571	414.67	-1.36174	0.231301	-5.88731	3.92523e-09	4.51792e-07		Pjv1_00015556	148.217	4.12848	0.422685	9.76727	1.55594e-22	1.87234e-20		Pjv1_00021278	559.885	-2.46528	0.176608	-13.9591	2.77013e-44	3.21364e-42
Pjv1_00000060	78.5793	0.0510536	0.320191	0.159447	0.873316	0.999949		Pjv1_00003989	654.771	0.780165	0.149973	5.20203	1.97119e-07	2.1948e-05		Pjv1_00029169	526.789	1.60873	0.273429	5.88355	4.01551e-09	4.59776e-07		Pjv1_00026688	168.816	3.72784	0.382939	9.73484	2.1416e-22	2.56368e-20		Pjv1_00011061	1061.14	2.38696	0.171057	13.9542	2.96664e-44	3.42369e-42
Pjv1_00000062	3510.75	0.0400778	0.168091	0.238429	0.811548	0.999949		Pjv1_00025264	71.9207	-1.60025	0.307684	-5.20094	1.9828e-07	2.19628e-05		Pjv1_00008461	190.834	-1.36835	0.232957	-5.87385	4.25781e-09	4.84994e-07		Pjv1_00003418	202.211	8.35483	0.858938	9.72694	2.31451e-22	2.75071e-20		Pjv1_00000111	184.561	4.37533	0.313615	13.9513	3.08951e-44	3.54701e-42
Pjv1_00000063	305.878	-0.00921957	0.262192	-0.0351634	0.971949	0.999949		Pjv1_00008195	981.696	0.893222	0.172628	5.17424	2.28835e-07	2.52167e-05		Pjv1_00024837	2512.1	0.791731	0.135279	5.85258	4.83994e-09	5.4846e-07		Pjv1_00022306	382.881	-2.54265	0.261412	-9.72662	2.32178e-22	2.75071e-20		Pjv1_00023173	240.873	6.50987	0.46665	13.9502	3.13635e-44	3.58223e-42
Pjv1_00000064	592.64	-0.0768403	0.166964	-0.460221	0.645357	0.999949		Pjv1_00018995	1159.16	7.78969	1.50582	5.17305	2.30307e-07	2.52487e-05		Pjv1_00000005	1923.04	-1.21048	0.206905	-5.85041	4.90371e-09	5.52836e-07		Pjv1_00017377	2014.54	-2.38512	0.245427	-9.71823	2.52128e-22	2.97175e-20		Pjv1_00007660	827.152	2.29751	0.164776	13.9433	3.4581e-44	3.92946e-42
Pjv1_00000065	905.277	-0.0637316	0.137508	-0.463476	0.643023	0.999949		Pjv1_00007365	119.959	2.84812	0.550824	5.17065	2.33286e-07	2.54449e-05		Pjv1_00001061	404.627	-1.77055	0.302939	-5.8446	5.07801e-09	5.69566e-07		Pjv1_00008519	148.026	3.16287	0.325504	9.71686	2.55551e-22	2.99672e-20		Pjv1_00020152	6180.03	-2.32359	0.166674	-13.9409	3.57196e-44	4.03814e-42
Pjv1_00000066	1.87951	3.0647	2.36457	1.29609	0.194944	0.999949		Pjv1_00029054	1267.24	1.02486	0.198291	5.16846	2.36025e-07	2.56129e-05		Pjv1_00006712	302.814	1.65978	0.284155	5.84112	5.18519e-09	5.78635e-07		Pjv1_00002952	569.379	1.72552	0.177729	9.70871	2.76812e-22	3.22957e-20		Pjv1_00006643	837.524	1.91309	0.137293	13.9343	3.91933e-44	4.40835e-42
Pjv1_00000067	571.896	-0.0878698	0.177755	-0.49433	0.621073	0.999949		Pjv1_00015917	1664.14	1.76573	0.342041	5.16234	2.43885e-07	2.63322e-05		Pjv1_00027406	314.507	2.47062	0.423496	5.83388	5.41533e-09	6.01266e-07		Pjv1_00008641	3552.36	5.11847	0.528647	9.68222	3.58848e-22	4.16553e-20		Pjv1_00018604	866.895	2.19315	0.158074	13.8742	9.07606e-44	1.01569e-41
Pjv1_00000068	1556.92	0.192425	0.128689	1.49528	0.134842	0.999949		Pjv1_00022878	334.247	-0.934641	0.181276	-5.15592	2.52395e-07	2.7114e-05		Pjv1_00000111	100.272	3.12966	0.536683	5.83149	5.49331e-09	6.06859e-07		Pjv1_00024193	361.349	10.1648	1.05	9.68067	3.64307e-22	4.20766e-20		Pjv1_00014701	437.415	-2.63434	0.190364	-13.8384	1.49462e-43	1.66421e-41
Pjv1_00000069	1.19155	-1.70772	2.67985	-0.637246	0.523965	0.999949		Pjv1_00016178	50.9681	2.27495	0.441689	5.15056	2.59714e-07	2.77608e-05		Pjv1_00021278	1069.96	-1.08685	0.186419	-5.83016	5.53732e-09	6.08662e-07		Pjv1_00009709	1790.03	-2.53451	0.262191	-9.66666	4.17808e-22	4.80145e-20		Pjv1_00004815	923.137	-1.68574	0.122099	-13.8064	2.333e-43	2.58473e-41
Pjv1_00000071	751.369	-0.0418757	0.17115	-0.244672	0.806711	0.999949		Pjv1_00018147	57.4261	-2.96357	0.576528	-5.14038	2.74189e-07	2.91623e-05		Pjv1_00023131	30.2395	5.49324	0.942452	5.82867	5.58723e-09	6.11093e-07		Pjv1_00010850	423.151	-1.9555	0.202668	-9.64876	4.97513e-22	5.68897e-20		Pjv1_00003091	2223.9	1.59468	0.116024	13.7444	5.50238e-43	6.06576e-41
Pjv1_00000072	996.712	0.0638257	0.160333	0.398082	0.690569	0.999949		Pjv1_00027850	63.7361	2.74001	0.533624	5.13472	2.82569e-07	2.99047e-05		Pjv1_00023741	47721.7	-0.640317	0.109986	-5.82181	5.82128e-09	6.3354e-07		Pjv1_00019390	1158.72	1.70467	0.177369	9.61086	7.19422e-22	8.18574e-20		Pjv1_00012097	972.272	1.61916	0.118006	13.721	7.60563e-43	8.34284e-41
Pjv1_00000073	709.061	0.0742727	0.165682	0.448286	0.653947	0.999949		Pjv1_00017303	485.777	-1.27596	0.248557	-5.13349	2.84426e-07	2.9953e-05		Pjv1_00028356	4444.52	0.685876	0.11784	5.8204	5.87055e-09	6.35755e-07		Pjv1_00006801	98.5358	3.49719	0.363991	9.60791	7.40357e-22	8.38244e-20		Pjv1_00010989	304.507	2.74052	0.199851	13.7128	8.51032e-43	9.28924e-41
Pjv1_00000074	698.275	0.00154206	0.160768	0.00959187	0.992347	0.999949		Pjv1_00023498	1713.35	0.819502	0.159788	5.12868	2.91775e-07	3.05763e-05		Pjv1_00014491	114.25	2.18169	0.374955	5.81853	5.9366e-09	6.39756e-07		Pjv1_00008544	679.076	1.76168	0.183395	9.60596	7.54505e-22	8.50075e-20		Pjv1_00024211	297.27	3.24723	0.237499	13.6726	1.48019e-42	1.60775e-40
Pjv1_00000075	1871.98	-0.0509929	0.150852	-0.338032	0.735339	0.999949		Pjv1_00001243	68.8178	2.6503	0.516929	5.127	2.94394e-07	3.07002e-05		Pjv1_00014270	312.168	-1.60926	0.276729	-5.8153	6.05242e-09	6.49056e-07		Pjv1_00007202	19209.7	1.48268	0.154732	9.58222	9.49772e-22	1.06486e-19		Pjv1_00016138	1194.61	-2.45364	0.179536	-13.6666	1.60827e-42	1.73835e-40
Pjv1_00000076	154.078	0.0474706	0.238658	0.198907	0.842336	0.999949		Pjv1_00002406	2448.63	0.82661	0.161362	5.1227	3.0119e-07	3.12565e-05		Pjv1_00011040	527.732	-2.11702	0.364291	-5.81134	6.19736e-09	6.61373e-07		Pjv1_00014616	2390.36	1.28835	0.13448	9.58024	9.6824e-22	1.08029e-19		Pjv1_00022897	1738.49	-2.06274	0.151064	-13.6547	1.89148e-42	2.03453e-40
Pjv1_00000080	2146.46	0.055146	0.115033	0.479393	0.631659	0.999949		Pjv1_00029875	111.116	1.59202	0.310915	5.12044	3.04826e-07	3.1481e-05		Pjv1_00009709	2593.55	-1.8771	0.323397	-5.80431	6.46317e-09	6.86408e-07		Pjv1_00010005	568.172	3.67365	0.383754	9.57294	1.03912e-21	1.15377e-19		Pjv1_00007203	250.897	5.1767	0.379755	13.6317	2.5946e-42	2.77735e-40
Pjv1_00000081	7676.49	-0.063881	0.198223	-0.322269	0.747249	0.999949		Pjv1_00000513	105.505	2.0304	0.396836	5.11648	3.11289e-07	3.19939e-05		Pjv1_00008624	204.694	-1.36773	0.236068	-5.79379	6.88146e-09	7.27317e-07		Pjv1_00007018	408.246	-2.15061	0.224955	-9.56019	1.17545e-21	1.29887e-19		Pjv1_00021309	317.463	-2.70196	0.198314	-13.6247	2.85655e-42	3.04305e-40
Pjv1_00000082	10100.4	-0.045009	0.165292	-0.2723	0.785391	0.999949		Pjv1_00026245	694.407	-1.36039	0.267805	-5.07979	3.77856e-07	3.86498e-05		Pjv1_00001005	33.7237	5.11639	0.883458	5.79133	6.98333e-09	7.34552e-07		Pjv1_00006629	136.688	2.5709	0.269628	9.53501	1.49873e-21	1.64817e-19		Pjv1_00024099	154.854	5.17636	0.380412	13.6073	3.62596e-42	3.84422e-40
Pjv1_00000083	1619.08	0.0120511	0.165502	0.0728153	0.941953	0.999949		Pjv1_00027848	102.069	1.81152	0.356946	5.07505	3.87402e-07	3.94375e-05		Pjv1_00007704	2282.87	-1.22342	0.211617	-5.78126	7.41447e-09	7.76189e-07		Pjv1_00014631	175.04	3.44003	0.361073	9.52722	1.61544e-21	1.76806e-19		Pjv1_00019073	621.24	2.66319	0.195744	13.6055	3.71558e-42	3.92046e-40
Pjv1_00000084	479.951	0.127846	0.163405	0.782388	0.433986	0.999949		Pjv1_00016655	266.826	1.71657	0.338432	5.07211	3.93422e-07	3.98606e-05		Pjv1_00015411	314.052	1.6946	0.29346	5.77455	7.71608e-09	8.03936e-07		Pjv1_00008730	455.817	1.8177	0.191003	9.51661	1.78926e-21	1.94903e-19		Pjv1_00008808	198.332	5.01067	0.368543	13.5959	4.2353e-42	4.44767e-40
Pjv1_00000085	4853.8	0.0198987	0.125763	0.158224	0.87428	0.999949		Pjv1_00019664	1579.12	1.25166	0.24721	5.06314	4.12408e-07	4.15871e-05		Pjv1_00014128	159.267	7.38374	1.28085	5.76472	8.17924e-09	8.48171e-07		Pjv1_00003585	275.189	3.88033	0.408485	9.49932	2.11264e-21	2.29042e-19		Pjv1_00028327	7250.61	-1.35666	0.100099	-13.5532	7.58809e-42	7.93098e-40
Pjv1_00000086	337.942	0.0690909	0.249348	0.277086	0.781714	0.999949		Pjv1_00003165	1040.98	1.02836	0.203305	5.05823	4.23163e-07	4.24713e-05		Pjv1_00002948	2870.02	-1.3335	0.232553	-5.73418	9.79859e-09	1.01132e-06		Pjv1_00003244	109.748	7.45367	0.785739	9.48619	2.39625e-21	2.5857e-19		Pjv1_00015988	246.097	-3.11117	0.229765	-13.5407	8.9987e-42	9.36118e-40
Pjv1_00000087	1071.61	-0.218031	0.150661	-1.44716	0.147852	0.999949		Pjv1_00028250	327.803	5.01112	0.991223	5.05549	4.29277e-07	4.28836e-05		Pjv1_00007001	93.9712	2.51516	0.440059	5.71551	1.09373e-08	1.12358e-06		Pjv1_00016365	126.721	4.71784	0.497702	9.47926	2.56091e-21	2.75047e-19		Pjv1_00016215	431.873	3.18582	0.235415	13.5328	1.00162e-41	1.0371e-39
Pjv1_00000088	719.149	-0.197154	0.154565	-1.27554	0.202117	0.999949		Pjv1_00022472	26412.5	0.519893	0.103438	5.02614	5.00451e-07	4.97611e-05		Pjv1_00026557	158.623	-1.87971	0.329358	-5.70719	1.14853e-08	1.16895e-06		Pjv1_00025701	1304.43	2.85746	0.301682	9.47175	2.75191e-21	2.94185e-19		Pjv1_00007199	889.802	1.94377	0.143751	13.5218	1.16367e-41	1.19928e-39
Pjv1_00000089	1809.2	-0.0407629	0.144032	-0.283013	0.777167	0.999949		Pjv1_00027790	345.332	1.47504	0.295385	4.99361	5.92624e-07	5.86533e-05		Pjv1_00025757	792.521	1.7913	0.313835	5.70778	1.1446e-08	1.16895e-06		Pjv1_00010321	1181.68	1.96197	0.207967	9.43406	3.94512e-21	4.1979e-19		Pjv1_00008985	6105.8	-1.2572	0.0931476	-13.4968	1.6325e-41	1.67468e-39
Pjv1_00000091	378.804	0.257344	0.161252	1.59592	0.110507	0.999949		Pjv1_00018405	61.7769	3.43222	0.689638	4.97683	6.46327e-07	6.36736e-05		Pjv1_00001632	167.757	1.431	0.250943	5.70246	1.18089e-08	1.19634e-06		Pjv1_00007167	340.434	3.7936	0.403423	9.40355	5.27545e-21	5.5876e-19		Pjv1_00021913	372.611	8.33443	0.617619	13.4945	1.68574e-41	1.72131e-39
Pjv1_00000092	624.788	-0.12494	0.18407	-0.678765	0.497287	0.999949		Pjv1_00024963	185.935	1.54882	0.3123	4.95941	7.07068e-07	6.93381e-05		Pjv1_00014654	90.6059	2.72271	0.478149	5.69427	1.23898e-08	1.24944e-06		Pjv1_00020986	763.032	2.29307	0.244058	9.3956	5.68916e-21	5.99815e-19		Pjv1_00028767	809.248	10.0457	0.747389	13.441	3.47574e-41	3.53282e-39
Pjv1_00000093	2118.42	0.0718216	0.185774	0.386608	0.699046	0.999949		Pjv1_00009800	418.932	1.08824	0.219834	4.95029	7.41013e-07	7.2335e-05		Pjv1_00009186	2129.91	0.94904	0.167203	5.67598	1.37898e-08	1.38427e-06		Pjv1_00022892	90.2484	3.88283	0.414374	9.37036	7.22853e-21	7.58632e-19		Pjv1_00002516	619.815	-1.93271	0.144084	-13.4138	5.01889e-41	5.07801e-39
Pjv1_00000094	4261.05	0.0357552	0.159891	0.223622	0.823052	0.999949		Pjv1_00001061	203.078	-1.49881	0.303245	-4.94258	7.70938e-07	7.49142e-05		Pjv1_00024629	159.758	2.2295	0.393141	5.67099	1.41973e-08	1.41869e-06		Pjv1_00005601	1084.54	1.4508	0.154956	9.36263	7.77726e-21	8.12512e-19		Pjv1_00001432	216.486	4.74154	0.353799	13.4018	5.90401e-41	5.94641e-39
Pjv1_00000095	3898.89	-0.0605377	0.128529	-0.471003	0.637639	0.999949		Pjv1_00030168	59.7778	3.19123	0.647577	4.92796	8.30946e-07	8.03799e-05		Pjv1_00011034	236.931	1.4152	0.250287	5.6543	1.56481e-08	1.5566e-06		Pjv1_00008581	919.127	1.63617	0.174846	9.35774	8.14569e-21	8.47152e-19		Pjv1_00023675	936.906	2.93279	0.218842	13.4014	5.93187e-41	5.94744e-39
Pjv1_00000097	1061.71	0.106265	0.156349	0.679662	0.496719	0.999949		Pjv1_00014319	1563.21	0.886974	0.18021	4.92189	8.5712e-07	8.25383e-05		Pjv1_00029054	1201.86	1.29256	0.228868	5.64762	1.62685e-08	1.61102e-06		Pjv1_00024592	241.155	9.56944	1.02302	9.3541	8.43109e-21	8.72884e-19		Pjv1_00026432	1143.62	9.09099	0.679423	13.3805	7.86521e-41	7.81512e-39
Pjv1_00000098	18428.7	-0.182923	0.144336	-1.26735	0.205032	0.999949		Pjv1_00028139	59.1752	2.32038	0.471941	4.91667	8.80291e-07	8.40128e-05		Pjv1_00018968	73.2719	-3.05856	0.542335	-5.63962	1.70425e-08	1.6801e-06		Pjv1_00007480	140.456	7.77346	0.831772	9.34566	9.13201e-21	9.41211e-19		Pjv1_00009204	681.363	1.75329	0.131031	13.3807	7.8452e-41	7.81512e-39
Pjv1_00000099	1624.57	0.027887	0.194586	0.143315	0.886042	0.999949		Pjv1_00014487	83.7806	1.87204	0.380702	4.91735	8.77231e-07	8.40128e-05		Pjv1_00028903	652.854	0.914415	0.162227	5.63663	1.73409e-08	1.70188e-06		Pjv1_00010862	860.783	2.46129	0.263776	9.33098	1.04892e-20	1.07627e-18		Pjv1_00000052	177.782	3.98566	0.297951	13.3769	8.25123e-41	8.16209e-39
Pjv1_00000100	26.3445	0.702208	0.516924	1.35843	0.174326	0.999949		Pjv1_00024151	88.3553	-2.44699	0.497946	-4.91415	8.91667e-07	8.47203e-05		Pjv1_00016362	280.734	1.48037	0.263204	5.62442	1.86127e-08	1.81859e-06		Pjv1_00013482	198.11	-2.37153	0.254185	-9.32994	1.05927e-20	1.08205e-18		Pjv1_00014334	229.093	5.56249	0.416375	13.3594	1.04471e-40	1.02883e-38
Pjv1_00000101	757.968	-0.045574	0.156488	-0.291231	0.770875	0.999949		Pjv1_00006465	476.396	1.22536	0.249802	4.90532	9.32761e-07	8.70767e-05		Pjv1_00001897	19681.1	-0.85268	0.15186	-5.61492	1.9665e-08	1.9129e-06		Pjv1_00026187	514.622	1.56097	0.167483	9.32017	1.16157e-20	1.1813e-18		Pjv1_00011238	912.207	-2.08102	0.155831	-13.3544	1.11675e-40	1.09491e-38
Pjv1_00000102	2417.97	0.0360386	0.134671	0.267606	0.789003	0.999949		Pjv1_00011331	4213.82	1.16712	0.23787	4.90653	9.27018e-07	8.70767e-05		Pjv1_00013494	16.476	7.51605	1.34702	5.57975	2.40869e-08	2.33272e-06		Pjv1_00026689	708.985	3.16626	0.340254	9.30558	1.3326e-20	1.34927e-18		Pjv1_00007609	150.422	4.36917	0.327373	13.3461	1.24733e-40	1.21755e-38
Pjv1_00000103	49.1244	-0.305028	0.48542	-0.628379	0.529756	0.999949		Pjv1_00004292	501.036	1.01589	0.207078	4.9058	9.30453e-07	8.70767e-05		Pjv1_00002602	2243.54	0.847466	0.151949	5.5773	2.44287e-08	2.35544e-06		Pjv1_00024043	295.854	2.6324	0.284098	9.26583	1.93564e-20	1.95126e-18		Pjv1_00006703	1370.34	-2.42952	0.1823	-13.327	1.61195e-40	1.56656e-38
Pjv1_00000104	165.168	0.099556	0.254362	0.391395	0.695505	0.999949		Pjv1_00023643	1291.28	1.30318	0.26563	4.90601	9.29485e-07	8.70767e-05		Pjv1_00015066	285.055	1.12992	0.202648	5.57575	2.46459e-08	2.36601e-06		Pjv1_00004690	293.029	1.66297	0.179792	9.24942	2.25712e-20	2.2654e-18		Pjv1_00010005	415.263	3.70414	0.278015	13.3235	1.68909e-40	1.63436e-38
Pjv1_00000105	690.833	-0.0282288	0.156733	-0.180107	0.857068	0.999949		Pjv1_00006055	117.727	10.0818	2.05987	4.8944	9.86073e-07	9.16533e-05		Pjv1_00008945	282.343	1.58633	0.285106	5.56398	2.63694e-08	2.52046e-06		Pjv1_00009047	3367.87	1.34928	0.145901	9.24787	2.29005e-20	2.28846e-18		Pjv1_00021374	321.835	-2.37177	0.178212	-13.3087	2.06079e-40	1.98535e-38
Pjv1_00000106	965.311	0.464909	0.212234	2.19055	0.0284843	0.999949		Pjv1_00026045	322.938	-1.46726	0.301663	-4.86391	1.15088e-06	0.000106509		Pjv1_00001993	189.884	6.41282	1.15295	5.5621	2.66555e-08	2.52951e-06		Pjv1_00020781	1904.53	-2.43755	0.264789	-9.20563	3.39676e-20	3.3797e-18		Pjv1_00023160	542.077	2.15294	0.161942	13.2945	2.49001e-40	2.38847e-38
Pjv1_00000107	1782.03	-0.0702273	0.166484	-0.421826	0.673152	0.999949		Pjv1_00019325	41.407	3.61484	0.745708	4.84753	1.25011e-06	0.000115194		Pjv1_00000867	810.771	1.40837	0.25322	5.56184	2.66943e-08	2.52951e-06		Pjv1_00010900	79.1845	3.42216	0.372073	9.19755	3.66202e-20	3.62793e-18		Pjv1_00016583	4275.76	-1.86857	0.140574	-13.2925	2.56024e-40	2.44525e-38
Pjv1_00000109	786.402	-0.0104108	0.139011	-0.0748922	0.940301	0.999949		Pjv1_00016802	5902.25	1.05487	0.217853	4.84211	1.28465e-06	0.000117868		Pjv1_00019324	639.412	1.04552	0.188014	5.56087	2.68429e-08	2.53268e-06		Pjv1_00019767	231.07	11.3287	1.23302	9.18779	4.00997e-20	3.95558e-18		Pjv1_00006709	590.903	2.25481	0.17013	13.2535	4.309e-40	4.0978e-38
Pjv1_00000110	339.327	-0.175812	0.213628	-0.822984	0.410517	0.999949		Pjv1_00003788	1457.02	-0.786466	0.162541	-4.83858	1.30772e-06	0.000119472		Pjv1_00007674	218.143	5.88968	1.05985	5.55707	2.74339e-08	2.57738e-06		Pjv1_00027427	119.969	-2.55551	0.278361	-9.18058	4.28764e-20	4.21141e-18		Pjv1_00023485	797.121	-1.92844	0.145566	-13.2479	4.64307e-40	4.39663e-38
Pjv1_00000111	16.9308	0.06153	0.748504	0.082204	0.934485	0.999949		Pjv1_00006998	33.5848	3.18805	0.659225	4.83605	1.32445e-06	0.000119975		Pjv1_00029455	70.4933	1.84735	0.33422	5.52736	3.25089e-08	3.04118e-06		Pjv1_00003480	351.409	3.78498	0.412473	9.1763	4.46158e-20	4.36362e-18		Pjv1_00009047	2497.88	1.57292	0.118912	13.2276	6.07614e-40	5.72916e-38
Pjv1_00000112	305.86	0.358944	0.20835	1.72279	0.0849257	0.999949		Pjv1_00018108	2399.72	-0.781045	0.16149	-4.83651	1.3214e-06	0.000119975		Pjv1_00006916	199.884	11.1204	2.01379	5.52215	3.34876e-08	3.11946e-06		Pjv1_00014501	679.761	1.465	0.160152	9.14751	5.82616e-20	5.67409e-18		Pjv1_00020607	206.396	4.31604	0.32675	13.209	7.78428e-40	7.30865e-38
Pjv1_00000113	150.674	0.227243	0.251417	0.903851	0.366074	0.999949		Pjv1_00028131	847.197	0.853746	0.176741	4.8305	1.36192e-06	0.000122849		Pjv1_00022233	176.886	2.00361	0.364228	5.50098	3.77694e-08	3.50347e-06		Pjv1_00013312	27878.5	-1.588	0.173678	-9.14334	6.05525e-20	5.87231e-18		Pjv1_00013435	371.737	-2.25788	0.171152	-13.1922	9.72778e-40	9.09485e-38
Pjv1_00000114	5374.72	-0.0838583	0.295368	-0.283912	0.776478	0.999949		Pjv1_00026663	47.7192	4.64295	0.963377	4.81945	1.43955e-06	0.000129305		Pjv1_00004149	145.699	1.87614	0.34127	5.49752	3.85171e-08	3.55782e-06		Pjv1_00023723	111.628	4.83963	0.530935	9.1153	7.84544e-20	7.57645e-18		Pjv1_00004363	1183.14	1.59474	0.121168	13.1614	1.46327e-39	1.36232e-37
Pjv1_00000115	303.3	0.146381	0.187246	0.781761	0.434355	0.999949		Pjv1_00010659	694.004	-0.682168	0.141644	-4.81609	1.46401e-06	0.000130953		Pjv1_00014108	57.346	2.98993	0.544785	5.48827	4.05883e-08	3.73344e-06		Pjv1_00003006	200.144	11.1194	1.22059	9.10984	8.25023e-20	7.93403e-18		Pjv1_00005289	992.833	1.53426	0.11693	13.1212	2.49077e-39	2.30923e-37
Pjv1_00000116	793.611	0.0160265	0.160851	0.0996362	0.920633	0.999949		Pjv1_00009265	853.22	-1.24287	0.258117	-4.81515	1.47087e-06	0.000131018		Pjv1_00012962	944.736	-1.133	0.207052	-5.47207	4.44818e-08	4.07453e-06		Pjv1_00008820	1127.32	-1.94011	0.213876	-9.07118	1.17731e-19	1.12279e-17		Pjv1_00021944	1080.33	-2.73157	0.208694	-13.0889	3.81245e-39	3.51984e-37
Pjv1_00000117	1657.33	-0.0687639	0.119319	-0.576305	0.564409	0.999949		Pjv1_00006533	56.9892	2.37601	0.493646	4.81318	1.48544e-06	0.000131767		Pjv1_00007776	1226.15	0.718905	0.131547	5.46499	4.62939e-08	4.22293e-06		Pjv1_00018097	789.967	2.18066	0.240391	9.07131	1.17596e-19	1.12279e-17		Pjv1_00000827	181.329	3.93242	0.300473	13.0874	3.88539e-39	3.5723e-37
Pjv1_00000121	65.5822	-0.410399	0.447816	-0.916444	0.359434	0.999949		Pjv1_00014128	160.43	6.53789	1.35888	4.81123	1.50001e-06	0.000132509		Pjv1_00027850	47.5375	3.548	0.654952	5.4172	6.05412e-08	5.49974e-06		Pjv1_00020152	8170.72	-2.36404	0.26079	-9.06492	1.24692e-19	1.18426e-17		Pjv1_00028404	680.985	-2.46627	0.188452	-13.087	3.90769e-39	3.57796e-37
Pjv1_00000122	639.473	-0.0065619	0.144693	-0.0453505	0.963828	0.999949		Pjv1_00028578	13.8885	6.99201	1.45859	4.79368	1.63747e-06	0.000144057		Pjv1_00006915	369.642	9.22251	1.70348	5.41391	6.16621e-08	5.57852e-06		Pjv1_00000012	739.872	1.76918	0.195496	9.0497	1.4336e-19	1.35596e-17		Pjv1_00008581	753.85	2.4217	0.185272	13.0711	4.81798e-39	4.39328e-37
Pjv1_00000123	901.292	-0.161576	0.201366	-0.802402	0.422321	0.999949		Pjv1_00002367	1409.64	-0.791964	0.165624	-4.78169	1.73826e-06	0.000152297		Pjv1_00029794	1780.92	1.02644	0.189656	5.41212	6.2283e-08	5.61159e-06		Pjv1_00008654	554.804	2.7172	0.300646	9.03785	1.59779e-19	1.50506e-17		Pjv1_00015558	429.1	2.79029	0.213875	13.0464	6.66542e-39	6.05296e-37
Pjv1_00000124	56.1926	-0.0483337	0.471209	-0.102574	0.918301	0.999949		Pjv1_00000005	1609.94	-0.738489	0.154518	-4.7793	1.75909e-06	0.000153494		Pjv1_00015706	57.0007	7.4785	1.38253	5.40928	6.32773e-08	5.67791e-06		Pjv1_00009990	685.207	2.45377	0.271686	9.03163	1.69128e-19	1.58663e-17		Pjv1_00002948	1618.37	-1.79052	0.137263	-13.0445	6.83206e-39	6.17897e-37
Pjv1_00000125	1544.56	0.0153445	0.129767	0.118246	0.905873	0.999949		Pjv1_00007669	1431.44	-1.03454	0.216509	-4.7783	1.76784e-06	0.000153629		Pjv1_00012649	19.2581	7.74751	1.43289	5.40692	6.41187e-08	5.70682e-06		Pjv1_00015032	99.3765	7.32693	0.811597	9.0278	1.75164e-19	1.63658e-17		Pjv1_00014283	244.606	5.24364	0.402447	13.0294	8.32632e-39	7.49978e-37
Pjv1_00000127	1072.76	0.246308	0.186293	1.32215	0.186118	0.999949		Pjv1_00018599	1081.52	0.718655	0.150618	4.77138	1.82972e-06	0.000158363		Pjv1_00024042	124.649	1.71529	0.317212	5.40738	6.39543e-08	5.70682e-06		Pjv1_00006458	928.987	-2.67483	0.296482	-9.0219	1.84859e-19	1.72016e-17		Pjv1_00022300	2119.38	5.15225	0.396005	13.0106	1.06559e-38	9.55923e-37
Pjv1_00000129	224.881	0.345909	0.206077	1.67855	0.0932405	0.999949		Pjv1_00010413	219.987	1.44972	0.304055	4.76794	1.86123e-06	0.000160441		Pjv1_00009580	669.324	1.00779	0.186424	5.40591	6.44815e-08	5.70841e-06		Pjv1_00024099	212.998	4.10669	0.457275	8.98079	2.68822e-19	2.49137e-17		Pjv1_00004832	580.959	3.02853	0.23289	13.0041	1.15938e-38	1.03587e-36
Pjv1_00000130	2347.66	-0.148745	0.132583	-1.12191	0.261903	0.999949		Pjv1_00029116	1467.42	0.822872	0.172869	4.76008	1.93512e-06	0.000165476		Pjv1_00023129	571.161	1.45401	0.268991	5.40542	6.46558e-08	5.70841e-06		Pjv1_00023643	1169.47	1.21337	0.135166	8.97685	2.7862e-19	2.57181e-17		Pjv1_00014053	3279.82	1.61696	0.124507	12.9869	1.45282e-38	1.29283e-36
Pjv1_00000131	173.104	0.212682	0.268744	0.791393	0.428714	0.999949		Pjv1_00017048	119.956	1.28925	0.270809	4.76074	1.92889e-06	0.000165476		Pjv1_00016363	890.604	-1.15228	0.213395	-5.39974	6.67364e-08	5.86853e-06		Pjv1_00024458	73.8477	4.16049	0.465269	8.94212	3.8176e-19	3.50975e-17		Pjv1_00022659	3531.49	1.50052	0.115587	12.9817	1.55329e-38	1.37671e-36
Pjv1_00000132	2976.24	-0.049213	0.1083	-0.454413	0.649531	0.999949		Pjv1_00013494	12.0822	6.79614	1.42824	4.7584	1.95132e-06	0.000166197		Pjv1_00019079	3001.84	-1.00653	0.18648	-5.39753	6.75644e-08	5.91767e-06		Pjv1_00002210	125.816	-4.26683	0.477585	-8.93417	4.10229e-19	3.75645e-17		Pjv1_00001681	2437.91	1.23556	0.095201	12.9785	1.62119e-38	1.43117e-36
Pjv1_00000134	93.2381	0.148554	0.321637	0.461869	0.644175	0.999949		Pjv1_00000158	809.694	1.51788	0.319317	4.75353	1.99892e-06	0.000169575		Pjv1_00028861	276.036	1.12398	0.208327	5.39525	6.8428e-08	5.96953e-06		Pjv1_00010240	757.34	-2.56631	0.287542	-8.92499	4.45737e-19	4.0654e-17		Pjv1_00013312	19926.9	-2.0647	0.159262	-12.9642	1.95352e-38	1.7177e-36
Pjv1_00000135	47.6915	0.293301	0.498074	0.58887	0.555948	0.999949		Pjv1_00000593	2368.34	0.980469	0.206375	4.7509	2.02513e-06	0.000171119		Pjv1_00009464	689.629	1.57439	0.292207	5.38793	7.12751e-08	6.19333e-06		Pjv1_00012202	1064.24	-2.69174	0.301827	-8.91816	4.74079e-19	4.30682e-17		Pjv1_00001181	229.955	6.31102	0.487259	12.9521	2.28709e-38	2.00306e-36
Pjv1_00000136	1689.67	-0.0638287	0.193171	-0.330425	0.741079	0.999949		Pjv1_00003649	5029.04	-1.09429	0.230495	-4.74756	2.05885e-06	0.000173284		Pjv1_00001429	258.758	5.44357	1.01341	5.37153	7.80707e-08	6.75711e-06		Pjv1_00003688	182.364	9.18027	1.02985	8.9142	4.91358e-19	4.44621e-17		Pjv1_00012056	5905.25	6.47159	0.500758	12.9236	3.31316e-38	2.89028e-36
Pjv1_00000138	121.084	0.109397	0.261781	0.417894	0.676025	0.999949		Pjv1_00014657	164.743	1.46143	0.308156	4.7425	2.11093e-06	0.00017697		Pjv1_00016907	984.587	-0.793225	0.147718	-5.36985	7.88018e-08	6.79364e-06		Pjv1_00028652	858.454	1.79114	0.201112	8.90617	5.28277e-19	4.76154e-17		Pjv1_00006935	790.76	1.97191	0.153256	12.8668	6.9224e-38	6.01515e-36
Pjv1_00000139	238.389	-0.0908326	0.341591	-0.26591	0.790308	0.999949		Pjv1_00002948	2818.17	-1.01694	0.214732	-4.73589	2.18101e-06	0.000182131		Pjv1_00027544	19.393	7.76068	1.44554	5.36869	7.93094e-08	6.8107e-06		Pjv1_00014190	596.787	2.91085	0.327573	8.88611	6.32835e-19	5.68168e-17		Pjv1_00026451	148.14	5.54438	0.430928	12.8661	6.97986e-38	6.04139e-36
Pjv1_00000140	3110.31	0.057979	0.124806	0.464551	0.642253	0.999949		Pjv1_00009655	25.9006	5.19401	1.09711	4.73425	2.19862e-06	0.000182179		Pjv1_00025380	71.3025	1.98915	0.371088	5.36032	8.30735e-08	7.10618e-06		Pjv1_00022972	152.363	10.7265	1.20756	8.88282	6.51871e-19	5.8298e-17		Pjv1_00012775	1541.76	1.49591	0.11634	12.8581	7.74702e-38	6.67932e-36
Pjv1_00000141	1302.24	0.198286	0.158112	1.25409	0.209811	0.999949		Pjv1_00001887	11.6436	6.74694	1.42509	4.7344	2.19709e-06	0.000182179		Pjv1_00003006	23.8399	8.05616	1.50545	5.35133	8.73084e-08	7.43949e-06		Pjv1_00006271	619.535	-1.65861	0.186781	-8.87997	6.68762e-19	5.95769e-17		Pjv1_00022909	2329.41	-1.48816	0.115833	-12.8475	8.8854e-38	7.63112e-36
Pjv1_00000142	781.71	0.175129	0.142019	1.23314	0.217523	0.999949		Pjv1_00014109	4188.38	0.706957	0.149561	4.72688	2.27997e-06	0.00018819		Pjv1_00020780	123.197	-1.8073	0.339397	-5.32502	1.00942e-07	8.56795e-06		Pjv1_00030211	213.418	9.37362	1.05944	8.84772	8.93225e-19	7.9266e-17		Pjv1_00016928	1670.33	1.70365	0.13294	12.8151	1.34955e-37	1.15457e-35
Pjv1_00000143	411.469	0.0515965	0.194975	0.264631	0.791294	0.999949		Pjv1_00012921	152.454	-1.08885	0.230727	-4.7192	2.36778e-06	0.000194686		Pjv1_00003649	10882.4	-1.01094	0.189938	-5.32249	1.02356e-07	8.65458e-06		Pjv1_00015342	776.197	1.59902	0.181591	8.8056	1.30154e-18	1.15057e-16		Pjv1_00011355	18002.6	1.20298	0.0941314	12.7798	2.12509e-37	1.81106e-35
Pjv1_00000145	15.0029	-0.930315	1.16975	-0.795308	0.426434	0.999949		Pjv1_00003370	1523.23	0.708319	0.150295	4.71286	2.4426e-06	0.000200069		Pjv1_00018753	464.241	1.46213	0.275007	5.31669	1.05672e-07	8.90072e-06		Pjv1_00000422	139.986	10.6054	1.20649	8.7903	1.49165e-18	1.31357e-16		Pjv1_00001837	206.855	3.076	0.24191	12.7155	4.85162e-37	4.11885e-35
Pjv1_00000146	99.2522	0.110182	0.271349	0.406051	0.684705	0.999949		Pjv1_00018529	157.041	1.56967	0.333645	4.7046	2.54368e-06	0.000207553		Pjv1_00010240	858.714	-1.53589	0.289007	-5.31436	1.07031e-07	8.98079e-06		Pjv1_00005203	2946.21	-2.74998	0.313082	-8.78356	1.58383e-18	1.38942e-16		Pjv1_00029749	364.705	2.54653	0.200574	12.6962	6.20523e-37	5.24792e-35
Pjv1_00000147	5473.27	0.056086	0.225636	0.248569	0.803694	0.999949		Pjv1_00014616	1520.56	0.529785	0.112856	4.69435	2.67455e-06	0.000217402		Pjv1_00001917	15.0729	7.38982	1.39132	5.31139	1.08794e-07	9.09398e-06		Pjv1_00006888	606.945	2.27146	0.258841	8.77551	1.70137e-18	1.48685e-16		Pjv1_00014505	140.27	5.16508	0.407578	12.6726	8.38824e-37	7.06717e-35
Pjv1_00000149	2299.2	0.105718	0.505727	0.209042	0.834415	0.999949		Pjv1_00000111	35.367	2.33089	0.496872	4.69114	2.71694e-06	0.000218356		Pjv1_00000206	256.382	-1.27147	0.239459	-5.30974	1.09782e-07	9.10732e-06		Pjv1_00025535	1018.66	1.50349	0.171777	8.75256	2.08566e-18	1.81578e-16		Pjv1_00006947	1457.2	1.93453	0.152965	12.6469	1.16416e-36	9.771e-35
Pjv1_00000150	1195.36	0.0926275	0.144034	0.643096	0.520162	0.999949		Pjv1_00000431	2590.67	0.642375	0.136913	4.69186	2.70728e-06	0.000218356		Pjv1_00006055	32.3074	8.48735	1.59844	5.30976	1.09768e-07	9.10732e-06		Pjv1_00000754	1993.96	-2.53762	0.290475	-8.73611	2.41279e-18	2.09267e-16		Pjv1_00016655	454.626	2.76859	0.218992	12.6424	1.23222e-36	1.03032e-34
Pjv1_00000151	3475.33	-0.153304	0.16494	-0.929454	0.352654	0.999949		Pjv1_00013062	7897.69	-0.89832	0.191475	-4.69158	2.71102e-06	0.000218356		Pjv1_00025073	456.093	0.855453	0.161169	5.30779	1.10959e-07	9.17042e-06		Pjv1_00003336	176.96	9.11273	1.04322	8.73523	2.43168e-18	2.10111e-16		Pjv1_00016579	2210.84	1.66119	0.131486	12.634	1.37161e-36	1.14256e-34
Pjv1_00000153	1027.21	0.118245	0.181829	0.650309	0.515493	0.999949		Pjv1_00004324	996.785	0.659424	0.140665	4.68791	2.76008e-06	0.000220992		Pjv1_00009265	1990.08	-1.05474	0.198807	-5.30534	1.12461e-07	9.25971e-06		Pjv1_00003079	1049.98	1.40934	0.161662	8.71782	2.8361e-18	2.44138e-16		Pjv1_00017753	736.942	3.26752	0.258988	12.6165	1.71333e-36	1.42187e-34
Pjv1_00000154	709.112	0.061538	0.23501	0.261853	0.793435	0.999949		Pjv1_00010064	403.821	-0.79476	0.170657	-4.65706	3.20755e-06	0.000255862		Pjv1_00018213	41.0467	2.41101	0.454544	5.30424	1.13145e-07	9.28125e-06		Pjv1_00018078	1066.47	1.27672	0.147042	8.6827	3.86495e-18	3.31463e-16		Pjv1_00000697	462.201	-2.39136	0.18974	-12.6034	2.02338e-36	1.67291e-34
Pjv1_00000155	7.42864	0.405575	0.932641	0.434867	0.663659	0.999949		Pjv1_00007935	193.868	-1.23577	0.266063	-4.64463	3.4068e-06	0.000270745		Pjv1_00009022	3340.1	-0.941062	0.177879	-5.29048	1.21998e-07	9.89672e-06		Pjv1_00023056	2214.9	-2.05164	0.23642	-8.67793	4.03022e-18	3.44352e-16		Pjv1_00001578	1227.43	7.53061	0.597851	12.5961	2.21759e-36	1.82666e-34
Pjv1_00000156	18.0312	0.771943	0.673838	1.14559	0.251964	0.999949		Pjv1_00001369	1952.46	0.61553	0.132596	4.64214	3.44818e-06	0.000273019		Pjv1_00029560	1614.52	-1.63154	0.308346	-5.29125	1.21483e-07	9.89672e-06		Pjv1_00014725	97.2242	7.6792	0.885189	8.67522	4.12768e-18	3.51372e-16		Pjv1_00005436	248.867	2.79443	0.222063	12.584	2.58737e-36	2.12337e-34
Pjv1_00000157	1.57921	-4.29131	2.77268	-1.54771	0.121692	0.999949		Pjv1_00004992	1015.9	1.06509	0.229916	4.63253	3.61222e-06	0.000283904		Pjv1_00005163	1436.07	1.56207	0.295233	5.29098	1.2166e-07	9.89672e-06		Pjv1_00014489	152.778	2.3187	0.267621	8.66414	4.54918e-18	3.85824e-16		Pjv1_00023301	183.496	5.32204	0.423049	12.5802	2.71358e-36	2.21873e-34
Pjv1_00000158	716.347	0.114393	0.231827	0.49344	0.621702	0.999949		Pjv1_00005028	99.3946	9.83751	2.12335	4.63302	3.60369e-06	0.000283904		Pjv1_00016171	1206.79	1.01937	0.192877	5.28508	1.25649e-07	1.01182e-05		Pjv1_00023169	870.83	13.2406	1.52873	8.66114	4.6706e-18	3.94666e-16		Pjv1_00001873	1098.9	1.40213	0.111498	12.5753	2.8861e-36	2.35111e-34
Pjv1_00000159	2146.01	-0.0685732	0.123932	-0.553315	0.580048	0.999949		Pjv1_00000017	785.717	0.865625	0.187252	4.62278	3.7863e-06	0.000296497		Pjv1_00020801	72.3265	1.84572	0.34923	5.28511	1.2563e-07	1.01182e-05		Pjv1_00021374	438.048	-1.79508	0.207282	-8.6601	4.71347e-18	3.9683e-16		Pjv1_00010600	2318.63	1.60557	0.12776	12.567	3.20532e-36	2.60159e-34
Pjv1_00000160	363.14	0.00316448	0.228202	0.013867	0.988936	0.999949		Pjv1_00012087	5202.52	0.961996	0.208369	4.61678	3.89736e-06	0.000304079		Pjv1_00015032	23.6243	6.13992	1.16394	5.27512	1.32672e-07	1.06448e-05		Pjv1_00029169	537.725	1.94868	0.225048	8.65892	4.7624e-18	3.99486e-16		Pjv1_00021887	5877.41	-1.23119	0.0981442	-12.5447	4.25153e-36	3.43815e-34
Pjv1_00000161	1445.63	0.0161722	0.157107	0.102938	0.918013	0.999949		Pjv1_00027985	243.889	-1.4809	0.321436	-4.60715	4.08232e-06	0.000317352		Pjv1_00008627	128.231	-1.58233	0.301084	-5.25544	1.47669e-07	1.17896e-05		Pjv1_00022710	528.495	-1.40541	0.162352	-8.65653	4.86337e-18	4.06471e-16		Pjv1_00010913	727.28	7.71586	0.615612	12.5336	4.88682e-36	3.93753e-34
Pjv1_00000162	31.5564	0.269812	0.625246	0.43153	0.666083	0.999949		Pjv1_00007533	49.3014	4.01812	0.872474	4.60543	4.11614e-06	0.000318822		Pjv1_00011567	2646.8	-1.30636	0.248593	-5.25501	1.48014e-07	1.17896e-05		Pjv1_00024612	466.418	2.48368	0.286997	8.65402	4.9716e-18	4.14012e-16		Pjv1_00012969	1262.98	1.53462	0.122538	12.5236	5.54802e-36	4.45409e-34
Pjv1_00000164	23.3945	0.0158795	0.582539	0.0272591	0.978253	0.999949		Pjv1_00015342	494.687	1.00238	0.218121	4.59555	4.316e-06	0.000333096		Pjv1_00016358	319.043	1.74142	0.33158	5.25189	1.50545e-07	1.1948e-05		Pjv1_00017021	1864.51	1.39163	0.161131	8.63665	5.78835e-18	4.80287e-16		Pjv1_00027938	13964.8	-1.36159	0.108826	-12.5116	6.44945e-36	5.15909e-34
Pjv1_00000165	303.644	-0.562879	0.318723	-1.76605	0.077388	0.999949		Pjv1_00001733	947.862	0.71435	0.155627	4.59016	4.42912e-06	0.000340596		Pjv1_00028838	103.599	2.91241	0.5569	5.22969	1.69798e-07	1.33741e-05		Pjv1_00012990	369.517	1.96568	0.22764	8.63504	5.87066e-18	4.85364e-16		Pjv1_00003079	1042.67	1.99584	0.159693	12.498	7.65978e-36	6.10523e-34
Pjv1_00000166	2.16299	-1.37847	2.29324	-0.601101	0.547772	0.999949		Pjv1_00009126	224.696	-1.66088	0.36193	-4.58895	4.45492e-06	0.000341352		Pjv1_00008973	2594.88	-0.628035	0.120079	-5.23019	1.69337e-07	1.33741e-05		Pjv1_00008690	812.19	1.99769	0.231646	8.62388	6.47228e-18	5.33186e-16		Pjv1_00010525	829.22	-2.03535	0.162979	-12.4884	8.63278e-36	6.8561e-34
Pjv1_00000167	334.813	-0.200837	0.209523	-0.958544	0.337788	0.999949		Pjv1_00022375	1708.53	1.37615	0.30018	4.58442	4.55239e-06	0.000347575		Pjv1_00027033	270.996	-1.26046	0.241047	-5.2291	1.7034e-07	1.33741e-05		Pjv1_00005132	2856.7	1.15	0.133513	8.61343	7.09052e-18	5.8203e-16		Pjv1_00016721	237.783	2.6828	0.215074	12.4739	1.03656e-35	8.20285e-34
Pjv1_00000169	145.983	-0.140529	0.226475	-0.620505	0.534925	0.999949		Pjv1_00024023	1057.73	0.993932	0.217306	4.57388	4.78779e-06	0.000364247		Pjv1_00008623	102.216	-1.54103	0.295294	-5.21864	1.80238e-07	1.41009e-05		Pjv1_00013846	79.1144	6.98718	0.811873	8.60624	7.54976e-18	6.17522e-16		Pjv1_00012115	1337.07	2.31456	0.185607	12.4703	1.0847e-35	8.55332e-34
Pjv1_00000170	91.9298	0.292499	0.332826	0.878836	0.37949	0.999949		Pjv1_00004241	15839.7	-0.694013	0.151844	-4.57057	4.86397e-06	0.000368731		Pjv1_00013435	629.143	-0.930984	0.17847	-5.21647	1.82362e-07	1.42164e-05		Pjv1_00005346	333.652	11.8567	1.37814	8.60341	7.73839e-18	6.29719e-16		Pjv1_00021159	2104.6	1.24421	0.0997792	12.4696	1.0936e-35	8.59292e-34
Pjv1_00000171	60.0576	-0.206912	0.482691	-0.428664	0.668168	0.999949		Pjv1_00006791	426.147	-0.971881	0.212951	-4.56386	5.02209e-06	0.000379372		Pjv1_00024190	255.541	1.92908	0.371977	5.18602	2.14835e-07	1.66888e-05		Pjv1_00025806	88.3309	6.52979	0.758997	8.60318	7.75367e-18	6.29719e-16		Pjv1_00012533	274.77	2.89656	0.232823	12.4411	1.56388e-35	1.22447e-33
Pjv1_00000172	179.703	0.0467546	0.205827	0.227155	0.820303	0.999949		Pjv1_00030229	218.161	0.998023	0.218822	4.56089	5.09363e-06	0.000383421		Pjv1_00004646	22949.2	-0.76138	0.147338	-5.16756	2.37172e-07	1.83591e-05		Pjv1_00003513	2173.72	8.42109	0.979275	8.59931	8.01976e-18	6.49036e-16		Pjv1_00022805	1367.73	2.62509	0.211024	12.4398	1.58955e-35	1.24019e-33
Pjv1_00000173	1638.35	-0.115755	0.153618	-0.753521	0.451137	0.999949		Pjv1_00008306	349.131	1.0621	0.233144	4.55556	5.22461e-06	0.000391901		Pjv1_00013453	1902.05	-1.12985	0.218716	-5.16584	2.39357e-07	1.84288e-05		Pjv1_00028626	139.292	10.5941	1.23454	8.58137	9.37515e-18	7.56065e-16		Pjv1_00026200	450.12	-2.42445	0.194914	-12.4386	1.61334e-35	1.25433e-33
Pjv1_00000174	502.356	-0.0988854	0.227015	-0.43559	0.663134	0.999949		Pjv1_00008879	387.987	7.28839	1.60331	4.54584	5.47167e-06	0.000408998		Pjv1_00018794	2151.99	-0.800472	0.154964	-5.16554	2.39748e-07	1.84288e-05		Pjv1_00023798	143.921	-2.52349	0.294404	-8.57155	1.02106e-17	8.20559e-16		Pjv1_00009003	1914.6	1.8382	0.14801	12.4194	2.05105e-35	1.58907e-33
Pjv1_00000175	1065.71	0.110098	0.128975	0.853636	0.393307	0.999949		Pjv1_00003862	234.673	1.00222	0.220827	4.53849	5.66591e-06	0.000422042		Pjv1_00024023	1278.52	0.954324	0.184852	5.16264	2.43497e-07	1.86517e-05		Pjv1_00019958	480.216	1.6996	0.198417	8.56583	1.07298e-17	8.59284e-16		Pjv1_00024458	159.431	5.17822	0.41768	12.3976	2.69353e-35	2.07956e-33
Pjv1_00000176	1606.34	0.00762305	0.124727	0.061118	0.951265	0.999949		Pjv1_00013484	1922.15	0.938649	0.206989	4.53478	5.76627e-06	0.000428025		Pjv1_00002223	8653.11	0.964691	0.187043	5.1576	2.50141e-07	1.90941e-05		Pjv1_00030331	152.22	10.7258	1.25269	8.56223	1.1071e-17	8.83525e-16		Pjv1_00016246	1133.35	1.42922	0.115299	12.3958	2.75237e-35	2.1176e-33
Pjv1_00000177	4.1178	-1.00286	1.16743	-0.85903	0.390324	0.999949		Pjv1_00009746	352.722	0.790514	0.174489	4.53045	5.88595e-06	0.000435397		Pjv1_00021309	548.453	-1.24482	0.241537	-5.15375	2.55329e-07	1.94226e-05		Pjv1_00021693	73.047	-4.40528	0.515073	-8.55274	1.20205e-17	9.55981e-16		Pjv1_00028838	141.074	4.78456	0.38613	12.3911	2.92163e-35	2.24005e-33
Pjv1_00000178	25.7077	-0.380268	0.710176	-0.535456	0.592335	0.999949		Pjv1_00016181	431.087	-0.950182	0.209904	-4.52674	5.98992e-06	0.000441561		Pjv1_00000052	105.076	2.11814	0.411092	5.15247	2.57085e-07	1.94888e-05		Pjv1_00009262	132.829	10.5308	1.23385	8.53484	1.40347e-17	1.11232e-15		Pjv1_00003687	440.56	9.14552	0.738166	12.3895	2.97836e-35	2.27567e-33
Pjv1_00000179	952.274	-0.0806314	0.145709	-0.553372	0.580009	0.999949		Pjv1_00026572	41.2968	2.1291	0.470811	4.5222	6.12009e-06	0.000449606		Pjv1_00013915	3729.08	-0.747704	0.145243	-5.14794	2.63358e-07	1.98957e-05		Pjv1_00026220	414.44	-1.76825	0.207328	-8.52873	1.47965e-17	1.16867e-15		Pjv1_00000100	151.097	4.99706	0.403508	12.384	3.18937e-35	2.42852e-33
Pjv1_00000180	75.8317	0.0467793	0.308041	0.151861	0.879297	0.999949		Pjv1_00001761	236.959	-0.961342	0.212657	-4.52063	6.16562e-06	0.000451399		Pjv1_00020084	2205.92	1.31073	0.254809	5.14397	2.68988e-07	2.02515e-05		Pjv1_00020979	59.145	5.26634	0.618071	8.52061	1.58714e-17	1.24927e-15		Pjv1_00005174	482.379	2.9229	0.236088	12.3806	3.32978e-35	2.52676e-33
Pjv1_00000181	2265.44	0.0851195	0.192362	0.442497	0.65813	0.999949		Pjv1_00016163	26.0994	2.34422	0.518712	4.51931	6.20411e-06	0.000452667		Pjv1_00006822	47.0694	-2.89589	0.563547	-5.13868	2.76668e-07	2.07586e-05		Pjv1_00001430	469.684	2.02739	0.238071	8.51591	1.65281e-17	1.29652e-15		Pjv1_00030060	887.079	1.74171	0.140851	12.3657	4.00917e-35	3.03192e-33
Pjv1_00000182	1362.04	0.0271958	0.125707	0.216343	0.828721	0.999949		Pjv1_00026395	137.157	-1.12159	0.248471	-4.51395	6.363e-06	0.000461112		Pjv1_00014125	23.5309	3.73998	0.730353	5.12078	3.04272e-07	2.27521e-05		Pjv1_00002756	1594.13	1.48658	0.174583	8.51501	1.66578e-17	1.30225e-15		Pjv1_00009581	2284.04	5.85899	0.474244	12.3544	4.61279e-35	3.47654e-33
Pjv1_00000183	32.2641	0.800869	0.564643	1.41836	0.156085	0.999949		Pjv1_00004690	272.826	1.45271	0.321777	4.51465	6.34223e-06	0.000461112		Pjv1_00008970	24.7855	5.25295	1.0271	5.11433	3.14857e-07	2.34638e-05		Pjv1_00008940	123.695	5.77811	0.679534	8.50305	1.84674e-17	1.43883e-15		Pjv1_00014486	133.269	5.58075	0.451818	12.3518	4.76576e-35	3.57965e-33
Pjv1_00000185	640.059	-0.0758726	0.162291	-0.46751	0.640135	0.999949		Pjv1_00012982	898.075	0.680494	0.150826	4.51178	6.42872e-06	0.000464301		Pjv1_00001733	1139.64	0.857448	0.16775	5.11147	3.19665e-07	2.37333e-05		Pjv1_00012521	1235.8	-1.55428	0.182803	-8.50248	1.85584e-17	1.44104e-15		Pjv1_00002223	6537.65	1.27537	0.103323	12.3436	5.27563e-35	3.94924e-33
Pjv1_00000186	570.498	0.0187441	0.173221	0.108209	0.91383	0.999949		Pjv1_00015758	87.7583	2.93373	0.650766	4.50812	6.54054e-06	0.000470787		Pjv1_00017678	232.349	-1.60072	0.313197	-5.1109	3.20633e-07	2.37333e-05		Pjv1_00008022	216.39	3.48923	0.411563	8.478	2.29089e-17	1.77285e-15		Pjv1_00011530	160.142	3.28811	0.266394	12.343	5.31322e-35	3.96398e-33
Pjv1_00000187	477.295	-0.0458667	0.161352	-0.284265	0.776207	0.999949		Pjv1_00014139	740.843	-0.89153	0.197841	-4.5063	6.59683e-06	0.000473245		Pjv1_00015174	189.27	2.14851	0.421218	5.10071	3.38382e-07	2.49631e-05		Pjv1_00006443	189.331	2.54375	0.300246	8.47222	2.40757e-17	1.8569e-15		Pjv1_00020131	281.875	2.86809	0.232642	12.3283	6.37395e-35	4.7394e-33
Pjv1_00000188	3832.38	-0.0893166	0.17978	-0.496811	0.619322	0.999949		Pjv1_00027701	594.256	1.1658	0.259021	4.50082	6.76933e-06	0.000483996		Pjv1_00016105	26.0763	-3.36343	0.660078	-5.09551	3.4781e-07	2.55433e-05		Pjv1_00004780	467.605	1.59026	0.188302	8.44527	3.03341e-17	2.33177e-15		Pjv1_00002403	2671.28	-1.77107	0.1439	-12.3077	8.2346e-35	6.10242e-33
Pjv1_00000189	567.374	0.0743039	0.222339	0.334193	0.738234	0.999949		Pjv1_00024030	369.382	-0.94015	0.209031	-4.49766	6.87067e-06	0.000489604		Pjv1_00022916	2069.21	1.21371	0.238211	5.09509	3.48571e-07	2.55433e-05		Pjv1_00002444	966.928	1.3809	0.163567	8.44242	3.1083e-17	2.38137e-15		Pjv1_00011048	624.426	2.41944	0.196584	12.3074	8.26429e-35	6.104e-33
Pjv1_00000190	2564.87	0.117022	0.163379	0.716259	0.473831	0.999949		Pjv1_00026573	358.066	1.40489	0.312755	4.49197	7.05667e-06	0.000501187		Pjv1_00008749	957.592	-1.23365	0.242806	-5.08079	3.75867e-07	2.7452e-05		Pjv1_00021352	1421.76	-1.25136	0.148329	-8.43636	3.27379e-17	2.49983e-15		Pjv1_00017781	135.943	5.10149	0.414968	12.2937	9.7923e-35	7.20856e-33
Pjv1_00000191	4644.37	-0.0543011	0.15404	-0.352512	0.724454	0.999949		Pjv1_00011411	32401.7	-0.579027	0.128934	-4.49087	7.09317e-06	0.000502112		Pjv1_00002210	131.573	-1.55593	0.306722	-5.07279	3.92032e-07	2.85379e-05		Pjv1_00009278	1111.46	1.19689	0.142071	8.42458	3.62047e-17	2.75539e-15		Pjv1_00008730	451.516	2.18323	0.177668	12.2883	1.04712e-34	7.68283e-33
Pjv1_00000192	1546.26	-0.104569	0.185693	-0.563125	0.57335	0.999949		Pjv1_00023995	64.5852	-1.5058	0.335746	-4.48493	7.29362e-06	0.000514598		Pjv1_00016178	73.9068	3.11856	0.615326	5.06814	4.01729e-07	2.91472e-05		Pjv1_00010074	106.337	3.51587	0.41804	8.41037	4.0873e-17	3.10041e-15		Pjv1_00017943	2402.96	-1.23526	0.100612	-12.2775	1.19595e-34	8.74584e-33
Pjv1_00000193	489.557	0.224441	0.149833	1.49795	0.134147	0.999949		Pjv1_00003336	30.5765	4.85747	1.08369	4.48235	7.38239e-06	0.000519147		Pjv1_00029944	229.358	2.19395	0.433305	5.06329	4.12078e-07	2.97997e-05		Pjv1_00005190	197.978	10.1428	1.20633	8.40798	4.17121e-17	3.15366e-15		Pjv1_00004676	243.032	7.71991	0.629248	12.2685	1.33759e-34	9.74947e-33
Pjv1_00000194	2768.86	0.0412131	0.164368	0.250737	0.802017	0.999949		Pjv1_00018100	362.389	0.893399	0.199371	4.48109	7.42643e-06	0.000520532		Pjv1_00014616	1764.71	0.961311	0.190077	5.05748	4.24822e-07	3.05205e-05		Pjv1_00008970	95.1114	7.24491	0.862877	8.39623	4.61054e-17	3.47438e-15		Pjv1_00016414	2483.25	-1.65156	0.134775	-12.2543	1.59416e-34	1.15814e-32
Pjv1_00000196	2.65946	0.904921	1.59793	0.566307	0.571185	0.999949		Pjv1_00016246	1310.25	0.808071	0.180366	4.48017	7.45833e-06	0.00052106		Pjv1_00024760	25.9157	6.31391	1.2483	5.058	4.23672e-07	3.05205e-05		Pjv1_00014134	246.429	4.109	0.489589	8.39274	4.74923e-17	3.5672e-15		Pjv1_00026338	2970.15	1.94293	0.158635	12.2478	1.72595e-34	1.24979e-32
Pjv1_00000197	242.753	-0.00126605	0.255217	-0.00496069	0.996042	0.999949		Pjv1_00019073	394.889	1.2807	0.28602	4.47767	7.54628e-06	0.000525486		Pjv1_00021192	1404.94	0.843319	0.166798	5.05591	4.28338e-07	3.06729e-05		Pjv1_00011595	54.2542	5.34176	0.636869	8.38754	4.9643e-17	3.7166e-15		Pjv1_00001178	138.397	3.82755	0.312564	12.2456	1.77298e-34	1.27966e-32
Pjv1_00000198	1470.1	0.0721595	0.178281	0.404752	0.68566	0.999949		Pjv1_00022710	777.83	-0.914329	0.204749	-4.4656	7.98437e-06	0.000554188		Pjv1_00018147	60.7076	-3.67253	0.727382	-5.04897	4.44205e-07	3.17059e-05		Pjv1_00022920	1859.35	1.36039	0.162201	8.38705	4.98499e-17	3.71997e-15		Pjv1_00011357	197.219	2.91124	0.237779	12.2434	1.82145e-34	1.31038e-32
Pjv1_00000199	578.859	0.140302	0.141369	0.992452	0.320977	0.999949		Pjv1_00009047	2504.45	0.813653	0.182493	4.45856	8.25132e-06	0.00057084		Pjv1_00001761	189.67	-1.27782	0.253419	-5.04231	4.59941e-07	3.27228e-05		Pjv1_00020548	110.046	-2.98142	0.356194	-8.37021	5.7516e-17	4.27815e-15		Pjv1_00019673	15648.6	1.29028	0.105505	12.2296	2.15894e-34	1.54815e-32
Pjv1_00000200	1.71375	-0.365048	2.10141	-0.173716	0.862089	0.999949		Pjv1_00022177	182.788	0.992617	0.222666	4.45787	8.27768e-06	0.00057084		Pjv1_00023944	21.0434	4.32219	0.859574	5.02829	4.94876e-07	3.50947e-05		Pjv1_00016360	268.686	2.08644	0.249491	8.36278	6.12554e-17	4.54159e-15		Pjv1_00026688	177.43	3.9818	0.325795	12.2218	2.37765e-34	1.69948e-32
Pjv1_00000201	3854.57	-0.183062	0.219422	-0.834291	0.404117	0.999949		Pjv1_00028839	58.3845	2.87066	0.647083	4.43632	9.15118e-06	0.000629048		Pjv1_00016809	957.638	-1.16896	0.232684	-5.0238	5.06594e-07	3.58101e-05		Pjv1_00025187	67.5661	6.71697	0.804819	8.34594	7.06524e-17	5.22146e-15		Pjv1_00003533	2243.63	1.89758	0.155385	12.2121	2.67833e-34	1.90825e-32
Pjv1_00000202	3165.23	0.0661139	0.145243	0.455196	0.648968	0.999949		Pjv1_00020797	2750.13	-0.617357	0.139417	-4.42813	9.50521e-06	0.000650234		Pjv1_00006470	1335.3	1.36748	0.272289	5.02216	5.10947e-07	3.60021e-05		Pjv1_00003009	354.827	-2.52679	0.303047	-8.33796	7.55843e-17	5.56805e-15		Pjv1_00003830	1375.87	-2.41784	0.198024	-12.2098	2.75482e-34	1.95645e-32
Pjv1_00000203	4965.57	-0.00764623	0.140237	-0.0545236	0.956518	0.999949		Pjv1_00019288	1943.33	0.75236	0.169918	4.42779	9.52021e-06	0.000650234		Pjv1_00025116	242.954	1.84068	0.366833	5.01776	5.22778e-07	3.67181e-05		Pjv1_00019112	2339.18	1.45323	0.174588	8.32377	8.52103e-17	6.2571e-15		Pjv1_00010862	735.312	2.83117	0.232439	12.1803	3.9587e-34	2.80246e-32
Pjv1_00000204	2211.23	-0.0228623	0.141584	-0.161475	0.871719	0.999949		Pjv1_00007996	643.99	-1.0528	0.237817	-4.42695	9.55764e-06	0.000650711		Pjv1_00006271	798.613	-0.964799	0.19238	-5.01507	5.30131e-07	3.71159e-05		Pjv1_00007151	200.723	-2.99371	0.359787	-8.32078	8.7385e-17	6.39636e-15		Pjv1_00000389	405.398	1.98883	0.163562	12.1595	5.10798e-34	3.60454e-32
Pjv1_00000205	1899.76	-0.0645592	0.14022	-0.460413	0.64522	0.999949		Pjv1_00019225	16.0544	5.43691	1.22933	4.42266	9.74932e-06	0.00065956		Pjv1_00028962	3949.06	0.59407	0.118708	5.00445	5.6022e-07	3.9098e-05		Pjv1_00027584	213.116	-2.36809	0.286146	-8.2758	1.27595e-16	9.30995e-15		Pjv1_00027335	541.263	3.25529	0.267792	12.1561	5.32684e-34	3.74705e-32
Pjv1_00000206	211.979	0.290453	0.264483	1.09819	0.272121	0.999949		Pjv1_00021162	1895	-0.584699	0.132191	-4.42313	9.7283e-06	0.00065956		Pjv1_00018641	849.587	0.968888	0.193715	5.00163	5.6848e-07	3.95489e-05		Pjv1_00028837	236.47	2.14126	0.258796	8.27393	1.29614e-16	9.42738e-15		Pjv1_00020272	453.878	2.91486	0.239969	12.1468	5.96292e-34	4.18121e-32
Pjv1_00000207	185.624	0.257413	0.26731	0.962976	0.33556	0.999949		Pjv1_00012615	276.785	1.26574	0.287847	4.39726	1.09628e-05	0.000736993		Pjv1_00003454	2546.57	-1.11004	0.222522	-4.98847	6.08601e-07	4.22065e-05		Pjv1_00024192	77.9631	5.60808	0.678324	8.26756	1.36731e-16	9.91366e-15		Pjv1_00020112	1481.59	1.98205	0.163232	12.1425	6.28703e-34	4.39458e-32
Pjv1_00000208	3499.14	0.0479227	0.152934	0.313356	0.75401	0.999949		Pjv1_00006284	1933.69	0.577055	0.131215	4.39777	1.09368e-05	0.000736993		Pjv1_00010074	76.3484	2.78875	0.559187	4.98715	6.12754e-07	4.2361e-05		Pjv1_00024659	1056.65	1.51155	0.18298	8.26072	1.44795e-16	1.04653e-14		Pjv1_00028125	15589.9	-1.37949	0.113686	-12.1341	6.96475e-34	4.85299e-32
Pjv1_00000211	747.545	-0.0900916	0.174662	-0.515805	0.605991	0.999949		Pjv1_00021806	657.038	0.779821	0.177414	4.39549	1.10521e-05	0.000737774		Pjv1_00004346	1455.11	-1.09422	0.220192	-4.9694	6.71606e-07	4.6284e-05		Pjv1_00024100	2504.69	-2.00179	0.242517	-8.25424	1.52874e-16	1.10146e-14		Pjv1_00001223	1059.35	1.85577	0.153331	12.103	1.0177e-33	7.06904e-32
Pjv1_00000212	162.175	0.0759988	0.242006	0.314038	0.753492	0.999949		Pjv1_00017421	109.69	1.78578	0.40628	4.39545	1.10544e-05	0.000737774		Pjv1_00019673	25699.8	1.28337	0.258323	4.9681	6.76135e-07	4.64408e-05		Pjv1_00026683	3359.12	1.91234	0.232325	8.23131	1.85185e-16	1.33009e-14		Pjv1_00022920	1258.27	1.36382	0.11277	12.0938	1.13873e-33	7.88498e-32
Pjv1_00000213	347.637	-0.0107106	0.274485	-0.0390206	0.968874	0.999949		Pjv1_00024921	408.759	0.781585	0.177836	4.39499	1.1078e-05	0.000737774		Pjv1_00004366	660.855	1.50883	0.303738	4.96753	6.78107e-07	4.64408e-05		Pjv1_00026905	345.047	1.60771	0.195466	8.225	1.95192e-16	1.3976e-14		Pjv1_00003009	204.096	-2.65167	0.219424	-12.0847	1.27222e-33	8.78191e-32
Pjv1_00000214	22.4103	1.23755	0.730363	1.69443	0.0901844	0.999949		Pjv1_00028033	2944.53	1.13626	0.258636	4.39326	1.11663e-05	0.000739047		Pjv1_00019809	286.131	-1.21618	0.245271	-4.95849	7.10437e-07	4.85039e-05		Pjv1_00020941	1926.16	1.54303	0.187626	8.22401	1.96812e-16	1.40482e-14		Pjv1_00015793	467.749	6.71688	0.556371	12.0727	1.47308e-33	1.01368e-31
Pjv1_00000215	2911.38	-0.0583471	0.129477	-0.450637	0.652251	0.999949		Pjv1_00010136	167.857	1.24302	0.282898	4.39387	1.11351e-05	0.000739047		Pjv1_00026120	4122.73	1.15432	0.232847	4.9574	7.14424e-07	4.8625e-05		Pjv1_00001591	6117.71	1.38032	0.16794	8.2191	2.05035e-16	1.45899e-14		Pjv1_00024963	227.992	2.66756	0.221166	12.0613	1.69029e-33	1.15955e-31
Pjv1_00000217	134.567	0.119749	0.244583	0.489606	0.624412	0.999949		Pjv1_00020151	1184.92	-0.835386	0.190375	-4.38811	1.1434e-05	0.000754435		Pjv1_00013887	2170.95	-0.957679	0.193449	-4.95056	7.40008e-07	5.01827e-05		Pjv1_00008192	237.25	2.58387	0.314991	8.203	2.3447e-16	1.66329e-14		Pjv1_00024578	1381.62	11.7649	0.976403	12.0492	1.95865e-33	1.3395e-31
Pjv1_00000218	1020.5	0.0761612	0.134227	0.567406	0.570439	0.999949		Pjv1_00008168	222.055	-0.827359	0.188717	-4.38412	1.16454e-05	0.000766015		Pjv1_00018075	61.9585	2.57222	0.519634	4.95007	7.41875e-07	5.01827e-05		Pjv1_00003075	2067.73	-0.90603	0.11052	-8.19789	2.44634e-16	1.73005e-14		Pjv1_00018298	811.339	1.61667	0.134179	12.0486	1.97292e-33	1.34511e-31
Pjv1_00000219	177.45	0.291392	0.287124	1.01487	0.31017	0.999949		Pjv1_00009704	2989.05	0.74278	0.169522	4.38162	1.17801e-05	0.000770136		Pjv1_00005838	2259.7	0.810738	0.163829	4.94868	7.4719e-07	5.03872e-05		Pjv1_00012156	60.791	3.90678	0.476676	8.19587	2.48787e-16	1.75402e-14		Pjv1_00015271	326.385	2.75486	0.229059	12.0269	2.56654e-33	1.74446e-31
Pjv1_00000221	649.799	-0.331226	0.221985	-1.49211	0.13567	0.999949		Pjv1_00005696	515.665	1.04738	0.239034	4.38171	1.1775e-05	0.000770136		Pjv1_00008637	88044.9	-0.817851	0.165326	-4.9469	7.54055e-07	5.05401e-05		Pjv1_00007969	56.2391	5.9188	0.723224	8.18391	2.74773e-16	1.93131e-14		Pjv1_00000857	2622.91	1.28029	0.106459	12.0261	2.59177e-33	1.75622e-31
Pjv1_00000222	11.3229	0.146612	0.716568	0.204603	0.837883	0.999949		Pjv1_00029421	2984.6	-1.07511	0.245626	-4.37705	1.20299e-05	0.000784068		Pjv1_00026689	237.262	1.61485	0.326407	4.94737	7.52238e-07	5.05401e-05		Pjv1_00029560	1308.72	-2.54453	0.311386	-8.17162	3.04282e-16	2.1322e-14		Pjv1_00013887	1229.07	-1.89549	0.157695	-12.0199	2.79187e-33	1.88604e-31
Pjv1_00000223	792.218	-0.00886959	0.267851	-0.0331139	0.973584	0.999949		Pjv1_00026668	10.3797	6.57291	1.50265	4.37422	1.21867e-05	0.000791877		Pjv1_00012639	17446.9	-1.11951	0.226583	-4.94086	7.77801e-07	5.19732e-05		Pjv1_00018100	490.335	1.54887	0.189699	8.16486	3.21804e-16	2.24813e-14		Pjv1_00012271	3294.77	4.59525	0.382403	12.0168	2.9007e-33	1.95361e-31
Pjv1_00000224	6073.34	-0.104551	0.121326	-0.861734	0.388834	0.999949		Pjv1_00010850	413.316	-1.08118	0.247311	-4.37176	1.23248e-05	0.000798424		Pjv1_00013619	129.722	1.32251	0.268063	4.9336	8.0726e-07	5.37782e-05		Pjv1_00008623	77.233	-3.02243	0.370489	-8.15793	3.40806e-16	2.37366e-14		Pjv1_00027012	1962.14	-1.39349	0.116271	-11.9849	4.26235e-33	2.86197e-31
Pjv1_00000225	2067.95	0.0124149	0.161046	0.0770891	0.938553	0.999949		Pjv1_00006662	2936.8	0.621293	0.14228	4.36669	1.26145e-05	0.000812266		Pjv1_00019530	953.698	0.936054	0.190698	4.90857	9.17446e-07	6.0934e-05		Pjv1_00013354	1572.67	1.22314	0.14998	8.15537	3.48122e-16	2.41729e-14		Pjv1_00013550	574.014	-1.93613	0.161799	-11.9662	5.33939e-33	3.57433e-31
Pjv1_00000226	409.124	-0.311573	0.245149	-1.27095	0.203746	0.999949		Pjv1_00018968	20.703	-3.58402	0.820681	-4.36713	1.25891e-05	0.000812266		Pjv1_00027938	22644.4	-0.670415	0.136728	-4.90328	9.42486e-07	6.23317e-05		Pjv1_00012534	391.67	2.51436	0.308363	8.1539	3.52368e-16	2.4394e-14		Pjv1_00006583	926.038	2.12971	0.178084	11.959	5.82488e-33	3.88758e-31
Pjv1_00000227	28.4634	1.44525	0.958418	1.50795	0.131566	0.999949		Pjv1_00018491	406.7	1.10612	0.253526	4.36294	1.28325e-05	0.000823827		Pjv1_00021083	282.811	-1.14983	0.234519	-4.90293	9.44161e-07	6.23317e-05		Pjv1_00012639	13647.4	-1.9751	0.24238	-8.14877	3.67636e-16	2.53746e-14		Pjv1_00000818	3220.35	-1.35889	0.113684	-11.9532	6.24995e-33	4.15875e-31
Pjv1_00000229	359.614	0.0316851	0.257087	0.123247	0.901912	0.999949		Pjv1_00029114	16.9666	4.0314	0.925034	4.35811	1.3119e-05	0.000838113		Pjv1_00016589	619.636	1.49277	0.305196	4.89119	1.00228e-06	6.59704e-05		Pjv1_00023005	405.839	-1.32885	0.163341	-8.13543	4.1047e-16	2.82463e-14		Pjv1_00026330	9353.9	-1.31354	0.109899	-11.9523	6.31736e-33	4.19102e-31
Pjv1_00000230	3.18377	0.170124	1.36777	0.12438	0.901014	0.999949		Pjv1_00000584	715.718	-0.793382	0.182057	-4.35787	1.31335e-05	0.000838113		Pjv1_00016923	3292.54	0.709957	0.145362	4.88406	1.03924e-06	6.81988e-05		Pjv1_00016589	907.537	1.92687	0.236941	8.13225	4.21408e-16	2.89124e-14		Pjv1_00020986	626.965	2.34445	0.196409	11.9366	7.62982e-33	5.04661e-31
Pjv1_00000234	67.371	-0.00785296	0.329374	-0.023842	0.980979	0.999949		Pjv1_00013089	1009.13	-1.2898	0.297074	-4.34168	1.41395e-05	0.000899626		Pjv1_00004815	1624.34	-0.64159	0.131389	-4.88315	1.04405e-06	6.83107e-05		Pjv1_00021925	2560.99	1.63695	0.201306	8.13162	4.23591e-16	2.89756e-14		Pjv1_00002274	195.281	2.8197	0.236625	11.9163	9.73136e-33	6.41749e-31
Pjv1_00000236	226.753	-0.181468	0.233228	-0.778071	0.436527	0.999949		Pjv1_00009036	156.442	1.40232	0.323088	4.34038	1.42238e-05	0.000902301		Pjv1_00024408	473.139	0.858855	0.176031	4.879	1.06623e-06	6.95547e-05		Pjv1_00024744	316.876	1.82012	0.224422	8.11024	5.05183e-16	3.44544e-14		Pjv1_00005847	367.642	-2.46839	0.207344	-11.9048	1.11679e-32	7.34299e-31
Pjv1_00000237	1084.1	-0.165507	0.181622	-0.911271	0.362153	0.999949		Pjv1_00028235	1014.8	0.990689	0.228614	4.33346	1.46782e-05	0.000928376		Pjv1_00001580	1972.8	-0.804335	0.16492	-4.87713	1.0764e-06	7.00109e-05		Pjv1_00022916	2717.32	1.39183	0.171652	8.10842	5.12819e-16	3.48717e-14		Pjv1_00005266	893.444	-1.69373	0.142382	-11.8957	1.2463e-32	8.17027e-31
Pjv1_00000238	3046.9	0.0450605	0.137612	0.327445	0.743331	0.999949		Pjv1_00012792	2534.16	0.542027	0.125214	4.32882	1.49913e-05	0.00094538		Pjv1_00002381	295.671	1.9058	0.3924	4.85678	1.19311e-06	7.73729e-05		Pjv1_00009106	69.1971	4.41652	0.545235	8.10022	5.48583e-16	3.71936e-14		Pjv1_00024941	20411.8	-1.66821	0.140251	-11.8944	1.26487e-32	8.26752e-31
Pjv1_00000239	0.960318	-1.23614	3.32341	-0.371949	0.709931	0.999949		Pjv1_00002097	240.691	0.906142	0.209619	4.32281	1.54054e-05	0.00096864		Pjv1_00004698	481.536	2.07558	0.427517	4.85498	1.20401e-06	7.785e-05		Pjv1_00011474	516.807	1.68502	0.208058	8.09879	5.55103e-16	3.7525e-14		Pjv1_00021574	1602.19	4.70258	0.39565	11.8857	1.40453e-32	9.15343e-31
Pjv1_00000240	23.0844	0.202816	0.515716	0.39327	0.69412	0.999949		Pjv1_00008923	685.036	-1.063	0.246247	-4.31679	1.58317e-05	0.000992521		Pjv1_00029810	325.866	0.920227	0.189681	4.85144	1.22571e-06	7.90204e-05		Pjv1_00022897	2316.19	-1.78874	0.220945	-8.09585	5.68652e-16	3.83282e-14		Pjv1_00008544	585.067	1.79293	0.150933	11.879	1.52243e-32	9.89268e-31
Pjv1_00000241	7.3246	0.443974	0.990359	0.448296	0.65394	0.999949		Pjv1_00019324	464.886	0.854401	0.198059	4.31386	1.60426e-05	0.0010028		Pjv1_00016246	1459.42	0.968924	0.200301	4.83733	1.31595e-06	8.45901e-05		Pjv1_00009963	87.7233	9.93157	1.22757	8.09043	5.94529e-16	3.99552e-14		Pjv1_00021129	751.791	-2.56746	0.216347	-11.8673	1.74948e-32	1.13348e-30
Pjv1_00000243	451.088	0.215103	0.18017	1.19388	0.232523	0.999949		Pjv1_00026248	870.812	-0.786103	0.182327	-4.31151	1.62142e-05	0.00101058		Pjv1_00029292	160.018	-1.65662	0.342538	-4.83632	1.32263e-06	8.47718e-05		Pjv1_00013887	1580.6	-1.68761	0.209033	-8.07339	6.83701e-16	4.5814e-14		Pjv1_00023832	4682.86	1.35021	0.113989	11.8451	2.2824e-32	1.47444e-30
Pjv1_00000244	419.694	0.00336936	0.166731	0.0202083	0.983877	0.999949		Pjv1_00025116	325.43	1.26569	0.293803	4.30794	1.64782e-05	0.00102404		Pjv1_00009278	940.872	0.813544	0.168578	4.82592	1.39358e-06	8.88016e-05		Pjv1_00023992	1100.5	-1.20515	0.149703	-8.05027	8.26141e-16	5.51977e-14		Pjv1_00014817	169.251	4.02969	0.340313	11.8411	2.39224e-32	1.54091e-30
Pjv1_00000245	2596.91	-0.0876482	0.121985	-0.718516	0.472439	0.999949		Pjv1_00006945	6137.23	-0.928369	0.215595	-4.30607	1.66183e-05	0.00102975		Pjv1_00000267	88.7447	2.83851	0.588149	4.82617	1.39184e-06	8.88016e-05		Pjv1_00026117	286.431	1.94364	0.241524	8.04738	8.45864e-16	5.63517e-14		Pjv1_00002444	906.057	1.46112	0.123524	11.8286	2.7769e-32	1.78349e-30
Pjv1_00000246	2429.52	-0.00724091	0.153482	-0.0471775	0.962372	0.999949		Pjv1_00020834	654.927	0.779276	0.181004	4.30529	1.66764e-05	0.00103037		Pjv1_00010261	632.616	1.57164	0.326132	4.81903	1.44261e-06	9.16598e-05		Pjv1_00018099	1258.1	1.11491	0.138561	8.04635	8.52993e-16	5.66624e-14		Pjv1_00023169	186.965	6.82605	0.577273	11.8247	2.91102e-32	1.86423e-30
Pjv1_00000247	991.889	-0.316596	0.184545	-1.71555	0.0862453	0.999949		Pjv1_00005012	2805.25	1.1248	0.261311	4.30444	1.67408e-05	0.00103137		Pjv1_00009191	255.316	1.7445	0.363697	4.79657	1.61409e-06	0.00010226		Pjv1_00013447	408.396	1.64472	0.204486	8.04323	8.75035e-16	5.79591e-14		Pjv1_00025439	565.162	1.75929	0.14884	11.8201	3.07486e-32	1.96348e-30
Pjv1_00000248	1837.45	0.0341682	0.147215	0.232097	0.816463	0.999949		Pjv1_00021816	378.752	-0.693728	0.161196	-4.30364	1.68014e-05	0.00103213		Pjv1_00011610	258.374	1.09493	0.22907	4.77987	1.75409e-06	0.00011081		Pjv1_00021177	384.963	3.05025	0.379542	8.03666	9.23185e-16	6.09727e-14		Pjv1_00006196	4075.54	-1.13322	0.0958925	-11.8176	3.16701e-32	2.01651e-30
Pjv1_00000249	804.43	0.0152814	0.153689	0.0994306	0.920796	0.999949		Pjv1_00023405	525.48	1.06054	0.24648	4.30273	1.68709e-05	0.00103343		Pjv1_00009262	17.2548	7.58652	1.58756	4.77873	1.7641e-06	0.000111123		Pjv1_00006703	1696.26	-2.00521	0.249906	-8.02385	1.02478e-15	6.74884e-14		Pjv1_00005322	312.592	3.07579	0.26029	11.8168	3.19694e-32	2.02973e-30
Pjv1_00000250	711.088	-0.0839964	0.198661	-0.422813	0.672431	0.999949		Pjv1_00020823	415.066	-0.703815	0.163625	-4.30139	1.6973e-05	0.00103671		Pjv1_00014533	1866.9	0.97606	0.204387	4.77555	1.79213e-06	0.000112566		Pjv1_00014632	65.7058	6.09645	0.760055	8.02107	1.0483e-15	6.88404e-14		Pjv1_00018753	371.166	2.19168	0.185701	11.8022	3.80178e-32	2.40685e-30
Pjv1_00000251	4808.74	-0.0511568	0.110625	-0.462434	0.64377	0.999949		Pjv1_00025163	2149.9	0.811117	0.188633	4.29998	1.70817e-05	0.00104038		Pjv1_00011498	176.965	1.72295	0.361001	4.77269	1.81785e-06	0.000113857		Pjv1_00010668	567.382	12.6226	1.5785	7.99661	1.27889e-15	8.37435e-14		Pjv1_00021352	1193.62	-1.81104	0.153688	-11.7838	4.72914e-32	2.98542e-30
Pjv1_00000398	37.2624	-0.0362776	0.439997	-0.0824498	0.934289	0.999949		Pjv1_00001897	15142.4	-0.67593	0.157376	-4.29501	1.74686e-05	0.00106092		Pjv1_00024659	700.045	1.10383	0.231331	4.77165	1.82725e-06	0.00011412		Pjv1_00018076	2366.77	1.58538	0.198837	7.97325	1.54553e-15	1.00916e-13		Pjv1_00001047	324.591	8.70185	0.739022	11.7748	5.26259e-32	3.31274e-30
Pjv1_00000399	1096.2	-0.1731	0.184614	-0.93763	0.348435	0.999949		Pjv1_00006057	15.5374	7.15793	1.66745	4.29274	1.76484e-05	0.00106756		Pjv1_00009014	282.984	1.65581	0.347105	4.77032	1.8393e-06	0.000114547		Pjv1_00027335	1718.95	4.59391	0.576872	7.96349	1.67253e-15	1.08899e-13		Pjv1_00001336	1290.73	-2.34957	0.199554	-11.7741	5.30754e-32	3.33157e-30
Pjv1_00000400	131.394	0.102687	0.289178	0.355099	0.722516	0.999949		Pjv1_00027253	77.6837	1.81759	0.423446	4.29237	1.76778e-05	0.00106756		Pjv1_00005230	487.045	1.0222	0.214626	4.7627	1.91018e-06	0.000118625		Pjv1_00019108	1266.03	1.74178	0.21937	7.93992	2.02307e-15	1.31351e-13		Pjv1_00008820	677.919	-2.84292	0.241478	-11.773	5.37789e-32	3.3662e-30
Pjv1_00000402	1351.41	-0.00563428	0.123446	-0.0456416	0.963596	0.999949		Pjv1_00011794	1472.41	-1.25256	0.291938	-4.29049	1.78281e-05	0.0010736		Pjv1_00000158	615.603	1.29593	0.272154	4.76174	1.9193e-06	0.000118856		Pjv1_00013629	2005.21	-1.52911	0.192837	-7.92957	2.19914e-15	1.4238e-13		Pjv1_00017213	404.291	2.10213	0.178591	11.7706	5.53334e-32	3.45374e-30
Pjv1_00000404	114.228	0.153199	0.260515	0.588061	0.556492	0.999949		Pjv1_00005174	274.695	1.47312	0.343561	4.2878	1.80455e-05	0.00108365		Pjv1_00011089	197.527	1.86311	0.391473	4.75923	1.94338e-06	0.000120009		Pjv1_00005234	1294.58	1.50116	0.189555	7.91942	2.38616e-15	1.54055e-13		Pjv1_00024902	4200.55	15.0683	1.28028	11.7696	5.60142e-32	3.48641e-30
Pjv1_00000405	108.31	0.0573031	0.303158	0.189021	0.850076	0.999949		Pjv1_00018604	810.431	1.02758	0.239768	4.28573	1.82137e-05	0.00109068		Pjv1_00002123	892.942	0.971899	0.204305	4.75711	1.96384e-06	0.000120933		Pjv1_00003875	920.24	-2.65978	0.33601	-7.91576	2.45749e-15	1.58216e-13		Pjv1_00018142	430.786	1.89483	0.161057	11.7649	5.91939e-32	3.674e-30
Pjv1_00000406	251.839	-0.0421475	0.216816	-0.194392	0.845869	0.999949		Pjv1_00023888	1043.45	-0.700914	0.163699	-4.28173	1.85447e-05	0.0011074		Pjv1_00018099	1286.61	0.982922	0.206703	4.75524	1.98209e-06	0.000121442		Pjv1_00009265	1342.13	-1.50315	0.190097	-7.90729	2.6305e-15	1.68881e-13		Pjv1_00005194	211.82	3.59748	0.306096	11.7528	6.83473e-32	4.23028e-30
Pjv1_00000407	154.114	0.701701	0.34817	2.0154	0.043863	0.999949		Pjv1_00017008	382.698	1.00583	0.235204	4.27643	1.89916e-05	0.00113093		Pjv1_00021968	3316.51	-0.546854	0.115003	-4.75513	1.98316e-06	0.000121442		Pjv1_00004342	3619.25	-2.25123	0.284864	-7.90284	2.72624e-15	1.7454e-13		Pjv1_00009052	513.719	-1.88171	0.160382	-11.7327	8.66597e-32	5.34876e-30
Pjv1_00000408	73.3298	-0.0808928	0.490298	-0.164987	0.868954	0.999949		Pjv1_00003136	94.9799	1.32342	0.309519	4.27572	1.90522e-05	0.00113138		Pjv1_00028139	49.4862	2.31647	0.488219	4.74473	2.08787e-06	0.0001275		Pjv1_00024978	1339.96	-1.60169	0.202785	-7.8985	2.82274e-15	1.80216e-13		Pjv1_00011426	1102.95	1.64496	0.140321	11.7228	9.73788e-32	5.99367e-30
Pjv1_00000409	91.1532	-0.280369	0.371664	-0.754362	0.450632	0.999949		Pjv1_00005037	50.1119	-1.88655	0.441871	-4.26945	1.95952e-05	0.0011604		Pjv1_00009822	4686.27	-0.716738	0.151339	-4.73597	2.18008e-06	0.000132762		Pjv1_00005113	72.2973	2.82018	0.357291	7.89322	2.94479e-15	1.87488e-13		Pjv1_00015947	15232	-1.30911	0.111679	-11.722	9.82721e-32	6.03189e-30
Pjv1_00000410	3811.75	-0.0447967	0.110311	-0.406097	0.684672	0.999949		Pjv1_00014524	54.5109	1.88249	0.442133	4.25776	2.06489e-05	0.00121943		Pjv1_00007387	1381.58	1.16464	0.245949	4.73529	2.1874e-06	0.000132839		Pjv1_00021278	843.709	-2.18276	0.276743	-7.88733	3.08715e-15	1.96009e-13		Pjv1_00024192	118.146	5.15392	0.439867	11.717	1.04293e-31	6.3838e-30
Pjv1_00000411	576.53	-0.127278	0.184804	-0.68872	0.491	0.999949		Pjv1_00008924	175.212	-1.44304	0.338994	-4.25684	2.07339e-05	0.00122107		Pjv1_00004241	16292.6	-1.26054	0.26638	-4.73211	2.22198e-06	0.000134567		Pjv1_00018849	393.438	1.86108	0.23604	7.8846	3.15554e-15	1.99799e-13		Pjv1_00028535	1729.45	1.83461	0.157315	11.6621	1.99151e-31	1.21565e-29
Pjv1_00000412	4849.91	-0.129601	0.127303	-1.01806	0.308652	0.999949		Pjv1_00012216	10958.6	-1.03477	0.243191	-4.25496	2.0909e-05	0.001228		Pjv1_00001243	60.544	3.17476	0.671396	4.72859	2.26084e-06	0.000136545		Pjv1_00016463	102.682	8.35897	1.06068	7.88077	3.25365e-15	2.05445e-13		Pjv1_00015095	585.27	2.56868	0.220372	11.6561	2.13604e-31	1.30029e-29
Pjv1_00000413	1745.17	0.0837096	0.172717	0.484663	0.627916	0.999949		Pjv1_00024834	385.501	-1.14837	0.2705	-4.24536	2.18241e-05	0.00127823		Pjv1_00028120	76.5575	1.94858	0.412565	4.72309	2.32287e-06	0.000139525		Pjv1_00028327	10424.1	-0.935232	0.11876	-7.87495	3.40877e-15	2.14649e-13		Pjv1_00016190	437.889	-1.70065	0.146147	-11.6366	2.68597e-31	1.63057e-29
Pjv1_00000414	2.8659	-0.287652	1.34053	-0.214581	0.830094	0.999949		Pjv1_00028517	2922.11	-0.618165	0.145724	-4.24204	2.21494e-05	0.00129374		Pjv1_00009535	1726.14	-1.5034	0.318292	-4.72333	2.32012e-06	0.000139525		Pjv1_00007776	1259.52	1.07801	0.136907	7.874	3.43483e-15	2.157e-13		Pjv1_00013608	2427.3	-1.71884	0.147722	-11.6356	2.71559e-31	1.64404e-29
Pjv1_00000415	1260.9	0.238262	0.201227	1.18405	0.236393	0.999949		Pjv1_00027688	321.464	-1.73267	0.409054	-4.2358	2.27739e-05	0.0013266		Pjv1_00008581	655.811	0.99276	0.210608	4.71378	2.43158e-06	0.000145656		Pjv1_00012097	1202.56	1.36999	0.17407	7.87036	3.5363e-15	2.21467e-13		Pjv1_00005745	860.402	1.82583	0.157089	11.6229	3.15209e-31	1.9031e-29
Pjv1_00000416	227.093	0.144064	0.910315	0.158258	0.874254	0.999949		Pjv1_00014523	1663.84	-0.729505	0.172428	-4.23079	2.32874e-05	0.00135282		Pjv1_00003560	77.9197	2.98155	0.632774	4.71188	2.45446e-06	0.000146627		Pjv1_00011762	2271.12	-1.16399	0.147993	-7.86518	3.68559e-15	2.30189e-13		Pjv1_00017878	1643.93	1.40398	0.120944	11.6085	3.73174e-31	2.24695e-29
Pjv1_00000417	6.99665	0.520844	1.72402	0.30211	0.762568	0.999949		Pjv1_00019205	388.148	0.862121	0.20411	4.22381	2.40204e-05	0.00138897		Pjv1_00001873	1284.62	0.939037	0.199469	4.7077	2.50531e-06	0.00014926		Pjv1_00019183	59.6428	3.84596	0.489148	7.86257	3.76329e-15	2.34405e-13		Pjv1_00021583	3216.1	-1.52334	0.13151	-11.5835	4.99777e-31	2.99996e-29
Pjv1_00000419	1870.25	-0.140706	0.223672	-0.629075	0.5293	0.999949		Pjv1_00025073	379.888	0.922881	0.218504	4.22363	2.40396e-05	0.00138897		Pjv1_00003095	86.3963	-1.55301	0.330459	-4.69956	2.60718e-06	0.000154909		Pjv1_00001618	63.8791	5.40225	0.687377	7.85922	3.86548e-15	2.40119e-13		Pjv1_00008511	528.896	-2.36948	0.20456	-11.5833	5.00941e-31	2.99996e-29
Pjv1_00000420	81.9812	-0.356106	0.314642	-1.13178	0.257726	0.999949		Pjv1_00026341	1586.33	-1.16504	0.276338	-4.216	2.48677e-05	0.00143182		Pjv1_00027593	9800.38	-0.71087	0.151377	-4.69601	2.65288e-06	0.000156892		Pjv1_00017338	298.276	8.21628	1.04617	7.85365	4.04097e-15	2.50344e-13		Pjv1_00007490	1804.04	1.42523	0.123198	11.5686	5.94166e-31	3.54866e-29
Pjv1_00000421	204.46	-0.0551478	0.427041	-0.12914	0.897247	0.999949		Pjv1_00001637	36.6423	-3.49048	0.827997	-4.21557	2.49151e-05	0.00143182		Pjv1_00015558	177.42	1.92925	0.41084	4.69586	2.65483e-06	0.000156892		Pjv1_00024143	146.024	8.85861	1.1287	7.84852	4.20979e-15	2.60101e-13		Pjv1_00014378	1224.85	1.62538	0.14053	11.5661	6.12248e-31	3.64682e-29
Pjv1_00000423	35.6149	0.046953	0.414792	0.113196	0.909875	0.999949		Pjv1_00013874	1369.49	-0.778291	0.184746	-4.21275	2.52275e-05	0.00144588		Pjv1_00006443	109.823	1.89039	0.402835	4.6927	2.69622e-06	0.0001578		Pjv1_00012969	1432.68	1.94573	0.247964	7.84682	4.26722e-15	2.62943e-13		Pjv1_00008519	154.1	3.09681	0.267894	11.5598	6.58467e-31	3.91161e-29
Pjv1_00000424	287.685	-0.0409509	0.187687	-0.218187	0.827284	0.999949		Pjv1_00005203	2139.52	-1.48465	0.352692	-4.20949	2.55952e-05	0.00146303		Pjv1_00002367	1700.27	-1.03265	0.220044	-4.69294	2.6931e-06	0.0001578		Pjv1_00018748	448.481	-1.58829	0.202468	-7.84465	4.34178e-15	2.66822e-13		Pjv1_00020775	2625.84	-1.28479	0.111498	-11.523	1.0099e-30	5.98322e-29
Pjv1_00000425	6.78076	-0.349279	0.957154	-0.364914	0.715175	0.999949		Pjv1_00026695	1041.19	-0.678067	0.161246	-4.20517	2.60883e-05	0.00148724		Pjv1_00009672	248.425	1.21445	0.258806	4.6925	2.6989e-06	0.0001578		Pjv1_00028168	265.332	1.95507	0.249547	7.83447	4.7082e-15	2.88569e-13		Pjv1_00024232	1186.02	11.5526	1.0033	11.5146	1.11314e-30	6.57734e-29
Pjv1_00000426	392.363	-0.0761492	0.318409	-0.239155	0.810985	0.999949		Pjv1_00018654	598.95	0.695388	0.16578	4.19464	2.73309e-05	0.00155394		Pjv1_00013447	409.294	1.25282	0.266975	4.69264	2.69706e-06	0.0001578		Pjv1_00011065	2791.9	0.857672	0.109611	7.82472	5.08785e-15	3.11008e-13		Pjv1_00001742	787.016	-2.28541	0.199146	-11.476	1.74065e-30	1.02578e-28
Pjv1_00000427	404.063	0.0477497	0.176295	0.27085	0.786506	0.999949		Pjv1_00020782	11327.2	-0.780053	0.186784	-4.17624	2.9637e-05	0.00168058		Pjv1_00002235	2326.58	-0.58788	0.125454	-4.68602	2.78574e-06	0.000162445		Pjv1_00026573	665.535	2.54504	0.325271	7.82436	5.10244e-15	3.11073e-13		Pjv1_00022855	285.343	8.53893	0.745132	11.4596	2.10452e-30	1.23692e-28
Pjv1_00000428	19331.7	-0.0445399	0.472138	-0.0943366	0.924842	0.999949		Pjv1_00019786	2221.59	0.659564	0.158011	4.17418	2.99065e-05	0.00169138		Pjv1_00003346	9.77416	6.76286	1.44385	4.68389	2.81483e-06	0.000163707		Pjv1_00017317	6602.3	-1.64805	0.210689	-7.82221	5.1904e-15	3.15598e-13		Pjv1_00000011	885.637	2.41605	0.211075	11.4464	2.4521e-30	1.4374e-28
Pjv1_00000429	7.58308	-0.426625	1.17039	-0.364517	0.715472	0.999949		Pjv1_00005601	648.495	1.05406	0.252945	4.16716	3.08418e-05	0.00173967		Pjv1_00005739	681.649	-1.21601	0.260515	-4.66771	3.04577e-06	0.00017667		Pjv1_00011688	559.705	2.64391	0.338331	7.81456	5.51568e-15	3.34492e-13		Pjv1_00004830	118.582	5.49222	0.480767	11.4239	3.17804e-30	1.85802e-28
Pjv1_00000430	18710.8	0.00206754	0.12124	0.0170532	0.986394	0.999949		Pjv1_00008914	932.958	-0.576723	0.13851	-4.16378	3.13024e-05	0.00175639		Pjv1_00017865	655.934	-1.28566	0.276472	-4.65025	3.31532e-06	0.0001918		Pjv1_00011049	1120.08	-1.86262	0.238896	-7.7968	6.34956e-15	3.84048e-13		Pjv1_00007967	2185.1	2.07836	0.182085	11.4142	3.54965e-30	2.06982e-28
Pjv1_00000431	2319.73	-0.0245614	0.136807	-0.179534	0.857519	0.999949		Pjv1_00018052	881.808	1.39804	0.33572	4.16431	3.12292e-05	0.00175639		Pjv1_00006974	1058.41	0.91083	0.196045	4.64603	3.38381e-06	0.000195249		Pjv1_00030244	282.828	6.213	0.79761	7.78952	6.72658e-15	4.05784e-13		Pjv1_00000143	152.25	-3.01147	0.264204	-11.3983	4.26589e-30	2.47798e-28
Pjv1_00000432	1655.88	-0.0474094	0.128432	-0.369141	0.712022	0.999949		Pjv1_00019849	3270.61	-0.879449	0.211751	-4.15323	3.27821e-05	0.0018346		Pjv1_00009963	13.9349	7.28277	1.5687	4.64254	3.44145e-06	0.000198054		Pjv1_00022302	2627.28	1.30824	0.167968	7.78867	6.77162e-15	4.07432e-13		Pjv1_00007202	12022.3	1.32146	0.115936	11.3981	4.27199e-30	2.47798e-28
Pjv1_00000433	437.326	-0.0208183	0.174501	-0.119302	0.905036	0.999949		Pjv1_00011725	5683.48	-0.588115	0.141708	-4.1502	3.3219e-05	0.00185419		Pjv1_00021976	494.523	1.03392	0.222747	4.64168	3.45591e-06	0.000198367		Pjv1_00007533	70.7456	3.93314	0.505714	7.77739	7.40344e-15	4.44284e-13		Pjv1_00021006	1153.8	-2.03846	0.17886	-11.397	4.32954e-30	2.50481e-28
Pjv1_00000435	2.81848	-0.659213	1.545	-0.426676	0.669616	0.999949		Pjv1_00024042	107.65	1.61614	0.389643	4.14774	3.35772e-05	0.00186931		Pjv1_00017664	1498.74	0.838505	0.180679	4.64085	3.46978e-06	0.000198645		Pjv1_00027790	418.112	1.49192	0.191912	7.77394	7.60815e-15	4.55379e-13		Pjv1_00008329	336.046	2.18939	0.192205	11.3909	4.64247e-30	2.67885e-28
Pjv1_00000437	1937.73	-0.0916826	0.143541	-0.63872	0.523005	0.999949		Pjv1_00021534	203.181	1.29005	0.311162	4.14589	3.38492e-05	0.00187955		Pjv1_00006945	11790.7	-1.52432	0.328624	-4.6385	3.50939e-06	0.000200391		Pjv1_00027273	1091.65	1.36217	0.17535	7.76828	7.95588e-15	4.74956e-13		Pjv1_00010072	2999.51	1.39201	0.122346	11.3777	5.4034e-30	3.10983e-28
Pjv1_00000438	7016.98	-0.263644	0.203631	-1.29471	0.19542	0.999949		Pjv1_00012872	2146.48	-0.484146	0.116821	-4.14433	3.40814e-05	0.00188755		Pjv1_00012676	57.5727	2.59814	0.560313	4.63694	3.53603e-06	0.000201389		Pjv1_00012821	843.291	1.14833	0.148024	7.7577	8.6485e-15	5.14967e-13		Pjv1_00010421	685.652	2.19387	0.193462	11.34	8.31152e-30	4.77116e-28
Pjv1_00000439	0.996867	3.21326	3.17216	1.01296	0.311081	0.999949		Pjv1_00008424	5419.09	0.681288	0.164629	4.13831	3.49872e-05	0.0019327		Pjv1_00004977	19.573	5.90153	1.27287	4.63638	3.54567e-06	0.000201416		Pjv1_00016031	1049.88	-1.99883	0.257805	-7.75327	8.95589e-15	5.31892e-13		Pjv1_00008310	723.741	1.73659	0.153459	11.3163	1.08999e-29	6.24083e-28
Pjv1_00000440	97.781	0.585439	0.443251	1.32078	0.186573	0.999949		Pjv1_00005206	390.406	-1.14917	0.277955	-4.13435	3.55956e-05	0.00195861		Pjv1_00027790	302.874	0.992444	0.214368	4.62963	3.66311e-06	0.000207551		Pjv1_00005061	57.996	6.52239	0.841318	7.75259	9.00368e-15	5.33352e-13		Pjv1_00014533	1699.13	1.31128	0.115907	11.3132	1.12947e-29	6.45019e-28
Pjv1_00000443	1.4444	-4.15463	2.90831	-1.42854	0.153137	0.999949		Pjv1_00022401	6775.97	-0.523734	0.126687	-4.13407	3.56394e-05	0.00195861		Pjv1_00018100	447.494	1.0761	0.232643	4.62553	3.73637e-06	0.000211158		Pjv1_00014486	99.9571	4.31836	0.55712	7.75123	9.10074e-15	5.37715e-13		Pjv1_00003064	9400.8	-1.6053	0.141931	-11.3104	1.16578e-29	6.64045e-28
Pjv1_00000444	74.0075	0.0841468	0.3281	0.256467	0.79759	0.999949		Pjv1_00011089	211.843	1.61962	0.392532	4.12608	3.69001e-05	0.00202269		Pjv1_00002264	10311.6	1.24528	0.269352	4.62325	3.77765e-06	0.000212943		Pjv1_00009212	341.633	3.00213	0.387358	7.75027	9.16994e-15	5.40415e-13		Pjv1_00010145	1219.03	1.38325	0.12231	11.3094	1.17836e-29	6.69492e-28
Pjv1_00000445	681.449	-0.00541129	0.242475	-0.0223168	0.982195	0.999949		Pjv1_00005302	74.039	-1.50675	0.365286	-4.12484	3.70999e-05	0.00202845		Pjv1_00002031	245.09	1.79462	0.388436	4.62011	3.83533e-06	0.000215642		Pjv1_00025380	113.697	2.74887	0.354697	7.74989	9.19708e-15	5.40628e-13		Pjv1_00019081	1706	1.44452	0.127787	11.3041	1.25182e-29	7.09406e-28
Pjv1_00000446	745.841	-0.0471679	0.15593	-0.302495	0.762275	0.999949		Pjv1_00006734	3564.28	-0.878643	0.213144	-4.1223	3.75105e-05	0.00204046		Pjv1_00028973	2294.06	-1.025	0.222008	-4.61695	3.89419e-06	0.000218392		Pjv1_00026960	309.08	-2.04804	0.265051	-7.72695	1.10154e-14	6.4422e-13		Pjv1_00010829	261.404	3.18	0.281612	11.2921	1.43524e-29	8.11275e-28
Pjv1_00000447	598.112	0.224731	0.211094	1.0646	0.287056	0.999949		Pjv1_00019949	15.4197	5.13064	1.24459	4.12236	3.75009e-05	0.00204046		Pjv1_00008604	26.2547	7.22328	1.56483	4.616	3.91199e-06	0.000218832		Pjv1_00005207	586.212	-2.17007	0.280835	-7.7272	1.09939e-14	6.4422e-13		Pjv1_00001189	1115.01	-2.31412	0.205076	-11.2842	1.57089e-29	8.85693e-28
Pjv1_00000448	346.873	-0.0975532	0.229527	-0.425018	0.670824	0.999949		Pjv1_00006243	90.8248	1.61367	0.391658	4.12009	3.78718e-05	0.00205488		Pjv1_00026819	477.24	-1.03019	0.223382	-4.61177	3.99257e-06	0.000222773		Pjv1_00013691	299.472	-2.54992	0.330135	-7.72386	1.12859e-14	6.58363e-13		Pjv1_00008626	100.123	-3.57932	0.317205	-11.2839	1.57518e-29	8.85859e-28
Pjv1_00000449	33.2378	0.891012	0.645047	1.38131	0.167182	0.999949		Pjv1_00003338	161.119	8.12478	1.97325	4.11747	3.83061e-05	0.00207009		Pjv1_00005190	17.0642	7.57355	1.64458	4.60515	4.12166e-06	0.000229394		Pjv1_00026120	4788.33	1.29829	0.168267	7.71569	1.2033e-14	7.0017e-13		Pjv1_00013448	580.554	1.9425	0.172372	11.2692	1.86184e-29	1.04442e-27
Pjv1_00000451	478.318	0.101642	0.285111	0.356498	0.721467	0.999949		Pjv1_00029825	37.1141	2.65696	0.645328	4.11723	3.83458e-05	0.00207009		Pjv1_00000520	4928.35	0.67647	0.147099	4.59873	4.25066e-06	0.000235976		Pjv1_00025789	73.6667	9.68022	1.25508	7.71284	1.23044e-14	7.14152e-13		Pjv1_00014720	5124.79	-1.74716	0.155213	-11.2565	2.15059e-29	1.20335e-27
Pjv1_00000452	571.296	-0.0889791	0.144646	-0.61515	0.538455	0.999949		Pjv1_00019393	604.435	0.784146	0.190531	4.11558	3.86202e-05	0.00207799		Pjv1_00000422	18.6189	7.6978	1.6748	4.59625	4.30173e-06	0.000237611		Pjv1_00025497	324.993	-2.02309	0.262342	-7.71164	1.2421e-14	7.19107e-13		Pjv1_00027593	5241.31	-1.57597	0.140219	-11.2393	2.61354e-29	1.45871e-27
Pjv1_00000453	344.889	-0.040394	0.195159	-0.20698	0.836025	0.999949		Pjv1_00024174	1918.02	-0.451877	0.109807	-4.11519	3.86865e-05	0.00207799		Pjv1_00005455	615.89	1.16578	0.253611	4.59672	4.29185e-06	0.000237611		Pjv1_00018405	88.1745	2.886	0.374523	7.70579	1.30036e-14	7.50939e-13		Pjv1_00001227	408.092	2.54051	0.226074	11.2375	2.66801e-29	1.48537e-27
Pjv1_00000454	55.1027	-0.42411	0.392862	-1.07954	0.280347	0.999949		Pjv1_00027572	1607.02	-0.518283	0.126033	-4.11227	3.91792e-05	0.00209918		Pjv1_00026698	461.16	-1.01244	0.220374	-4.5942	4.34412e-06	0.000239351		Pjv1_00000143	198.122	-2.54956	0.3309	-7.70493	1.30915e-14	7.54126e-13		Pjv1_00000012	510.138	2.21365	0.197048	11.2341	2.77426e-29	1.54065e-27
Pjv1_00000455	23.5682	-0.463464	0.520426	-0.890548	0.373172	0.999949		Pjv1_00014396	198.386	-0.888583	0.216249	-4.10907	3.97262e-05	0.00212317		Pjv1_00000390	227.684	-2.2318	0.486024	-4.59196	4.39108e-06	0.000241334		Pjv1_00000100	135.801	3.46526	0.44981	7.70385	1.32029e-14	7.58094e-13		Pjv1_00016999	4463.23	-1.23283	0.109768	-11.2313	2.86195e-29	1.58538e-27
Pjv1_00000456	702.57	-0.0149968	0.153263	-0.0978503	0.922051	0.999949		Pjv1_00023505	82.4286	1.21309	0.295354	4.10726	4.00384e-05	0.00213452		Pjv1_00006248	313.35	-1.34374	0.292696	-4.59091	4.41315e-06	0.000241942		Pjv1_00001629	135.688	2.38044	0.309003	7.70362	1.32264e-14	7.58094e-13		Pjv1_00009265	992.747	-2.14044	0.190641	-11.2275	2.98647e-29	1.65023e-27
Pjv1_00000457	215.143	0.073692	0.318545	0.231339	0.817051	0.999949		Pjv1_00007776	995.957	0.741444	0.180639	4.10457	4.05073e-05	0.00215414		Pjv1_00025665	1817.37	1.61227	0.35164	4.58501	4.53961e-06	0.000248256		Pjv1_00016358	348.136	2.31032	0.300146	7.69733	1.38936e-14	7.94356e-13		Pjv1_00003418	282.382	8.49156	0.756692	11.222	3.18152e-29	1.75363e-27
Pjv1_00000459	2.61398	-0.101966	2.1788	-0.0467992	0.962673	0.999949		Pjv1_00016988	7527.16	0.571855	0.139498	4.09938	4.1425e-05	0.00219748		Pjv1_00010517	986.264	1.82224	0.398736	4.57004	4.87632e-06	0.000266008		Pjv1_00006643	934.322	1.55053	0.201555	7.69285	1.43896e-14	8.20669e-13		Pjv1_00020812	1202.01	-2.56181	0.228301	-11.2212	3.20874e-29	1.76425e-27
Pjv1_00000460	109.406	-0.328477	0.285477	-1.15062	0.249887	0.999949		Pjv1_00008458	496.149	1.04261	0.254712	4.09331	4.25255e-05	0.00225027		Pjv1_00001970	685.885	1.68566	0.369123	4.56667	4.95535e-06	0.00026965		Pjv1_00016159	434.235	5.2312	0.682386	7.66604	1.77391e-14	1.0092e-12		Pjv1_00017134	188.267	4.39054	0.391801	11.206	3.80865e-29	2.08891e-27
Pjv1_00000461	279.144	-0.265089	0.181386	-1.46147	0.143887	0.999949		Pjv1_00011073	798.223	0.612147	0.149621	4.09133	4.28904e-05	0.00226398		Pjv1_00003079	1057.14	1.38941	0.304375	4.56479	4.99994e-06	0.000270071		Pjv1_00015703	167.883	2.26432	0.296071	7.64789	2.04296e-14	1.15939e-12		Pjv1_00026501	330.307	2.08584	0.186225	11.2007	4.04749e-29	2.21442e-27
Pjv1_00000463	349.654	-0.0698965	0.323771	-0.215883	0.829079	0.999949		Pjv1_00016463	12.1033	5.02062	1.22735	4.09061	4.30237e-05	0.00226542		Pjv1_00018911	1046.89	0.61179	0.134022	4.56486	4.99825e-06	0.000270071		Pjv1_00009882	602.841	1.6076	0.210577	7.63425	2.27141e-14	1.28587e-12		Pjv1_00019958	458.106	2.04345	0.182496	11.1972	4.20645e-29	2.29573e-27
Pjv1_00000466	2480.09	-0.169854	0.150551	-1.12821	0.259229	0.999949		Pjv1_00011603	710.378	0.761578	0.18645	4.08462	4.41496e-05	0.00231899		Pjv1_00023115	17.3863	4.02988	0.882738	4.5652	4.99015e-06	0.000270071		Pjv1_00014701	588.451	-2.49881	0.327498	-7.63	2.3476e-14	1.32573e-12		Pjv1_00010527	1162.42	-1.89797	0.169581	-11.1921	4.45633e-29	2.42613e-27
Pjv1_00000472	637.906	-0.447223	0.285519	-1.56635	0.117266	0.999949		Pjv1_00012861	695.16	-0.681492	0.16688	-4.08373	4.43183e-05	0.00232215		Pjv1_00021631	300.072	-1.00891	0.221828	-4.54818	5.41124e-06	0.00029157		Pjv1_00014491	124.164	2.19677	0.288433	7.61622	2.61217e-14	1.47152e-12		Pjv1_00026221	21059.1	-1.21978	0.109072	-11.1832	4.92871e-29	2.67672e-27
Pjv1_00000473	490.782	0.11169	0.209899	0.532112	0.594648	0.999949		Pjv1_00016360	284.831	1.87657	0.459783	4.08142	4.4761e-05	0.00233422		Pjv1_00003875	1132.02	-1.17148	0.257625	-4.54724	5.43533e-06	0.000292152		Pjv1_00014784	1012.14	-1.23283	0.162053	-7.60759	2.79265e-14	1.56934e-12		Pjv1_00029869	177.315	7.27072	0.651011	11.1683	5.82541e-29	3.15598e-27
Pjv1_00000474	1406.35	-0.0951981	0.116249	-0.818918	0.412833	0.999949		Pjv1_00025080	44057.9	-0.609836	0.149419	-4.08139	4.47671e-05	0.00233422		Pjv1_00027012	3001.5	-1.42408	0.313665	-4.54012	5.62229e-06	0.000301465		Pjv1_00019245	2152.69	1.60858	0.211542	7.60409	2.86921e-14	1.60844e-12		Pjv1_00000506	1142.66	2.22094	0.199191	11.1498	7.17678e-29	3.87861e-27
Pjv1_00000475	873.007	-0.132421	0.214551	-0.617201	0.537102	0.999949		Pjv1_00017599	368.293	-0.897831	0.220235	-4.0767	4.56802e-05	0.00237604		Pjv1_00012097	1003.14	0.878867	0.193713	4.53695	5.70743e-06	0.000304544		Pjv1_00007046	102.233	8.35787	1.09944	7.60195	2.91691e-14	1.6312e-12		Pjv1_00013104	543.118	-1.77677	0.159413	-11.1457	7.51784e-29	4.05305e-27
Pjv1_00000476	330.995	0.0603441	0.190097	0.317439	0.75091	0.999949		Pjv1_00000151	2898.06	-0.493383	0.121057	-4.07564	4.58887e-05	0.00238109		Pjv1_00002548	371.32	-1.10994	0.244635	-4.53711	5.70307e-06	0.000304544		Pjv1_00021935	1349.39	-1.9899	0.262061	-7.59327	3.1192e-14	1.74009e-12		Pjv1_00019291	185.761	-2.65103	0.237981	-11.1397	8.0428e-29	4.32554e-27
Pjv1_00000478	2155.55	0.0608913	0.119293	0.510436	0.609746	0.999949		Pjv1_00024389	91.3621	-2.86869	0.704088	-4.07434	4.61443e-05	0.00238855		Pjv1_00021821	88.1819	1.53524	0.338703	4.53271	5.82305e-06	0.000309961		Pjv1_00022303	250.977	-1.87533	0.247379	-7.58081	3.43397e-14	1.91105e-12		Pjv1_00021517	2425.35	1.31926	0.118439	11.1387	8.12845e-29	4.36102e-27
Pjv1_00000479	1.48831	2.4552	2.53572	0.968249	0.33292	0.999949		Pjv1_00003250	730.382	-0.544303	0.133673	-4.07191	4.66289e-05	0.00240781		Pjv1_00015744	818.64	0.700503	0.15457	4.53196	5.844e-06	0.000310325		Pjv1_00019422	143.929	3.10761	0.410031	7.57897	3.4832e-14	1.93376e-12		Pjv1_00004690	295.716	2.34689	0.211205	11.1119	1.09803e-28	5.87686e-27
Pjv1_00000480	2.23325	-0.818538	1.86115	-0.439802	0.660081	0.999949		Pjv1_00020462	661.839	-0.732802	0.180026	-4.07054	4.69038e-05	0.00241617		Pjv1_00021722	1069.42	-1.26757	0.279764	-4.53086	5.87442e-06	0.000311189		Pjv1_00016141	3478.16	1.59446	0.210488	7.57505	3.58996e-14	1.98823e-12		Pjv1_00023419	717.238	1.87664	0.169043	11.1016	1.23271e-28	6.58176e-27
Pjv1_00000481	20983.3	-0.224701	0.207716	-1.08177	0.279355	0.999949		Pjv1_00005714	6575.43	0.954392	0.234689	4.06662	4.77006e-05	0.00245131		Pjv1_00019239	1994.77	1.53556	0.339193	4.52711	5.97958e-06	0.000315516		Pjv1_00016655	554.384	2.29881	0.303571	7.57255	3.65968e-14	2.02197e-12		Pjv1_00018879	1087.84	1.92977	0.173971	11.0924	1.36505e-28	7.27084e-27
Pjv1_00000482	2091.87	-0.0379704	0.194988	-0.194732	0.845603	0.999949		Pjv1_00017254	11442.4	-1.23248	0.303831	-4.05646	4.98224e-05	0.00255421		Pjv1_00023419	716.192	0.832708	0.183946	4.52693	5.98481e-06	0.000315516		Pjv1_00006973	2402.08	2.3917	0.31629	7.56172	3.97769e-14	2.1924e-12		Pjv1_00007213	775.024	5.2551	0.473855	11.0901	1.40133e-28	7.44622e-27
Pjv1_00000483	1330.39	0.218051	0.164921	1.32215	0.186117	0.999949		Pjv1_00007463	6121.81	0.965952	0.238314	4.05328	5.05047e-05	0.00258299		Pjv1_00026494	1310.95	0.815612	0.180226	4.5255	6.0252e-06	0.000316885		Pjv1_00015956	819.303	1.59356	0.210885	7.55654	4.13934e-14	2.27604e-12		Pjv1_00005929	1138.34	1.31897	0.119112	11.0734	1.68939e-28	8.9554e-27
Pjv1_00000484	1.14308	-3.91658	2.97473	-1.31661	0.187968	0.999949		Pjv1_00023944	38.1172	3.1205	0.769986	4.05267	5.06354e-05	0.00258349		Pjv1_00023005	516.988	-1.07184	0.237007	-4.52241	6.11393e-06	0.000320784		Pjv1_00005289	1412.68	1.30828	0.173195	7.55377	4.22825e-14	2.31938e-12		Pjv1_00022086	1281.12	1.41657	0.127976	11.069	1.77353e-28	9.37896e-27
Pjv1_00000485	6.3529	-1.01171	1.30563	-0.774879	0.438411	0.999949		Pjv1_00027934	1013.09	0.838567	0.207102	4.04905	5.14252e-05	0.00261166		Pjv1_00005025	355.847	1.27929	0.28307	4.51934	6.20325e-06	0.000324696		Pjv1_00007973	174.848	2.68558	0.355968	7.54443	4.54272e-14	2.48595e-12		Pjv1_00003603	244.183	8.30326	0.750366	11.0656	1.84197e-28	9.71768e-27
Pjv1_00000486	84.2404	0.208899	0.376499	0.554847	0.579	0.999949		Pjv1_00021130	1711.79	-1.28374	0.317048	-4.04902	5.14317e-05	0.00261166		Pjv1_00026211	6665.22	0.844583	0.186923	4.51835	6.23242e-06	0.000325448		Pjv1_00015807	11210.1	0.969099	0.128482	7.54267	4.60428e-14	2.51365e-12		Pjv1_00003119	1639.83	13.7113	1.23926	11.0641	1.87353e-28	9.86074e-27
Pjv1_00000487	294.52	-0.0514229	0.282134	-0.182264	0.855376	0.999949		Pjv1_00029455	77.5252	1.5026	0.371466	4.04505	5.2313e-05	0.00265011		Pjv1_00010448	93.4202	2.07687	0.460197	4.51301	6.39149e-06	0.000332963		Pjv1_00016176	61.4326	9.41651	1.25171	7.52289	5.35787e-14	2.91813e-12		Pjv1_00000813	304.381	-3.2623	0.294974	-11.0596	1.96885e-28	1.03379e-26
Pjv1_00000488	1452.51	-0.273909	0.138427	-1.97872	0.047847	0.999949		Pjv1_00024598	40.1591	-1.6876	0.417493	-4.04223	5.29448e-05	0.00267578		Pjv1_00015237	1466.74	-1.05084	0.233439	-4.50156	6.74571e-06	0.000350586		Pjv1_00027848	153.975	2.15158	0.2861	7.52039	5.46112e-14	2.96734e-12		Pjv1_00019786	2173.28	1.34022	0.121258	11.0527	2.12833e-28	1.11488e-26
Pjv1_00000489	7.33686	-1.70056	0.936083	-1.81668	0.0692666	0.999949		Pjv1_00025855	2523.24	-0.653757	0.161808	-4.04033	5.33753e-05	0.00269117		Pjv1_00011827	1364.78	0.778616	0.173172	4.49621	6.91759e-06	0.000358671		Pjv1_00012115	939.776	1.56887	0.208774	7.51468	5.70519e-14	3.09264e-12		Pjv1_00011638	181.147	2.97931	0.269604	11.0507	2.1751e-28	1.1367e-26
Pjv1_00000493	3576.01	-0.0719506	0.155414	-0.46296	0.643393	0.999949		Pjv1_00022916	2635.12	0.875423	0.216705	4.03969	5.3521e-05	0.00269217		Pjv1_00003501	30356.8	-1.05824	0.235469	-4.49419	6.98365e-06	0.000361244		Pjv1_00022074	1114.57	1.10917	0.147616	7.51385	5.74125e-14	3.10487e-12		Pjv1_00027637	430.236	2.56601	0.232284	11.0469	2.27022e-28	1.18361e-26
Pjv1_00000496	1127.64	-0.429316	0.309741	-1.38605	0.165733	0.999949		Pjv1_00016120	2349.99	0.601607	0.148971	4.03843	5.38104e-05	0.00270037		Pjv1_00016181	403.061	-1.27952	0.284745	-4.49357	7.004e-06	0.000361446		Pjv1_00026926	97.4407	4.59998	0.612438	7.51093	5.87074e-14	3.16744e-12		Pjv1_00021925	1747.91	1.30063	0.117779	11.043	2.37036e-28	1.23292e-26
Pjv1_00000497	2084.28	-0.0286942	0.132872	-0.215954	0.829024	0.999949		Pjv1_00026260	6938.09	-0.706282	0.174956	-4.03691	5.41597e-05	0.00271093		Pjv1_00029630	518.237	-1.29148	0.287681	-4.48928	7.14647e-06	0.000367934		Pjv1_00002717	62.3304	4.28962	0.5722	7.49672	6.54356e-14	3.52218e-12		Pjv1_00009035	856.694	2.23611	0.202538	11.0404	2.43894e-28	1.26562e-26
Pjv1_00000498	955.262	-0.121435	0.15887	-0.764369	0.444647	0.999949		Pjv1_00004791	3864.73	0.60262	0.149296	4.03641	5.42743e-05	0.00271093		Pjv1_00014948	228.747	-1.82808	0.407338	-4.48788	7.19356e-06	0.000369493		Pjv1_00011827	1368.61	0.972127	0.129797	7.4896	6.90822e-14	3.70113e-12		Pjv1_00006260	1213.16	-1.82863	0.165831	-11.027	2.82998e-28	1.46511e-26
Pjv1_00000499	596.252	-0.0417409	0.199675	-0.209044	0.834414	0.999949		Pjv1_00005868	14907.9	0.532889	0.132238	4.02978	5.58289e-05	0.00278208		Pjv1_00014871	138.481	1.64524	0.367378	4.47834	7.52243e-06	0.000385485		Pjv1_00023485	953.572	-1.4998	0.200246	-7.48978	6.89894e-14	3.70113e-12		Pjv1_00018618	291.421	2.05487	0.186549	11.0152	3.22952e-28	1.66806e-26
Pjv1_00000500	152.417	-0.367791	0.234629	-1.56754	0.116988	0.999949		Pjv1_00011567	1646.83	-0.748438	0.185863	-4.02681	5.65375e-05	0.00281084		Pjv1_00012389	334.434	-1.43058	0.320011	-4.47042	7.80655e-06	0.000399114		Pjv1_00010854	539.096	-1.81122	0.241842	-7.48927	6.92583e-14	3.70193e-12		Pjv1_00026416	344.387	2.8015	0.254684	10.9999	3.82414e-28	1.97059e-26
Pjv1_00000501	71.3196	-0.0912304	0.517413	-0.17632	0.860042	0.999949		Pjv1_00029329	2598.14	-0.752553	0.18697	-4.025	5.69755e-05	0.00281847		Pjv1_00015850	2612.65	0.758144	0.169656	4.46872	7.86884e-06	0.000401365		Pjv1_00009526	1743.23	1.19697	0.159878	7.4868	7.05733e-14	3.76347e-12		Pjv1_00001663	709.116	1.55435	0.141633	10.9745	5.0708e-28	2.60693e-26
Pjv1_00000502	345.304	-0.0280253	0.249425	-0.112359	0.910538	0.999949		Pjv1_00021574	265.381	2.13294	0.529984	4.02454	5.70866e-05	0.00281847		Pjv1_00006405	280.22	2.11242	0.472875	4.46719	7.92522e-06	0.000403306		Pjv1_00006519	95.6974	8.24441	1.10452	7.46427	8.37611e-14	4.4564e-12		Pjv1_00005901	1436.14	1.7421	0.15882	10.969	5.38774e-28	2.76346e-26
Pjv1_00000503	2129.17	-0.388084	0.288274	-1.34623	0.178228	0.999949		Pjv1_00022630	2867.12	0.759419	0.188656	4.02542	5.68735e-05	0.00281847		Pjv1_00024612	141.402	1.74567	0.391008	4.46452	8.0247e-06	0.000407425		Pjv1_00003590	294.377	11.6761	1.56505	7.46054	8.6168e-14	4.57387e-12		Pjv1_00017670	3256	1.27446	0.11632	10.9564	6.18857e-28	3.16689e-26
Pjv1_00000504	17664.7	-0.266385	0.532853	-0.499922	0.61713	0.999949		Pjv1_00001916	721.464	0.680555	0.169222	4.02167	5.77866e-05	0.00283321		Pjv1_00003642	146.422	1.30571	0.293457	4.44942	8.61016e-06	0.000436142		Pjv1_00006998	59.9009	2.99183	0.401344	7.45453	9.0191e-14	4.77638e-12		Pjv1_00026187	334.767	2.06111	0.188378	10.9414	7.3094e-28	3.73183e-26
Pjv1_00000505	252.391	0.382933	0.25147	1.52278	0.127813	0.999949		Pjv1_00014765	2090.46	0.665283	0.16542	4.02178	5.77597e-05	0.00283321		Pjv1_00007539	191.228	-1.00072	0.225548	-4.43684	9.12873e-06	0.000461347		Pjv1_00020607	178.747	3.45437	0.463815	7.44773	9.49592e-14	5.01734e-12		Pjv1_00008894	1125.18	-2.12292	0.194037	-10.9408	7.35347e-28	3.74571e-26
Pjv1_00000506	506.301	0.0866952	0.229558	0.37766	0.705683	0.999949		Pjv1_00017957	4332.15	-0.742655	0.184651	-4.02193	5.77233e-05	0.00283321		Pjv1_00006273	131.498	1.29054	0.291029	4.43441	9.23258e-06	0.000465526		Pjv1_00013109	382.246	-2.28727	0.307204	-7.44544	9.66219e-14	5.09348e-12		Pjv1_00011034	344.129	2.37039	0.216791	10.934	7.92778e-28	4.02899e-26
Pjv1_00000508	2.33835	0.3865	2.61979	0.147531	0.882713	0.999949		Pjv1_00024408	421.336	0.941093	0.234036	4.02115	5.79153e-05	0.00283321		Pjv1_00008630	97.5794	-1.22573	0.276904	-4.42654	9.57556e-06	0.000481714		Pjv1_00030280	1173.86	1.36185	0.183111	7.43728	1.0278e-13	5.40571e-12		Pjv1_00011455	11004	1.26679	0.11608	10.9131	9.98461e-28	5.06268e-26
Pjv1_00000509	995.193	0.0845885	0.174932	0.483551	0.628704	0.999949		Pjv1_00008539	34.3649	4.11355	1.02323	4.02014	5.81623e-05	0.0028388		Pjv1_00030238	51.6396	1.66039	0.375538	4.42136	9.80814e-06	0.000492288		Pjv1_00002516	950.897	-1.74641	0.234884	-7.4352	1.04408e-13	5.4788e-12		Pjv1_00025177	1002.22	1.31096	0.12018	10.9083	1.05204e-27	5.32218e-26
Pjv1_00000510	79.0217	-0.313967	0.30943	-1.01466	0.310267	0.999949		Pjv1_00010989	181.182	1.31286	0.326619	4.01955	5.83083e-05	0.00283944		Pjv1_00008924	345.428	-1.59483	0.360815	-4.42008	9.86629e-06	0.000494079		Pjv1_00028482	4445.37	-1.30026	0.174913	-7.43375	1.05564e-13	5.52685e-12		Pjv1_00012001	636.54	1.47189	0.135071	10.8971	1.18936e-27	6.00315e-26
Pjv1_00000511	237.793	0.0981395	0.32421	0.302704	0.762116	0.999949		Pjv1_00002223	8369.49	1.14671	0.285868	4.01133	6.03788e-05	0.00293359		Pjv1_00030229	236.871	1.27651	0.288868	4.41901	9.91561e-06	0.00049542		Pjv1_00016783	2574.78	-0.866008	0.11665	-7.42397	1.13657e-13	5.93703e-12		Pjv1_00004149	218.178	3.09222	0.284115	10.8837	1.37892e-27	6.9441e-26
Pjv1_00000512	32.3301	-0.130717	0.46322	-0.282191	0.777797	0.999949		Pjv1_00026200	851.313	-0.950363	0.237043	-4.00925	6.09122e-05	0.00293946		Pjv1_00020986	513.16	2.03531	0.460659	4.41826	9.95001e-06	0.000496011		Pjv1_00011034	337.79	2.16985	0.292353	7.42202	1.1535e-13	6.01179e-12		Pjv1_00000503	636.818	-1.91003	0.175551	-10.8802	1.43255e-27	7.19781e-26
Pjv1_00000513	20.629	-0.124347	0.802539	-0.154942	0.876867	0.999949		Pjv1_00028763	222.435	1.01601	0.253414	4.0093	6.08988e-05	0.00293946		Pjv1_00021082	1007.14	-0.781512	0.177156	-4.41144	1.02685e-05	0.000510733		Pjv1_00028677	172.867	-2.15733	0.291824	-7.39259	1.43994e-13	7.4877e-12		Pjv1_00016358	235.957	2.66716	0.245776	10.852	1.95124e-27	9.78183e-26
Pjv1_00000514	257.117	0.141045	0.198354	0.711076	0.477037	0.999949		Pjv1_00007093	642.189	-0.589398	0.147	-4.00951	6.08454e-05	0.00293946		Pjv1_00007525	71.1987	2.2284	0.505198	4.41094	1.02924e-05	0.000510765		Pjv1_00002008	1320.91	1.20324	0.162906	7.38611	1.5119e-13	7.84415e-12		Pjv1_00012202	765.122	-2.73266	0.251956	-10.8458	2.08902e-27	1.04489e-25
Pjv1_00000515	15.8735	1.23671	0.817752	1.51233	0.130451	0.999949		Pjv1_00015499	4639.4	-0.968214	0.241577	-4.00789	6.1264e-05	0.00294978		Pjv1_00019852	723.095	1.28755	0.291955	4.41012	1.03314e-05	0.000511544		Pjv1_00028357	380.06	1.51205	0.204883	7.38007	1.58201e-13	8.17097e-12		Pjv1_00001577	626.868	10.6256	0.980596	10.8359	2.32734e-27	1.16147e-25
Pjv1_00000516	116.402	0.342245	0.339389	1.00841	0.313255	0.999949		Pjv1_00016362	214.938	1.23609	0.308583	4.00568	6.1839e-05	0.00297077		Pjv1_00013089	2105.98	-1.23243	0.279837	-4.40411	1.06219e-05	0.000524747		Pjv1_00008629	63.9391	-3.20135	0.433778	-7.38014	1.5812e-13	8.17097e-12		Pjv1_00020595	250.254	2.21407	0.20446	10.8289	2.5118e-27	1.2507e-25
Pjv1_00000517	3694.49	-0.0258216	0.155934	-0.165593	0.868477	0.999949		Pjv1_00016928	888.697	-0.655265	0.163709	-4.00262	6.26448e-05	0.00300274		Pjv1_00017133	5524.84	-1.07967	0.245363	-4.4003	1.08102e-05	0.000532848		Pjv1_00001128	59.8355	3.97127	0.538833	7.37013	1.70456e-13	8.7842e-12		Pjv1_00029065	137.987	-3.25807	0.3012	-10.817	2.86057e-27	1.42118e-25
Pjv1_00000518	245.419	0.25269	0.262287	0.963409	0.335342	0.999949		Pjv1_00020059	112.647	-1.7673	0.441758	-4.0006	6.3182e-05	0.00302171		Pjv1_00001629	91.4281	1.60114	0.363962	4.3992	1.08649e-05	0.000534348		Pjv1_00006760	23891.1	-0.986344	0.133864	-7.36826	1.72872e-13	8.87923e-12		Pjv1_00017338	1271.52	13.3442	1.2337	10.8164	2.87804e-27	1.42666e-25
Pjv1_00000519	1343.57	-0.146421	0.163393	-0.89613	0.370183	0.999949		Pjv1_00015414	163.665	1.16845	0.292193	3.99891	6.36355e-05	0.00303661		Pjv1_00024545	70.4768	2.12147	0.482882	4.39335	1.1162e-05	0.000547734		Pjv1_00008511	825.308	-2.12676	0.288644	-7.3681	1.73072e-13	8.87923e-12		Pjv1_00005852	384.111	2.04805	0.189461	10.8099	3.09037e-27	1.52849e-25
Pjv1_00000520	3463.62	-0.0965279	0.190086	-0.507811	0.611586	0.999949		Pjv1_00023986	2274.6	0.759619	0.190147	3.9949	6.47215e-05	0.00308155		Pjv1_00015566	1711.7	-0.867313	0.197497	-4.39153	1.12555e-05	0.000551096		Pjv1_00014125	44.9485	5.5069	0.748942	7.35291	1.93942e-13	9.92774e-12		Pjv1_00027035	995.709	1.70333	0.157591	10.8085	3.13712e-27	1.54816e-25
Pjv1_00000521	134.394	-0.132872	0.259227	-0.51257	0.608252	0.999949		Pjv1_00023338	963.874	-0.914441	0.228953	-3.99402	6.4963e-05	0.00308617		Pjv1_00026856	499.879	-1.51784	0.346247	-4.38368	1.16691e-05	0.000570073		Pjv1_00008630	66.8973	-3.40484	0.463437	-7.34694	2.02803e-13	1.03583e-11		Pjv1_00027805	598.826	10.5364	0.974987	10.8067	3.19805e-27	1.57472e-25
Pjv1_00000522	1226.15	-0.030613	0.143046	-0.214008	0.830541	0.999949		Pjv1_00009067	1394.53	-0.535835	0.134184	-3.99329	6.51638e-05	0.00308885		Pjv1_00026683	1599.26	0.886104	0.202611	4.37342	1.22313e-05	0.000596216		Pjv1_00001047	217.468	9.28531	1.26457	7.34267	2.09375e-13	1.06702e-11		Pjv1_00028382	436.714	1.97224	0.182693	10.7954	3.61828e-27	1.77769e-25
Pjv1_00000523	1032.93	-0.144291	0.252222	-0.572079	0.567269	0.999949		Pjv1_00007849	36.2351	3.35164	0.839579	3.99205	6.55042e-05	0.00309812		Pjv1_00003622	10.5079	6.87091	1.57124	4.37292	1.22598e-05	0.000596283		Pjv1_00021209	622.729	1.66943	0.227398	7.34146	2.11282e-13	1.07199e-11		Pjv1_00017709	135.084	6.87117	0.637411	10.7798	4.28736e-27	2.10176e-25
Pjv1_00000524	3450.47	0.0611503	0.222882	0.274362	0.783806	0.999949		Pjv1_00026399	276.311	-1.25279	0.314046	-3.9892	6.62974e-05	0.00312871		Pjv1_00019958	354.095	1.10613	0.253239	4.36794	1.25424e-05	0.000608394		Pjv1_00026155	107.674	4.11511	0.560518	7.34161	2.11033e-13	1.07199e-11		Pjv1_00014018	127.952	3.74733	0.348267	10.76	5.31975e-27	2.6021e-25
Pjv1_00000525	434.863	-0.108939	0.221709	-0.49136	0.623172	0.999949		Pjv1_00028861	220.787	0.946833	0.238458	3.97065	7.16758e-05	0.00337508		Pjv1_00024592	8.7921	6.61107	1.51368	4.36756	1.25642e-05	0.000608394		Pjv1_00004673	84.9223	6.30224	0.858493	7.34105	2.11928e-13	1.0729e-11		Pjv1_00015379	4110.24	-1.22044	0.113452	-10.7574	5.47026e-27	2.66982e-25
Pjv1_00000526	5.07532	-0.857608	1.38522	-0.619113	0.535842	0.999949		Pjv1_00012962	1067.65	-0.832259	0.209715	-3.96853	7.23172e-05	0.00339779		Pjv1_00030168	39.4215	3.12507	0.716326	4.36263	1.28505e-05	0.000620893		Pjv1_00027047	244.384	2.15336	0.29343	7.33858	2.1588e-13	1.0905e-11		Pjv1_00012930	10796.4	-1.10983	0.103197	-10.7545	5.64596e-27	2.74952e-25
Pjv1_00000527	394.741	-0.435569	0.316664	-1.37549	0.168979	0.999949		Pjv1_00004625	126.82	-1.34295	0.33913	-3.95998	7.4956e-05	0.00351406		Pjv1_00016190	825.556	-0.842641	0.193254	-4.36027	1.29902e-05	0.000626264		Pjv1_00019905	38.6208	4.24832	0.579212	7.33466	2.22282e-13	1.12038e-11		Pjv1_00019691	156.782	7.06749	0.657835	10.7436	6.3547e-27	3.08788e-25
Pjv1_00000528	1201.61	-0.149407	0.255618	-0.584493	0.558889	0.999949		Pjv1_00011034	143.981	1.33017	0.336267	3.95568	7.63165e-05	0.00357001		Pjv1_00015807	8405.52	0.473623	0.108668	4.35846	1.30982e-05	0.000630088		Pjv1_00030060	951.29	1.33632	0.18225	7.33232	2.26206e-13	1.13766e-11		Pjv1_00028250	1429.62	6.30439	0.587027	10.7395	6.63779e-27	3.21838e-25
Pjv1_00000529	286.077	-0.021149	0.183581	-0.115203	0.908285	0.999949		Pjv1_00001278	2968.15	0.723593	0.182984	3.95442	7.67215e-05	0.00358112		Pjv1_00000953	73.676	-2.41989	0.556222	-4.35059	1.35773e-05	0.000651712		Pjv1_00012815	491.649	1.15182	0.157368	7.31925	2.49354e-13	1.25134e-11		Pjv1_00006458	735.258	-2.58162	0.240475	-10.7355	6.93397e-27	3.35465e-25
Pjv1_00000530	274.473	0.185373	0.294713	0.628994	0.529353	0.999949		Pjv1_00013229	570.754	0.877125	0.222064	3.94987	7.81939e-05	0.00364189		Pjv1_00017444	413.449	-0.869935	0.200013	-4.34939	1.36514e-05	0.000652915		Pjv1_00006966	85.6533	4.55612	0.62251	7.31895	2.49922e-13	1.25146e-11		Pjv1_00022540	111.935	-2.99968	0.279662	-10.7261	7.67701e-27	3.70604e-25
Pjv1_00001789	24.2802	1.10873	0.721911	1.53583	0.124579	0.999949		Pjv1_00005050	85.3613	1.47193	0.373052	3.94565	7.95836e-05	0.00369856		Pjv1_00030211	14.132	7.30092	1.67867	4.34923	1.36618e-05	0.000652915		Pjv1_00010799	1715.32	1.15582	0.157944	7.31789	2.51893e-13	1.25859e-11		Pjv1_00022686	682.514	1.46592	0.136685	10.7248	7.78974e-27	3.75228e-25
Pjv1_00001790	444.797	0.174627	0.187372	0.931979	0.351347	0.999949		Pjv1_00025817	5558.74	0.675488	0.171408	3.94082	8.12046e-05	0.00376571		Pjv1_00008778	105.444	-1.89554	0.436666	-4.34093	1.41879e-05	0.000676587		Pjv1_00012278	197.158	8.16625	1.11725	7.30923	2.6867e-13	1.33951e-11		Pjv1_00023955	114.917	4.47179	0.417267	10.7169	8.4835e-27	4.0776e-25
Pjv1_00001794	1148.69	0.103793	0.173307	0.5989	0.54924	0.999949		Pjv1_00028168	166.434	0.994111	0.25248	3.93738	8.23746e-05	0.0038117		Pjv1_00015338	629.394	-0.839245	0.193925	-4.32768	1.50689e-05	0.000717047		Pjv1_00010901	1780.03	1.87983	0.257393	7.30333	2.80722e-13	1.39656e-11		Pjv1_00003147	1884.89	1.54114	0.143814	10.7162	8.54715e-27	4.0993e-25
Pjv1_00001795	1.07352	-0.0780846	3.18912	-0.0244847	0.980466	0.999949		Pjv1_00025018	87.8338	-1.97419	0.501548	-3.93618	8.27877e-05	0.00382254		Pjv1_00011717	8697.42	-1.2138	0.281083	-4.31829	1.57241e-05	0.000746608		Pjv1_00004310	739.878	5.71524	0.782634	7.30258	2.82311e-13	1.39956e-11		Pjv1_00003590	871.491	12.7991	1.19457	10.7144	8.71537e-27	4.17095e-25
Pjv1_00001797	2728.91	-0.0474877	0.124017	-0.382914	0.701783	0.999949		Pjv1_00011367	409.668	-0.818813	0.208086	-3.93497	8.32066e-05	0.00382536		Pjv1_00006100	1686.83	0.751557	0.174178	4.31488	1.59687e-05	0.000756586		Pjv1_00005847	471.997	-2.17904	0.298398	-7.30247	2.82543e-13	1.39956e-11		Pjv1_00011827	1202.8	1.16257	0.108523	10.7126	8.87919e-27	4.2402e-25
Pjv1_00001798	3134.4	-0.0576649	0.1401	-0.411599	0.680633	0.999949		Pjv1_00021217	138.07	2.62441	0.666921	3.93511	8.31602e-05	0.00382536		Pjv1_00018405	64.8898	2.91095	0.674891	4.31321	1.60899e-05	0.000760689		Pjv1_00010314	502.519	-2.50033	0.342464	-7.30101	2.85614e-13	1.40911e-11		Pjv1_00023643	981.59	1.30224	0.121575	10.7114	8.99873e-27	4.28804e-25
Pjv1_00001799	440.484	0.030542	0.16283	0.187571	0.851213	0.999949		Pjv1_00024184	1041.12	0.72821	0.185257	3.93081	8.46604e-05	0.00388384		Pjv1_00027851	774.657	-0.696816	0.161593	-4.31216	1.61669e-05	0.000762688		Pjv1_00008841	3983.43	0.946947	0.129707	7.30068	2.86309e-13	1.40911e-11		Pjv1_00003454	1653.17	-1.48127	0.138294	-10.711	9.03447e-27	4.29583e-25
Pjv1_00001803	188.205	0.0842305	0.218856	0.384867	0.700336	0.999949		Pjv1_00015585	2121.2	-0.801135	0.203844	-3.93014	8.48952e-05	0.00388627		Pjv1_00020837	5754.96	-0.60012	0.139185	-4.31168	1.62016e-05	0.000762689		Pjv1_00021314	14762.8	1.11274	0.152411	7.30093	2.85777e-13	1.40911e-11		Pjv1_00019485	665.953	-1.93873	0.181017	-10.7102	9.11215e-27	4.32349e-25
Pjv1_00001804	82.4882	-0.352476	0.314149	-1.122	0.261862	0.999949		Pjv1_00009275	301.005	0.675373	0.171989	3.92684	8.60699e-05	0.00392324		Pjv1_00021159	2681.45	0.688025	0.159594	4.3111	1.62448e-05	0.000763089		Pjv1_00029065	154.059	-3.05691	0.418739	-7.30028	2.8717e-13	1.41032e-11		Pjv1_00025450	175.592	4.02159	0.375655	10.7055	9.5883e-27	4.53969e-25
Pjv1_00001807	51.8022	-0.129644	0.361729	-0.358399	0.720045	0.999949		Pjv1_00018496	190.155	-0.810585	0.206412	-3.92702	8.60055e-05	0.00392324		Pjv1_00005113	41.6899	2.64614	0.614121	4.30884	1.64117e-05	0.000769283		Pjv1_00021944	1297.73	-2.21287	0.30324	-7.29742	2.93331e-13	1.43751e-11		Pjv1_00020354	1395.11	-1.69401	0.158327	-10.6994	1.02391e-26	4.83746e-25
Pjv1_00001809	3045.09	0.0873556	0.236539	0.369307	0.711899	0.999949		Pjv1_00000110	301.705	0.732066	0.18661	3.92297	8.7465e-05	0.00397034		Pjv1_00016806	116.899	1.75314	0.407092	4.3065	1.65857e-05	0.000775789		Pjv1_00014817	128.176	3.33395	0.457128	7.29325	3.02566e-13	1.47961e-11		Pjv1_00000154	1323.63	1.52469	0.142536	10.6968	1.05313e-26	4.96495e-25
Pjv1_00001810	135.79	0.0732136	0.27914	0.262283	0.793104	0.999949		Pjv1_00010345	896.345	0.875092	0.22307	3.92294	8.74745e-05	0.00397034		Pjv1_00004625	139.8	-1.17569	0.273315	-4.30161	1.69563e-05	0.000791436		Pjv1_00003830	1744.48	-2.00993	0.275721	-7.2897	3.10638e-13	1.51586e-11		Pjv1_00021016	1912.56	1.74291	0.163042	10.6899	1.13475e-26	5.33836e-25
Pjv1_00001811	57.374	0.309458	0.457587	0.676282	0.498862	0.999949		Pjv1_00021230	1724.45	0.611631	0.156059	3.91923	8.88315e-05	0.00402339		Pjv1_00026079	146.53	-2.30269	0.535554	-4.29963	1.71083e-05	0.00079684		Pjv1_00026283	140.594	-2.47533	0.33961	-7.28874	3.1287e-13	1.52352e-11		Pjv1_00018078	812.326	1.59987	0.149722	10.6856	1.1884e-26	5.57894e-25
Pjv1_00001812	520.35	-0.0681655	0.209767	-0.324959	0.745212	0.999949		Pjv1_00016731	148.581	1.30957	0.334366	3.91658	8.98134e-05	0.00405926		Pjv1_00019217	176.986	-1.54966	0.360784	-4.29525	1.74493e-05	0.000811004		Pjv1_00018298	924.167	1.3004	0.17844	7.28762	3.15483e-13	1.53299e-11		Pjv1_00005010	999.824	-1.96391	0.183863	-10.6814	1.24448e-26	5.82983e-25
Pjv1_00001813	25.4626	0.117511	0.604189	0.194494	0.845789	0.999949		Pjv1_00012671	3926.39	-0.576586	0.147284	-3.91479	9.04846e-05	0.00407585		Pjv1_00002719	1514.34	0.964586	0.224647	4.29379	1.7565e-05	0.000812995		Pjv1_00017522	2942.3	1.65867	0.227722	7.28375	3.24668e-13	1.5743e-11		Pjv1_00029678	238.021	2.58692	0.242198	10.681	1.2491e-26	5.83912e-25
Pjv1_00001816	501.825	-0.149319	0.267556	-0.558084	0.576787	0.999949		Pjv1_00013649	141.008	-1.30213	0.332635	-3.91458	9.05617e-05	0.00407585		Pjv1_00007365	248.78	4.02341	0.937032	4.29377	1.75661e-05	0.000812995		Pjv1_00002622	430.61	1.3213	0.181428	7.28278	3.27009e-13	1.58231e-11		Pjv1_00011059	137.727	3.81884	0.357589	10.6794	1.27098e-26	5.92894e-25
Pjv1_00001822	1119.02	0.113906	0.167538	0.679881	0.49658	0.999949		Pjv1_00002235	1878.14	-0.713663	0.182455	-3.91146	9.17417e-05	0.00410304		Pjv1_00026187	437.805	1.18351	0.275684	4.29302	1.76263e-05	0.000814068		Pjv1_00026650	244.942	8.16847	1.12174	7.28195	3.29035e-13	1.58877e-11		Pjv1_00002654	911.834	1.83059	0.171608	10.6673	1.44781e-26	6.7396e-25
Pjv1_00001825	1.7458	-0.0985032	2.00984	-0.0490105	0.960911	0.999949		Pjv1_00013685	97.0312	-2.3743	0.606859	-3.91244	9.13673e-05	0.00410304		Pjv1_00028235	1311.99	1.27276	0.29688	4.28713	1.80993e-05	0.000832421		Pjv1_00002403	3471	-1.71356	0.235375	-7.28011	3.33558e-13	1.60723e-11		Pjv1_00029142	403.337	2.26398	0.212342	10.6619	1.5335e-26	7.12355e-25
Pjv1_00001830	136.021	-0.0940783	0.263984	-0.356379	0.721557	0.999949		Pjv1_00005446	324.497	-1.13069	0.289056	-3.91167	9.16604e-05	0.00410304		Pjv1_00013130	331.867	-1.45646	0.339728	-4.28713	1.80994e-05	0.000832421		Pjv1_00027593	7337.3	-1.27727	0.175498	-7.278	3.38803e-13	1.62909e-11		Pjv1_00001298	307.509	-2.25268	0.211322	-10.66	1.56661e-26	7.26214e-25
Pjv1_00001832	234.667	0.303481	0.247191	1.22772	0.219552	0.999949		Pjv1_00014540	1237.87	-0.925331	0.237032	-3.90382	9.4688e-05	0.00422597		Pjv1_00000511	410.932	1.24716	0.291181	4.28309	1.84318e-05	0.000845939		Pjv1_00003622	78.7837	7.96108	1.09431	7.27495	3.46559e-13	1.6629e-11		Pjv1_00001869	180.456	3.39307	0.318434	10.6555	1.64376e-26	7.60386e-25
Pjv1_00001833	3506.68	0.0367452	0.121821	0.301632	0.762933	0.999949		Pjv1_00006974	1049.61	1.32758	0.340154	3.90289	9.50507e-05	0.00423103		Pjv1_00028837	220.416	1.32259	0.309073	4.27921	1.87555e-05	0.000858375		Pjv1_00023854	925.416	-1.2759	0.175441	-7.27249	3.52931e-13	1.68995e-11		Pjv1_00024465	304.978	2.15533	0.202975	10.6187	2.43871e-26	1.12577e-24
Pjv1_00001836	0.87567	3.02493	3.94956	0.765891	0.443741	0.999949		Pjv1_00020971	3730.1	-0.464367	0.118992	-3.90252	9.51971e-05	0.00423103		Pjv1_00024644	1380.28	1.10697	0.258705	4.27891	1.87808e-05	0.000858375		Pjv1_00004992	1257.49	1.27505	0.175672	7.25812	3.92496e-13	1.87549e-11		Pjv1_00010609	2829.27	1.16452	0.109729	10.6128	2.59922e-26	1.19737e-24
Pjv1_00001837	70.285	-0.606652	0.415233	-1.46099	0.144018	0.999949		Pjv1_00030026	217.691	-0.723062	0.18538	-3.90044	9.60177e-05	0.00425864		Pjv1_00008654	237.58	1.52282	0.355987	4.27775	1.88796e-05	0.000861096		Pjv1_00005698	50.9637	4.85516	0.670069	7.24576	4.30016e-13	2.05051e-11		Pjv1_00012815	416.082	1.80966	0.170562	10.61	2.67747e-26	1.23086e-24
Pjv1_00001838	163.622	0.0362609	0.215139	0.168547	0.866153	0.999949		Pjv1_00019301	453.72	0.985228	0.25263	3.89989	9.62368e-05	0.00425952		Pjv1_00019976	547.649	1.64515	0.385305	4.26973	1.9571e-05	0.000890785		Pjv1_00013688	1751.68	-1.04514	0.144356	-7.24002	4.48609e-13	2.13475e-11		Pjv1_00022517	269.135	2.60587	0.2457	10.6059	2.79756e-26	1.2834e-24
Pjv1_00001840	17.6915	0.1809	0.628683	0.287745	0.773542	0.999949		Pjv1_00016368	87.7052	1.53691	0.394531	3.89553	9.79827e-05	0.00432784		Pjv1_00005289	1304.53	0.882678	0.206907	4.26607	1.98946e-05	0.000903644		Pjv1_00017945	877.921	4.66826	0.645133	7.23613	4.61668e-13	2.19235e-11		Pjv1_00015042	408.124	-1.68309	0.158826	-10.5971	3.07527e-26	1.40789e-24
Pjv1_00001842	652.941	0.144558	0.178244	0.811014	0.417358	0.999949		Pjv1_00008646	23589.3	-0.395244	0.101841	-3.88099	0.000104034	0.00458563		Pjv1_00009593	587.719	-1.36972	0.321297	-4.26308	2.01631e-05	0.000913949		Pjv1_00011238	1164.18	-1.548	0.214055	-7.23176	4.76758e-13	2.25934e-11		Pjv1_00010321	971.176	1.59548	0.150884	10.5743	3.92242e-26	1.79202e-24
Pjv1_00001844	9.14694	-1.08335	1.51457	-0.715287	0.474432	0.999949		Pjv1_00025745	2244.53	0.705295	0.181837	3.87872	0.00010501	0.00461217		Pjv1_00028327	11395.6	-0.724264	0.170005	-4.26025	2.04196e-05	0.000923671		Pjv1_00025483	1289.89	4.43403	0.613563	7.2267	4.94873e-13	2.34036e-11		Pjv1_00026429	1232.93	1.94562	0.184141	10.5659	4.28659e-26	1.95437e-24
Pjv1_00001845	729.784	-0.0548622	0.177225	-0.309563	0.756893	0.999949		Pjv1_00002123	756.263	0.552131	0.142354	3.87858	0.000105067	0.00461217		Pjv1_00003136	119.343	1.48242	0.348039	4.25934	2.05028e-05	0.000925531		Pjv1_00029402	56.0799	6.90045	0.955173	7.2243	5.03696e-13	2.3772e-11		Pjv1_00008352	2170.26	-1.5004	0.142054	-10.5622	4.45963e-26	2.02909e-24
Pjv1_00001846	3552.24	-0.0908668	0.215514	-0.421628	0.673297	0.999949		Pjv1_00003597	1835.58	0.878576	0.226603	3.87715	0.000105686	0.00462981		Pjv1_00017254	17729.5	-1.21904	0.286312	-4.25774	2.06501e-05	0.000930268		Pjv1_00025450	188.25	3.10678	0.430786	7.21189	5.51818e-13	2.59897e-11		Pjv1_00020286	566.03	-2.40094	0.227578	-10.55	5.08196e-26	2.3075e-24
Pjv1_00001847	10.2814	-0.16735	0.761415	-0.219788	0.826036	0.999949		Pjv1_00018051	1076.42	-1.36751	0.352852	-3.87561	0.00010636	0.00464982		Pjv1_00019225	16.3845	4.63839	1.09151	4.2495	2.14245e-05	0.000963184		Pjv1_00001258	469.207	-1.35841	0.188382	-7.21094	5.55662e-13	2.61173e-11		Pjv1_00019390	1014.43	1.8593	0.176483	10.5353	5.93958e-26	2.69139e-24
Pjv1_00001848	89.182	0.191487	0.334101	0.573142	0.566548	0.999949		Pjv1_00026557	220.727	-1.04471	0.269673	-3.87397	0.000107074	0.00467151		Pjv1_00014899	174.455	-1.34058	0.315586	-4.24791	2.15774e-05	0.000968079		Pjv1_00026572	338.715	5.381	0.746289	7.21034	5.58105e-13	2.61786e-11		Pjv1_00009893	809.807	1.7766	0.168668	10.5331	6.0777e-26	2.74836e-24
Pjv1_00001849	99.9117	0.19166	0.287133	0.667495	0.504456	0.999949		Pjv1_00001632	93.0315	1.62235	0.419437	3.86792	0.000109768	0.00477927		Pjv1_00021806	760.454	0.797295	0.187886	4.2435	2.20059e-05	0.000985292		Pjv1_00027432	68.6855	7.76865	1.07761	7.20912	5.6316e-13	2.63618e-11		Pjv1_00015342	675.897	1.56858	0.148965	10.5299	6.29115e-26	2.83909e-24
Pjv1_00006055	1.21298	-1.62671	2.66948	-0.609373	0.542277	0.999949		Pjv1_00007296	385.239	0.913225	0.236359	3.86373	0.00011167	0.00485219		Pjv1_00017878	1759.72	0.916676	0.216209	4.23976	2.23756e-05	0.000999806		Pjv1_00001971	125.04	-3.84384	0.533265	-7.20812	5.67308e-13	2.65021e-11		Pjv1_00000177	199.256	7.96033	0.75652	10.5223	6.81865e-26	3.07089e-24
Pjv1_00006058	3.82139	1.02492	1.61421	0.634936	0.52547	0.999949		Pjv1_00008781	1192.68	0.462898	0.119887	3.86111	0.000112872	0.00489446		Pjv1_00023798	161.383	-1.08259	0.255435	-4.23823	2.25287e-05	0.00100461		Pjv1_00028535	1905.97	1.45592	0.202012	7.20711	5.71525e-13	2.66449e-11		Pjv1_00024143	300.335	8.98621	0.855025	10.5099	7.77964e-26	3.49658e-24
Pjv1_00006059	0.870976	-1.2204	2.89093	-0.422147	0.672918	0.999949		Pjv1_00004347	84.8199	1.21567	0.315167	3.85724	0.000114673	0.0049625		Pjv1_00008629	77.7889	-1.70938	0.403761	-4.23366	2.29921e-05	0.00101966		Pjv1_00002358	979.487	-1.21741	0.168932	-7.20651	5.74021e-13	2.67071e-11		Pjv1_00012978	658.723	1.82241	0.173438	10.5076	7.97132e-26	3.57547e-24
Pjv1_00006064	740.499	0.0445787	0.152114	0.293062	0.769475	0.999949		Pjv1_00020451	1247.49	0.571154	0.148142	3.85546	0.000115514	0.0049888		Pjv1_00013312	41307.2	-1.17805	0.278268	-4.23353	2.30054e-05	0.00101966		Pjv1_00010366	507.011	-1.74653	0.242452	-7.20359	5.86492e-13	2.72322e-11		Pjv1_00024166	781.481	-1.72356	0.164215	-10.4957	9.03964e-26	4.04647e-24
Pjv1_00006065	437.993	0.10482	0.165494	0.633377	0.526487	0.999949		Pjv1_00008175	9701.12	0.701577	0.182436	3.8456	0.000120256	0.00518315		Pjv1_00019849	3951.99	-0.521063	0.123061	-4.2342	2.29364e-05	0.00101966		Pjv1_00018659	915.829	-1.51139	0.209939	-7.19919	6.05734e-13	2.80689e-11		Pjv1_00028047	2345.89	1.5102	0.14398	10.489	9.70635e-26	4.33616e-24
Pjv1_00006066	228.048	-0.0424325	0.252929	-0.167764	0.866769	0.999949		Pjv1_00011717	4857.45	-0.981596	0.255342	-3.84424	0.000120925	0.00520146		Pjv1_00024193	21.014	4.95841	1.17203	4.2306	2.33068e-05	0.00103094		Pjv1_00021420	951.894	1.67304	0.23259	7.19306	6.33555e-13	2.92991e-11		Pjv1_00011089	206.804	3.15048	0.300429	10.4866	9.95233e-26	4.4371e-24
Pjv1_00006068	18.7672	-0.930235	0.623625	-1.49166	0.135789	0.999949		Pjv1_00005570	2090.12	-0.802162	0.208782	-3.84211	0.00012198	0.00523634		Pjv1_00029574	5538.46	-0.526136	0.12453	-4.22498	2.38967e-05	0.00105491		Pjv1_00019485	837.425	-2.01976	0.280834	-7.192	6.38485e-13	2.94678e-11		Pjv1_00029438	507.024	2.06577	0.197003	10.486	1.00171e-25	4.45703e-24
Pjv1_00006069	88.2715	-0.52403	0.546805	-0.958348	0.337887	0.999949		Pjv1_00018530	1700.93	0.788445	0.205408	3.83844	0.000123819	0.00530462		Pjv1_00023774	101.977	-2.32014	0.550296	-4.21617	2.48481e-05	0.00109471		Pjv1_00017957	4654.04	-0.96168	0.133724	-7.19151	6.40795e-13	2.95151e-11		Pjv1_00024955	142.374	6.48366	0.618377	10.485	1.01297e-25	4.49807e-24
Pjv1_00006070	46.3943	-0.696665	0.706719	-0.985773	0.324244	0.999949		Pjv1_00004630	427.929	0.751087	0.196191	3.82835	0.000129006	0.00551576		Pjv1_00012049	504.789	1.27884	0.30336	4.2156	2.4912e-05	0.00109533		Pjv1_00026889	730.429	1.70353	0.237142	7.18359	6.79025e-13	3.12134e-11		Pjv1_00020515	481.756	2.49326	0.237886	10.4809	1.0577e-25	4.68729e-24
Pjv1_00006071	80.8336	-0.549407	1.07428	-0.511417	0.609059	0.999949		Pjv1_00009251	712.662	0.794586	0.207835	3.82317	0.000131747	0.00562174		Pjv1_00003494	1368.55	-1.63277	0.387903	-4.20921	2.56267e-05	0.00112451		Pjv1_00008116	2895.07	-2.2516	0.313575	-7.18043	6.94935e-13	3.1881e-11		Pjv1_00027273	784.479	1.35854	0.129669	10.4769	1.10245e-25	4.87587e-24
Pjv1_00006072	209.446	0.0170916	0.839865	0.0203504	0.983764	0.999949		Pjv1_00001197	403.798	0.618082	0.161775	3.82062	0.000133117	0.00566889		Pjv1_00014698	18.8336	-3.53226	0.839973	-4.2052	2.60851e-05	0.00114234		Pjv1_00024166	1051.88	-1.68893	0.23558	-7.16922	7.5426e-13	3.45337e-11		Pjv1_00029904	152.032	3.11206	0.297215	10.4707	1.17739e-25	5.19695e-24
Pjv1_00006073	43.4003	-1.32698	0.894612	-1.4833	0.137995	0.999949		Pjv1_00026806	939.237	-0.675388	0.176878	-3.81839	0.000134326	0.005709		Pjv1_00003690	202.317	1.18062	0.280859	4.2036	2.62698e-05	0.00114814		Pjv1_00026200	672.113	-2.0704	0.288886	-7.16683	7.67553e-13	3.50725e-11		Pjv1_00012572	2864.33	-1.05118	0.100615	-10.4476	1.50358e-25	6.61727e-24
Pjv1_00006074	5.08457	-0.599859	1.36171	-0.44052	0.659561	0.999949		Pjv1_00026136	4740.82	-1.21218	0.317641	-3.8162	0.000135525	0.00574851		Pjv1_00027035	914.369	1.3848	0.329504	4.20267	2.6378e-05	0.00114991		Pjv1_00010718	555.895	-1.5152	0.211656	-7.15879	8.13895e-13	3.71162e-11		Pjv1_00023533	1419.14	1.13098	0.108254	10.4475	1.50515e-25	6.61727e-24
Pjv1_00006075	1.7848	-1.12142	2.30116	-0.487331	0.626024	0.999949		Pjv1_00007101	4597.67	0.561983	0.147321	3.8147	0.000136351	0.0057721		Pjv1_00001166	213.624	1.28952	0.306857	4.20236	2.6415e-05	0.00114991		Pjv1_00001993	142.564	4.37151	0.611766	7.14571	8.95292e-13	4.07473e-11		Pjv1_00011956	169.654	-3.58857	0.343756	-10.4393	1.6401e-25	7.19631e-24
Pjv1_00006078	11.0071	0.252767	0.736943	0.342994	0.731603	0.999949		Pjv1_00001917	11.1622	4.97927	1.30912	3.80353	0.000142651	0.00602685		Pjv1_00018728	33.7151	-3.06915	0.730696	-4.20031	2.6655e-05	0.00115807		Pjv1_00020416	51.5717	9.1655	1.28271	7.14542	8.97184e-13	4.07527e-11		Pjv1_00013050	388.725	1.71844	0.164704	10.4335	1.74355e-25	7.63508e-24
Pjv1_00006079	784.973	-0.0645373	0.186741	-0.345598	0.729645	0.999949		Pjv1_00014533	1785.39	0.8079	0.212674	3.79877	0.000145415	0.00613151		Pjv1_00004507	364.37	-1.2654	0.301457	-4.19762	2.69729e-05	0.00116957		Pjv1_00017865	524.711	-1.64675	0.230635	-7.14007	9.3283e-13	4.22883e-11		Pjv1_00024659	831.051	1.62906	0.156312	10.4218	1.9718e-25	8.61757e-24
Pjv1_00006080	978.021	0.0326845	0.160468	0.203682	0.838602	0.999949		Pjv1_00020112	605.606	-0.856626	0.225772	-3.79421	0.000148112	0.00623295		Pjv1_00012013	153.049	-1.47043	0.350342	-4.19713	2.70316e-05	0.00116981		Pjv1_00009836	2673.83	0.916029	0.128388	7.13486	9.68867e-13	4.37832e-11		Pjv1_00018211	7237.88	1.12184	0.10768	10.4183	2.04474e-25	8.91879e-24
Pjv1_00006082	31.7613	0.22973	0.630863	0.364152	0.715744	0.999949		Pjv1_00025249	1462.18	0.590364	0.15573	3.79094	0.000150077	0.00630324		Pjv1_00019767	15.2815	7.411	1.76715	4.19375	2.74381e-05	0.00118507		Pjv1_00005010	1210.9	-1.89734	0.265929	-7.13475	9.69617e-13	4.37832e-11		Pjv1_00012801	1754.06	1.39279	0.133823	10.4077	2.28713e-25	9.95643e-24
Pjv1_00006084	19.0149	0.233341	0.797983	0.292414	0.76997	0.999949		Pjv1_00008623	86.4064	-1.26628	0.334078	-3.79038	0.000150419	0.0063052		Pjv1_00012567	286.573	0.866275	0.206702	4.19094	2.778e-05	0.00119748		Pjv1_00004815	1262.47	-1.6373	0.229916	-7.12131	1.06907e-12	4.81796e-11		Pjv1_00006949	1639.02	1.43324	0.13775	10.4046	2.36165e-25	1.02408e-23
Pjv1_00006085	1056.82	0.0273712	0.15475	0.176873	0.859608	0.999949		Pjv1_00026905	294.245	0.983805	0.259873	3.78572	0.000153267	0.00639948		Pjv1_00017046	206.631	0.879865	0.210121	4.18742	2.82142e-05	0.00121382		Pjv1_00028962	3558.33	0.751392	0.105538	7.11966	1.08191e-12	4.86628e-11		Pjv1_00015873	2782.26	-1.09223	0.104975	-10.4046	2.3617e-25	1.02408e-23
Pjv1_00006087	67.6453	0.257698	0.401132	0.642425	0.520597	0.999949		Pjv1_00020064	2004.81	-0.500078	0.132095	-3.78574	0.00015325	0.00639948		Pjv1_00025192	653.722	0.753998	0.180165	4.18505	2.85104e-05	0.00122417		Pjv1_00029931	257.491	2.04937	0.28803	7.11512	1.11816e-12	5.0195e-11		Pjv1_00000451	196.598	-2.39882	0.23079	-10.394	2.6412e-25	1.14304e-23
Pjv1_00006089	8.93867	0.765902	0.932006	0.821778	0.411203	0.999949		Pjv1_00000451	324.59	-1.01454	0.268068	-3.78462	0.000153942	0.00641514		Pjv1_00017975	1401.76	0.812464	0.19429	4.18171	2.89328e-05	0.00123988		Pjv1_00015952	1817.69	-1.15709	0.162877	-7.10409	1.21117e-12	5.42642e-11		Pjv1_00020462	874.097	1.31196	0.126261	10.3909	2.72865e-25	1.17859e-23
Pjv1_00006092	828.586	0.217999	0.144515	1.50848	0.131431	0.999949		Pjv1_00003362	870.076	0.510768	0.134993	3.78367	0.000154534	0.00642731		Pjv1_00019559	65.8749	2.01175	0.481244	4.18032	2.91096e-05	0.00124503		Pjv1_00008945	374.328	1.59132	0.22412	7.10028	1.24501e-12	5.56716e-11		Pjv1_00017505	538.226	-2.03886	0.196496	-10.3761	3.18564e-25	1.37329e-23
Pjv1_00006096	1.65646	-0.0433295	2.05996	-0.0210342	0.983218	0.999949		Pjv1_00006100	1604.46	0.643398	0.170346	3.77701	0.00015872	0.00658859		Pjv1_00013109	496.704	-1.1036	0.264157	-4.17782	2.94319e-05	0.00125637		Pjv1_00019559	80.4484	3.31879	0.467757	7.09512	1.2924e-12	5.76788e-11		Pjv1_00028268	734.077	1.70723	0.164606	10.3716	3.33733e-25	1.43589e-23
Pjv1_00006097	18.7016	0.555375	1.08856	0.510193	0.609916	0.999949		Pjv1_00012013	192.221	-0.932516	0.247006	-3.77528	0.00015983	0.0065963		Pjv1_00006770	287.524	1.03376	0.247965	4.16898	3.05972e-05	0.00130358		Pjv1_00000528	896.091	-0.932369	0.13145	-7.09293	1.31298e-12	5.84836e-11		Pjv1_00011567	1111.94	-2.04624	0.197363	-10.3679	3.46918e-25	1.48973e-23
Pjv1_00006098	61.8587	-0.540454	0.733783	-0.736532	0.461407	0.999949		Pjv1_00020813	1660.82	0.571637	0.151416	3.77528	0.000159828	0.0065963		Pjv1_00010989	275.299	1.74361	0.41829	4.16842	3.06712e-05	0.00130421		Pjv1_00017303	624.181	-2.44013	0.344294	-7.08735	1.36709e-12	6.07759e-11		Pjv1_00009806	992.708	1.36286	0.131452	10.3677	3.47673e-25	1.49009e-23
Pjv1_00006099	1601	-0.11539	0.157797	-0.731258	0.464622	0.999949		Pjv1_00024017	2921.51	0.573757	0.151977	3.77527	0.000159832	0.0065963		Pjv1_00016300	917.97	-0.935374	0.224624	-4.16419	3.12466e-05	0.00132611		Pjv1_00027927	65.7837	7.13987	1.00756	7.08631	1.37739e-12	6.11155e-11		Pjv1_00019922	740.519	2.14574	0.20703	10.3644	3.59902e-25	1.53952e-23
Pjv1_00006100	1242.22	0.019757	0.165249	0.119559	0.904832	0.999949		Pjv1_00028145	2444.15	0.701864	0.186108	3.77128	0.00016241	0.00668979		Pjv1_00014954	92.2049	1.67652	0.402947	4.16064	3.17352e-05	0.00134425		Pjv1_00008552	844.004	-1.06212	0.149926	-7.08432	1.39724e-12	6.1877e-11		Pjv1_00024774	4792.19	-1.42653	0.137727	-10.3577	3.86293e-25	1.64922e-23
Pjv1_00006102	7.27521	-0.653159	1.23285	-0.529794	0.596255	0.999949		Pjv1_00022093	42578.6	0.571757	0.151663	3.76991	0.000163308	0.00671384		Pjv1_00006446	200.433	1.60256	0.386194	4.14963	3.33011e-05	0.00140787		Pjv1_00006770	310.615	1.30444	0.184194	7.08187	1.42219e-12	6.28609e-11		Pjv1_00009016	109.031	4.0652	0.392531	10.3564	3.91578e-25	1.66857e-23
Pjv1_00006104	855.498	0.0396669	0.156063	0.254172	0.799363	0.999949		Pjv1_00007546	5.74713	-6.1632	1.63554	-3.76829	0.000164372	0.0067317		Pjv1_00027253	147.573	2.30196	0.55513	4.14671	3.37293e-05	0.00142323		Pjv1_00000530	507.849	1.12252	0.158641	7.07583	1.4856e-12	6.55376e-11		Pjv1_00014279	103.021	3.72487	0.359947	10.3484	4.25582e-25	1.80999e-23
Pjv1_00006105	38.2404	0.743622	0.481268	1.54513	0.122315	0.999949		Pjv1_00017984	2535.81	-0.530627	0.140797	-3.76874	0.000164074	0.0067317		Pjv1_00013419	347.768	1.01679	0.245439	4.14272	3.43204e-05	0.0014454		Pjv1_00008714	2266.73	1.2381	0.17516	7.06836	1.56771e-12	6.90275e-11		Pjv1_00003866	738.562	-1.59211	0.153902	-10.345	4.41138e-25	1.87255e-23
Pjv1_00006106	33.3628	-0.316279	0.480036	-0.658867	0.509981	0.999949		Pjv1_00027427	167.311	-1.06112	0.28167	-3.76725	0.000165055	0.00674674		Pjv1_00006177	94.2382	-1.3481	0.325554	-4.14094	3.4588e-05	0.00145389		Pjv1_00011426	1281.41	1.04383	0.147727	7.06593	1.5954e-12	7.01122e-11		Pjv1_00029297	1075.87	-1.46307	0.14153	-10.3375	4.76833e-25	2.0202e-23
Pjv1_00006107	1.96181	2.1323	2.34455	0.909468	0.363103	0.999949		Pjv1_00002205	499.113	-0.79781	0.212086	-3.76173	0.000168741	0.00684671		Pjv1_00009696	10.6257	6.87879	1.66327	4.1357	3.53878e-05	0.00148467		Pjv1_00027938	18483.9	-0.894048	0.12662	-7.0609	1.65432e-12	7.25628e-11		Pjv1_00003759	408.347	1.76015	0.170326	10.334	4.94606e-25	2.0915e-23
Pjv1_00006111	20.6676	0.34485	0.633685	0.544198	0.586305	0.999949		Pjv1_00014550	1327.2	0.660168	0.175462	3.76246	0.000168251	0.00684671		Pjv1_00002589	4545.47	0.975992	0.236208	4.13192	3.5975e-05	0.00150643		Pjv1_00020908	543.964	2.85213	0.404745	7.04674	1.8316e-12	8.01857e-11		Pjv1_00014319	1922.9	1.44915	0.140235	10.3337	4.96236e-25	2.0944e-23
Pjv1_00006112	1702.94	0.133655	0.139169	0.960377	0.336865	0.999949		Pjv1_00022515	116.011	-1.00729	0.267778	-3.76167	0.000168782	0.00684671		Pjv1_00028137	8.07374	6.50047	1.57364	4.13084	3.61436e-05	0.00150774		Pjv1_00022659	4989.92	1.08221	0.153648	7.04346	1.87524e-12	8.19401e-11		Pjv1_00023733	751.998	1.29591	0.12547	10.3284	5.24165e-25	2.20807e-23
Pjv1_00006113	13.9957	-0.6559	0.856005	-0.766234	0.443537	0.999949		Pjv1_00024428	3113.71	-0.828741	0.220311	-3.76169	0.000168768	0.00684671		Pjv1_00022161	207.583	1.00211	0.242578	4.13109	3.61052e-05	0.00150774		Pjv1_00024760	83.0848	4.61745	0.656244	7.03617	1.97598e-12	8.61783e-11		Pjv1_00021829	642.606	1.54125	0.14923	10.328	5.26411e-25	2.21333e-23
Pjv1_00006116	1.4826	-2.03154	2.4952	-0.81418	0.415542	0.999949		Pjv1_00027312	503.96	0.976953	0.259822	3.76009	0.000169851	0.00686405		Pjv1_00023434	76.4492	2.21931	0.538354	4.12239	3.7496e-05	0.0015612		Pjv1_00020660	618.804	5.78154	0.822482	7.02939	2.07444e-12	9.03012e-11		Pjv1_00020336	524.944	1.83346	0.177668	10.3196	5.74818e-25	2.41227e-23
Pjv1_00006118	874.314	-0.0623376	0.144103	-0.432591	0.665312	0.999949		Pjv1_00024704	1920.38	0.560745	0.149112	3.76056	0.000169531	0.00686405		Pjv1_00008539	66.6404	7.69543	1.86706	4.12169	3.76106e-05	0.00156301		Pjv1_00023200	3160.02	-1.9682	0.280103	-7.02668	2.11505e-12	9.18948e-11		Pjv1_00002991	95.0282	4.2406	0.41112	10.3148	6.04233e-25	2.53092e-23
Pjv1_00006121	5.62973	-1.7557	1.39126	-1.26195	0.206965	0.999949		Pjv1_00003129	1023.66	0.546551	0.145402	3.75889	0.000170669	0.00688408		Pjv1_00009851	7.10946	-6.26733	1.52149	-4.11922	3.80155e-05	0.00157685		Pjv1_00001227	401.57	2.48061	0.353858	7.01019	2.37992e-12	1.03208e-10		Pjv1_00005905	953.543	1.34781	0.130834	10.3017	6.92619e-25	2.89567e-23
Pjv1_00027721	2010.59	-0.0223736	0.114388	-0.195594	0.844928	0.999949		Pjv1_00000267	239.323	1.83103	0.487271	3.75774	0.000171458	0.0068943		Pjv1_00006096	86.1532	2.92842	0.711129	4.11798	3.82206e-05	0.00158237		Pjv1_00003064	12628.3	-1.18969	0.170144	-6.99226	2.70494e-12	1.17081e-10		Pjv1_00011328	1541.77	1.18226	0.114861	10.293	7.57954e-25	3.16285e-23
Pjv1_00030138	223.051	-0.06943	0.229135	-0.30301	0.761882	0.999949		Pjv1_00026666	181.046	3.84672	1.02372	3.75758	0.000171567	0.0068943		Pjv1_00008619	351.883	-1.01773	0.24721	-4.11685	3.84079e-05	0.00158714		Pjv1_00002367	1416.56	-0.974198	0.139364	-6.99033	2.74241e-12	1.1848e-10		Pjv1_00027747	19497.2	10.7967	1.04905	10.2919	7.66684e-25	3.19327e-23
Pjv1_00029923	350.879	-0.0259993	0.172629	-0.150607	0.880285	0.999949		Pjv1_00027637	287.547	0.804822	0.214357	3.75459	0.000173628	0.00696403		Pjv1_00021296	254.091	-0.914727	0.222527	-4.11064	3.94563e-05	0.00162741		Pjv1_00011882	961.019	1.02156	0.146151	6.98973	2.75423e-12	1.18768e-10		Pjv1_00009122	372.946	2.27055	0.220683	10.2887	7.9208e-25	3.29285e-23
Pjv1_00027798	58.1519	0.427232	0.379156	1.1268	0.259828	0.999949		Pjv1_00016031	976.446	-0.744706	0.198435	-3.7529	0.0001748	0.00699788		Pjv1_00021815	424.725	-1.04569	0.254671	-4.10605	4.02478e-05	0.00165694		Pjv1_00021887	8964.48	-0.950148	0.136364	-6.96772	3.22128e-12	1.38648e-10		Pjv1_00020658	754.261	1.70056	0.165287	10.2885	7.93754e-25	3.29363e-23
Pjv1_00027799	12354.2	-0.0236464	0.135909	-0.173986	0.861876	0.999949		Pjv1_00009696	16.584	4.25302	1.13432	3.74941	0.000177251	0.00708273		Pjv1_00009647	195.58	0.903666	0.220296	4.10205	4.09514e-05	0.00168276		Pjv1_00023419	872.264	1.58175	0.227612	6.94932	3.67043e-12	1.57684e-10		Pjv1_00017931	87.1695	4.82594	0.469552	10.2778	8.87629e-25	3.67628e-23
Pjv1_00027800	2006.52	0.0506693	0.148166	0.341977	0.732368	0.999949		Pjv1_00027322	39.9833	1.96771	0.524883	3.74885	0.000177651	0.00708548		Pjv1_00018051	1608.74	-0.777001	0.189529	-4.09965	4.13783e-05	0.00169713		Pjv1_00028325	1636.95	-1.78079	0.256445	-6.94416	3.80722e-12	1.63256e-10		Pjv1_00019920	634.469	-1.5487	0.15069	-10.2774	8.90923e-25	3.68304e-23
Pjv1_00027437	231.071	-0.0789793	0.225551	-0.350162	0.726217	0.999949		Pjv1_00015456	207.069	-0.890175	0.237594	-3.74662	0.00017923	0.00713516		Pjv1_00014423	370.434	0.754855	0.184172	4.09863	4.15595e-05	0.00170139		Pjv1_00007673	91.9256	9.0314	1.30175	6.93787	3.98059e-12	1.70372e-10		Pjv1_00018801	422.359	2.17937	0.212065	10.2769	8.9561e-25	3.69552e-23
Pjv1_00027440	390.642	-0.0325172	0.204351	-0.159125	0.873571	0.999949		Pjv1_00005349	268.023	1.00996	0.269696	3.74481	0.000180529	0.00717352		Pjv1_00014858	2340.04	-0.495039	0.12081	-4.09765	4.17359e-05	0.00170543		Pjv1_00004636	789.909	1.69375	0.244237	6.93486	4.06622e-12	1.73714e-10		Pjv1_00029560	1119.51	-2.29422	0.223571	-10.2617	1.04848e-24	4.31827e-23
Pjv1_00027441	1282.36	0.0281145	0.153084	0.183655	0.854284	0.999949		Pjv1_00028860	531.656	0.704454	0.188231	3.7425	0.000182202	0.00722655		Pjv1_00017377	2544.68	-1.09655	0.267933	-4.09263	4.26514e-05	0.00173961		Pjv1_00021464	851.86	-2.28451	0.329626	-6.93063	4.18977e-12	1.7866e-10		Pjv1_00020667	564.364	-2.22444	0.216837	-10.2585	1.0833e-24	4.4534e-23
Pjv1_00027442	357.249	-0.0656962	0.183032	-0.358933	0.719646	0.999949		Pjv1_00001732	1351.28	-0.830078	0.222011	-3.73891	0.000184822	0.00730336		Pjv1_00018121	43.2313	-3.2726	0.800664	-4.08736	4.36303e-05	0.00177295		Pjv1_00026284	161.451	-1.64373	0.237539	-6.91985	4.52133e-12	1.92441e-10		Pjv1_00019324	595.995	1.47758	0.144074	10.2557	1.11558e-24	4.57759e-23
Pjv1_00027443	1553.05	0.039315	0.133198	0.295163	0.76787	0.999949		Pjv1_00023485	1141.41	-0.69104	0.184821	-3.73896	0.000184785	0.00730336		Pjv1_00030113	420.686	1.75221	0.428654	4.08769	4.35685e-05	0.00177295		Pjv1_00021082	830.299	-0.917812	0.132889	-6.9066	4.96405e-12	2.10894e-10		Pjv1_00021060	1508.76	-2.01635	0.196622	-10.2549	1.1246e-24	4.60607e-23
Pjv1_00027444	1037.84	0.010961	0.1391	0.078799	0.937193	0.999949		Pjv1_00026534	547.196	0.657406	0.176062	3.73394	0.000188507	0.00742557		Pjv1_00003830	2238.62	-0.769022	0.188197	-4.08625	4.38395e-05	0.00177817		Pjv1_00011110	442.559	1.54276	0.223482	6.90329	5.08122e-12	2.15474e-10		Pjv1_00010799	1273.21	1.17228	0.114405	10.2467	1.22416e-24	5.00462e-23
Pjv1_00030133	86.4915	0.270926	0.396099	0.683987	0.493984	0.999949		Pjv1_00015566	1611.3	-0.585646	0.15685	-3.7338	0.000188609	0.00742557		Pjv1_00008394	7.10109	6.30833	1.54411	4.08541	4.39989e-05	0.00178135		Pjv1_00005905	1126.64	1.2784	0.185492	6.89192	5.50453e-12	2.32995e-10		Pjv1_00015083	2616.97	-1.73673	0.169622	-10.2389	1.32788e-24	5.41862e-23
Pjv1_00029891	101.272	-0.0856218	0.321737	-0.266123	0.790144	0.999949		Pjv1_00017781	152.292	3.91737	1.04969	3.73193	0.00019002	0.00746737		Pjv1_00020909	2450.65	-0.830117	0.203562	-4.07796	4.54325e-05	0.00183601		Pjv1_00020612	258.406	-2.5071	0.364016	-6.88732	5.68513e-12	2.40197e-10		Pjv1_00007680	3940.2	-1.27459	0.124671	-10.2236	1.55434e-24	6.33106e-23
Pjv1_00026549	1436.12	0.0802685	0.139822	0.574075	0.565917	0.999949		Pjv1_00023826	272.259	-0.946072	0.253631	-3.73012	0.00019139	0.0075074		Pjv1_00020548	112.501	-1.42931	0.350714	-4.07542	4.59308e-05	0.00185274		Pjv1_00010351	25691	-1.28987	0.187394	-6.8832	5.85237e-12	2.46809e-10		Pjv1_00015556	97.1897	3.84451	0.376544	10.21	1.78908e-24	7.27384e-23
Pjv1_00026551	6.5644	-0.375179	0.948959	-0.395358	0.692579	0.999949		Pjv1_00021583	4531.7	-1.03956	0.279064	-3.72516	0.000195192	0.00763867		Pjv1_00018866	2066.8	-0.671269	0.164766	-4.07407	4.61985e-05	0.00186013		Pjv1_00001354	487.093	1.03549	0.150527	6.87911	6.02291e-12	2.53536e-10		Pjv1_00014591	12642.1	-1.3536	0.132634	-10.2056	1.87254e-24	7.59922e-23
Pjv1_00026553	247.82	0.150459	0.211773	0.710475	0.47741	0.999949		Pjv1_00004733	3574.57	-0.916288	0.245995	-3.72482	0.000195451	0.00763867		Pjv1_00007609	53.5348	1.49347	0.36663	4.07352	4.63075e-05	0.0018611		Pjv1_00001876	659.378	-1.72301	0.250653	-6.87408	6.23923e-12	2.62162e-10		Pjv1_00010775	1280.68	1.52777	0.150012	10.1843	2.33013e-24	9.43895e-23
Pjv1_00026266	15.5142	0.681146	0.635859	1.07122	0.28407	0.999949		Pjv1_00022851	1088.17	0.467607	0.125555	3.72433	0.000195835	0.0076397		Pjv1_00005906	286.011	0.978072	0.240343	4.06949	4.71167e-05	0.00189017		Pjv1_00018625	1820.91	0.904014	0.131611	6.86881	6.47393e-12	2.71527e-10		Pjv1_00004117	656.984	1.66234	0.163356	10.1762	2.53277e-24	1.02411e-22
Pjv1_00026267	461.685	0.143233	0.220895	0.648423	0.516712	0.999949		Pjv1_00003938	22.9191	3.88991	1.04492	3.72269	0.000197114	0.0076756		Pjv1_00010087	1432.44	-1.47442	0.362619	-4.06603	4.78207e-05	0.00191492		Pjv1_00003318	179.151	1.52951	0.222779	6.8656	6.6211e-12	2.77194e-10		Pjv1_00013453	1173.78	-2.0226	0.19886	-10.171	2.67147e-24	1.07822e-22
Pjv1_00029828	0.924413	-3.52762	3.26404	-1.08075	0.279807	0.999949		Pjv1_00016158	66.8119	1.21601	0.326778	3.72121	0.000198269	0.00770654		Pjv1_00012236	175.592	0.995534	0.244931	4.06455	4.81247e-05	0.00192359		Pjv1_00011146	262.176	3.27816	0.477878	6.85983	6.89443e-12	2.88112e-10		Pjv1_00012955	751.897	1.33622	0.131399	10.1692	2.72228e-24	1.09673e-22
Pjv1_00029829	1.34531	-0.372983	2.28755	-0.163049	0.87048	0.999949		Pjv1_00000281	9380.79	0.617232	0.165961	3.71913	0.00019991	0.00775623		Pjv1_00015171	438.462	-1.09831	0.270325	-4.06295	4.84574e-05	0.00193337		Pjv1_00012817	69.6347	6.14771	0.896728	6.85572	7.09558e-12	2.9598e-10		Pjv1_00011762	1764.95	-1.32609	0.130411	-10.1685	2.74099e-24	1.10227e-22
Pjv1_00023171	18.8743	-0.382534	0.571496	-0.669355	0.503269	0.999949		Pjv1_00002403	3729.99	-0.955112	0.256863	-3.71838	0.000200508	0.00776533		Pjv1_00012110	334.289	1.07725	0.265222	4.0617	4.8717e-05	0.00194021		Pjv1_00025367	789.473	-1.56009	0.227901	-6.84547	7.62269e-12	3.17391e-10		Pjv1_00022418	3334.88	1.17423	0.115541	10.1629	2.90223e-24	1.16499e-22
Pjv1_00023172	3.73314	0.0487152	1.27977	0.0380654	0.969636	0.999949		Pjv1_00011408	277.632	0.769692	0.207266	3.71354	0.000204377	0.00790085		Pjv1_00017574	1743.31	-0.666108	0.164019	-4.06117	4.8828e-05	0.00194111		Pjv1_00006331	5923.76	-1.80989	0.264441	-6.84423	7.68892e-12	3.1957e-10		Pjv1_00024075	2178	1.0679	0.105086	10.1622	2.92534e-24	1.17214e-22
Pjv1_00023173	13.8907	-0.0948641	0.908776	-0.104387	0.916862	0.999949		Pjv1_00009783	428.353	0.608472	0.163906	3.71232	0.000205372	0.00792498		Pjv1_00007849	47.9681	1.90406	0.468992	4.0599	4.90934e-05	0.00194814		Pjv1_00029982	46.4508	5.27356	0.771016	6.83976	7.93282e-12	3.29112e-10		Pjv1_00001639	635.322	-1.48905	0.146845	-10.1403	3.66077e-24	1.46417e-22
Pjv1_00023174	113.815	0.219692	0.253717	0.865891	0.38655	0.999949		Pjv1_00018953	338.673	-0.665812	0.179505	-3.70915	0.000207954	0.00801018		Pjv1_00027351	7448.57	-0.620986	0.153073	-4.05681	4.97481e-05	0.00197056		Pjv1_00001742	1309.51	-1.60715	0.235111	-6.83569	8.16126e-12	3.37979e-10		Pjv1_00024808	9658.72	1.41887	0.13993	10.1399	3.67653e-24	1.46783e-22
Pjv1_00023175	2.60562	-1.00218	1.85116	-0.541382	0.588244	0.999949		Pjv1_00022249	799.563	0.467292	0.126026	3.70791	0.000208977	0.0080351		Pjv1_00022694	1463.01	-0.70528	0.173876	-4.05622	4.98731e-05	0.00197196		Pjv1_00008332	3991.31	-1.46468	0.214383	-6.8321	8.36805e-12	3.45299e-10		Pjv1_00010391	262.404	2.47562	0.244206	10.1374	3.76915e-24	1.5021e-22
Pjv1_00023176	385.86	0.0423548	0.25509	0.166039	0.868126	0.999949		Pjv1_00007709	2665.4	0.606818	0.163808	3.70445	0.000211846	0.00813078		Pjv1_00021912	985.315	1.58282	0.390509	4.05323	5.05158e-05	0.00199379		Pjv1_00011456	201.626	2.50733	0.366979	6.83235	8.35338e-12	3.45299e-10		Pjv1_00011732	267.576	2.1429	0.212083	10.1041	5.29948e-24	2.10441e-22
Pjv1_00023177	4312.1	0.0591512	0.125855	0.469997	0.638357	0.999949		Pjv1_00027584	247.851	-1.10732	0.299208	-3.70084	0.000214885	0.00823263		Pjv1_00011132	185.794	-0.998685	0.246561	-4.05046	5.1117e-05	0.0020139		Pjv1_00003452	384.366	-1.39647	0.204412	-6.83163	8.3953e-12	3.45802e-10		Pjv1_00010983	8114.08	-0.955584	0.0945736	-10.1041	5.29599e-24	2.10441e-22
Pjv1_00023179	957.242	0.0113158	0.125417	0.0902251	0.928108	0.999949		Pjv1_00026873	1036.71	0.7486	0.202372	3.69914	0.000216334	0.00827334		Pjv1_00019205	413.251	1.02507	0.253301	4.04686	5.191e-05	0.00204148		Pjv1_00021483	51.1588	3.71874	0.544948	6.82403	8.85226e-12	3.63972e-10		Pjv1_00029201	507.045	12.0177	1.18979	10.1007	5.48466e-24	2.17404e-22
Pjv1_00023180	1123.24	0.03748	0.123898	0.302506	0.762266	0.999949		Pjv1_00022733	3058.67	-0.645829	0.174709	-3.69659	0.000218511	0.00834166		Pjv1_00000754	2900.7	-1.01501	0.250912	-4.04528	5.22606e-05	0.0020516		Pjv1_00006260	1717.95	-1.4521	0.212851	-6.82214	8.96928e-12	3.68125e-10		Pjv1_00025328	295.861	2.18633	0.216478	10.0996	5.54877e-24	2.19553e-22
Pjv1_00023181	10.0393	0.564553	0.800462	0.705284	0.480634	0.999949		Pjv1_00021177	98.8067	-1.87549	0.507454	-3.69589	0.000219114	0.00834978		Pjv1_00001278	3331.16	0.903783	0.223537	4.04311	5.27477e-05	0.00206703		Pjv1_00017505	767.25	-1.63436	0.239582	-6.82169	8.99779e-12	3.68637e-10		Pjv1_00006070	380.263	2.53465	0.251279	10.087	6.30644e-24	2.49088e-22
Pjv1_00029534	271.97	-0.0280062	0.190417	-0.147078	0.88307	0.999949		Pjv1_00010926	2454.47	0.621675	0.168233	3.69532	0.000219613	0.00835389		Pjv1_00018268	107.154	-1.06996	0.264835	-4.04011	5.34268e-05	0.00208992		Pjv1_00026451	100.181	3.73605	0.547898	6.81888	9.17541e-12	3.74752e-10		Pjv1_00017865	365.104	-2.00701	0.199039	-10.0835	6.5367e-24	2.57723e-22
Pjv1_00030337	199.265	0.151068	0.230917	0.654212	0.512975	0.999949		Pjv1_00007202	11546.8	0.642163	0.173939	3.69188	0.000222603	0.00845257		Pjv1_00026839	180.567	-1.20774	0.299044	-4.03867	5.37541e-05	0.00209899		Pjv1_00011610	315.223	1.45837	0.213874	6.81881	9.17967e-12	3.74752e-10		Pjv1_00003114	484.774	11.953	1.18621	10.0766	7.00756e-24	2.75797e-22
Pjv1_00026481	2.44719	0.323294	1.52151	0.212482	0.831731	0.999949		Pjv1_00024423	141.341	-0.913406	0.247533	-3.69003	0.000224225	0.00849907		Pjv1_00020798	245.465	-1.01413	0.251185	-4.03739	5.40493e-05	0.00210304		Pjv1_00007193	102.298	3.58246	0.525494	6.81731	9.27592e-12	3.7801e-10		Pjv1_00018625	1623.13	1.30269	0.129317	10.0736	7.22469e-24	2.83838e-22
Pjv1_00026483	2000.53	0.0578846	0.139443	0.415113	0.678059	0.999949		Pjv1_00000569	149.208	-0.900229	0.244033	-3.68896	0.000225172	0.00851989		Pjv1_00006207	58.8951	1.99343	0.493738	4.03743	5.40394e-05	0.00210304		Pjv1_00014720	6681.26	-1.38673	0.203439	-6.81648	9.33011e-12	3.79545e-10		Pjv1_00008627	73.0036	-3.9922	0.396796	-10.0611	8.2087e-24	3.21926e-22
Pjv1_00026484	876.509	-0.174856	0.215644	-0.810857	0.417448	0.999949		Pjv1_00002450	100.766	1.54034	0.417643	3.68818	0.000225862	0.00853087		Pjv1_00020623	907.856	0.768629	0.19066	4.03142	5.54401e-05	0.00215335		Pjv1_00006231	18561.8	1.61123	0.236532	6.81189	9.6325e-12	3.91154e-10		Pjv1_00000539	108.793	3.92234	0.389953	10.0585	8.42688e-24	3.29899e-22
Pjv1_00027568	1789.56	0.0792047	0.119225	0.664329	0.50648	0.999949		Pjv1_00000586	8678	-0.380619	0.10328	-3.68533	0.000228407	0.00861178		Pjv1_00003616	1385.63	0.985307	0.244475	4.0303	5.57065e-05	0.00215988		Pjv1_00007935	240.292	-1.47466	0.216846	-6.80051	1.04252e-11	4.22597e-10		Pjv1_00003564	4437.45	1.43872	0.143104	10.0536	8.85384e-24	3.46002e-22
Pjv1_00027570	508.283	0.0865897	0.184568	0.469148	0.638964	0.999949		Pjv1_00012110	294.63	1.06139	0.28822	3.68258	0.000230882	0.00868978		Pjv1_00028763	183.444	1.67844	0.416761	4.02735	5.64088e-05	0.00218326		Pjv1_00015045	88.2839	2.59837	0.382347	6.79584	1.07682e-11	4.35734e-10		Pjv1_00024978	750.191	-1.48797	0.148064	-10.0495	9.23365e-24	3.6021e-22
Pjv1_00027571	1175.46	0.00438803	0.196753	0.0223022	0.982207	0.999949		Pjv1_00000335	1251.21	-0.424097	0.115266	-3.6793	0.000233873	0.00878687		Pjv1_00025450	83.8724	1.34199	0.333442	4.02467	5.70563e-05	0.00220444		Pjv1_00025090	2276.33	-0.923967	0.135982	-6.79477	1.08486e-11	4.38214e-10		Pjv1_00007748	346.691	-2.20655	0.219733	-10.0419	9.97015e-24	3.87577e-22
Pjv1_00027572	2293.39	0.0540955	0.164485	0.328878	0.742248	0.999949		Pjv1_00002548	423.455	-0.792802	0.215524	-3.67849	0.000234619	0.00879946		Pjv1_00023948	240.37	-1.18038	0.293463	-4.02225	5.76451e-05	0.00222328		Pjv1_00026342	1032.37	-1.77464	0.261207	-6.794	1.09065e-11	4.39779e-10		Pjv1_00022074	1025.46	1.43276	0.142676	10.042	9.95985e-24	3.87577e-22
Pjv1_00027574	2793.75	-0.00688907	0.156316	-0.0440714	0.964847	0.999949		Pjv1_00029105	900.198	0.577054	0.156945	3.67678	0.000236193	0.00884296		Pjv1_00009011	69.6122	-1.81738	0.452196	-4.01901	5.84439e-05	0.00225014		Pjv1_00026347	91.4307	-2.43827	0.359053	-6.79084	1.11484e-11	4.48748e-10		Pjv1_00007973	150.467	2.89907	0.288903	10.0348	1.07218e-23	4.16068e-22
Pjv1_00025596	312.217	0.0960586	0.200411	0.479309	0.631719	0.999949		Pjv1_00016385	6.20812	5.82982	1.58724	3.67293	0.000239787	0.00896181		Pjv1_00016988	7046.41	0.541131	0.134725	4.01655	5.90558e-05	0.00226973		Pjv1_00029814	667.879	-1.02695	0.151322	-6.78648	1.14899e-11	4.61684e-10		Pjv1_00004542	457.903	1.93959	0.193341	10.0319	1.10333e-23	4.27404e-22
Pjv1_00025597	14.2433	0.741142	0.751955	0.98562	0.32432	0.999949		Pjv1_00011550	127.876	-0.89113	0.24267	-3.67219	0.000240479	0.008972		Pjv1_00006696	1058.39	0.665698	0.165809	4.01483	5.94877e-05	0.00228234		Pjv1_00006759	4197.94	-1.10381	0.162666	-6.78574	1.15496e-11	4.63274e-10		Pjv1_00016589	649.447	1.97067	0.196472	10.0303	1.12201e-23	4.33884e-22
Pjv1_00025599	1.18908	-0.16955	3.1585	-0.0536805	0.95719	0.999949		Pjv1_00017034	522.208	-0.597204	0.162825	-3.66776	0.000244689	0.00911318		Pjv1_00016496	303.016	-1.80997	0.451205	-4.01142	6.03554e-05	0.00231159		Pjv1_00020635	15387.6	-1.91745	0.28327	-6.76898	1.29689e-11	5.193e-10		Pjv1_00026896	1957.24	-1.72382	0.17187	-10.0298	1.12786e-23	4.35384e-22
Pjv1_00025601	1960.12	0.033748	0.17121	0.197115	0.843738	0.999949		Pjv1_00016923	3074.78	0.786301	0.214637	3.6634	0.000248892	0.00925358		Pjv1_00022326	1481.19	1.02449	0.255607	4.00805	6.12212e-05	0.00234067		Pjv1_00006168	571.043	1.184	0.175101	6.76179	1.36299e-11	5.44815e-10		Pjv1_00011536	2999.11	1.38871	0.138512	10.026	1.17221e-23	4.51718e-22
Pjv1_00025602	2116.26	-0.108172	0.148451	-0.728669	0.466204	0.999949		Pjv1_00003551	1185.73	0.915794	0.250153	3.66093	0.000251302	0.00932695		Pjv1_00013707	166.885	1.08254	0.270189	4.00659	6.1601e-05	0.00235111		Pjv1_00008540	236.769	2.09044	0.309196	6.76091	1.37131e-11	5.47191e-10		Pjv1_00009466	439.698	-2.12714	0.212193	-10.0245	1.18914e-23	4.57449e-22
Pjv1_00025605	59.0056	-0.417266	0.323296	-1.29066	0.196821	0.999949		Pjv1_00014805	561.305	0.888008	0.242665	3.65941	0.000252801	0.00936636		Pjv1_00005503	81.3815	-1.24015	0.310162	-3.99839	6.37759e-05	0.00242989		Pjv1_00023498	1851.91	1.03098	0.152581	6.7569	1.40974e-11	5.61549e-10		Pjv1_00021484	276.339	1.89806	0.189373	10.0228	1.20968e-23	4.64543e-22
Pjv1_00029840	13.9172	-0.14279	0.751029	-0.190125	0.849211	0.999949		Pjv1_00000523	1066.29	-1.1785	0.322163	-3.65808	0.000254115	0.00939873		Pjv1_00005232	539.258	1.27179	0.318262	3.99604	6.44096e-05	0.00244665		Pjv1_00019291	255.147	-2.26417	0.335151	-6.75567	1.42173e-11	5.65348e-10		Pjv1_00025970	716.169	1.42524	0.142214	10.0219	1.2219e-23	4.68423e-22
Pjv1_00029619	1739.21	-0.137069	0.175364	-0.781624	0.434435	0.999949		Pjv1_00028001	102.83	-1.20374	0.32938	-3.65455	0.000257631	0.00951233		Pjv1_00012534	197.921	1.21945	0.305203	3.99553	6.45494e-05	0.00244665		Pjv1_00001681	2619.3	0.798456	0.11823	6.75341	1.4441e-11	5.73252e-10		Pjv1_00030292	869.389	1.64169	0.163854	10.0192	1.25534e-23	4.80413e-22
Pjv1_00007675	15.9691	-0.757492	1.04439	-0.725294	0.468271	0.999949		Pjv1_00027036	924.523	-0.605688	0.165815	-3.6528	0.000259401	0.00954703		Pjv1_00019628	1076.9	-0.589339	0.14749	-3.99578	6.4481e-05	0.00244665		Pjv1_00013935	1986.23	-0.883731	0.130897	-6.75134	1.46487e-11	5.80492e-10		Pjv1_00020230	181.763	2.37648	0.237366	10.0119	1.35139e-23	5.16276e-22
Pjv1_00007677	205.411	0.0424178	0.24013	0.176645	0.859787	0.999949		Pjv1_00011546	378.812	1.29953	0.355768	3.65273	0.000259464	0.00954703		Pjv1_00021162	2069.4	-0.567992	0.142246	-3.99304	6.52327e-05	0.00246829		Pjv1_00002975	904.657	1.8881	0.27971	6.75021	1.47636e-11	5.84039e-10		Pjv1_00018866	1159.62	-1.38544	0.138388	-10.0113	1.35968e-23	5.18551e-22
Pjv1_00007678	508.705	0.107959	0.153562	0.703027	0.482039	0.999949		Pjv1_00013831	327.441	-1.7464	0.478182	-3.65217	0.000260037	0.00955168		Pjv1_00022670	295.168	-2.32985	0.584115	-3.98869	6.64397e-05	0.00250964		Pjv1_00003938	48.9104	7.27275	1.07812	6.74578	1.52203e-11	6.0107e-10		Pjv1_00015703	152.641	2.48537	0.248763	9.99092	1.67033e-23	6.35929e-22
Pjv1_00007680	6286.99	-0.0278987	0.20595	-0.135463	0.892246	0.999949		Pjv1_00007756	2923.29	-0.644896	0.176623	-3.65125	0.000260963	0.00956924		Pjv1_00003989	870.562	0.960969	0.241079	3.98611	6.71648e-05	0.00253268		Pjv1_00004149	234.984	2.31701	0.344016	6.73518	1.6373e-11	6.45483e-10		Pjv1_00025180	150.997	7.58723	0.759474	9.9901	1.68406e-23	6.40058e-22
Pjv1_00007682	3.01465	2.84592	1.77159	1.60642	0.108182	0.999949		Pjv1_00022670	20.0633	-4.42192	1.21153	-3.64986	0.000262383	0.00960485		Pjv1_00011535	1521.24	0.51881	0.130257	3.98298	6.80565e-05	0.00256191		Pjv1_00004363	1549.73	1.48936	0.221509	6.7237	1.77171e-11	6.97277e-10		Pjv1_00028955	632.192	-1.82141	0.182335	-9.98939	1.6963e-23	6.43605e-22
Pjv1_00007684	1149.72	-0.264523	0.182765	-1.44734	0.147803	0.999949		Pjv1_00016169	6398.58	0.720307	0.197415	3.64869	0.000263582	0.00963222		Pjv1_00005208	866.017	-0.771235	0.193666	-3.9823	6.82527e-05	0.0025649		Pjv1_00002363	362.464	-1.46616	0.218266	-6.71731	1.8511e-11	7.27278e-10		Pjv1_00015938	2114.71	-0.957851	0.0959387	-9.98399	1.79123e-23	6.78462e-22
Pjv1_00007687	650.281	-0.0286045	0.165677	-0.172652	0.862925	0.999949		Pjv1_00002267	72.8604	1.30879	0.358746	3.64825	0.000264038	0.00963242		Pjv1_00008175	10454.5	0.811811	0.203914	3.98114	6.85862e-05	0.00257304		Pjv1_00016372	768.156	-0.998902	0.14904	-6.70225	2.05231e-11	8.04955e-10		Pjv1_00022680	459.441	11.8754	1.19066	9.97379	1.985e-23	7.50572e-22
Pjv1_00007688	450.75	-0.170816	0.22296	-0.766129	0.4436	0.999949		Pjv1_00019224	285.933	1.50011	0.411858	3.64231	0.000270206	0.00979099		Pjv1_00021583	4399.81	-1.09573	0.275298	-3.98016	6.88692e-05	0.00257925		Pjv1_00009593	447.317	-2.36321	0.352807	-6.69829	2.10865e-11	8.25644e-10		Pjv1_00012671	3214.65	-1.07075	0.1074	-9.96969	2.06875e-23	7.80908e-22
Pjv1_00007689	661.99	0.0193683	0.149127	0.129878	0.896663	0.999949		Pjv1_00022292	606.536	-0.560742	0.153935	-3.64271	0.000269779	0.00979099		Pjv1_00026341	1601.06	-0.758571	0.190625	-3.9794	6.90904e-05	0.00258313		Pjv1_00019809	218.759	-1.7296	0.258271	-6.69683	2.12989e-11	8.32539e-10		Pjv1_00019244	989.287	-1.2721	0.127712	-9.96072	2.26413e-23	8.53207e-22
Pjv1_00007690	2260.37	-0.231432	0.11597	-1.99563	0.0459741	0.999949		Pjv1_00026186	508.526	0.766295	0.210329	3.64331	0.000269157	0.00979099		Pjv1_00026226	116.531	-1.35629	0.341192	-3.97514	7.03369e-05	0.00262527		Pjv1_00021309	447.77	-1.60529	0.239751	-6.69565	2.14717e-11	8.37868e-10		Pjv1_00028893	378.037	9.89975	0.995205	9.94745	2.5874e-23	9.73372e-22
Pjv1_00007691	919.094	-0.202238	0.174585	-1.15839	0.246706	0.999949		Pjv1_00027526	717.815	0.597868	0.164146	3.6423	0.000270216	0.00979099		Pjv1_00026220	485.988	-1.26068	0.317351	-3.97249	7.11247e-05	0.00265018		Pjv1_00021006	1435.75	-2.06104	0.308002	-6.69166	2.20658e-11	8.59595e-10		Pjv1_00017021	1410.15	1.57057	0.158081	9.93524	2.92474e-23	1.09841e-21
Pjv1_00007692	564.706	0.101849	0.210951	0.482809	0.629231	0.999949		Pjv1_00010288	88.4182	1.32736	0.364895	3.63766	0.000275128	0.00995208		Pjv1_00005633	351.842	-1.1346	0.285995	-3.96721	7.27202e-05	0.00270504		Pjv1_00015042	557.206	-2.05257	0.30686	-6.68895	2.24778e-11	8.74162e-10		Pjv1_00010573	1045.47	5.31275	0.534772	9.93461	2.94317e-23	1.10346e-21
Pjv1_00007693	5785.24	-0.292195	0.212407	-1.37564	0.168935	0.999949		Pjv1_00007532	6.76897	5.9657	1.6427	3.63163	0.000281634	0.0101556		Pjv1_00028001	149.802	-1.64364	0.414534	-3.96503	7.33857e-05	0.00272308		Pjv1_00005570	1708.13	-1.00419	0.150176	-6.68677	2.28154e-11	8.85791e-10		Pjv1_00005438	254.7	2.50398	0.252117	9.93183	3.02637e-23	1.13274e-21
Pjv1_00007694	1164.03	-0.112077	0.13803	-0.811975	0.416806	0.999949		Pjv1_00020815	207.06	-0.957054	0.263538	-3.63157	0.000281705	0.0101556		Pjv1_00011603	714.991	1.02676	0.258993	3.96441	7.35766e-05	0.00272308		Pjv1_00017878	2334.14	1.26883	0.190054	6.67616	2.45283e-11	9.50687e-10		Pjv1_00008063	2414.06	1.08907	0.109691	9.92854	3.12796e-23	1.16879e-21
Pjv1_00007695	1868.98	-0.0394873	0.162522	-0.242966	0.808032	0.999949		Pjv1_00000248	1746.04	0.712302	0.196298	3.62869	0.000284867	0.0102523		Pjv1_00015988	559.209	-1.45014	0.365788	-3.96442	7.3574e-05	0.00272308		Pjv1_00030315	123.233	1.89915	0.284544	6.67439	2.48268e-11	9.60639e-10		Pjv1_00023898	459.832	11.8766	1.19645	9.92653	3.19172e-23	1.19061e-21
Pjv1_00007696	1.16424	3.43533	3.02536	1.13551	0.256161	0.999949		Pjv1_00001742	1135.73	-0.908056	0.250935	-3.61868	0.000296105	0.0106288		Pjv1_00017008	538.67	1.02936	0.259819	3.96186	7.43682e-05	0.00274775		Pjv1_00028029	3962.33	1.49975	0.224787	6.67188	2.52543e-11	9.73901e-10		Pjv1_00006405	311.103	2.43945	0.246007	9.91616	3.54124e-23	1.31877e-21
Pjv1_00007700	8.90287	0.110509	0.771209	0.143293	0.886058	0.999949		Pjv1_00015988	435.761	-1.72349	0.476301	-3.61849	0.000296322	0.0106288		Pjv1_00007376	55.2348	1.86049	0.46973	3.96077	7.47074e-05	0.00275565		Pjv1_00014211	58.2191	5.37144	0.805082	6.67191	2.5249e-11	9.73901e-10		Pjv1_00020544	1206.1	1.08079	0.108997	9.9158	3.55385e-23	1.32125e-21
Pjv1_00007701	1.45724	-0.653372	2.46701	-0.264844	0.79113	0.999949		Pjv1_00012386	7341.75	-0.477007	0.131854	-3.61769	0.000297248	0.0106442		Pjv1_00011331	4390.62	0.820973	0.207331	3.95973	7.5035e-05	0.0027631		Pjv1_00002532	309.116	-2.60827	0.390974	-6.6712	2.53717e-11	9.76787e-10		Pjv1_00020634	1166.83	1.24723	0.125847	9.91072	3.73949e-23	1.38793e-21
Pjv1_00007702	1932.22	0.173368	0.115311	1.50348	0.132715	0.999949		Pjv1_00021581	380.444	0.91319	0.252636	3.61465	0.000300757	0.0107518		Pjv1_00003112	310.843	0.923151	0.233635	3.95124	7.77459e-05	0.00285814		Pjv1_00010609	4012.26	0.96271	0.144367	6.6685	2.58436e-11	9.93294e-10		Pjv1_00001629	98.4525	3.36664	0.339761	9.90883	3.81086e-23	1.41206e-21
Pjv1_00007704	2023.06	-0.440195	0.245268	-1.79475	0.0726932	0.999949		Pjv1_00017179	642.603	1.03173	0.286335	3.60323	0.000314287	0.0112167		Pjv1_00021534	124.428	1.194	0.302304	3.94967	7.82578e-05	0.00287215		Pjv1_00022540	144.461	-3.01428	0.45204	-6.66816	2.59029e-11	9.93912e-10		Pjv1_00026155	100.231	5.16439	0.521336	9.90606	3.91774e-23	1.44924e-21
Pjv1_00007707	1493.83	-0.0827549	0.205131	-0.403425	0.686636	0.999949		Pjv1_00021309	526.82	-0.563172	0.156316	-3.60277	0.00031484	0.0112177		Pjv1_00008651	1195.13	-0.549951	0.139512	-3.94196	8.0819e-05	0.00295628		Pjv1_00029438	618.994	1.53346	0.23007	6.66518	2.64345e-11	1.01262e-09		Pjv1_00000980	968.183	1.71429	0.173103	9.90334	4.02596e-23	1.48679e-21
Pjv1_00007708	1482.39	0.0136317	0.175873	0.077509	0.938219	0.999949		Pjv1_00014064	495.377	-0.59307	0.1647	-3.60092	0.000317098	0.0112702		Pjv1_00009047	3195.65	1.18528	0.300671	3.94211	8.0767e-05	0.00295628		Pjv1_00027907	829.981	1.17627	0.176495	6.66461	2.6537e-11	1.01485e-09		Pjv1_00021461	215.206	2.16035	0.218188	9.90134	4.10716e-23	1.51425e-21
Pjv1_00007709	2408.71	-0.0112426	0.136179	-0.0825572	0.934204	0.999949		Pjv1_00004679	473.71	1.17477	0.326263	3.6007	0.000317366	0.0112702		Pjv1_00002370	992.76	-0.667533	0.169364	-3.94141	8.10036e-05	0.00295811		Pjv1_00024896	45.4245	8.97987	1.3482	6.66062	2.72677e-11	1.04106e-09		Pjv1_00008539	143.167	7.51045	0.758876	9.89681	4.29757e-23	1.58182e-21
Pjv1_00007710	39.2133	-0.122168	0.428777	-0.284922	0.775704	0.999949		Pjv1_00019029	354.3	0.822045	0.228513	3.59737	0.000321449	0.0113774		Pjv1_00028355	691.478	-0.908	0.230547	-3.93846	8.20051e-05	0.00297983		Pjv1_00011521	275.143	-1.60594	0.241129	-6.66007	2.73694e-11	1.04321e-09		Pjv1_00026219	157.176	2.85355	0.288633	9.88643	4.76748e-23	1.75187e-21
Pjv1_00007711	130.543	0.545488	0.303751	1.79584	0.0725196	0.999949		Pjv1_00019866	2184.9	-0.60362	0.167784	-3.59761	0.000321154	0.0113774		Pjv1_00007105	1033.2	0.80345	0.203983	3.9388	8.18892e-05	0.00297983		Pjv1_00027097	1268.16	1.00652	0.151176	6.65795	2.77676e-11	1.05664e-09		Pjv1_00006073	1558.03	4.62292	0.467664	9.88512	4.82984e-23	1.77185e-21
Pjv1_00007712	657.927	0.0851908	0.18364	0.463901	0.642719	0.999949		Pjv1_00016143	624.715	-0.926561	0.257641	-3.59632	0.000322746	0.0114044		Pjv1_00018808	84.3669	1.38121	0.350632	3.93919	8.17569e-05	0.00297983		Pjv1_00012345	323.736	-1.32697	0.199441	-6.65343	2.86334e-11	1.08779e-09		Pjv1_00011369	2337.16	-1.12988	0.114304	-9.88485	4.8432e-23	1.77381e-21
Pjv1_00007713	858.298	-0.0147453	0.136186	-0.108273	0.913779	0.999949		Pjv1_00003094	127.006	-0.977742	0.272106	-3.59324	0.000326597	0.0115214		Pjv1_00019262	823.062	0.680577	0.172861	3.93714	8.24571e-05	0.00299131		Pjv1_00013550	826.965	-1.87821	0.282573	-6.64683	2.99469e-11	1.13581e-09		Pjv1_00024413	2636.12	1.03026	0.104235	9.88401	4.88395e-23	1.78578e-21
Pjv1_00007714	2585.51	-0.0585165	0.141241	-0.414304	0.678652	0.999949		Pjv1_00006170	805.299	0.673023	0.187336	3.5926	0.000327395	0.0115305		Pjv1_00014370	295.794	0.799894	0.203196	3.93656	8.26582e-05	0.00299367		Pjv1_00023652	33.7378	8.55369	1.2871	6.6457	3.01788e-11	1.14272e-09		Pjv1_00019487	236.511	2.60068	0.263227	9.88	5.08345e-23	1.85567e-21
Pjv1_00007715	1082.83	0.0533894	0.140372	0.380342	0.703691	0.999949		Pjv1_00000515	55.3454	2.23484	0.623505	3.58432	0.00033796	0.0118646		Pjv1_00018599	1172.68	1.19881	0.304755	3.93369	8.3653e-05	0.00302472		Pjv1_00001981	616.65	-1.19261	0.179774	-6.63393	3.26866e-11	1.23564e-09		Pjv1_00022684	2637.64	-0.95379	0.096632	-9.87033	5.59803e-23	2.04015e-21
Pjv1_00007716	80.8791	-0.332417	0.369793	-0.898929	0.36869	0.999949		Pjv1_00019631	303.636	0.700878	0.195541	3.58429	0.000337991	0.0118646		Pjv1_00017930	7.65184	6.42426	1.63503	3.92915	8.52474e-05	0.00307731		Pjv1_00003091	2213.65	1.28459	0.19376	6.62978	3.36192e-11	1.26881e-09		Pjv1_00021935	1200.75	-1.82744	0.185212	-9.86673	5.80274e-23	2.11128e-21
Pjv1_00026072	81572	-0.168165	0.273177	-0.61559	0.538165	0.999949		Pjv1_00018633	768.127	0.728496	0.203623	3.57767	0.00034667	0.0121494		Pjv1_00001981	962.094	-0.685501	0.174542	-3.92743	8.58588e-05	0.00309429		Pjv1_00025681	7404.5	0.741385	0.111832	6.62946	3.36913e-11	1.26944e-09		Pjv1_00006759	2955.31	-1.1168	0.11327	-9.85963	6.22787e-23	2.26225e-21
Pjv1_00026074	2518.74	0.106599	0.157211	0.678065	0.497731	0.999949		Pjv1_00009416	118.276	0.999632	0.279523	3.57621	0.000348618	0.0121976		Pjv1_00027626	192.017	-1.07085	0.27271	-3.92671	8.61165e-05	0.0030985		Pjv1_00001724	7228.87	-0.810858	0.12235	-6.62735	3.41771e-11	1.28564e-09		Pjv1_00024403	1415.63	1.66349	0.168744	9.85808	6.32458e-23	2.29362e-21
Pjv1_00026077	2712.28	-0.154241	0.200798	-0.768142	0.442403	0.999949		Pjv1_00004897	617.736	0.487996	0.136473	3.57576	0.000349206	0.0121983		Pjv1_00017945	181.872	1.89692	0.483586	3.92261	8.75951e-05	0.00314655		Pjv1_00009672	192.61	2.02315	0.305633	6.61954	3.6032e-11	1.3532e-09		Pjv1_00004346	878.451	-1.77204	0.179782	-9.85657	6.42048e-23	2.32459e-21
Pjv1_00026079	232.456	0.068403	0.267437	0.255772	0.798127	0.999949		Pjv1_00017576	57.299	1.38881	0.388549	3.57435	0.000351097	0.0122443		Pjv1_00002403	4044.41	-1.06442	0.271504	-3.92045	8.83834e-05	0.00316969		Pjv1_00026324	3479.56	-0.798177	0.120641	-6.61615	3.68667e-11	1.38229e-09		Pjv1_00008284	2461.03	1.15347	0.117028	9.85636	6.43396e-23	2.32567e-21
Pjv1_00027701	152.648	-0.254805	0.357954	-0.711836	0.476567	0.999949		Pjv1_00016673	21.7817	2.34535	0.656557	3.57219	0.000354013	0.0123058		Pjv1_00000813	517.314	-1.3054	0.333934	-3.90915	9.26203e-05	0.00331623		Pjv1_00017444	237.057	-2.82243	0.427009	-6.60976	3.8494e-11	1.44096e-09		Pjv1_00025838	938.121	1.67932	0.170423	9.85385	6.59702e-23	2.38073e-21
Pjv1_00027702	2152.44	-0.138117	0.160213	-0.862082	0.388642	0.999949		Pjv1_00004646	15148.3	-0.885753	0.247946	-3.57236	0.000353785	0.0123058		Pjv1_00002722	1327.26	-0.816241	0.208986	-3.90572	9.39442e-05	0.00335816		Pjv1_00026306	275.266	-2.2231	0.336658	-6.60343	4.01764e-11	1.50148e-09		Pjv1_00029960	3342.72	1.04499	0.106105	9.8487	6.94335e-23	2.50164e-21
Pjv1_00027704	84.2085	-0.0855059	0.28157	-0.303675	0.761376	0.999949		Pjv1_00026432	8.28149	6.24454	1.74852	3.57132	0.00035518	0.0123264		Pjv1_00002134	663.096	1.21748	0.31267	3.89383	9.86743e-05	0.00352152		Pjv1_00006580	42.4493	6.522	0.987989	6.60129	4.07584e-11	1.52077e-09		Pjv1_00016087	703.286	1.72903	0.17563	9.84471	7.22464e-23	2.59876e-21
Pjv1_00027705	6673.15	-0.000940788	0.127779	-0.00736261	0.994126	0.999949		Pjv1_00005210	5223.14	-0.719872	0.201667	-3.56962	0.000357504	0.0123869		Pjv1_00014109	4739.05	0.502953	0.12937	3.8877	0.0001012	0.0036058		Pjv1_00024023	1130.97	0.928868	0.140732	6.60028	4.10372e-11	1.52868e-09		Pjv1_00029545	231.176	2.1756	0.221035	9.84279	7.36378e-23	2.64452e-21
Pjv1_00027706	1363.16	-0.00732396	0.127086	-0.05763	0.954043	0.999949		Pjv1_00008675	269.407	-0.680683	0.190816	-3.56722	0.000360788	0.0124805		Pjv1_00016463	11.3648	5.1037	1.31467	3.88213	0.000103545	0.00368338		Pjv1_00005266	1218.95	-1.65431	0.251127	-6.58753	4.47201e-11	1.66318e-09		Pjv1_00015050	1860.17	-1.30702	0.132877	-9.83634	7.85138e-23	2.81506e-21
Pjv1_00027707	195.595	0.000634241	0.228186	0.00277949	0.997782	0.999949		Pjv1_00024043	196.941	1.34693	0.37774	3.56577	0.000362792	0.0125295		Pjv1_00001798	2404.86	-0.646725	0.166706	-3.87943	0.000104702	0.00371852		Pjv1_00016362	272.297	1.63277	0.248241	6.57735	4.78903e-11	1.77821e-09		Pjv1_00029761	317.268	-2.85381	0.290269	-9.83163	8.22752e-23	2.94516e-21
Pjv1_00027708	3.2598	0.188033	1.31657	0.142821	0.886432	0.999949		Pjv1_00023128	105.355	1.03704	0.291002	3.56369	0.000365682	0.012609		Pjv1_00016855	66.7501	1.88217	0.485848	3.87398	0.000107071	0.00379652		Pjv1_00017943	3242.04	-1.00108	0.152264	-6.57466	4.87645e-11	1.80775e-09		Pjv1_00027600	446.197	2.41596	0.246235	9.81161	1.00353e-22	3.57689e-21
Pjv1_00027710	7940.77	-0.132516	0.148295	-0.893599	0.371536	0.999949		Pjv1_00023317	315.723	-0.740963	0.208	-3.56233	0.000367582	0.0126541		Pjv1_00010260	460.632	1.47336	0.380993	3.86717	0.000110106	0.00389785		Pjv1_00003454	2216.81	-1.34339	0.20445	-6.57074	5.00653e-11	1.85298e-09		Pjv1_00014632	142.285	7.54454	0.768944	9.81156	1.00407e-22	3.57689e-21
Pjv1_00027711	11636.5	-0.139825	0.183057	-0.76383	0.444968	0.999949		Pjv1_00004128	93.1298	1.33181	0.374408	3.5571	0.000374967	0.0128713		Pjv1_00005847	608.454	-0.936459	0.242233	-3.86594	0.00011066	0.00391118		Pjv1_00007125	180.851	1.84037	0.280124	6.56983	5.03744e-11	1.86142e-09		Pjv1_00022916	2472.06	1.89225	0.192858	9.81165	1.00316e-22	3.57689e-21
Pjv1_00030226	22.2872	0.347897	0.559645	0.62164	0.534179	0.999949		Pjv1_00017377	1992.65	-0.642394	0.180599	-3.55701	0.000375098	0.0128713		Pjv1_00021822	384.382	1.33524	0.345433	3.86542	0.000110898	0.00391331		Pjv1_00022233	1195.48	4.57661	0.697946	6.55726	5.4805e-11	2.02189e-09		Pjv1_00021467	1009.8	1.76519	0.179921	9.81091	1.01054e-22	3.59414e-21
Pjv1_00023776	1682	0.085161	0.260426	0.327006	0.743663	0.999949		Pjv1_00012838	749.072	-1.05377	0.296453	-3.55461	0.000378547	0.0129646		Pjv1_00018445	3437.69	-0.533776	0.138151	-3.86371	0.000111677	0.00393447		Pjv1_00009215	147.524	1.69214	0.258139	6.55514	5.55892e-11	2.04426e-09		Pjv1_00012216	6782.25	-1.29439	0.131957	-9.80921	1.02769e-22	3.64929e-21
Pjv1_00023777	381.438	-0.174635	0.169941	-1.02762	0.304128	0.999949		Pjv1_00006770	220.022	0.862738	0.242733	3.55427	0.00037903	0.0129646		Pjv1_00009656	128.687	0.97019	0.251152	3.86295	0.000112024	0.00394037		Pjv1_00015394	82.0386	3.46341	0.528347	6.55518	5.55748e-11	2.04426e-09		Pjv1_00016043	50099.1	1.34983	0.137693	9.80318	1.09096e-22	3.86777e-21
Pjv1_00023778	37.4424	0.278536	0.459204	0.606564	0.54414	0.999949		Pjv1_00022953	369.585	0.78824	0.221937	3.55164	0.00038284	0.0130741		Pjv1_00018982	5561.61	0.465738	0.120826	3.85464	0.000115902	0.00407028		Pjv1_00008503	561.282	-1.15474	0.176256	-6.55149	5.69676e-11	2.0916e-09		Pjv1_00025635	113.9	3.8388	0.391762	9.79881	1.13918e-22	4.03225e-21
Pjv1_00023779	321.719	0.0986008	0.229757	0.429152	0.667812	0.999949		Pjv1_00001166	97.6507	1.31048	0.369415	3.54745	0.000388974	0.0132521		Pjv1_00028482	5324.07	-0.721408	0.187458	-3.84838	0.000118903	0.004169		Pjv1_00021654	2215.46	-1.22168	0.186626	-6.54613	5.90461e-11	2.16446e-09		Pjv1_00002358	940.186	-1.54394	0.157582	-9.79772	1.1516e-22	4.06973e-21
Pjv1_00023780	5.15431	-0.0626942	1.28146	-0.048924	0.96098	0.999949		Pjv1_00021083	161.11	-1.39082	0.392087	-3.54724	0.000389295	0.0132521		Pjv1_00024578	20.0744	4.27836	1.11236	3.84621	0.000119961	0.00419941		Pjv1_00000260	133.306	1.59914	0.244425	6.54246	6.05135e-11	2.21472e-09		Pjv1_00009081	1125.24	-1.43855	0.146923	-9.79117	1.22872e-22	4.33533e-21
Pjv1_00023781	275.244	-0.210445	0.272462	-0.772383	0.439888	0.999949		Pjv1_00002269	8.84334	-4.93364	1.39265	-3.54262	0.000396176	0.0134589		Pjv1_00001960	1200.23	-0.685527	0.178529	-3.83987	0.000123098	0.00430235		Pjv1_00000784	1876.48	0.771265	0.117941	6.53943	6.17524e-11	2.25646e-09		Pjv1_00012639	8994.86	-1.48177	0.151455	-9.7836	1.3241e-22	4.66445e-21
Pjv1_00023782	962.133	-0.0172681	0.146048	-0.118236	0.905881	0.999949		Pjv1_00007627	3030.05	-0.717743	0.202644	-3.5419	0.000397257	0.0134589		Pjv1_00008607	11.9298	5.19147	1.3536	3.8353	0.00012541	0.0043762		Pjv1_00005455	606.1	1.28123	0.196039	6.53561	6.33516e-11	2.31123e-09		Pjv1_00018100	428.765	1.73582	0.177471	9.78084	1.36073e-22	4.7859e-21
Pjv1_00023783	2.2964	-0.0610002	1.69437	-0.0360018	0.971281	0.999949		Pjv1_00020261	2115.75	0.734698	0.207429	3.54192	0.000397223	0.0134589		Pjv1_00017498	21.4971	2.62939	0.686617	3.82948	0.000128414	0.00447395		Pjv1_00009204	639.276	1.35204	0.206905	6.53462	6.37728e-11	2.32291e-09		Pjv1_00018833	1696.81	-2.04213	0.208796	-9.78051	1.36527e-22	4.79425e-21
Pjv1_00023784	35.1996	0.190251	0.443678	0.428805	0.668065	0.999949		Pjv1_00020273	601.49	0.648233	0.183073	3.54084	0.00039886	0.0134918		Pjv1_00018078	1019.37	0.817776	0.213841	3.82423	0.000131183	0.00456319		Pjv1_00007376	73.7442	2.55003	0.390532	6.52963	6.59334e-11	2.3978e-09		Pjv1_00028576	117.561	3.18015	0.325166	9.78008	1.37108e-22	4.79943e-21
Pjv1_00023786	2335.13	-0.064777	0.143825	-0.450386	0.652432	0.999949		Pjv1_00025736	232.254	-0.990187	0.279711	-3.54003	0.00040008	0.0135117		Pjv1_00026396	6107.38	-0.459772	0.120289	-3.82223	0.000132251	0.00457138		Pjv1_00001432	188.572	3.24067	0.49706	6.51967	7.0462e-11	2.55845e-09		Pjv1_00010366	362.273	-1.98661	0.203125	-9.78022	1.36917e-22	4.79943e-21
Pjv1_00023790	691.511	0.176018	0.188949	0.931565	0.351561	0.999949		Pjv1_00013064	889.739	-1.47735	0.417493	-3.53862	0.000402229	0.0135629		Pjv1_00000951	520.921	1.46281	0.382663	3.82271	0.000131995	0.00457138		Pjv1_00017960	610.452	1.81599	0.278764	6.51444	7.2963e-11	2.64508e-09		Pjv1_00009238	725.223	1.69893	0.173717	9.77988	1.37369e-22	4.801e-21
Pjv1_00030070	261.736	0.0915159	0.286728	0.319173	0.749596	0.999949		Pjv1_00023791	217.992	1.20059	0.339459	3.53679	0.000405026	0.0136356		Pjv1_00014701	914.363	-1.17037	0.306158	-3.82275	0.000131972	0.00457138		Pjv1_00029897	297.984	2.82267	0.433414	6.51264	7.38409e-11	2.67269e-09		Pjv1_00013629	1330.71	-1.74465	0.178492	-9.7744	1.45012e-22	5.06011e-21
Pjv1_00029942	67.9842	-0.49831	0.345497	-1.4423	0.149218	0.999949		Pjv1_00008834	4804.22	-0.447777	0.126628	-3.53616	0.000405983	0.0136464		Pjv1_00006260	2219.47	-0.648975	0.169784	-3.82236	0.000132181	0.00457138		Pjv1_00029297	1580.3	-1.46203	0.224808	-6.50348	7.84851e-11	2.83632e-09		Pjv1_00029316	509.978	1.4887	0.152311	9.77411	1.45433e-22	5.06682e-21
Pjv1_00027267	140.457	-0.0158765	0.279346	-0.0568345	0.954677	0.999949		Pjv1_00002443	290.742	0.727767	0.206173	3.52988	0.000415743	0.0139414		Pjv1_00005203	2838.87	-1.40229	0.366981	-3.82115	0.000132828	0.00457723		Pjv1_00024844	894.083	0.996352	0.153238	6.502	7.92578e-11	2.85975e-09		Pjv1_00022489	396.573	11.663	1.19523	9.75799	1.70509e-22	5.93113e-21
Pjv1_00027268	386.451	-0.0200655	0.210676	-0.0952435	0.924121	0.999949		Pjv1_00011761	809.158	0.777406	0.220248	3.52968	0.000416065	0.0139414		Pjv1_00024981	356.801	-1.25098	0.327385	-3.82114	0.000132836	0.00457723		Pjv1_00003989	960.671	1.42961	0.219887	6.50156	7.94903e-11	2.86365e-09		Pjv1_00004738	406.975	1.55328	0.159223	9.75535	1.74991e-22	6.07753e-21
Pjv1_00027269	952.139	0.0527235	0.135924	0.38789	0.698098	0.999949		Pjv1_00011637	1007.18	0.868585	0.24625	3.52725	0.000419896	0.0140258		Pjv1_00018140	549.634	-1.10627	0.290123	-3.8131	0.000137235	0.00472141		Pjv1_00022250	5433.03	0.870763	0.133977	6.49935	8.06674e-11	2.89697e-09		Pjv1_00003935	1097.64	-1.35005	0.138409	-9.75406	1.77231e-22	6.14568e-21
Pjv1_00027270	290.464	-0.108653	0.185136	-0.58688	0.557284	0.999949		Pjv1_00014725	6.86086	5.98844	1.69774	3.5273	0.000419827	0.0140258		Pjv1_00019359	303.441	-0.987709	0.259083	-3.81233	0.000137664	0.00472876		Pjv1_00018321	1571.53	1.11483	0.171526	6.49946	8.06087e-11	2.89697e-09		Pjv1_00010351	19348	-1.10711	0.113675	-9.73921	2.05152e-22	7.10274e-21
Pjv1_00027271	325.896	-0.0967158	0.195291	-0.495239	0.620431	0.999949		Pjv1_00019558	1541.45	0.618929	0.175803	3.52059	0.000430585	0.0143381		Pjv1_00004228	3919.74	0.440793	0.115884	3.80374	0.000142526	0.00488277		Pjv1_00000725	318.609	2.73328	0.420782	6.49572	8.2635e-11	2.963e-09		Pjv1_00020273	797.367	1.6678	0.171424	9.72906	2.26681e-22	7.83587e-21
Pjv1_00027273	440.19	-0.119216	0.210661	-0.565912	0.571454	0.999949		Pjv1_00022229	1106.67	0.527882	0.149932	3.52081	0.000430234	0.0143381		Pjv1_00002532	435.698	-1.25459	0.329875	-3.80324	0.000142814	0.00488277		Pjv1_00016097	308.081	-2.09157	0.322134	-6.49285	8.42274e-11	3.01539e-09		Pjv1_00022687	1595.63	1.28563	0.132226	9.72298	2.40634e-22	8.30525e-21
Pjv1_00029957	3.19522	0.336878	1.31821	0.255556	0.798294	0.999949		Pjv1_00017975	881.578	0.893258	0.253982	3.51701	0.000436442	0.0145105		Pjv1_00003009	511.687	-1.39657	0.367194	-3.80336	0.000142746	0.00488277		Pjv1_00008839	1063.66	-1.18947	0.18324	-6.49132	8.50874e-11	3.04144e-09		Pjv1_00020160	108.862	-2.83613	0.291818	-9.71882	2.50678e-22	8.63845e-21
Pjv1_00027347	1077.53	-0.153482	0.16623	-0.92331	0.355846	0.999949		Pjv1_00011110	375.296	0.69289	0.197054	3.51625	0.000437681	0.0145291		Pjv1_00021181	444.215	-1.47061	0.386775	-3.80224	0.000143394	0.00489498		Pjv1_00021610	111.878	2.25417	0.347381	6.48904	8.63838e-11	3.08299e-09		Pjv1_00015643	998.475	-1.06089	0.109192	-9.71587	2.58043e-22	8.87844e-21
Pjv1_00027348	764.786	-0.237661	0.139032	-1.7094	0.0873773	0.999949		Pjv1_00012056	1300.36	3.24876	0.924226	3.51511	0.000439568	0.014562		Pjv1_00010609	3221.64	0.567387	0.149242	3.80179	0.000143656	0.00489633		Pjv1_00011970	1244.8	-0.97966	0.151175	-6.48029	9.15465e-11	3.26218e-09		Pjv1_00024193	276.555	9.44194	0.972698	9.70696	2.81609e-22	9.67424e-21
Pjv1_00027351	5380.99	0.0193859	0.156914	0.123544	0.901676	0.999949		Pjv1_00000753	1325.19	-0.574708	0.163509	-3.51483	0.000440036	0.014562		Pjv1_00012632	72.9562	2.41536	0.635525	3.80057	0.000144364	0.00491285		Pjv1_00029794	2192.41	1.22209	0.188614	6.4793	9.21513e-11	3.27865e-09		Pjv1_00018207	3810.61	1.02658	0.105767	9.7061	2.84009e-22	9.7416e-21
Pjv1_00027352	357.614	-0.273849	0.208498	-1.31344	0.189036	0.999949		Pjv1_00026819	567.006	-0.773834	0.220343	-3.51196	0.000444819	0.0146976		Pjv1_00010527	2014.17	-0.57858	0.152377	-3.79703	0.00014644	0.00497578		Pjv1_00026416	331.647	1.96863	0.303926	6.47733	9.33623e-11	3.3166e-09		Pjv1_00030142	686.8	12.4556	1.28339	9.70526	2.86332e-22	9.80609e-21
Pjv1_00027353	479.462	-0.226538	0.179696	-1.26067	0.207427	0.999949		Pjv1_00010318	1688.87	-0.839146	0.238985	-3.51129	0.00044594	0.0147119		Pjv1_00002693	246.014	-1.1544	0.304087	-3.79629	0.000146875	0.00498289		Pjv1_00001663	1131.71	1.32048	0.203948	6.47456	9.50865e-11	3.37264e-09		Pjv1_00005025	376.415	1.49735	0.154312	9.70337	2.91709e-22	9.97482e-21
Pjv1_00027354	12.8521	-0.963077	0.845356	-1.13926	0.254596	0.999949		Pjv1_00017292	2750.92	-0.684294	0.195227	-3.50512	0.000456403	0.0150339		Pjv1_00023485	1228.31	-1.02846	0.271005	-3.795	0.000147641	0.00500116		Pjv1_00026119	559.071	-1.67878	0.259434	-6.47092	9.74097e-11	3.44441e-09		Pjv1_00010751	1266.59	-1.07006	0.110347	-9.69725	3.09723e-22	1.05745e-20
Pjv1_00027355	304.985	-0.125845	0.232403	-0.541496	0.588166	0.999949		Pjv1_00001257	417.051	0.618382	0.176449	3.50459	0.000457314	0.0150407		Pjv1_00025483	109.387	0.988131	0.260681	3.79057	0.0001503	0.00508338		Pjv1_00002214	215.012	-1.4416	0.222776	-6.47107	9.73139e-11	3.44441e-09		Pjv1_00024689	551.785	1.73217	0.178646	9.6961	3.13253e-22	1.06786e-20
Pjv1_00027356	311.893	-0.100565	0.184496	-0.545079	0.585699	0.999949		Pjv1_00015888	586.233	0.522246	0.149115	3.50229	0.000461276	0.0150802		Pjv1_00009473	1695.12	0.578328	0.152611	3.78957	0.000150911	0.00508391		Pjv1_00029749	309.922	1.95853	0.303279	6.45785	1.06204e-10	3.74959e-09		Pjv1_00027702	2937.12	1.10527	0.114058	9.69041	3.31195e-22	1.12729e-20
Pjv1_00027357	582.596	-0.110225	0.179988	-0.612405	0.54027	0.999949		Pjv1_00003986	1724.86	-1.04412	0.298123	-3.50233	0.000461211	0.0150802		Pjv1_00026221	35193.1	-0.724417	0.191169	-3.7894	0.00015101	0.00508391		Pjv1_00024003	64.0516	8.51214	1.31949	6.4511	1.11038e-10	3.91424e-09		Pjv1_00011489	715.307	-1.55275	0.160349	-9.68354	3.54239e-22	1.20387e-20
Pjv1_00029935	926.879	0.280723	0.175475	1.59979	0.109644	0.999949		Pjv1_00018071	38.5812	-3.13564	0.895426	-3.50185	0.000462043	0.0150802		Pjv1_00026186	588.983	0.782799	0.206561	3.78967	0.000150845	0.00508391		Pjv1_00003121	33.586	8.54274	1.32583	6.44331	1.16894e-10	4.11439e-09		Pjv1_00013465	367.224	2.15232	0.22229	9.6825	3.57843e-22	1.21426e-20
Pjv1_00026669	847.938	0.015313	0.16842	0.0909216	0.927555	0.999949		Pjv1_00022274	1845.49	0.577954	0.164987	3.50303	0.000459989	0.0150802		Pjv1_00006485	74.187	2.60928	0.688997	3.78707	0.000152435	0.00512406		Pjv1_00017715	546.655	-1.79181	0.278426	-6.43549	1.23074e-10	4.3253e-09		Pjv1_00005849	166.42	-2.6242	0.27106	-9.68125	3.62247e-22	1.22732e-20
Pjv1_00026671	601.289	-0.34087	0.254443	-1.33967	0.180353	0.999949		Pjv1_00008534	1602.28	-0.946637	0.270317	-3.50195	0.000461872	0.0150802		Pjv1_00019752	174.481	0.813195	0.214801	3.78581	0.000153209	0.00514221		Pjv1_00012974	2031.39	-0.779248	0.121408	-6.41841	1.37707e-10	4.83215e-09		Pjv1_00008787	6039.67	-0.989453	0.102209	-9.68068	3.64271e-22	1.23229e-20
Pjv1_00026672	12473.3	0.0306114	0.158152	0.193557	0.846523	0.999949		Pjv1_00015174	139.78	1.49011	0.425977	3.49809	0.000468598	0.0152709		Pjv1_00007222	5451.58	0.642864	0.169904	3.78368	0.000154526	0.00517637		Pjv1_00021591	1173.58	1.96078	0.305635	6.41545	1.40407e-10	4.91937e-09		Pjv1_00021654	1836.97	-1.13131	0.116923	-9.67569	3.82503e-22	1.292e-20
Pjv1_00026604	1.11806	3.38053	3.02605	1.11714	0.263933	0.999949		Pjv1_00005995	145.7	-0.832748	0.23822	-3.49571	0.0004728	0.0153844		Pjv1_00024511	396.617	-0.875536	0.231415	-3.7834	0.000154698	0.00517637		Pjv1_00014954	148.351	1.78546	0.278455	6.41203	1.43599e-10	5.02357e-09		Pjv1_00017715	441.409	-1.97917	0.204675	-9.6698	4.05176e-22	1.3665e-20
Pjv1_00026605	401.014	-0.330435	0.192139	-1.71977	0.0854743	0.999949		Pjv1_00012640	657.999	0.536661	0.153585	3.49423	0.000475435	0.0154466		Pjv1_00013482	293.229	-1.28809	0.340531	-3.7826	0.000155199	0.00517738		Pjv1_00021829	822.84	1.35509	0.211345	6.41173	1.43877e-10	5.02563e-09		Pjv1_00010300	3935.05	-1.18203	0.122269	-9.66748	4.14474e-22	1.39573e-20
Pjv1_00030171	3.39885	0.808554	2.05159	0.394111	0.693499	0.999949		Pjv1_00014493	42.6912	2.35849	0.675138	3.49335	0.000476995	0.0154738		Pjv1_00018339	1977.99	-0.867511	0.229334	-3.78275	0.000155108	0.00517738		Pjv1_00011530	265.603	2.7926	0.435882	6.40678	1.48621e-10	5.18346e-09		Pjv1_00022821	330.954	2.0317	0.210211	9.66503	4.24493e-22	1.4273e-20
Pjv1_00028201	319.156	0.108731	0.19645	0.553478	0.579936	0.999949		Pjv1_00019285	98.9248	-1.77945	0.510071	-3.48863	0.000485498	0.0157257		Pjv1_00012815	409.149	0.744809	0.196959	3.78154	0.000155862	0.00519162		Pjv1_00028474	183.143	1.62841	0.254731	6.39264	1.63044e-10	5.67788e-09		Pjv1_00013989	4505.07	-0.96199	0.0995916	-9.65935	4.48705e-22	1.50643e-20
Pjv1_00030060	465.032	0.222133	0.19818	1.12086	0.262347	0.999949		Pjv1_00003351	43.5092	-2.07731	0.595722	-3.48704	0.000488395	0.0157956		Pjv1_00028003	1623.64	1.00628	0.266395	3.77738	0.000158488	0.00527111		Pjv1_00029761	285.306	-1.79628	0.281043	-6.3915	1.64266e-10	5.71177e-09		Pjv1_00002045	3334.63	1.21168	0.12551	9.65405	4.72517e-22	1.58397e-20
Pjv1_00030124	1.30959	-4.02179	3.5068	-1.14685	0.251442	0.999949		Pjv1_00022660	2931.34	-0.807773	0.23178	-3.48509	0.000491968	0.0158871		Pjv1_00011774	218.737	1.65767	0.439622	3.77067	0.000162812	0.00539858		Pjv1_00023832	5526.11	1.00061	0.156698	6.38559	1.70737e-10	5.92783e-09		Pjv1_00008624	96.382	-3.30961	0.342896	-9.65193	4.82385e-22	1.6146e-20
Pjv1_00030105	139.56	0.254917	0.244976	1.04058	0.298072	0.999949		Pjv1_00006422	4786.13	-0.483547	0.138766	-3.48463	0.000492818	0.0158906		Pjv1_00001649	339.532	-1.03146	0.27353	-3.77092	0.000162646	0.00539858		Pjv1_00001223	1357.47	1.29661	0.203121	6.38344	1.73156e-10	6.00275e-09		Pjv1_00027097	1013.31	1.17846	0.122127	9.64941	4.94374e-22	1.65224e-20
Pjv1_00026455	474.956	0.169855	0.193776	0.876552	0.38073	0.999949		Pjv1_00009180	1852.78	0.48451	0.139289	3.47846	0.000504302	0.0162364		Pjv1_00013903	204.232	-0.98714	0.261969	-3.76816	0.000164454	0.00544481		Pjv1_00021236	45.0494	7.15599	1.12124	6.38218	1.74581e-10	6.04191e-09		Pjv1_00019025	245.592	1.98783	0.206247	9.6381	5.51981e-22	1.84199e-20
Pjv1_00026456	5.84051	0.359223	1.05114	0.341745	0.732543	0.999949		Pjv1_00009443	1538.16	-0.637317	0.183322	-3.47649	0.000508016	0.0163155		Pjv1_00027427	143.682	-0.946934	0.251491	-3.76527	0.000166368	0.0054999		Pjv1_00024013	170.43	6.64412	1.04108	6.38198	1.74812e-10	6.04191e-09		Pjv1_00006176	4530	-1.21578	0.126223	-9.63202	5.85652e-22	1.95141e-20
Pjv1_00026458	1187.25	0.0557233	0.165268	0.33717	0.735989	0.999949		Pjv1_00016618	1095.15	0.621004	0.178637	3.47635	0.000508286	0.0163155		Pjv1_00028474	144.618	0.979294	0.260319	3.7619	0.000168631	0.00556633		Pjv1_00008626	152.39	-2.51475	0.394089	-6.38119	1.75723e-10	6.06428e-09		Pjv1_00002952	456.911	1.70069	0.176733	9.62289	6.4006e-22	2.1295e-20
Pjv1_00026459	2682.52	0.00817514	0.112534	0.072646	0.942088	0.999949		Pjv1_00010324	649.845	0.785687	0.226116	3.47471	0.00051141	0.0163912		Pjv1_00009178	299.367	-0.89494	0.23799	-3.7604	0.000169639	0.00558657		Pjv1_00017678	163.842	-2.0674	0.324014	-6.38058	1.76413e-10	6.07897e-09		Pjv1_00018455	408.975	1.66103	0.172642	9.62125	6.50351e-22	2.16049e-20
Pjv1_00026460	1577	0.0727907	0.161722	0.450099	0.652639	0.999949		Pjv1_00001313	129.259	1.3246	0.381391	3.47309	0.000514505	0.0164657		Pjv1_00022878	399.039	-0.721331	0.191831	-3.76024	0.000169752	0.00558657		Pjv1_00012846	364.091	1.47799	0.231781	6.37666	1.80994e-10	6.2275e-09		Pjv1_00024925	1701.06	1.19713	0.124457	9.61885	6.65701e-22	2.20817e-20
Pjv1_00026461	40.8293	0.43504	0.552477	0.787435	0.431027	0.999949		Pjv1_00015806	423.845	-1.67765	0.483592	-3.46914	0.000522136	0.0166849		Pjv1_00004495	1777.09	0.757774	0.201701	3.75691	0.000172023	0.00565286		Pjv1_00011725	4690.45	-0.872895	0.13691	-6.37569	1.82137e-10	6.25744e-09		Pjv1_00018995	1182.09	6.85613	0.713028	9.61552	6.87604e-22	2.27402e-20
Pjv1_00026462	147.173	0.294368	0.270445	1.08846	0.276392	0.999949		Pjv1_00004673	5.1472	5.56314	1.60412	3.46804	0.000524273	0.0167282		Pjv1_00005017	502.753	-0.843263	0.224482	-3.75648	0.000172323	0.00565426		Pjv1_00028125	21121.4	-1.10888	0.173981	-6.37359	1.84657e-10	6.33455e-09		Pjv1_00021420	618.009	1.54566	0.160745	9.6156	6.87067e-22	2.27402e-20
Pjv1_00029428	200.534	-0.270506	0.194675	-1.38953	0.164673	0.999949		Pjv1_00009362	12.4332	3.61658	1.04335	3.46632	0.000527634	0.0168104		Pjv1_00012821	732.163	0.866354	0.230739	3.7547	0.00017355	0.00568602		Pjv1_00007113	480.856	-1.38905	0.218112	-6.36855	1.90823e-10	6.53631e-09		Pjv1_00003836	3849.01	-1.0454	0.10892	-9.59785	8.16325e-22	2.6957e-20
Pjv1_00029429	352.244	0.0793617	0.224929	0.352829	0.724216	0.999949		Pjv1_00007395	1690.97	-0.654812	0.188947	-3.46558	0.000529082	0.0168314		Pjv1_00005206	487.39	-1.08558	0.289693	-3.74734	0.00017872	0.00582936		Pjv1_00025999	1419.37	-0.865742	0.135948	-6.36817	1.91293e-10	6.54269e-09		Pjv1_00017254	9741.74	-2.9498	0.307421	-9.5953	8.36761e-22	2.75907e-20
Pjv1_00026629	6716.47	0.159206	0.111632	1.42617	0.153819	0.999949		Pjv1_00015412	2542.57	0.963242	0.277997	3.46494	0.000530346	0.0168466		Pjv1_00019145	558.201	0.838424	0.223695	3.74807	0.0001782	0.00582936		Pjv1_00016190	580.616	-1.63741	0.257192	-6.36648	1.9341e-10	6.60525e-09		Pjv1_00010993	568.799	-1.92701	0.200863	-9.59364	8.50288e-22	2.79921e-20
Pjv1_00029640	15.5719	0.0310825	0.671684	0.0462755	0.963091	0.999949		Pjv1_00027772	1410.08	-0.613221	0.177073	-3.4631	0.000533999	0.0169123		Pjv1_00018495	304.05	0.791784	0.211279	3.74757	0.000178557	0.00582936		Pjv1_00009464	640.387	2.01673	0.317544	6.35102	2.13889e-10	7.29382e-09		Pjv1_00002975	676.478	2.12393	0.221392	9.5935	8.5146e-22	2.79921e-20
Pjv1_00011046	1126.18	-0.0499413	0.188386	-0.265101	0.790932	0.999949		Pjv1_00013187	865.666	0.675276	0.194982	3.46328	0.000533633	0.0169123		Pjv1_00021016	1526.95	0.949953	0.253643	3.74523	0.000180225	0.00586974		Pjv1_00004129	316.169	2.00738	0.316292	6.34661	2.20114e-10	7.49497e-09		Pjv1_00028447	1277.85	1.06638	0.111216	9.58834	8.95117e-22	2.93837e-20
Pjv1_00011047	1367.79	-0.01932	0.138414	-0.139582	0.888991	0.999949		Pjv1_00024634	945.602	0.604432	0.174614	3.46153	0.000537113	0.0169858		Pjv1_00024582	20.455	3.4596	0.924108	3.74372	0.000181313	0.00589643		Pjv1_00008262	135.752	-2.13979	0.337413	-6.34176	2.2716e-10	7.72344e-09		Pjv1_00020797	1718.17	-1.0402	0.108581	-9.57993	9.71151e-22	3.18325e-20
Pjv1_00011048	324.973	-0.181394	0.26841	-0.675809	0.499162	0.999949		Pjv1_00003077	671.958	-0.504936	0.145899	-3.46085	0.000538466	0.0170034		Pjv1_00000716	398.077	-0.976981	0.261061	-3.74234	0.000182312	0.00592016		Pjv1_00001732	2525.78	-1.28246	0.202374	-6.33709	2.34152e-10	7.94942e-09		Pjv1_00000151	2341.19	-1.0984	0.114795	-9.56837	1.08604e-21	3.55456e-20
Pjv1_00011049	1918.94	-0.0514561	0.19683	-0.261425	0.793765	0.999949		Pjv1_00004530	17.9225	5.14151	1.48588	3.46025	0.000539683	0.0170167		Pjv1_00021204	400.424	1.01965	0.27249	3.74196	0.000182591	0.00592047		Pjv1_00020812	1529.24	-2.06638	0.326239	-6.33394	2.38979e-10	8.10131e-09		Pjv1_00004694	803.406	1.55138	0.162172	9.56625	1.10853e-21	3.62284e-20
Pjv1_00011050	486.215	0.0559628	0.219664	0.254766	0.798904	0.999949		Pjv1_00026306	214.476	-0.973782	0.281579	-3.45829	0.000543621	0.0171157		Pjv1_00018496	237.564	-0.951464	0.254295	-3.74157	0.000182872	0.00592085		Pjv1_00006405	410.04	2.30762	0.364483	6.33123	2.4321e-10	8.23261e-09		Pjv1_00007033	2335.98	1.40914	0.147334	9.56428	1.1298e-21	3.68331e-20
Pjv1_00011051	619.62	-0.0108305	0.665071	-0.0162848	0.987007	0.999949		Pjv1_00015289	21.1645	-2.24229	0.648519	-3.45756	0.000545095	0.0171368		Pjv1_00027883	527.528	0.740412	0.198008	3.7393	0.00018453	0.00596574		Pjv1_00002208	3055.98	0.718107	0.113452	6.32962	2.45767e-10	8.30693e-09		Pjv1_00022306	310.998	-2.71459	0.283827	-9.56423	1.13036e-21	3.68331e-20
Pjv1_00011052	642.641	-0.0491501	0.173359	-0.283516	0.776782	0.999949		Pjv1_00002370	1077.76	-0.457344	0.132423	-3.45367	0.000553013	0.0173374		Pjv1_00029679	374.381	0.768625	0.20567	3.73718	0.000186097	0.00600757		Pjv1_00020371	4324.2	0.749497	0.118511	6.3243	2.54385e-10	8.5856e-09		Pjv1_00016116	122.96	2.92358	0.305695	9.56372	1.13595e-21	3.69609e-20
Pjv1_00011053	44.0826	-0.229422	0.609259	-0.37656	0.706501	0.999949		Pjv1_00006773	102.243	-0.928454	0.268865	-3.45323	0.000553908	0.0173374		Pjv1_00019485	1105.59	-1.3081	0.350265	-3.7346	0.00018801	0.00606043		Pjv1_00008624	156.593	-2.69112	0.42617	-6.31465	2.70768e-10	9.12511e-09		Pjv1_00023018	339.607	11.4393	1.19643	9.56118	1.16423e-21	3.78256e-20
Pjv1_00011054	5.63275	0.300846	1.61162	0.186673	0.851917	0.999949		Pjv1_00026717	5776.79	-0.574908	0.166469	-3.45355	0.000553253	0.0173374		Pjv1_00011049	1460.54	-1.06466	0.285113	-3.73419	0.00018832	0.00606153		Pjv1_00015277	155.699	3.14941	0.499553	6.30447	2.89186e-10	9.73154e-09		Pjv1_00021193	994.658	1.26334	0.132207	9.55583	1.22596e-21	3.97729e-20
Pjv1_00011055	6304.48	-0.0275093	0.154738	-0.17778	0.858896	0.999949		Pjv1_00015032	11.7349	4.95914	1.43661	3.45198	0.000556492	0.0173928		Pjv1_00030060	821.816	0.629284	0.168546	3.73361	0.000188757	0.0060667		Pjv1_00000519	1107.88	-0.876941	0.139275	-6.29645	3.0454e-10	1.02333e-08		Pjv1_00022488	354.299	11.5004	1.20362	9.55478	1.23842e-21	4.01183e-20
Pjv1_00011056	534.632	0.0169453	0.181125	0.0935557	0.925462	0.999949		Pjv1_00020060	3035.24	0.380985	0.110449	3.4494	0.000561824	0.0175338		Pjv1_00014064	754.816	-0.59242	0.158714	-3.73262	0.000189495	0.00608153		Pjv1_00005745	850.064	1.24277	0.19746	6.2938	3.09794e-10	1.03946e-08		Pjv1_00008466	2008.9	1.40269	0.146859	9.55128	1.28102e-21	4.14377e-20
Pjv1_00011057	16.1135	0.141855	0.676326	0.209743	0.833868	0.999949		Pjv1_00017678	255.564	-1.15877	0.336131	-3.44738	0.000566055	0.0176401		Pjv1_00005173	36.1467	2.88354	0.772737	3.73159	0.000190277	0.00609774		Pjv1_00012962	790.417	-1.2754	0.202763	-6.29011	3.17247e-10	1.06292e-08		Pjv1_00014682	1304.68	-2.05066	0.214759	-9.54867	1.31371e-21	4.24331e-20
Pjv1_00011058	4413.54	0.0230541	0.137138	0.168109	0.866498	0.999949		Pjv1_00005589	106.756	-2.28165	0.662105	-3.44605	0.000568855	0.0177016		Pjv1_00004339	652.577	-1.18637	0.318032	-3.73036	0.000191207	0.00611862		Pjv1_00019676	3766.87	1.70579	0.271476	6.28338	3.31287e-10	1.10834e-08		Pjv1_00020327	3768.9	1.25516	0.131469	9.54719	1.3326e-21	4.29809e-20
Pjv1_00011059	5.92561	-0.364596	1.95069	-0.186906	0.851735	0.999949		Pjv1_00012358	4511.56	0.59536	0.172807	3.44523	0.00057057	0.0177291		Pjv1_00027832	434.532	-0.658545	0.176682	-3.72729	0.000193548	0.00618453		Pjv1_00012741	706.293	-1.52909	0.243413	-6.28187	3.34532e-10	1.11757e-08		Pjv1_00004871	2594.8	-1.09357	0.114588	-9.54348	1.38124e-21	4.44848e-20
Pjv1_00011060	1154.99	-0.0960333	0.147266	-0.65211	0.51433	0.999949		Pjv1_00007376	42.9395	1.58272	0.459516	3.44432	0.000572491	0.017763		Pjv1_00020081	105.002	-1.18723	0.318751	-3.72465	0.00019559	0.0062407		Pjv1_00008619	254.943	-1.78866	0.28481	-6.2802	3.3814e-10	1.12799e-08		Pjv1_00001407	161.62	-2.15698	0.226176	-9.53671	1.47433e-21	4.74141e-20
Pjv1_00011061	586.686	0.15005	0.252445	0.594389	0.552252	0.999949		Pjv1_00003264	169.763	-1.13567	0.329774	-3.4438	0.000573604	0.0177718		Pjv1_00027034	15.5076	-3.51416	0.943751	-3.72361	0.000196395	0.00625733		Pjv1_00006824	151.216	-1.92112	0.306422	-6.26953	3.62143e-10	1.2063e-08		Pjv1_00021164	2137.01	-1.2759	0.134001	-9.52151	1.70676e-21	5.48093e-20
Pjv1_00011062	183.576	0.0116882	0.206973	0.0564722	0.954966	0.999949		Pjv1_00013808	4683.3	0.602867	0.175088	3.44321	0.000574842	0.0177843		Pjv1_00002746	135.135	1.28121	0.344515	3.71888	0.000200109	0.00636642		Pjv1_00015744	1068.96	0.969033	0.154614	6.26742	3.67079e-10	1.22098e-08		Pjv1_00016541	43611.1	-0.871338	0.0915304	-9.51965	1.7376e-21	5.5719e-20
Pjv1_00011063	126.618	-0.389387	0.405527	-0.960202	0.336954	0.999949		Pjv1_00024337	350.384	-0.786201	0.228436	-3.44167	0.000578129	0.0178602		Pjv1_00019422	72.4709	1.30518	0.351322	3.71504	0.000203171	0.00645451		Pjv1_00024774	5865.12	-1.05676	0.168725	-6.26324	3.77054e-10	1.25234e-08		Pjv1_00029169	486.801	2.05185	0.215587	9.51751	1.77376e-21	5.67962e-20
Pjv1_00011064	236.586	-0.0897974	0.208542	-0.430596	0.666762	0.999949		Pjv1_00009446	952.009	-0.705626	0.205115	-3.44016	0.000581379	0.0178873		Pjv1_00000521	140.978	-0.978043	0.263368	-3.7136	0.000204328	0.0064763		Pjv1_00005929	1293.82	1.01287	0.161748	6.26201	3.80045e-10	1.26045e-08		Pjv1_00026117	266.17	2.01312	0.211545	9.51624	1.79559e-21	5.74121e-20
Pjv1_00011065	1745.89	-0.120143	0.132205	-0.908757	0.363478	0.999949		Pjv1_00028356	4238.89	0.535976	0.15582	3.4397	0.000582354	0.0178873		Pjv1_00022047	138.149	-1.05455	0.28398	-3.71346	0.000204446	0.0064763		Pjv1_00014657	152.027	1.57161	0.25101	6.26114	3.82167e-10	1.26567e-08		Pjv1_00021883	392.379	2.33043	0.244955	9.51367	1.84044e-21	5.87614e-20
Pjv1_00011067	480.369	0.477652	0.240248	1.98816	0.0467938	0.999949		Pjv1_00002200	589.271	0.482853	0.14037	3.43986	0.000582012	0.0178873		Pjv1_00028326	5169.45	-0.650771	0.17528	-3.71275	0.000205023	0.0064852		Pjv1_00015792	152.565	10.7276	1.71389	6.25921	3.86937e-10	1.27962e-08		Pjv1_00019859	2792.4	-0.990119	0.104121	-9.50935	1.91865e-21	6.11704e-20
Pjv1_00011068	36.6719	-0.0259541	0.455237	-0.0570121	0.954536	0.999949		Pjv1_00000855	234.181	0.859149	0.249692	3.44083	0.000579939	0.0178873		Pjv1_00026432	6.63024	6.19476	1.66919	3.71123	0.000206253	0.00651474		Pjv1_00006195	775.113	1.06863	0.170818	6.25595	3.95094e-10	1.30472e-08		Pjv1_00029434	2431.73	-1.61351	0.169788	-9.50306	2.0381e-21	6.48854e-20
Pjv1_00011069	135.362	0.0672597	0.274629	0.244912	0.806525	0.999949		Pjv1_00018911	965.189	0.596719	0.173687	3.4356	0.000591253	0.0181346		Pjv1_00028325	2065.01	-0.804368	0.216947	-3.70768	0.000209169	0.00659739		Pjv1_00014614	323.542	-1.42719	0.228171	-6.25491	3.97755e-10	1.31162e-08		Pjv1_00001002	2375.8	-1.02554	0.108095	-9.4874	2.36878e-21	7.53046e-20
Pjv1_00011070	13748.3	-0.020548	0.138562	-0.148294	0.88211	0.999949		Pjv1_00002520	178.172	0.748231	0.217962	3.43285	0.000597281	0.0182932		Pjv1_00008284	2962.16	0.483534	0.130469	3.70612	0.00021046	0.00662857		Pjv1_00006073	1552.19	4.11925	0.659191	6.24895	4.1322e-10	1.36067e-08		Pjv1_00029814	499.466	-1.30389	0.137499	-9.48288	2.47357e-21	7.84111e-20
Pjv1_00011071	751.77	-0.00142227	0.14715	-0.00966541	0.992288	0.999949		Pjv1_00006207	37.454	1.71892	0.501176	3.42977	0.000604084	0.0184751		Pjv1_00002520	244.093	0.83907	0.226492	3.70464	0.000211688	0.00665772		Pjv1_00022161	360.644	2.52722	0.404661	6.24528	4.23038e-10	1.391e-08		Pjv1_00029023	351.5	6.57729	0.693589	9.48298	2.47118e-21	7.84111e-20
Pjv1_00011072	98.5824	-0.169955	0.341044	-0.498338	0.618246	0.999949		Pjv1_00006410	144.939	-1.3184	0.384884	-3.42544	0.000613811	0.0187407		Pjv1_00012713	233.396	1.02141	0.275797	3.70347	0.00021267	0.00667906		Pjv1_00005322	228.448	1.98411	0.317738	6.24448	4.25208e-10	1.39614e-08		Pjv1_00011395	470.099	2.12285	0.223871	9.48243	2.48427e-21	7.86377e-20
Pjv1_00011073	667.05	0.00740958	0.163329	0.045366	0.963816	0.999949		Pjv1_00001267	1652.61	0.50784	0.148275	3.425	0.000614808	0.0187407		Pjv1_00008626	180.818	-1.05187	0.284178	-3.70145	0.000214372	0.00671334		Pjv1_00016591	578.93	1.65585	0.265352	6.24021	4.36972e-10	1.43272e-08		Pjv1_00003318	185.38	2.31857	0.244615	9.47848	2.58016e-21	8.15565e-20
Pjv1_00011074	121.984	-0.163971	0.346183	-0.473653	0.635747	0.999949		Pjv1_00005726	917.621	0.450541	0.131555	3.42474	0.000615397	0.0187407		Pjv1_00012671	5226.51	-0.499393	0.134918	-3.70145	0.000214368	0.00671334		Pjv1_00020286	668.327	-1.73855	0.279093	-6.22926	4.68638e-10	1.53435e-08		Pjv1_00026831	342.473	1.96585	0.20753	9.47259	2.7299e-21	8.61667e-20
Pjv1_00011075	1.72438	-0.128441	2.01199	-0.0638377	0.949099	0.999949		Pjv1_00000963	520.778	0.594637	0.173713	3.4231	0.000619123	0.0187473		Pjv1_00006953	1895.03	-0.853609	0.230796	-3.69854	0.000216842	0.00678102		Pjv1_00016284	31.1902	8.44204	1.35571	6.22701	4.7542e-10	1.55435e-08		Pjv1_00016109	114.082	2.89917	0.306507	9.45873	3.117e-21	9.82453e-20
Pjv1_00011076	0.868497	0.532982	3.43549	0.15514	0.876711	0.999949		Pjv1_00019569	75.9298	-1.14036	0.333064	-3.42385	0.000617412	0.0187473		Pjv1_00000708	58.1946	2.34445	0.634099	3.69729	0.000217912	0.00680481		Pjv1_00006779	4257.22	1.37675	0.221269	6.22206	4.9066e-10	1.60189e-08		Pjv1_00009285	441.124	-2.15061	0.227441	-9.4557	3.2087e-21	1.00992e-19
Pjv1_00011077	114.806	5.37957e-05	0.392377	0.000137102	0.999891	0.999949		Pjv1_00024402	862.84	0.575751	0.16818	3.42342	0.000618386	0.0187473		Pjv1_00022691	57.7318	3.26062	0.882475	3.69486	0.000220011	0.00686061		Pjv1_00028425	212.68	11.2071	1.80136	6.22146	4.92552e-10	1.60579e-08		Pjv1_00005739	415.239	1.89705	0.200672	9.45349	3.27705e-21	1.02997e-19
Pjv1_00011080	106.677	0.241904	0.297356	0.813518	0.415921	0.999949		Pjv1_00000640	2690.07	-0.635411	0.185594	-3.42367	0.000617821	0.0187473		Pjv1_00017599	351.396	-1.44462	0.391289	-3.69194	0.000222549	0.0069299		Pjv1_00012407	1072.52	-1.11203	0.178795	-6.21962	4.98355e-10	1.62241e-08		Pjv1_00022477	215.331	2.06338	0.218313	9.45147	3.34108e-21	1.04861e-19
Pjv1_00011081	764.684	-0.132487	0.156557	-0.84625	0.397413	0.999949		Pjv1_00003243	3642.91	0.510173	0.149104	3.4216	0.000622548	0.0188244		Pjv1_00019198	1080.17	0.590181	0.15993	3.69025	0.000224034	0.00695643		Pjv1_00026709	549.498	-0.991661	0.159459	-6.2189	5.0064e-10	1.62754e-08		Pjv1_00017036	313.46	1.7509	0.185311	9.44846	3.43866e-21	1.0777e-19
Pjv1_00011082	181.216	-0.350404	0.213571	-1.64069	0.100862	0.999949		Pjv1_00014590	4055.52	0.431836	0.126243	3.42068	0.000624653	0.0188613		Pjv1_00017030	131.51	-1.17861	0.319367	-3.69044	0.000223863	0.00695643		Pjv1_00014213	27.2874	8.24035	1.32569	6.2159	5.10327e-10	1.65669e-08		Pjv1_00002506	2304.85	1.85631	0.196525	9.44565	3.53211e-21	1.10543e-19
Pjv1_00011085	49.1163	-0.64374	0.621027	-1.03657	0.299935	0.999949		Pjv1_00019198	783.344	0.538254	0.157415	3.41934	0.000627743	0.0189279		Pjv1_00001948	160.763	-2.03352	0.551838	-3.685	0.000228704	0.00709144		Pjv1_00013484	1853.98	1.09876	0.176789	6.21512	5.1285e-10	1.66253e-08		Pjv1_00010718	429.537	-2.14876	0.227527	-9.44398	3.58886e-21	1.12161e-19
Pjv1_00011086	85.2614	-0.270952	0.414149	-0.654238	0.512958	0.999949		Pjv1_00022864	191.506	-0.905965	0.265057	-3.418	0.000630837	0.0189944		Pjv1_00022987	27432.9	0.777501	0.21104	3.68414	0.000229479	0.00710077		Pjv1_00030030	82.7519	2.96102	0.47661	6.21266	5.2095e-10	1.68641e-08		Pjv1_00002123	682.856	1.70614	0.180835	9.43477	3.9184e-21	1.22287e-19
Pjv1_00011087	175.484	-0.0924075	0.259515	-0.356078	0.721782	0.999949		Pjv1_00013688	1881.36	-0.572838	0.167631	-3.41726	0.00063256	0.0190195		Pjv1_00026952	661.998	0.6395	0.173591	3.68395	0.000229651	0.00710077		Pjv1_00001310	2827.53	-1.55509	0.250335	-6.21205	5.22973e-10	1.69058e-08		Pjv1_00020109	1401.05	-1.37617	0.145992	-9.42632	4.24716e-21	1.32361e-19
Pjv1_00011088	370.249	-0.379165	0.197969	-1.91528	0.0554574	0.999949		Pjv1_00018753	515.479	0.898506	0.263093	3.41517	0.00063743	0.0191207		Pjv1_00022074	973.192	0.785163	0.213162	3.68341	0.000230138	0.00710584		Pjv1_00003533	2282.19	1.46067	0.235306	6.20753	5.38252e-10	1.73753e-08		Pjv1_00020598	1560.09	1.3778	0.146195	9.42439	4.32599e-21	1.34628e-19
Pjv1_00011089	154.689	0.0335024	0.416326	0.0804717	0.935862	0.999949		Pjv1_00019736	920.426	0.618598	0.181139	3.41505	0.000637714	0.0191207		Pjv1_00024174	2497.28	-0.57693	0.156681	-3.6822	0.000231231	0.00712956		Pjv1_00021016	2422.36	1.37251	0.221179	6.20545	5.45413e-10	1.75817e-08		Pjv1_00013390	605.677	-1.95416	0.207711	-9.40809	5.05251e-21	1.57017e-19
Pjv1_00011090	81.6029	-0.527453	0.379794	-1.38879	0.164898	0.999949		Pjv1_00008469	212.13	-1.56871	0.459682	-3.41261	0.000643451	0.0192387		Pjv1_00021130	1995.42	-1.20977	0.328807	-3.67927	0.000233902	0.00719176		Pjv1_00001189	1262.13	-1.87545	0.30227	-6.20455	5.48544e-10	1.76579e-08		Pjv1_00024972	4586.62	0.965006	0.102664	9.39961	5.4767e-21	1.69962e-19
Pjv1_00027172	3.38246	-0.701212	1.7007	-0.412309	0.680113	0.999949		Pjv1_00023337	2199.51	0.54072	0.158445	3.41268	0.000643282	0.0192387		Pjv1_00006824	168.908	-0.91768	0.249397	-3.6796	0.0002336	0.00719176		Pjv1_00003270	929.418	1.49181	0.240545	6.20179	5.58244e-10	1.7945e-08		Pjv1_00027838	403.762	2.10198	0.223733	9.39504	5.71971e-21	1.77255e-19
Pjv1_00027174	1.07105	1.31163	3.22083	0.407233	0.683837	0.999949		Pjv1_00010666	344.998	0.695187	0.203806	3.41102	0.000647196	0.0193135		Pjv1_00026666	125.561	4.75471	1.29246	3.67879	0.00023434	0.00719516		Pjv1_00029545	240.235	1.66988	0.269321	6.20035	5.63383e-10	1.80849e-08		Pjv1_00026120	3340.22	1.07868	0.114844	9.39257	5.85531e-21	1.80951e-19
Pjv1_00030304	1.98208	1.32465	2.72215	0.486618	0.626529	0.999949		Pjv1_00003578	71.1373	-2.28658	0.670469	-3.41042	0.00064864	0.0193135		Pjv1_00021654	2941.24	-0.953612	0.259365	-3.67672	0.000236249	0.00724365		Pjv1_00024034	428.101	-2.11897	0.34205	-6.19491	5.83181e-10	1.86943e-08		Pjv1_00028325	1143.98	-2.06681	0.220044	-9.39271	5.84747e-21	1.80951e-19
Pjv1_00028386	777.745	-0.0634989	0.164942	-0.384976	0.700255	0.999949		Pjv1_00018603	8.82334	-3.78486	1.1098	-3.41041	0.000648661	0.0193135		Pjv1_00024819	808.806	-0.991865	0.270107	-3.67212	0.000240549	0.00736523		Pjv1_00014303	2644.25	1.23325	0.199194	6.19117	5.97183e-10	1.91165e-08		Pjv1_00018994	707.166	6.17824	0.657929	9.39044	5.97482e-21	1.84387e-19
Pjv1_00028389	185	0.0683589	0.22067	0.309779	0.756729	0.999949		Pjv1_00003452	388.299	-0.707209	0.207424	-3.40949	0.000650843	0.0193515		Pjv1_00014110	2522.36	1.12865	0.307682	3.66822	0.000244243	0.00745786		Pjv1_00015558	358.55	2.3081	0.372828	6.19079	5.98647e-10	1.91367e-08		Pjv1_00006771	1327.7	-1.05862	0.112761	-9.38813	6.10744e-21	1.88218e-19
Pjv1_00026751	679.759	0.0194015	0.16819	0.115355	0.908164	0.999949		Pjv1_00015899	8603.94	0.709002	0.208	3.40866	0.000652818	0.0193832		Pjv1_00020908	251.928	1.97711	0.538986	3.66821	0.000244253	0.00745786		Pjv1_00009909	165.94	-1.73199	0.28002	-6.18524	6.20069e-10	1.9794e-08		Pjv1_00002756	1064.04	1.31807	0.140464	9.38368	6.37111e-21	1.96071e-19
Pjv1_00026752	365.52	-0.200899	0.197996	-1.01466	0.310266	0.999949		Pjv1_00026173	2922.73	0.429598	0.126083	3.40725	0.000656201	0.0194567		Pjv1_00022855	31.646	3.29782	0.899293	3.66712	0.000245298	0.00747937		Pjv1_00002097	219.946	1.26901	0.205293	6.18145	6.35138e-10	2.02469e-08		Pjv1_00027907	744.595	1.40177	0.149456	9.3792	6.6475e-21	2.04293e-19
Pjv1_00026753	20.5953	-0.166614	0.569539	-0.292541	0.769873	0.999949		Pjv1_00013886	154.297	-1.26278	0.370688	-3.40657	0.00065784	0.0194783		Pjv1_00022733	3550.76	-0.595774	0.162647	-3.66298	0.000249298	0.00758194		Pjv1_00017880	149.654	1.89781	0.307177	6.17823	6.48247e-10	2.06362e-08		Pjv1_00025428	22711.3	-0.924801	0.0986386	-9.37565	6.87524e-21	2.10999e-19
Pjv1_00026754	0.950178	-1.16185	2.89885	-0.400797	0.688569	0.999949		Pjv1_00015381	75.6833	-1.54239	0.453091	-3.40415	0.000663706	0.0196103		Pjv1_00006243	59.4971	1.60446	0.438027	3.66292	0.000249352	0.00758194		Pjv1_00015083	3502.58	-1.59381	0.257996	-6.17766	6.50571e-10	2.06815e-08		Pjv1_00029104	895.129	-1.2641	0.134844	-9.37456	6.94648e-21	2.12891e-19
Pjv1_00026755	250.667	-0.011321	0.191948	-0.0589793	0.952969	0.999949		Pjv1_00018207	3170.68	-0.455791	0.1339	-3.40397	0.000664134	0.0196103		Pjv1_00014520	574.949	1.06238	0.290193	3.66093	0.000251302	0.00763068		Pjv1_00028619	230.761	-1.35597	0.219522	-6.17695	6.53513e-10	2.07463e-08		Pjv1_00011554	105.213	3.12207	0.33305	9.37418	6.97129e-21	2.13356e-19
Pjv1_00026756	8.35824	0.131465	1.05823	0.12423	0.901133	0.999949		Pjv1_00000520	3578.54	0.729255	0.21433	3.40248	0.000667774	0.0196906		Pjv1_00011718	126.848	-1.19066	0.325488	-3.65809	0.000254104	0.00770513		Pjv1_00016579	2220.67	0.887222	0.143707	6.17384	6.66489e-10	2.11291e-08		Pjv1_00006551	2455.13	1.28368	0.137107	9.36264	7.7771e-21	2.3769e-19
Pjv1_00026758	698.049	0.100362	0.142936	0.702147	0.482587	0.999949		Pjv1_00013125	287.85	3.65464	1.07427	3.40197	0.000669013	0.0197		Pjv1_00015342	606.124	0.838624	0.22928	3.65763	0.000254553	0.00770813		Pjv1_00022749	1885.22	0.708299	0.114734	6.17338	6.68443e-10	2.11618e-08		Pjv1_00025090	1427.99	-1.01408	0.108317	-9.36219	7.80985e-21	2.38362e-19
Pjv1_00030009	126.729	0.532877	0.319201	1.66941	0.0950362	0.999949		Pjv1_00006643	495.97	0.770727	0.226664	3.4003	0.000673109	0.0197933		Pjv1_00028049	1301.88	-1.39381	0.3812	-3.65638	0.000255803	0.0077353		Pjv1_00023996	1972.5	-1.50441	0.243823	-6.1701	6.82477e-10	2.15764e-08		Pjv1_00003398	856.398	2.00289	0.213991	9.35969	7.99691e-21	2.43735e-19
Pjv1_00026971	1602.52	0.0017375	0.123542	0.0140641	0.988779	0.999949		Pjv1_00024847	71.3751	1.24414	0.366313	3.3964	0.000682796	0.0200506		Pjv1_00020373	18.958	3.73929	1.02283	3.65582	0.000256362	0.00774156		Pjv1_00026585	37.7415	6.9023	1.11888	6.16894	6.87507e-10	2.17056e-08		Pjv1_00027411	174.033	-2.40531	0.257029	-9.35813	8.11576e-21	2.47018e-19
Pjv1_00026973	264.803	0.256866	0.210942	1.21771	0.223334	0.999949		Pjv1_00017012	195.5	-0.779158	0.229474	-3.39541	0.000685259	0.0200678		Pjv1_00019924	2443.74	-0.712307	0.194892	-3.65487	0.00025731	0.00775955		Pjv1_00030153	59.381	-2.98138	0.483491	-6.16636	6.98783e-10	2.20313e-08		Pjv1_00012278	294.626	11.2344	1.20088	9.35513	8.34989e-21	2.53795e-19
Pjv1_00026974	2092.75	-0.222205	0.123334	-1.80166	0.0715995	0.999949		Pjv1_00024703	208.113	-0.677225	0.199449	-3.39547	0.000685097	0.0200678		Pjv1_00026761	35.9052	2.01239	0.551041	3.65198	0.000260227	0.00783675		Pjv1_00029484	1078.26	-0.978012	0.158614	-6.16598	7.00461e-10	2.2054e-08		Pjv1_00026494	1093.44	1.07475	0.114916	9.35248	8.56145e-21	2.59869e-19
Pjv1_00027849	35.7021	-0.492332	0.479761	-1.0262	0.304796	0.999949		Pjv1_00020412	706.457	-0.724258	0.213351	-3.39468	0.000687078	0.0200764		Pjv1_00004733	4458.88	-0.648841	0.177687	-3.65159	0.000260618	0.00783779		Pjv1_00012069	371.694	2.15195	0.349149	6.16341	7.11948e-10	2.2385e-08		Pjv1_00006801	140.019	3.1617	0.338125	9.3507	8.70681e-21	2.6356e-19
Pjv1_00027850	34.0776	0.0430259	0.613455	0.0701369	0.944085	0.999949		Pjv1_00017257	2914.11	-0.842347	0.248147	-3.39454	0.000687431	0.0200764		Pjv1_00010913	41.8137	1.92	0.526011	3.65011	0.000262128	0.00787243		Pjv1_00027012	2586.13	-1.38876	0.225391	-6.16155	7.20361e-10	2.26185e-08		Pjv1_00024946	1762.04	1.70096	0.181905	9.35083	8.69636e-21	2.6356e-19
Pjv1_00027851	537.771	0.0142108	0.1651	0.0860738	0.931408	0.999949		Pjv1_00002750	229.072	-0.704262	0.207507	-3.39392	0.000689004	0.0200948		Pjv1_00027922	1365.97	0.553091	0.151682	3.64638	0.000265961	0.00796893		Pjv1_00002199	1804.68	1.05848	0.171892	6.15784	7.37446e-10	2.31234e-08		Pjv1_00006966	78.6822	4.66725	0.499193	9.34959	8.79901e-21	2.65987e-19
Pjv1_00027852	1215.7	-0.0810503	0.208985	-0.387829	0.698142	0.999949		Pjv1_00026265	1256.96	0.778232	0.229368	3.39294	0.000691473	0.0201394		Pjv1_00016215	228.028	1.33679	0.366617	3.64628	0.000266066	0.00796893		Pjv1_00019288	2105.43	1.03527	0.168131	6.15751	7.3898e-10	2.31399e-08		Pjv1_00001276	3863.54	1.16149	0.124299	9.34431	9.24914e-21	2.79213e-19
Pjv1_00027853	722.441	-0.140189	0.175108	-0.800588	0.42337	0.999949		Pjv1_00029683	283.963	-1.3322	0.39295	-3.39026	0.000698267	0.0203096		Pjv1_00019664	1635.61	1.50877	0.414055	3.64388	0.000268557	0.0080326		Pjv1_00027074	144.54	-1.66515	0.270548	-6.15472	7.52096e-10	2.35186e-08		Pjv1_00028483	79.7774	3.90227	0.41763	9.34386	9.2889e-21	2.80032e-19
Pjv1_00027854	112.653	0.13875	0.352706	0.393387	0.694034	0.999949		Pjv1_00022250	6030.22	0.583112	0.172073	3.38876	0.000702104	0.0203934		Pjv1_00006801	50.7484	1.75161	0.480917	3.64222	0.000270295	0.0080736		Pjv1_00000005	1392.02	-0.888266	0.144332	-6.15434	7.53898e-10	2.35429e-08		Pjv1_00001724	5200.59	-0.837806	0.0896796	-9.34222	9.43344e-21	2.84003e-19
Pjv1_00029441	73.2751	0.396099	0.337634	1.17316	0.240731	0.999949		Pjv1_00012604	672.575	0.745443	0.220496	3.38076	0.000722858	0.0209487		Pjv1_00025415	314.497	1.35509	0.37209	3.64183	0.000270705	0.00807487		Pjv1_00003512	5715.13	1.16002	0.188649	6.14908	7.79351e-10	2.43048e-08		Pjv1_00025380	94.2428	3.07516	0.329247	9.33998	9.63528e-21	2.89686e-19
Pjv1_00029708	1925.71	-0.0128713	0.147724	-0.0871309	0.930567	0.999949		Pjv1_00002703	1169.8	0.551324	0.163083	3.38064	0.000723179	0.0209487		Pjv1_00011524	131.016	-1.40843	0.386797	-3.64127	0.000271297	0.00808157		Pjv1_00012775	1655.43	1.00716	0.163827	6.14772	7.86052e-10	2.44805e-08		Pjv1_00028641	491.063	1.59013	0.170499	9.32638	1.09552e-20	3.28924e-19
Pjv1_00025380	28.3903	-0.689875	0.708626	-0.973539	0.330285	0.999949		Pjv1_00025553	81.0135	-1.02713	0.303945	-3.37934	0.000726611	0.0210196		Pjv1_00000589	894.994	1.19907	0.329399	3.64017	0.000272458	0.00810517		Pjv1_00024582	36.4704	4.07996	0.663757	6.14677	7.9077e-10	2.45941e-08		Pjv1_00005669	12475.9	-1.55293	0.166772	-9.31168	1.25829e-20	3.77282e-19
Pjv1_00025382	1077.19	0.0675151	0.164268	0.411005	0.681069	0.999949		Pjv1_00002601	173.468	0.857045	0.253679	3.37846	0.000728921	0.0210579		Pjv1_00010813	68.5463	-1.17221	0.322066	-3.63965	0.000273007	0.00811052		Pjv1_00026118	234.161	2.01116	0.327233	6.14598	7.94727e-10	2.46505e-08		Pjv1_00026118	190.266	2.62791	0.282256	9.31036	1.27396e-20	3.81464e-19
Pjv1_00025383	1215.01	-0.196505	0.175366	-1.12054	0.262482	0.999949		Pjv1_00006266	2942.44	0.609602	0.180512	3.37707	0.000732619	0.0211362		Pjv1_00003260	13.9398	-4.4	1.20973	-3.63719	0.000275631	0.00815541		Pjv1_00013851	719.132	-0.970251	0.157867	-6.146	7.9459e-10	2.46505e-08		Pjv1_00014501	530.535	1.34164	0.144111	9.30971	1.28187e-20	3.82799e-19
Pjv1_00025384	1869.29	0.0907221	0.142704	0.635735	0.524949	0.999949		Pjv1_00012317	1442.07	0.564192	0.167122	3.37592	0.000735699	0.0211954		Pjv1_00017312	185.479	-0.873766	0.240212	-3.63748	0.000275318	0.00815541		Pjv1_00006904	231.453	1.7175	0.279766	6.13906	8.30132e-10	2.57139e-08		Pjv1_00023970	1289.65	1.26128	0.13548	9.30971	1.28185e-20	3.82799e-19
Pjv1_00025385	752.03	0.0940871	0.188718	0.498559	0.61809	0.999949		Pjv1_00019772	4827.19	0.731162	0.216605	3.37556	0.000736655	0.0211954		Pjv1_00025497	416.687	-1.17096	0.321886	-3.6378	0.000274981	0.00815541		Pjv1_00016802	6079.79	0.862811	0.140553	6.13867	8.32165e-10	2.57422e-08		Pjv1_00008141	789.208	1.25066	0.134369	9.30761	1.30736e-20	3.89886e-19
Pjv1_00029700	1.97722	-1.24076	1.97702	-0.627588	0.530274	0.999949		Pjv1_00029740	863.139	-0.586456	0.173873	-3.37289	0.000743826	0.021373		Pjv1_00007018	572.11	-1.0456	0.28756	-3.6361	0.000276797	0.0081789		Pjv1_00009081	1420.41	-1.32907	0.21663	-6.13522	8.50425e-10	2.62717e-08		Pjv1_00024644	683	1.2747	0.136966	9.30671	1.31853e-20	3.92688e-19
Pjv1_00029872	4.68932	0.342997	1.31785	0.26027	0.794655	0.999949		Pjv1_00022302	2416.24	0.738947	0.219136	3.3721	0.000745983	0.0214062		Pjv1_00017421	74.2875	1.9338	0.531943	3.63535	0.000277608	0.00818089		Pjv1_00009008	4947.54	-0.724603	0.118154	-6.13268	8.64118e-10	2.66589e-08		Pjv1_00009278	805.867	1.4732	0.158308	9.30593	1.32822e-20	3.95043e-19
Pjv1_00024863	410.76	-0.197306	0.185927	-1.0612	0.2886	0.999949		Pjv1_00010147	3171.04	0.889305	0.26379	3.37126	0.000748239	0.0214422		Pjv1_00009356	105.96	1.21418	0.333986	3.63541	0.000277536	0.00818089		Pjv1_00003940	5704.28	5.05425	0.824537	6.1298	8.79876e-10	2.71087e-08		Pjv1_00013935	1565.7	-1.04096	0.111881	-9.30409	1.35139e-20	4.01395e-19
Pjv1_00024864	3267.08	-0.12489	0.106934	-1.16792	0.24284	0.999949		Pjv1_00025806	15.5174	3.90132	1.15948	3.36471	0.000766231	0.0219284		Pjv1_00011383	179.468	1.22057	0.336321	3.62919	0.000284317	0.00836737		Pjv1_00022866	962.94	-1.37063	0.223766	-6.12529	9.05162e-10	2.78504e-08		Pjv1_00007673	267.277	11.0938	1.19249	9.30308	1.36435e-20	4.04703e-19
Pjv1_00024865	486.713	-0.0211257	0.229779	-0.0919391	0.926746	0.999949		Pjv1_00010351	25046.9	-0.808136	0.240272	-3.36343	0.000769816	0.0220015		Pjv1_00017710	84.8421	1.38157	0.381288	3.62343	0.000290725	0.00854451		Pjv1_00024078	139.591	-1.60401	0.261906	-6.12437	9.10408e-10	2.79744e-08		Pjv1_00028657	282.505	11.1737	1.20169	9.2983	1.42709e-20	4.22746e-19
Pjv1_00024866	226.649	-0.0603176	0.197586	-0.305272	0.760159	0.999949		Pjv1_00022172	598.812	0.717163	0.21329	3.36239	0.000772714	0.0220548		Pjv1_00005896	265.628	-0.927387	0.256053	-3.62185	0.000292504	0.00858531		Pjv1_00005017	387.916	-2.0869	0.340777	-6.12396	9.12777e-10	2.80097e-08		Pjv1_00024893	276.055	11.1409	1.19849	9.29577	1.46143e-20	4.32341e-19
Pjv1_00024867	162.166	-0.0762269	0.237612	-0.320803	0.748359	0.999949		Pjv1_00026079	142.025	-0.905123	0.269301	-3.361	0.000776595	0.0220883		Pjv1_00016443	1066.01	-0.66033	0.182346	-3.6213	0.000293128	0.00859217		Pjv1_00024238	177.529	1.52535	0.249439	6.11515	9.64692e-10	2.95633e-08		Pjv1_00030331	377.714	10.6431	1.14551	9.29112	1.52676e-20	4.51065e-19
Pjv1_00024869	440.046	-0.16945	0.1772	-0.956263	0.338939	0.999949		Pjv1_00000784	1685.76	0.573916	0.170752	3.3611	0.000776315	0.0220883		Pjv1_00005377	504.007	-0.919419	0.254316	-3.61527	0.000300035	0.00878291		Pjv1_00028137	90.9993	9.98236	1.63252	6.11469	9.67463e-10	2.95694e-08		Pjv1_00015885	218.402	9.07465	0.978651	9.27261	1.81644e-20	5.35935e-19
Pjv1_00024870	922.334	0.00383412	0.130702	0.0293348	0.976598	0.999949		Pjv1_00025880	2648.69	0.505653	0.150453	3.36087	0.000776987	0.0220883		Pjv1_00017673	80.0403	1.80605	0.499797	3.61358	0.000302002	0.00882873		Pjv1_00021631	212.818	-1.72456	0.28203	-6.11482	9.6669e-10	2.95694e-08		Pjv1_00024431	605.451	1.23251	0.132951	9.27044	1.85376e-20	5.46219e-19
Pjv1_00024872	1175.31	-0.0073479	0.152111	-0.0483063	0.961472	0.999949		Pjv1_00005939	29.8987	-1.58828	0.472729	-3.35981	0.000779966	0.0221436		Pjv1_00006846	298.1	0.995418	0.275592	3.61192	0.000303935	0.00887346		Pjv1_00015392	42.8803	6.99787	1.14497	6.11182	9.85023e-10	3.00661e-08		Pjv1_00004673	275.9	11.1395	1.20173	9.26957	1.86907e-20	5.49997e-19
Pjv1_00024873	14003.1	0.0189343	0.133716	0.141601	0.887395	0.999949		Pjv1_00029690	116.96	-1.81186	0.539381	-3.35915	0.000781822	0.0221668		Pjv1_00028015	17.4127	2.51325	0.696896	3.60636	0.000310526	0.00904967		Pjv1_00005074	817.876	0.991569	0.162268	6.11071	9.91907e-10	3.02361e-08		Pjv1_00026342	893.801	-2.18981	0.236485	-9.25983	2.04759e-20	6.01732e-19
Pjv1_00030123	78.776	-0.222468	0.317999	-0.699588	0.484185	0.999949		Pjv1_00024830	263.268	-1.37385	0.409262	-3.35689	0.000788238	0.0223191		Pjv1_00025162	2074.72	-0.666887	0.184931	-3.60613	0.000310794	0.00904967		Pjv1_00009704	3692.56	0.665123	0.108855	6.11016	9.95285e-10	3.02989e-08		Pjv1_00008498	7504.53	-1.07649	0.116297	-9.25638	2.11478e-20	6.20653e-19
Pjv1_00029586	420.958	0.0700169	0.179394	0.390297	0.696317	0.999949		Pjv1_00027012	2745.76	-0.77262	0.230226	-3.35593	0.000790992	0.0223495		Pjv1_00009493	1794.11	1.27501	0.354482	3.59683	0.000322115	0.0093669		Pjv1_00029630	431.074	-1.30436	0.213499	-6.10945	9.99759e-10	3.03948e-08		Pjv1_00012741	477.232	-1.71518	0.185585	-9.24202	2.41886e-20	7.08957e-19
Pjv1_00027646	1122.67	-0.0557181	0.148074	-0.376285	0.706705	0.999949		Pjv1_00007151	138.601	-1.62385	0.48395	-3.35542	0.000792447	0.0223495		Pjv1_00013062	12881.7	-1.12838	0.314231	-3.59092	0.000329511	0.00956932		Pjv1_00003501	23082.7	-1.15807	0.189668	-6.10578	1.02303e-09	3.10612e-08		Pjv1_00006160	1621.14	-1.15906	0.125477	-9.23724	2.52932e-20	7.40354e-19
Pjv1_00027647	1406.7	-0.109814	0.141701	-0.774971	0.438357	0.999949		Pjv1_00027471	22.8331	-2.15212	0.641332	-3.35571	0.000791626	0.0223495		Pjv1_00007151	204.519	-1.25405	0.34946	-3.58853	0.00033255	0.00964481		Pjv1_00014073	6546.71	1.70977	0.280206	6.10184	1.04855e-09	3.1794e-08		Pjv1_00014202	1654.86	1.47081	0.159263	9.23506	2.58135e-20	7.54584e-19
Pjv1_00027648	2.75522	-0.466041	1.85456	-0.251295	0.801586	0.999949		Pjv1_00002871	1168.33	-0.505151	0.150564	-3.35505	0.000793503	0.0223498		Pjv1_00009526	1446.14	0.597553	0.166591	3.58694	0.000334579	0.0096909		Pjv1_00000511	399.972	1.35402	0.222	6.09917	1.06621e-09	3.2287e-08		Pjv1_00001932	3664.2	1.19716	0.129766	9.22549	2.82266e-20	8.24037e-19
Pjv1_00026583	31.5771	0.636783	0.549189	1.1595	0.246254	0.999949		Pjv1_00022549	380.174	0.575782	0.171681	3.35379	0.000797118	0.0224221		Pjv1_00016627	347.594	-0.9647	0.269302	-3.58222	0.00034069	0.00985491		Pjv1_00014503	160.955	1.71773	0.281658	6.09863	1.06983e-09	3.2354e-08		Pjv1_00017957	3181.54	-1.27527	0.138335	-9.21868	3.00788e-20	8.76955e-19
Pjv1_00025896	1308.93	0.0783147	0.151709	0.516217	0.605703	0.999949		Pjv1_00017384	9171.12	-0.628682	0.187582	-3.35151	0.000803716	0.022578		Pjv1_00008879	262.712	4.34682	1.21446	3.57921	0.00034463	0.00994271		Pjv1_00020207	1437.74	-0.773711	0.126883	-6.09786	1.07501e-09	3.24678e-08		Pjv1_00005206	348.069	-2.3452	0.254494	-9.21515	3.10842e-20	9.03889e-19
Pjv1_00025897	1905.44	-0.0080823	0.154912	-0.0521735	0.95839	0.999949		Pjv1_00011088	347.63	-0.664719	0.198453	-3.3495	0.00080958	0.0227129		Pjv1_00017041	468.402	-0.983532	0.274788	-3.57924	0.000344597	0.00994271		Pjv1_00024902	257.902	8.50525	1.39503	6.09681	1.08206e-09	3.2638e-08		Pjv1_00013484	1216.62	1.03708	0.11254	9.21522	3.1063e-20	9.03889e-19
Pjv1_00025898	1098.39	-0.0251005	0.143233	-0.175242	0.860889	0.999949		Pjv1_00010341	153.244	1.0585	0.316069	3.34896	0.000811158	0.0227273		Pjv1_00019631	454.532	0.950527	0.265675	3.57778	0.00034653	0.00998442		Pjv1_00009906	277.744	-1.51717	0.24888	-6.09598	1.08767e-09	3.27642e-08		Pjv1_00012462	8995.38	-1.02879	0.11167	-9.21272	3.17965e-20	9.23391e-19
Pjv1_00025900	192.446	0.161119	0.213778	0.753675	0.451045	0.999949		Pjv1_00028191	1014.49	0.753229	0.224968	3.34816	0.000813509	0.0227336		Pjv1_00024085	252.162	-0.684507	0.191346	-3.57732	0.000347133	0.00998872		Pjv1_00020892	970.036	-1.46428	0.240317	-6.09313	1.10722e-09	3.33092e-08		Pjv1_00000660	702.802	-1.31397	0.142761	-9.204	3.44877e-20	1.00023e-18
Pjv1_00025901	474.854	-0.0821962	0.229513	-0.358134	0.720243	0.999949		Pjv1_00025395	636.068	0.556995	0.166348	3.34838	0.000812852	0.0227336		Pjv1_00000429	38.4043	2.27242	0.635591	3.57529	0.000349834	0.010049		Pjv1_00000539	114.75	2.76899	0.455343	6.08112	1.1935e-09	3.58579e-08		Pjv1_00028662	153.488	2.27758	0.247496	9.20249	3.49749e-20	1.01304e-18
Pjv1_00030029	85.419	-0.25997	0.301182	-0.863165	0.388047	0.999949		Pjv1_00015625	6034.74	-1.1502	0.343827	-3.34528	0.00082199	0.0229406		Pjv1_00014818	12.428	3.35965	0.939745	3.57506	0.000350143	0.010049		Pjv1_00016138	1428.15	-2.04071	0.335664	-6.07963	1.20461e-09	3.61446e-08		Pjv1_00009507	1571.04	-0.983069	0.106832	-9.202	3.51333e-20	1.0163e-18
Pjv1_00006403	1573.33	-0.282778	0.17677	-1.5997	0.109666	0.999949		Pjv1_00014034	1133.36	-0.564676	0.168904	-3.34318	0.000828245	0.023085		Pjv1_00015414	199.2	1.34432	0.37642	3.57134	0.000355155	0.0101796		Pjv1_00012671	4443.53	-0.724512	0.119186	-6.07883	1.21062e-09	3.61833e-08		Pjv1_00017514	417.663	1.55966	0.169647	9.19357	3.80013e-20	1.09783e-18
Pjv1_00006404	359.536	0.0134456	0.26334	0.051058	0.959279	0.999949		Pjv1_00013178	238.399	-0.66607	0.199454	-3.33947	0.000839375	0.0233648		Pjv1_00003374	12008.9	-0.662782	0.185639	-3.57028	0.000356602	0.0102065		Pjv1_00020782	7552.28	-1.17615	0.19348	-6.07891	1.21e-09	3.61833e-08		Pjv1_00013938	2799.19	-1.37677	0.149926	-9.183	4.19226e-20	1.20953e-18
Pjv1_00006405	107.482	-0.104342	0.419694	-0.248615	0.803659	0.999949		Pjv1_00018118	124.542	-1.06169	0.318232	-3.3362	0.000849323	0.023611		Pjv1_00004314	776.922	-0.962602	0.269665	-3.56963	0.000357488	0.0102065		Pjv1_00023709	904.172	0.923544	0.151926	6.07889	1.21014e-09	3.61833e-08		Pjv1_00023155	878.898	-1.36378	0.148562	-9.17983	4.3176e-20	1.24407e-18
Pjv1_00006406	2783.23	0.182714	0.120724	1.51348	0.130157	0.999949		Pjv1_00014613	2664.16	-0.437245	0.131235	-3.33178	0.00086292	0.0239578		Pjv1_00022866	1336.23	-0.713828	0.199958	-3.56988	0.000357144	0.0102065		Pjv1_00002225	343.79	1.56863	0.258283	6.07329	1.25318e-09	3.74066e-08		Pjv1_00008540	232.429	2.09914	0.2287	9.17861	4.36711e-20	1.25671e-18
Pjv1_00006408	70.5172	0.22846	0.391749	0.58318	0.559772	0.999949		Pjv1_00004889	2654.39	0.529506	0.15899	3.33043	0.000867123	0.0240433		Pjv1_00008722	63.9806	-1.43486	0.402203	-3.56751	0.000360385	0.0102759		Pjv1_00009507	2174.58	-0.818157	0.134785	-6.07009	1.27842e-09	3.81104e-08		Pjv1_00007696	80.4861	4.99113	0.544517	9.16616	4.90184e-20	1.40876e-18
Pjv1_00006409	198.59	0.0120922	0.279737	0.0432271	0.96552	0.999949		Pjv1_00013633	53.6005	1.26552	0.380522	3.32574	0.000881826	0.0244193		Pjv1_00007492	9862.51	-0.837274	0.234779	-3.56622	0.00036217	0.0103134		Pjv1_00014520	589.729	1.91894	0.316216	6.06844	1.29159e-09	3.84533e-08		Pjv1_00014948	102.199	-3.23647	0.353129	-9.16514	4.9482e-20	1.42024e-18
Pjv1_00006410	90.6943	0.042473	0.408462	0.103983	0.917183	0.999949		Pjv1_00028254	1658.25	0.476004	0.143143	3.32536	0.000883031	0.024421		Pjv1_00019975	1645.29	-0.627352	0.176019	-3.56412	0.000365079	0.0103828		Pjv1_00026761	96.0101	3.50711	0.578017	6.06748	1.2993e-09	3.86327e-08		Pjv1_00023346	503.263	2.03397	0.221945	9.16426	4.98863e-20	1.42999e-18
Pjv1_00006411	441.943	-0.265516	0.227868	-1.16522	0.243931	0.999949		Pjv1_00003625	26.8573	2.43354	0.73213	3.32392	0.000887615	0.0245161		Pjv1_00008404	243.949	-0.733058	0.205791	-3.56214	0.00036784	0.0104478		Pjv1_00021675	575.452	-2.37512	0.391599	-6.0652	1.31794e-09	3.91362e-08		Pjv1_00002532	244.487	-2.80613	0.306247	-9.16295	5.04972e-20	1.44563e-18
Pjv1_00006412	78.9788	0.339094	0.283804	1.19482	0.232158	0.999949		Pjv1_00023298	1744.63	-0.618837	0.186243	-3.32274	0.00089139	0.0245886		Pjv1_00004585	336.023	1.12419	0.315838	3.55938	0.000371732	0.0105447		Pjv1_00027637	487.337	1.7802	0.293609	6.06317	1.33462e-09	3.95805e-08		Pjv1_00005042	3767.9	8.05704	0.880581	9.14969	5.70996e-20	1.63253e-18
Pjv1_00006413	0.865702	3.00918	3.95003	0.761813	0.446172	0.999949		Pjv1_00020827	2537.09	-0.592354	0.178405	-3.32027	0.000899296	0.0247747		Pjv1_00001257	530.947	0.791303	0.222338	3.55901	0.000372251	0.0105458		Pjv1_00014818	24.7888	8.10915	1.33752	6.06284	1.33741e-09	3.9612e-08		Pjv1_00003616	987.656	1.35091	0.14774	9.14385	6.02676e-20	1.72089e-18
Pjv1_00006414	3239.24	0.195668	0.116848	1.67455	0.094022	0.999949		Pjv1_00014954	129.531	1.29925	0.391376	3.3197	0.000901151	0.0247938		Pjv1_00023992	1473.88	-0.841814	0.236563	-3.55852	0.000372953	0.0105521		Pjv1_00005208	781.052	-1.27823	0.210853	-6.06219	1.34278e-09	3.972e-08		Pjv1_00007735	408.214	-1.97061	0.215536	-9.14286	6.08212e-20	1.73446e-18
Pjv1_00006416	1176.82	0.093443	0.137756	0.678322	0.497567	0.999949		Pjv1_00007254	873.731	-0.592146	0.178461	-3.31808	0.0009064	0.0249062		Pjv1_00001430	275.691	0.980415	0.275542	3.55813	0.000373504	0.0105541		Pjv1_00028767	130.853	7.23868	1.19464	6.0593	1.36712e-09	4.0388e-08		Pjv1_00008187	665.884	1.49662	0.163896	9.13153	6.75352e-20	1.92345e-18
Pjv1_00006418	116.754	0.278269	0.261366	1.06467	0.287025	0.999949		Pjv1_00006712	255.931	1.00777	0.303797	3.31724	0.000909124	0.024949		Pjv1_00019112	1780.71	0.593256	0.166885	3.55488	0.000378151	0.0106717		Pjv1_00006658	1235.6	-0.96966	0.160228	-6.05175	1.43278e-09	4.22734e-08		Pjv1_00016031	730.185	-1.37179	0.150294	-9.1274	7.01611e-20	1.99567e-18
Pjv1_00006419	7.76161	-0.659263	0.925541	-0.7123	0.476279	0.999949		Pjv1_00010292	901.444	0.590173	0.177959	3.31635	0.000912022	0.0249964		Pjv1_00009118	325.74	1.45186	0.408538	3.5538	0.000379715	0.0107021		Pjv1_00007490	2493.3	1.47615	0.244355	6.04103	1.53134e-09	4.51235e-08		Pjv1_00023996	1613.52	-1.48233	0.162413	-9.12691	7.04796e-20	2.00216e-18
Pjv1_00006420	127.68	0.0868709	0.280062	0.310185	0.75642	0.999949		Pjv1_00016105	26.5625	-1.93717	0.584272	-3.31553	0.000914686	0.025019		Pjv1_00000012	471.86	0.999779	0.281377	3.55316	0.000380626	0.0107141		Pjv1_00027747	1508.12	7.29991	1.20965	6.03474	1.59223e-09	4.68576e-08		Pjv1_00019525	860.793	1.90765	0.20949	9.10613	8.53698e-20	2.42205e-18
Pjv1_00006422	6224.57	-0.181674	0.138121	-1.31533	0.188401	0.999949		Pjv1_00019422	84.8205	1.89202	0.57068	3.31538	0.000915185	0.025019		Pjv1_00021006	1595.17	-1.10285	0.311057	-3.54549	0.000391882	0.0110168		Pjv1_00025194	792.5	1.93342	0.320395	6.03449	1.59461e-09	4.68677e-08		Pjv1_00005621	228.996	2.2013	0.24196	9.09778	9.2194e-20	2.61232e-18
Pjv1_00006423	234.896	-0.0600928	0.370106	-0.162366	0.871017	0.999949		Pjv1_00019262	713.1	0.478566	0.144378	3.31468	0.000917474	0.0250495		Pjv1_00025308	102.122	1.02497	0.289218	3.54392	0.00039422	0.0110684		Pjv1_00013104	625.668	-1.60382	0.265825	-6.03337	1.60579e-09	4.71359e-08		Pjv1_00024744	227.214	2.25536	0.247911	9.09747	9.24602e-20	2.61652e-18
Pjv1_00006424	1819.82	-0.165579	0.316133	-0.523762	0.600444	0.999949		Pjv1_00002014	3012.92	0.385222	0.116331	3.31142	0.000928236	0.0252788		Pjv1_00013239	110.663	0.991112	0.279747	3.54289	0.000395772	0.0110978		Pjv1_00007669	903.896	-1.51158	0.250555	-6.03291	1.61031e-09	4.72084e-08		Pjv1_00022555	1379.3	1.24685	0.137091	9.09507	9.45243e-20	2.67152e-18
Pjv1_00006425	0.873455	-3.52858	3.25873	-1.08281	0.278894	0.999949		Pjv1_00025615	2363.75	0.535568	0.161718	3.31174	0.000927192	0.0252788		Pjv1_00006236	283.291	0.713018	0.201274	3.54253	0.000396314	0.0110988		Pjv1_00015311	483.647	1.26804	0.210263	6.03071	1.6324e-09	4.77949e-08		Pjv1_00006633	432.117	1.53761	0.169065	9.09478	9.47754e-20	2.6752e-18
Pjv1_00006427	3141.16	0.0904494	0.112694	0.80261	0.4222	0.999949		Pjv1_00008595	88.7019	1.32875	0.401454	3.30985	0.000933458	0.0253886		Pjv1_00026416	192.511	0.994356	0.28089	3.54002	0.000400098	0.0111905		Pjv1_00001874	334.529	1.35733	0.225143	6.02875	1.65232e-09	4.83168e-08		Pjv1_00019464	371.189	1.69004	0.185836	9.09427	9.52197e-20	2.68432e-18
Pjv1_00006428	19.1065	0.205806	0.838805	0.245356	0.806181	0.999949		Pjv1_00015624	900.411	-0.606172	0.183182	-3.30912	0.000935907	0.0254229		Pjv1_00011970	1649.25	-0.496249	0.140259	-3.53808	0.000403047	0.0112587		Pjv1_00007311	1284.27	-1.05112	0.174374	-6.02798	1.66018e-09	4.84848e-08		Pjv1_00009010	689.693	-2.0841	0.229321	-9.08811	1.00775e-19	2.83733e-18
Pjv1_00006429	18.7583	0.654965	0.638671	1.02551	0.305121	0.999949		Pjv1_00001148	2351.46	0.709305	0.214469	3.30727	0.000942114	0.0255306		Pjv1_00027278	29.4379	1.9973	0.564639	3.5373	0.000404244	0.0112778		Pjv1_00027406	329.931	2.24704	0.37289	6.02602	1.68047e-09	4.90151e-08		Pjv1_00003371	1347.79	0.963823	0.106286	9.06822	1.20976e-19	3.40175e-18
Pjv1_00006430	297.708	-0.282311	0.232643	-1.21349	0.224941	0.999949		Pjv1_00017133	5160.44	-1.02282	0.309269	-3.30722	0.000942262	0.0255306		Pjv1_00028460	352.712	0.710452	0.20096	3.53529	0.000407323	0.0113493		Pjv1_00008989	467.116	-1.92775	0.320057	-6.02313	1.71072e-09	4.98342e-08		Pjv1_00012272	995.348	3.61802	0.399097	9.06552	1.24009e-19	3.48263e-18
Pjv1_00006431	995.846	-0.0243161	0.141954	-0.171296	0.863991	0.999949		Pjv1_00007561	48.6209	1.22898	0.371726	3.30614	0.000945899	0.0255321		Pjv1_00001971	149.635	-1.76507	0.499462	-3.53394	0.000409413	0.0113787		Pjv1_00012954	171.9	1.9843	0.32965	6.0194	1.7506e-09	5.09315e-08		Pjv1_00028660	250.029	10.9974	1.2134	9.06331	1.26553e-19	3.54959e-18
Pjv1_00006432	125.774	-0.478328	0.465973	-1.02651	0.304649	0.999949		Pjv1_00023439	3574.74	-0.396955	0.12004	-3.30684	0.000943536	0.0255321		Pjv1_00021813	706.075	-1.25276	0.35448	-3.53408	0.000409202	0.0113787		Pjv1_00023298	1886.57	-0.964035	0.16026	-6.01546	1.79379e-09	5.21219e-08		Pjv1_00021821	130.675	2.69614	0.29753	9.06171	1.28417e-19	3.59277e-18
Pjv1_00006433	1902.64	-0.0629097	0.131293	-0.479156	0.631828	0.999949		Pjv1_00025016	529.611	1.09889	0.332344	3.30648	0.000944763	0.0255321		Pjv1_00011833	434.49	1.23401	0.349287	3.53294	0.000410971	0.0114076		Pjv1_00011567	1722.09	-1.53814	0.255881	-6.01115	1.84211e-09	5.34584e-08		Pjv1_00004084	281.76	1.92557	0.212492	9.06183	1.28281e-19	3.59277e-18
Pjv1_00006434	2804.45	0.016914	0.112039	0.150965	0.880003	0.999949		Pjv1_00002952	252.086	0.666736	0.201736	3.305	0.000949778	0.0255401		Pjv1_00007929	390.579	-0.64191	0.181716	-3.5325	0.000411657	0.0114122		Pjv1_00000451	236.039	-2.50004	0.416027	-6.00932	1.86307e-09	5.39983e-08		Pjv1_00003989	702.984	1.39399	0.153867	9.05971	1.30792e-19	3.6546e-18
Pjv1_00006435	639.302	-0.0605596	0.176186	-0.343725	0.731053	0.999949		Pjv1_00016954	150.07	1.02509	0.310142	3.30521	0.000949039	0.0255401		Pjv1_00002456	802.769	0.747056	0.211567	3.53107	0.00041389	0.0114596		Pjv1_00029678	214.456	1.65861	0.276241	6.00422	1.9225e-09	5.56508e-08		Pjv1_00016946	3772.23	-1.25143	0.138222	-9.05376	1.38129e-19	3.85474e-18
Pjv1_00006436	7.6923	-0.959217	0.957851	-1.00143	0.316621	0.999949		Pjv1_00020695	126.805	-1.08497	0.328243	-3.3054	0.000948417	0.0255401		Pjv1_00001743	104.359	-1.69228	0.479515	-3.52914	0.000416914	0.0115288		Pjv1_00007270	562.196	-1.42713	0.237711	-6.00367	1.92912e-09	5.57723e-08		Pjv1_00008943	534.916	1.761	0.194539	9.05217	1.40158e-19	3.90644e-18
Pjv1_00006438	26.8018	0.608738	0.587562	1.03604	0.300183	0.999949		Pjv1_00006273	124.311	1.19771	0.362639	3.30277	0.000957361	0.0257116		Pjv1_00023496	918.361	0.77183	0.218849	3.52677	0.000420663	0.0116179		Pjv1_00014533	2177.97	1.03857	0.173086	6.0003	1.96956e-09	5.68699e-08		Pjv1_00009203	599.131	1.23167	0.136192	9.04365	1.5153e-19	4.21808e-18
Pjv1_00006439	220.651	0.093278	0.270006	0.345467	0.729744	0.999949		Pjv1_00010658	2706.6	-0.558212	0.169038	-3.30228	0.000959018	0.0257238		Pjv1_00009010	1411.48	-1.14497	0.324686	-3.52639	0.000421266	0.01162		Pjv1_00019859	3754.95	-0.727979	0.121433	-5.99492	2.03592e-09	5.8712e-08		Pjv1_00005190	184.372	8.85846	0.979859	9.04054	1.55898e-19	4.33423e-18
Pjv1_00006440	20.1807	-0.0779678	0.534274	-0.145932	0.883975	0.999949		Pjv1_00007822	535.596	2.62086	0.794097	3.30043	0.000965367	0.0258617		Pjv1_00012640	733.706	0.736267	0.208882	3.5248	0.00042381	0.0116755		Pjv1_00002134	753.029	1.28169	0.213898	5.99205	2.07207e-09	5.96797e-08		Pjv1_00026141	416.056	1.74701	0.19331	9.03734	1.60523e-19	4.45724e-18
Pjv1_00006441	1606.85	0.338074	0.159229	2.1232	0.0337368	0.999949		Pjv1_00025391	4.62131	5.41411	1.64392	3.29342	0.000989757	0.0264819		Pjv1_00005610	841.02	-0.76963	0.218411	-3.52378	0.000425444	0.0116987		Pjv1_00024847	102.978	1.71181	0.285704	5.99157	2.07829e-09	5.9784e-08		Pjv1_00011326	12491.7	1.17612	0.130169	9.03534	1.63499e-19	4.53418e-18
Pjv1_00006442	512.638	0.0234911	0.168482	0.139428	0.889112	0.999949		Pjv1_00006669	94.6379	-1.94519	0.590902	-3.2919	0.000995115	0.026592		Pjv1_00009160	2939.7	-0.475786	0.135028	-3.52361	0.000425717	0.0116987		Pjv1_00018866	1581.43	-1.27563	0.212978	-5.98947	2.10532e-09	6.04859e-08		Pjv1_00006760	16085.3	-0.992589	0.109901	-9.03166	1.69081e-19	4.68311e-18
Pjv1_00006443	44.2802	-0.129121	0.374107	-0.345145	0.729986	0.999949		Pjv1_00005761	4.22202	-5.79003	1.76027	-3.28929	0.00100442	0.0268071		Pjv1_00021346	338.949	-1.08646	0.308501	-3.52174	0.000428731	0.0117668		Pjv1_00027820	21.8295	7.92647	1.32401	5.9867	2.14144e-09	6.14466e-08		Pjv1_00020935	5308.16	-0.928865	0.102848	-9.03143	1.69436e-19	4.68709e-18
Pjv1_00006444	209.827	-0.151233	0.248775	-0.60791	0.543247	0.999949		Pjv1_00010428	3312.92	-0.523572	0.159245	-3.28785	0.00100957	0.026911		Pjv1_00003638	211.815	-1.7279	0.49097	-3.51937	0.000432573	0.0118488		Pjv1_00010525	927.582	-1.55426	0.259748	-5.98371	2.18105e-09	6.25054e-08		Pjv1_00018042	12900	-1.06159	0.117733	-9.01688	1.93528e-19	5.34687e-18
Pjv1_00006445	147.879	0.367982	0.257591	1.42855	0.153134	0.999949		Pjv1_00008533	1191.16	-0.684401	0.208267	-3.28618	0.00101556	0.0270369		Pjv1_00029749	140.639	0.980247	0.27854	3.51923	0.000432797	0.0118488		Pjv1_00021999	102.055	-2.20181	0.368011	-5.98299	2.19081e-09	6.27068e-08		Pjv1_00022710	420.978	-1.77305	0.196643	-9.01664	1.93954e-19	5.35197e-18
Pjv1_00006446	206.007	0.0187883	0.274636	0.0684116	0.945458	0.999949		Pjv1_00012273	19.048	-2.14942	0.654298	-3.28507	0.00101955	0.0271095		Pjv1_00004992	1145.44	1.08109	0.307276	3.51829	0.000434341	0.0118616		Pjv1_00008676	3121.14	1.16985	0.195677	5.97849	2.25217e-09	6.43829e-08		Pjv1_00010555	601.148	-1.58331	0.175668	-9.01308	2.00353e-19	5.52167e-18
Pjv1_00006447	272.476	0.198654	0.248514	0.799368	0.424077	0.999949		Pjv1_00013447	265.704	0.689059	0.209982	3.28152	0.00103249	0.0274136		Pjv1_00021395	2313.64	0.558844	0.15883	3.51851	0.000433978	0.0118616		Pjv1_00016928	1723.36	1.23546	0.206912	5.97095	2.35871e-09	6.73448e-08		Pjv1_00014891	779.318	-1.14101	0.126652	-9.00906	2.07825e-19	5.72048e-18
Pjv1_00006448	212.823	0.316561	0.284806	1.1115	0.266353	0.999949		Pjv1_00015726	849.311	0.4272	0.130195	3.28123	0.00103355	0.0274136		Pjv1_00005539	286.536	-0.785938	0.223518	-3.51622	0.000437741	0.0119396		Pjv1_00025054	29.7854	4.41295	0.739253	5.96946	2.38035e-09	6.78784e-08		Pjv1_00024658	75.2814	5.63648	0.625676	9.00863	2.08651e-19	5.7361e-18
Pjv1_00006449	97.5192	0.32283	0.289087	1.11672	0.264114	0.999949		Pjv1_00006696	798.472	0.753199	0.229582	3.28074	0.00103534	0.027427		Pjv1_00002827	34.8958	-2.09118	0.594793	-3.5158	0.000438424	0.0119434		Pjv1_00013435	504.128	-2.16382	0.362735	-5.96528	2.44214e-09	6.95355e-08		Pjv1_00018247	858.789	-2.06179	0.228968	-9.00468	2.16289e-19	5.9387e-18
Pjv1_00006450	677.003	0.0424739	0.183218	0.231822	0.816676	0.999949		Pjv1_00024903	45.1587	3.14744	0.960543	3.27673	0.00105017	0.0277852		Pjv1_00020426	2383.31	0.683603	0.194477	3.51508	0.000439623	0.0119612		Pjv1_00001257	561.798	1.01786	0.170635	5.96512	2.44451e-09	6.95355e-08		Pjv1_00030030	96.5111	3.85011	0.427957	8.99648	2.33062e-19	6.39133e-18
Pjv1_00006451	175.351	0.120321	0.30423	0.395495	0.692477	0.999949		Pjv1_00028603	6213.92	0.602437	0.183955	3.27492	0.00105692	0.0279294		Pjv1_00005174	242.084	1.5287	0.435322	3.51165	0.000445334	0.0120867		Pjv1_00020797	2942.19	-0.939313	0.157503	-5.96378	2.46473e-09	7.00238e-08		Pjv1_00009593	294.9	-1.85926	0.206797	-8.99075	2.45547e-19	6.72537e-18
Pjv1_00006452	1146.06	-0.179117	0.783409	-0.228637	0.819151	0.999949		Pjv1_00005250	2445.08	0.540785	0.165184	3.27384	0.00106098	0.0280021		Pjv1_00004892	64.5427	6.65077	1.89375	3.51195	0.000444831	0.0120867		Pjv1_00005025	392.934	1.15235	0.193323	5.96073	2.51111e-09	7.12535e-08		Pjv1_00013458	184.674	2.69582	0.300191	8.98037	2.69864e-19	7.38229e-18
Pjv1_00006453	370.967	-0.0064068	0.185508	-0.0345365	0.972449	0.999949		Pjv1_00012183	2545.84	0.451049	0.137821	3.27272	0.00106518	0.0280781		Pjv1_00004315	1045.95	0.634709	0.180779	3.51097	0.000446482	0.0121029		Pjv1_00006833	2613.11	1.32942	0.223094	5.959	2.53793e-09	7.19258e-08		Pjv1_00004734	148.084	2.32897	0.259514	8.97434	2.85057e-19	7.78828e-18
Pjv1_00006454	290.997	0.00074317	0.211439	0.00351482	0.997196	0.999949		Pjv1_00006676	1699.48	0.693074	0.211804	3.27224	0.001067	0.0280897		Pjv1_00024622	892.66	0.885873	0.25235	3.51049	0.000447274	0.0121095		Pjv1_00007996	724.37	-1.49973	0.251702	-5.95833	2.54831e-09	7.2131e-08		Pjv1_00005601	734.572	1.38889	0.154774	8.97368	2.86764e-19	7.82527e-18
Pjv1_00006455	6023.73	-0.0376896	0.153723	-0.245178	0.806319	0.999949		Pjv1_00001138	81.5261	-1.60722	0.491218	-3.27191	0.00106824	0.0280897		Pjv1_00020272	189.982	-0.771758	0.219872	-3.51003	0.000448058	0.0121157		Pjv1_00008985	9786.84	-0.738835	0.124091	-5.95397	2.61714e-09	7.39882e-08		Pjv1_00027047	196.58	2.88355	0.321409	8.9716	2.9224e-19	7.96488e-18
Pjv1_00006456	1428.32	0.127057	0.142777	0.889904	0.373518	0.999949		Pjv1_00012136	503.171	0.624065	0.190783	3.27106	0.00107144	0.0281274		Pjv1_00004530	36.7805	4.1985	1.19736	3.50647	0.00045409	0.0122638		Pjv1_00015962	2411.52	-0.992484	0.166751	-5.95188	2.65074e-09	7.48281e-08		Pjv1_00023131	207.938	10.7316	1.19629	8.9707	2.94631e-19	8.02018e-18
Pjv1_00006457	777.578	0.246928	0.141818	1.74117	0.0816545	0.999949		Pjv1_00021756	422.244	0.581961	0.177924	3.27083	0.00107231	0.0281274		Pjv1_00020412	593.418	-1.20736	0.344406	-3.50561	0.000455557	0.0122883		Pjv1_00005446	287.909	-1.54461	0.259523	-5.95172	2.65336e-09	7.48281e-08		Pjv1_00018555	544.648	1.37253	0.153041	8.96838	3.0091e-19	8.18107e-18
Pjv1_00006458	1671.75	0.0209155	0.228958	0.091351	0.927214	0.999949		Pjv1_00008645	67.3913	-1.05327	0.322431	-3.26664	0.00108832	0.0285123		Pjv1_00022972	37.4349	8.70388	2.48323	3.50506	0.000456505	0.0122988		Pjv1_00013707	203.808	1.64175	0.275974	5.94895	2.69873e-09	7.60142e-08		Pjv1_00019558	1477.88	0.946662	0.105588	8.96561	3.08571e-19	8.37905e-18
Pjv1_00006459	4202.81	0.00475295	0.150824	0.0315131	0.97486	0.999949		Pjv1_00011330	1049.51	0.429024	0.13147	3.26328	0.0011013	0.0288171		Pjv1_00011474	307.966	0.99254	0.28322	3.50448	0.000457494	0.0123104		Pjv1_00008905	75.7496	2.51452	0.422792	5.94741	2.72418e-09	7.66371e-08		Pjv1_00004704	3714.02	1.34132	0.149636	8.96387	3.13478e-19	8.5019e-18
Pjv1_00006460	28.8071	-0.0346067	0.531645	-0.0650936	0.9481	0.999949		Pjv1_00019246	1188.79	0.575071	0.176313	3.26164	0.0011077	0.0289491		Pjv1_00029869	55.4149	7.43132	2.12203	3.50198	0.000461812	0.0124114		Pjv1_00000697	588.896	-2.14568	0.360979	-5.94407	2.78033e-09	7.81212e-08		Pjv1_00021431	954.848	1.15156	0.128565	8.95704	3.3352e-19	9.0344e-18
Pjv1_00006461	103.711	0.0923671	0.271738	0.339913	0.733922	0.999949		Pjv1_00025497	374.683	-0.836265	0.256434	-3.26114	0.00110967	0.0289652		Pjv1_00008714	1685.48	0.619007	0.17686	3.49998	0.000465285	0.0124806		Pjv1_00007748	468.319	-1.48136	0.249709	-5.93235	2.98624e-09	8.38042e-08		Pjv1_00016360	212.239	2.15569	0.240686	8.95643	3.35362e-19	9.07321e-18
Pjv1_00006462	130.236	-0.0532026	0.311413	-0.170842	0.864348	0.999949		Pjv1_00008629	70.8474	-1.40448	0.430889	-3.2595	0.00111607	0.0290967		Pjv1_00005207	586.573	-1.06216	0.303489	-3.49985	0.000465525	0.0124806		Pjv1_00004740	588.325	1.06822	0.180104	5.93115	3.00826e-09	8.43192e-08		Pjv1_00012374	5378.71	-1.60753	0.179507	-8.95525	3.38961e-19	9.15937e-18
Pjv1_00006463	14029	-0.14731	0.165312	-0.891106	0.372872	0.999949		Pjv1_00011893	958.826	0.497238	0.152593	3.25858	0.0011197	0.0291559		Pjv1_00019920	1012.54	-0.530496	0.151739	-3.49611	0.000472086	0.0126351		Pjv1_00013153	42.3358	-3.78377	0.638134	-5.92942	3.04003e-09	8.5106e-08		Pjv1_00000003	86.1411	3.31381	0.370168	8.95217	3.4857e-19	9.40757e-18
Pjv1_00006464	902.718	0.0903433	0.135778	0.665377	0.505809	0.999949		Pjv1_00023290	1800.43	0.656665	0.201569	3.25777	0.00112293	0.0292043		Pjv1_00023958	123.844	-1.09842	0.3142	-3.49592	0.000472438	0.0126351		Pjv1_00018801	421.719	1.82103	0.307179	5.92823	3.06209e-09	8.56193e-08		Pjv1_00006071	364.436	2.16687	0.242195	8.94679	3.65972e-19	9.86521e-18
Pjv1_00006465	495.853	0.327176	0.184582	1.77252	0.0763077	0.999949		Pjv1_00007002	2613.27	0.474411	0.145756	3.25483	0.00113461	0.0294722		Pjv1_00004173	569.49	-1.20069	0.343604	-3.4944	0.000475127	0.0126916		Pjv1_00029758	49.6214	2.70649	0.4569	5.9236	3.14967e-09	8.79612e-08		Pjv1_00005561	1028.02	1.14378	0.127941	8.93988	3.8958e-19	1.04888e-17
Pjv1_00006466	158.436	-0.00507345	0.279261	-0.0181674	0.985505	0.999949		Pjv1_00008007	925.087	0.486246	0.149441	3.25375	0.0011389	0.0294992		Pjv1_00019457	1684.39	0.813478	0.232981	3.49161	0.000480115	0.0128093		Pjv1_00008627	108.655	-3.31936	0.560405	-5.92315	3.15833e-09	8.80539e-08		Pjv1_00019422	138.701	2.94915	0.330139	8.93304	4.14446e-19	1.11448e-17
Pjv1_00006467	164.98	0.0907781	0.273863	0.331472	0.740288	0.999949		Pjv1_00029219	21301.5	0.399781	0.122865	3.25382	0.00113866	0.0294992		Pjv1_00009081	1838.97	-0.444689	0.127425	-3.48982	0.000483352	0.0128644		Pjv1_00023958	77.2249	-2.50705	0.423272	-5.92303	3.16065e-09	8.80539e-08		Pjv1_00013240	383.122	1.62035	0.181544	8.9254	4.44109e-19	1.1928e-17
Pjv1_00006468	445.179	-0.0677994	0.17671	-0.383676	0.701218	0.999949		Pjv1_00002091	1440.56	0.839576	0.25805	3.25354	0.00113979	0.0294992		Pjv1_00013874	2820.56	-0.606622	0.173812	-3.49009	0.000482849	0.0128644		Pjv1_00000818	4251.8	-0.966918	0.163392	-5.91778	3.26311e-09	9.07981e-08		Pjv1_00028973	1409.34	-1.58493	0.177582	-8.92508	4.45392e-19	1.19479e-17
Pjv1_00006469	3.60426	0.597332	1.31587	0.453944	0.649869	0.999949		Pjv1_00008785	2261.66	0.52969	0.162858	3.25246	0.00114409	0.0295748		Pjv1_00026441	680.582	0.601401	0.172444	3.48752	0.000487528	0.0129599		Pjv1_00021415	364.376	1.0628	0.179842	5.90963	3.42872e-09	9.52909e-08		Pjv1_00028482	3360.89	-1.19695	0.134171	-8.92109	4.61738e-19	1.23715e-17
Pjv1_00006470	659.712	0.0421465	0.19124	0.220385	0.825571	0.999949		Pjv1_00007609	35.3162	1.58816	0.488388	3.25184	0.00114661	0.0296041		Pjv1_00017001	200.122	-0.740359	0.212437	-3.48507	0.000492004	0.0130631		Pjv1_00005476	2470.12	-0.670846	0.113557	-5.90757	3.472e-09	9.63773e-08		Pjv1_00023764	1278.89	0.940565	0.105449	8.91961	4.67929e-19	1.25222e-17
Pjv1_00006471	1.11474	3.37709	2.5617	1.3183	0.187403	0.999949		Pjv1_00006890	3479.49	0.583499	0.179577	3.2493	0.00115691	0.0298172		Pjv1_00008546	919.262	0.704564	0.20223	3.48398	0.000494024	0.0131009		Pjv1_00024941	26620.8	-1.18311	0.200393	-5.90396	3.54883e-09	9.83913e-08		Pjv1_00007919	6535.79	-0.918459	0.103046	-8.9131	4.96248e-19	1.3264e-17
Pjv1_00006472	483.777	0.0139327	0.197325	0.0706083	0.94371	0.999949		Pjv1_00020807	833.172	-0.719693	0.221504	-3.24911	0.00115765	0.0298172		Pjv1_00010946	1177.12	0.608275	0.174641	3.483	0.000495834	0.013133		Pjv1_00012574	33.7342	6.74052	1.14261	5.89924	3.65185e-09	1.01125e-07		Pjv1_00029460	119.717	2.81686	0.316065	8.91228	4.99932e-19	1.33464e-17
Pjv1_00006473	338.183	0.172039	0.196778	0.874284	0.381964	0.999949		Pjv1_00021999	124.489	-0.776871	0.239244	-3.24719	0.00116549	0.0299829		Pjv1_00006973	941.627	0.907805	0.260979	3.47846	0.000504311	0.0133415		Pjv1_00025929	321.624	-2.01817	0.34213	-5.89884	3.66065e-09	1.01247e-07		Pjv1_00026956	3220.3	-0.867327	0.0973506	-8.90931	5.13511e-19	1.36924e-17
Pjv1_00006474	325.163	0.101323	0.176431	0.574293	0.56577	0.999949		Pjv1_00024179	2371.14	0.424706	0.130869	3.24527	0.0011734	0.030116		Pjv1_00028322	1419.03	-0.733607	0.210961	-3.47745	0.000506205	0.0133594		Pjv1_00024777	65.0158	3.56187	0.60405	5.89665	3.70965e-09	1.02479e-07		Pjv1_00026905	339.347	1.77352	0.19909	8.90813	5.18983e-19	1.38217e-17
Pjv1_00006475	8120.05	-0.0680806	0.163449	-0.416525	0.677026	0.999949		Pjv1_00025068	237.045	1.03578	0.319169	3.24525	0.00117348	0.030116		Pjv1_00025262	2323.14	-0.479345	0.137839	-3.47757	0.000505973	0.0133594		Pjv1_00029460	149.579	1.74443	0.295993	5.89348	3.78156e-09	1.0434e-07		Pjv1_00028837	218.708	1.97928	0.222215	8.90705	5.24066e-19	1.39403e-17
Pjv1_00006476	3512.67	0.0500168	0.150085	0.333256	0.738941	0.999949		Pjv1_00001006	12.0046	2.8163	0.868105	3.24419	0.00117783	0.0301915		Pjv1_00003568	1909.6	-0.804415	0.231584	-3.47354	0.00051364	0.0135394		Pjv1_00016956	2596.5	3.17703	0.539174	5.89241	3.80596e-09	1.04887e-07		Pjv1_00023723	73.4436	4.22349	0.474728	8.89666	5.75516e-19	1.52905e-17
Pjv1_00006480	2559.57	-0.0801426	0.123589	-0.648459	0.516688	0.999949		Pjv1_00013155	630.572	0.722759	0.222874	3.2429	0.00118318	0.0302559		Pjv1_00028033	4534.96	1.03916	0.299531	3.46928	0.00052185	0.0137394		Pjv1_00006432	290.288	1.25537	0.213177	5.88884	3.88915e-09	1.06992e-07		Pjv1_00026310	2301.23	1.21826	0.137196	8.87975	6.7013e-19	1.77617e-17
Pjv1_00006482	256.638	-0.211912	0.276995	-0.765037	0.44425	0.999949		Pjv1_00020837	4019.13	-0.615301	0.189719	-3.24322	0.00118186	0.0302559		Pjv1_00002519	117.824	1.11433	0.3213	3.46821	0.000523938	0.0137778		Pjv1_00015405	238.687	-2.2062	0.374647	-5.88874	3.89162e-09	1.06992e-07		Pjv1_00010346	2657.22	0.872162	0.0982181	8.87986	6.69465e-19	1.77617e-17
Pjv1_00006483	70.0443	0.133545	0.356019	0.375107	0.707581	0.999949		Pjv1_00028170	884.702	0.5726	0.176674	3.241	0.0011911	0.0303859		Pjv1_00009576	2277.99	0.559154	0.161327	3.46596	0.000528351	0.0138683		Pjv1_00018857	363.08	-1.42641	0.242239	-5.88844	3.8986e-09	1.07055e-07		Pjv1_00003244	70.9758	5.38613	0.606743	8.87712	6.86128e-19	1.81639e-17
Pjv1_00006484	2260.73	0.0795972	0.168497	0.472396	0.636644	0.999949		Pjv1_00024576	246.124	-0.806909	0.248969	-3.241	0.0011911	0.0303859		Pjv1_00004615	21.7263	1.97498	0.569845	3.46581	0.000528639	0.0138683		Pjv1_00028641	639.908	0.971624	0.16544	5.87296	4.28075e-09	1.17409e-07		Pjv1_00007193	115.647	2.80453	0.315995	8.87523	6.97869e-19	1.84527e-17
Pjv1_00006485	17.6133	-1.06749	0.771308	-1.38399	0.16636	0.999949		Pjv1_00007551	220.011	0.958903	0.296076	3.23871	0.00120071	0.0305511		Pjv1_00013008	11378	0.789856	0.227935	3.46527	0.000529708	0.0138695		Pjv1_00009263	23.1051	8.00884	1.36434	5.87012	4.35493e-09	1.19301e-07		Pjv1_00012410	1190.42	-1.69085	0.190715	-8.86585	7.59204e-19	2.00506e-17
Pjv1_00006487	810.828	-0.00656389	0.152316	-0.0430938	0.965627	0.999949		Pjv1_00008625	305.855	-0.58981	0.182128	-3.23844	0.00120187	0.0305511		Pjv1_00019178	1440.23	0.619264	0.178712	3.46514	0.00052995	0.0138695		Pjv1_00019230	189.213	1.60781	0.273913	5.86979	4.36345e-09	1.19392e-07		Pjv1_00004780	429.417	1.46399	0.165153	8.86443	7.68943e-19	2.02836e-17
Pjv1_00006488	359.916	-0.100613	0.249159	-0.403811	0.686352	0.999949		Pjv1_00006195	537.909	0.714792	0.2207	3.23875	0.00120054	0.0305511		Pjv1_00019558	2388.63	0.806474	0.232889	3.46291	0.000534366	0.0139685		Pjv1_00000942	27.0171	8.22941	1.40249	5.8677	4.41889e-09	1.20766e-07		Pjv1_00012846	313.616	1.82369	0.205759	8.86326	7.77096e-19	2.04743e-17
Pjv1_00006489	64.9091	0.268339	0.36916	0.726891	0.467293	0.999949		Pjv1_00010854	556.599	-0.739558	0.228445	-3.23736	0.0012064	0.0306299		Pjv1_00010129	853.217	-1.084	0.313099	-3.46215	0.000535872	0.0139909		Pjv1_00002011	56.8183	3.28074	0.559202	5.86683	4.44196e-09	1.21252e-07		Pjv1_00000081	5535.72	-0.879037	0.0992873	-8.85347	8.48408e-19	2.23266e-17
Pjv1_00006490	3282.95	0.0166497	0.139503	0.119351	0.904998	0.999949		Pjv1_00021968	2529.04	-0.48349	0.149383	-3.23659	0.00120968	0.0306768		Pjv1_00023536	407.205	0.85778	0.247781	3.46184	0.000536497	0.0139909		Pjv1_00016163	46.514	3.29098	0.561094	5.86529	4.48336e-09	1.22237e-07		Pjv1_00026324	2519.47	-1.08634	0.122708	-8.85306	8.51485e-19	2.2381e-17
Pjv1_00006491	7.0095	0.834478	1.10309	0.756493	0.449354	0.999949		Pjv1_00001873	1134.34	0.548436	0.169676	3.23226	0.00122814	0.0310954		Pjv1_00015394	53.7683	1.83703	0.530805	3.46083	0.000538504	0.0140266		Pjv1_00001974	3104.44	0.756575	0.129019	5.86408	4.51637e-09	1.22991e-07		Pjv1_00021344	7373.23	0.92987	0.105074	8.84967	8.77747e-19	2.3044e-17
Pjv1_00006492	418.845	-0.21138	0.228382	-0.925554	0.354678	0.999949		Pjv1_00003952	657.246	-0.603814	0.186821	-3.23204	0.0012291	0.0310954		Pjv1_00017675	1153.52	0.563493	0.162905	3.45904	0.000542107	0.0141038		Pjv1_00022852	1147.32	1.20708	0.205971	5.86041	4.61712e-09	1.25586e-07		Pjv1_00020107	605.852	-1.2815	0.144817	-8.84905	8.82711e-19	2.31469e-17
Pjv1_00006493	4788.51	0.104721	0.139626	0.750011	0.453248	0.999949		Pjv1_00010128	2873.37	-0.365327	0.113085	-3.23055	0.00123554	0.0311847		Pjv1_00008076	298.21	0.90078	0.260519	3.45763	0.000544946	0.0141609		Pjv1_00002733	698.456	-1.97472	0.337017	-5.8594	4.64533e-09	1.26204e-07		Pjv1_00017444	185.941	-2.74395	0.310562	-8.83544	9.9707e-19	2.61147e-17
Pjv1_00006494	16.0698	0.328999	0.675607	0.486968	0.626281	0.999949		Pjv1_00017930	9.1582	4.70546	1.45642	3.23084	0.00123426	0.0311847		Pjv1_00007176	272.604	0.959151	0.277473	3.45674	0.000546752	0.014191		Pjv1_00028662	191.703	1.9978	0.341328	5.85304	4.82681e-09	1.30979e-07		Pjv1_00007480	186.497	10.5746	1.19706	8.8338	1.01182e-18	2.64699e-17
Pjv1_00024733	2226.7	0.264359	0.148376	1.78168	0.0748009	0.999949		Pjv1_00025739	613.137	0.570948	0.17679	3.22953	0.00123996	0.0312592		Pjv1_00020517	2102.97	0.862968	0.250021	3.45158	0.000557309	0.014448		Pjv1_00027411	243.077	-1.97252	0.337136	-5.8508	4.89222e-09	1.32598e-07		Pjv1_00023019	186.074	10.5714	1.19724	8.82978	1.04881e-18	2.7405e-17
Pjv1_00024735	2767.74	-0.0772151	0.115383	-0.669206	0.503364	0.999949		Pjv1_00000104	238.397	1.07951	0.334342	3.22876	0.00124329	0.0312695		Pjv1_00025253	62.7471	-1.2321	0.357089	-3.45041	0.000559727	0.0144936		Pjv1_00021193	1100.11	1.1194	0.191451	5.84693	5.00735e-09	1.35558e-07		Pjv1_00026650	76.8766	5.97558	0.677303	8.82261	1.11825e-18	2.91851e-17
Pjv1_00024737	30.9802	-0.166793	0.487825	-0.341912	0.732417	0.999949		Pjv1_00028525	2205.43	-0.544198	0.168543	-3.22885	0.0012429	0.0312695		Pjv1_00001407	289.541	-1.43473	0.416414	-3.44544	0.000570128	0.0147455		Pjv1_00021583	4047.17	-1.40238	0.240174	-5.83902	5.25078e-09	1.41981e-07		Pjv1_00029792	239.341	1.62319	0.183992	8.82206	1.12375e-18	2.92942e-17
Pjv1_00029433	217.185	-0.0694007	0.236453	-0.293507	0.769134	0.999949		Pjv1_00001536	17.382	-2.31613	0.717824	-3.2266	0.00125269	0.0314688		Pjv1_00006404	484.298	-1.07599	0.312467	-3.44355	0.000574134	0.0148317		Pjv1_00008656	676.074	-1.00722	0.172712	-5.8318	5.48316e-09	1.4809e-07		Pjv1_00013394	28129.9	-0.930085	0.105433	-8.82161	1.12822e-18	2.9376e-17
Pjv1_00026769	42.2717	0.137465	0.516654	0.266069	0.790186	0.999949		Pjv1_00001649	200.118	-0.877538	0.272009	-3.22614	0.00125473	0.0314831		Pjv1_00025068	283.732	1.13607	0.330341	3.43907	0.000583721	0.0150616		Pjv1_00020775	3227.03	-1.17822	0.202061	-5.831	5.50972e-09	1.48633e-07		Pjv1_00001705	1129.6	-1.28686	0.146043	-8.81153	1.23451e-18	3.21059e-17
Pjv1_00026986	3559.29	-0.0325432	0.126533	-0.257191	0.797031	0.999949		Pjv1_00016859	264.66	-0.882091	0.273745	-3.2223	0.00127164	0.0318699		Pjv1_00010157	653.332	0.606117	0.176346	3.43708	0.000588013	0.015142		Pjv1_00016134	1886.52	-1.71188	0.293776	-5.82716	5.63798e-09	1.51915e-07		Pjv1_00003972	233.681	1.6905	0.191882	8.81012	1.25016e-18	3.24749e-17
Pjv1_00027125	4899.33	-0.000867614	0.223019	-0.00389032	0.996896	0.999949		Pjv1_00009837	199.503	0.665258	0.206566	3.22055	0.00127943	0.0320278		Pjv1_00003232	163.28	-1.22499	0.356434	-3.43679	0.000588658	0.015142		Pjv1_00010983	11592.2	-0.923801	0.158578	-5.82553	5.69313e-09	1.53221e-07		Pjv1_00017597	185.075	2.31919	0.263268	8.80921	1.26026e-18	3.2699e-17
Pjv1_00027126	167.969	-0.12348	0.273405	-0.45164	0.651529	0.999949		Pjv1_00021800	11000.4	-0.392162	0.12186	-3.21813	0.0012903	0.0322619		Pjv1_00021826	660.376	0.740236	0.215393	3.43668	0.0005889	0.015142		Pjv1_00017783	4043.11	1.44219	0.247594	5.82483	5.71693e-09	1.53682e-07		Pjv1_00013557	723.054	-1.67212	0.189955	-8.80268	1.33582e-18	3.45784e-17
Pjv1_00027127	40.4618	0.280273	0.421288	0.665277	0.505873	0.999949		Pjv1_00013390	1535.93	-0.704133	0.21888	-3.21698	0.0012955	0.0323164		Pjv1_00010900	39.2582	1.70237	0.496078	3.43166	0.000599904	0.0154069		Pjv1_00011790	267.282	-1.04581	0.179921	-5.81264	6.14966e-09	1.65121e-07		Pjv1_00003487	302.992	1.83039	0.207933	8.80275	1.33503e-18	3.45784e-17
Pjv1_00027128	865.374	0.0032158	0.150629	0.0213491	0.982967	0.999949		Pjv1_00017682	1663.87	0.816226	0.253701	3.21727	0.00129415	0.0323164		Pjv1_00001313	169.385	0.992659	0.289393	3.43014	0.000603275	0.0154754		Pjv1_00028955	829.444	-1.39212	0.239597	-5.81027	6.2372e-09	1.67276e-07		Pjv1_00004831	77.1953	4.41107	0.501332	8.79871	1.38403e-18	3.57844e-17
Pjv1_00027129	333.166	-0.0876469	0.196699	-0.445589	0.655894	0.999949		Pjv1_00011878	456.061	0.801449	0.24919	3.21621	0.00129896	0.0323557		Pjv1_00014516	46.5226	2.30109	0.671062	3.42903	0.000605748	0.0155207		Pjv1_00006891	1914.35	1.00987	0.173899	5.80724	6.35124e-09	1.70136e-07		Pjv1_00016795	766.067	1.7803	0.202434	8.79443	1.43776e-18	3.71305e-17
Pjv1_00027130	674.619	-0.16405	0.302135	-0.542968	0.587152	0.999949		Pjv1_00024760	8.82362	3.64551	1.13357	3.21596	0.0013001	0.0323557		Pjv1_00024166	1331.43	-0.624621	0.182294	-3.42644	0.000611545	0.015651		Pjv1_00001002	3144.76	-1.14015	0.196348	-5.8068	6.36798e-09	1.70386e-07		Pjv1_00014303	1999.72	1.39792	0.158998	8.79204	1.4687e-18	3.78853e-17
Pjv1_00027131	68.4131	0.161814	0.386485	0.418681	0.675449	0.999949		Pjv1_00024241	126.092	-1.82103	0.56657	-3.21412	0.00130844	0.0325254		Pjv1_00013695	563.232	-1.15974	0.338877	-3.4223	0.000620939	0.0158205		Pjv1_00022738	3520.14	-1.74838	0.301219	-5.80435	6.46172e-09	1.72693e-07		Pjv1_00001258	371.347	-1.63277	0.185726	-8.7913	1.47839e-18	3.8091e-17
Pjv1_00026329	262.929	-0.35566	0.319091	-1.1146	0.26502	0.999949		Pjv1_00026484	984.954	-0.791609	0.246477	-3.21169	0.00131955	0.0326191		Pjv1_00022701	1897.25	-0.597316	0.174539	-3.42225	0.000621049	0.0158205		Pjv1_00028483	77.7939	2.80535	0.483523	5.80189	6.55718e-09	1.75041e-07		Pjv1_00017880	162.374	2.38862	0.27187	8.78586	1.55172e-18	3.99339e-17
Pjv1_00026330	22942.4	-0.27692	0.489728	-0.565456	0.571764	0.999949		Pjv1_00027555	783.523	-0.730092	0.227351	-3.2113	0.00132137	0.0326191		Pjv1_00016958	595.513	-0.927934	0.271129	-3.42248	0.000620517	0.0158205		Pjv1_00001634	70.2605	2.4207	0.417446	5.79883	6.67794e-09	1.78058e-07		Pjv1_00021395	2872.71	1.73032	0.197184	8.77517	1.70647e-18	4.38655e-17
Pjv1_00026331	6636.44	-0.0483112	0.139353	-0.346681	0.728831	0.999949		Pjv1_00006915	36.6653	5.89785	1.83615	3.21208	0.00131778	0.0326191		Pjv1_00022930	835.734	-0.475598	0.13895	-3.42279	0.00061981	0.0158205		Pjv1_00008595	122.318	2.04501	0.35273	5.79766	6.72452e-09	1.79092e-07		Pjv1_00028370	1464.12	-1.13345	0.129197	-8.77303	1.73921e-18	4.46552e-17
Pjv1_00026333	69.3007	-0.277785	0.364908	-0.761245	0.446511	0.999949		Pjv1_00002693	160.238	-0.886528	0.276026	-3.21176	0.00131925	0.0326191		Pjv1_00010993	1075.43	-0.700389	0.20502	-3.41619	0.000635028	0.0161579		Pjv1_00014382	1312.55	1.29958	0.224291	5.79418	6.8656e-09	1.82638e-07		Pjv1_00028677	154.077	-2.60411	0.296938	-8.76986	1.78889e-18	4.58775e-17
Pjv1_00026334	366.203	0.00465228	0.250253	0.0185903	0.985168	0.999949		Pjv1_00022326	1446.08	0.778545	0.242342	3.21259	0.00131546	0.0326191		Pjv1_00020160	220.69	-1.04569	0.306129	-3.41584	0.000635862	0.0161605		Pjv1_00002693	196.21	-1.43758	0.248285	-5.79006	7.03627e-09	1.86962e-07		Pjv1_00010509	816.127	1.28313	0.146387	8.76531	1.86266e-18	4.77142e-17
Pjv1_00026335	0.870976	-1.2204	2.89093	-0.422147	0.672918	0.999949		Pjv1_00027263	17.9929	-2.90856	0.905639	-3.21161	0.00131992	0.0326191		Pjv1_00012521	1616.69	-0.707479	0.207311	-3.41264	0.000643363	0.0163322		Pjv1_00028861	264.114	1.46026	0.252265	5.78858	7.09849e-09	1.88397e-07		Pjv1_00009569	728.77	-1.21934	0.139135	-8.76375	1.88866e-18	4.83245e-17
Pjv1_00026336	1339.85	0.0174562	0.162899	0.10716	0.914662	0.999949		Pjv1_00028413	4582.8	0.430327	0.134053	3.21013	0.00132676	0.0327145		Pjv1_00024195	108.322	-1.55938	0.457065	-3.41173	0.000645513	0.0163679		Pjv1_00026929	666.098	0.977622	0.1689	5.78818	7.1153e-09	1.88625e-07		Pjv1_00025182	177.582	10.5038	1.19964	8.75579	2.02687e-18	5.1801e-17
Pjv1_00026337	209.126	0.235348	0.212474	1.10765	0.268012	0.999949		Pjv1_00027835	237.087	-0.828042	0.258081	-3.20846	0.00133446	0.0328666		Pjv1_00009990	339.169	1.22575	0.359729	3.40743	0.000655774	0.0166089		Pjv1_00020196	1132.05	-1.59952	0.276573	-5.78333	7.32345e-09	1.9392e-07		Pjv1_00016159	119.844	3.98219	0.454935	8.75332	2.07166e-18	5.28846e-17
Pjv1_00026338	1378.37	-0.00419131	0.189081	-0.0221667	0.982315	0.999949		Pjv1_00003320	716.395	-0.511894	0.159662	-3.20612	0.00134539	0.0330975		Pjv1_00023986	2480.85	0.418788	0.122917	3.40709	0.0006566	0.0166107		Pjv1_00024809	89.0027	1.94789	0.337154	5.77744	7.5844e-09	2.00598e-07		Pjv1_00026115	474.164	-1.70928	0.195345	-8.75006	2.13236e-18	5.43715e-17
Pjv1_00026339	5.0001	1.35256	1.14844	1.17774	0.2389	0.999949		Pjv1_00001102	1635.51	-0.847828	0.264562	-3.20464	0.0013523	0.0332293		Pjv1_00020435	41.3002	-1.3891	0.407918	-3.40534	0.000660809	0.016698		Pjv1_00026221	29554.6	-0.91699	0.158753	-5.77621	7.64033e-09	2.01845e-07		Pjv1_00003312	3050.12	-1.04823	0.119828	-8.74777	2.17609e-18	5.54228e-17
Pjv1_00026340	7.07073	1.78508	1.11238	1.60473	0.108553	0.999949		Pjv1_00007537	3492.64	-0.356989	0.111452	-3.20308	0.00135964	0.0333714		Pjv1_00018487	508.676	-0.687029	0.201799	-3.40453	0.000662792	0.0167288		Pjv1_00016116	121.051	2.68368	0.464694	5.77514	7.68885e-09	2.02894e-07		Pjv1_00004439	2678.67	-0.949708	0.108706	-8.73649	2.4046e-18	6.11724e-17
Pjv1_00026341	1629.78	-0.00515867	0.232446	-0.022193	0.982294	0.999949		Pjv1_00003481	3678.65	0.659631	0.206082	3.20082	0.00137038	0.0335577		Pjv1_00006966	12.1729	2.72298	0.800187	3.40293	0.000666684	0.0167885		Pjv1_00023776	3148.09	0.963633	0.166998	5.77031	7.91246e-09	2.08316e-07		Pjv1_00024760	89.8249	6.25665	0.716188	8.73605	2.41399e-18	6.13408e-17
Pjv1_00026342	1787.62	-0.125597	0.186947	-0.67183	0.501692	0.999949		Pjv1_00021435	1767.57	0.582726	0.182039	3.20111	0.00136901	0.0335577		Pjv1_00008273	40.8992	2.14007	0.628854	3.40313	0.000666192	0.0167885		Pjv1_00028898	630.503	5.96063	1.03298	5.77035	7.91066e-09	2.08316e-07		Pjv1_00026684	176.007	10.4909	1.20143	8.73201	2.50179e-18	6.34991e-17
Pjv1_00026343	1682.99	-0.0596286	0.182088	-0.327471	0.743312	0.999949		Pjv1_00014918	430.806	-1.31807	0.41191	-3.19991	0.00137472	0.0336257		Pjv1_00024701	949.077	0.626262	0.184071	3.40229	0.000668244	0.0168086		Pjv1_00009881	831.05	0.79651	0.138081	5.76841	8.00218e-09	2.10437e-07		Pjv1_00010850	231.639	-2.07118	0.237317	-8.72748	2.60404e-18	6.60187e-17
Pjv1_00026344	175.913	0.0839534	0.294942	0.284644	0.775917	0.999949		Pjv1_00012119	2229.79	0.537452	0.167998	3.19916	0.00137829	0.0336598		Pjv1_00027432	12.4116	4.15067	1.22029	3.40137	0.000670488	0.0168457		Pjv1_00004738	431.146	1.07818	0.186946	5.76731	8.05454e-09	2.11572e-07		Pjv1_00006754	567.441	1.45497	0.166787	8.72353	2.69666e-18	6.82887e-17
Pjv1_00026345	595.218	0.00337746	0.199343	0.0169429	0.986482	0.999949		Pjv1_00021832	142.538	-1.02098	0.319193	-3.19863	0.00138084	0.0336598		Pjv1_00017384	7641.92	-0.909246	0.267368	-3.40072	0.000672075	0.0168663		Pjv1_00000867	658.513	1.22815	0.213002	5.76589	8.12286e-09	2.13123e-07		Pjv1_00005820	1351.64	1.19464	0.136962	8.72238	2.72408e-18	6.89042e-17
Pjv1_00026346	485.251	-0.228296	0.194579	-1.17328	0.240683	0.999949		Pjv1_00015066	236.345	1.03594	0.323869	3.19863	0.00138083	0.0336598		Pjv1_00013362	131.304	-1.06399	0.312932	-3.40006	0.000673718	0.0168883		Pjv1_00015978	1967.49	-0.887892	0.154051	-5.76361	8.23347e-09	2.15779e-07		Pjv1_00002385	2518.73	-1.56625	0.17959	-8.72125	2.75158e-18	6.95205e-17
Pjv1_00026347	161.315	-0.461506	0.363692	-1.26894	0.204461	0.999949		Pjv1_00028171	1156.3	0.889146	0.278513	3.19248	0.00141055	0.0343058		Pjv1_00006890	4563.67	0.501332	0.147472	3.39951	0.000675064	0.0169027		Pjv1_00026985	33.9684	8.56216	1.48645	5.76015	8.40407e-09	2.19999e-07		Pjv1_00007018	369.343	-2.39503	0.274745	-8.71727	2.84996e-18	7.19242e-17
Pjv1_00026376	275.666	-0.0949267	0.305157	-0.311075	0.755744	0.999949		Pjv1_00005114	325.761	-0.991133	0.310427	-3.19281	0.00140898	0.0343058		Pjv1_00013424	302.285	1.03458	0.304432	3.39841	0.000677798	0.0169519		Pjv1_00028355	560.101	-1.15554	0.20063	-5.75957	8.43271e-09	2.20498e-07		Pjv1_00008905	91.8841	3.07526	0.353154	8.70799	3.093e-18	7.79689e-17
Pjv1_00025786	174.263	0.216831	0.37394	0.579856	0.562012	0.999949		Pjv1_00020492	2333.42	0.549809	0.172297	3.19106	0.00141751	0.0344358		Pjv1_00007423	270.954	-1.21523	0.357623	-3.39806	0.000678658	0.0169541		Pjv1_00002991	80.4998	2.74946	0.477893	5.75331	8.75151e-09	2.28574e-07		Pjv1_00009601	936.478	1.20419	0.138322	8.7057	3.15619e-18	7.94714e-17
Pjv1_00025788	20.5402	-0.296656	0.538384	-0.551013	0.581625	0.999949		Pjv1_00023675	1107.63	2.56449	0.803738	3.19071	0.00141925	0.0344389		Pjv1_00024834	423.523	-0.700677	0.206255	-3.39714	0.000680929	0.0169915		Pjv1_00017574	1619.97	-0.931287	0.162153	-5.74324	9.28793e-09	2.42308e-07		Pjv1_00007311	1030.47	-1.1998	0.137843	-8.7041	3.20098e-18	8.05077e-17
Pjv1_00025791	2526.77	0.0485013	0.154321	0.314289	0.753301	0.999949		Pjv1_00009644	75.9386	-1.63481	0.512671	-3.18881	0.0014286	0.0346265		Pjv1_00011395	321.512	-0.932878	0.274681	-3.39623	0.000683212	0.0170099		Pjv1_00008352	2838.87	-1.02962	0.179683	-5.73022	1.00302e-08	2.61376e-07		Pjv1_00020314	808.666	-2.08681	0.240233	-8.6866	3.73438e-18	9.38167e-17
Pjv1_00025792	2133.63	-0.126036	0.24763	-0.508969	0.610774	0.999949		Pjv1_00020759	1190.08	-0.482353	0.151302	-3.18802	0.00143248	0.0346814		Pjv1_00015093	14743.5	0.524635	0.154466	3.39644	0.000682676	0.0170099		Pjv1_00001254	1094.86	-1.04533	0.182477	-5.72854	1.01296e-08	2.63669e-07		Pjv1_00015792	174.245	10.4765	1.20637	8.68438	3.80828e-18	9.5565e-17
Pjv1_00025794	618.648	0.0128692	0.139662	0.0921457	0.926582	0.999949		Pjv1_00024922	865.269	0.652559	0.204821	3.186	0.00144256	0.0348859		Pjv1_00009906	366.04	-0.842732	0.248305	-3.39394	0.000688956	0.0171335		Pjv1_00001609	296.015	2.40732	0.420386	5.72646	1.02551e-08	2.6633e-07		Pjv1_00017588	2832.27	-0.881368	0.101492	-8.68415	3.81578e-18	9.56448e-17
Pjv1_00025795	1.36227	-0.581979	2.22119	-0.262012	0.793312	0.999949		Pjv1_00008493	369.11	0.694392	0.217977	3.18561	0.00144447	0.0348926		Pjv1_00025850	5.21688	5.86285	1.72773	3.39338	0.000690354	0.0171489		Pjv1_00022909	2848.18	-1.19241	0.208227	-5.72651	1.02518e-08	2.6633e-07		Pjv1_00022866	724.889	-1.55282	0.178853	-8.68213	3.88435e-18	9.72536e-17
Pjv1_00025796	105.231	-0.526125	0.39813	-1.32149	0.186338	0.999949		Pjv1_00001966	95.7362	-0.831095	0.261059	-3.18356	0.00145478	0.0351019		Pjv1_00008269	152.901	-1.13647	0.334949	-3.39295	0.000691434	0.0171563		Pjv1_00019360	688.064	1.99435	0.348311	5.72576	1.0297e-08	2.67119e-07		Pjv1_00024293	517.702	1.74107	0.200659	8.67674	4.07271e-18	1.01855e-16
Pjv1_00025798	1672.92	-0.0467814	0.326845	-0.14313	0.886187	0.999949		Pjv1_00027962	1949.4	0.450136	0.141411	3.18317	0.00145672	0.035105		Pjv1_00001327	277.923	-0.759047	0.22377	-3.39209	0.00069362	0.0171911		Pjv1_00029316	618.895	1.06527	0.186392	5.71519	1.09584e-08	2.83954e-07		Pjv1_00016362	225.07	1.82398	0.210267	8.67459	4.15061e-18	1.03686e-16
Pjv1_00025799	130.622	-0.408729	0.330786	-1.23563	0.216596	0.999949		Pjv1_00023410	143.733	1.63381	0.513312	3.18288	0.00145819	0.035105		Pjv1_00027906	257.951	1.21916	0.359621	3.39012	0.000698616	0.0172955		Pjv1_00026550	21.0789	7.8779	1.37859	5.71448	1.10041e-08	2.84817e-07		Pjv1_00006662	2708.43	1.69319	0.195211	8.67361	4.18637e-18	1.04461e-16
Pjv1_00030175	183.45	0.024526	0.245857	0.0997575	0.920537	0.999949		Pjv1_00027209	1154.29	-0.477288	0.150188	-3.17794	0.00148327	0.0356686		Pjv1_00007757	140.646	1.20439	0.355464	3.38823	0.000703459	0.0173598		Pjv1_00004241	14753.3	-0.990126	0.173274	-5.71423	1.10203e-08	2.84917e-07		Pjv1_00003459	6519.35	-0.802509	0.0925304	-8.67292	4.2119e-18	1.0498e-16
Pjv1_00026759	637.007	0.0114113	0.179378	0.0636159	0.949276	0.999949		Pjv1_00001724	7183.05	-0.437545	0.1377	-3.17751	0.00148543	0.0356804		Pjv1_00028641	560.025	0.63983	0.188842	3.38818	0.000703585	0.0173598		Pjv1_00015554	307.342	1.10302	0.193178	5.70987	1.13066e-08	2.91989e-07		Pjv1_00028896	5370.84	-1.00588	0.115988	-8.67226	4.23623e-18	1.05468e-16
Pjv1_00026760	539.931	-0.239586	0.166614	-1.43797	0.150442	0.999949		Pjv1_00024152	26.1007	-1.60005	0.504785	-3.16977	0.00152559	0.0365821		Pjv1_00010854	707.888	-0.77779	0.229536	-3.38853	0.000702671	0.0173598		Pjv1_00012190	357.033	-1.86116	0.326228	-5.70511	1.16269e-08	2.99925e-07		Pjv1_00013409	1083.39	-1.2483	0.144052	-8.66558	4.49232e-18	1.11718e-16
Pjv1_00026761	5.49902	0.117834	1.31743	0.0894423	0.92873	0.999949		Pjv1_00000786	4938.62	0.431019	0.135984	3.16962	0.00152639	0.0365821		Pjv1_00018832	728.155	0.486618	0.143702	3.3863	0.000708413	0.0174594		Pjv1_00012333	5997.52	-0.824938	0.145173	-5.68247	1.32764e-08	3.4209e-07		Pjv1_00015405	198.316	-2.84856	0.328759	-8.66458	4.53197e-18	1.12578e-16
Pjv1_00026762	65.4816	0.21189	0.361945	0.58542	0.558265	0.999949		Pjv1_00002445	822.217	0.56857	0.179649	3.1649	0.00155137	0.0371392		Pjv1_00003829	1702.14	-0.520798	0.153849	-3.38513	0.000711444	0.0175144		Pjv1_00019691	111.357	7.60853	1.33947	5.68025	1.34495e-08	3.46163e-07		Pjv1_00024592	148.177	8.5251	0.984086	8.66296	4.59656e-18	1.14054e-16
Pjv1_00026763	82.8934	0.35061	0.309562	1.1326	0.257381	0.999949		Pjv1_00023948	109.91	-0.893719	0.282446	-3.16422	0.00155501	0.0371846		Pjv1_00022306	637.971	-1.27706	0.377421	-3.38366	0.000715256	0.0175886		Pjv1_00001798	1825.85	-1.07276	0.188867	-5.67996	1.34723e-08	3.46362e-07		Pjv1_00002381	240.57	1.99635	0.230566	8.65847	4.78154e-18	1.18512e-16
Pjv1_00026764	1600.03	0.0436011	0.136153	0.320237	0.748789	0.999949		Pjv1_00004346	1301.99	-0.858865	0.271578	-3.1625	0.00156422	0.037363		Pjv1_00003787	964.003	-0.581064	0.17182	-3.38181	0.000720098	0.0176879		Pjv1_00006707	388.136	1.26456	0.222721	5.67779	1.36446e-08	3.50399e-07		Pjv1_00018256	219.332	-2.33024	0.269401	-8.64973	5.16228e-18	1.27805e-16
Pjv1_00026766	770.382	-0.202832	0.148428	-1.36654	0.17177	0.999949		Pjv1_00002796	3499.12	0.584133	0.184741	3.1619	0.00156742	0.0373976		Pjv1_00018108	2652.48	-0.680049	0.201136	-3.38104	0.000722115	0.0177176		Pjv1_00009800	343.756	1.21101	0.21363	5.66869	1.43892e-08	3.6911e-07		Pjv1_00000545	82.4935	3.57713	0.413566	8.64948	5.17329e-18	1.27935e-16
Pjv1_00026767	39.0993	0.212285	0.492536	0.431004	0.666465	0.999949		Pjv1_00003935	1529.32	-1.00702	0.318563	-3.16115	0.0015715	0.0374115		Pjv1_00005356	901.916	0.535049	0.158324	3.37947	0.000726269	0.0177895		Pjv1_00025017	680.36	-1.48936	0.262756	-5.66821	1.44295e-08	3.69729e-07		Pjv1_00012962	492.771	-2.16222	0.250067	-8.64654	5.3083e-18	1.31127e-16
Pjv1_00027417	119.406	0.139946	0.310807	0.450266	0.652518	0.999949		Pjv1_00004944	1236.07	0.526139	0.166437	3.16119	0.00157124	0.0374115		Pjv1_00012846	316.477	0.945378	0.279754	3.37932	0.000726663	0.0177895		Pjv1_00003859	239.557	-1.76263	0.311021	-5.66724	1.45115e-08	3.71417e-07		Pjv1_00001520	901.91	1.29145	0.149479	8.6397	5.63614e-18	1.39071e-16
Pjv1_00027418	410.546	0.100757	0.188398	0.53481	0.592782	0.999949		Pjv1_00005888	1267.38	-0.386037	0.122143	-3.16054	0.00157477	0.0374478		Pjv1_00003463	27.0741	2.46186	0.728719	3.37834	0.000729238	0.0178327		Pjv1_00011774	205.569	1.49899	0.264608	5.66495	1.47066e-08	3.75991e-07		Pjv1_00000899	778.617	1.13369	0.131226	8.63925	5.65826e-18	1.39461e-16
Pjv1_00027420	301.897	0.155674	0.206788	0.752822	0.451557	0.999949		Pjv1_00017239	1737.8	0.592383	0.187492	3.15951	0.00158035	0.0375387		Pjv1_00010997	673.912	-1.02153	0.302524	-3.37668	0.000733651	0.0179008		Pjv1_00002235	1828.38	-1.04638	0.184794	-5.66241	1.49264e-08	3.81186e-07		Pjv1_00023753	736.297	-1.32268	0.153145	-8.63677	5.7823e-18	1.4236e-16
Pjv1_00029739	230.445	0.152482	0.233558	0.652867	0.513842	0.999949		Pjv1_00018401	513.731	0.526054	0.16652	3.15911	0.00158252	0.0375484		Pjv1_00025701	457.43	0.820145	0.242881	3.37674	0.000733505	0.0179008		Pjv1_00011298	234.212	1.4931	0.264109	5.65336	1.57339e-08	4.01363e-07		Pjv1_00028033	2825.55	1.04424	0.120909	8.63657	5.7928e-18	1.42461e-16
Pjv1_00026196	197.736	0.0592323	0.235855	0.251139	0.801707	0.999949		Pjv1_00027280	522.076	0.451598	0.142968	3.15874	0.00158455	0.0375512		Pjv1_00014807	5763.44	0.43036	0.127546	3.37416	0.0007404	0.0180454		Pjv1_00019081	2167.14	1.01881	0.180327	5.64979	1.60641e-08	4.09331e-07		Pjv1_00000269	1973.73	-0.815577	0.0944392	-8.63601	5.82126e-18	1.43002e-16
Pjv1_00026197	1150.78	0.047368	0.13916	0.340385	0.733567	0.999949		Pjv1_00006629	84.1543	1.50774	0.47737	3.15844	0.00158615	0.0375512		Pjv1_00011725	5946.25	-0.821344	0.24349	-3.37321	0.000742961	0.0180878		Pjv1_00016246	1807.2	1.38765	0.245751	5.64657	1.63685e-08	4.16166e-07		Pjv1_00012990	319.161	2.08322	0.241243	8.63534	5.85503e-18	1.43672e-16
Pjv1_00026198	419.866	0.132049	0.173051	0.763064	0.445425	0.999949		Pjv1_00003638	236.631	-1.01627	0.321807	-3.158	0.00158858	0.037567		Pjv1_00007756	2338.89	-0.880673	0.261182	-3.37187	0.000746589	0.0180908		Pjv1_00022280	162.887	1.63854	0.29018	5.64662	1.63632e-08	4.16166e-07		Pjv1_00003975	72.5547	5.88795	0.682494	8.62711	6.29234e-18	1.54232e-16
Pjv1_00026199	548.208	-0.0442924	0.228296	-0.194013	0.846165	0.999949		Pjv1_00027370	917.443	0.588699	0.186488	3.15676	0.00159531	0.0375994		Pjv1_00018139	124.822	1.90599	0.565172	3.3724	0.000745158	0.0180908		Pjv1_00021708	792.031	0.929534	0.164653	5.64543	1.64773e-08	4.18468e-07		Pjv1_00007135	976.107	0.961332	0.111511	8.62094	6.6405e-18	1.62586e-16
Pjv1_00029980	158.497	-0.616002	0.356834	-1.7263	0.0842934	0.999949		Pjv1_00008809	2953.81	0.395466	0.125265	3.15704	0.00159379	0.0375994		Pjv1_00020111	14.7203	-2.43545	0.722331	-3.37165	0.0007472	0.0180908		Pjv1_00024511	306.704	-1.18315	0.209788	-5.63972	1.7033e-08	4.32105e-07		Pjv1_00011065	2202.74	1.03369	0.120009	8.61346	7.08865e-18	1.73367e-16
Pjv1_00007419	128.697	0.157571	0.376553	0.418457	0.675613	0.999949		Pjv1_00012840	1797.01	0.561531	0.177891	3.1566	0.00159621	0.0375994		Pjv1_00023751	169.919	-0.912828	0.270704	-3.37205	0.000746102	0.0180908		Pjv1_00001307	22.0077	7.93979	1.40804	5.63891	1.71125e-08	4.33642e-07		Pjv1_00002361	145.193	-2.6957	0.313002	-8.61239	7.15556e-18	1.74693e-16
Pjv1_00007420	9.31407	0.125725	0.939864	0.13377	0.893585	0.999949		Pjv1_00020362	34.1811	1.79973	0.570173	3.15646	0.00159698	0.0375994		Pjv1_00026587	536.716	0.729048	0.216215	3.37187	0.000746594	0.0180908		Pjv1_00025180	24.5595	8.09491	1.43594	5.63736	1.72682e-08	4.37105e-07		Pjv1_00001254	851.218	-1.57762	0.183181	-8.61234	7.15863e-18	1.74693e-16
Pjv1_00007421	1155.79	0.106078	0.149164	0.711151	0.476991	0.999949		Pjv1_00014152	551.64	-0.698752	0.221514	-3.15445	0.00160804	0.0378181		Pjv1_00000500	158.621	-1.16947	0.347192	-3.36836	0.000756172	0.0182879		Pjv1_00008914	625.418	-1.45402	0.258012	-5.63549	1.74562e-08	4.41378e-07		Pjv1_00000208	2067.84	-0.997298	0.116031	-8.59511	8.31824e-18	2.02767e-16
Pjv1_00007422	47.0729	-0.528335	0.429515	-1.23007	0.21867	0.999949		Pjv1_00020623	948.04	0.72511	0.230184	3.15012	0.00163201	0.0383397		Pjv1_00015717	1703.55	-0.895245	0.266193	-3.36314	0.000770604	0.0186004		Pjv1_00016855	96.6242	2.26527	0.402253	5.63145	1.78701e-08	4.51348e-07		Pjv1_00012423	1708.33	0.931234	0.108358	8.59408	8.39319e-18	2.0437e-16
Pjv1_00007423	270.539	-0.0112516	0.238861	-0.0471052	0.962429	0.999949		Pjv1_00012520	2104.41	-0.567478	0.18023	-3.14864	0.00164031	0.0384925		Pjv1_00000257	712.793	-0.585089	0.173974	-3.36308	0.000770785	0.0186004		Pjv1_00000220	20.6904	7.84637	1.39368	5.62998	1.80235e-08	4.54225e-07		Pjv1_00011468	2478.16	-1.2807	0.149059	-8.59189	8.55473e-18	2.08074e-16
Pjv1_00007424	140.735	0.142489	0.229461	0.620975	0.534616	0.999949		Pjv1_00003807	505.292	0.833807	0.264865	3.14805	0.00164364	0.0385283		Pjv1_00014913	732.446	-0.487612	0.145266	-3.35667	0.000788863	0.0190157		Pjv1_00002324	721.157	1.38861	0.246642	5.63005	1.80153e-08	4.54225e-07		Pjv1_00009920	155.989	2.49171	0.290049	8.59064	8.64855e-18	2.10126e-16
Pjv1_00007425	145.883	0.00276567	0.291895	0.0094749	0.99244	0.999949		Pjv1_00018363	5364.74	0.596078	0.189388	3.14739	0.00164737	0.0385735		Pjv1_00005010	1726.96	-0.590408	0.17601	-3.35439	0.000795394	0.0191522		Pjv1_00017176	1295.96	-1.15383	0.205279	-5.62078	1.90097e-08	4.78552e-07		Pjv1_00026396	5752.45	0.731698	0.0852071	8.58729	8.9046e-18	2.1611e-16
Pjv1_00007426	824.934	-0.147467	0.166124	-0.88769	0.374707	0.999949		Pjv1_00019286	111.241	-1.70733	0.542915	-3.14474	0.00166233	0.0388811		Pjv1_00002148	269.091	0.881819	0.263095	3.35171	0.000803146	0.0193177		Pjv1_00006890	4460.19	0.608625	0.10834	5.61773	1.93485e-08	4.8655e-07		Pjv1_00016793	3711.23	1.01463	0.11822	8.58263	9.27294e-18	2.24803e-16
Pjv1_00007427	2557.81	-0.156833	0.936094	-0.167539	0.866946	0.999949		Pjv1_00011299	1039.14	-0.49766	0.158374	-3.14232	0.00167617	0.039162		Pjv1_00017805	753.354	0.659539	0.196874	3.35006	0.000807947	0.0194119		Pjv1_00026501	330.119	1.27083	0.226563	5.60917	2.03297e-08	5.10664e-07		Pjv1_00011237	572.929	1.32618	0.154557	8.58052	9.44412e-18	2.28703e-16
Pjv1_00007428	1422.37	0.0195301	0.160837	0.121428	0.903352	0.999949		Pjv1_00014482	1426.11	-0.661684	0.210721	-3.1401	0.0016889	0.0394163		Pjv1_00024428	2482.35	-1.12882	0.337115	-3.34849	0.000812536	0.0195009		Pjv1_00004555	951.047	0.809794	0.144516	5.6035	2.10066e-08	5.2709e-07		Pjv1_00002235	1059.7	-1.33877	0.156107	-8.57597	9.82526e-18	2.37673e-16
Pjv1_00007429	415.939	0.207114	0.222888	0.929229	0.35277	0.999949		Pjv1_00014660	8.79838	-4.78143	1.52302	-3.13943	0.00169275	0.0394631		Pjv1_00006828	211.693	-1.62445	0.485199	-3.348	0.000813972	0.019514		Pjv1_00019339	1415.26	1.37748	0.245939	5.6009	2.13246e-08	5.34487e-07		Pjv1_00020770	1361.02	-1.20865	0.140987	-8.5728	1.01001e-17	2.44055e-16
Pjv1_00007431	142.193	0.281582	0.325963	0.863844	0.387673	0.999949		Pjv1_00020043	1722.53	0.556207	0.177192	3.139	0.00169523	0.0394779		Pjv1_00023987	126.099	-1.09742	0.327841	-3.34742	0.000815674	0.0195335		Pjv1_00020798	206.638	-1.33164	0.23813	-5.59207	2.24379e-08	5.61167e-07		Pjv1_00020431	5950.5	-0.74255	0.0866284	-8.57166	1.02e-17	2.46199e-16
Pjv1_00007432	50.3956	0.15715	0.390548	0.402385	0.687401	0.999949		Pjv1_00013428	1225.6	0.741805	0.236482	3.13684	0.00170778	0.0397268		Pjv1_00014140	649.543	-1.02177	0.305295	-3.34684	0.000817396	0.0195535		Pjv1_00006644	196.331	1.60016	0.286139	5.59225	2.24145e-08	5.61167e-07		Pjv1_00014707	154.576	2.1082	0.245989	8.5703	1.03215e-17	2.48862e-16
Pjv1_00007433	375.886	-0.159933	0.320714	-0.498678	0.618006	0.999949		Pjv1_00016849	508.267	0.651533	0.207885	3.1341	0.0017238	0.0400558		Pjv1_00018118	93.5227	-1.21464	0.363045	-3.34569	0.000820784	0.0196118		Pjv1_00021060	2353.21	-1.5964	0.285702	-5.58765	2.30166e-08	5.75015e-07		Pjv1_00006170	803.15	1.23372	0.143987	8.56829	1.05033e-17	2.5297e-16
Pjv1_00007434	4.70984	-1.40739	1.42786	-0.985669	0.324296	0.999949		Pjv1_00025948	936.978	-0.594469	0.1897	-3.13373	0.00172599	0.0400631		Pjv1_00022660	4088.94	-1.0666	0.318824	-3.34541	0.000821619	0.0196118		Pjv1_00022477	206.075	1.34841	0.241353	5.58688	2.31182e-08	5.76925e-07		Pjv1_00003494	656.158	-1.84941	0.215971	-8.56326	1.0972e-17	2.63971e-16
Pjv1_00007435	25.1205	-0.265065	0.650524	-0.407465	0.683667	0.999949		Pjv1_00011409	303.204	-1.30553	0.417131	-3.12979	0.00174931	0.0405605		Pjv1_00006422	7813.13	-0.807304	0.241366	-3.34472	0.000823643	0.0196388		Pjv1_00004393	1009.46	0.916805	0.164143	5.58539	2.33174e-08	5.81265e-07		Pjv1_00001383	552.059	6.35189	0.741805	8.56275	1.10207e-17	2.64667e-16
Pjv1_00007436	72.7976	0.369447	0.333097	1.10913	0.267376	0.999949		Pjv1_00003270	769.296	1.05345	0.336681	3.12893	0.00175447	0.0406359		Pjv1_00012930	18531.6	-0.573821	0.171611	-3.34374	0.000826577	0.0196874		Pjv1_00001449	51.1955	2.51354	0.450178	5.58343	2.35822e-08	5.8723e-07		Pjv1_00011225	3650.93	-1.00317	0.117156	-8.56271	1.10248e-17	2.64667e-16
Pjv1_00007438	3.95128	-0.165084	1.66235	-0.0993081	0.920894	0.999949		Pjv1_00024722	581.111	0.54312	0.173721	3.12639	0.00176967	0.0409437		Pjv1_00029516	10199.9	0.959588	0.287069	3.34271	0.000829639	0.0197389		Pjv1_00002166	4058.61	0.871857	0.156444	5.57295	2.50457e-08	6.22998e-07		Pjv1_00014862	2511.2	-0.88964	0.103948	-8.55849	1.14351e-17	2.74221e-16
Pjv1_00007439	17.5677	0.65865	0.61534	1.07038	0.284447	0.999949		Pjv1_00023689	110.679	-1.14472	0.366322	-3.12489	0.00177872	0.0410198		Pjv1_00017105	81.7891	-1.70211	0.509271	-3.34226	0.000831006	0.0197501		Pjv1_00008780	6295.16	-0.928623	0.166767	-5.56839	2.57109e-08	6.38854e-07		Pjv1_00016783	1735.77	-0.897297	0.104849	-8.55803	1.14809e-17	2.7502e-16
Pjv1_00007440	12.2654	0.0593503	0.717098	0.0827646	0.934039	0.999949		Pjv1_00022572	120.084	0.943906	0.302001	3.12551	0.00177496	0.0410198		Pjv1_00011065	2619.1	0.559498	0.167428	3.34172	0.000832612	0.0197599		Pjv1_00029282	1509.61	-0.958682	0.172366	-5.5619	2.66854e-08	6.6235e-07		Pjv1_00016261	2070.65	-0.986553	0.115312	-8.55553	1.17324e-17	2.80741e-16
Pjv1_00007441	456.388	0.466496	0.267604	1.74323	0.0812936	0.999949		Pjv1_00004075	4408.23	-1.10091	0.352273	-3.12515	0.00177713	0.0410198		Pjv1_00018829	120.185	-0.991822	0.296818	-3.34152	0.000833217	0.0197599		Pjv1_00010094	12068.6	2.92341	0.5258	5.55993	2.69879e-08	6.69137e-07		Pjv1_00013447	379.867	1.39223	0.16277	8.55335	1.19567e-17	2.858e-16
Pjv1_00007442	118.419	-0.0174862	0.275172	-0.0635462	0.949332	0.999949		Pjv1_00029136	2433.49	-0.725683	0.232348	-3.12326	0.00178857	0.0411584		Pjv1_00011882	1293.34	0.827759	0.247753	3.34107	0.000834574	0.0197708		Pjv1_00010600	2344.54	0.980097	0.176299	5.55928	2.70898e-08	6.70939e-07		Pjv1_00005603	463.399	-1.63745	0.191607	-8.54588	1.27562e-17	3.04581e-16
Pjv1_00007443	951.504	0.133975	0.177382	0.75529	0.450075	0.999949		Pjv1_00015050	2190.86	-0.488007	0.156237	-3.12352	0.00178704	0.0411584		Pjv1_00005229	37.6321	6.86868	2.05738	3.33855	0.000842169	0.0199292		Pjv1_00022672	462.217	9.59861	1.72782	5.55534	2.77068e-08	6.85482e-07		Pjv1_00019722	5799.35	-0.962892	0.112685	-8.54495	1.28587e-17	3.067e-16
Pjv1_00007444	216.461	-0.0225011	0.200141	-0.112427	0.910485	0.999949		Pjv1_00016864	447.131	-0.723315	0.231729	-3.12138	0.00180003	0.0413329		Pjv1_00012990	257.022	0.762765	0.228627	3.33629	0.000849047	0.0200488		Pjv1_00025184	20.3174	7.82026	1.40799	5.55419	2.78907e-08	6.89291e-07		Pjv1_00020333	1827.51	0.933193	0.109273	8.53998	1.34243e-17	3.19846e-16
Pjv1_00007446	212.064	-0.0115278	0.298659	-0.0385985	0.96921	0.999949		Pjv1_00000813	394.545	-1.19828	0.383865	-3.1216	0.00179868	0.0413329		Pjv1_00024955	8.1855	-4.68026	1.40272	-3.33656	0.000848206	0.0200488		Pjv1_00024195	71.1927	-2.4339	0.438487	-5.55067	2.8457e-08	7.0253e-07		Pjv1_00028984	695.448	12.4737	1.46066	8.53978	1.34473e-17	3.20049e-16
Pjv1_00007447	96.614	0.312869	0.364758	0.857745	0.391033	0.999949		Pjv1_00002376	7138.53	0.59532	0.19081	3.11996	0.00180877	0.0414831		Pjv1_00006195	636.909	0.737719	0.221214	3.33487	0.000853407	0.0201301		Pjv1_00000502	158.658	-2.18125	0.39303	-5.54982	2.85957e-08	7.05197e-07		Pjv1_00024461	153.852	2.27509	0.266455	8.53835	1.36156e-17	3.23706e-16
Pjv1_00007450	12.8776	0.152033	0.822492	0.184844	0.853351	0.999949		Pjv1_00009619	246.471	1.08394	0.347487	3.11937	0.00181239	0.0414831		Pjv1_00025146	122.247	-0.855349	0.256548	-3.33408	0.000855835	0.0201658		Pjv1_00023214	1508.74	1.12147	0.202104	5.54896	2.87369e-08	7.0792e-07		Pjv1_00011725	3226.87	-0.920984	0.107916	-8.53428	1.41036e-17	3.3495e-16
Pjv1_00026850	129.687	-0.00223285	0.291803	-0.0076519	0.993895	0.999949		Pjv1_00016083	32.7948	-1.61729	0.518429	-3.1196	0.00181099	0.0414831		Pjv1_00004324	1239.57	0.525842	0.157788	3.33259	0.000860402	0.0202517		Pjv1_00016489	229.395	1.96767	0.354745	5.54673	2.91067e-08	7.16263e-07		Pjv1_00025747	166.244	2.14697	0.25172	8.5292	1.47369e-17	3.49614e-16
Pjv1_00026851	1329.22	-0.0817048	0.135461	-0.603163	0.5464	0.999949		Pjv1_00026960	356.376	-0.954489	0.306176	-3.11745	0.00182424	0.0416653		Pjv1_00027584	319.889	-1.41939	0.425995	-3.33193	0.000862469	0.0202582		Pjv1_00013681	1379.04	0.757166	0.136547	5.54511	2.93771e-08	7.22143e-07		Pjv1_00016787	636.538	1.30358	0.152876	8.52705	1.50121e-17	3.55763e-16
Pjv1_00026852	565.691	-0.008332	0.156554	-0.0532211	0.957556	0.999949		Pjv1_00001276	4377.15	0.613287	0.196713	3.11767	0.00182286	0.0416653		Pjv1_00011550	105.761	-1.34194	0.402755	-3.33191	0.000862523	0.0202582		Pjv1_00016583	5316.04	-1.36386	0.245968	-5.54488	2.94161e-08	7.22328e-07		Pjv1_00027906	260.478	1.80143	0.211337	8.52397	1.54177e-17	3.64984e-16
Pjv1_00026853	53.6979	0.0534709	0.361567	0.147887	0.882432	0.999949		Pjv1_00004233	87.2692	1.1572	0.371274	3.11685	0.00182797	0.0417057		Pjv1_00018570	415.111	1.25122	0.375731	3.3301	0.000868135	0.0203683		Pjv1_00006591	201.345	-2.3192	0.418465	-5.54217	2.98752e-08	7.3282e-07		Pjv1_00008324	4155.48	-0.76512	0.0897743	-8.52271	1.55863e-17	3.6819e-16
Pjv1_00026855	261.686	-0.181773	0.200026	-0.908749	0.363483	0.999949		Pjv1_00024687	1285.98	0.363557	0.116788	3.11295	0.00185224	0.0422146		Pjv1_00011688	177.437	1.58216	0.476015	3.32375	0.000888144	0.0208155		Pjv1_00000207	378.91	1.01787	0.183702	5.54089	3.00946e-08	7.37415e-07		Pjv1_00002380	9915.36	0.949987	0.111465	8.52275	1.55813e-17	3.6819e-16
Pjv1_00026856	437.373	-0.286241	0.281267	-1.01768	0.308829	0.999949		Pjv1_00001955	4977.03	-0.408967	0.131402	-3.11233	0.00185617	0.0422591		Pjv1_00010288	135.057	1.24105	0.373422	3.32345	0.000889111	0.020816		Pjv1_00018833	1884.92	-1.41478	0.255595	-5.53524	3.10807e-08	7.60765e-07		Pjv1_00019336	265.269	1.96593	0.23076	8.51938	1.60415e-17	3.78538e-16
Pjv1_00026857	6.43038	-1.14533	0.990652	-1.15614	0.247625	0.999949		Pjv1_00000033	2316.02	0.651888	0.209682	3.10894	0.00187763	0.042702		Pjv1_00011121	1643.72	0.578746	0.174251	3.32134	0.000895863	0.0209518		Pjv1_00014918	877.561	1.4195	0.256643	5.53102	3.18367e-08	7.78442e-07		Pjv1_00013095	190.857	8.92823	1.04919	8.50965	1.7446e-17	4.11243e-16
Pjv1_00026858	13.3649	0.286863	0.741233	0.387008	0.698751	0.999949		Pjv1_00006916	12.9217	4.3461	1.39827	3.10819	0.00188235	0.042764		Pjv1_00010850	570.455	-1.27226	0.38337	-3.31861	0.000904665	0.0211156		Pjv1_00017036	394.362	1.18418	0.214123	5.53039	3.19513e-08	7.80412e-07		Pjv1_00002598	998.749	1.20984	0.142179	8.50921	1.75119e-17	4.12357e-16
Pjv1_00026859	720.209	-0.129363	0.151192	-0.855622	0.392207	0.999949		Pjv1_00009772	263.584	-0.561529	0.180799	-3.10582	0.00189751	0.0430625		Pjv1_00013629	2771.1	-0.708535	0.213506	-3.31857	0.000904792	0.0211156		Pjv1_00005163	3971.36	2.99151	0.54101	5.52949	3.21166e-08	7.83618e-07		Pjv1_00012676	59.9749	4.28247	0.503371	8.50758	1.77606e-17	4.17771e-16
Pjv1_00026860	1266.35	-0.0786382	0.126566	-0.621324	0.534387	0.999949		Pjv1_00017927	658.934	0.601021	0.193645	3.10373	0.00191098	0.0433223		Pjv1_00021935	1377.57	-1.07856	0.325468	-3.31386	0.000920174	0.0214519		Pjv1_00014496	214.27	1.42721	0.258263	5.52619	3.27255e-08	7.97626e-07		Pjv1_00020892	837.52	-1.76081	0.207016	-8.50567	1.80546e-17	4.24235e-16
Pjv1_00026861	39.277	0.454102	0.531179	0.854895	0.39261	0.999949		Pjv1_00007911	1100.45	-1.03015	0.331953	-3.10331	0.00191368	0.0433375		Pjv1_00022969	125.516	-0.933695	0.281845	-3.3128	0.000923669	0.0215105		Pjv1_00027315	26.7677	6.42816	1.16403	5.52234	3.34506e-08	8.14437e-07		Pjv1_00019693	455.367	1.63925	0.193083	8.48989	2.06834e-17	4.85491e-16
Pjv1_00026862	8975.52	0.0434526	0.13346	0.325585	0.744738	0.999949		Pjv1_00015648	1294.8	0.887595	0.286172	3.10161	0.0019247	0.0435411		Pjv1_00004350	44.1614	1.33115	0.401939	3.31182	0.000926922	0.021563		Pjv1_00027026	4384.16	-0.724759	0.131309	-5.51948	3.39995e-08	8.26925e-07		Pjv1_00000466	1772.66	-1.04781	0.123433	-8.48892	2.08559e-17	4.89021e-16
Pjv1_00026863	507.235	-0.0409872	0.151022	-0.271399	0.786084	0.999949		Pjv1_00024055	220.432	-0.62678	0.202166	-3.10032	0.00193311	0.043685		Pjv1_00025264	296.867	-1.18153	0.356794	-3.31153	0.000927885	0.021563		Pjv1_00020801	137.728	1.97994	0.358777	5.51858	3.41748e-08	8.30312e-07		Pjv1_00012903	1393.96	-1.17492	0.138453	-8.48605	2.13773e-17	5.00717e-16
Pjv1_00026864	1991.19	0.0864282	0.13968	0.618758	0.536076	0.999949		Pjv1_00008330	1281.64	0.505544	0.163082	3.09993	0.00193568	0.0436968		Pjv1_00002363	487.429	-1.13423	0.343031	-3.30649	0.000944723	0.0219311		Pjv1_00020139	2132.05	-0.603473	0.109393	-5.51655	3.45717e-08	8.39066e-07		Pjv1_00005570	1006.57	-1.39885	0.164961	-8.47992	2.25347e-17	5.27269e-16
Pjv1_00026865	257.817	-0.236423	0.235645	-1.0033	0.315715	0.999949		Pjv1_00029815	10.8083	-2.50865	0.809725	-3.09815	0.00194732	0.0439133		Pjv1_00005446	355.547	-1.18771	0.359301	-3.3056	0.000947723	0.0219776		Pjv1_00014859	400.226	-1.27812	0.231821	-5.51339	3.51991e-08	8.53393e-07		Pjv1_00007046	132.782	8.38712	0.989599	8.47528	2.3452e-17	5.48154e-16
Pjv1_00026866	309.338	0.0522606	0.223522	0.233806	0.815136	0.999949		Pjv1_00020091	2935.14	-0.392101	0.126577	-3.09772	0.00195016	0.0439311		Pjv1_00007996	688.451	-1.03602	0.313538	-3.30428	0.000952218	0.0220586		Pjv1_00006213	55.7884	-2.11827	0.384264	-5.51254	3.53694e-08	8.56617e-07		Pjv1_00007669	861.784	-1.76628	0.208421	-8.47462	2.35856e-17	5.50695e-16
Pjv1_00027783	112.48	-0.207013	0.288699	-0.717057	0.473339	0.999949		Pjv1_00002759	2323.36	0.465814	0.150436	3.09642	0.00195872	0.0440773		Pjv1_00010314	887.032	-0.859839	0.260487	-3.30089	0.000963772	0.0223027		Pjv1_00029329	4429.9	-0.999119	0.181287	-5.51125	3.56294e-08	8.62006e-07		Pjv1_00025017	566.621	-1.4826	0.174989	-8.47255	2.40082e-17	5.59973e-16
Pjv1_00027784	104.04	-0.175781	0.311087	-0.565055	0.572037	0.999949		Pjv1_00011743	3071.48	0.493596	0.159437	3.09587	0.00196237	0.044113		Pjv1_00022128	485.777	-0.539387	0.163426	-3.30049	0.00096517	0.0223116		Pjv1_00007601	1205.33	0.743632	0.134941	5.5108	3.57202e-08	8.63294e-07		Pjv1_00009470	350.08	1.54719	0.182674	8.46967	2.46084e-17	5.73369e-16
Pjv1_00027787	12.0465	0.167487	0.865569	0.193499	0.846568	0.999949		Pjv1_00011846	571.59	-0.606897	0.196065	-3.09538	0.0019656	0.0441393		Pjv1_00014501	475.907	0.741618	0.224755	3.29968	0.000967961	0.0223526		Pjv1_00005860	1824.75	-0.676933	0.122843	-5.51055	3.57715e-08	8.63625e-07		Pjv1_00012512	720.568	1.19783	0.141437	8.46896	2.47603e-17	5.763e-16
Pjv1_00026501	213.307	0.0585633	0.197494	0.296532	0.766824	0.999949		Pjv1_00022650	9285.49	-0.540183	0.174629	-3.09332	0.0019793	0.0444004		Pjv1_00027381	29.063	2.08241	0.631586	3.29711	0.000976847	0.0225286		Pjv1_00028973	1846.58	-0.792208	0.143825	-5.50815	3.62625e-08	8.74562e-07		Pjv1_00006271	422.591	-1.50466	0.177697	-8.46755	2.50602e-17	5.8267e-16
Pjv1_00026502	116.502	-0.155459	0.298194	-0.521334	0.602134	0.999949		Pjv1_00010878	2283.07	0.555123	0.179549	3.09176	0.00198973	0.0444476		Pjv1_00007822	497.096	1.6861	0.511424	3.29689	0.000977635	0.0225286		Pjv1_00017302	282.369	1.47728	0.268234	5.50741	3.64155e-08	8.76577e-07		Pjv1_00008332	2145.18	-1.45551	0.171902	-8.46711	2.51562e-17	5.84288e-16
Pjv1_00026503	2872.67	-0.138452	0.192185	-0.720411	0.471272	0.999949		Pjv1_00003700	10634.6	0.594408	0.192245	3.09193	0.00198863	0.0444476		Pjv1_00027987	2268.75	0.414923	0.125977	3.29364	0.00098898	0.0227424		Pjv1_00029875	105.231	1.57473	0.285931	5.50738	3.64223e-08	8.76577e-07		Pjv1_00010690	747.636	1.17765	0.139154	8.46291	2.60782e-17	6.05068e-16
Pjv1_00026504	7.39884	-1.40084	1.21037	-1.15737	0.247122	0.999949		Pjv1_00003856	1043.17	0.542625	0.175461	3.09256	0.00198435	0.0444476		Pjv1_00008545	4355.56	-0.870654	0.264342	-3.29367	0.000988883	0.0227424		Pjv1_00027188	141.776	-1.59124	0.288956	-5.50685	3.65312e-08	8.78278e-07		Pjv1_00011421	615.308	-1.46331	0.173047	-8.45615	2.76361e-17	6.40546e-16
Pjv1_00026505	305.841	-0.0132569	0.291071	-0.0455451	0.963673	0.999949		Pjv1_00026262	712.09	0.880458	0.284755	3.09198	0.00198823	0.0444476		Pjv1_00012272	240.137	-0.694752	0.210989	-3.29283	0.000991843	0.0227606		Pjv1_00026432	71.6888	9.63879	1.75039	5.50665	3.65717e-08	8.78332e-07		Pjv1_00024928	639.548	6.13467	0.725488	8.45591	2.76909e-17	6.41144e-16
Pjv1_00026508	270.921	0.0558144	0.209582	0.266314	0.789998	0.999949		Pjv1_00008928	899.857	-0.452198	0.1463	-3.0909	0.00199553	0.0444788		Pjv1_00008503	553.881	-0.83576	0.253795	-3.29305	0.000991051	0.0227606		Pjv1_00004446	4432.23	0.839342	0.152473	5.50484	3.69505e-08	8.86502e-07		Pjv1_00000058	608.972	1.70876	0.20223	8.44956	2.92412e-17	6.76332e-16
Pjv1_00026509	221.191	0.0398813	0.248493	0.160493	0.872493	0.999949		Pjv1_00022685	1326.25	0.82952	0.268391	3.09071	0.00199675	0.0444788		Pjv1_00003244	10.8956	3.89554	1.18419	3.28962	0.00100321	0.0229975		Pjv1_00005206	404.562	-2.31895	0.421288	-5.50442	3.70392e-08	8.87706e-07		Pjv1_00009819	859.513	-1.25216	0.148264	-8.4455	3.02743e-17	6.99496e-16
Pjv1_00026511	69.5783	0.213581	0.497851	0.429007	0.667918	0.999949		Pjv1_00025583	741.214	0.731719	0.236754	3.09062	0.00199737	0.0444788		Pjv1_00025151	4852.02	0.506603	0.154062	3.2883	0.00100793	0.0230816		Pjv1_00001407	202.276	-1.64602	0.299069	-5.50382	3.71646e-08	8.89783e-07		Pjv1_00009108	1143.51	-0.988964	0.117106	-8.44503	3.03961e-17	7.0158e-16
Pjv1_00026512	256.276	-0.0744838	0.213526	-0.348828	0.727218	0.999949		Pjv1_00001716	123.591	-1.27318	0.412005	-3.09021	0.00200016	0.0444947		Pjv1_00014382	1291.21	0.9285	0.282393	3.28797	0.00100911	0.0230845		Pjv1_00009466	584.671	-1.49439	0.271709	-5.49998	3.79838e-08	9.08449e-07		Pjv1_00021217	1209.38	5.75718	0.681922	8.44258	3.10416e-17	7.15733e-16
Pjv1_00026513	27.5383	0.418177	0.530146	0.788796	0.430231	0.999949		Pjv1_00022498	3456.56	-1.03398	0.334684	-3.08941	0.00200555	0.0445683		Pjv1_00019081	2127.59	0.545449	0.165938	3.28706	0.0010124	0.0231358		Pjv1_00002296	373.721	0.927779	0.168753	5.49786	3.84421e-08	9.18454e-07		Pjv1_00018453	728.272	1.07432	0.127254	8.44232	3.11111e-17	7.16591e-16
Pjv1_00027805	2.05505	-4.69705	2.11223	-2.22374	0.0261659	0.999949		Pjv1_00027279	1327.36	-0.423717	0.137208	-3.08813	0.00201423	0.0447146		Pjv1_00004680	642.655	-0.542385	0.165061	-3.28597	0.00101632	0.0232012		Pjv1_00009696	17.0304	7.56128	1.37536	5.49766	3.84859e-08	9.18546e-07		Pjv1_00013319	1717.63	1.00515	0.119091	8.44022	3.16745e-17	7.28809e-16
Pjv1_00027806	60.6778	0.717811	0.533997	1.34422	0.178876	0.999949		Pjv1_00005745	462.507	0.550271	0.178211	3.08776	0.00201674	0.044724		Pjv1_00028213	179.881	-0.994489	0.302753	-3.28482	0.00102048	0.023272		Pjv1_00025867	74.4183	-2.49897	0.454617	-5.49687	3.86591e-08	9.21723e-07		Pjv1_00029329	2758.4	-1.00115	0.118663	-8.43686	3.25979e-17	7.49277e-16
Pjv1_00027807	129.948	-1.03735	0.420218	-2.4686	0.0135642	0.999949		Pjv1_00003847	3469.02	0.677817	0.219736	3.08468	0.0020377	0.045142		Pjv1_00011111	564.404	0.499452	0.152185	3.28187	0.00103121	0.0234924		Pjv1_00002746	117.804	1.52066	0.276871	5.49231	3.96701e-08	9.44848e-07		Pjv1_00006773	197.983	2.1891	0.259558	8.43397	3.34142e-17	7.67246e-16
Pjv1_00025633	807.594	-0.135819	0.323243	-0.420175	0.674357	0.999949		Pjv1_00001889	9042.38	0.354659	0.115009	3.08374	0.00204415	0.045238		Pjv1_00003660	2324.74	0.42791	0.130448	3.28031	0.00103692	0.0235981		Pjv1_00009580	539.853	1.10554	0.201379	5.48986	4.02244e-08	9.57058e-07		Pjv1_00008166	3782.2	-1.42963	0.169678	-8.42557	3.59004e-17	8.2348e-16
Pjv1_00025635	9.56644	0.515937	0.95658	0.539357	0.589641	0.999949		Pjv1_00018164	861.083	0.467342	0.151597	3.08279	0.00205072	0.0453365		Pjv1_00027020	309.381	0.793272	0.241853	3.27997	0.00103818	0.0236023		Pjv1_00009874	199.53	1.49459	0.272493	5.48487	4.13762e-08	9.83445e-07		Pjv1_00010730	965.701	1.69092	0.201031	8.41124	4.05687e-17	9.29598e-16
Pjv1_00025636	409.143	0.0874678	0.205793	0.425029	0.670816	0.999949		Pjv1_00003568	2440.56	-0.600625	0.19488	-3.08203	0.00205596	0.0454054		Pjv1_00011154	41.7372	-1.49989	0.457491	-3.27851	0.00104357	0.0236529		Pjv1_00013093	24.7942	6.3114	1.15131	5.48193	4.20722e-08	9.98954e-07		Pjv1_00027785	147.181	10.2331	1.21668	8.41075	4.07411e-17	9.32583e-16
Pjv1_00025637	313.078	-0.0317373	0.380193	-0.083477	0.933472	0.999949		Pjv1_00005178	578.986	-0.420842	0.136571	-3.08149	0.0020597	0.0454409		Pjv1_00001616	209.294	-1.31655	0.401571	-3.27849	0.00104364	0.0236529		Pjv1_00025775	152.531	1.3802	0.251785	5.48165	4.21389e-08	9.99505e-07		Pjv1_00010392	158.696	2.7184	0.323211	8.4106	4.07911e-17	9.32764e-16
Pjv1_00025639	1086.99	-0.095415	0.227829	-0.418802	0.675361	0.999949		Pjv1_00009125	614.936	-0.732455	0.237826	-3.07979	0.00207144	0.0456275		Pjv1_00006171	72.1772	1.48207	0.452034	3.27866	0.001043	0.0236529		Pjv1_00009131	3314.42	-0.734651	0.134198	-5.47437	4.39069e-08	1.04037e-06		Pjv1_00026376	143.298	-2.91727	0.347238	-8.40138	4.4128e-17	1.00803e-15
Pjv1_00029814	1089.56	0.113651	0.168019	0.676415	0.498777	0.999949		Pjv1_00012389	150.467	-1.71805	0.557871	-3.07965	0.00207242	0.0456275		Pjv1_00006644	135.935	1.66493	0.507934	3.27784	0.00104605	0.0236831		Pjv1_00020160	146.164	-2.27741	0.416173	-5.47227	4.44307e-08	1.05169e-06		Pjv1_00030226	97.3797	2.70625	0.322198	8.39936	4.48916e-17	1.02442e-15
Pjv1_00030282	19.4024	0.165828	0.667812	0.248316	0.80389	0.999949		Pjv1_00016201	187.868	-1.85831	0.603487	-3.07928	0.00207503	0.0456378		Pjv1_00022983	332.855	-0.582236	0.177753	-3.27553	0.00105465	0.0238532		Pjv1_00007222	5622.96	0.960644	0.175554	5.47208	4.44786e-08	1.05175e-06		Pjv1_00011298	202.95	2.28401	0.272031	8.39616	4.61333e-17	1.05167e-15
Pjv1_00026519	13124.6	0.0658351	0.131906	0.499106	0.617704	0.999949		Pjv1_00004155	506.418	0.734319	0.238523	3.0786	0.00207975	0.0456946		Pjv1_00011130	4294.85	0.534697	0.163278	3.27476	0.00105752	0.0238763		Pjv1_00007735	516.855	-1.66617	0.304674	-5.46869	4.53374e-08	1.07095e-06		Pjv1_00029870	340.628	1.76543	0.210342	8.39313	4.73363e-17	1.07798e-15
Pjv1_00026521	23707.6	-0.00310394	0.146687	-0.0211603	0.983118	0.999949		Pjv1_00013050	245.063	-0.910442	0.296312	-3.07258	0.00212217	0.0465645		Pjv1_00013849	13.7435	2.46205	0.751913	3.27438	0.00105893	0.0238763		Pjv1_00018496	197.756	-1.15362	0.210973	-5.46809	4.54904e-08	1.07346e-06		Pjv1_00025497	270.356	-1.66182	0.198149	-8.38671	4.99957e-17	1.13738e-15
Pjv1_00026522	0.8219	-3.34116	3.45047	-0.968321	0.332884	0.999949		Pjv1_00005655	856.903	-1.22446	0.398541	-3.07237	0.00212369	0.0465645		Pjv1_00014572	253.738	-1.05086	0.320907	-3.27465	0.00105793	0.0238763		Pjv1_00019145	618.922	0.788833	0.144383	5.46347	4.66919e-08	1.10068e-06		Pjv1_00029846	189.154	2.11781	0.252552	8.38566	5.04437e-17	1.14639e-15
Pjv1_00026525	1135.33	0.312471	0.139935	2.23297	0.0255511	0.999949		Pjv1_00000478	1986.34	-0.43942	0.143109	-3.07052	0.00213688	0.0468056		Pjv1_00013390	1331.01	-0.842723	0.25769	-3.2703	0.00107433	0.0241988		Pjv1_00010788	89.2108	2.2462	0.411285	5.46143	4.72306e-08	1.11224e-06		Pjv1_00021472	131.161	8.37225	0.998565	8.38428	5.1036e-17	1.15866e-15
Pjv1_00026526	18.9169	-0.940643	0.599274	-1.56964	0.1165	0.999949		Pjv1_00012974	2018.89	-0.424725	0.138563	-3.06521	0.00217519	0.0475958		Pjv1_00011367	564.13	-0.627054	0.191811	-3.26912	0.00107881	0.0242748		Pjv1_00027033	165.974	-2.05899	0.377176	-5.45897	4.78891e-08	1.1266e-06		Pjv1_00027259	3583.74	1.24087	0.148159	8.37524	5.51092e-17	1.24986e-15
Pjv1_00027552	100.681	0.159946	0.34005	0.47036	0.638098	0.999949		Pjv1_00027747	16.5693	-4.06041	1.32509	-3.06425	0.00218215	0.0476994		Pjv1_00007121	332.684	-1.40289	0.429375	-3.26729	0.00108583	0.0244078		Pjv1_00009769	75.6812	-3.12603	0.573276	-5.45293	4.95478e-08	1.16442e-06		Pjv1_00001971	118.61	-3.73171	0.445627	-8.37406	5.56664e-17	1.2612e-15
Pjv1_00027553	5487.65	-0.0972104	0.165109	-0.588764	0.55602	0.999949		Pjv1_00002434	2231.88	-0.372289	0.121518	-3.06365	0.00218654	0.0477416		Pjv1_00026929	692.439	0.799608	0.2449	3.26504	0.00109449	0.0245773		Pjv1_00023159	230.74	1.18181	0.216808	5.45095	5.01018e-08	1.17624e-06		Pjv1_00003509	393.239	1.32428	0.158146	8.37381	5.57854e-17	1.26261e-15
Pjv1_00027554	389.819	-0.105884	0.253669	-0.417408	0.67638	0.999949		Pjv1_00011418	4419.08	-0.452897	0.147857	-3.06307	0.00219078	0.0477416		Pjv1_00004292	537.385	0.863957	0.264654	3.26447	0.00109669	0.0246016		Pjv1_00015938	2711.13	-0.752278	0.13807	-5.44853	5.07889e-08	1.19115e-06		Pjv1_00025710	341.073	1.69541	0.202727	8.36301	6.1136e-17	1.3823e-15
Pjv1_00027555	926.523	0.100814	0.191087	0.527582	0.597789	0.999949		Pjv1_00015925	1331.64	0.643588	0.210094	3.06334	0.00218884	0.0477416		Pjv1_00019552	1767.65	-0.729059	0.223369	-3.26391	0.00109884	0.0246248		Pjv1_00015761	514.872	1.05466	0.19384	5.44091	5.301e-08	1.24198e-06		Pjv1_00027584	142.504	-3.38976	0.405681	-8.35573	6.50292e-17	1.46883e-15
Pjv1_00027556	1178.02	-0.0986274	0.127429	-0.773981	0.438942	0.999949		Pjv1_00009018	3296.87	0.631227	0.20615	3.06198	0.00219882	0.0477706		Pjv1_00003049	519.883	0.582549	0.178685	3.2602	0.00111333	0.0249242		Pjv1_00019366	522.183	-1.00114	0.184034	-5.43996	5.32937e-08	1.24735e-06		Pjv1_00024948	1196.64	-1.42036	0.170052	-8.35251	6.68274e-17	1.5079e-15
Pjv1_00027557	683.366	0.161106	0.227802	0.707218	0.479431	0.999949		Pjv1_00010157	542.531	0.502629	0.164124	3.06249	0.00219501	0.0477706		Pjv1_00014708	2022.97	-0.428032	0.131363	-3.2584	0.00112042	0.0250573		Pjv1_00005939	32.5271	-4.55304	0.837245	-5.43812	5.3847e-08	1.25774e-06		Pjv1_00010779	1909.98	-0.934302	0.111867	-8.35189	6.71793e-17	1.5143e-15
Pjv1_00027561	26.0298	0.440015	0.7178	0.613005	0.539873	0.999949		Pjv1_00014270	273.503	-2.75485	0.899635	-3.06218	0.00219728	0.0477706		Pjv1_00003338	66.5044	6.72015	2.06361	3.25651	0.00112791	0.0251992		Pjv1_00020149	200.626	2.50652	0.460907	5.43823	5.38125e-08	1.25774e-06		Pjv1_00027026	2993.45	-0.957267	0.114688	-8.34674	7.01748e-17	1.58022e-15
Pjv1_00027562	4236.75	-0.0386365	0.168996	-0.228624	0.819161	0.999949		Pjv1_00026929	512.013	0.67815	0.221519	3.06136	0.00220332	0.0478198		Pjv1_00022375	1731.59	0.684889	0.210532	3.25314	0.00114137	0.0254739		Pjv1_00017008	467.176	0.87911	0.161717	5.43611	5.44551e-08	1.27066e-06		Pjv1_00010788	96.8439	2.99735	0.359127	8.34621	7.04909e-17	1.58572e-15
Pjv1_00027563	163.503	0.0640457	0.292309	0.219103	0.82657	0.999949		Pjv1_00029138	508.797	0.841163	0.275121	3.05744	0.0022324	0.0483039		Pjv1_00006791	465.336	-0.830855	0.255492	-3.25199	0.00114602	0.0255517		Pjv1_00019920	804.129	-1.39027	0.255786	-5.43528	5.4709e-08	1.27528e-06		Pjv1_00013482	145.841	-1.96513	0.235594	-8.34115	7.35742e-17	1.65341e-15
Pjv1_00027565	363.3	-0.0768943	0.176152	-0.436523	0.662457	0.999949		Pjv1_00010638	556.596	0.47495	0.155321	3.05787	0.00222917	0.0483039		Pjv1_00003529	211.073	1.093	0.336605	3.24713	0.00116576	0.0259656		Pjv1_00003956	60.0239	-2.53371	0.466399	-5.4325	5.55685e-08	1.29401e-06		Pjv1_00004660	788.099	-1.0625	0.127392	-8.34043	7.40213e-17	1.66177e-15
Pjv1_00027566	95.2929	0.466242	0.438997	1.06206	0.288207	0.999949		Pjv1_00025369	2274.63	0.558861	0.182785	3.05748	0.00223208	0.0483039		Pjv1_00009623	283.678	0.695493	0.214272	3.24585	0.00117102	0.0260563		Pjv1_00011489	970.61	-1.06933	0.197007	-5.42788	5.70261e-08	1.32661e-06		Pjv1_00022863	5051.74	-0.854829	0.102513	-8.33871	7.51031e-17	1.68435e-15
Pjv1_00030284	1.55052	-2.08642	2.15115	-0.969909	0.332092	0.999949		Pjv1_00023175	17.7086	3.55742	1.16393	3.05638	0.00224029	0.0483623		Pjv1_00013550	1047.35	-0.881316	0.271862	-3.24177	0.00118789	0.026405		Pjv1_00023764	1726.78	0.854741	0.157559	5.42489	5.79887e-08	1.34764e-06		Pjv1_00027318	168.846	-1.78997	0.214679	-8.33788	7.56351e-17	1.69456e-15
Pjv1_00007860	661.436	0.0889987	0.167175	0.53237	0.59447	0.999949		Pjv1_00002602	1672.73	0.807751	0.264302	3.05616	0.00224189	0.0483623		Pjv1_00024613	5.26575	5.87834	1.81608	3.23683	0.00120863	0.026839		Pjv1_00029870	406.369	1.51079	0.27852	5.42434	5.81676e-08	1.35043e-06		Pjv1_00003937	152.655	2.03951	0.244915	8.32743	8.26191e-17	1.84917e-15
Pjv1_00007861	1818.32	0.0774984	0.162711	0.476294	0.633865	0.999949		Pjv1_00020314	1182.07	-0.534256	0.174788	-3.0566	0.00223864	0.0483623		Pjv1_00004128	92.7599	1.56799	0.484648	3.23531	0.00121512	0.0269557		Pjv1_00021968	2723.31	-0.763241	0.140742	-5.42299	5.8609e-08	1.3593e-06		Pjv1_00028928	1287.84	1.02233	0.122831	8.32307	8.5712e-17	1.91645e-15
Pjv1_00007862	192.339	-0.0524973	0.228338	-0.229911	0.818161	0.999949		Pjv1_00005884	26.7796	-2.68467	0.878629	-3.05552	0.00224674	0.0483694		Pjv1_00012216	10823	-1.14028	0.352482	-3.23501	0.00121638	0.0269565		Pjv1_00006530	366.015	-1.03832	0.191698	-5.41645	6.07955e-08	1.40859e-06		Pjv1_00013573	159.426	2.27239	0.273138	8.31955	8.82945e-17	1.97221e-15
Pjv1_00007863	273.113	0.0933021	0.24415	0.38215	0.70235	0.999949		Pjv1_00011395	360.69	-1.20532	0.394438	-3.05578	0.00224473	0.0483694		Pjv1_00008806	3686.58	1.11005	0.343539	3.23121	0.00123268	0.0272902		Pjv1_00021164	2364.77	-1.02706	0.189665	-5.41509	6.12563e-08	1.41784e-06		Pjv1_00023214	1627.94	1.57646	0.189567	8.3161	9.09084e-17	2.02855e-15
Pjv1_00007864	13398.5	-0.0626104	0.161898	-0.386726	0.698959	0.999949		Pjv1_00003917	1645.09	-0.365885	0.119795	-3.05425	0.00225626	0.0485254		Pjv1_00002324	453.162	0.889674	0.275377	3.23075	0.00123468	0.0273009		Pjv1_00006471	18.3127	7.6746	1.41769	5.41343	6.18272e-08	1.42961e-06		Pjv1_00015311	438.709	1.71176	0.205867	8.3149	9.18308e-17	2.04707e-15
Pjv1_00007866	310.603	0.0290144	0.195957	0.148065	0.882291	0.999949		Pjv1_00018398	273.806	0.706474	0.23142	3.05278	0.00226731	0.0487141		Pjv1_00020547	93.2134	-1.05256	0.325816	-3.23052	0.00123564	0.0273009		Pjv1_00026771	486.357	6.12733	1.13247	5.41059	6.28176e-08	1.45105e-06		Pjv1_00018851	950.747	0.927129	0.111565	8.31021	9.55309e-17	2.12741e-15
Pjv1_00007867	1598.8	-0.0492067	0.180755	-0.272228	0.785446	0.999949		Pjv1_00029440	724.429	0.693008	0.227073	3.05191	0.00227391	0.0488069		Pjv1_00014524	61.6818	1.16323	0.36027	3.22878	0.00124322	0.0274406		Pjv1_00003961	27.6225	6.45176	1.19282	5.40883	6.34376e-08	1.46391e-06		Pjv1_00028137	126.592	10.0155	1.20546	8.30847	9.69449e-17	2.15457e-15
Pjv1_00007868	928.814	0.0263368	0.138686	0.189902	0.849386	0.999949		Pjv1_00013887	1627.77	-0.816378	0.267674	-3.0499	0.00228916	0.0490848		Pjv1_00021217	85.0531	2.29624	0.711283	3.22831	0.00124524	0.0274576		Pjv1_00010527	1252.24	-1.07512	0.198838	-5.40702	6.40828e-08	1.47731e-06		Pjv1_00011888	526.669	1.17439	0.141348	8.30849	9.69235e-17	2.15457e-15
Pjv1_00007872	30.5951	-0.243883	0.552998	-0.441021	0.659198	0.999949		Pjv1_00007113	665.317	-0.582532	0.191062	-3.04891	0.00229672	0.0491181		Pjv1_00007601	1498.97	0.622185	0.192797	3.22716	0.00125027	0.0275411		Pjv1_00005603	752.801	-1.64256	0.303806	-5.40662	6.42258e-08	1.47912e-06		Pjv1_00014153	1499.09	-1.01068	0.121658	-8.30753	9.77142e-17	2.16949e-15
Pjv1_00007873	254.522	0.160382	0.192259	0.834197	0.40417	0.999949		Pjv1_00014489	73.8056	1.29619	0.42515	3.0488	0.0022976	0.0491181		Pjv1_00019711	10216.6	-0.778039	0.24112	-3.22677	0.00125198	0.027551		Pjv1_00002602	1772.32	0.634852	0.117515	5.40233	6.57826e-08	1.51346e-06		Pjv1_00009136	767.473	-1.07397	0.129306	-8.30564	9.92862e-17	2.20219e-15
Pjv1_00007874	247.488	-0.0227302	0.206743	-0.109944	0.912454	0.999949		Pjv1_00023854	768.84	-0.686055	0.225016	-3.04892	0.00229669	0.0491181		Pjv1_00017057	271.917	1.04555	0.32423	3.22472	0.00126094	0.0277206		Pjv1_00006876	73.3796	3.55713	0.658576	5.40124	6.61812e-08	1.52111e-06		Pjv1_00012231	3597.11	-0.718115	0.0864814	-8.30369	1.00926e-16	2.23633e-15
Pjv1_00007875	103.724	0.353737	0.335853	1.05325	0.292227	0.999949		Pjv1_00012678	162.389	-1.66159	0.545475	-3.04612	0.00231812	0.0494697		Pjv1_00002172	1659.43	-0.849972	0.26367	-3.22362	0.00126582	0.0277908		Pjv1_00026226	98.4693	-1.56355	0.289496	-5.40093	6.62946e-08	1.52219e-06		Pjv1_00012711	248.772	1.64806	0.198606	8.29814	1.05758e-16	2.34105e-15
Pjv1_00007879	3.7077	-1.06848	1.35304	-0.78969	0.429709	0.999949		Pjv1_00010381	712.73	0.678909	0.222889	3.04595	0.00231949	0.0494697		Pjv1_00002475	247.269	-0.589894	0.183002	-3.22343	0.00126667	0.0277908		Pjv1_00002299	134.551	-1.31021	0.242942	-5.3931	6.92522e-08	1.58693e-06		Pjv1_00029527	1556.77	1.2251	0.147672	8.29606	1.07618e-16	2.37984e-15
Pjv1_00007880	2444.29	0.0271346	0.182312	0.148836	0.881683	0.999949		Pjv1_00005129	2760.42	0.452194	0.148467	3.04575	0.00232099	0.0494697		Pjv1_00023493	597.689	-0.460265	0.142837	-3.22231	0.00127161	0.0278714		Pjv1_00018136	5894.66	-0.923316	0.1712	-5.39319	6.92177e-08	1.58693e-06		Pjv1_00007661	728.186	-1.59283	0.192093	-8.29197	1.11385e-16	2.46069e-15
Pjv1_00007881	1333.88	0.0611606	0.139055	0.439831	0.660059	0.999949		Pjv1_00007901	247.507	0.747325	0.245647	3.04228	0.00234796	0.0499948		Pjv1_00019339	1012.05	0.722147	0.224166	3.22148	0.00127531	0.0279248		Pjv1_00013419	355.508	1.56186	0.289668	5.39192	6.97083e-08	1.59579e-06		Pjv1_00013902	72.4796	3.6908	0.445339	8.28761	1.1555e-16	2.55015e-15
Pjv1_00007886	1.29905	2.48119	2.62461	0.945355	0.344477	0.999949		Pjv1_00016039	164.785	0.859166	0.282448	3.04186	0.00235124	0.0500147		Pjv1_00012813	424.257	-1.12835	0.350395	-3.22022	0.00128091	0.0280193		Pjv1_00019191	279.603	1.53694	0.285055	5.39172	6.97879e-08	1.59602e-06		Pjv1_00002148	244.106	1.58582	0.191466	8.28252	1.20598e-16	2.65891e-15
Pjv1_00007887	2851.39	0.121701	0.184177	0.660785	0.50875	0.999949		Pjv1_00026396	5774.03	-0.860538	0.283019	-3.04057	0.00236133	0.0501795		Pjv1_00020948	7.88256	4.56775	1.4186	3.2199	0.00128236	0.0280232		Pjv1_00004729	478.87	-1.07392	0.199323	-5.38785	7.13062e-08	1.62913e-06		Pjv1_00000982	1122.31	1.39376	0.168287	8.28202	1.21108e-16	2.6675e-15
Pjv1_00007889	3465.39	-0.0101329	0.262887	-0.0385447	0.969253	0.999949		Pjv1_00014804	593.524	-0.427077	0.14056	-3.03841	0.00237832	0.0504563		Pjv1_00001358	9411.09	0.455351	0.141548	3.21694	0.00129564	0.0282631		Pjv1_00000203	4002.08	-0.649688	0.120625	-5.38601	7.20384e-08	1.64422e-06		Pjv1_00006591	150.47	-3.08036	0.372309	-8.27368	1.29883e-16	2.85794e-15
Pjv1_00007890	1547.82	0.135188	0.136509	0.99032	0.322018	0.999949		Pjv1_00014516	33.8618	1.81108	0.596082	3.03831	0.00237908	0.0504563		Pjv1_00020424	826.381	-0.781786	0.243026	-3.21688	0.00129591	0.0282631		Pjv1_00003975	44.8851	4.07976	0.757911	5.3829	7.32965e-08	1.67128e-06		Pjv1_00001955	4175.11	-0.862228	0.104234	-8.27207	1.31657e-16	2.89411e-15
Pjv1_00007891	631.425	-0.00987761	0.168557	-0.0586009	0.95327	0.999949		Pjv1_00012537	2952.2	0.638229	0.210271	3.03527	0.00240318	0.050766		Pjv1_00010658	2992.62	-0.618552	0.192302	-3.21657	0.00129733	0.028266		Pjv1_00004346	1152.9	-1.42527	0.264806	-5.38232	7.35303e-08	1.67495e-06		Pjv1_00004393	913.329	1.58757	0.19194	8.27115	1.32668e-16	2.91344e-15
Pjv1_00026200	1356.12	-0.342495	0.256876	-1.33331	0.18243	0.999949		Pjv1_00029521	576.189	0.537751	0.177137	3.03579	0.00239906	0.050766		Pjv1_00023298	2176.94	-0.599891	0.186614	-3.21461	0.0013062	0.0284312		Pjv1_00003529	166.585	1.49587	0.278096	5.37898	7.49091e-08	1.70466e-06		Pjv1_00002600	123.736	9.98252	1.20812	8.26289	1.42192e-16	3.11948e-15
Pjv1_00026201	55.5401	0.0408464	0.389305	0.104921	0.916438	0.999949		Pjv1_00024396	3339.25	0.596804	0.196614	3.03541	0.00240209	0.050766		Pjv1_00019274	595.639	-0.625421	0.194643	-3.21317	0.00131279	0.0285463		Pjv1_00006740	1810.44	-1.56857	0.291737	-5.37665	7.58865e-08	1.7252e-06		Pjv1_00007222	4218.33	1.05408	0.127621	8.25947	1.46317e-16	3.20682e-15
Pjv1_00026202	1.84241	-1.07961	2.04045	-0.529104	0.596734	0.999949		Pjv1_00026916	449.984	-0.491548	0.161944	-3.03531	0.00240291	0.050766		Pjv1_00013068	322.305	0.73803	0.229785	3.21183	0.0013189	0.028651		Pjv1_00006709	706.662	1.72606	0.321087	5.37569	7.62905e-08	1.73267e-06		Pjv1_00002563	53.2604	4.47754	0.542165	8.25864	1.47344e-16	3.22613e-15
Pjv1_00026203	775.683	0.14468	0.161159	0.897752	0.369318	0.999949		Pjv1_00022397	245.881	-0.67027	0.220899	-3.03428	0.00241108	0.0508827		Pjv1_00005387	499.673	-1.06777	0.332594	-3.21044	0.00132533	0.0287621		Pjv1_00014682	1914.56	-1.50232	0.279507	-5.3749	7.6626e-08	1.73857e-06		Pjv1_00026489	587.125	1.60647	0.194563	8.25683	1.4959e-16	3.27207e-15
Pjv1_00026204	0.853401	0.848471	3.45277	0.245736	0.805886	0.999949		Pjv1_00014784	384.038	-1.01263	0.333787	-3.03376	0.00241525	0.0509203		Pjv1_00022172	641.326	0.5244	0.163428	3.20875	0.00133314	0.028903		Pjv1_00010056	3079.96	0.566337	0.105405	5.37294	7.74637e-08	1.75584e-06		Pjv1_00005142	602.859	1.64269	0.199044	8.25288	1.54619e-16	3.37876e-15
Pjv1_00026205	13.7068	-0.379553	0.808923	-0.469208	0.638921	0.999949		Pjv1_00005202	2930.07	0.680694	0.22458	3.03097	0.00243773	0.0512932		Pjv1_00007913	380.5	-0.878333	0.273845	-3.2074	0.00133939	0.0290099		Pjv1_00008299	7351.83	-0.79009	0.147055	-5.37274	7.75494e-08	1.75605e-06		Pjv1_00005416	1715.45	1.15162	0.139639	8.24716	1.62204e-16	3.54101e-15
Pjv1_00026206	711.956	0.0957794	0.172834	0.55417	0.579463	0.999949		Pjv1_00006271	809.413	-0.571887	0.188668	-3.03118	0.00243602	0.0512932		Pjv1_00024915	90.6593	0.963833	0.300704	3.20526	0.00134942	0.0291985		Pjv1_00001071	530.818	-0.834372	0.155329	-5.37165	7.80211e-08	1.765e-06		Pjv1_00011851	445.567	-1.34222	0.16283	-8.2431	1.678e-16	3.65955e-15
Pjv1_00029792	133.83	-0.154636	0.257961	-0.599455	0.548869	0.999949		Pjv1_00015944	1044.08	0.65195	0.215161	3.03006	0.00244505	0.0513965		Pjv1_00009277	904.085	0.549724	0.171522	3.20497	0.00135075	0.0291986		Pjv1_00029137	286.637	1.17709	0.219144	5.37128	7.81811e-08	1.76688e-06		Pjv1_00015761	487.331	1.29647	0.157292	8.24246	1.68709e-16	3.67576e-15
Pjv1_00028127	251.341	0.103985	0.180504	0.57608	0.564561	0.999949		Pjv1_00026771	16.0966	-2.90012	0.957317	-3.02942	0.00245021	0.0514544		Pjv1_00001705	2225.01	-0.404549	0.126292	-3.20329	0.00135867	0.0293409		Pjv1_00011490	532.869	2.21215	0.411871	5.37097	7.83158e-08	1.76818e-06		Pjv1_00024003	128.502	10.0369	1.21893	8.2342	1.8076e-16	3.93446e-15
Pjv1_00028128	253.863	0.106119	0.213198	0.497746	0.618663	0.999949		Pjv1_00016443	973.279	-0.587741	0.194053	-3.02877	0.00245552	0.0515154		Pjv1_00001071	639.186	-0.526272	0.164714	-3.19506	0.001398	0.0301309		Pjv1_00011331	4356.7	0.685215	0.127665	5.36728	7.99323e-08	1.80291e-06		Pjv1_00024126	712.394	-1.73561	0.210792	-8.23373	1.81479e-16	3.94623e-15
Pjv1_00028130	532.08	-0.197793	0.229814	-0.860664	0.389423	0.999949		Pjv1_00025108	1565.27	-0.514479	0.169931	-3.02758	0.0024652	0.0516677		Pjv1_00004923	37.3184	-1.79671	0.562298	-3.1953	0.00139683	0.0301309		Pjv1_00010555	762.154	-1.1525	0.214763	-5.36639	8.03298e-08	1.8101e-06		Pjv1_00016114	4494.53	-0.883886	0.107353	-8.23347	1.81867e-16	3.95079e-15
Pjv1_00030145	1826.24	0.259928	0.146716	1.77163	0.0764556	0.999949		Pjv1_00011574	3215.17	0.361622	0.119531	3.02535	0.00248349	0.0519607		Pjv1_00021872	1897.34	-0.974112	0.304913	-3.19472	0.00139966	0.0301372		Pjv1_00016937	1909.05	1.16325	0.216934	5.36223	8.2199e-08	1.8504e-06		Pjv1_00005017	242.483	-2.05069	0.249103	-8.2323	1.83649e-16	3.98559e-15
Pjv1_00027290	880.43	-0.042407	0.143583	-0.295348	0.767728	0.999949		Pjv1_00003613	1688.52	0.713411	0.235817	3.02528	0.00248404	0.0519607		Pjv1_00020361	38.5702	1.49937	0.469631	3.19267	0.00140964	0.0303225		Pjv1_00014202	1510.99	0.62969	0.117459	5.36095	8.2785e-08	1.86177e-06		Pjv1_00011973	1447.7	-0.945489	0.114892	-8.22938	1.88191e-16	4.08017e-15
Pjv1_00027291	13.2589	-1.11226	1.15907	-0.959607	0.337253	0.999949		Pjv1_00004619	3528.65	-0.583741	0.193101	-3.02299	0.00250294	0.0523049		Pjv1_00011900	4210.9	-0.460416	0.14424	-3.19201	0.00141286	0.0303621		Pjv1_00000149	1694.08	-1.16315	0.217043	-5.35909	8.36445e-08	1.87926e-06		Pjv1_00013962	9324.64	-1.09646	0.133281	-8.22668	1.9248e-16	4.16908e-15
Pjv1_00027292	310.241	0.042447	0.196095	0.216461	0.828628	0.999949		Pjv1_00001431	98.6615	0.957229	0.316741	3.02212	0.00251013	0.0523527		Pjv1_00016141	2114.18	0.454466	0.142413	3.19117	0.00141696	0.0304204		Pjv1_00012533	268.366	2.32624	0.434178	5.35779	8.42468e-08	1.89095e-06		Pjv1_00015969	35740.2	1.37591	0.167312	8.22364	1.97411e-16	4.27172e-15
Pjv1_00027293	22.2049	-0.26399	0.718984	-0.367171	0.713491	0.999949		Pjv1_00005025	263.681	0.830888	0.274936	3.02212	0.00251011	0.0523527		Pjv1_00001874	277.649	0.982324	0.307985	3.18952	0.00142511	0.030549		Pjv1_00000813	469.046	-3.49846	0.653399	-5.35425	8.59109e-08	1.92641e-06		Pjv1_00016907	340.215	-2.00464	0.243913	-8.21868	2.05758e-16	4.44798e-15
Pjv1_00027294	1576.66	-0.126704	0.142375	-0.889933	0.373502	0.999949		Pjv1_00000951	299.262	0.797115	0.263807	3.02158	0.00251456	0.0523654		Pjv1_00013324	115.709	-1.43589	0.45021	-3.18938	0.00142578	0.030549		Pjv1_00010306	1035.58	-1.04835	0.195816	-5.35377	8.61394e-08	1.92884e-06		Pjv1_00011264	472.451	1.83493	0.223342	8.2158	2.10759e-16	4.55165e-15
Pjv1_00027295	2702.45	-0.0641805	0.142541	-0.450261	0.652523	0.999949		Pjv1_00014140	529.213	-0.638103	0.211191	-3.02145	0.00251564	0.0523654		Pjv1_00008780	7966.73	-0.760514	0.238472	-3.18911	0.00142712	0.030549		Pjv1_00004627	168.915	1.84959	0.345482	5.35367	8.61869e-08	1.92884e-06		Pjv1_00018544	943.651	1.29283	0.157372	8.2151	2.1198e-16	4.57358e-15
Pjv1_00030322	454.858	0.522002	0.217755	2.39719	0.0165211	0.999949		Pjv1_00028837	166.341	1.25783	0.416438	3.02045	0.00252402	0.0523869		Pjv1_00017303	931.659	-0.988935	0.310203	-3.18802	0.00143249	0.0306342		Pjv1_00000077	21.0327	7.87127	1.47062	5.35235	8.68169e-08	1.94105e-06		Pjv1_00015341	220.277	2.02817	0.247003	8.21112	2.19134e-16	4.72332e-15
Pjv1_00026495	1494.22	0.0861227	0.152032	0.566476	0.57107	0.999949		Pjv1_00003005	1323.68	-0.424454	0.140517	-3.02066	0.00252225	0.0523869		Pjv1_00025194	421.263	0.644069	0.202368	3.18267	0.00145926	0.0311763		Pjv1_00020953	1077.57	0.771316	0.144143	5.35104	8.74487e-08	1.95327e-06		Pjv1_00008316	221.468	2.25328	0.27454	8.20749	2.25854e-16	4.86343e-15
Pjv1_00026496	944.741	0.0207206	0.166047	0.124788	0.900692	0.999949		Pjv1_00022156	524.391	-0.768977	0.254569	-3.0207	0.00252191	0.0523869		Pjv1_00006112	2781.81	0.960063	0.301803	3.18109	0.0014672	0.0312852		Pjv1_00019734	3762.24	0.69608	0.130152	5.34822	8.8824e-08	1.98207e-06		Pjv1_00005243	2987.67	-1.17055	0.142641	-8.20632	2.28074e-16	4.90647e-15
Pjv1_00026497	342.893	0.134334	0.170419	0.788255	0.430548	0.999949		Pjv1_00001347	6132.06	-0.35901	0.119063	-3.01528	0.00256742	0.0531844		Pjv1_00020307	2888.88	-0.477529	0.150111	-3.18116	0.00146684	0.0312852		Pjv1_00024177	45.8144	3.88446	0.726518	5.34669	8.95788e-08	1.99697e-06		Pjv1_00017585	1439.34	0.852976	0.104068	8.19632	2.47857e-16	5.32689e-15
Pjv1_00026498	527.962	0.0627918	0.182518	0.344032	0.730822	0.999949		Pjv1_00005368	286.632	0.588064	0.195021	3.01538	0.00256654	0.0531844		Pjv1_00025786	406.29	-0.602264	0.189501	-3.17816	0.00148214	0.0315731		Pjv1_00003286	407.976	1.18621	0.221897	5.34574	9.00479e-08	2.00354e-06		Pjv1_00000502	97.5825	-2.28962	0.279388	-8.19512	2.50347e-16	5.37519e-15
Pjv1_00026499	2644.01	0.0482374	0.145881	0.330662	0.7409	0.999949		Pjv1_00009625	926.284	0.59299	0.196707	3.01459	0.00257329	0.0532029		Pjv1_00010064	494.959	-0.687173	0.216258	-3.17756	0.00148522	0.0316081		Pjv1_00019487	162.447	1.67491	0.313308	5.34588	8.99793e-08	2.00354e-06		Pjv1_00013688	1208.65	-1.05675	0.128951	-8.1949	2.50793e-16	5.37954e-15
Pjv1_00030050	8.83189	0.678824	0.842865	0.805377	0.420602	0.999949		Pjv1_00017253	248.081	0.83225	0.276071	3.01462	0.00257298	0.0532029		Pjv1_00006879	734.795	-0.775577	0.244126	-3.17696	0.00148828	0.0316425		Pjv1_00005232	774.832	1.2654	0.236784	5.34411	9.08642e-08	2.01975e-06		Pjv1_00002193	247.684	1.57447	0.192398	8.1834	2.75934e-16	5.91311e-15
Pjv1_00027947	168.477	0.113679	0.25698	0.442363	0.658227	0.999949		Pjv1_00025959	2691.93	-0.524499	0.174019	-3.01402	0.00257808	0.0532504		Pjv1_00022646	1051.17	0.736052	0.231863	3.17451	0.00150088	0.031818		Pjv1_00008063	2992.37	0.615454	0.115239	5.34066	9.26078e-08	2.05652e-06		Pjv1_00026985	123.537	9.98002	1.21986	8.18126	2.80903e-16	6.01376e-15
Pjv1_00027950	2390.42	0.0558308	0.120873	0.461895	0.644157	0.999949		Pjv1_00011648	3654.1	0.479513	0.159133	3.01329	0.00258434	0.0533282		Pjv1_00018971	28.6453	1.51326	0.476665	3.17468	0.00150003	0.031818		Pjv1_00012673	1190.32	0.784877	0.146968	5.34046	9.27116e-08	2.05684e-06		Pjv1_00028533	5365.75	-0.88664	0.108456	-8.17511	2.95603e-16	6.32237e-15
Pjv1_00027951	240.335	-0.117962	0.22725	-0.519084	0.603702	0.999949		Pjv1_00013401	778.371	-0.697522	0.231557	-3.01232	0.00259262	0.0534388		Pjv1_00022965	704.802	0.828253	0.2609	3.1746	0.00150042	0.031818		Pjv1_00013870	3143.01	0.6988	0.130859	5.34008	9.29033e-08	2.0591e-06		Pjv1_00028898	734.674	5.09906	0.624029	8.1712	3.05342e-16	6.52437e-15
Pjv1_00027952	277.096	0.129132	0.262818	0.491336	0.623189	0.999949		Pjv1_00022095	390.995	-0.503641	0.167207	-3.01207	0.0025947	0.0534388		Pjv1_00009337	81.84	1.33702	0.421718	3.17041	0.00152222	0.0321774		Pjv1_00021395	2601.3	1.0539	0.197386	5.33929	9.33134e-08	2.0662e-06		Pjv1_00006231	11275	1.23548	0.151268	8.16751	3.14812e-16	6.72023e-15
Pjv1_00027953	2230.67	0.011736	0.139988	0.0838359	0.933187	0.999949		Pjv1_00010970	856.219	0.561971	0.186658	3.0107	0.0026065	0.0536301		Pjv1_00029438	416.947	0.808088	0.254855	3.17078	0.00152032	0.0321774		Pjv1_00011411	32971.9	-0.74659	0.139938	-5.33516	9.54606e-08	2.11171e-06		Pjv1_00021512	795.889	1.26187	0.15453	8.16583	3.1923e-16	6.808e-15
Pjv1_00027954	9039.66	-0.0928129	0.114647	-0.809557	0.418195	0.999949		Pjv1_00010986	4142.36	0.419542	0.139406	3.00949	0.00261685	0.053688		Pjv1_00007386	642.57	0.468363	0.147727	3.17047	0.00152194	0.0321774		Pjv1_00026262	825.241	0.909457	0.170524	5.33331	9.64388e-08	2.1313e-06		Pjv1_00009419	4424.09	8.38033	1.02742	8.15665	3.44458e-16	7.33895e-15
Pjv1_00026994	344.25	-0.0809659	0.206605	-0.391887	0.695142	0.999949		Pjv1_00016674	1117.78	0.48965	0.162681	3.00988	0.0026135	0.053688		Pjv1_00018615	1482.01	-0.930236	0.293547	-3.16895	0.00152992	0.032309		Pjv1_00019361	22.9716	6.17685	1.15826	5.33286	9.66767e-08	2.1345e-06		Pjv1_00017389	2402.22	4.60782	0.565203	8.15251	3.56455e-16	7.58726e-15
Pjv1_00026995	1828.28	0.0355399	0.149077	0.238399	0.811571	0.999949		Pjv1_00018778	60.4721	-1.32202	0.439262	-3.00964	0.00261559	0.053688		Pjv1_00005604	651.566	0.646994	0.204416	3.16509	0.00155036	0.032678		Pjv1_00025124	525.873	1.00818	0.189141	5.33031	9.80427e-08	2.16259e-06		Pjv1_00027253	142.556	2.20034	0.270087	8.14677	3.73786e-16	7.9485e-15
Pjv1_00027843	129.054	-0.0293427	0.379692	-0.0772802	0.938401	0.999949		Pjv1_00015527	175.333	0.871533	0.289681	3.0086	0.00262456	0.0537948		Pjv1_00024067	5504.32	0.487061	0.153879	3.16521	0.0015497	0.032678		Pjv1_00006196	5691.55	-0.700836	0.131593	-5.32579	1.00514e-07	2.21497e-06		Pjv1_00008409	5135.61	-0.864114	0.106103	-8.14411	3.82095e-16	8.11742e-15
Pjv1_00027844	27.5675	0.303454	0.493031	0.615486	0.538234	0.999949		Pjv1_00025027	1277.78	0.391496	0.130153	3.00797	0.00263002	0.053855		Pjv1_00020462	572.063	-0.790496	0.249831	-3.16413	0.00155549	0.0327237		Pjv1_00007609	79.7918	2.25704	0.424021	5.32293	1.02107e-07	2.24792e-06		Pjv1_00026889	515.597	1.25049	0.153562	8.14322	3.84897e-16	8.1691e-15
Pjv1_00027845	18.107	0.645678	0.583395	1.10676	0.268398	0.999949		Pjv1_00005973	1087.67	-0.637529	0.211972	-3.0076	0.00263316	0.0538677		Pjv1_00025251	307.255	1.20357	0.380379	3.16412	0.00155551	0.0327237		Pjv1_00002243	288.158	-2.13741	0.401927	-5.31792	1.04962e-07	2.30856e-06		Pjv1_00025009	107.229	-2.97136	0.364915	-8.1426	3.86867e-16	8.20307e-15
Pjv1_00027848	49.2222	0.0517747	0.474277	0.109165	0.913071	0.999949		Pjv1_00002458	856.073	0.545367	0.181453	3.00555	0.00265101	0.0540776		Pjv1_00007189	4.265	5.5639	1.75894	3.16321	0.0015604	0.0327611		Pjv1_00029201	75.0918	9.70531	1.82525	5.31724	1.05352e-07	2.31492e-06		Pjv1_00005961	965.447	1.11426	0.136879	8.14049	3.93692e-16	8.33979e-15
Pjv1_00027319	7.2047	1.98844	1.17274	1.69555	0.0899703	0.999949		Pjv1_00017941	696.621	-0.567874	0.188938	-3.00561	0.00265051	0.0540776		Pjv1_00012087	5899.61	0.410824	0.129886	3.16296	0.00156175	0.0327611		Pjv1_00018140	531.34	-2.172	0.408667	-5.31483	1.06759e-07	2.3436e-06		Pjv1_00020307	1798.41	-0.956666	0.117578	-8.13645	4.07021e-16	8.61392e-15
Pjv1_00027320	718.109	-0.0994512	0.142438	-0.698209	0.485047	0.999949		Pjv1_00005469	1656.07	-0.376487	0.125251	-3.00587	0.00264822	0.0540776		Pjv1_00003270	791.587	1.04374	0.329979	3.16306	0.00156121	0.0327611		Pjv1_00003564	5567.56	1.24525	0.234355	5.31351	1.07534e-07	2.35643e-06		Pjv1_00027854	211.17	1.56089	0.19189	8.13427	4.1442e-16	8.76213e-15
Pjv1_00027321	1605.22	-0.0206994	0.138192	-0.149787	0.880932	0.999949		Pjv1_00010538	220.961	1.0528	0.350353	3.00497	0.00265611	0.0541299		Pjv1_00006097	355.023	3.07632	0.972708	3.16264	0.00156346	0.0327656		Pjv1_00013240	338.341	1.09064	0.205259	5.31348	1.07549e-07	2.35643e-06		Pjv1_00010260	89.5385	-4.0697	0.500327	-8.13408	4.15064e-16	8.76738e-15
Pjv1_00027445	1.72123	-1.00867	2.42813	-0.41541	0.677842	0.999949		Pjv1_00008269	162.664	-0.749265	0.249511	-3.00293	0.00267393	0.0544412		Pjv1_00017338	4.69724	5.70864	1.80742	3.15844	0.00158617	0.0332099		Pjv1_00025521	593.443	-1.67383	0.315074	-5.31249	1.08137e-07	2.36706e-06		Pjv1_00000571	1626.03	0.919144	0.113072	8.1288	4.33559e-16	9.14933e-15
Pjv1_00006022	750.572	-0.1668	0.192387	-0.867	0.385942	0.999949		Pjv1_00020270	3624.72	-0.399849	0.133273	-3.00023	0.00269775	0.0548548		Pjv1_00001637	50.7934	-2.22346	0.704094	-3.1579	0.00158907	0.033239		Pjv1_00025439	708.363	1.10038	0.207144	5.31213	1.08352e-07	2.36881e-06		Pjv1_00023016	13934.7	-0.870752	0.107133	-8.12773	4.37393e-16	9.22146e-15
Pjv1_00006024	1262.47	0.0384646	0.195023	0.197231	0.843647	0.999949		Pjv1_00023740	240.637	-0.797784	0.265924	-3.00005	0.00269937	0.0548548		Pjv1_00007748	624.393	-0.68299	0.216305	-3.15754	0.00159108	0.0332494		Pjv1_00006601	287.096	1.64734	0.310116	5.31201	1.08423e-07	2.36881e-06		Pjv1_00019978	28834.1	-1.39664	0.171959	-8.12197	4.58673e-16	9.66092e-15
Pjv1_00006030	1257.3	0.00599648	0.138689	0.0432369	0.965513	0.999949		Pjv1_00009714	1132.89	0.370476	0.123503	2.99974	0.00270211	0.0548582		Pjv1_00016059	323.048	0.695087	0.220157	3.15723	0.00159274	0.0332523		Pjv1_00021159	2966.17	0.920038	0.173255	5.31032	1.09433e-07	2.38861e-06		Pjv1_00009526	1619.93	1.36316	0.167856	8.12103	4.62237e-16	9.72673e-15
Pjv1_00006032	38.5591	0.0904974	0.391973	0.230876	0.817411	0.999949		Pjv1_00021953	1816.13	0.496891	0.165709	2.99858	0.00271244	0.0550158		Pjv1_00023996	2443.86	-1.18434	0.37525	-3.15613	0.00159878	0.0333469		Pjv1_00000662	1491.72	0.910112	0.171468	5.30776	1.1098e-07	2.42009e-06		Pjv1_00009882	475.954	1.3578	0.167256	8.1181	4.73535e-16	9.95502e-15
Pjv1_00006033	4.26254	2.86131	1.44865	1.97516	0.04825	0.999949		Pjv1_00027035	456.098	0.798838	0.26649	2.99763	0.0027209	0.055135		Pjv1_00010750	2215.88	0.623785	0.197699	3.15523	0.00160374	0.0334186		Pjv1_00020314	1076.56	-1.65759	0.312307	-5.30756	1.11101e-07	2.42043e-06		Pjv1_00008285	1226.35	1.09428	0.13481	8.11723	4.76938e-16	1.00076e-14
Pjv1_00006034	21.1945	-0.223564	0.613206	-0.364582	0.715423	0.999949		Pjv1_00028842	739.809	0.498016	0.16616	2.99722	0.00272455	0.0551567		Pjv1_00019988	25.7518	1.69759	0.538373	3.15318	0.001615	0.0336213		Pjv1_00024613	18.5134	7.68564	1.44841	5.30626	1.11898e-07	2.43547e-06		Pjv1_00019791	373.764	5.9265	0.730111	8.11725	4.76854e-16	1.00076e-14
Pjv1_00006038	222.074	-0.0595015	0.251405	-0.236676	0.812908	0.999949		Pjv1_00008694	266.444	-0.613554	0.204913	-2.99421	0.00275157	0.0556499		Pjv1_00011411	45966.3	-0.633508	0.200929	-3.15289	0.00161664	0.0336237		Pjv1_00020453	82.878	-2.72477	0.514772	-5.29316	1.2022e-07	2.61413e-06		Pjv1_00015004	200.741	1.68002	0.207119	8.11138	5.00463e-16	1.04913e-14
Pjv1_00006039	1909.48	-0.114954	0.142105	-0.808936	0.418552	0.999949		Pjv1_00015680	1748.94	0.391599	0.130798	2.99393	0.00275412	0.0556499		Pjv1_00002361	286.047	-1.88961	0.599544	-3.15175	0.00162295	0.0337231		Pjv1_00018502	1182.87	-1.43284	0.270795	-5.29124	1.21489e-07	2.63923e-06		Pjv1_00015585	1367.01	-1.13163	0.139563	-8.10834	5.13165e-16	1.07474e-14
Pjv1_00006040	631.134	0.0470234	0.150372	0.312714	0.754498	0.999949		Pjv1_00005184	1701.12	-0.39715	0.13268	-2.9933	0.00275977	0.0557113		Pjv1_00010711	265.729	0.717594	0.228063	3.14647	0.00165256	0.0343057		Pjv1_00027526	492.574	-0.996629	0.188513	-5.2868	1.24478e-07	2.7016e-06		Pjv1_00000519	823.116	-1.0328	0.12744	-8.10423	5.30819e-16	1.11066e-14
Pjv1_00006041	1.18429	-0.154636	2.27258	-0.0680442	0.94575	0.999949		Pjv1_00022053	1168.24	-0.635084	0.21221	-2.99272	0.00276506	0.0557655		Pjv1_00010136	176.505	1.18	0.375371	3.14357	0.001669	0.0345168		Pjv1_00027796	2665.15	-1.15048	0.217627	-5.28649	1.24684e-07	2.70354e-06		Pjv1_00015188	1558	1.09314	0.134944	8.10072	5.46345e-16	1.14207e-14
Pjv1_00006042	582.307	0.302306	0.17993	1.68013	0.092933	0.999949		Pjv1_00019271	374.642	-0.639322	0.213694	-2.99177	0.00277364	0.0558858		Pjv1_00015647	50.3046	1.15692	0.367965	3.1441	0.00166596	0.0345168		Pjv1_00006728	110.103	-2.0205	0.382309	-5.28499	1.25713e-07	2.72327e-06		Pjv1_00013594	1366.95	1.53229	0.189345	8.09261	5.84005e-16	1.21964e-14
Pjv1_00006044	0.911177	1.45861	3.43841	0.424211	0.671412	0.999949		Pjv1_00008461	105.619	-1.14852	0.384079	-2.99033	0.00278675	0.0560972		Pjv1_00013229	739.252	0.521495	0.165867	3.14406	0.00166623	0.0345168		Pjv1_00016299	210.41	-1.42216	0.269308	-5.28079	1.2863e-07	2.78382e-06		Pjv1_00015978	1433.85	-1.12751	0.13934	-8.09182	5.87774e-16	1.22636e-14
Pjv1_00006047	10.5368	1.58505	1.09482	1.44777	0.147682	0.999949		Pjv1_00027067	90.765	-1.484	0.496675	-2.98786	0.00280941	0.0565		Pjv1_00025624	33.2127	1.34776	0.428729	3.14362	0.00166874	0.0345168		Pjv1_00023522	1572.27	0.989256	0.18743	5.27801	1.30593e-07	2.82367e-06		Pjv1_00015962	1606.98	-1.35286	0.16726	-8.08834	6.04816e-16	1.26073e-14
Pjv1_00006048	661.02	-0.23613	0.177647	-1.32921	0.183779	0.999949		Pjv1_00002540	1754.21	0.433785	0.145212	2.98725	0.00281498	0.0565588		Pjv1_00011073	963.201	0.509103	0.161975	3.1431	0.00167169	0.0345399		Pjv1_00014492	25.2072	6.34973	1.20337	5.27661	1.31597e-07	2.8427e-06		Pjv1_00001307	107.605	9.78095	1.20981	8.08471	6.23114e-16	1.29765e-14
Pjv1_00006049	407.318	-0.117663	0.260886	-0.451013	0.65198	0.999949		Pjv1_00007075	4644.62	0.61369	0.205525	2.98597	0.00282681	0.0567431		Pjv1_00016025	1961.19	-0.688016	0.218944	-3.14243	0.00167552	0.0345865		Pjv1_00007880	1479.86	-1.45328	0.275431	-5.27637	1.31769e-07	2.84374e-06		Pjv1_00006519	78.9473	7.01644	0.867961	8.08381	6.27735e-16	1.30604e-14
Pjv1_00006051	78.6269	0.323109	0.34265	0.94297	0.345696	0.999949		Pjv1_00006752	3453.93	0.382212	0.128022	2.98551	0.00283107	0.0567755		Pjv1_00027074	145.353	-0.69613	0.221594	-3.14146	0.00168107	0.0346686		Pjv1_00017134	88.9318	2.12994	0.403738	5.27554	1.32363e-07	2.85389e-06		Pjv1_00028168	173.629	2.00563	0.248195	8.08089	6.42978e-16	1.3365e-14
Pjv1_00006052	402.118	0.212872	0.178351	1.19355	0.232652	0.999949		Pjv1_00005656	9938.59	0.529131	0.177305	2.98429	0.00284236	0.0569484		Pjv1_00014703	582.985	-0.850939	0.271132	-3.13847	0.00169831	0.0349912		Pjv1_00017664	1435.49	0.777425	0.147472	5.27167	1.35188e-07	2.91206e-06		Pjv1_00009106	67.2081	6.43742	0.797336	8.07366	6.82217e-16	1.41673e-14
Pjv1_00027895	1025.87	-0.0210571	0.179302	-0.117439	0.906512	0.999949		Pjv1_00012863	237.689	-0.638233	0.21398	-2.98268	0.00285738	0.0571423		Pjv1_00008262	164.909	-1.61297	0.514402	-3.13562	0.00171494	0.0353008		Pjv1_00011905	784.815	0.816199	0.154848	5.27096	1.35713e-07	2.92063e-06		Pjv1_00008611	777.277	-1.26617	0.156946	-8.06757	7.17092e-16	1.48776e-14
Pjv1_00028731	20.787	0.747297	0.653826	1.14296	0.253056	0.999949		Pjv1_00014708	1502.05	-0.510989	0.171318	-2.9827	0.00285719	0.0571423		Pjv1_00007202	16678.9	0.720162	0.230024	3.13082	0.00174321	0.0358491		Pjv1_00005028	14.5686	7.34124	1.39283	5.27073	1.35881e-07	2.9215e-06		Pjv1_00024682	3800.31	-1.28048	0.158814	-8.06281	7.45592e-16	1.54545e-14
Pjv1_00027929	535.035	-0.048955	0.182264	-0.268593	0.788243	0.999949		Pjv1_00016363	997.562	-0.515242	0.172841	-2.98102	0.00287291	0.0573991		Pjv1_00011063	70.5969	-1.07874	0.344677	-3.12971	0.00174978	0.0359433		Pjv1_00024042	167.493	2.20814	0.419117	5.26856	1.37502e-07	2.95359e-06		Pjv1_00002225	339.345	1.72435	0.213878	8.0623	7.48712e-16	1.55046e-14
Pjv1_00027930	121.631	-0.124403	0.505347	-0.246172	0.805549	0.999949		Pjv1_00005419	3136.28	0.412953	0.138668	2.97799	0.00290147	0.0578617		Pjv1_00009212	152.55	1.52817	0.488313	3.1295	0.00175106	0.0359433		Pjv1_00014053	4331.8	0.929202	0.176459	5.26584	1.39553e-07	2.99484e-06		Pjv1_00012599	93.5754	2.72735	0.338338	8.06102	7.56615e-16	1.56537e-14
Pjv1_00027932	1.19403	-3.91896	2.97405	-1.31772	0.187598	0.999949		Pjv1_00024266	1558.73	0.419005	0.140695	2.97811	0.00290033	0.0578617		Pjv1_00019336	351.064	1.04053	0.332705	3.12747	0.00176318	0.0361583		Pjv1_00006446	251.341	1.05351	0.200241	5.2612	1.43121e-07	3.06855e-06		Pjv1_00020575	172.857	-1.783	0.221296	-8.05708	7.81359e-16	1.61505e-14
Pjv1_00027886	550.8	-0.0117648	0.166963	-0.0704638	0.943824	0.999949		Pjv1_00002275	483.876	-0.673572	0.2263	-2.97645	0.00291603	0.0580978		Pjv1_00007311	1775.25	-0.780491	0.249701	-3.12571	0.00177379	0.036342		Pjv1_00007967	1934.23	1.44574	0.274916	5.25884	1.44971e-07	3.10532e-06		Pjv1_00003217	876.269	1.07339	0.133253	8.05529	7.92878e-16	1.63733e-14
Pjv1_00025361	1627.03	-0.0598862	0.124527	-0.480911	0.63058	0.999949		Pjv1_00029728	6.84941	4.25317	1.4295	2.97529	0.00292716	0.0582652		Pjv1_00000514	280.634	-0.710469	0.227392	-3.12442	0.00178153	0.0364666		Pjv1_00008461	129.002	-1.6888	0.321451	-5.25367	1.49095e-07	3.19069e-06		Pjv1_00025269	1633.15	0.793861	0.098565	8.05418	8.00113e-16	1.65074e-14
Pjv1_00025362	3983.31	0.233101	0.137098	1.70025	0.0890842	0.999949		Pjv1_00025908	235.165	-1.32837	0.446559	-2.97467	0.00293299	0.058327		Pjv1_00013128	97.8283	-1.3976	0.447761	-3.1213	0.00180053	0.0368213		Pjv1_00004676	87.6733	7.21914	1.37416	5.25348	1.49252e-07	3.19107e-06		Pjv1_00002321	2991.74	0.885458	0.109947	8.0535	8.04579e-16	1.65841e-14
Pjv1_00025363	371.415	-0.00149706	0.166644	-0.00898363	0.992832	0.999949		Pjv1_00008521	164.128	-0.628011	0.211176	-2.97388	0.00294063	0.0584246		Pjv1_00017088	566.882	-1.64421	0.526853	-3.12081	0.00180353	0.0368483		Pjv1_00002600	25.7923	5.23067	0.995907	5.25217	1.5032e-07	3.20795e-06		Pjv1_00029253	190.696	1.99796	0.248116	8.05251	8.11127e-16	1.67035e-14
Pjv1_00025365	138.464	0.117455	0.265381	0.442592	0.658061	0.999949		Pjv1_00023452	31.5345	1.33709	0.449803	2.97262	0.00295268	0.0586094		Pjv1_00022240	1314.18	-0.79374	0.25447	-3.11919	0.00181348	0.0370172		Pjv1_00029634	31.5503	4.56769	0.869673	5.25219	1.50302e-07	3.20795e-06		Pjv1_00003006	65.0452	6.34014	0.787826	8.04764	8.44072e-16	1.73658e-14
Pjv1_00028001	160.746	-0.0916477	0.272603	-0.336194	0.736724	0.999949		Pjv1_00026818	875.155	0.432834	0.14567	2.97133	0.00296517	0.0588029		Pjv1_00011794	1576.17	-0.746542	0.239619	-3.11554	0.00183607	0.0374437		Pjv1_00020412	461.733	-1.20852	0.230287	-5.24789	1.53851e-07	3.28025e-06		Pjv1_00023338	423.545	-1.8614	0.231423	-8.04328	8.74683e-16	1.79789e-14
Pjv1_00028002	1635.88	-0.209822	0.137532	-1.52562	0.127103	0.999949		Pjv1_00017865	559.349	-0.696914	0.234574	-2.97098	0.00296851	0.0588144		Pjv1_00030332	27.827	-2.29724	0.738391	-3.11114	0.00186367	0.0379712		Pjv1_00013390	1030.53	-1.35977	0.259131	-5.24742	1.54246e-07	3.28563e-06		Pjv1_00001184	724.149	-1.21301	0.150919	-8.03749	9.16987e-16	1.8831e-14
Pjv1_00024742	1671.15	0.0901257	0.119234	0.755872	0.449726	0.999949		Pjv1_00010336	653.605	-0.980483	0.330073	-2.97051	0.00297309	0.0588506		Pjv1_00027420	265.941	-0.677549	0.217979	-3.10833	0.00188151	0.0382992		Pjv1_00005204	13.875	7.26635	1.38584	5.24328	1.57747e-07	3.35709e-06		Pjv1_00009485	3539.13	1.26898	0.157906	8.0363	9.25937e-16	1.89971e-14
Pjv1_00024743	2.53875	-0.689879	1.79615	-0.384088	0.700913	0.999949		Pjv1_00013510	1156.31	-0.385029	0.129638	-2.97004	0.00297756	0.0588586		Pjv1_00029678	161.098	1.30776	0.420981	3.10645	0.00189346	0.0385068		Pjv1_00007263	728.743	0.807514	0.154064	5.2414	1.5936e-07	3.38828e-06		Pjv1_00001128	56.084	3.87237	0.482179	8.03099	9.66925e-16	1.98197e-14
Pjv1_00024744	108.915	-0.263736	0.373055	-0.706964	0.479589	0.999949		Pjv1_00014572	217.392	-0.612059	0.206088	-2.9699	0.002979	0.0588586		Pjv1_00019285	70.2935	-1.54823	0.498754	-3.1042	0.00190797	0.0387661		Pjv1_00008611	1031.67	-1.4489	0.276515	-5.23987	1.60692e-07	3.41048e-06		Pjv1_00019055	1002.07	-1.03754	0.1292	-8.03053	9.70525e-16	1.98751e-14
Pjv1_00024745	82.6807	-0.0201462	0.384744	-0.0523626	0.95824	0.999949		Pjv1_00011789	232.731	-0.612337	0.206246	-2.96896	0.00298812	0.0588865		Pjv1_00008299	8702.62	-0.48581	0.156525	-3.10372	0.00191102	0.0387921		Pjv1_00005130	593.663	0.940294	0.17945	5.23986	1.60701e-07	3.41048e-06		Pjv1_00023149	97.1562	2.67628	0.333524	8.02425	1.02148e-15	2.08992e-14
Pjv1_00024747	3381.22	0.0464591	0.122668	0.378737	0.704883	0.999949		Pjv1_00009461	1628.99	-1.17584	0.396076	-2.96873	0.00299032	0.0588865		Pjv1_00003227	1304.29	-0.58966	0.190061	-3.10248	0.00191905	0.0389193		Pjv1_00022680	32.0881	5.57006	1.06413	5.23437	1.65549e-07	3.51013e-06		Pjv1_00007880	896.93	-1.60534	0.200182	-8.01941	1.06256e-15	2.17197e-14
Pjv1_00024748	196.987	-0.336628	0.285163	-1.18048	0.237811	0.999949		Pjv1_00016948	7988.84	-0.609047	0.205162	-2.96862	0.00299143	0.0588865		Pjv1_00016115	1385.16	0.563102	0.181523	3.10209	0.00192158	0.0389346		Pjv1_00026343	1320.05	-0.835147	0.159661	-5.23074	1.68832e-07	3.57644e-06		Pjv1_00000328	110.358	2.4751	0.309139	8.00642	1.18099e-15	2.41184e-14
Pjv1_00024749	78831.3	0.015769	0.124536	0.126622	0.899239	0.999949		Pjv1_00025838	950.798	-0.795889	0.26806	-2.96907	0.00298703	0.0588865		Pjv1_00009261	18.4159	2.14682	0.6923	3.101	0.0019287	0.0390429		Pjv1_00009009	1437.4	-0.784196	0.149938	-5.23013	1.69393e-07	3.58502e-06		Pjv1_00011431	2440.55	-0.843666	0.1054	-8.00443	1.20022e-15	2.44884e-14
Pjv1_00026279	363.967	-0.0258762	0.17163	-0.150767	0.880159	0.999949		Pjv1_00005765	70.6067	1.15586	0.389626	2.96659	0.00301125	0.0592222		Pjv1_00016719	303.628	1.29885	0.418935	3.10037	0.00193277	0.0390892		Pjv1_00015260	71.5811	1.97537	0.377894	5.2273	1.72005e-07	3.63694e-06		Pjv1_00025119	7344.03	0.833209	0.104109	8.00325	1.21173e-15	2.47007e-14
Pjv1_00026280	1493.44	0.242949	0.142927	1.69981	0.089167	0.999949		Pjv1_00025191	354.176	-0.93672	0.315872	-2.9655	0.00302192	0.0593774		Pjv1_00029402	22.0674	2.56164	0.826415	3.0997	0.00193719	0.0391427		Pjv1_00020092	2322.95	-0.819029	0.156722	-5.226	1.73216e-07	3.65919e-06		Pjv1_00021577	553.317	-1.62566	0.203209	-7.99993	1.2449e-15	2.53534e-14
Pjv1_00026281	212.33	-0.0689591	0.196627	-0.35071	0.725806	0.999949		Pjv1_00005299	406.775	0.65489	0.22088	2.96492	0.00302764	0.0594352		Pjv1_00001143	18.2024	-3.40865	1.09999	-3.0988	0.00194306	0.0392251		Pjv1_00011307	24.3049	6.26533	1.1999	5.22155	1.77435e-07	3.74487e-06		Pjv1_00004759	998.76	1.33549	0.166984	7.99769	1.26775e-15	2.57951e-14
Pjv1_00026282	50.1613	-0.363229	0.401074	-0.905642	0.365125	0.999949		Pjv1_00023234	191.896	0.706057	0.238246	2.96357	0.00304096	0.059642		Pjv1_00012801	2133.28	0.513459	0.166014	3.09287	0.00198229	0.0399804		Pjv1_00018531	24.0469	6.13958	1.17621	5.21978	1.79135e-07	3.77728e-06		Pjv1_00009464	372.933	2.08034	0.260519	7.98539	1.40076e-15	2.84753e-14
Pjv1_00026283	153.025	-0.19494	0.285355	-0.683149	0.494513	0.999949		Pjv1_00014236	1225.31	-0.341479	0.115253	-2.96287	0.00304789	0.0596684		Pjv1_00003400	18549.6	0.422473	0.136626	3.09219	0.00198685	0.0400356		Pjv1_00017532	73.8916	-1.72529	0.330755	-5.2162	1.82634e-07	3.8459e-06		Pjv1_00011970	900.591	-1.14375	0.143245	-7.98462	1.40955e-15	2.86276e-14
Pjv1_00026284	277.263	0.0526267	0.190486	0.276276	0.782336	0.999949		Pjv1_00004538	33.3904	-1.84191	0.621616	-2.96309	0.00304564	0.0596684		Pjv1_00004928	3233.48	-0.830005	0.2686	-3.09012	0.00200078	0.0402795		Pjv1_00019736	1000.15	0.939086	0.180036	5.21611	1.82724e-07	3.8459e-06		Pjv1_00003075	1852.27	-0.876376	0.109792	-7.98216	1.4379e-15	2.91767e-14
Pjv1_00026285	176.515	0.0911676	0.245777	0.370935	0.710686	0.999949		Pjv1_00028352	251.037	-0.591424	0.199671	-2.96199	0.00305661	0.0597843		Pjv1_00004363	1034.05	0.838247	0.271424	3.08833	0.00201284	0.0404852		Pjv1_00029023	609.307	5.96319	1.14331	5.21575	1.83078e-07	3.84982e-06		Pjv1_00003688	99.42	7.92132	0.992875	7.97817	1.4852e-15	3.0109e-14
Pjv1_00026286	259.58	0.216439	0.205293	1.05429	0.291749	0.999949		Pjv1_00018166	163.409	0.996062	0.33644	2.96059	0.0030705	0.0598981		Pjv1_00003091	1482.57	0.575834	0.186632	3.0854	0.00203281	0.0408494		Pjv1_00017635	605.218	-1.21427	0.232949	-5.21258	1.86231e-07	3.91255e-06		Pjv1_00024247	636.562	5.33372	0.669738	7.96389	1.66707e-15	3.3765e-14
Pjv1_00026288	58.1903	0.353113	0.39543	0.892985	0.371865	0.999949		Pjv1_00004480	32068.4	-0.300255	0.101419	-2.96056	0.00307084	0.0598981		Pjv1_00013183	274.715	-0.769537	0.249571	-3.08344	0.00204622	0.0410813		Pjv1_00011986	468.299	-1.48997	0.285876	-5.21194	1.8688e-07	3.9226e-06		Pjv1_00010188	1164.4	-1.03937	0.130538	-7.9622	1.69005e-15	3.41991e-14
Pjv1_00026289	219.79	-0.10517	0.255534	-0.411569	0.680655	0.999949		Pjv1_00007378	235.499	-0.849479	0.286927	-2.96061	0.00307027	0.0598981		Pjv1_00025369	2562.1	0.580923	0.188435	3.08288	0.00205005	0.0411207		Pjv1_00006160	1917.24	-0.76184	0.146232	-5.2098	1.89048e-07	3.96448e-06		Pjv1_00026671	553.075	1.12288	0.1411	7.95801	1.74828e-15	3.53453e-14
Pjv1_00026290	107.842	-0.0358596	0.253449	-0.141487	0.887485	0.999949		Pjv1_00016351	4119.89	0.47734	0.161279	2.95972	0.00307916	0.059951		Pjv1_00014725	31.8972	3.86873	1.25621	3.07968	0.00207222	0.0415275		Pjv1_00001947	5250.96	0.718514	0.137929	5.2093	1.89556e-07	3.97152e-06		Pjv1_00002144	227.725	1.66415	0.209152	7.95667	1.76737e-15	3.56986e-14
Pjv1_00026291	4.32748	-1.06967	1.68383	-0.635261	0.525258	0.999949		Pjv1_00006526	199.817	0.738888	0.249624	2.96	0.00307642	0.059951		Pjv1_00016414	4459.16	-0.750393	0.243776	-3.07821	0.00208248	0.0416951		Pjv1_00018147	39.1177	-2.87763	0.552717	-5.20634	1.92602e-07	4.03167e-06		Pjv1_00010240	647.89	-1.65183	0.207617	-7.95614	1.77489e-15	3.58178e-14
Pjv1_00026292	2125.14	0.0319936	0.113051	0.283001	0.777176	0.999949		Pjv1_00011498	83.1973	1.98729	0.671588	2.95909	0.00308547	0.0600192		Pjv1_00015405	324.574	-1.05721	0.343631	-3.0766	0.00209375	0.0418826		Pjv1_00015643	1283.57	-0.911396	0.175063	-5.20611	1.92845e-07	4.03309e-06		Pjv1_00014510	125.356	2.49625	0.313971	7.95058	1.85645e-15	3.73956e-14
Pjv1_00026293	4507.89	-0.0182864	0.116472	-0.157002	0.875243	0.999949		Pjv1_00005222	3957.3	0.331894	0.112255	2.95661	0.00311041	0.0603397		Pjv1_00015997	202.177	-0.690412	0.224454	-3.07596	0.00209825	0.0418965		Pjv1_00029477	273.263	1.04514	0.201107	5.19694	2.02592e-07	4.23307e-06		Pjv1_00006194	436.621	5.29227	0.665639	7.95067	1.85512e-15	3.73956e-14
Pjv1_00026294	26.2529	-0.284635	0.597678	-0.476235	0.633907	0.999949		Pjv1_00022112	2459.75	0.512921	0.173471	2.95682	0.00310831	0.0603397		Pjv1_00024389	170.783	-2.07252	0.673743	-3.07612	0.00209712	0.0418965		Pjv1_00022059	37.0592	6.7054	1.2904	5.19636	2.03233e-07	4.24061e-06		Pjv1_00003953	876.568	1.33271	0.167777	7.94338	1.96751e-15	3.95967e-14
Pjv1_00026295	1510.71	0.0307904	0.171599	0.179432	0.857599	0.999949		Pjv1_00017375	167.703	-0.652504	0.220682	-2.95677	0.00310882	0.0603397		Pjv1_00006703	2464.67	-1.00397	0.326489	-3.07506	0.0021046	0.0419091		Pjv1_00004688	854.967	-0.792107	0.152437	-5.19627	2.03322e-07	4.24061e-06		Pjv1_00008661	11712.3	-0.903878	0.113808	-7.94216	1.98696e-15	3.99519e-14
Pjv1_00026296	25.9806	0.252323	0.526495	0.47925	0.631761	0.999949		Pjv1_00015804	719.126	0.54534	0.184483	2.95604	0.00311612	0.0603409		Pjv1_00029329	6291.38	-0.839483	0.272974	-3.07532	0.00210279	0.0419091		Pjv1_00022207	57.0372	-3.2973	0.634815	-5.19411	2.05696e-07	4.28624e-06		Pjv1_00023854	727.709	-1.30889	0.164886	-7.93819	2.05157e-15	4.12137e-14
Pjv1_00026297	49.0775	-0.18258	1.48589	-0.122876	0.902205	0.999949		Pjv1_00013243	399.308	0.633859	0.214411	2.95628	0.00311372	0.0603409		Pjv1_00023689	133.848	-1.12197	0.364829	-3.07534	0.00210265	0.0419091		Pjv1_00007927	86.5924	2.35593	0.453837	5.19114	2.09014e-07	4.35142e-06		Pjv1_00025187	94.8869	7.8561	0.989747	7.93748	2.06326e-15	4.14109e-14
Pjv1_00026298	4.15123	-0.246613	1.35196	-0.182411	0.85526	0.999949		Pjv1_00015279	707.509	-0.446107	0.151007	-2.95421	0.00313467	0.0606453		Pjv1_00027470	287.009	0.843553	0.274364	3.07458	0.00210801	0.0419388		Pjv1_00000914	466.317	-1.15011	0.221649	-5.18888	2.1156e-07	4.40044e-06		Pjv1_00016410	243.675	2.11981	0.267559	7.92277	2.32285e-15	4.6579e-14
Pjv1_00026299	681.459	-0.12538	0.169873	-0.738082	0.460465	0.999949		Pjv1_00001354	347.869	0.490466	0.166165	2.95168	0.00316046	0.0610433		Pjv1_00003799	74.3144	-1.48465	0.482981	-3.07393	0.00211256	0.0419914		Pjv1_00016963	2299.65	-0.708588	0.136589	-5.18775	2.1285e-07	4.42328e-06		Pjv1_00029431	4680.93	-0.805435	0.101696	-7.92002	2.37481e-15	4.75777e-14
Pjv1_00027297	3287.65	0.00714401	0.107803	0.066269	0.947164	0.999949		Pjv1_00011711	652.878	-0.556657	0.18861	-2.95136	0.00316381	0.0610433		Pjv1_00013853	12899.8	-0.63226	0.205785	-3.07243	0.00212321	0.042165		Pjv1_00011638	135.948	2.0412	0.393795	5.1834	2.1788e-07	4.52371e-06		Pjv1_00000260	140.299	2.10984	0.266439	7.91866	2.40082e-15	4.80554e-14
Pjv1_00027299	104.599	0.215357	0.25795	0.834877	0.403787	0.999949		Pjv1_00015043	897.573	0.485572	0.164517	2.9515	0.00316239	0.0610433		Pjv1_00005852	176.888	-1.02086	0.332761	-3.06786	0.00215598	0.0427772		Pjv1_00020547	85.2441	-2.02357	0.390476	-5.18232	2.19144e-07	4.54585e-06		Pjv1_00028006	11889.4	-0.800255	0.10107	-7.91782	2.4172e-15	4.83397e-14
Pjv1_00027300	614.613	-0.104625	0.177393	-0.589792	0.55533	0.999949		Pjv1_00021850	1626.76	0.750962	0.254503	2.95071	0.00317047	0.0611167		Pjv1_00000569	249.067	-0.61063	0.199068	-3.06744	0.00215904	0.0427992		Pjv1_00010156	2749.27	-0.777082	0.14999	-5.18089	2.2083e-07	4.57669e-06		Pjv1_00029366	4148.73	-0.726481	0.0917719	-7.91617	2.44948e-15	4.8941e-14
Pjv1_00026811	295.9	0.170442	0.189412	0.899846	0.368202	0.999949		Pjv1_00006248	239.237	-0.85393	0.289427	-2.95042	0.00317347	0.0611193		Pjv1_00006213	73.0351	-1.26434	0.412449	-3.06545	0.00217339	0.0430449		Pjv1_00000827	170.793	2.53193	0.488756	5.18035	2.21469e-07	4.5858e-06		Pjv1_00006772	7858.5	-0.799951	0.101055	-7.91604	2.45203e-15	4.89477e-14
Pjv1_00026812	114.28	0.3711	0.331144	1.12066	0.262432	0.999949		Pjv1_00020635	10140.2	-0.916384	0.310908	-2.94744	0.00320415	0.0616265		Pjv1_00014897	10.7826	3.37234	1.10033	3.06485	0.00217776	0.0430925		Pjv1_00000177	244.172	6.38966	1.23385	5.17862	2.23532e-07	4.62436e-06		Pjv1_00026643	2543.92	-0.816418	0.103153	-7.91462	2.48017e-15	4.9465e-14
Pjv1_00026813	690.158	-0.121537	0.16239	-0.748423	0.454205	0.999949		Pjv1_00018761	55.6575	-1.42593	0.483809	-2.9473	0.00320557	0.0616265		Pjv1_00005656	9274.97	0.67127	0.219071	3.06417	0.00218276	0.0431527		Pjv1_00025241	1221.52	-0.687518	0.132785	-5.17767	2.24673e-07	4.64379e-06		Pjv1_00023941	4178.32	-0.898705	0.113625	-7.90941	2.5861e-15	5.15313e-14
Pjv1_00026814	426.275	-0.124845	0.179373	-0.696007	0.486424	0.999949		Pjv1_00018213	28.597	1.81491	0.615949	2.94652	0.0032137	0.0616801		Pjv1_00015166	2389.58	-0.367744	0.12003	-3.06377	0.00218569	0.0431717		Pjv1_00009581	227.041	2.59322	0.501207	5.17396	2.2919e-07	4.73288e-06		Pjv1_00002129	595.535	-1.15644	0.146272	-7.90606	2.65666e-15	5.28897e-14
Pjv1_00006648	4665.57	0.0678444	0.110367	0.614714	0.538743	0.999949		Pjv1_00019530	791.794	0.503788	0.170979	2.94648	0.00321413	0.0616801		Pjv1_00005385	1177.41	0.428925	0.140081	3.06198	0.00219882	0.0433532		Pjv1_00005849	214.431	-1.72363	0.333225	-5.17258	2.3089e-07	4.76371e-06		Pjv1_00025586	5448.01	-0.734574	0.0929722	-7.901	2.76671e-15	5.50312e-14
Pjv1_00006649	8578	-0.409516	0.150925	-2.71337	0.00666031	0.999949		Pjv1_00008247	1656.97	0.429441	0.145846	2.94448	0.00323495	0.062024		Pjv1_00022514	680.412	-0.89752	0.293114	-3.06201	0.00219853	0.0433532		Pjv1_00010088	452.993	-3.78077	0.73096	-5.17234	2.31185e-07	4.76552e-06		Pjv1_00018136	4689.78	-0.707556	0.0896361	-7.89365	2.93484e-15	5.82709e-14
[truncated: 29,222 more rows]
