# Supplementary material for: Nitrogen represses haustoria formation through abscisic acid in the parasitic plant Phtheirospermum japonicum
Source: Nat Commun. 2022 May 27;13:2976. doi: 10.1038/s41467-022-30550-x (PMC9142502; doi:10.1038/s41467-022-30550-x)
Supplement: Supplementary file 6 — Supplementary Data 3 [file 41467_2022_30550_MOESM6_ESM.xlsx]

## Sheet: Supplementary Table 3
Supplementary Table 3: NH4NO3 infecting vs NH4NO3 not infecting Deseq2 results. Wald statistical test.
0hpi								12hpi								24hpi
GeneID	baseMean	lo2FoldChane	lfcSE	stat	pvalue	padj		GeneID	baseMean	lo2FoldChane	lfcSE	stat	pvalue	padj		GeneID	baseMean	lo2FoldChane	lfcSE	stat	pvalue	padj
Pjv1_00021031	434.615	3.51525	0.483479	7.27074	3.57517e-13	8.50246e-09		Pjv1_00010094	955.737	3.25241	0.351553	9.25157	2.21215e-20	4.91385e-16		Pjv1_00010094	922.431	3.6199	0.588853	6.14737	7.87787e-10	8.82124e-06
Pjv1_00013479	159.277	2.67497	0.400431	6.68023	2.38563e-11	2.83676e-07		Pjv1_00008730	129.707	2.49315	0.274775	9.07343	1.15329e-19	1.2809e-15		Pjv1_00018590	4044.38	1.20276	0.195338	6.15734	7.39788e-10	8.82124e-06
Pjv1_00015651	147.777	2.77693	0.436996	6.35458	2.08994e-10	1.24257e-06		Pjv1_00002223	6171.14	1.38106	0.165054	8.36732	5.89423e-17	4.36429e-13		Pjv1_00008730	142.008	2.04372	0.355351	5.75127	8.85759e-09	4.0751e-05
Pjv1_00018570	565.271	2.24422	0.350838	6.39673	1.5874e-10	1.24257e-06		Pjv1_00018590	4863.78	1.13335	0.136361	8.31139	9.45868e-17	5.25264e-13		Pjv1_00012255	38.0059	4.65798	0.810543	5.74674	9.09823e-09	4.0751e-05
Pjv1_00021781	310.198	2.12838	0.351053	6.06285	1.3373e-09	6.36072e-06		Pjv1_00006465	194.959	1.80201	0.225744	7.98254	1.43348e-15	6.3684e-12		Pjv1_00006230	149.144	2.83375	0.491576	5.76461	8.18467e-09	4.0751e-05
Pjv1_00022568	168.881	3.14144	0.563654	5.57334	2.49907e-08	9.9055e-05		Pjv1_00012951	354.449	1.63742	0.211094	7.75683	8.70775e-15	3.22375e-11		Pjv1_00004280	32.0024	5.03533	0.888079	5.66992	1.42866e-08	5.33246e-05
Pjv1_00017710	127.189	1.87897	0.340195	5.52322	3.32844e-08	0.000113082		Pjv1_00000763	96.1354	2.44947	0.317708	7.70983	1.25985e-14	3.99786e-11		Pjv1_00007167	62.2981	3.06974	0.553904	5.54201	2.9902e-08	9.15988e-05
Pjv1_00016056	279.802	1.96417	0.373706	5.25591	1.47296e-07	0.000437873		Pjv1_00002264	4770.63	2.10577	0.304708	6.91079	4.81967e-12	1.33824e-08		Pjv1_00005012	987.893	1.05137	0.190252	5.52622	3.27212e-08	9.15988e-05
Pjv1_00027498	2528.99	3.29585	0.631734	5.21715	1.81699e-07	0.000480129		Pjv1_00020854	765.565	1.72234	0.25466	6.76328	1.34906e-11	3.32962e-08		Pjv1_00014631	45.9264	3.09155	0.584285	5.29118	1.21532e-07	0.000302412
Pjv1_00020050	1728.32	1.71291	0.329885	5.19247	2.07528e-07	0.000493542		Pjv1_00018384	1634.56	0.95375	0.14427	6.61086	3.82081e-11	8.48717e-08		Pjv1_00008611	567.168	0.842526	0.160161	5.26048	1.43678e-07	0.000321766
Pjv1_00015045	138.387	2.57127	0.529959	4.85183	1.22329e-06	0.00264476		Pjv1_00009384	463.927	1.48813	0.229364	6.48808	8.69381e-11	1.7556e-07		Pjv1_00008808	69.0428	2.34277	0.452446	5.17801	2.24265e-07	0.000418534
Pjv1_00010396	14.1664	7.05972	1.46589	4.81598	1.46476e-06	0.00290291		Pjv1_00009285	33.3461	4.39138	0.702379	6.25216	4.04813e-10	7.49343e-07		Pjv1_00018052	292.036	1.22162	0.235764	5.18154	2.20058e-07	0.000418534
Pjv1_00008518	14.2236	7.0599	1.51153	4.67068	3.00198e-06	0.00549178		Pjv1_00005010	1271.57	1.36718	0.231769	5.89889	3.65947e-09	6.2529e-06		Pjv1_00022300	153.232	2.43884	0.487086	5.007	5.52845e-07	0.000952382
Pjv1_00019969	212.661	1.48456	0.323455	4.58968	4.43932e-06	0.00754114		Pjv1_00001665	1692.93	1.2702	0.22258	5.70671	1.1518e-08	1.73859e-05		Pjv1_00028764	283.727	1.05255	0.211451	4.97772	6.43365e-07	0.00102915
Pjv1_00015722	463.679	2.71317	0.598184	4.53567	5.74197e-06	0.00853473		Pjv1_00026080	179.308	2.12875	0.373239	5.70345	1.17404e-08	1.73859e-05		Pjv1_00001006	285.616	-1.7539	0.362473	-4.8387	1.30688e-06	0.00195117
Pjv1_00018696	576.557	0.948826	0.209161	4.53634	5.72392e-06	0.00853473		Pjv1_00009036	93.9569	1.63656	0.290188	5.63966	1.70385e-08	2.36548e-05		Pjv1_00018994	199.096	5.6244	1.17314	4.7943	1.63245e-06	0.00220948
Pjv1_00009118	183.976	1.32324	0.295917	4.47167	7.76125e-06	0.0108575		Pjv1_00010118	1440.61	1.36713	0.246422	5.54793	2.89076e-08	3.77721e-05		Pjv1_00022093	21018.4	1.02781	0.214624	4.78887	1.67721e-06	0.00220948
Pjv1_00003888	1314.78	1.43798	0.3253	4.42048	9.84807e-06	0.0130115		Pjv1_00013085	404.704	1.50102	0.271228	5.53417	3.12712e-08	3.85903e-05		Pjv1_00028850	50.1503	2.02884	0.428248	4.73755	2.16316e-06	0.00269133
Pjv1_00001970	1141.98	1.91769	0.435392	4.40451	1.06023e-05	0.0132707		Pjv1_00007822	528.806	2.6311	0.476869	5.51746	3.43941e-08	4.02104e-05		Pjv1_00026080	187.133	2.12453	0.461887	4.59967	4.23159e-06	0.00498771
Pjv1_00002214	529.568	1.27913	0.296209	4.31836	1.57196e-05	0.0186922		Pjv1_00018369	84.7599	2.61981	0.484464	5.40764	6.38608e-08	7.0927e-05		Pjv1_00003613	446.294	1.17896	0.258789	4.55568	5.22155e-06	0.00584683
Pjv1_00024903	70.3588	2.0745	0.487095	4.25892	2.05421e-05	0.0232634		Pjv1_00001509	629.48	-2.33379	0.438885	-5.31755	1.05175e-07	0.00011125		Pjv1_00002223	5695.86	0.936718	0.207975	4.50399	6.66897e-06	0.00711198
Pjv1_00004351	81.9043	1.20484	0.289664	4.15944	3.19023e-05	0.0344864		Pjv1_00007167	57.1803	2.4641	0.466097	5.28665	1.24575e-07	0.000125781		Pjv1_00010243	333.63	1.60626	0.360369	4.45727	8.30106e-06	0.0084501
Pjv1_00005230	565.531	0.969528	0.233927	4.14458	3.4044e-05	0.0352015		Pjv1_00000419	671.092	0.833604	0.16015	5.20514	1.93853e-07	0.000187219		Pjv1_00008747	3490.38	0.883119	0.199957	4.41653	1.00296e-05	0.00976577
Pjv1_00027154	1741.01	1.11081	0.271509	4.09126	4.2903e-05	0.0425133		Pjv1_00001276	3474.14	0.728872	0.140255	5.19678	2.02774e-07	0.000187676		Pjv1_00006176	4955.45	0.684188	0.155814	4.39106	1.128e-05	0.0101046
Pjv1_00011253	1934.82	1.27797	0.314604	4.06216	4.862e-05	0.0444723		Pjv1_00005012	1201.81	1.41878	0.274125	5.17566	2.2711e-07	0.000201792		Pjv1_00025116	42.606	2.41603	0.550183	4.39132	1.12665e-05	0.0101046
Pjv1_00004233	143.719	2.80892	0.690683	4.06687	4.76487e-05	0.0444723		Pjv1_00023175	28.3518	-3.56538	0.699479	-5.09719	3.44737e-07	0.000294525		Pjv1_00026422	415.462	-1.47103	0.342405	-4.29617	1.73773e-05	0.0139463
Pjv1_00028844	640.295	1.61973	0.403426	4.01494	5.946e-05	0.0523733		Pjv1_00017144	581.979	1.52911	0.300504	5.08847	3.6096e-07	0.000296963		Pjv1_00002748	1808.18	0.846163	0.196414	4.30805	1.64702e-05	0.0139463
Pjv1_00021976	418.392	1.14212	0.286408	3.98774	6.67054e-05	0.0566567		Pjv1_00027548	459.098	2.23795	0.446003	5.01779	5.22694e-07	0.000414665		Pjv1_00019237	737.074	1.57454	0.366562	4.29541	1.74368e-05	0.0139463
Pjv1_00000227	59.6377	1.72052	0.434693	3.958	7.55789e-05	0.0585876		Pjv1_00015917	463.325	1.09404	0.219661	4.9806	6.3386e-07	0.000485515		Pjv1_00012572	3196.36	0.787565	0.184317	4.27289	1.92954e-05	0.0149007
Pjv1_00009287	1090.5	1.27165	0.320378	3.96923	7.21046e-05	0.0585876		Pjv1_00002406	901.057	1.48486	0.301231	4.92931	8.25224e-07	0.000611024		Pjv1_00027130	1374.07	0.645721	0.151441	4.26384	2.00946e-05	0.0150006
Pjv1_00028845	1685.33	1.83781	0.464619	3.95552	7.63693e-05	0.0585876		Pjv1_00023169	33.2605	6.4479	1.32015	4.88421	1.03847e-06	0.000744114		Pjv1_00024982	246.805	2.81532	0.66981	4.20316	2.63216e-05	0.0190152
Pjv1_00011773	2136.41	1.25876	0.319237	3.94303	8.04572e-05	0.0592867		Pjv1_00002031	65.6611	1.78434	0.367912	4.8499	1.23523e-06	0.000857442		Pjv1_00021577	499.178	0.927618	0.2211	4.19547	2.72306e-05	0.0190572
Pjv1_00022853	611.259	0.911924	0.231588	3.9377	8.22665e-05	0.0592867		Pjv1_00008306	81.2007	1.8405	0.387285	4.7523	2.01114e-06	0.00135374		Pjv1_00015555	100.193	1.99259	0.475857	4.18738	2.82194e-05	0.0191507
Pjv1_00003118	56.5896	1.51468	0.394118	3.84323	0.000121426	0.0849338		Pjv1_00009972	4381.75	0.980343	0.206744	4.74182	2.11803e-06	0.00138376		Pjv1_00016448	1223.94	-0.624343	0.150126	-4.15879	3.19936e-05	0.0205343
Pjv1_00008181	30.7436	3.80319	0.993532	3.82795	0.000129214	0.0877989		Pjv1_00000726	20863.6	0.814483	0.17899	4.55043	5.35365e-06	0.00339773		Pjv1_00029944	37.2719	2.67518	0.643368	4.15809	3.20921e-05	0.0205343
Pjv1_00015497	1178.05	1.03745	0.273813	3.7889	0.000151317	0.099962		Pjv1_00005050	43.969	2.82226	0.625469	4.51223	6.41501e-06	0.00395824		Pjv1_00001111	164.661	3.27505	0.79094	4.14071	3.46233e-05	0.0209565
Pjv1_00010603	486.142	1.01606	0.271004	3.74926	0.000177355	0.113996		Pjv1_00011383	19.8395	4.08017	0.906477	4.50112	6.75952e-06	0.00405809		Pjv1_00013104	346.171	0.989592	0.238763	4.14467	3.4031e-05	0.0209565
Pjv1_00009426	1797.64	1.79574	0.481625	3.7285	0.000192621	0.117459		Pjv1_00014110	77.2456	3.63931	0.812673	4.4782	7.52753e-06	0.00440024		Pjv1_00003499	380.518	0.939985	0.229092	4.10309	4.07661e-05	0.0240252
Pjv1_00025308	120.362	1.05442	0.282418	3.73354	0.000188806	0.117459		Pjv1_00003613	930.588	1.42313	0.318573	4.46719	7.92522e-06	0.00451392		Pjv1_00022218	457.477	0.91162	0.223305	4.0824	4.45728e-05	0.0255951
Pjv1_00024683	89.2246	2.87279	0.77504	3.70664	0.000210028	0.120319		Pjv1_00005656	5957.34	0.751835	0.168563	4.46025	8.18634e-06	0.00454608		Pjv1_00008940	169.828	-1.36956	0.3361	-4.07487	4.60402e-05	0.0257768
Pjv1_00011645	2130.72	1.36527	0.368625	3.70369	0.000212488	0.120319		Pjv1_00015174	91.4306	1.52895	0.348392	4.38858	1.14091e-05	0.00618122		Pjv1_00007417	46.4849	-2.22307	0.551298	-4.03243	5.52026e-05	0.0301527
Pjv1_00015723	464.797	2.64524	0.712927	3.71039	0.00020694	0.120319		Pjv1_00017700	471.317	-1.13659	0.261617	-4.34447	1.39611e-05	0.00738377		Pjv1_00004698	410.609	1.00656	0.253159	3.97601	7.0081e-05	0.0373682
Pjv1_00011529	19.7513	4.02609	1.09007	3.69343	0.000221248	0.122366		Pjv1_00000593	1515.37	1.1565	0.268942	4.30018	1.70662e-05	0.00861569		Pjv1_00014449	1207.61	-0.699089	0.176927	-3.95129	7.77305e-05	0.0404831
Pjv1_00020604	706.19	1.48014	0.403475	3.66848	0.000243997	0.131881		Pjv1_00024824	767.951	0.866231	0.201367	4.30176	1.69445e-05	0.00861569		Pjv1_00028464	134.905	1.01556	0.258766	3.92463	8.68638e-05	0.0442117
Pjv1_00028446	506.93	1.63157	0.4474	3.64678	0.000265545	0.140338		Pjv1_00024629	34.6699	2.29605	0.541981	4.2364	2.27132e-05	0.0112118		Pjv1_00022720	4679.68	-0.647267	0.167068	-3.87428	0.000106943	0.0532217
Pjv1_00009464	1375.02	1.63115	0.452092	3.608	0.000308571	0.159531		Pjv1_00003259	378.168	1.33419	0.316026	4.22179	2.42374e-05	0.011704		Pjv1_00001077	161.189	2.06472	0.536733	3.84683	0.000119654	0.0537372
Pjv1_00013878	47.0771	2.12528	0.594622	3.57417	0.000351346	0.177781		Pjv1_00002506	691.598	1.07806	0.256303	4.2062	2.597e-05	0.0122739		Pjv1_00000868	592.507	-0.782547	0.203412	-3.8471	0.000119526	0.0537372
Pjv1_00026507	657.075	1.55092	0.435367	3.56233	0.000367578	0.18212		Pjv1_00022300	91.9709	2.04343	0.494578	4.13166	3.60151e-05	0.0166667		Pjv1_00001665	1136.75	1.22489	0.319269	3.83655	0.000124775	0.0537372
Pjv1_00009573	864.587	1.18763	0.340149	3.49149	0.000480327	0.232825		Pjv1_00020781	977.886	1.72949	0.419373	4.12398	3.72378e-05	0.0168809		Pjv1_00017821	1077.07	-0.919788	0.239602	-3.83882	0.000123629	0.0537372
Pjv1_00022754	19.7116	2.7758	0.796171	3.48644	0.000489499	0.232825		Pjv1_00001429	28.7623	3.15149	0.76534	4.11776	3.82568e-05	0.0168991		Pjv1_00018758	302.304	0.785818	0.203429	3.86287	0.000112063	0.0537372
Pjv1_00029786	1007.85	2.46608	0.713886	3.45445	0.000551425	0.257137		Pjv1_00010787	7055.67	0.81587	0.198291	4.11451	3.87995e-05	0.0168991		Pjv1_00022295	174.227	1.64303	0.42603	3.85661	0.00011497	0.0537372
Pjv1_00006811	59.1048	3.23634	0.938456	3.44858	0.000563546	0.257736		Pjv1_00027790	158.434	1.50283	0.368272	4.08075	4.48909e-05	0.0191762		Pjv1_00023750	1615.21	-0.867117	0.225538	-3.84466	0.000120719	0.0537372
Pjv1_00007501	10.4065	4.7986	1.39371	3.44304	0.000575213	0.258108		Pjv1_00001993	48.5267	2.22683	0.548237	4.06181	4.86945e-05	0.0204085		Pjv1_00023823	1705.78	-0.931298	0.244055	-3.81593	0.00013567	0.057327
Pjv1_00027322	83.2692	2.24746	0.654776	3.43241	0.000598239	0.260885		Pjv1_00000515	14.1571	7.00545	1.72691	4.05665	4.97824e-05	0.0204781		Pjv1_00019205	265.288	1.30768	0.34651	3.77387	0.000160737	0.0666611
Pjv1_00012740	26.7283	2.01883	0.588719	3.4292	0.000605366	0.260885		Pjv1_00021235	1214.66	1.15857	0.286915	4.03805	5.3898e-05	0.0217679		Pjv1_00015412	841.768	0.967922	0.257154	3.76398	0.000167231	0.0680935
Pjv1_00004893	715.415	0.953729	0.278443	3.42522	0.000614311	0.260885		Pjv1_00021577	597.58	1.05661	0.26369	4.00704	6.14844e-05	0.0243884		Pjv1_00007732	980.441	0.80999	0.215545	3.75788	0.000171362	0.0685294
Pjv1_00001560	83.7567	1.93614	0.568798	3.40391	0.000664297	0.277164		Pjv1_00010243	496.779	1.0836	0.273231	3.96588	7.3126e-05	0.0284973		Pjv1_00009036	55.2081	1.81134	0.484402	3.73932	0.000184518	0.0713309
Pjv1_00004559	2551.75	0.741318	0.218679	3.38998	0.00069897	0.286602		Pjv1_00004698	496.866	1.50069	0.382181	3.92665	8.61377e-05	0.0329893		Pjv1_00023169	104.991	5.08531	1.36006	3.73902	0.000184737	0.0713309
Pjv1_00011846	1238.54	1.15937	0.343341	3.37673	0.00073353	0.295675		Pjv1_00017057	37.1567	1.82665	0.466393	3.91655	8.98237e-05	0.0338179		Pjv1_00007822	436.766	2.04878	0.549879	3.72587	0.000194641	0.0738811
Pjv1_00017048	144.18	1.50136	0.448324	3.34882	0.000811555	0.321673		Pjv1_00005049	383.662	1.06467	0.274659	3.87634	0.000106038	0.0392571		Pjv1_00010851	786.572	-1.12393	0.303868	-3.69875	0.000216666	0.0808707
Pjv1_00016353	981.107	1.22602	0.367207	3.33878	0.000841484	0.328069		Pjv1_00001003	2837.47	0.804791	0.208955	3.8515	0.000117399	0.0427505		Pjv1_00018794	8597.03	-0.81246	0.220075	-3.69174	0.000222727	0.0817699
Pjv1_00017944	1568	0.467476	0.142956	3.27006	0.00107526	0.41245		Pjv1_00026262	618.959	0.994866	0.25902	3.84088	0.000122594	0.0439221		Pjv1_00009972	3490.81	0.863931	0.234759	3.68007	0.00023317	0.0820314
Pjv1_00024027	3405	1.31994	0.407328	3.24049	0.00119325	0.450442		Pjv1_00012255	19.5954	4.9731	1.29635	3.83623	0.000124939	0.0440518		Pjv1_00016488	50.6838	2.17984	0.592836	3.67696	0.000236027	0.0820314
Pjv1_00004039	22.3494	2.37253	0.737267	3.21801	0.00129085	0.479671		Pjv1_00003597	1299.83	0.725667	0.19059	3.80748	0.000140393	0.0487272		Pjv1_00016999	5093.03	0.618967	0.168438	3.67474	0.000238091	0.0820314
Pjv1_00023801	178.891	1.16881	0.368278	3.17371	0.00150502	0.550651		Pjv1_00020946	4804.07	0.592871	0.156006	3.80032	0.00014451	0.0493846		Pjv1_00021483	22.6595	2.58562	0.701581	3.68541	0.000228332	0.0820314
Pjv1_00005801	413.071	1.33912	0.424637	3.15356	0.00161291	0.581187		Pjv1_00025115	32.8071	3.14063	0.831838	3.77553	0.000159669	0.0537384		Pjv1_00004580	399.578	1.05768	0.288187	3.67011	0.000242448	0.0822671
Pjv1_00026688	25.6719	1.46184	0.464727	3.14558	0.00165758	0.588367		Pjv1_00021579	432.738	0.796043	0.21316	3.73448	0.000188104	0.0623635		Pjv1_00010118	1282.76	1.52281	0.416437	3.65675	0.000255429	0.0853781
Pjv1_00007582	2242.19	1.94669	0.622475	3.12734	0.00176393	0.616909		Pjv1_00009882	332.761	0.653513	0.17527	3.72859	0.000192551	0.0628991		Pjv1_00010313	196.699	1.20268	0.331683	3.626	0.000287849	0.0947997
Pjv1_00030127	22.2265	-1.55989	0.501622	-3.10969	0.00187284	0.645505		Pjv1_00003499	586.165	0.691293	0.18668	3.70309	0.000212987	0.068345		Pjv1_00022463	656.729	0.746612	0.206243	3.62007	0.000294529	0.0955938
Pjv1_00001584	672.967	1.09801	0.36055	3.04539	0.00232381	0.789497		Pjv1_00017389	398.404	1.34424	0.363281	3.70026	0.000215376	0.068345		Pjv1_00026894	440.988	-1.63487	0.453205	-3.60735	0.000309344	0.0989318
Pjv1_00020325	151.532	1.1181	0.369626	3.02494	0.00248682	0.832981		Pjv1_00028466	1525.54	1.04844	0.284568	3.68431	0.000229323	0.0717458		Pjv1_00015990	251.476	-1.05356	0.292364	-3.60359	0.000313848	0.0989318
Pjv1_00001300	1063.63	0.631298	0.210779	2.99507	0.00274383	0.883359		Pjv1_00006100	1162.11	0.624932	0.16986	3.67909	0.000234064	0.072212		Pjv1_00004696	12174.2	-0.725403	0.201494	-3.60012	0.000318066	0.0989318
Pjv1_00000960	66.7102	1.62504	0.542658	2.9946	0.00274807	0.883359		Pjv1_00029081	1687.36	0.481902	0.132292	3.64272	0.000269768	0.0820871		Pjv1_00011085	808.234	-0.863735	0.24063	-3.58947	0.000331345	0.0989887
Pjv1_00014014	1047.85	0.781475	0.260967	2.99453	0.00274866	0.883359		Pjv1_00025116	82.0885	1.61408	0.444545	3.63085	0.000282489	0.0847964		Pjv1_00007178	481.417	0.642591	0.1792	3.58589	0.00033593	0.0989887
Pjv1_00018940	7.10684	-2.88081	0.965079	-2.98505	0.00283528	0.899049		Pjv1_00013534	203.353	1.1351	0.316593	3.58534	0.000336634	0.0997021		Pjv1_00026262	511.117	0.651649	0.181281	3.59468	0.000324791	0.0989887
Pjv1_00022073	93.9991	1.19873	0.403249	2.97268	0.00295209	0.923772		Pjv1_00020492	1377.1	0.551607	0.154166	3.57801	0.000346226	0.101194		Pjv1_00030333	53.6154	1.54661	0.431172	3.58699	0.000334512	0.0989887
Pjv1_00012203	274.626	1.51173	0.510265	2.96263	0.0030502	0.942075		Pjv1_00006230	74.9039	1.67986	0.47097	3.56681	0.000361349	0.104242		Pjv1_00003690	69.0036	1.12843	0.315403	3.57773	0.000346589	0.100803
Pjv1_00000001	548.433	0.000164284	0.24649	0.000666494	0.999468	0.999999		Pjv1_00021217	788.792	-1.33123	0.375382	-3.54635	0.00039061	0.111239		Pjv1_00010421	246.461	1.02986	0.289887	3.55264	0.00038138	0.1095
Pjv1_00000002	49.1388	-0.763282	0.312118	-2.4455	0.0144653	0.999999		Pjv1_00000896	4090.12	-0.676765	0.191955	-3.52565	0.000422448	0.116588		Pjv1_00002050	17303.8	0.405326	0.114651	3.53531	0.000407296	0.114799
Pjv1_00000003	55.102	-0.0767293	0.510158	-0.150403	0.880447	0.999999		Pjv1_00015648	562.306	0.76518	0.217136	3.52396	0.000425141	0.116588		Pjv1_00005061	18.1771	3.237	0.916087	3.5335	0.000410089	0.114799
Pjv1_00000004	1.99559	-0.0230888	1.95643	-0.0118015	0.990584	0.999999		Pjv1_00004697	3485.77	1.10962	0.314522	3.52797	0.000418766	0.116588		Pjv1_00005714	1508.81	1.37689	0.390041	3.53012	0.000415371	0.114842
Pjv1_00000005	1215.81	0.0083166	0.143411	0.0579913	0.953756	0.999999		Pjv1_00002253	621.13	1.05044	0.299987	3.50161	0.000462465	0.125277		Pjv1_00017144	377.225	1.79233	0.508347	3.52581	0.000422191	0.115304
Pjv1_00000006	151.47	0.205645	0.412193	0.498904	0.617847	0.999999		Pjv1_00000106	3599.93	-0.723394	0.208033	-3.47731	0.000506476	0.13522		Pjv1_00025016	196.62	1.17342	0.334	3.51324	0.000442681	0.119444
Pjv1_00000007	2666.56	-0.077737	0.216553	-0.358974	0.719614	0.999999		Pjv1_00003079	516.925	0.680577	0.195864	3.47474	0.000511343	0.13522		Pjv1_00006564	19209.6	0.393359	0.11286	3.48536	0.000491468	0.131029
Pjv1_00000008	386.651	0.195567	0.194453	1.00573	0.314547	0.999999		Pjv1_00021578	196.641	0.804294	0.232145	3.46462	0.000530975	0.138759		Pjv1_00005567	3227.26	-1.03629	0.297746	-3.48043	0.000500605	0.131895
Pjv1_00000009	1869.27	-0.13318	0.26656	-0.499626	0.617338	0.999999		Pjv1_00018994	30.5171	3.67437	1.0633	3.45564	0.00054899	0.141349		Pjv1_00001330	1804.05	0.85808	0.247553	3.46625	0.000527768	0.137435
Pjv1_00000010	3778.31	-0.129577	0.142332	-0.910387	0.362618	0.999999		Pjv1_00005714	1372.09	1.29276	0.374347	3.45338	0.00055361	0.141349		Pjv1_00018817	290.602	0.966428	0.279168	3.46181	0.000536556	0.138117
Pjv1_00000011	1719.53	-0.0643286	0.606021	-0.106149	0.915464	0.999999		Pjv1_00006996	190.444	0.787838	0.228914	3.44164	0.000578208	0.142708		Pjv1_00009202	3257.8	0.848523	0.24568	3.45378	0.000552798	0.1391
Pjv1_00000012	184.933	0.279265	0.440512	0.633956	0.526109	0.999999		Pjv1_00016481	1270.06	0.781399	0.22704	3.44168	0.000578115	0.142708		Pjv1_00024200	1249.97	-0.772688	0.223532	-3.45672	0.000546787	0.1391
Pjv1_00000013	1498.49	0.0119786	0.216595	0.0553041	0.955896	0.999999		Pjv1_00024556	1044.22	1.28576	0.373173	3.44547	0.000570074	0.142708		Pjv1_00007420	10.012	-4.7946	1.39401	-3.43942	0.000582957	0.145059
Pjv1_00000016	950.041	0.0576452	0.167976	0.343174	0.731467	0.999999		Pjv1_00019963	299.896	-1.04446	0.304116	-3.43442	0.000593829	0.144953		Pjv1_00015174	170.494	1.60774	0.468007	3.43529	0.000591911	0.145669
Pjv1_00000017	706.78	0.435772	0.282504	1.54253	0.122944	0.999999		Pjv1_00011321	39.7593	1.55454	0.453639	3.42683	0.000610672	0.147444		Pjv1_00019512	281.949	0.844029	0.245981	3.43127	0.000600757	0.146239
Pjv1_00000019	3462.14	0.0290878	0.17254	0.168587	0.866122	0.999999		Pjv1_00022039	241.636	1.32535	0.387701	3.41848	0.000629728	0.14934		Pjv1_00000111	23.0292	2.18227	0.637803	3.42154	0.000622668	0.148995
Pjv1_00000020	477.077	0.175334	0.236705	0.740725	0.45886	0.999999		Pjv1_00022093	33774.6	0.667194	0.195228	3.41751	0.000631972	0.14934		Pjv1_00028861	168.173	0.986846	0.288521	3.42036	0.000625386	0.148995
Pjv1_00000021	15367.5	-0.098085	0.330368	-0.296896	0.766546	0.999999		Pjv1_00007075	1760.69	0.862458	0.253072	3.40796	0.000654502	0.151442		Pjv1_00000763	79.622	1.67337	0.490052	3.41468	0.00063856	0.150532
Pjv1_00000022	3.77898	0.852361	1.36425	0.624782	0.532114	0.999999		Pjv1_00022831	799.336	0.567431	0.166498	3.40805	0.000654298	0.151442		Pjv1_00005010	949.67	1.09513	0.321338	3.40804	0.000654312	0.152639
Pjv1_00000023	4157.32	-0.19399	0.519669	-0.373295	0.708929	0.999999		Pjv1_00001330	3525.63	1.13139	0.333951	3.38789	0.000704328	0.161291		Pjv1_00019958	118.654	1.00013	0.29394	3.40249	0.000667754	0.154169
Pjv1_00000025	67.0849	0.204029	0.30401	0.671127	0.502139	0.999999		Pjv1_00005028	62.5203	-1.54723	0.459086	-3.37024	0.00075102	0.168509		Pjv1_00003603	31.2087	2.58774	0.761708	3.39729	0.000680566	0.155523
Pjv1_00000027	6996.46	-0.184596	0.246325	-0.749401	0.453616	0.999999		Pjv1_00005801	252.684	0.693737	0.205753	3.3717	0.000747071	0.168509		Pjv1_00011301	331.955	0.938781	0.276746	3.39221	0.000693321	0.156838
Pjv1_00000028	1136.92	-0.0907068	0.248651	-0.364796	0.715263	0.999999		Pjv1_00016105	53.0178	-1.74231	0.518043	-3.36326	0.000770279	0.171102		Pjv1_00028466	853.995	1.16276	0.343124	3.38874	0.000702155	0.157248
Pjv1_00000029	2025.96	-0.11901	0.215563	-0.552088	0.580888	0.999999		Pjv1_00013003	1374.91	0.516478	0.153694	3.36043	0.000778225	0.171156		Pjv1_00021438	8.41973	4.84561	1.43799	3.36971	0.000752466	0.166314
Pjv1_00000030	3793.69	0.0448416	0.243336	0.184279	0.853795	0.999999		Pjv1_00020481	346.923	0.743124	0.221464	3.35551	0.000792194	0.17252		Pjv1_00021137	1125.18	1.36423	0.405072	3.36788	0.00075749	0.166314
Pjv1_00000031	4214.81	-0.130556	0.204884	-0.637218	0.523983	0.999999		Pjv1_00022218	475.396	0.714473	0.213832	3.34129	0.000833904	0.17984		Pjv1_00002385	1542.79	1.10876	0.33098	3.34993	0.000808334	0.169312
Pjv1_00000032	416.005	-0.0658838	0.234297	-0.281197	0.778559	0.999999		Pjv1_00002543	5450.88	-0.735774	0.220999	-3.32931	0.000870629	0.185955		Pjv1_00010787	6083.84	0.761707	0.227407	3.34953	0.000809494	0.169312
Pjv1_00000033	2519.11	-0.0808461	0.195399	-0.413749	0.679058	0.999999		Pjv1_00000506	732.44	0.839307	0.253176	3.31511	0.000916077	0.190421		Pjv1_00014925	1459.48	-0.85612	0.254999	-3.35735	0.000786938	0.169312
Pjv1_00000034	24.2432	-0.562542	0.452675	-1.24271	0.213976	0.999999		Pjv1_00012379	1949.48	0.531622	0.160381	3.31475	0.000917258	0.190421		Pjv1_00016481	1013.02	0.622707	0.186013	3.34765	0.000814992	0.169312
Pjv1_00000035	956.55	0.0165614	0.144468	0.114638	0.908732	0.999999		Pjv1_00023727	641.012	0.688904	0.207695	3.31691	0.000910194	0.190421		Pjv1_00022658	272.162	1.00655	0.299605	3.3596	0.000780551	0.169312
Pjv1_00000036	296.772	0.155847	0.223156	0.698376	0.484942	0.999999		Pjv1_00014631	37.5061	1.73294	0.523349	3.31124	0.00092883	0.191038		Pjv1_00020492	1352.81	0.660765	0.197412	3.34714	0.000816508	0.169312
Pjv1_00000037	2252.8	-0.158122	0.151929	-1.04077	0.297984	0.999999		Pjv1_00006231	35228.4	0.890942	0.269385	3.30731	0.00094196	0.191961		Pjv1_00007850	66.1295	1.72336	0.515762	3.34139	0.000833605	0.171271
Pjv1_00000038	459.813	0.125798	0.306516	0.410414	0.681502	0.999999		Pjv1_00010757	205.073	-1.13627	0.343985	-3.30324	0.000955734	0.192998		Pjv1_00016601	320.778	0.633858	0.190577	3.326	0.000881032	0.17937
Pjv1_00000039	14.4016	0.0759224	0.726484	0.104507	0.916767	0.999999		Pjv1_00018052	367.464	0.788071	0.23939	3.292	0.000994762	0.199069		Pjv1_00021840	579.84	0.80518	0.242699	3.31761	0.000907912	0.183177
Pjv1_00000040	2247.48	-0.297216	0.312163	-0.952119	0.341037	0.999999		Pjv1_00028850	51.6461	1.45116	0.441726	3.28519	0.00101912	0.200259		Pjv1_00002359	1860.92	-0.984286	0.297137	-3.31257	0.000924427	0.18363
Pjv1_00000041	313.849	-0.1446	0.221569	-0.652618	0.514002	0.999999		Pjv1_00014925	868.858	-1.24992	0.380196	-3.28757	0.00101055	0.200259		Pjv1_00020923	2830.83	-1.01957	0.307849	-3.31193	0.000926553	0.18363
Pjv1_00000042	175.27	0.140724	0.220002	0.639651	0.522399	0.999999		Pjv1_00005455	174.182	0.884464	0.269422	3.28282	0.00102776	0.200259		Pjv1_00021080	992.882	0.565772	0.171312	3.30259	0.000957971	0.188191
Pjv1_00000043	3172.27	0.0421003	0.25208	0.167012	0.867361	0.999999		Pjv1_00020904	1147.47	0.43902	0.134006	3.27611	0.00105248	0.203293		Pjv1_00022039	160.64	1.21306	0.368676	3.29032	0.00100074	0.194884
Pjv1_00000044	2331.67	-0.0613787	0.152378	-0.402805	0.687092	0.999999		Pjv1_00004908	599.763	-1.53138	0.468593	-3.26804	0.00108295	0.207376		Pjv1_00000601	178.271	1.44105	0.439299	3.28035	0.00103679	0.200162
Pjv1_00000045	1216	-0.0540603	0.254851	-0.212125	0.832009	0.999999		Pjv1_00000601	326.394	1.50249	0.461572	3.25515	0.00113333	0.215167		Pjv1_00001794	466.48	0.599618	0.183708	3.26397	0.00109861	0.209503
Pjv1_00000046	3273.78	0.0600975	0.334018	0.179923	0.857213	0.999999		Pjv1_00018998	465.298	-1.57986	0.486599	-3.24674	0.00116735	0.219748		Pjv1_00002264	4061.3	1.14248	0.3502	3.26235	0.00110492	0.209503
Pjv1_00000047	334.516	0.143864	0.237231	0.606432	0.544228	0.999999		Pjv1_00008940	110.282	-1.91044	0.58939	-3.24139	0.0011895	0.220186		Pjv1_00025995	4136.28	-0.643345	0.197357	-3.25981	0.00111486	0.209503
Pjv1_00000048	887.483	0.00600829	0.241917	0.0248362	0.980186	0.999999		Pjv1_00029837	84.2595	1.25301	0.386433	3.2425	0.00118487	0.220186		Pjv1_00023832	2706.48	0.565219	0.173494	3.25785	0.00112259	0.209503
Pjv1_00000049	1399.58	0.16746	0.335792	0.498702	0.617989	0.999999		Pjv1_00010879	474.879	0.621552	0.192064	3.23617	0.00121144	0.222394		Pjv1_00005287	94.2561	-2.24033	0.689056	-3.2513	0.00114879	0.212621
Pjv1_00000050	1411.14	0.0603646	0.238648	0.252944	0.800312	0.999999		Pjv1_00017934	773.885	1.47478	0.457018	3.22696	0.00125112	0.227796		Pjv1_00012830	8539.99	-0.652273	0.201358	-3.23937	0.00119794	0.218589
Pjv1_00000051	3657.59	0.102558	0.160543	0.638822	0.522939	0.999999		Pjv1_00008747	4292.91	1.03476	0.32149	3.21862	0.00128808	0.232619		Pjv1_00015917	351	1.19644	0.369414	3.23875	0.00120056	0.218589
Pjv1_00000052	17.8157	-1.15593	0.648217	-1.78325	0.0745464	0.999999		Pjv1_00021912	43.1303	2.69824	0.841165	3.20774	0.00133784	0.237739		Pjv1_00001897	24924.9	-0.579278	0.17955	-3.22628	0.00125412	0.223552
Pjv1_00000053	1729.6	-0.069426	0.21702	-0.319906	0.74904	0.999999		Pjv1_00025509	783.607	-0.760267	0.237008	-3.20777	0.00133769	0.237739		Pjv1_00019978	23632.3	0.710346	0.220228	3.22551	0.0012575	0.223552
Pjv1_00000054	410.204	0.143711	0.298028	0.482207	0.629659	0.999999		Pjv1_00015555	94.0327	1.66524	0.520447	3.19964	0.001376	0.23879		Pjv1_00022401	9068.73	-0.56231	0.174335	-3.22545	0.00125776	0.223552
Pjv1_00000055	623.926	0.0822383	0.189434	0.434127	0.664196	0.999999		Pjv1_00013096	10186.9	0.591272	0.184551	3.20385	0.00135605	0.23879		Pjv1_00028210	389.587	0.737013	0.22903	3.21797	0.001291	0.225083
Pjv1_00000056	1940.5	-0.0622552	0.157524	-0.395211	0.692687	0.999999		Pjv1_00025317	168.301	1.18421	0.369974	3.2008	0.00137045	0.23879		Pjv1_00015784	2301.39	0.526819	0.163999	3.21233	0.00131663	0.225083
Pjv1_00000058	374.914	0.673239	0.374237	1.79896	0.0720244	0.999999		Pjv1_00002951	392.99	0.700034	0.219596	3.18783	0.00143343	0.246827		Pjv1_00019855	378.722	0.77157	0.240089	3.21369	0.00131043	0.225083
Pjv1_00000059	256.962	-0.0204666	0.221274	-0.0924945	0.926305	0.999999		Pjv1_00023023	135.318	-0.868311	0.274061	-3.16832	0.00153325	0.261985		Pjv1_00005130	290.578	1.14807	0.35646	3.22074	0.00127858	0.225083
Pjv1_00000060	67.4468	0.469391	0.403239	1.16405	0.244403	0.999999		Pjv1_00013915	904.668	1.03118	0.326113	3.16202	0.00156679	0.265672		Pjv1_00025063	6283.18	-1.52667	0.47498	-3.21417	0.00130821	0.225083
Pjv1_00000062	1887.28	0.0881224	0.335106	0.262969	0.792574	0.999999		Pjv1_00028413	4000.55	0.483408	0.1531	3.15747	0.00159143	0.267806		Pjv1_00027747	23.8911	-2.54834	0.794978	-3.20555	0.00134807	0.228712
Pjv1_00000063	124.212	0.0372318	0.639584	0.0582126	0.953579	0.999999		Pjv1_00009100	16471.2	0.627689	0.198975	3.15461	0.00160715	0.268417		Pjv1_00011234	128.317	1.11032	0.347164	3.19827	0.00138253	0.231058
Pjv1_00000064	1153.73	0.0458736	0.300966	0.152421	0.878855	0.999999		Pjv1_00001077	197.378	1.42206	0.45381	3.1336	0.00172674	0.28624		Pjv1_00021591	257.2	2.10617	0.658379	3.19902	0.00137894	0.231058
Pjv1_00000065	1396.25	-0.120881	0.176308	-0.685624	0.49295	0.999999		Pjv1_00028170	668.377	0.743698	0.23751	3.13123	0.00174073	0.286421		Pjv1_00001407	170.915	-0.807151	0.252657	-3.19465	0.00140001	0.232246
Pjv1_00000066	12.6843	-0.406873	0.71814	-0.566565	0.57101	0.999999		Pjv1_00006436	143.715	-1.65478	0.528886	-3.12881	0.00175518	0.286675		Pjv1_00004893	662.513	0.77938	0.244628	3.18598	0.00144266	0.237561
Pjv1_00000067	1364.34	-0.117645	0.28499	-0.412802	0.679751	0.999999		Pjv1_00004073	5470.66	0.727208	0.233802	3.11036	0.0018686	0.302972		Pjv1_00025635	18.852	1.98432	0.630092	3.14925	0.00163688	0.264428
Pjv1_00000068	1969.62	-0.0195396	0.147023	-0.132902	0.894271	0.999999		Pjv1_00010788	4.32547	5.29486	1.70421	3.10692	0.00189044	0.304293		Pjv1_00027335	169.893	1.75979	0.558932	3.14848	0.00164124	0.264428
Pjv1_00000070	0.983969	3.2012	3.41172	0.938297	0.348092	0.999999		Pjv1_00012380	4064.29	0.51891	0.167383	3.10014	0.00193429	0.309111		Pjv1_00010518	7022.62	0.526493	0.167018	3.15232	0.00161979	0.264428
Pjv1_00000071	1246.55	-0.0174682	0.188046	-0.0928935	0.925988	0.999999		Pjv1_00029897	128.563	1.2545	0.406468	3.08634	0.00202636	0.321511		Pjv1_00009100	16582.4	0.604163	0.192861	3.13264	0.0017324	0.277122
Pjv1_00000072	1387.74	-0.149527	0.183631	-0.81428	0.415485	0.999999		Pjv1_00006409	891.275	-1.09114	0.354033	-3.08204	0.00205587	0.32388		Pjv1_00012639	31060.6	-0.991152	0.317759	-3.11919	0.00181347	0.281783
Pjv1_00000073	1855.11	-0.168282	0.33421	-0.503524	0.614596	0.999999		Pjv1_00028171	513.014	1.23482	0.403739	3.05845	0.00222482	0.348028		Pjv1_00003245	394.637	1.01202	0.324634	3.11741	0.00182445	0.281783
Pjv1_00000074	697.126	-0.176871	0.171497	-1.03134	0.302382	0.999999		Pjv1_00027366	2434.56	0.588101	0.192609	3.05335	0.00226302	0.348686		Pjv1_00004310	191.445	1.61849	0.51879	3.11975	0.00181007	0.281783
Pjv1_00000075	1773	-0.0845253	0.137558	-0.614471	0.538904	0.999999		Pjv1_00002649	25.5208	2.71541	0.88951	3.0527	0.00226789	0.348686		Pjv1_00015591	306.233	-0.788839	0.252851	-3.11978	0.00180989	0.281783
Pjv1_00000076	44.4728	0.64956	0.71493	0.908564	0.36358	0.999999		Pjv1_00001241	306.311	0.96588	0.316514	3.05162	0.00227612	0.348686		Pjv1_00004679	134.895	0.960647	0.307482	3.12424	0.00178267	0.281783
Pjv1_00000078	4.58727	-0.926481	2.41266	-0.384008	0.700973	0.999999		Pjv1_00011051	620.177	0.615186	0.202487	3.03815	0.00238036	0.357263		Pjv1_00001014	5.37599	5.92125	1.90352	3.11068	0.00186659	0.286317
Pjv1_00000080	3892.34	-0.121122	0.2039	-0.594027	0.552494	0.999999		Pjv1_00022733	5138.87	-0.578274	0.190133	-3.04141	0.00235471	0.357263		Pjv1_00024683	142.766	-1.27281	0.409916	-3.10506	0.00190243	0.288805
Pjv1_00000081	4231.63	0.072817	0.430738	0.169052	0.865756	0.999999		Pjv1_00016956	1745.86	1.45846	0.479926	3.03894	0.00237414	0.357263		Pjv1_00029509	5758.91	0.54762	0.176476	3.10309	0.00191511	0.288805
Pjv1_00000082	6875.75	0.198566	0.355248	0.558951	0.576195	0.999999		Pjv1_00016025	10295.4	-0.838901	0.276377	-3.03535	0.00240256	0.358175		Pjv1_00007075	1619.4	0.999459	0.322187	3.1021	0.0019215	0.288805
Pjv1_00000083	2477.12	0.0648652	0.168607	0.384713	0.70045	0.999999		Pjv1_00009834	523.728	-0.969682	0.319788	-3.03226	0.00242729	0.358713		Pjv1_00007964	1122.37	-0.859224	0.277421	-3.09718	0.00195369	0.291681
Pjv1_00000084	636.085	0.0648102	0.162296	0.399332	0.689649	0.999999		Pjv1_00019002	861.872	-0.722339	0.238327	-3.03087	0.00243847	0.358713		Pjv1_00013903	67.3395	1.67072	0.539775	3.09522	0.00196668	0.291681
Pjv1_00000085	6394.93	-0.0362264	0.197975	-0.182985	0.85481	0.999999		Pjv1_00027983	878.108	0.600089	0.198228	3.02727	0.00246775	0.360632		Pjv1_00008059	2553.78	-0.710246	0.229938	-3.08886	0.00200928	0.296038
Pjv1_00000086	1044.94	-0.0681904	0.236065	-0.288863	0.772686	0.999999		Pjv1_00016723	24.4971	1.91052	0.631527	3.02523	0.00248442	0.360695		Pjv1_00000106	5716.24	-0.578153	0.18744	-3.08447	0.00203913	0.297959
Pjv1_00000087	1510.47	0.0678287	0.281346	0.241087	0.809488	0.999999		Pjv1_00015497	876.375	0.582824	0.193566	3.01098	0.00260404	0.375608		Pjv1_00016447	294.85	-1.33191	0.432012	-3.08305	0.00204893	0.297959
Pjv1_00000088	811.59	-0.0702537	0.150011	-0.468323	0.639553	0.999999		Pjv1_00004898	192.083	0.616096	0.204815	3.00806	0.00262924	0.376795		Pjv1_00027593	3158.64	0.599611	0.195393	3.06875	0.00214955	0.29967
Pjv1_00000089	3176.52	-0.0542486	0.177659	-0.305352	0.760098	0.999999		Pjv1_00019791	25.9032	2.38648	0.797615	2.99202	0.00277137	0.392104		Pjv1_00022716	1596.39	-0.482849	0.157311	-3.06939	0.00214496	0.29967
Pjv1_00000091	445.672	-0.0299584	0.180265	-0.166191	0.868007	0.999999		Pjv1_00022418	863.751	0.581953	0.19448	2.99236	0.0027683	0.392104		Pjv1_00019273	1472.75	-0.837352	0.272923	-3.06808	0.00215436	0.29967
Pjv1_00000092	656.083	-0.103356	0.227049	-0.455213	0.648956	0.999999		Pjv1_00015850	1365.58	0.655232	0.219474	2.98546	0.0028315	0.393877		Pjv1_00019673	11056.5	0.577322	0.187744	3.07505	0.00210468	0.29967
Pjv1_00000093	1440.84	0.10117	0.285938	0.353817	0.723476	0.999999		Pjv1_00008775	132.313	0.933609	0.31259	2.98669	0.00282013	0.393877		Pjv1_00029897	100.847	1.60644	0.523346	3.06956	0.00214374	0.29967
Pjv1_00000094	4695.23	-0.0402273	0.190323	-0.211363	0.832604	0.999999		Pjv1_00008785	1630.02	0.400898	0.134311	2.98486	0.00283709	0.393877		Pjv1_00023410	1126.85	-0.842824	0.274678	-3.0684	0.00215206	0.29967
Pjv1_00000095	6378.24	-0.104856	0.164308	-0.638166	0.523365	0.999999		Pjv1_00009608	592.712	1.04446	0.350718	2.97807	0.00290071	0.400208		Pjv1_00024948	1363.31	0.649815	0.211469	3.07286	0.00212015	0.29967
Pjv1_00000097	1026.98	-0.0190486	0.166576	-0.114354	0.908957	0.999999		Pjv1_00002842	282.412	1.01932	0.343236	2.96973	0.00298065	0.407211		Pjv1_00016286	954.485	0.796272	0.259814	3.06478	0.00217832	0.301132
Pjv1_00000098	14009.8	0.169166	0.195266	0.866333	0.386307	0.999999		Pjv1_00022918	4019.71	-0.378768	0.127576	-2.96896	0.00298814	0.407211		Pjv1_00015806	1633.45	-0.494196	0.161476	-3.0605	0.00220967	0.303592
Pjv1_00000099	1614.19	-0.039242	0.270488	-0.145079	0.884649	0.999999		Pjv1_00000043	2630.66	0.471457	0.15916	2.96215	0.00305498	0.409974		Pjv1_00028838	22.9767	1.7635	0.576741	3.05769	0.00223049	0.304584
Pjv1_00000100	23.472	0.406011	0.85353	0.475685	0.634299	0.999999		Pjv1_00001643	4.1204	5.22653	1.76506	2.9611	0.00306545	0.409974		Pjv1_00021464	796.975	0.696606	0.229198	3.03932	0.00237113	0.319888
Pjv1_00000101	1463.73	0.0359375	0.206722	0.173844	0.861988	0.999999		Pjv1_00003338	103.28	-1.19083	0.401647	-2.96487	0.00302807	0.409974		Pjv1_00008372	2385.26	-0.814667	0.267989	-3.03993	0.00236633	0.319888
Pjv1_00000102	5008.23	-0.233562	0.169416	-1.37864	0.168007	0.999999		Pjv1_00024225	269.642	-1.14014	0.385257	-2.95942	0.00308224	0.409974		Pjv1_00026986	5948.62	-0.48212	0.159817	-3.0167	0.00255545	0.323329
Pjv1_00000103	49.1463	0.21862	0.43901	0.497984	0.618496	0.999999		Pjv1_00015956	336.147	0.871828	0.294886	2.95649	0.00311158	0.411414		Pjv1_00028170	640.577	0.619158	0.204447	3.02845	0.00245811	0.323329
Pjv1_00000104	124.427	-0.190976	0.281422	-0.678611	0.497385	0.999999		Pjv1_00027626	1092.57	-0.736718	0.249685	-2.95059	0.00317172	0.416884		Pjv1_00009810	9068.98	-0.734633	0.242903	-3.02439	0.00249134	0.323329
Pjv1_00000105	590.058	0.014648	0.15663	0.0935199	0.925491	0.999999		Pjv1_00000505	298.899	0.540686	0.184799	2.9258	0.00343572	0.424071		Pjv1_00009919	12714.2	-1.40557	0.465778	-3.01768	0.00254716	0.323329
Pjv1_00000106	2165.77	0.367725	0.346899	1.06004	0.289129	0.999999		Pjv1_00008629	25.2793	2.28709	0.782054	2.92446	0.00345053	0.424071		Pjv1_00002253	385.951	0.758021	0.251123	3.01853	0.00254008	0.323329
Pjv1_00000107	3299.15	-0.105512	0.273302	-0.386063	0.69945	0.999999		Pjv1_00028322	312.061	1.18481	0.403879	2.93357	0.0033509	0.424071		Pjv1_00013935	1752.93	0.562633	0.186463	3.0174	0.00254953	0.323329
Pjv1_00000109	1047.73	-0.0133839	0.14415	-0.0928472	0.926025	0.999999		Pjv1_00004162	307.271	0.619055	0.211358	2.92894	0.00340125	0.424071		Pjv1_00016025	18053.7	-0.717478	0.236983	-3.02755	0.00246545	0.323329
Pjv1_00000110	213.491	-0.0356915	0.38677	-0.092281	0.926475	0.999999		Pjv1_00001970	507.696	0.624676	0.212798	2.93553	0.00332979	0.424071		Pjv1_00016178	9.93398	3.20114	1.0598	3.02051	0.00252353	0.323329
Pjv1_00000111	17.4832	0.47484	0.753998	0.629763	0.52885	0.999999		Pjv1_00019205	337.711	0.783863	0.267815	2.92688	0.0034238	0.424071		Pjv1_00023400	13.1724	-2.72848	0.902791	-3.02227	0.00250883	0.323329
Pjv1_00000112	450.458	-0.266176	0.182695	-1.45694	0.145133	0.999999		Pjv1_00023158	6920.1	0.492256	0.168349	2.92401	0.00345549	0.424071		Pjv1_00024775	187.401	0.906106	0.299532	3.02508	0.00248571	0.323329
Pjv1_00000113	143.028	0.053944	0.227886	0.236715	0.812878	0.999999		Pjv1_00005130	305.021	0.692689	0.235648	2.93951	0.00328732	0.424071		Pjv1_00008502	264.124	0.751504	0.248413	3.02522	0.0024845	0.323329
Pjv1_00000114	8143.75	-0.247707	0.338151	-0.732532	0.463844	0.999999		Pjv1_00020479	410.447	0.815638	0.277322	2.94112	0.00327032	0.424071		Pjv1_00002298	1355.88	-0.530069	0.176639	-3.00086	0.00269214	0.33385
Pjv1_00000115	581.476	-0.0284079	0.253573	-0.112031	0.910799	0.999999		Pjv1_00004366	37.6141	2.12536	0.723419	2.93794	0.00330406	0.424071		Pjv1_00019259	27.8326	-1.8042	0.601298	-3.00051	0.00269527	0.33385
Pjv1_00000116	1376.96	-0.0292971	0.155879	-0.187948	0.850918	0.999999		Pjv1_00025608	2337.91	-0.490822	0.167411	-2.93184	0.00336956	0.424071		Pjv1_00022375	515.72	1.0631	0.354347	3.00018	0.00269823	0.33385
Pjv1_00000117	4499.7	-0.310524	0.309925	-1.00193	0.316377	0.999999		Pjv1_00005543	4109.29	0.709468	0.241616	2.93634	0.00332107	0.424071		Pjv1_00025317	220.777	1.58086	0.526792	3.00091	0.00269173	0.33385
Pjv1_00000118	1.43187	3.76644	2.20319	1.70954	0.0873515	0.999999		Pjv1_00001002	4020.04	0.566855	0.194582	2.91319	0.00357756	0.434253		Pjv1_00012893	333.396	0.606217	0.202679	2.99102	0.00278048	0.342137
Pjv1_00000121	39.2381	0.580363	0.621594	0.933669	0.350475	0.999999		Pjv1_00020510	473.825	-1.16395	0.399431	-2.91402	0.0035681	0.434253		Pjv1_00012863	514.875	-0.845431	0.282816	-2.98933	0.00279589	0.342152
Pjv1_00000122	1230.98	-0.142789	0.249233	-0.572913	0.566704	0.999999		Pjv1_00021483	14.7315	2.36737	0.813517	2.91004	0.00361381	0.436269		Pjv1_00012718	4092.59	-0.608613	0.203967	-2.98389	0.00284613	0.346409
Pjv1_00000123	2342.4	-0.0810734	0.299704	-0.270511	0.786767	0.999999		Pjv1_00024775	252.796	0.760382	0.26162	2.90643	0.00365574	0.437432		Pjv1_00014370	79.8912	1.38467	0.465329	2.97569	0.0029233	0.352603
Pjv1_00000124	52.6879	0.258582	0.361391	0.715519	0.474288	0.999999		Pjv1_00024427	679.984	0.707164	0.243361	2.90583	0.00366283	0.437432		Pjv1_00013928	247.966	0.598773	0.201259	2.97514	0.00292851	0.352603
Pjv1_00000125	1914.95	-0.0602664	0.140444	-0.429114	0.66784	0.999999		Pjv1_00009202	3773.13	0.662633	0.228859	2.89537	0.00378706	0.44985		Pjv1_00012120	3506.45	-0.429008	0.144425	-2.97046	0.00297353	0.356108
Pjv1_00000127	1190.47	0.247539	0.272293	0.90909	0.363303	0.999999		Pjv1_00001061	210.027	-0.849451	0.294108	-2.88823	0.00387412	0.457744		Pjv1_00008749	184.923	1.34923	0.455073	2.96487	0.00302813	0.360718
Pjv1_00000128	10691.1	0.123614	0.236913	0.521769	0.601831	0.999999		Pjv1_00016482	2288.52	0.659319	0.228571	2.88453	0.00392004	0.460719		Pjv1_00017879	2783.11	-0.422594	0.142724	-2.96091	0.00306732	0.363453
Pjv1_00000129	252.435	0.447769	0.220351	2.03207	0.0421461	0.999999		Pjv1_00016618	657.174	0.71411	0.247863	2.88107	0.00396327	0.463348		Pjv1_00017163	1346.05	-0.635023	0.214951	-2.95427	0.00313414	0.365568
Pjv1_00000130	2850.65	-0.0284335	0.143266	-0.198466	0.84268	0.999999		Pjv1_00000537	55.5662	1.99443	0.69283	2.87868	0.00399345	0.464432		Pjv1_00022762	607.636	-0.618389	0.209093	-2.95749	0.00310159	0.365568
Pjv1_00000131	83.9468	-0.102248	0.624216	-0.163803	0.869887	0.999999		Pjv1_00012520	617.402	0.845018	0.294024	2.87398	0.00405336	0.468944		Pjv1_00023652	3.72559	5.40033	1.82747	2.95508	0.00312587	0.365568
Pjv1_00000132	4158.34	-0.0788665	0.135928	-0.580207	0.561775	0.999999		Pjv1_00012795	463.8	0.56751	0.198038	2.86566	0.00416142	0.478951		Pjv1_00002482	1618.31	0.64512	0.218771	2.94884	0.00318971	0.368214
Pjv1_00000134	15.0883	0.193697	0.633059	0.30597	0.759627	0.999999		Pjv1_00007175	4430.11	0.499483	0.174739	2.85844	0.00425724	0.487454		Pjv1_00000267	15.031	2.21773	0.751738	2.95014	0.00317629	0.368214
Pjv1_00000135	39.1193	0.138515	0.389515	0.355608	0.722135	0.999999		Pjv1_00001294	2014.6	0.452764	0.159408	2.84028	0.00450734	0.510824		Pjv1_00000867	284.339	1.20355	0.409073	2.94214	0.00325958	0.37435
Pjv1_00000136	2214.09	0.160389	0.27829	0.576337	0.564387	0.999999		Pjv1_00005113	26.2691	2.78635	0.98052	2.84171	0.00448724	0.510824		Pjv1_00029376	798.553	0.512605	0.174627	2.93543	0.00333082	0.38058
Pjv1_00000137	1.05021	-0.799419	3.58075	-0.223255	0.823337	0.999999		Pjv1_00011619	90.5885	1.56182	0.55084	2.83534	0.0045777	0.513558		Pjv1_00012333	57109	-1.07288	0.365956	-2.93172	0.00337096	0.383211
Pjv1_00000138	155.653	-0.12555	0.285706	-0.439437	0.660345	0.999999		Pjv1_00021661	77.1181	-1.26261	0.445159	-2.83631	0.00456379	0.513558		Pjv1_00005888	2376.39	-0.379513	0.129573	-2.92895	0.00340107	0.383375
Pjv1_00000139	270.992	-0.0328999	0.221886	-0.148274	0.882127	0.999999		Pjv1_00003687	11.9362	3.70644	1.31353	2.82173	0.00477649	0.533167		Pjv1_00021661	70.7743	-1.52149	0.519556	-2.92844	0.00340663	0.383375
Pjv1_00000140	6575.37	-0.0982494	0.165136	-0.594959	0.551871	0.999999		Pjv1_00004909	137.036	-1.41587	0.502715	-2.81644	0.00485589	0.539319		Pjv1_00002543	6970.75	-0.853748	0.29219	-2.92189	0.00347913	0.387637
Pjv1_00000141	4177.42	-0.058361	0.327849	-0.178012	0.858714	0.999999		Pjv1_00019244	1715.26	0.440214	0.156917	2.8054	0.00502544	0.555374		Pjv1_00006203	423.101	1.15021	0.393638	2.92199	0.00347804	0.387637
Pjv1_00000142	709.728	0.0104749	0.178953	0.0585345	0.953323	0.999999		Pjv1_00012271	134.346	0.966295	0.344709	2.80322	0.00505947	0.556367		Pjv1_00024824	514.035	1.0451	0.357927	2.91986	0.00350194	0.388247
Pjv1_00000143	336.781	-0.0146524	0.359429	-0.0407659	0.967483	0.999999		Pjv1_00005925	187.536	-0.714966	0.256033	-2.79248	0.00523063	0.569549		Pjv1_00018867	131.253	0.760524	0.26066	2.91769	0.00352637	0.38903
Pjv1_00000144	0.523078	-1.14163	3.24015	-0.352339	0.724584	0.999999		Pjv1_00020598	709.121	0.459729	0.164582	2.79331	0.00521719	0.569549		Pjv1_00029847	1585.9	-1.44457	0.495587	-2.91486	0.00355845	0.390644
Pjv1_00000145	27.8555	-0.56717	0.762896	-0.743444	0.457213	0.999999		Pjv1_00022982	45.0437	1.11542	0.400275	2.78663	0.005326	0.577105		Pjv1_00006669	1619.61	-1.07541	0.370312	-2.90407	0.00368349	0.39342
Pjv1_00000146	60.7143	-0.0210078	0.34063	-0.0616733	0.950823	0.999999		Pjv1_00012168	309.52	-1.23573	0.443792	-2.78448	0.00536144	0.578125		Pjv1_00010470	279.827	0.702172	0.241406	2.90867	0.00362966	0.39342
Pjv1_00000147	10059	0.037858	0.188847	0.200469	0.841114	0.999999		Pjv1_00030234	22.0108	1.66852	0.599983	2.78095	0.00541998	0.581614		Pjv1_00020464	10745.2	-0.520535	0.178971	-2.90849	0.0036318	0.39342
Pjv1_00000149	3454.1	0.0925169	0.335204	0.276002	0.782547	0.999999		Pjv1_00004893	643.524	0.904315	0.325455	2.77862	0.00545908	0.582993		Pjv1_00020918	439.633	0.939328	0.323487	2.90376	0.00368716	0.39342
Pjv1_00000150	1097.35	0.126878	0.234769	0.540435	0.588897	0.999999		Pjv1_00006669	1137.67	-1.04166	0.375133	-2.77679	0.0054899	0.583479		Pjv1_00022805	1493.29	-0.53288	0.183619	-2.9021	0.00370671	0.39342
Pjv1_00000151	1611.7	0.13452	0.338416	0.3975	0.690999	0.999999		Pjv1_00025545	764.591	-0.518928	0.187553	-2.76683	0.00566044	0.596102		Pjv1_00029810	64.0458	1.97649	0.680938	2.9026	0.00370082	0.39342
Pjv1_00000152	60.2731	2.44674	1.16742	2.09586	0.036095	0.999999		Pjv1_00016114	2665.37	0.963081	0.348095	2.76672	0.00566234	0.596102		Pjv1_00024909	10517.2	0.371441	0.127965	2.90267	0.00369999	0.39342
Pjv1_00000153	834.741	0.0265106	0.309023	0.0857887	0.931634	0.999999		Pjv1_00011890	420.446	-0.573255	0.207425	-2.76368	0.00571539	0.598848		Pjv1_00008076	76.0264	1.79458	0.618851	2.89986	0.00373328	0.39376
Pjv1_00000154	979.988	0.266174	0.323977	0.821584	0.411314	0.999999		Pjv1_00027672	4693.71	0.531111	0.192538	2.75847	0.00580727	0.602789		Pjv1_00015414	131.271	1.22222	0.421685	2.89843	0.00375038	0.39376
Pjv1_00000155	12.3654	-0.375842	0.876008	-0.42904	0.667894	0.999999		Pjv1_00028567	808.179	-0.549237	0.199018	-2.75973	0.0057849	0.602789		Pjv1_00005087	500.235	-0.733899	0.253295	-2.8974	0.00376265	0.39376
Pjv1_00000156	22.1645	0.0447981	0.509322	0.0879565	0.929911	0.999999		Pjv1_00020043	866.119	0.608565	0.221166	2.75162	0.0059301	0.609839		Pjv1_00004636	8527.61	-1.02478	0.354085	-2.89415	0.00380188	0.396014
Pjv1_00000157	2.44258	-1.94303	1.78559	-1.08817	0.276518	0.999999		Pjv1_00006203	310.253	0.837525	0.304314	2.75218	0.00592002	0.609839		Pjv1_00001367	695.021	0.567676	0.196759	2.88514	0.00391244	0.402577
Pjv1_00000158	1430.9	0.393908	0.331243	1.18918	0.234369	0.999999		Pjv1_00008458	285.804	0.839878	0.305839	2.74615	0.00602997	0.617252		Pjv1_00006155	2254.35	-0.713374	0.247302	-2.88462	0.00391881	0.402577
Pjv1_00000159	3503.74	-0.142022	0.228856	-0.620574	0.53488	0.999999		Pjv1_00002629	9.94303	-5.17759	1.88992	-2.73958	0.00615169	0.626824		Pjv1_00000774	8.07667	4.83301	1.67448	2.88628	0.00389825	0.402577
Pjv1_00000160	602.182	0.0538386	0.153742	0.350188	0.726198	0.999999		Pjv1_00023474	50.3854	-1.00691	0.370044	-2.72106	0.00650739	0.66004		Pjv1_00006423	2030.71	-0.642952	0.223491	-2.87686	0.00401657	0.410735
Pjv1_00000161	1402.64	-0.123547	0.229407	-0.538548	0.590198	0.999999		Pjv1_00005061	8.90358	3.818	1.40834	2.711	0.00670806	0.677301		Pjv1_00020119	690.523	0.791457	0.275611	2.87165	0.00408334	0.415665
Pjv1_00000162	38.2651	0.111406	0.469054	0.237512	0.81226	0.999999		Pjv1_00021613	60.451	1.51311	0.558826	2.70766	0.00677586	0.681051		Pjv1_00018659	6353.37	-1.09793	0.382933	-2.86716	0.00414176	0.417814
Pjv1_00000163	0.950697	3.14499	3.55249	0.885292	0.375999	0.999999		Pjv1_00029509	5833.88	0.345762	0.128042	2.70039	0.00692591	0.692996		Pjv1_00003687	10.9597	3.5211	1.22795	2.86747	0.00413764	0.417814
Pjv1_00000164	111.193	0.0733418	0.438949	0.167085	0.867303	0.999999		Pjv1_00007698	21.3341	-2.11405	0.785442	-2.69154	0.00711237	0.693444		Pjv1_00025587	2639.48	-0.978078	0.341476	-2.86427	0.00417974	0.419755
Pjv1_00000165	287.414	-0.441743	0.555122	-0.795758	0.426173	0.999999		Pjv1_00026986	4851.4	-0.365707	0.135826	-2.69247	0.00709258	0.693444		Pjv1_00004727	3641.1	-0.612471	0.214243	-2.85877	0.00425282	0.425187
Pjv1_00000166	91.5611	-0.0414744	0.758083	-0.0547095	0.95637	0.999999		Pjv1_00029559	1204.64	0.468042	0.174141	2.68772	0.00719415	0.693444		Pjv1_00028962	2686.6	0.550419	0.193298	2.84752	0.00440613	0.433467
Pjv1_00000167	529.213	0.17672	0.221133	0.799154	0.424201	0.999999		Pjv1_00010518	7616.08	0.474588	0.176482	2.68915	0.00716339	0.693444		Pjv1_00013608	1566.1	1.18098	0.414812	2.84701	0.00441314	0.433467
Pjv1_00000169	102.175	0.151338	0.286955	0.527392	0.597921	0.999999		Pjv1_00013937	37.6618	-1.67594	0.623434	-2.68823	0.00718314	0.693444		Pjv1_00016159	73.5764	2.54898	0.895652	2.84595	0.00442785	0.433467
Pjv1_00000170	141.281	0.414791	0.300296	1.38127	0.167195	0.999999		Pjv1_00016855	7.36025	-2.51259	0.93257	-2.69426	0.0070545	0.693444		Pjv1_00003999	717.495	-0.76262	0.267927	-2.84637	0.00442204	0.433467
Pjv1_00000171	52.28	0.0724924	0.6102	0.118801	0.905433	0.999999		Pjv1_00005782	169.776	-0.616368	0.229395	-2.68692	0.00721134	0.693444		Pjv1_00026025	31817.8	-0.577201	0.202838	-2.84563	0.00443242	0.433467
Pjv1_00000172	326.451	-0.116449	0.196172	-0.593605	0.552777	0.999999		Pjv1_00026564	690.535	0.523255	0.194065	2.69628	0.0070119	0.693444		Pjv1_00022916	7815.34	-0.499279	0.175627	-2.84284	0.00447134	0.435372
Pjv1_00000173	1770.22	-0.0650199	0.158626	-0.409894	0.681884	0.999999		Pjv1_00027470	154.656	1.00694	0.374695	2.68735	0.00720206	0.693444		Pjv1_00013575	3292.36	-0.433008	0.152525	-2.83894	0.00452642	0.438828
Pjv1_00000174	546.68	-0.358306	0.458312	-0.781795	0.434335	0.999999		Pjv1_00002526	2201.24	0.452086	0.169112	2.67329	0.0075112	0.716078		Pjv1_00008945	1034.6	-0.766725	0.27036	-2.83594	0.00456906	0.440619
Pjv1_00000175	1023.23	0.0292393	0.135867	0.215205	0.829608	0.999999		Pjv1_00021112	2188.9	0.359097	0.134322	2.6734	0.0075086	0.716078		Pjv1_00013886	1090.09	-0.975985	0.344335	-2.83441	0.00459105	0.440619
Pjv1_00000176	1731.17	-0.179555	0.164771	-1.08973	0.275834	0.999999		Pjv1_00016488	66.0317	1.36388	0.510512	2.6716	0.00754902	0.716609		Pjv1_00019291	310.613	0.641691	0.226465	2.83351	0.00460393	0.440619
Pjv1_00000177	0.586503	2.46089	3.92547	0.626903	0.530723	0.999999		Pjv1_00028844	330.843	0.775502	0.291269	2.6625	0.00775634	0.733155		Pjv1_00019073	194.152	0.741205	0.261814	2.83103	0.00463978	0.441166
Pjv1_00000178	5.85874	-0.990699	1.78362	-0.555443	0.578592	0.999999		Pjv1_00023832	2352.49	0.372147	0.140223	2.65397	0.00795517	0.748763		Pjv1_00005032	6769.58	0.838158	0.296127	2.8304	0.00464904	0.441166
Pjv1_00000179	1197.03	0.0234154	0.158302	0.147916	0.882409	0.999999		Pjv1_00000938	50.0101	-1.7942	0.678338	-2.64499	0.00816938	0.759424		Pjv1_00025823	239.296	0.584439	0.206905	2.82468	0.00473284	0.447223
Pjv1_00000180	99.3253	0.148483	0.262125	0.566458	0.571083	0.999999		Pjv1_00016806	43.1276	1.0149	0.383479	2.64655	0.00813167	0.759424		Pjv1_00029431	5132.13	0.362507	0.128478	2.82155	0.00477918	0.448211
Pjv1_00000181	5740.7	-0.10349	0.149657	-0.691514	0.489243	0.999999		Pjv1_00000867	226.479	0.948564	0.358636	2.64492	0.008171	0.759424		Pjv1_00004928	20971.7	-0.602187	0.213445	-2.82127	0.00478332	0.448211
Pjv1_00000182	1636.1	-0.04647	0.156176	-0.297549	0.766048	0.999999		Pjv1_00010946	749.357	0.556416	0.212534	2.61801	0.00884445	0.815194		Pjv1_00010334	5384.54	-0.428719	0.152105	-2.81856	0.00482389	0.449439
Pjv1_00000183	12.8232	0.358404	0.911974	0.392998	0.694321	0.999999		Pjv1_00022214	1172.45	-0.42839	0.1636	-2.61851	0.00883135	0.815194		Pjv1_00004619	3400.44	0.62252	0.22093	2.81772	0.00483656	0.449439
Pjv1_00000185	1075.83	-0.115995	0.224464	-0.516763	0.605322	0.999999		Pjv1_00011970	1967.97	-0.506747	0.193702	-2.61611	0.0088938	0.816356		Pjv1_00010527	907.591	0.735937	0.261406	2.81531	0.00487309	0.450962
Pjv1_00000186	937.943	-0.169221	0.1319	-1.28295	0.19951	0.999999		Pjv1_00026640	227.234	-0.560993	0.215494	-2.60328	0.00923354	0.82104		Pjv1_00011421	648.231	0.449349	0.160266	2.80376	0.00505098	0.462438
Pjv1_00000187	411.172	0.0132065	0.18135	0.0728233	0.941947	0.999999		Pjv1_00008919	3733.96	-0.698029	0.268133	-2.60329	0.0092333	0.82104		Pjv1_00015715	1000.28	0.708308	0.252674	2.80325	0.00505905	0.462438
Pjv1_00000188	9783.15	0.0666823	0.206891	0.322306	0.747221	0.999999		Pjv1_00002252	128.722	1.22981	0.47295	2.60029	0.00931446	0.82104		Pjv1_00015800	11078.2	-0.925423	0.330002	-2.8043	0.00504262	0.462438
Pjv1_00000189	379.984	-0.0485184	0.285512	-0.169935	0.865061	0.999999		Pjv1_00029434	1695.49	0.637838	0.24496	2.60384	0.00921849	0.82104		Pjv1_00008914	9437.54	-0.865308	0.309215	-2.7984	0.00513559	0.463318
Pjv1_00000190	1901.09	0.0631962	0.288682	0.218913	0.826718	0.999999		Pjv1_00015414	142.62	0.844095	0.32425	2.60322	0.00923527	0.82104		Pjv1_00019631	219.894	0.626277	0.223928	2.79677	0.00516157	0.463318
Pjv1_00000191	5380.96	-0.0932173	0.216485	-0.430596	0.666762	0.999999		Pjv1_00016447	150.077	-1.40672	0.540772	-2.60131	0.00928682	0.82104		Pjv1_00018807	20193.9	-0.560107	0.200409	-2.79482	0.0051928	0.463318
Pjv1_00000192	1506.52	-0.0694308	0.1852	-0.374896	0.707738	0.999999		Pjv1_00018256	355.33	1.05266	0.404798	2.60045	0.00931022	0.82104		Pjv1_00018707	158.912	0.628031	0.224518	2.79724	0.00515415	0.463318
Pjv1_00000193	701.282	0.179419	0.227475	0.788743	0.430262	0.999999		Pjv1_00019689	47.5023	1.44863	0.555978	2.60555	0.00917268	0.82104		Pjv1_00019305	26890.2	-0.595737	0.213122	-2.79529	0.00518533	0.463318
Pjv1_00000194	2065.52	-0.0165921	0.236896	-0.0700394	0.944162	0.999999		Pjv1_00019975	1883.85	-0.37546	0.144122	-2.60515	0.00918331	0.82104		Pjv1_00026409	133.26	-1.08125	0.386379	-2.79842	0.00513534	0.463318
Pjv1_00000196	0.652746	-3.06792	3.98497	-0.769872	0.441376	0.999999		Pjv1_00008778	36.4506	1.23303	0.472006	2.61231	0.00899323	0.82104		Pjv1_00005612	937.45	-1.25582	0.450812	-2.78568	0.00534154	0.47096
Pjv1_00000197	933.12	-0.105907	0.273542	-0.387169	0.698631	0.999999		Pjv1_00006322	147.169	-0.915512	0.3528	-2.59499	0.00945941	0.830521		Pjv1_00024704	1497.99	0.562853	0.202043	2.78581	0.00533943	0.47096
Pjv1_00000198	3708.36	-0.0620297	0.187625	-0.330604	0.740943	0.999999		Pjv1_00010260	28.295	2.69313	1.04012	2.58925	0.00961852	0.841166		Pjv1_00000753	2271.79	-0.54204	0.194437	-2.78774	0.00530767	0.47096
Pjv1_00000199	751.432	-0.0681728	0.146264	-0.466096	0.641147	0.999999		Pjv1_00015079	59.4518	-1.03742	0.401012	-2.58701	0.00968125	0.843332		Pjv1_00003493	558.368	0.593566	0.213399	2.78149	0.00541104	0.475216
Pjv1_00000200	1.86231	-2.8134	1.88719	-1.49079	0.136017	0.999999		Pjv1_00007911	2120.08	-0.581329	0.224979	-2.58392	0.00976841	0.8476		Pjv1_00012815	196.048	0.808483	0.291524	2.77329	0.00554918	0.485445
Pjv1_00000201	5050.93	-0.0618796	0.245189	-0.252376	0.800751	0.999999		Pjv1_00018536	746.357	-0.535506	0.207598	-2.57954	0.00989329	0.852836		Pjv1_00009003	806.384	0.765088	0.276142	2.77063	0.00559471	0.487524
Pjv1_00000202	3478.37	-0.107383	0.17673	-0.607611	0.543446	0.999999		Pjv1_00017288	104.647	1.36303	0.528487	2.57911	0.00990554	0.852836		Pjv1_00027983	1086.56	0.591116	0.213456	2.76927	0.00561827	0.487679
Pjv1_00000203	3782.47	0.0429286	0.208199	0.20619	0.836642	0.999999		Pjv1_00028501	3.00113	4.76628	1.84946	2.57713	0.00996256	0.854434		Pjv1_00005344	3993.79	-0.574537	0.207673	-2.76654	0.00566542	0.487989
Pjv1_00000204	3663.41	0.0127291	0.140529	0.0905799	0.927826	0.999999		Pjv1_00015412	1076.51	0.642162	0.249661	2.57213	0.0101074	0.863524		Pjv1_00007136	1871.91	-1.05907	0.382734	-2.76712	0.00565547	0.487989
Pjv1_00000205	3487.2	-0.109018	0.200835	-0.542824	0.587251	0.999999		Pjv1_00007850	116.687	0.985359	0.383391	2.57011	0.0101665	0.865246		Pjv1_00026342	918.988	0.692086	0.251005	2.75726	0.00582878	0.490735
Pjv1_00000206	424.477	0.469236	0.388952	1.20641	0.227659	0.999999		Pjv1_00010261	36.3703	2.39988	0.937171	2.56077	0.0104439	0.873404		Pjv1_00009925	30.3892	-1.78924	0.648593	-2.75865	0.00580403	0.490735
Pjv1_00000207	142.502	0.69068	0.351508	1.96491	0.0494251	0.999999		Pjv1_00012963	173.802	0.766882	0.299106	2.56391	0.01035	0.873404		Pjv1_00013523	10.5176	3.53654	1.28153	2.75963	0.00578677	0.490735
Pjv1_00000208	1938.37	-8.2065e-05	0.364797	-0.000224961	0.999821	0.999999		Pjv1_00012401	437.995	0.758993	0.29645	2.56027	0.010459	0.873404		Pjv1_00014049	11220.8	0.333757	0.120804	2.7628	0.0057308	0.490735
Pjv1_00000209	0.913092	-0.377197	3.65958	-0.103071	0.917907	0.999999		Pjv1_00014865	413.391	0.453767	0.177093	2.56231	0.0103978	0.873404		Pjv1_00015735	165.544	0.73452	0.266347	2.75776	0.00581996	0.490735
Pjv1_00000211	1226.9	-0.0975631	0.150149	-0.649775	0.515837	0.999999		Pjv1_00018594	702.974	0.788684	0.308041	2.56032	0.0104576	0.873404		Pjv1_00016105	39.0711	-1.77583	0.643624	-2.75911	0.00579599	0.490735
Pjv1_00000212	200.469	0.102733	0.310414	0.330955	0.740679	0.999999		Pjv1_00023823	1015.01	-0.73532	0.287517	-2.55748	0.0105433	0.877148		Pjv1_00027041	71.6267	-0.983013	0.356752	-2.75545	0.00586113	0.491611
Pjv1_00000213	72.8458	0.150945	1.0046	0.150253	0.880565	0.999999		Pjv1_00026676	3.15599	4.83287	1.89693	2.54773	0.0108426	0.879623		Pjv1_00001509	991.539	-1.07314	0.390214	-2.75014	0.00595689	0.494951
Pjv1_00000214	5.688	0.544061	1.37748	0.394968	0.692867	0.999999		Pjv1_00008675	685.78	-0.639715	0.251465	-2.54395	0.0109606	0.879623		Pjv1_00016618	452.181	0.946852	0.344399	2.74929	0.00597251	0.494951
Pjv1_00000215	2290.95	0.00291252	0.200348	0.0145373	0.988401	0.999999		Pjv1_00028326	1709.84	0.663132	0.260409	2.5465	0.0108809	0.879623		Pjv1_00021519	345.888	1.09779	0.399433	2.74836	0.00598936	0.494951
Pjv1_00000217	201.963	0.297224	0.246	1.20823	0.226959	0.999999		Pjv1_00010288	23.6578	1.70645	0.670353	2.5456	0.0109091	0.879623		Pjv1_00020904	1302.65	0.40463	0.147105	2.75062	0.00594818	0.494951
Pjv1_00000218	1553.53	-0.141176	0.15467	-0.912754	0.361372	0.999999		Pjv1_00002822	179.71	-0.850174	0.334473	-2.54183	0.0110274	0.879623		Pjv1_00007376	19.8518	1.98745	0.724322	2.74388	0.00607186	0.499924
Pjv1_00000219	63.9313	0.480793	1.11464	0.431342	0.66622	0.999999		Pjv1_00001918	727.394	0.593435	0.233528	2.54117	0.0110483	0.879623		Pjv1_00026155	14.1417	1.94453	0.710002	2.73876	0.00616706	0.505902
Pjv1_00000221	486.291	0.464345	0.233628	1.98754	0.0468625	0.999999		Pjv1_00015145	141.37	0.955431	0.375693	2.54311	0.0109869	0.879623		Pjv1_00002216	8207.44	-1.32207	0.483854	-2.73238	0.00628787	0.506536
Pjv1_00000222	3.71218	1.74499	1.30276	1.33945	0.180423	0.999999		Pjv1_00005187	301.133	0.96683	0.379208	2.54961	0.0107845	0.879623		Pjv1_00015305	400.104	-1.00596	0.367744	-2.73549	0.00622872	0.506536
Pjv1_00000223	2382.69	-0.123882	0.26612	-0.465513	0.641564	0.999999		Pjv1_00023690	1773.98	0.643158	0.252834	2.5438	0.0109654	0.879623		Pjv1_00017304	16606.1	-0.861306	0.315169	-2.73284	0.00627912	0.506536
Pjv1_00000224	8176.75	-0.0928225	0.189045	-0.491006	0.623422	0.999999		Pjv1_00023344	5167.85	0.355543	0.139611	2.54667	0.0108756	0.879623		Pjv1_00003597	1106.54	0.54838	0.200656	2.73293	0.0062773	0.506536
Pjv1_00000225	3796.78	-0.140165	0.181922	-0.770467	0.441023	0.999999		Pjv1_00024431	193.252	0.717421	0.281551	2.5481	0.0108311	0.879623		Pjv1_00004688	301.823	0.763906	0.279417	2.73393	0.00625837	0.506536
Pjv1_00000226	3462.89	-0.432059	0.396597	-1.08941	0.275972	0.999999		Pjv1_00002123	556.1	0.542947	0.213272	2.5458	0.0109028	0.879623		Pjv1_00027850	126.198	-1.20138	0.443086	-2.7114	0.00670003	0.508635
Pjv1_00000229	211.098	-0.0826032	0.37744	-0.218851	0.826766	0.999999		Pjv1_00028810	48.9032	-1.58165	0.624032	-2.53456	0.0112589	0.892006		Pjv1_00008634	262.265	-1.06338	0.38956	-2.72968	0.00633952	0.508635
Pjv1_00000230	46.085	-0.323817	0.687139	-0.471254	0.637459	0.999999		Pjv1_00026921	260.75	0.632932	0.249798	2.53378	0.0112841	0.892006		Pjv1_00011131	20223.7	-0.78864	0.290778	-2.71217	0.00668448	0.508635
Pjv1_00000231	0.567111	2.46109	3.97425	0.619259	0.535746	0.999999		Pjv1_00011048	94.1881	0.902946	0.357403	2.52641	0.0115234	0.895		Pjv1_00001048	87.6697	0.819408	0.301854	2.71458	0.00663602	0.508635
Pjv1_00000234	239.945	-0.14479	0.272338	-0.531655	0.594965	0.999999		Pjv1_00002216	4186.16	-1.06122	0.419415	-2.53025	0.011398	0.895		Pjv1_00008069	490.872	0.503852	0.185736	2.71273	0.00667319	0.508635
Pjv1_00000236	1112.06	-0.202821	0.311036	-0.652081	0.514349	0.999999		Pjv1_00010851	643.83	-0.827642	0.327281	-2.52884	0.0114439	0.895		Pjv1_00002273	2557.13	-0.431283	0.158074	-2.72835	0.00636513	0.508635
Pjv1_00000237	1103.57	-0.134188	0.151375	-0.88646	0.37537	0.999999		Pjv1_00013895	139.989	-0.967463	0.38249	-2.52938	0.0114263	0.895		Pjv1_00012262	178.152	-0.573883	0.210585	-2.72519	0.00642647	0.508635
Pjv1_00000238	1996.35	0.0286629	0.278991	0.102737	0.918171	0.999999		Pjv1_00023419	598.794	0.490768	0.194211	2.52698	0.0115048	0.895		Pjv1_00013895	118.014	-1.18427	0.435885	-2.71694	0.00658881	0.508635
Pjv1_00000240	8.1262	0.19376	0.983743	0.196962	0.843858	0.999999		Pjv1_00000640	1614.57	0.809805	0.320924	2.52336	0.011624	0.899664		Pjv1_00013325	1217.58	-0.430694	0.158509	-2.71716	0.00658453	0.508635
Pjv1_00000241	5.04388	-0.135891	1.23583	-0.109959	0.912442	0.999999		Pjv1_00015851	15.4339	1.83513	0.72964	2.51511	0.0118994	0.917784		Pjv1_00015648	428.993	0.837663	0.307953	2.7201	0.00652615	0.508635
Pjv1_00000243	649.72	0.193878	0.133144	1.45615	0.145351	0.999999		Pjv1_00010129	380.688	0.506788	0.201759	2.51185	0.01201	0.923108		Pjv1_00017046	170.509	0.970917	0.357802	2.71356	0.00665651	0.508635
Pjv1_00000244	812.371	0.0368474	0.195255	0.188715	0.850317	0.999999		Pjv1_00020453	545.733	-1.25472	0.500146	-2.50871	0.0121174	0.928155		Pjv1_00019530	510.825	0.559302	0.205574	2.72069	0.00651465	0.508635
Pjv1_00000245	4613.61	0.0319185	0.175228	0.182153	0.855462	0.999999		Pjv1_00017781	33.8223	1.56143	0.623062	2.50607	0.0122083	0.931901		Pjv1_00018487	1395.34	-0.67021	0.247161	-2.71164	0.00669521	0.508635
Pjv1_00000246	1929.95	-0.0614222	0.129955	-0.472641	0.636469	0.999999		Pjv1_00015591	300.912	-0.700305	0.280099	-2.50021	0.0124121	0.939915		Pjv1_00019926	571.923	-0.450756	0.165701	-2.72029	0.00652247	0.508635
Pjv1_00000247	1884.56	-0.0764214	0.412288	-0.185359	0.852947	0.999999		Pjv1_00004910	1242.63	-1.16743	0.466775	-2.50105	0.0123827	0.939915		Pjv1_00021220	495.073	0.589967	0.217129	2.71713	0.00658504	0.508635
Pjv1_00000248	1703.41	-0.0373002	0.295704	-0.12614	0.899621	0.999999		Pjv1_00023511	391.883	0.410829	0.164371	2.4994	0.0124402	0.939915		Pjv1_00030280	3494.39	-0.533383	0.195568	-2.72735	0.00638445	0.508635
Pjv1_00000249	840.169	-0.0344999	0.167543	-0.205917	0.836856	0.999999		Pjv1_00008759	2755.8	0.646143	0.259049	2.49429	0.012621	0.950342		Pjv1_00007365	18.4606	2.42398	0.891183	2.71996	0.00652902	0.508635
Pjv1_00000250	1241.36	0.0166197	0.179471	0.0926034	0.926219	0.999999		Pjv1_00005032	8475.29	0.710731	0.28551	2.48934	0.0127982	0.960424		Pjv1_00020638	13654.6	-0.937233	0.345841	-2.71001	0.00672803	0.509035
Pjv1_00000251	4036.82	0.0374286	0.234083	0.159894	0.872964	0.999999		Pjv1_00026848	321.482	-0.959054	0.385589	-2.48725	0.0128736	0.961558		Pjv1_00006470	562.385	0.970105	0.358771	2.70397	0.00685169	0.516645
Pjv1_00000398	21.2342	0.112097	0.991361	0.113073	0.909972	0.999999		Pjv1_00003935	5012.29	-0.712339	0.28648	-2.48652	0.0128999	0.961558		Pjv1_00016482	1876.64	0.647728	0.239873	2.70029	0.00692786	0.520635
Pjv1_00000399	1011.37	-0.0126005	0.144304	-0.087319	0.930418	0.999999		Pjv1_00005299	307.181	0.711205	0.286403	2.48324	0.0130195	0.967232		Pjv1_00003935	12379.5	-0.751291	0.278511	-2.69753	0.00698569	0.523225
Pjv1_00000400	287.703	0.143117	0.397323	0.360204	0.718695	0.999999		Pjv1_00015765	3966.33	-0.43694	0.176274	-2.47876	0.013184	0.96972		Pjv1_00002182	944.356	0.457348	0.169821	2.69312	0.00707871	0.526694
Pjv1_00000402	2404.36	-0.123324	0.220379	-0.559599	0.575753	0.999999		Pjv1_00021831	3038.06	0.404654	0.163182	2.47977	0.0131468	0.96972		Pjv1_00003153	3728.67	0.485567	0.1803	2.6931	0.00707903	0.526694
Pjv1_00000404	196.185	0.23381	0.228687	1.0224	0.306589	0.999999		Pjv1_00017440	33.1098	1.22479	0.493684	2.48092	0.0131043	0.96972		Pjv1_00008919	4692.91	-0.688761	0.256051	-2.68994	0.00714654	0.527597
Pjv1_00000405	30.5571	0.320461	0.595977	0.537706	0.59078	0.999999		Pjv1_00027498	369.898	0.603457	0.243773	2.47549	0.0133055	0.975431		Pjv1_00002941	993.214	-0.848232	0.315228	-2.69085	0.00712692	0.527597
Pjv1_00000406	246.996	-0.12004	0.347116	-0.345821	0.729477	0.999999		Pjv1_00029579	249.596	0.627231	0.25358	2.4735	0.0133796	0.975725		Pjv1_00023379	86.799	1.0633	0.395392	2.68922	0.00716184	0.527597
Pjv1_00000407	208.101	0.30552	0.346021	0.882951	0.377263	0.999999		Pjv1_00018585	262.495	0.556963	0.225215	2.47303	0.0133974	0.975725		Pjv1_00008641	479.784	-0.541021	0.20139	-2.68644	0.00722188	0.530275
Pjv1_00000408	86.7164	1.14141	0.479057	2.38261	0.0171903	0.999999		Pjv1_00022632	8.87357	2.21255	0.897033	2.46652	0.0136432	0.990381		Pjv1_00027798	103.811	0.701197	0.261757	2.6788	0.00738855	0.530341
Pjv1_00000409	98.4712	0.214574	0.365734	0.586693	0.55741	0.999999		Pjv1_00005298	517.978	0.62345	0.25305	2.46374	0.0137496	0.994853		Pjv1_00011431	2259.81	0.458695	0.171158	2.67996	0.00736318	0.530341
Pjv1_00000410	5493.95	-0.0731899	0.109624	-0.667642	0.504362	0.999999		Pjv1_00015043	596.579	0.569803	0.231398	2.46244	0.0137996	0.995228		Pjv1_00015880	131.836	-1.38633	0.51709	-2.68101	0.00733996	0.530341
Pjv1_00000411	655.44	0.185051	0.206885	0.894465	0.371073	0.999999		Pjv1_00027335	96.0867	1.07977	0.438964	2.4598	0.0139013	0.996093		Pjv1_00016987	16468.3	-0.617016	0.229803	-2.68498	0.00725351	0.530341
Pjv1_00000412	5559.07	-0.0686556	0.138027	-0.497407	0.618902	0.999999		Pjv1_00016163	37.5491	0.964914	0.392164	2.46049	0.0138748	0.996093		Pjv1_00016114	1894.85	1.49596	0.558225	2.67985	0.0073655	0.530341
Pjv1_00000413	1321.59	0.210811	0.252675	0.834316	0.404103	0.999999		Pjv1_00029376	882.304	0.46556	0.189418	2.45784	0.0139774	0.99833		Pjv1_00029981	11.035	-2.36958	0.884212	-2.67988	0.0073648	0.530341
Pjv1_00000415	975.533	0.753141	0.324272	2.32256	0.0202027	0.999999		Pjv1_00000001	472.146	0.123873	0.211238	0.586412	0.557599	0.999855		Pjv1_00006634	1036.32	0.534369	0.199319	2.68097	0.00734082	0.530341
Pjv1_00000416	4359.76	0.0894812	0.230281	0.388574	0.697591	0.999999		Pjv1_00000002	35.9635	0.738864	0.456723	1.61775	0.105716	0.999855		Pjv1_00005999	1507.15	0.482737	0.180845	2.66935	0.00759989	0.531531
Pjv1_00000417	56.3601	-0.278019	0.642785	-0.432523	0.665361	0.999999		Pjv1_00000003	102.638	-0.646307	0.54207	-1.19229	0.233146	0.999855		Pjv1_00008923	3279.5	-0.54674	0.204612	-2.67208	0.00753821	0.531531
Pjv1_00000419	847.673	-0.0686663	0.289935	-0.236833	0.812786	0.999999		Pjv1_00000004	3.59356	-1.25263	1.86172	-0.672835	0.501053	0.999855		Pjv1_00012101	884.598	0.621276	0.232657	2.67035	0.00757727	0.531531
Pjv1_00000420	196.66	0.0690043	0.270365	0.255226	0.798548	0.999999		Pjv1_00000005	955.087	0.0750538	0.217483	0.345102	0.730018	0.999855		Pjv1_00002548	2653.66	-1.1577	0.433115	-2.67295	0.00751867	0.531531
Pjv1_00000421	1033.1	0.0757031	0.206245	0.367055	0.713578	0.999999		Pjv1_00000006	28.0144	-1.16986	0.863918	-1.35413	0.175695	0.999855		Pjv1_00022209	595.064	0.457655	0.171502	2.66852	0.00761874	0.531531
Pjv1_00000423	43.231	-0.205139	0.353945	-0.579579	0.562199	0.999999		Pjv1_00000007	2055.45	-0.116166	0.210863	-0.550909	0.581696	0.999855		Pjv1_00021112	2220.71	0.621149	0.232682	2.66952	0.00759592	0.531531
Pjv1_00000424	297.51	0.0537833	0.236737	0.227185	0.82028	0.999999		Pjv1_00000008	326.665	0.215551	0.186606	1.15512	0.248043	0.999855		Pjv1_00003825	2247.26	-0.504428	0.188667	-2.67364	0.00750323	0.531531
Pjv1_00000425	81.4412	-0.72853	0.727146	-1.0019	0.31639	0.999999		Pjv1_00000009	1082.45	-0.242474	0.2127	-1.13998	0.254294	0.999855		Pjv1_00004988	122.233	1.00861	0.377482	2.67193	0.00754157	0.531531
Pjv1_00000426	4323.26	-0.222925	0.504734	-0.441668	0.65873	0.999999		Pjv1_00000010	2872.77	-0.0490005	0.126287	-0.388008	0.69801	0.999855		Pjv1_00025252	7.4724	3.07829	1.15202	2.67207	0.00753847	0.531531
Pjv1_00000427	431.666	-0.276946	0.15808	-1.75193	0.0797851	0.999999		Pjv1_00000011	1130.02	-0.27986	0.352419	-0.794112	0.42713	0.999855		Pjv1_00009840	3.27821	5.22027	1.95898	2.66478	0.00770379	0.533876
Pjv1_00000428	37985.2	-0.0495328	0.212919	-0.232638	0.816043	0.999999		Pjv1_00000012	200.878	-0.115851	0.335776	-0.345026	0.730075	0.999855		Pjv1_00021613	88.5349	1.01836	0.382203	2.66444	0.00771168	0.533876
Pjv1_00000429	37.1828	0.268429	0.770015	0.348602	0.727388	0.999999		Pjv1_00000013	1582.76	0.161605	0.184762	0.874668	0.381754	0.999855		Pjv1_00009402	5452.2	-0.508958	0.191057	-2.66391	0.00772387	0.533876
Pjv1_00000430	19918.5	0.0035559	0.194438	0.0182881	0.985409	0.999999		Pjv1_00000016	776.762	-0.0970825	0.228178	-0.425467	0.670496	0.999855		Pjv1_00029462	448.212	0.483388	0.181539	2.66272	0.0077511	0.53411
Pjv1_00000431	2062.76	0.115445	0.173313	0.666107	0.505343	0.999999		Pjv1_00000017	662.692	0.359939	0.163837	2.19693	0.0280256	0.999855		Pjv1_00011970	2679.95	-0.760896	0.286058	-2.65993	0.00781562	0.536904
Pjv1_00000432	2271.56	-0.0569488	0.147623	-0.385772	0.699666	0.999999		Pjv1_00000019	2527.76	-0.00872879	0.172892	-0.0504869	0.959734	0.999855		Pjv1_00010690	2117.65	-0.659583	0.248495	-2.65431	0.00794707	0.542605
Pjv1_00000433	412.543	0.0598984	0.233639	0.256372	0.797664	0.999999		Pjv1_00000020	482.047	0.00711264	0.295497	0.0240701	0.980797	0.999855		Pjv1_00010757	209.383	-0.870048	0.327697	-2.65504	0.00792986	0.542605
Pjv1_00000434	1.77232	0.729006	1.97685	0.368772	0.712297	0.999999		Pjv1_00000021	7768.91	-0.133875	0.217851	-0.614525	0.538869	0.999855		Pjv1_00018974	295.485	-0.854089	0.322006	-2.6524	0.0079921	0.544022
Pjv1_00000435	2.06251	0.633136	2.39677	0.264162	0.791655	0.999999		Pjv1_00000023	1570.83	-0.475683	0.299006	-1.59088	0.111636	0.999855		Pjv1_00014585	1948.57	-1.07284	0.40481	-2.65024	0.00804352	0.545862
Pjv1_00000437	1290.55	-0.0786423	0.173237	-0.453958	0.649859	0.999999		Pjv1_00000025	48.2791	0.537112	0.366204	1.4667	0.142457	0.999855		Pjv1_00027790	121.466	1.17274	0.443029	2.64709	0.0081187	0.5493
Pjv1_00000438	4337.57	0.405586	0.236531	1.71473	0.0863953	0.999999		Pjv1_00000027	6390.2	-0.178685	0.247992	-0.720526	0.471201	0.999855		Pjv1_00002406	514.974	1.05283	0.397966	2.64552	0.00815646	0.550193
Pjv1_00000440	172.111	0.0995048	0.339141	0.293402	0.769215	0.999999		Pjv1_00000028	1088.48	-0.246524	0.235968	-1.04474	0.296145	0.999855		Pjv1_00000506	491.943	0.888647	0.336165	2.64349	0.00820574	0.550318
Pjv1_00000443	0.756148	2.86732	3.95786	0.724462	0.468782	0.999999		Pjv1_00000029	1108.73	0.0551892	0.224601	0.245721	0.805898	0.999855		Pjv1_00008635	175.668	-0.748635	0.283286	-2.64269	0.00822506	0.550318
Pjv1_00000444	156.006	0.00497233	0.431755	0.0115166	0.990811	0.999999		Pjv1_00000030	2974	0.17569	0.178426	0.984665	0.324789	0.999855		Pjv1_00026133	57.9491	1.07555	0.407036	2.6424	0.00823204	0.550318
Pjv1_00000445	2186.93	-0.250836	0.413376	-0.606799	0.543984	0.999999		Pjv1_00000031	2764.42	0.0641359	0.240386	0.266804	0.78962	0.999855		Pjv1_00004763	79.0491	0.816829	0.309308	2.64083	0.00827033	0.551232
Pjv1_00000446	1263.16	-0.0914774	0.204782	-0.446707	0.655087	0.999999		Pjv1_00000032	347.54	-0.126837	0.179458	-0.706781	0.479703	0.999855		Pjv1_00016844	850.271	0.472543	0.179141	2.63783	0.00834381	0.553521
Pjv1_00000447	490.984	0.116563	0.347529	0.335404	0.73732	0.999999		Pjv1_00000033	1597.89	0.097865	0.231548	0.422656	0.672547	0.999855		Pjv1_00018995	119.619	3.50774	1.32999	2.63741	0.0083541	0.553521
Pjv1_00000448	177.334	-0.0769969	0.322103	-0.239044	0.811071	0.999999		Pjv1_00000034	27.7037	0.470242	0.557711	0.843164	0.399137	0.999855		Pjv1_00028682	3.45128	-5.17811	1.96528	-2.6348	0.00841879	0.554526
Pjv1_00000449	4.17994	-0.535145	1.36404	-0.392323	0.694819	0.999999		Pjv1_00000035	853.149	-0.101508	0.180078	-0.56369	0.572965	0.999855		Pjv1_00006276	689.543	-0.508788	0.193064	-2.63534	0.00840529	0.554526
Pjv1_00000451	167.533	0.341549	0.484956	0.704288	0.481253	0.999999		Pjv1_00000036	245.493	0.0663778	0.19941	0.332871	0.739232	0.999855		Pjv1_00007471	2864.3	-0.581043	0.220727	-2.6324	0.00847842	0.555188
Pjv1_00000452	740.413	0.0132273	0.195687	0.0675945	0.946108	0.999999		Pjv1_00000037	1580.08	-0.119939	0.190703	-0.628931	0.529395	0.999855		Pjv1_00003836	3693.5	0.483874	0.183756	2.63324	0.00845735	0.555188
Pjv1_00000453	738.142	-0.0782515	0.256717	-0.304816	0.760506	0.999999		Pjv1_00000038	474.357	0.310839	0.196995	1.5779	0.114589	0.999855		Pjv1_00023121	4447.44	-0.423617	0.160999	-2.63118	0.00850893	0.555561
Pjv1_00000454	72.7366	-0.338258	0.299463	-1.12955	0.258668	0.999999		Pjv1_00000039	10.6671	0.0216077	0.899872	0.0240119	0.980843	0.999855		Pjv1_00013312	17351.3	-0.860156	0.327223	-2.62865	0.0085724	0.558078
Pjv1_00000455	40.5922	-0.4308	0.385424	-1.11773	0.263682	0.999999		Pjv1_00000040	1865.07	-0.214335	0.268291	-0.79889	0.424354	0.999855		Pjv1_00029800	1804.51	-0.732013	0.278765	-2.62591	0.00864171	0.56096
Pjv1_00000456	436.551	0.0660724	0.185926	0.355369	0.722313	0.999999		Pjv1_00000041	229.051	0.00437429	0.211193	0.0207123	0.983475	0.999855		Pjv1_00000107	3431.99	-0.467357	0.17814	-2.62353	0.00870229	0.560966
Pjv1_00000457	229.332	0.134962	0.327213	0.412459	0.680003	0.999999		Pjv1_00000042	153.124	0.147128	0.228405	0.644153	0.519476	0.999855		Pjv1_00005234	3683.19	-0.505768	0.192823	-2.62296	0.00871695	0.560966
Pjv1_00000458	1.94986	-2.11314	2.58419	-0.81772	0.413517	0.999999		Pjv1_00000044	1911.11	-0.141648	0.164305	-0.862105	0.38863	0.999855		Pjv1_00014688	239.702	0.940407	0.358426	2.62371	0.0086977	0.560966
Pjv1_00000459	4.23412	0.140822	1.2161	0.115798	0.907813	0.999999		Pjv1_00000045	931.796	-0.0901498	0.142131	-0.634275	0.525902	0.999855		Pjv1_00006436	306.926	-0.776412	0.296184	-2.62138	0.00875733	0.56195
Pjv1_00000460	835.978	-0.400263	0.469528	-0.85248	0.393948	0.999999		Pjv1_00000046	2472.75	0.0681862	0.218474	0.312102	0.754963	0.999855		Pjv1_00006917	65.0384	1.44781	0.553153	2.61738	0.00886082	0.562088
Pjv1_00000461	367.363	0.184055	0.187769	0.980218	0.326978	0.999999		Pjv1_00000047	283.776	-0.082737	0.200522	-0.412609	0.679893	0.999855		Pjv1_00009264	384.324	0.748338	0.286036	2.61624	0.00889046	0.562088
Pjv1_00000463	506.684	-0.415165	0.399732	-1.03861	0.298987	0.999999		Pjv1_00000048	548.153	0.181943	0.268286	0.67817	0.497664	0.999855		Pjv1_00021267	873.566	-0.424741	0.162097	-2.62028	0.00878566	0.562088
Pjv1_00000466	4107.28	-0.0362613	0.256619	-0.141304	0.88763	0.999999		Pjv1_00000049	1011.82	-0.0191318	0.207333	-0.0922757	0.926479	0.999855		Pjv1_00017548	1774.08	-0.420437	0.160749	-2.61549	0.00891008	0.562088
Pjv1_00000470	2.58253	-0.134839	1.84489	-0.0730878	0.941736	0.999999		Pjv1_00000050	1300.6	0.0145355	0.146559	0.0991782	0.920997	0.999855		Pjv1_00030097	410.011	-0.450032	0.171834	-2.619	0.00881878	0.562088
Pjv1_00000472	740.925	0.276261	0.227386	1.21494	0.224388	0.999999		Pjv1_00000051	1899.84	-0.104272	0.270676	-0.385227	0.700069	0.999855		Pjv1_00025344	152.352	0.799438	0.305593	2.61603	0.00889599	0.562088
Pjv1_00000473	882.773	0.0897776	0.13643	0.658049	0.510507	0.999999		Pjv1_00000052	29.1704	0.170201	0.685726	0.248205	0.803976	0.999855		Pjv1_00028777	565.601	-0.651823	0.249332	-2.61428	0.00894167	0.562496
Pjv1_00000474	1474.87	-0.0618663	0.17188	-0.359938	0.718893	0.999999		Pjv1_00000053	1339.08	-0.078984	0.235776	-0.334997	0.737628	0.999855		Pjv1_00006450	675.457	0.538824	0.206377	2.61088	0.00903105	0.564945
Pjv1_00000475	1634.56	0.0977769	0.256447	0.381274	0.703	0.999999		Pjv1_00000054	440.458	0.0572384	0.205033	0.279167	0.780116	0.999855		Pjv1_00025973	368.392	0.88552	0.33916	2.61092	0.00902988	0.564945
Pjv1_00000476	384.695	-0.0104142	0.211571	-0.0492232	0.960741	0.999999		Pjv1_00000055	907.785	0.0492806	0.182615	0.269861	0.787267	0.999855		Pjv1_00002705	6370.5	-0.77073	0.29535	-2.60955	0.00906624	0.565567
Pjv1_00000477	1.1622	3.47989	3.19581	1.08889	0.276201	0.999999		Pjv1_00000056	2061.9	0.0363992	0.176791	0.205888	0.836878	0.999855		Pjv1_00011118	3064.99	0.52297	0.200873	2.60348	0.00922818	0.572882
Pjv1_00000478	1174.93	-0.057425	0.2632	-0.21818	0.827289	0.999999		Pjv1_00000058	619.861	-0.133597	0.242342	-0.551276	0.581445	0.999855		Pjv1_00016009	164.78	-0.876627	0.336744	-2.60324	0.00923467	0.572882
Pjv1_00000479	1.58764	3.91382	2.13672	1.83169	0.0669974	0.999999		Pjv1_00000059	254.691	-0.0889484	0.261245	-0.340479	0.733496	0.999855		Pjv1_00010377	4.83323	4.04057	1.55629	2.59628	0.00942392	0.575293
Pjv1_00000480	3.82737	1.13692	1.32184	0.860106	0.389731	0.999999		Pjv1_00000060	61.4172	0.0963134	0.340002	0.283273	0.776968	0.999855		Pjv1_00012963	134.654	1.18656	0.45677	2.59772	0.00938448	0.575293
Pjv1_00000481	11240.6	0.318813	0.286822	1.11153	0.266338	0.999999		Pjv1_00000062	1508.75	0.0481521	0.316975	0.151911	0.879257	0.999855		Pjv1_00001599	7.1943	2.85908	1.10029	2.59848	0.00936368	0.575293
Pjv1_00000482	1123.67	-0.00551425	0.324532	-0.0169914	0.986443	0.999999		Pjv1_00000063	89.1846	0.145245	0.506971	0.286495	0.774499	0.999855		Pjv1_00019074	109.344	1.02798	0.395896	2.5966	0.00941528	0.575293
Pjv1_00000483	715.807	-0.256164	0.473312	-0.541217	0.588358	0.999999		Pjv1_00000064	1540.15	-0.0408268	0.191183	-0.213548	0.8309	0.999855		Pjv1_00014319	1441.05	0.724592	0.279103	2.59614	0.00942767	0.575293
Pjv1_00000484	0.913092	-0.377197	3.65958	-0.103071	0.917907	0.999999		Pjv1_00000065	1160.94	-0.368193	0.184737	-1.99306	0.0462547	0.999855		Pjv1_00006541	3342.75	-0.666529	0.256406	-2.5995	0.00933592	0.575293
Pjv1_00000485	1.47353	0.924381	2.56807	0.359951	0.718884	0.999999		Pjv1_00000066	10.6101	-0.25528	0.988165	-0.258337	0.796147	0.999855		Pjv1_00000960	53.1342	-1.56949	0.605983	-2.58998	0.00959806	0.581932
Pjv1_00000486	70.9924	0.567013	0.276138	2.05336	0.0400372	0.999999		Pjv1_00000067	1067.62	-0.0296263	0.171681	-0.172566	0.862993	0.999855		Pjv1_00015546	2652.3	0.525712	0.203098	2.58847	0.0096404	0.581932
Pjv1_00000487	283.66	-0.0639341	0.199302	-0.320789	0.74837	0.999999		Pjv1_00000068	1475.28	-0.143602	0.156103	-0.919919	0.357615	0.999855		Pjv1_00002951	298.054	1.02941	0.397403	2.59035	0.0095878	0.581932
Pjv1_00000488	1462.75	0.173502	0.152153	1.14032	0.254155	0.999999		Pjv1_00000070	2.87815	1.23545	1.86587	0.662129	0.507888	0.999855		Pjv1_00022757	23116.2	-0.58699	0.226745	-2.58876	0.00963211	0.581932
Pjv1_00000489	13.0639	0.350774	0.929272	0.377472	0.705823	0.999999		Pjv1_00000071	979.127	-0.110147	0.187169	-0.588491	0.556203	0.999855		Pjv1_00003551	341.342	0.643809	0.248817	2.58748	0.00966815	0.582038
Pjv1_00000493	11657.6	-0.187245	0.339053	-0.552257	0.580772	0.999999		Pjv1_00000072	1299.94	-0.141735	0.174772	-0.810971	0.417383	0.999855		Pjv1_00022027	3086.84	-0.804936	0.311255	-2.5861	0.00970681	0.582799
Pjv1_00000496	3656.94	-0.108779	0.481427	-0.225951	0.82124	0.999999		Pjv1_00000073	1323.73	-0.229999	0.231563	-0.993244	0.320591	0.999855		Pjv1_00008941	1935.44	-0.473106	0.18319	-2.5826	0.00980599	0.585248
Pjv1_00000497	4427.83	-0.240124	0.296508	-0.809841	0.418032	0.999999		Pjv1_00000074	548.363	0.0793367	0.230183	0.344668	0.730344	0.999855		Pjv1_00003259	235.483	1.17467	0.454964	2.58189	0.009826	0.585248
Pjv1_00000498	2643.78	-0.204073	0.229137	-0.890616	0.373135	0.999999		Pjv1_00000075	1404.7	0.06357	0.182065	0.349161	0.726968	0.999855		Pjv1_00000827	252.509	1.7424	0.674853	2.5819	0.00982573	0.585248
Pjv1_00000499	703.714	0.00688479	0.26843	0.0256484	0.979538	0.999999		Pjv1_00000076	38.1619	0.294325	0.741765	0.39679	0.691522	0.999855		Pjv1_00008876	80.0784	0.94583	0.366478	2.58087	0.00985527	0.585434
Pjv1_00000500	56.5333	0.253095	0.789792	0.320458	0.748621	0.999999		Pjv1_00000078	5.24875	-1.43538	1.81331	-0.791577	0.428607	0.999855		Pjv1_00000470	2.95877	-4.95832	1.92317	-2.5782	0.00993153	0.587084
Pjv1_00000501	352.764	0.203395	0.536284	0.379268	0.704489	0.999999		Pjv1_00000080	2741.84	-0.114982	0.146174	-0.786607	0.431512	0.999855		Pjv1_00003059	178.463	0.613905	0.238126	2.57807	0.00993547	0.587084
Pjv1_00000502	200.514	-0.266098	0.287917	-0.924219	0.355372	0.999999		Pjv1_00000081	3347.41	0.110732	0.347929	0.318261	0.750287	0.999855		Pjv1_00028619	267.153	0.487479	0.18941	2.57367	0.0100626	0.592002
Pjv1_00000503	440.488	-0.282362	0.650462	-0.434094	0.66422	0.999999		Pjv1_00000082	5668.61	0.180893	0.275403	0.65683	0.51129	0.999855		Pjv1_00017642	2455.37	0.58293	0.226525	2.57336	0.0100716	0.592002
Pjv1_00000504	5004.36	0.402243	0.390571	1.02988	0.303064	0.999999		Pjv1_00000083	2397.36	-0.00959867	0.146009	-0.0657401	0.947585	0.999855		Pjv1_00000017	692.531	0.529994	0.206049	2.57217	0.0101064	0.592494
Pjv1_00000505	214.193	-0.457242	0.19701	-2.32091	0.0202919	0.999999		Pjv1_00000084	496.522	-0.13108	0.160469	-0.816854	0.414012	0.999855		Pjv1_00013096	6756.89	0.390106	0.15182	2.56954	0.0101835	0.595455
Pjv1_00000506	871.406	0.0622849	0.369836	0.168412	0.866259	0.999999		Pjv1_00000085	5233.66	-0.0493222	0.178813	-0.275831	0.782678	0.999855		Pjv1_00029794	4795.7	-0.445552	0.173738	-2.5645	0.0103323	0.597962
Pjv1_00000508	0.913092	-0.377197	3.65958	-0.103071	0.917907	0.999999		Pjv1_00000086	743.66	-0.171368	0.214878	-0.797512	0.425154	0.999855		Pjv1_00012829	19045.5	-0.616314	0.240327	-2.56448	0.0103332	0.597962
Pjv1_00000509	1316.02	-0.0391938	0.135931	-0.288337	0.773089	0.999999		Pjv1_00000087	1297.31	0.00856673	0.135099	0.0634106	0.94944	0.999855		Pjv1_00018042	18975	0.430481	0.167721	2.56665	0.0102687	0.597962
Pjv1_00000510	78.8299	-0.0943388	0.318257	-0.296423	0.766907	0.999999		Pjv1_00000088	739.78	0.0758121	0.177094	0.428089	0.668586	0.999855		Pjv1_00019324	420.203	0.5705	0.222352	2.56575	0.0102954	0.597962
Pjv1_00000511	169.09	-0.0518003	0.427716	-0.121109	0.903605	0.999999		Pjv1_00000089	2893.23	-0.0552878	0.136725	-0.404371	0.68594	0.999855		Pjv1_00001993	55.1655	1.74045	0.679302	2.56212	0.0104036	0.598942
Pjv1_00000512	91.3244	0.122156	0.335752	0.363827	0.715987	0.999999		Pjv1_00000091	407.344	0.0364685	0.215185	0.169475	0.865423	0.999855		Pjv1_00024838	15280.6	-0.481186	0.187759	-2.56279	0.0103834	0.598942
Pjv1_00000513	2.36318	4.48665	1.89078	2.37291	0.0176488	0.999999		Pjv1_00000092	580.537	-0.0303376	0.157932	-0.192092	0.84767	0.999855		Pjv1_00028125	9000.6	0.75031	0.293369	2.55757	0.0105407	0.599135
Pjv1_00000514	236.813	0.150883	0.249327	0.605162	0.545071	0.999999		Pjv1_00000093	1212.2	0.0482872	0.185648	0.260102	0.794785	0.999855		Pjv1_00009297	2771.91	-0.615552	0.240366	-2.56089	0.0104404	0.599135
Pjv1_00000515	1.67355	1.98235	2.45365	0.807917	0.419139	0.999999		Pjv1_00000094	4022.77	0.206258	0.183927	1.12141	0.262113	0.999855		Pjv1_00028377	50.6783	1.1783	0.460445	2.55904	0.0104961	0.599135
Pjv1_00000516	202.852	0.0743875	0.245144	0.303444	0.761552	0.999999		Pjv1_00000095	4786.86	-0.0704456	0.149	-0.472788	0.636364	0.999855		Pjv1_00023861	1595.19	0.405957	0.158676	2.5584	0.0105156	0.599135
Pjv1_00000517	4852.61	0.076311	0.183573	0.415699	0.67763	0.999999		Pjv1_00000097	991.715	0.145716	0.185528	0.785411	0.432213	0.999855		Pjv1_00005777	556.158	-0.421849	0.164877	-2.55857	0.0105104	0.599135
Pjv1_00000518	419.662	-0.146786	0.160122	-0.916712	0.359294	0.999999		Pjv1_00000098	10055.2	0.162195	0.157293	1.03116	0.302464	0.999855		Pjv1_00028413	3705.76	0.41077	0.160779	2.55488	0.0106224	0.600752
Pjv1_00000519	1927.55	-0.113971	0.169972	-0.670528	0.502522	0.999999		Pjv1_00000099	950.696	0.162028	0.219734	0.737384	0.460889	0.999855		Pjv1_00005786	9585.05	-0.598131	0.234114	-2.55487	0.0106228	0.600752
Pjv1_00000520	2901.9	-0.0249489	0.211354	-0.118043	0.906033	0.999999		Pjv1_00000100	38.4376	-0.209321	0.480202	-0.435901	0.662908	0.999855		Pjv1_00006099	619.691	0.666669	0.261689	2.54756	0.0108478	0.605528
Pjv1_00000521	41.4089	0.234522	0.592318	0.395939	0.69215	0.999999		Pjv1_00000101	1510.34	0.034708	0.174641	0.19874	0.842467	0.999855		Pjv1_00006034	40.348	-1.04177	0.40834	-2.55123	0.0107344	0.605528
Pjv1_00000522	1271.05	0.0807639	0.169232	0.477238	0.633192	0.999999		Pjv1_00000102	3343.7	-0.141781	0.18624	-0.761279	0.44649	0.999855		Pjv1_00015717	10702.5	-0.539404	0.211768	-2.54714	0.0108609	0.605528
Pjv1_00000523	481.46	0.59051	0.465982	1.26724	0.20507	0.999999		Pjv1_00000103	56.5643	-0.265654	0.508917	-0.521999	0.601671	0.999855		Pjv1_00017010	1003.22	0.416481	0.163385	2.54908	0.0108007	0.605528
Pjv1_00000524	7206.91	-0.0478878	0.155905	-0.307161	0.758721	0.999999		Pjv1_00000104	134.201	-0.0888554	0.346487	-0.256446	0.797606	0.999855		Pjv1_00018386	28.7477	1.24037	0.487016	2.54687	0.0108695	0.605528
Pjv1_00000525	772.695	-0.211084	0.23025	-0.916759	0.359269	0.999999		Pjv1_00000105	566.588	0.0934278	0.202823	0.460636	0.64506	0.999855		Pjv1_00026233	8778.18	-0.284677	0.111705	-2.54848	0.0108194	0.605528
Pjv1_00000526	9.38574	-0.6055	0.689907	-0.877654	0.380131	0.999999		Pjv1_00000107	2430.97	-0.160926	0.192607	-0.835514	0.403428	0.999855		Pjv1_00023636	74.1242	-0.986855	0.387774	-2.54493	0.0109301	0.607393
Pjv1_00000527	1176.34	-0.0499578	0.731279	-0.0683157	0.945534	0.999999		Pjv1_00000109	860.02	-0.114707	0.190485	-0.602187	0.54705	0.999855		Pjv1_00029432	38828.3	0.500874	0.196983	2.54273	0.0109991	0.609717
Pjv1_00000528	2247.31	-0.0853172	0.262764	-0.324692	0.745414	0.999999		Pjv1_00000110	211.171	0.085007	0.29357	0.289563	0.772151	0.999855		Pjv1_00000525	711.232	-0.447501	0.176483	-2.53566	0.0112236	0.620622
Pjv1_00000529	698.937	0.176826	0.149097	1.18598	0.235631	0.999999		Pjv1_00000111	13.238	0.270396	0.812439	0.33282	0.73927	0.999855		Pjv1_00011650	313.015	-0.760175	0.300024	-2.53371	0.0112861	0.622184
Pjv1_00000530	581.135	0.131464	0.232177	0.566221	0.571243	0.999999		Pjv1_00000112	355.058	-0.0640339	0.234278	-0.273325	0.784604	0.999855		Pjv1_00017130	2603.78	-0.356747	0.140837	-2.53305	0.0113074	0.622184
Pjv1_00001789	25.8693	0.216628	0.695255	0.311581	0.755359	0.999999		Pjv1_00000113	134.565	0.0997897	0.309128	0.322811	0.746838	0.999855		Pjv1_00009118	237.653	0.525009	0.207427	2.53105	0.0113722	0.623014
Pjv1_00001790	845.926	0.211394	0.219937	0.961155	0.336474	0.999999		Pjv1_00000114	8390	-0.231079	0.333597	-0.692688	0.488505	0.999855		Pjv1_00017895	3865.36	-1.2013	0.474658	-2.53087	0.0113781	0.623014
Pjv1_00001794	586.58	0.142555	0.432545	0.329574	0.741722	0.999999		Pjv1_00000115	422.049	-0.151674	0.244085	-0.621397	0.534339	0.999855		Pjv1_00021094	2464.37	-0.943524	0.372958	-2.52984	0.0114116	0.623323
Pjv1_00001795	1.86674	1.45127	1.92236	0.754941	0.450284	0.999999		Pjv1_00000116	980.725	-0.261458	0.159798	-1.63619	0.101801	0.999855		Pjv1_00006703	899.477	0.471165	0.186586	2.52519	0.0115635	0.624593
Pjv1_00001796	3.02487	-1.84918	1.44645	-1.27843	0.201099	0.999999		Pjv1_00000117	2585.2	-0.241638	0.217488	-1.11104	0.266551	0.999855		Pjv1_00011603	194.756	0.957804	0.379117	2.52641	0.0115236	0.624593
Pjv1_00001797	2985.58	-0.00835258	0.125561	-0.0665222	0.946962	0.999999		Pjv1_00000118	2.80014	1.20775	1.48563	0.812958	0.416242	0.999855		Pjv1_00010382	6071.5	-0.55811	0.22111	-2.52413	0.0115986	0.624593
Pjv1_00001798	3051.45	-0.12881	0.267461	-0.481604	0.630087	0.999999		Pjv1_00000121	30.4726	-0.248531	0.636991	-0.390164	0.696415	0.999855		Pjv1_00013390	460.346	0.840235	0.33277	2.52498	0.0115706	0.624593
Pjv1_00001799	585.342	-0.00835872	0.190413	-0.0438979	0.964986	0.999999		Pjv1_00000122	1572.02	-0.0356855	0.211716	-0.168554	0.866148	0.999855		Pjv1_00015127	231.459	1.60434	0.635323	2.52524	0.0115619	0.624593
Pjv1_00001801	22.2429	1.19137	0.816213	1.45963	0.144391	0.999999		Pjv1_00000123	1631.69	-0.173524	0.24467	-0.709216	0.47819	0.999855		Pjv1_00017965	401.09	0.820237	0.324973	2.52402	0.0116022	0.624593
Pjv1_00001803	358.739	-0.0306382	0.163525	-0.187361	0.851377	0.999999		Pjv1_00000124	42.7541	-0.29278	0.44261	-0.661486	0.508301	0.999855		Pjv1_00008142	2.73928	4.95418	1.96436	2.52203	0.0116681	0.626636
Pjv1_00001804	159.013	-0.281011	0.474426	-0.592318	0.553638	0.999999		Pjv1_00000125	1313.26	-0.0455299	0.153122	-0.297344	0.766204	0.999855		Pjv1_00012115	499.35	0.748867	0.297169	2.52001	0.0117353	0.627953
Pjv1_00001805	0.644635	-3.05133	3.98586	-0.765539	0.44395	0.999999		Pjv1_00000127	940.182	0.211796	0.266429	0.794944	0.426646	0.999855		Pjv1_00023023	29.0743	-1.31654	0.522518	-2.5196	0.0117487	0.627953
Pjv1_00001807	57.236	0.641958	0.42521	1.50974	0.131109	0.999999		Pjv1_00000128	11179.4	0.231279	0.24637	0.938746	0.347861	0.999855		Pjv1_00005309	1122.56	-0.437244	0.173844	-2.51515	0.0118981	0.630499
Pjv1_00001809	2158.25	0.181782	0.397274	0.457573	0.647259	0.999999		Pjv1_00000129	219.442	-0.0185261	0.304346	-0.0608719	0.951461	0.999855		Pjv1_00013302	242.961	0.680762	0.270622	2.51554	0.0118849	0.630499
Pjv1_00001810	232.256	-0.180956	0.369361	-0.489917	0.624193	0.999999		Pjv1_00000130	2604.26	-0.152457	0.118876	-1.28248	0.199673	0.999855		Pjv1_00016837	3698.49	-0.858464	0.341041	-2.51719	0.0118296	0.630499
Pjv1_00001811	81.6688	0.833235	0.458977	1.81542	0.06946	0.999999		Pjv1_00000131	56.4138	-0.0131924	0.907346	-0.0145396	0.9884	0.999855		Pjv1_00021808	123.699	0.919742	0.365786	2.51443	0.0119226	0.630499
Pjv1_00001812	748.932	-0.0527482	0.203217	-0.259566	0.795198	0.999999		Pjv1_00000132	2784.18	0.0310251	0.144688	0.214427	0.830214	0.999855		Pjv1_00025827	9.69083	2.00181	0.796264	2.514	0.0119371	0.630499
Pjv1_00001813	18.506	-0.176267	0.781922	-0.225428	0.821646	0.999999		Pjv1_00000134	20.5276	0.323508	0.657774	0.491822	0.622845	0.999855		Pjv1_00009882	380.752	0.474593	0.188987	2.51125	0.0120305	0.632868
Pjv1_00001816	291.043	0.181978	0.238818	0.761996	0.446062	0.999999		Pjv1_00000135	93.1307	0.380497	0.326467	1.1655	0.243818	0.999855		Pjv1_00021825	3578.57	-0.450142	0.179267	-2.51101	0.0120385	0.632868
Pjv1_00001819	2.14204	-1.3968	1.66561	-0.838616	0.401685	0.999999		Pjv1_00000136	907.636	-0.0976964	0.286833	-0.340603	0.733402	0.999855		Pjv1_00006692	1969.78	-0.531498	0.211782	-2.50964	0.0120854	0.633845
Pjv1_00001820	0.535018	-2.70812	4.00672	-0.675894	0.499108	0.999999		Pjv1_00000138	118.617	0.0777342	0.250735	0.310026	0.756541	0.999855		Pjv1_00000241	2.96992	5.08617	2.02773	2.50831	0.0121311	0.634757
Pjv1_00001821	1.52868	0.934155	3.40838	0.274076	0.784027	0.999999		Pjv1_00000139	182.446	-0.430871	0.275773	-1.56241	0.118191	0.999855		Pjv1_00011106	1776.46	0.376326	0.150207	2.50538	0.0122319	0.63854
Pjv1_00001822	647.209	0.0149227	0.220561	0.0676578	0.946058	0.999999		Pjv1_00000140	4776.56	-0.0865872	0.155219	-0.557837	0.576955	0.999855		Pjv1_00006803	5199.41	0.448569	0.179141	2.504	0.0122798	0.63955
Pjv1_00001825	4.07667	1.34436	1.25257	1.07328	0.283145	0.999999		Pjv1_00000141	4239.05	-0.224008	0.210566	-1.06384	0.287402	0.999855		Pjv1_00006945	19023.4	-0.990703	0.399594	-2.47928	0.013165	0.641486
Pjv1_00001830	126.755	0.0547434	0.277494	0.197278	0.84361	0.999999		Pjv1_00000142	657.493	0.015427	0.153715	0.100361	0.920058	0.999855		Pjv1_00007031	3753.41	-0.712623	0.286873	-2.48411	0.0129876	0.641486
Pjv1_00001832	248.707	0.149058	0.309686	0.481319	0.63029	0.999999		Pjv1_00000143	209.014	0.0714422	0.439707	0.162477	0.87093	0.999855		Pjv1_00027627	325.48	0.746424	0.299341	2.49356	0.0126471	0.641486
Pjv1_00001833	2774.05	-0.0702494	0.180889	-0.388357	0.697752	0.999999		Pjv1_00000145	27.1081	0.833932	0.625221	1.33382	0.182263	0.999855		Pjv1_00001429	21.5019	2.49862	0.998677	2.50193	0.012352	0.641486
Pjv1_00001836	1.14817	1.20792	2.76475	0.436899	0.662185	0.999999		Pjv1_00000146	67.7344	0.0542305	0.40945	0.132447	0.89463	0.999855		Pjv1_00009814	2940.75	-0.532557	0.214744	-2.47997	0.0131395	0.641486
Pjv1_00001837	30.2615	0.16508	1.02056	0.161754	0.8715	0.999999		Pjv1_00000147	8066.39	0.0181925	0.201185	0.0904267	0.927948	0.999855		Pjv1_00011784	5113.61	-0.776738	0.312358	-2.48669	0.0128937	0.641486
Pjv1_00001838	168.55	-0.0889764	0.252593	-0.352252	0.72465	0.999999		Pjv1_00000149	1710.55	0.117832	0.44564	0.264411	0.791463	0.999855		Pjv1_00005227	191.555	0.573001	0.229286	2.49906	0.0124522	0.641486
Pjv1_00001840	13.106	0.839221	0.725596	1.15659	0.247438	0.999999		Pjv1_00000150	719.734	0.174045	0.170606	1.02016	0.307652	0.999855		Pjv1_00005316	1074.76	-0.528922	0.21227	-2.49174	0.0127118	0.641486
Pjv1_00001842	824.003	-0.0161293	0.203616	-0.0792141	0.936862	0.999999		Pjv1_00000151	1400.34	0.0331962	0.28926	0.114763	0.908633	0.999855		Pjv1_00008175	18157.1	-1.02099	0.409347	-2.4942	0.0126241	0.641486
Pjv1_00001844	2.81007	-1.02917	1.89024	-0.544465	0.586121	0.999999		Pjv1_00000152	39.9988	0.0303348	0.742655	0.0408464	0.967418	0.999855		Pjv1_00000963	487.826	0.541212	0.217752	2.48545	0.0129387	0.641486
Pjv1_00001845	1427.66	-0.0238501	0.179095	-0.13317	0.894059	0.999999		Pjv1_00000153	745.844	0.235765	0.243013	0.970174	0.33196	0.999855		Pjv1_00002823	340.411	0.481612	0.193481	2.48919	0.0128034	0.641486
Pjv1_00001846	1514.89	-0.00322451	0.524013	-0.00615348	0.99509	0.999999		Pjv1_00000154	883.448	0.0108535	0.292631	0.0370893	0.970414	0.999855		Pjv1_00012951	243.294	0.985936	0.39654	2.48635	0.0129062	0.641486
Pjv1_00001847	10.1473	-0.536166	0.82685	-0.648444	0.516698	0.999999		Pjv1_00000155	9.47594	0.72159	1.21237	0.595188	0.551718	0.999855		Pjv1_00001873	789.904	0.521508	0.208875	2.49674	0.0125341	0.641486
Pjv1_00001848	68.7603	0.355128	0.417608	0.850385	0.395111	0.999999		Pjv1_00000156	15.0841	0.706714	0.668466	1.05722	0.290412	0.999855		Pjv1_00004149	38.7951	1.5271	0.614946	2.48331	0.0130167	0.641486
Pjv1_00001849	217.916	0.151806	0.212857	0.713184	0.475732	0.999999		Pjv1_00000157	3.86217	0.2996	1.2913	0.232015	0.816526	0.999855		Pjv1_00019910	6001.45	0.52299	0.209895	2.49167	0.0127143	0.641486
Pjv1_00006055	3.55569	0.722311	1.77876	0.406076	0.684687	0.999999		Pjv1_00000158	1669.13	0.113838	0.463702	0.245497	0.806071	0.999855		Pjv1_00022733	7583.12	-0.47362	0.189609	-2.49788	0.0124939	0.641486
Pjv1_00006058	7.31527	0.126709	0.86747	0.146067	0.883868	0.999999		Pjv1_00000159	2391.16	-0.152715	0.152597	-1.00077	0.316936	0.999855		Pjv1_00022693	325.9	-0.523333	0.210414	-2.48715	0.012877	0.641486
Pjv1_00006062	1.12152	0.219812	2.74406	0.0801048	0.936154	0.999999		Pjv1_00000160	439.798	-0.192436	0.183229	-1.05024	0.293606	0.999855		Pjv1_00021012	1842.46	-0.39693	0.159652	-2.48622	0.012911	0.641486
Pjv1_00006064	1011.66	-0.15526	0.22319	-0.695641	0.486653	0.999999		Pjv1_00000161	1074.96	0.117829	0.217216	0.542451	0.587508	0.999855		Pjv1_00019556	8064.09	-0.284042	0.114085	-2.48975	0.0127833	0.641486
Pjv1_00006065	405.079	0.0293661	0.244815	0.119952	0.904521	0.999999		Pjv1_00000162	15.4873	-0.0327446	0.774856	-0.0422589	0.966292	0.999855		Pjv1_00003629	15.9208	2.01686	0.808064	2.49592	0.0125632	0.641486
Pjv1_00006066	307.027	-0.307199	0.253023	-1.21412	0.224704	0.999999		Pjv1_00000164	84.5304	-0.179927	0.474773	-0.378974	0.704707	0.999855		Pjv1_00019605	11677.1	-0.595986	0.23936	-2.48992	0.0127773	0.641486
Pjv1_00006068	25.1665	0.0393216	0.843461	0.0466193	0.962817	0.999999		Pjv1_00000165	124.614	0.681325	0.349684	1.9484	0.0513667	0.999855		Pjv1_00021060	849.924	0.933343	0.375753	2.48393	0.0129941	0.641486
Pjv1_00006069	58.278	-0.536628	0.415529	-1.29143	0.196554	0.999999		Pjv1_00000166	147.424	-0.354769	0.464386	-0.763953	0.444895	0.999855		Pjv1_00018452	597.439	0.56351	0.227178	2.48047	0.0131208	0.641486
Pjv1_00006070	234.109	0.756171	0.418908	1.8051	0.0710587	0.999999		Pjv1_00000167	406.723	-0.0469832	0.22666	-0.207285	0.835787	0.999855		Pjv1_00018359	187.175	0.549171	0.219663	2.50006	0.0124171	0.641486
Pjv1_00006071	129.078	0.257459	0.400118	0.643457	0.519928	0.999999		Pjv1_00000169	120.637	-0.140935	0.340902	-0.413418	0.6793	0.999855		Pjv1_00004490	298.349	0.463545	0.185351	2.5009	0.0123879	0.641486
Pjv1_00006072	576.263	0.269382	0.304361	0.885074	0.376117	0.999999		Pjv1_00000170	107.936	-0.129197	0.271232	-0.476334	0.633836	0.999855		Pjv1_00023111	56.5952	1.05841	0.426674	2.48062	0.0131155	0.641486
Pjv1_00006073	33.1964	1.17602	1.03235	1.13916	0.254635	0.999999		Pjv1_00000171	45.9276	0.902614	0.614316	1.4693	0.141752	0.999855		Pjv1_00025509	1103.32	-1.1035	0.445146	-2.47897	0.0131763	0.641486
Pjv1_00006074	2.49071	0.0304177	1.55578	0.0195514	0.984401	0.999999		Pjv1_00000172	186.985	0.102252	0.311591	0.32816	0.74279	0.999855		Pjv1_00021990	2181.48	-0.454807	0.183179	-2.48285	0.0130335	0.641486
Pjv1_00006075	4.91081	-0.0217604	1.01079	-0.0215281	0.982824	0.999999		Pjv1_00000173	1424.58	-0.0766996	0.138086	-0.555449	0.578588	0.999855		Pjv1_00008445	94.7117	1.45982	0.587782	2.4836	0.0130061	0.641486
Pjv1_00006078	30.8282	-0.194687	0.550365	-0.353741	0.723533	0.999999		Pjv1_00000174	480.549	0.150173	0.240829	0.623566	0.532913	0.999855		Pjv1_00006817	198.497	0.533342	0.213688	2.49589	0.012564	0.641486
Pjv1_00006079	589.677	-0.0797907	0.338809	-0.235504	0.813818	0.999999		Pjv1_00000175	1235.28	-0.00737691	0.140824	-0.0523839	0.958223	0.999855		Pjv1_00005745	261.678	0.522177	0.210923	2.47568	0.0132983	0.646021
Pjv1_00006080	1036.29	-0.0106502	0.234795	-0.0453598	0.963821	0.999999		Pjv1_00000176	1462.66	0.0840854	0.13474	0.624057	0.53259	0.999855		Pjv1_00010138	339.404	-0.54749	0.221453	-2.47226	0.0134262	0.649416
Pjv1_00006082	23.0193	0.193137	0.699185	0.276231	0.782371	0.999999		Pjv1_00000177	4.51568	0.18111	1.52455	0.118795	0.905438	0.999855		Pjv1_00017005	1968.4	0.325537	0.13164	2.47294	0.0134006	0.649416
Pjv1_00006084	8.24646	-0.357906	1.17502	-0.304596	0.760674	0.999999		Pjv1_00000178	3.94228	0.0637016	1.41159	0.0451277	0.964006	0.999855		Pjv1_00011273	778.1	0.827644	0.335014	2.47048	0.0134933	0.651254
Pjv1_00006085	1311.77	0.0147807	0.147987	0.099878	0.920441	0.999999		Pjv1_00000179	1143.33	-0.0658564	0.132319	-0.497708	0.61869	0.999855		Pjv1_00028235	543.039	0.622343	0.25228	2.46688	0.0136296	0.652527
Pjv1_00006087	233.171	-0.320845	0.51307	-0.625342	0.531746	0.999999		Pjv1_00000180	120.991	0.299528	0.289303	1.03534	0.300508	0.999855		Pjv1_00027922	664.044	0.421496	0.170806	2.46768	0.013599	0.652527
Pjv1_00006089	4.94606	0.649914	1.2217	0.531974	0.594744	0.999999		Pjv1_00000181	5071.13	-0.327874	0.197538	-1.65981	0.0969532	0.999855		Pjv1_00002296	1521.75	-0.623824	0.252899	-2.46669	0.0136367	0.652527
Pjv1_00006092	821.825	0.0151038	0.180147	0.0838417	0.933182	0.999999		Pjv1_00000182	1252.05	0.00541502	0.19167	0.0282518	0.977461	0.999855		Pjv1_00029541	6.39072	-2.88551	1.1697	-2.46689	0.0136294	0.652527
Pjv1_00006094	1.15808	0.277972	3.55177	0.0782631	0.937619	0.999999		Pjv1_00000183	6.17416	-0.225956	1.19306	-0.189392	0.849786	0.999855		Pjv1_00024190	116.875	0.854827	0.346653	2.46594	0.0136653	0.652527
Pjv1_00006095	1.91645	1.46304	2.54753	0.574297	0.565767	0.999999		Pjv1_00000185	867.687	-0.0618733	0.149717	-0.413267	0.679411	0.999855		Pjv1_00000023	4384.74	-1.01585	0.412126	-2.4649	0.0137052	0.65304
Pjv1_00006096	124.185	-1.18116	1.59855	-0.738897	0.459969	0.999999		Pjv1_00000186	659.632	0.294177	0.196639	1.49603	0.134646	0.999855		Pjv1_00000098	8961.05	0.320156	0.130033	2.46212	0.0138118	0.655331
Pjv1_00006097	564.015	-2.15227	1.47371	-1.46044	0.14417	0.999999		Pjv1_00000187	391.459	0.0184186	0.172678	0.106664	0.915055	0.999855		Pjv1_00010070	53.8261	-0.915352	0.371717	-2.4625	0.0137972	0.655331
Pjv1_00006098	16.7966	-0.595908	1.48342	-0.401712	0.687896	0.999999		Pjv1_00000188	5915.33	-0.23734	0.193587	-1.22601	0.220194	0.999855		Pjv1_00007328	447.513	0.738146	0.300443	2.45685	0.014016	0.65776
Pjv1_00006099	763.449	-0.112112	0.29778	-0.376492	0.706551	0.999999		Pjv1_00000189	342.214	0.34761	0.274454	1.26655	0.205316	0.999855		Pjv1_00007951	2280.51	-0.451106	0.183619	-2.45675	0.0140199	0.65776
Pjv1_00006100	1103.51	0.0477259	0.219043	0.217884	0.82752	0.999999		Pjv1_00000190	1498.88	0.147016	0.186548	0.788086	0.430646	0.999855		Pjv1_00014717	4832.3	-0.383683	0.156026	-2.45909	0.0139289	0.65776
Pjv1_00006102	2.00338	4.23878	2.00403	2.11513	0.0344188	0.999999		Pjv1_00000191	3799.48	-0.00229912	0.135774	-0.0169335	0.98649	0.999855		Pjv1_00018062	43.672	1.85139	0.753283	2.45776	0.0139805	0.65776
Pjv1_00006104	1073.58	0.0437238	0.18149	0.240916	0.80962	0.999999		Pjv1_00000192	1210.04	-0.0538565	0.24669	-0.218316	0.827183	0.999855		Pjv1_00022831	754.859	0.684789	0.278794	2.45626	0.0140393	0.65776
Pjv1_00006105	73.4041	-0.318702	0.40478	-0.787345	0.43108	0.999999		Pjv1_00000193	604.234	-0.064852	0.148557	-0.436545	0.662441	0.999855		Pjv1_00006310	172.593	0.646884	0.263241	2.45738	0.0139954	0.65776
Pjv1_00006106	90.3088	-0.316279	0.422264	-0.749008	0.453852	0.999999		Pjv1_00000194	1609.76	0.0961508	0.165365	0.581446	0.56094	0.999855		Pjv1_00018513	25.1214	-1.71949	0.700325	-2.45528	0.0140774	0.658172
Pjv1_00006111	26.1466	-0.0881815	0.568567	-0.155094	0.876747	0.999999		Pjv1_00000196	1.77133	1.98642	2.05551	0.966388	0.33385	0.999855		Pjv1_00005194	49.5503	0.930392	0.379476	2.45178	0.0142151	0.663223
Pjv1_00006112	847.118	0.196972	0.438211	0.44949	0.653078	0.999999		Pjv1_00000197	498.315	-0.035888	0.247519	-0.144991	0.884718	0.999855		Pjv1_00006409	1442.32	-1.31445	0.536677	-2.44923	0.0143161	0.664084
Pjv1_00006113	16.5583	0.594321	0.579662	1.02529	0.305228	0.999999		Pjv1_00000198	2729.51	-0.354406	0.233867	-1.51541	0.129668	0.999855		Pjv1_00008582	290.551	-0.903083	0.368857	-2.44833	0.0143522	0.664084
Pjv1_00006116	0.513382	-0.631732	3.23584	-0.19523	0.845213	0.999999		Pjv1_00000199	657.694	0.0210167	0.180947	0.116149	0.907535	0.999855		Pjv1_00006173	222.427	0.697339	0.284756	2.4489	0.0143292	0.664084
Pjv1_00006118	1552.35	-0.0263035	0.14782	-0.177943	0.858768	0.999999		Pjv1_00000200	3.87644	-0.192404	1.5042	-0.127911	0.898219	0.999855		Pjv1_00025853	55.1079	1.27575	0.520618	2.45046	0.0142674	0.664084
Pjv1_00006121	24.1691	-0.402117	0.591381	-0.679962	0.496528	0.999999		Pjv1_00000201	4206.48	-0.11298	0.168415	-0.670842	0.502321	0.999855		Pjv1_00011383	14.35	2.56731	1.04992	2.44523	0.014476	0.664829
Pjv1_00027721	2831.14	-0.0444189	0.128409	-0.345918	0.729405	0.999999		Pjv1_00000202	2608.94	-0.0390061	0.186046	-0.209658	0.833934	0.999855		Pjv1_00012472	12117.7	-0.55146	0.225545	-2.44501	0.0144846	0.664829
Pjv1_00030138	275.725	0.033836	0.275309	0.122902	0.902185	0.999999		Pjv1_00000203	2679.85	0.256336	0.184566	1.38886	0.164875	0.999855		Pjv1_00017232	2257.8	-0.510006	0.208592	-2.44499	0.0144856	0.664829
Pjv1_00029923	418.376	-0.109413	0.193998	-0.563992	0.572759	0.999999		Pjv1_00000204	2936.65	-0.0239613	0.15589	-0.153706	0.877841	0.999855		Pjv1_00020624	283.937	-0.606818	0.248192	-2.44496	0.014487	0.664829
Pjv1_00027798	133.24	-0.0869331	0.318467	-0.272974	0.784873	0.999999		Pjv1_00000205	2236.12	0.0376773	0.195375	0.192846	0.84708	0.999855		Pjv1_00007935	91.4526	1.34731	0.551349	2.44366	0.0145393	0.665865
Pjv1_00027799	12109.3	-0.0283363	0.18618	-0.152199	0.87903	0.999999		Pjv1_00000206	216.517	-0.108254	0.247993	-0.436519	0.66246	0.999855		Pjv1_00001100	5.63696	3.03575	1.24504	2.43828	0.0147572	0.667654
Pjv1_00027800	2431.27	-0.0463377	0.164312	-0.282011	0.777935	0.999999		Pjv1_00000207	217.65	0.868192	0.397562	2.18379	0.0289778	0.999855		Pjv1_00005875	2679.82	-0.396742	0.162524	-2.44113	0.0146416	0.667654
Pjv1_00027437	426.022	-0.141493	0.296477	-0.477249	0.633185	0.999999		Pjv1_00000208	1471.98	0.132213	0.284037	0.465479	0.641588	0.999855		Pjv1_00005295	803.314	-0.580884	0.238158	-2.43907	0.0147251	0.667654
Pjv1_00027440	250.956	-0.0785827	0.515646	-0.152397	0.878874	0.999999		Pjv1_00000211	926.654	-0.117028	0.169226	-0.69155	0.48922	0.999855		Pjv1_00020453	766.515	-0.600063	0.245825	-2.44101	0.0146461	0.667654
Pjv1_00027441	2199.67	-0.128605	0.224543	-0.572743	0.566819	0.999999		Pjv1_00000212	149.164	-0.19441	0.265945	-0.731015	0.46477	0.999855		Pjv1_00003681	6.15602	2.59752	1.06437	2.44044	0.0146693	0.667654
Pjv1_00027442	549.739	-0.0872564	0.15217	-0.573414	0.566364	0.999999		Pjv1_00000213	45.1824	0.00106885	0.695275	0.0015373	0.998773	0.999855		Pjv1_00006231	38182.4	0.491842	0.201684	2.43868	0.0147411	0.667654
Pjv1_00027443	2377.91	-0.0231413	0.121045	-0.191179	0.848386	0.999999		Pjv1_00000214	6.2232	-0.289396	1.17692	-0.245892	0.805766	0.999855		Pjv1_00012706	1483.36	-0.532194	0.218597	-2.43459	0.0149087	0.673144
Pjv1_00027444	2348.12	-0.0746699	0.20754	-0.359784	0.719008	0.999999		Pjv1_00000215	1477.93	0.0348252	0.228137	0.15265	0.878674	0.999855		Pjv1_00005232	4088.98	-0.836807	0.344196	-2.43119	0.0150493	0.676764
Pjv1_00030133	447.88	-0.121274	0.24003	-0.505245	0.613387	0.999999		Pjv1_00000217	171.58	0.0158473	0.223805	0.0708085	0.94355	0.999855		Pjv1_00022026	850.475	-0.668852	0.275078	-2.4315	0.0150365	0.676764
Pjv1_00029891	29.8437	-0.260499	0.779869	-0.334029	0.738358	0.999999		Pjv1_00000218	1115.31	-0.040737	0.168239	-0.242137	0.808674	0.999855		Pjv1_00008870	74.58	0.750995	0.309013	2.4303	0.0150864	0.677073
Pjv1_00026549	2538.34	-0.0852616	0.17279	-0.493441	0.621701	0.999999		Pjv1_00000219	48.1425	-0.469214	0.80909	-0.579928	0.561963	0.999855		Pjv1_00023419	390.461	0.49634	0.204329	2.42912	0.0151354	0.677915
Pjv1_00026551	6.47903	-1.27192	0.933378	-1.3627	0.172976	0.999999		Pjv1_00000221	195.135	0.272306	0.34691	0.784946	0.432485	0.999855		Pjv1_00014790	393.323	0.408165	0.168136	2.4276	0.0151993	0.679416
Pjv1_00026553	135.436	0.179291	0.404899	0.442803	0.657908	0.999999		Pjv1_00000222	4.09268	0.501566	1.41164	0.355307	0.72236	0.999855		Pjv1_00028006	16228.2	0.394256	0.162659	2.42382	0.0153583	0.682668
Pjv1_00026266	34.6676	-0.0909086	0.422761	-0.215036	0.82974	0.999999		Pjv1_00000223	1915.33	-0.239022	0.254925	-0.937617	0.348442	0.999855		Pjv1_00008054	853.051	0.492353	0.203141	2.4237	0.0153635	0.682668
Pjv1_00026267	511.79	0.220528	0.300487	0.733901	0.463009	0.999999		Pjv1_00000224	5823.16	0.0821695	0.151095	0.543826	0.586561	0.999855		Pjv1_00018832	652.673	0.367678	0.151643	2.42463	0.0153238	0.682668
Pjv1_00029828	2.57607	2.05242	2.39547	0.856792	0.39156	0.999999		Pjv1_00000225	2784.68	-0.15596	0.132559	-1.17654	0.239381	0.999855		Pjv1_00000003	126.955	1.99614	0.825228	2.4189	0.0155675	0.688998
Pjv1_00029829	2.19758	0.204765	1.90283	0.107611	0.914304	0.999999		Pjv1_00000226	1793.54	-0.313373	0.28386	-1.10397	0.269606	0.999855		Pjv1_00024369	5.52606	2.99134	1.23633	2.41953	0.0155406	0.688998
Pjv1_00023171	17.1054	0.193148	0.523576	0.368901	0.712201	0.999999		Pjv1_00000227	9.56397	1.64642	1.1444	1.43867	0.150244	0.999855		Pjv1_00000419	855.479	0.450277	0.186501	2.41434	0.0157637	0.696309
Pjv1_00023172	29.1734	0.196669	0.815001	0.241311	0.809314	0.999999		Pjv1_00000229	183.19	0.107498	0.399874	0.26883	0.788061	0.999855		Pjv1_00018683	38.2109	-1.20812	0.500728	-2.41272	0.015834	0.698035
Pjv1_00023173	3.69692	1.43078	1.35092	1.05912	0.289547	0.999999		Pjv1_00000230	39.3732	-0.511902	0.67461	-0.758812	0.447965	0.999855		Pjv1_00013653	70.3046	0.849154	0.352493	2.409	0.0159965	0.702434
Pjv1_00023174	102.567	-0.0523159	0.364353	-0.143586	0.885828	0.999999		Pjv1_00000234	200.159	-0.4145	0.301886	-1.37304	0.169741	0.999855		Pjv1_00013998	372.631	0.522115	0.216692	2.40948	0.0159751	0.702434
Pjv1_00023175	10.5114	0.456516	1.13268	0.403041	0.686918	0.999999		Pjv1_00000236	779.442	-0.315204	0.298277	-1.05675	0.290625	0.999855		Pjv1_00006658	628.983	0.745181	0.310164	2.40254	0.0162818	0.708021
Pjv1_00023176	361.827	-0.251404	0.325684	-0.771925	0.440159	0.999999		Pjv1_00000237	881.467	0.0430348	0.166108	0.259077	0.795576	0.999855		Pjv1_00007731	1685.69	0.879306	0.365634	2.40488	0.0161778	0.708021
Pjv1_00023177	7771.08	-0.0913352	0.227189	-0.402022	0.687667	0.999999		Pjv1_00000238	1685.29	0.188986	0.18382	1.0281	0.303902	0.999855		Pjv1_00009217	463.809	0.650786	0.270745	2.40369	0.0162306	0.708021
Pjv1_00023179	1044.91	-0.0202156	0.201942	-0.100106	0.92026	0.999999		Pjv1_00000240	25.4681	0.267609	0.550524	0.486099	0.626897	0.999855		Pjv1_00018122	9.9024	-2.59014	1.07791	-2.40292	0.0162647	0.708021
Pjv1_00023180	1398.66	-0.0420612	0.176034	-0.238939	0.811153	0.999999		Pjv1_00000241	5.56075	0.131293	1.40506	0.0934427	0.925552	0.999855		Pjv1_00007209	893.011	-0.668566	0.278191	-2.40326	0.0162495	0.708021
Pjv1_00023181	18.6647	-1.52194	0.794357	-1.91594	0.0553723	0.999999		Pjv1_00000243	661.83	-0.21745	0.23336	-0.931822	0.351429	0.999855		Pjv1_00001189	790.609	0.676268	0.281841	2.39947	0.0164189	0.71122
Pjv1_00029534	326.871	-0.26562	0.32867	-0.808167	0.418995	0.999999		Pjv1_00000244	633.011	0.0449956	0.21312	0.211128	0.832788	0.999855		Pjv1_00021461	65.5935	1.07395	0.447455	2.40012	0.0163897	0.71122
Pjv1_00030337	192.687	-0.0321093	0.324524	-0.098943	0.921184	0.999999		Pjv1_00000245	3431.5	-0.0756341	0.16507	-0.458195	0.646812	0.999855		Pjv1_00004780	261.077	0.547772	0.228407	2.39823	0.0164747	0.712259
Pjv1_00026481	1.95946	-1.17299	2.44465	-0.479818	0.631357	0.999999		Pjv1_00000246	1668.99	0.00263172	0.151471	0.0173744	0.986138	0.999855		Pjv1_00013305	148.978	0.717262	0.299268	2.39672	0.0165427	0.713821
Pjv1_00026482	1.07004	-3.73356	3.95633	-0.943692	0.345327	0.999999		Pjv1_00000247	1728.9	-0.102221	0.180241	-0.567134	0.570623	0.999855		Pjv1_00020738	92.108	1.09283	0.456267	2.39515	0.0166135	0.715243
Pjv1_00026483	2800.75	-0.13898	0.134828	-1.0308	0.302636	0.999999		Pjv1_00000248	1097.35	0.0742367	0.282158	0.263103	0.792471	0.999855		Pjv1_00019736	3359.53	-0.601001	0.250984	-2.39458	0.0166395	0.715243
Pjv1_00026484	1012.45	0.284978	0.234922	1.21307	0.225102	0.999999		Pjv1_00000249	563.894	0.10805	0.190454	0.567329	0.570491	0.999855		Pjv1_00028465	49.8691	1.05191	0.440549	2.38772	0.0169532	0.718133
Pjv1_00027568	2071.07	-0.118809	0.196429	-0.604845	0.545282	0.999999		Pjv1_00000250	819.371	-0.0200463	0.234343	-0.0855429	0.93183	0.999855		Pjv1_00009484	115.175	1.00986	0.422944	2.38769	0.0169547	0.718133
Pjv1_00027570	699.528	0.0886513	0.166619	0.53206	0.594685	0.999999		Pjv1_00000251	3653.01	0.108383	0.202798	0.534438	0.593038	0.999855		Pjv1_00012329	51.5836	1.05865	0.442907	2.39023	0.0168379	0.718133
Pjv1_00027571	1029.56	0.0676088	0.193098	0.350126	0.726244	0.999999		Pjv1_00000398	18.619	-0.0226524	0.683816	-0.0331264	0.973574	0.999855		Pjv1_00029635	654.782	-0.855919	0.358054	-2.39047	0.0168268	0.718133
Pjv1_00027572	1516.62	0.081567	0.338673	0.240843	0.809677	0.999999		Pjv1_00000399	829.821	0.00930492	0.14043	0.06626	0.947171	0.999855		Pjv1_00013360	401.65	0.40226	0.168486	2.3875	0.0169633	0.718133
Pjv1_00027574	2633.87	0.0565401	0.278018	0.203369	0.838847	0.999999		Pjv1_00000400	312.515	-0.0395107	0.200592	-0.19697	0.843851	0.999855		Pjv1_00023991	133.493	0.694361	0.290319	2.39172	0.0167698	0.718133
Pjv1_00025596	511.089	-0.0863094	0.236172	-0.365452	0.714774	0.999999		Pjv1_00000402	1946.15	-0.0429629	0.153122	-0.280578	0.779034	0.999855		Pjv1_00004648	11933.1	0.448947	0.188029	2.38765	0.0169563	0.718133
Pjv1_00025597	26.2694	-1.0618	0.581655	-1.82548	0.0679285	0.999999		Pjv1_00000404	189.043	-0.214485	0.27497	-0.780031	0.435373	0.999855		Pjv1_00027511	3127.59	-0.543668	0.227662	-2.38805	0.0169382	0.718133
Pjv1_00025598	0.964277	-1.1023	3.61119	-0.305244	0.76018	0.999999		Pjv1_00000405	35.5011	0.069907	0.715761	0.097668	0.922196	0.999855		Pjv1_00010245	21.7865	2.61253	1.09828	2.37873	0.0173722	0.720463
Pjv1_00025599	1.00666	-2.59462	2.76787	-0.937406	0.34855	0.999999		Pjv1_00000406	275.41	-0.225394	0.210424	-1.07114	0.284107	0.999855		Pjv1_00013609	88.4108	-1.58388	0.665118	-2.38135	0.0172495	0.720463
Pjv1_00025600	0.708997	2.72532	3.75707	0.725383	0.468217	0.999999		Pjv1_00000407	182.907	-0.092207	0.262498	-0.351268	0.725388	0.999855		Pjv1_00029538	10220.6	0.366439	0.153795	2.38265	0.0171886	0.720463
Pjv1_00025601	2538.5	-0.117114	0.149632	-0.782677	0.433817	0.999999		Pjv1_00000408	81.658	0.265037	0.461495	0.574301	0.565764	0.999855		Pjv1_00019912	273.704	-0.731473	0.307108	-2.38181	0.0172278	0.720463
Pjv1_00025602	893.741	0.114034	0.482973	0.236109	0.813348	0.999999		Pjv1_00000409	154.408	-0.333939	0.345209	-0.967354	0.333367	0.999855		Pjv1_00018536	1583.35	-0.69457	0.29188	-2.37964	0.0173293	0.720463
Pjv1_00025604	3.12398	1.44142	1.99086	0.72402	0.469053	0.999999		Pjv1_00000410	4206.42	-0.106813	0.138037	-0.773796	0.439051	0.999855		Pjv1_00004330	2567.05	-0.643848	0.270645	-2.37894	0.0173623	0.720463
Pjv1_00025605	76.1779	0.35184	0.308874	1.1391	0.25466	0.999999		Pjv1_00000411	436.886	-0.313036	0.193967	-1.61386	0.106557	0.999855		Pjv1_00003459	5766.97	0.652601	0.273974	2.38198	0.0172197	0.720463
Pjv1_00029840	18.9415	-0.182716	0.498857	-0.36627	0.714163	0.999999		Pjv1_00000412	4706.85	0.0506934	0.150393	0.337074	0.736061	0.999855		Pjv1_00020479	368.042	0.700028	0.293679	2.38365	0.0171419	0.720463
Pjv1_00029619	1135.54	0.323806	0.293647	1.1027	0.270156	0.999999		Pjv1_00000413	740.619	0.168275	0.221423	0.759967	0.447274	0.999855		Pjv1_00000593	1215.04	0.825432	0.346569	2.38172	0.0172319	0.720463
Pjv1_00007675	3.65662	-0.976537	1.83888	-0.53105	0.595384	0.999999		Pjv1_00000415	939.016	0.121187	0.225203	0.538122	0.590493	0.999855		Pjv1_00022892	17.8285	1.72854	0.726591	2.37897	0.0173612	0.720463
Pjv1_00007677	304.741	-0.255273	0.205998	-1.2392	0.21527	0.999999		Pjv1_00000416	4603.08	-0.198876	0.147309	-1.35006	0.176995	0.999855		Pjv1_00025662	1549.92	-0.91193	0.382299	-2.38539	0.0170612	0.720463
Pjv1_00007678	700.254	0.114174	0.158028	0.722495	0.46999	0.999999		Pjv1_00000417	42.4909	-0.352172	0.624853	-0.563608	0.573021	0.999855		Pjv1_00008264	266.91	-0.706838	0.297318	-2.37738	0.017436	0.721771
Pjv1_00007680	1885.82	0.0777012	0.627469	0.123833	0.901448	0.999999		Pjv1_00000420	250.884	-0.152376	0.218201	-0.698326	0.484973	0.999855		Pjv1_00010156	2148.3	0.499229	0.210165	2.37542	0.0175291	0.723043
Pjv1_00007682	0.623061	2.55436	3.97008	0.643403	0.519963	0.999999		Pjv1_00000421	804.525	0.0194121	0.2734	0.0710025	0.943396	0.999855		Pjv1_00021759	2.56786	-4.75679	2.00254	-2.37537	0.0175312	0.723043
Pjv1_00007683	0.535018	-2.70812	4.00672	-0.675894	0.499108	0.999999		Pjv1_00000423	21.5817	0.741988	0.642184	1.15541	0.247921	0.999855		Pjv1_00026561	702.057	0.429949	0.181396	2.37023	0.0177772	0.729328
Pjv1_00007684	506.231	-0.176864	0.57839	-0.305787	0.759767	0.999999		Pjv1_00000424	206.377	0.173792	0.239622	0.725276	0.468283	0.999855		Pjv1_00028859	1927.61	0.655612	0.276665	2.3697	0.0178027	0.729328
Pjv1_00007687	1270.06	-0.125786	0.217873	-0.577339	0.563711	0.999999		Pjv1_00000425	48.4957	-0.0266662	0.385677	-0.0691413	0.944877	0.999855		Pjv1_00002819	79.9751	-1.90617	0.804473	-2.36946	0.0178139	0.729328
Pjv1_00007688	827.181	-0.0187435	0.209167	-0.0896106	0.928597	0.999999		Pjv1_00000426	5756.4	-0.091077	0.333698	-0.272932	0.784905	0.999855		Pjv1_00004617	7073.69	-0.739015	0.311702	-2.3709	0.0177448	0.729328
Pjv1_00007689	524.666	0.159913	0.262841	0.6084	0.542922	0.999999		Pjv1_00000427	362.385	0.0378515	0.181057	0.209059	0.834402	0.999855		Pjv1_00025050	7394.14	-0.529365	0.223508	-2.36844	0.0178634	0.730018
Pjv1_00007690	3846.8	-0.0796588	0.245833	-0.324036	0.745911	0.999999		Pjv1_00000428	25847.7	-0.00144279	0.25262	-0.00571132	0.995443	0.999855		Pjv1_00021794	441.257	-0.694434	0.293369	-2.3671	0.0179281	0.731328
Pjv1_00007691	1144.38	0.0675085	0.180881	0.373221	0.708984	0.999999		Pjv1_00000429	66.2899	-0.327675	0.539215	-0.607689	0.543394	0.999855		Pjv1_00007889	25886.4	-0.537432	0.227694	-2.36032	0.018259	0.738601
Pjv1_00007692	1804.41	-0.27185	0.308951	-0.879913	0.378906	0.999999		Pjv1_00000430	16231.4	0.152865	0.124585	1.22699	0.219825	0.999855		Pjv1_00010879	326.278	0.699287	0.296202	2.36084	0.0182334	0.738601
Pjv1_00007693	3815.83	0.0103811	0.192152	0.0540251	0.956915	0.999999		Pjv1_00000431	2200.5	0.164308	0.138994	1.18213	0.237156	0.999855		Pjv1_00029455	22.0828	1.71996	0.728772	2.36007	0.0182713	0.738601
Pjv1_00007694	2915.82	-0.0963058	0.178192	-0.540461	0.588879	0.999999		Pjv1_00000432	1869.66	0.0157337	0.151158	0.104088	0.917099	0.999855		Pjv1_00003320	1540.97	-0.680275	0.28821	-2.36034	0.0182581	0.738601
Pjv1_00007695	8002.93	-0.184238	0.265657	-0.693517	0.487985	0.999999		Pjv1_00000433	343.864	-0.0117326	0.228643	-0.0513143	0.959075	0.999855		Pjv1_00003244	125.211	-1.16644	0.494069	-2.36088	0.0182317	0.738601
Pjv1_00007696	1.90946	0.932588	2.41078	0.386841	0.698874	0.999999		Pjv1_00000435	1.60344	-0.930263	2.07454	-0.448418	0.653851	0.999855		Pjv1_00006020	1697.96	0.485743	0.205906	2.35906	0.0183214	0.739041
Pjv1_00007698	9.94988	1.07415	1.23362	0.870724	0.383905	0.999999		Pjv1_00000437	1234.28	0.142318	0.205007	0.69421	0.487551	0.999855		Pjv1_00001294	1740.19	0.632705	0.268346	2.3578	0.0183837	0.739041
Pjv1_00007700	13.204	0.293533	0.935455	0.313787	0.753683	0.999999		Pjv1_00000438	4711.61	0.110797	0.21931	0.505208	0.613413	0.999855		Pjv1_00007656	182.416	-0.676837	0.287151	-2.35707	0.0184195	0.739041
Pjv1_00007702	2269	-0.0520717	0.169211	-0.307732	0.758286	0.999999		Pjv1_00000440	182.93	-0.0836529	0.275201	-0.30397	0.76115	0.999855		Pjv1_00014523	2869.07	-0.631457	0.267942	-2.35669	0.0184385	0.739041
Pjv1_00007704	1096.01	-0.198423	0.47222	-0.420191	0.674346	0.999999		Pjv1_00000444	148.067	0.0609522	0.314399	0.193869	0.846279	0.999855		Pjv1_00025009	198.582	0.789663	0.335097	2.35652	0.0184471	0.739041
Pjv1_00007707	2775.83	-0.210994	0.277916	-0.759201	0.447732	0.999999		Pjv1_00000445	1620.93	-0.108104	0.287878	-0.37552	0.707274	0.999855		Pjv1_00005946	115.95	1.44138	0.61243	2.35355	0.0185952	0.740936
Pjv1_00007708	5198.2	-0.122426	0.326759	-0.374668	0.707907	0.999999		Pjv1_00000446	1181.69	0.0118142	0.169192	0.0698271	0.944331	0.999855		Pjv1_00003680	216.741	0.655287	0.278326	2.35439	0.0185534	0.740936
Pjv1_00007709	2524.78	-0.0269653	0.249319	-0.108156	0.913872	0.999999		Pjv1_00000447	376.724	0.0742196	0.300602	0.246903	0.804983	0.999855		Pjv1_00021857	93.2987	0.672853	0.285965	2.35292	0.0186268	0.740936
Pjv1_00007710	19.4289	-0.702165	0.551108	-1.2741	0.202629	0.999999		Pjv1_00000448	230.968	-0.243728	0.203444	-1.19801	0.230913	0.999855		Pjv1_00019308	908.001	-0.469331	0.199366	-2.35412	0.0185666	0.740936
Pjv1_00007711	239.111	-0.0694268	0.196011	-0.354199	0.723189	0.999999		Pjv1_00000449	2.80183	0.0230074	1.78693	0.0128753	0.989727	0.999855		Pjv1_00013944	151.591	0.767787	0.326797	2.34943	0.0188022	0.745265
Pjv1_00007712	746.078	0.106765	0.22989	0.464419	0.642348	0.999999		Pjv1_00000451	168.144	0.00691064	0.610337	0.0113227	0.990966	0.999855		Pjv1_00022898	707.703	-0.458982	0.195348	-2.34956	0.0187956	0.745265
Pjv1_00007713	1466.7	-0.163588	0.168231	-0.972402	0.330851	0.999999		Pjv1_00000452	679.91	-0.164799	0.159703	-1.03191	0.302113	0.999855		Pjv1_00014914	9168.1	-0.59924	0.255156	-2.34853	0.0188477	0.74575
Pjv1_00007714	2234.51	-0.0312188	0.147475	-0.211689	0.832349	0.999999		Pjv1_00000453	622.476	-0.198281	0.197396	-1.00448	0.315146	0.999855		Pjv1_00003079	424.763	1.04574	0.445528	2.34718	0.018916	0.745807
Pjv1_00007715	2781.48	-0.150175	0.364057	-0.412503	0.679971	0.999999		Pjv1_00000454	75.0399	0.194636	0.346028	0.562486	0.573785	0.999855		Pjv1_00016149	2587.61	-0.376842	0.160561	-2.34703	0.0189235	0.745807
Pjv1_00007716	46.0236	-0.170519	0.41218	-0.4137	0.679094	0.999999		Pjv1_00000455	40.1273	-0.102304	0.423055	-0.241821	0.808919	0.999855		Pjv1_00024709	2.62824	-4.80134	2.04614	-2.34653	0.0189491	0.745807
Pjv1_00007717	2.67707	0.67383	1.91148	0.352518	0.72445	0.999999		Pjv1_00000456	432.573	0.167183	0.242926	0.688207	0.491322	0.999855		Pjv1_00007672	308.408	-0.539765	0.230531	-2.3414	0.0192116	0.754812
Pjv1_00026072	49497	0.176647	0.340163	0.519301	0.603551	0.999999		Pjv1_00000457	203.215	0.152679	0.325029	0.46974	0.638541	0.999855		Pjv1_00030168	2.56543	4.85765	2.0759	2.34002	0.0192826	0.756276
Pjv1_00026074	2934.76	0.00284877	0.175949	0.0161909	0.987082	0.999999		Pjv1_00000459	4.35987	-1.45201	1.36345	-1.06495	0.2869	0.999855		Pjv1_00006915	10.2339	3.97502	1.70338	2.33361	0.0196162	0.757482
Pjv1_00026077	1896.32	0.0280135	0.238311	0.11755	0.906424	0.999999		Pjv1_00000460	721.647	-0.466852	0.300049	-1.55592	0.119727	0.999855		Pjv1_00009589	251.688	0.472838	0.202783	2.33175	0.0197138	0.757482
Pjv1_00026079	194.654	0.174391	0.527421	0.330649	0.740909	0.999999		Pjv1_00000461	299.927	0.00386901	0.224125	0.0172627	0.986227	0.999855		Pjv1_00009834	1969.04	-0.505301	0.21662	-2.33266	0.0196658	0.757482
Pjv1_00027701	122.672	0.553585	0.590878	0.936886	0.348817	0.999999		Pjv1_00000463	315.117	0.26797	0.394856	0.678653	0.497358	0.999855		Pjv1_00028817	764.79	0.539068	0.23072	2.33646	0.0194675	0.757482
Pjv1_00027702	2827.71	0.0429411	0.150498	0.285327	0.775393	0.999999		Pjv1_00000466	3385.86	-0.100309	0.186792	-0.537007	0.591263	0.999855		Pjv1_00029517	21.4326	1.40975	0.604004	2.33402	0.0195948	0.757482
Pjv1_00027704	51.132	0.0909026	0.539954	0.168353	0.866306	0.999999		Pjv1_00000472	664.594	-0.329443	0.212083	-1.55337	0.120335	0.999855		Pjv1_00013701	19.083	1.59272	0.682473	2.33375	0.0196089	0.757482
Pjv1_00027705	7228.14	-0.0869664	0.14815	-0.587016	0.557193	0.999999		Pjv1_00000473	730.631	0.0175436	0.145284	0.120754	0.903886	0.999855		Pjv1_00002964	137.59	0.820887	0.351982	2.33218	0.0196911	0.757482
Pjv1_00027706	2369.99	-0.0823297	0.278135	-0.296006	0.767225	0.999999		Pjv1_00000474	1344.13	0.0754353	0.15107	0.499339	0.617541	0.999855		Pjv1_00002974	11784.6	-0.458263	0.196611	-2.33081	0.0197635	0.757482
Pjv1_00027707	129.704	0.242699	0.288762	0.840481	0.400639	0.999999		Pjv1_00000475	1364.73	-0.219398	0.213074	-1.02968	0.303161	0.999855		Pjv1_00014584	266.258	0.530387	0.227116	2.33532	0.0195268	0.757482
Pjv1_00027708	16.8537	0.482901	0.933081	0.517534	0.604784	0.999999		Pjv1_00000476	362.281	-0.0232721	0.222098	-0.104783	0.916548	0.999855		Pjv1_00020594	78.9204	0.856727	0.36667	2.33651	0.0194649	0.757482
Pjv1_00027709	0.719784	0.152802	3.90863	0.0390935	0.968816	0.999999		Pjv1_00000478	1026.37	0.274475	0.160437	1.71079	0.0871194	0.999855		Pjv1_00003928	3271.71	-0.354063	0.151484	-2.3373	0.0194236	0.757482
Pjv1_00027710	7527.12	0.00293099	0.15926	0.0184038	0.985317	0.999999		Pjv1_00000479	2.27183	2.33033	1.83122	1.27256	0.203176	0.999855		Pjv1_00024129	4790.32	-0.691436	0.296726	-2.33022	0.0197945	0.757482
Pjv1_00027711	8330.37	-0.0134526	0.253774	-0.0530103	0.957724	0.999999		Pjv1_00000480	1.72618	0.83423	1.79086	0.465826	0.64134	0.999855		Pjv1_00006793	1348.66	0.947776	0.406819	2.32972	0.0198207	0.757482
Pjv1_00030226	16.8809	0.282161	0.566386	0.498177	0.618359	0.999999		Pjv1_00000481	10776.1	0.0931063	0.328774	0.283192	0.777029	0.999855		Pjv1_00009392	678.825	-1.04429	0.44801	-2.33096	0.0197556	0.757482
Pjv1_00023776	2575.98	0.109682	0.169028	0.648896	0.516405	0.999999		Pjv1_00000482	1084.55	-0.0112079	0.302061	-0.0371048	0.970401	0.999855		Pjv1_00007410	1688.36	-0.629091	0.269396	-2.33519	0.0195337	0.757482
Pjv1_00023777	698.724	-0.0997548	0.246971	-0.403912	0.686277	0.999999		Pjv1_00000483	676.357	0.807644	0.33981	2.37675	0.0174658	0.999855		Pjv1_00028231	102.909	1.33773	0.574528	2.32841	0.0198905	0.757563
Pjv1_00023778	42.3777	-0.0897684	0.395746	-0.226834	0.820553	0.999999		Pjv1_00000484	3.03215	-1.35774	1.96683	-0.69032	0.489993	0.999855		Pjv1_00002358	1879.68	-0.806728	0.346413	-2.32881	0.0198693	0.757563
Pjv1_00023779	401.187	-0.0963538	0.173498	-0.55536	0.578648	0.999999		Pjv1_00000485	2.02124	1.60349	2.01475	0.795875	0.426104	0.999855		Pjv1_00013155	641.556	0.379885	0.163222	2.32742	0.0199431	0.758139
Pjv1_00023780	5.04877	-1.18185	1.16373	-1.01556	0.309837	0.999999		Pjv1_00000486	75.8066	0.256681	0.306792	0.836663	0.402782	0.999855		Pjv1_00000743	2777.81	-0.317171	0.136309	-2.32685	0.0199733	0.758139
Pjv1_00023781	411.102	-0.183273	0.406991	-0.450312	0.652486	0.999999		Pjv1_00000487	260.586	0.117713	0.229738	0.512379	0.608386	0.999855		Pjv1_00010858	1224.61	-0.633321	0.272433	-2.32468	0.020089	0.761239
Pjv1_00023782	1500.2	-0.221151	0.138096	-1.60143	0.109281	0.999999		Pjv1_00000488	1262.75	0.196537	0.176484	1.11362	0.265442	0.999855		Pjv1_00005132	2470.32	0.362471	0.156163	2.3211	0.0202813	0.765937
Pjv1_00023783	9.60495	-1.42247	0.70244	-2.02505	0.0428626	0.999999		Pjv1_00000489	8.18717	-1.19379	1.40068	-0.852298	0.394049	0.999855		Pjv1_00018496	196.428	-0.681975	0.293802	-2.3212	0.0202758	0.765937
Pjv1_00023784	44.6723	0.405591	0.42176	0.961664	0.336219	0.999999		Pjv1_00000493	8531.8	-0.130165	0.217328	-0.598931	0.549219	0.999855		Pjv1_00016433	2339.05	0.424986	0.183199	2.31981	0.0203514	0.767289
Pjv1_00023785	1.5339	-2.49488	1.95958	-1.27317	0.202959	0.999999		Pjv1_00000496	3681.2	-0.112976	0.259184	-0.435891	0.662916	0.999855		Pjv1_00007967	409.545	0.91742	0.395902	2.31729	0.0204879	0.769842
Pjv1_00023786	3387.99	0.0648238	0.110725	0.58545	0.558245	0.999999		Pjv1_00000497	3382.49	-0.157911	0.206996	-0.762871	0.44554	0.999855		Pjv1_00020946	5956.09	0.593906	0.256247	2.31771	0.0204651	0.769842
Pjv1_00023789	0.708997	2.72532	3.75707	0.725383	0.468217	0.999999		Pjv1_00000498	2741.4	-0.383331	0.268882	-1.42565	0.15397	0.999855		Pjv1_00002456	397.053	0.610151	0.263451	2.31599	0.0205586	0.771206
Pjv1_00023790	548.73	0.0635497	0.204406	0.3109	0.755877	0.999999		Pjv1_00000499	618.661	0.0882644	0.198318	0.445066	0.656272	0.999855		Pjv1_00029668	5.21567	2.9133	1.25855	2.31481	0.0206235	0.772348
Pjv1_00030070	125.009	-0.00392498	0.484979	-0.00809311	0.993543	0.999999		Pjv1_00000500	66.9356	-0.612327	0.535979	-1.14245	0.253269	0.999855		Pjv1_00028171	346.277	0.516756	0.223862	2.30836	0.0209789	0.777362
Pjv1_00029942	24.6142	0.39941	1.07971	0.369924	0.711439	0.999999		Pjv1_00000501	306.588	0.0509638	0.300218	0.169756	0.865202	0.999855		Pjv1_00008981	406.86	0.929909	0.402612	2.30969	0.0209053	0.777362
Pjv1_00027267	194.46	0.0808374	0.206622	0.391233	0.695625	0.999999		Pjv1_00000502	151.393	0.703561	0.410414	1.71427	0.0864786	0.999855		Pjv1_00011542	290.203	-0.749482	0.324498	-2.30967	0.0209065	0.777362
Pjv1_00027268	888.577	-0.0379196	0.233553	-0.16236	0.871022	0.999999		Pjv1_00000503	306.103	1.09495	0.526311	2.08042	0.0374872	0.999855		Pjv1_00014853	126.674	-0.584138	0.252927	-2.30952	0.020915	0.777362
Pjv1_00027269	1323.77	-0.0108213	0.133941	-0.0807915	0.935608	0.999999		Pjv1_00000504	6014.18	0.25974	0.276518	0.939324	0.347565	0.999855		Pjv1_00004229	358.443	0.411681	0.178339	2.30842	0.0209759	0.777362
Pjv1_00027270	161.456	-0.0468005	0.276393	-0.169326	0.86554	0.999999		Pjv1_00000509	1038.91	0.0194769	0.141172	0.137965	0.890268	0.999855		Pjv1_00024166	402.49	0.711188	0.308144	2.30798	0.0210004	0.777362
Pjv1_00027271	208.049	0.0850628	0.295516	0.287845	0.773466	0.999999		Pjv1_00000510	91.633	-0.143414	0.295173	-0.485865	0.627063	0.999855		Pjv1_00028085	173.238	-1.54554	0.669074	-2.30997	0.0208896	0.777362
Pjv1_00027273	389.67	0.049085	0.347103	0.141413	0.887543	0.999999		Pjv1_00000511	262.78	0.527997	0.318213	1.65926	0.0970642	0.999855		Pjv1_00004241	17157.9	-0.497883	0.215879	-2.30631	0.0210933	0.779513
Pjv1_00029957	3.83784	0.741735	1.30217	0.569614	0.56894	0.999999		Pjv1_00000512	84.6337	-0.228356	0.408656	-0.558798	0.5763	0.999855		Pjv1_00007534	4489.27	-0.43556	0.189162	-2.30257	0.0213031	0.78597
Pjv1_00027347	970.339	0.195963	0.201471	0.972657	0.330724	0.999999		Pjv1_00000513	7.26316	3.16716	1.33601	2.3706	0.017759	0.999855		Pjv1_00022173	2339.53	-0.338065	0.14691	-2.30117	0.0213821	0.787585
Pjv1_00027348	1272.44	-0.193886	0.291149	-0.665936	0.505452	0.999999		Pjv1_00000514	195.869	-0.0255119	0.260505	-0.0979323	0.921986	0.999855		Pjv1_00007455	708.675	1.26627	0.550424	2.30054	0.0214175	0.787596
Pjv1_00027351	7270.83	0.01695	0.168761	0.100438	0.919997	0.999999		Pjv1_00000516	196.91	0.00847052	0.243853	0.0347361	0.97229	0.999855		Pjv1_00027239	20.6318	1.42587	0.62012	2.29934	0.0214854	0.788796
Pjv1_00027352	244.046	-0.147733	0.375325	-0.393614	0.693866	0.999999		Pjv1_00000517	5927.93	0.173084	0.202307	0.855549	0.392248	0.999855		Pjv1_00016365	33.0803	1.17582	0.511699	2.29787	0.0215691	0.790572
Pjv1_00027353	512.473	0.0206064	0.264277	0.0779727	0.93785	0.999999		Pjv1_00000518	350.162	-0.22253	0.227884	-0.976505	0.328814	0.999855		Pjv1_00018890	326.012	-0.580883	0.25326	-2.29362	0.0218121	0.797478
Pjv1_00027354	14.9811	-0.126406	0.5554	-0.227594	0.819962	0.999999		Pjv1_00000519	1619.11	0.173368	0.15957	1.08647	0.277272	0.999855		Pjv1_00007394	3588.74	-0.523182	0.228132	-2.29334	0.0218287	0.797478
Pjv1_00027355	307.737	-0.118141	0.251802	-0.469181	0.63894	0.999999		Pjv1_00000520	2826.05	0.306757	0.204411	1.50069	0.133437	0.999855		Pjv1_00024757	1478.61	0.331768	0.144741	2.29215	0.0218968	0.798662
Pjv1_00027356	305.2	-0.0158159	0.205678	-0.0768964	0.938706	0.999999		Pjv1_00000521	45.0696	0.630116	0.50775	1.241	0.214607	0.999855		Pjv1_00029291	774.528	0.409524	0.178784	2.2906	0.0219864	0.799328
Pjv1_00027357	500.365	0.0929865	0.270036	0.344349	0.730584	0.999999		Pjv1_00000522	1112.7	0.0812933	0.162051	0.501654	0.615911	0.999855		Pjv1_00022709	838.731	-0.787015	0.343518	-2.29105	0.0219608	0.799328
Pjv1_00029935	994.977	0.132447	0.197288	0.671341	0.502003	0.999999		Pjv1_00000523	368.208	0.286593	0.327051	0.876293	0.380871	0.999855		Pjv1_00008660	464.429	-0.550168	0.240515	-2.28745	0.0221694	0.802559
Pjv1_00026669	999.342	-0.0151048	0.200552	-0.0753158	0.939963	0.999999		Pjv1_00000524	5721.03	-0.0775144	0.151533	-0.511536	0.608976	0.999855		Pjv1_00003481	3176.34	0.390494	0.170689	2.28775	0.022152	0.802559
Pjv1_00026671	1672.59	-0.190915	0.327887	-0.582257	0.560394	0.999999		Pjv1_00000525	604.923	-0.227104	0.168195	-1.35024	0.17694	0.999855		Pjv1_00025946	2707.92	0.555532	0.242885	2.28722	0.0221828	0.802559
Pjv1_00026672	9146.24	0.0807713	0.364442	0.22163	0.824602	0.999999		Pjv1_00000526	4.96739	-1.46264	1.23741	-1.18201	0.237201	0.999855		Pjv1_00002975	1717.78	-0.586223	0.256537	-2.28514	0.0223047	0.805666
Pjv1_00026605	741.652	-0.0299935	0.32391	-0.0925981	0.926223	0.999999		Pjv1_00000527	865.457	-0.188884	0.277912	-0.679655	0.496723	0.999855		Pjv1_00007001	59.2871	1.1466	0.502456	2.28199	0.0224897	0.808438
Pjv1_00030171	4.45912	1.00413	1.41969	0.707287	0.479388	0.999999		Pjv1_00000528	1860.16	-0.209316	0.198467	-1.05466	0.291579	0.999855		Pjv1_00009285	24.2253	2.51907	1.10361	2.28257	0.0224559	0.808438
Pjv1_00028201	546.312	-0.0739561	0.182027	-0.406292	0.684528	0.999999		Pjv1_00000529	701.324	-0.214126	0.239993	-0.892219	0.372276	0.999855		Pjv1_00011944	533.792	0.465081	0.203697	2.2832	0.0224184	0.808438
Pjv1_00028203	1.68022	-1.17662	1.9721	-0.596633	0.550752	0.999999		Pjv1_00000530	324.24	0.00716458	0.205586	0.0348496	0.9722	0.999855		Pjv1_00014202	427.658	0.962298	0.422029	2.28017	0.0225975	0.811012
Pjv1_00030060	355.214	-0.085478	0.22441	-0.3809	0.703277	0.999999		Pjv1_00001789	122.209	-0.520886	0.329585	-1.58043	0.114008	0.999855		Pjv1_00012740	62.9587	-0.828185	0.364088	-2.27468	0.0229249	0.81551
Pjv1_00030105	185.907	-0.32762	0.245995	-1.33181	0.182921	0.999999		Pjv1_00001790	568.362	0.0885847	0.161824	0.547415	0.584094	0.999855		Pjv1_00015418	2252.54	-0.641392	0.281856	-2.2756	0.0228697	0.81551
Pjv1_00026455	913.836	-0.2221	0.220628	-1.00667	0.314092	0.999999		Pjv1_00001794	545.266	0.278622	0.328167	0.849026	0.395867	0.999855		Pjv1_00017964	2351.4	0.525426	0.230836	2.27619	0.0228348	0.81551
Pjv1_00026456	8.15509	-1.08402	0.902146	-1.2016	0.229519	0.999999		Pjv1_00001795	1.8549	-2.54051	2.41821	-1.05057	0.293454	0.999855		Pjv1_00015057	494.075	0.402289	0.176876	2.27441	0.0229413	0.81551
Pjv1_00026457	1.68842	1.94369	2.42125	0.802762	0.422112	0.999999		Pjv1_00001796	2.91912	-0.051227	1.88328	-0.0272009	0.978299	0.999855		Pjv1_00023265	2466.67	-0.992883	0.436418	-2.27507	0.0229015	0.81551
Pjv1_00026458	963.676	-0.114015	0.188856	-0.60371	0.546036	0.999999		Pjv1_00001797	2549.21	0.0472696	0.132962	0.355512	0.722206	0.999855		Pjv1_00022605	1252.08	0.425305	0.186907	2.27549	0.0228763	0.81551
Pjv1_00026459	2858.29	-0.011044	0.125555	-0.0879615	0.929907	0.999999		Pjv1_00001798	2125.72	-0.0685543	0.199673	-0.343333	0.731348	0.999855		Pjv1_00022844	2832.39	-1.14244	0.503133	-2.27066	0.0231676	0.822248
Pjv1_00026460	1819.16	-0.108209	0.148044	-0.730926	0.464824	0.999999		Pjv1_00001799	397.654	-0.12462	0.195363	-0.637888	0.523546	0.999855		Pjv1_00010259	7903.17	-0.405332	0.178798	-2.26699	0.0233908	0.827932
Pjv1_00026461	64.7129	-0.25329	0.379747	-0.666996	0.504774	0.999999		Pjv1_00001801	36.8014	0.134329	0.652002	0.206026	0.836771	0.999855		Pjv1_00012388	4936.67	-0.383282	0.169174	-2.26561	0.0234753	0.827932
Pjv1_00026462	227.871	-0.373646	0.242001	-1.54398	0.122592	0.999999		Pjv1_00001803	288.186	-0.0406301	0.260062	-0.156232	0.87585	0.999855		Pjv1_00014069	5006.1	-0.782684	0.345464	-2.2656	0.0234756	0.827932
Pjv1_00029428	428.502	0.0125142	0.302805	0.0413275	0.967035	0.999999		Pjv1_00001804	142.419	-0.190693	0.232596	-0.819848	0.412303	0.999855		Pjv1_00030276	1630.62	-0.528134	0.233045	-2.26623	0.0234376	0.827932
Pjv1_00029429	401.836	0.164841	0.311935	0.528447	0.597189	0.999999		Pjv1_00001807	69.5287	0.181962	0.391754	0.464481	0.642304	0.999855		Pjv1_00009688	10673.7	-0.452659	0.199954	-2.26382	0.0235853	0.829187
Pjv1_00026629	7122.65	-0.0761533	0.199793	-0.381161	0.703084	0.999999		Pjv1_00001809	1995.88	0.282498	0.229179	1.23265	0.217706	0.999855		Pjv1_00021556	489.802	-0.407915	0.180182	-2.2639	0.0235804	0.829187
Pjv1_00029640	21.1583	-0.61004	0.542797	-1.12388	0.261063	0.999999		Pjv1_00001810	196.623	0.515426	0.243226	2.11912	0.03408	0.999855		Pjv1_00003165	381.562	1.004	0.444083	2.26084	0.0237692	0.8293
Pjv1_00029642	2.33106	0.875368	1.85204	0.472652	0.636462	0.999999		Pjv1_00001811	64.5005	0.030371	0.368227	0.0824791	0.934266	0.999855		Pjv1_00020058	3498.96	-0.415945	0.183964	-2.26102	0.0237582	0.8293
Pjv1_00011046	2636.03	-0.163199	0.267019	-0.611191	0.541073	0.999999		Pjv1_00001812	902.273	0.0520719	0.205415	0.253497	0.799884	0.999855		Pjv1_00025024	615.95	-0.652803	0.288721	-2.26102	0.0237581	0.8293
Pjv1_00011047	859.71	0.147639	0.148372	0.995063	0.319705	0.999999		Pjv1_00001813	27.8062	0.730563	0.688331	1.06135	0.288529	0.999855		Pjv1_00000629	110.277	-0.995412	0.440298	-2.26077	0.0237736	0.8293
Pjv1_00011048	179.835	-0.279153	0.329571	-0.847017	0.396986	0.999999		Pjv1_00001816	390.324	0.353492	0.240809	1.46793	0.142122	0.999855		Pjv1_00024941	16001.3	0.487698	0.21569	2.2611	0.0237529	0.8293
Pjv1_00011049	474.898	0.283424	0.66445	0.426554	0.669704	0.999999		Pjv1_00001819	1.81982	0.646091	1.70203	0.3796	0.704243	0.999855		Pjv1_00013485	1084.17	-0.497299	0.220227	-2.25811	0.0239386	0.83246
Pjv1_00011050	763.651	-0.0516869	0.180747	-0.285963	0.774907	0.999999		Pjv1_00001822	737.342	0.119931	0.161323	0.743423	0.457225	0.999855		Pjv1_00004007	1074.83	0.60991	0.270095	2.25813	0.0239376	0.83246
Pjv1_00011051	606.082	0.540948	0.46796	1.15597	0.247693	0.999999		Pjv1_00001825	4.4535	0.578125	1.30456	0.443156	0.657653	0.999855		Pjv1_00013821	72.7948	-1.48871	0.659589	-2.25702	0.024007	0.833544
Pjv1_00011052	395.713	0.172255	0.201797	0.853606	0.393323	0.999999		Pjv1_00001830	113.075	0.0821997	0.248084	0.331338	0.740389	0.999855		Pjv1_00011065	1634.48	0.374188	0.165892	2.25561	0.0240952	0.835053
Pjv1_00011053	24.6319	0.216315	0.729131	0.296675	0.766715	0.999999		Pjv1_00001832	204.983	0.0793132	0.212381	0.373448	0.708815	0.999855		Pjv1_00001892	418.081	0.623332	0.276479	2.25454	0.0241623	0.835053
Pjv1_00011054	3.06593	0.346409	1.46201	0.23694	0.812703	0.999999		Pjv1_00001833	2128.04	0.187247	0.117879	1.58847	0.112181	0.999855		Pjv1_00013879	2966.27	-0.307595	0.136426	-2.25466	0.0241546	0.835053
Pjv1_00011055	5544.22	-0.0249562	0.2231	-0.111861	0.910934	0.999999		Pjv1_00001837	22.2359	-0.555326	0.715864	-0.775742	0.437901	0.999855		Pjv1_00015903	2765.66	-0.44578	0.197951	-2.25198	0.0243239	0.839341
Pjv1_00011056	702.832	-0.150003	0.147431	-1.01744	0.308944	0.999999		Pjv1_00001838	123.206	0.324928	0.321198	1.01161	0.311723	0.999855		Pjv1_00028010	192.249	0.812711	0.361086	2.25074	0.0244019	0.840414
Pjv1_00011057	30.8535	0.566441	0.509381	1.11202	0.266131	0.999999		Pjv1_00001840	15.2207	-0.354581	0.880983	-0.402483	0.687328	0.999855		Pjv1_00024427	473.86	0.582812	0.258993	2.2503	0.02443	0.840414
Pjv1_00011058	4383.6	-0.0688192	0.152714	-0.450643	0.652247	0.999999		Pjv1_00001842	674.919	0.153066	0.226365	0.676191	0.49892	0.999855		Pjv1_00011633	175.212	-0.55148	0.245257	-2.24858	0.0245394	0.841593
Pjv1_00011059	87.214	0.0141357	0.741582	0.0190616	0.984792	0.999999		Pjv1_00001844	3.08051	-1.54722	1.51901	-1.01857	0.308407	0.999855		Pjv1_00019521	1799.26	0.429231	0.19084	2.24916	0.0245024	0.841593
Pjv1_00011060	2024.91	-0.0472856	0.137313	-0.344363	0.730573	0.999999		Pjv1_00001845	1053.26	0.103703	0.164464	0.630551	0.528334	0.999855		Pjv1_00014990	57.4889	-0.875702	0.389687	-2.24719	0.0246278	0.842045
Pjv1_00011061	1452.42	-0.0362579	0.139001	-0.260846	0.794211	0.999999		Pjv1_00001846	855.362	0.0158848	0.933058	0.0170245	0.986417	0.999855		Pjv1_00026046	10171.5	-0.430196	0.191431	-2.24727	0.024623	0.842045
Pjv1_00011062	253.186	-0.0291842	0.305656	-0.0954804	0.923933	0.999999		Pjv1_00001847	4.57174	-0.197697	1.08316	-0.18252	0.855175	0.999855		Pjv1_00012774	139.554	0.603398	0.268884	2.24408	0.0248272	0.847568
Pjv1_00011063	397.626	-0.457352	0.567004	-0.806612	0.41989	0.999999		Pjv1_00001848	66.0057	-0.358391	0.372903	-0.961083	0.33651	0.999855		Pjv1_00006693	23090.1	-0.997265	0.444791	-2.2421	0.0249552	0.85064
Pjv1_00011064	237.104	0.00559479	0.290748	0.0192427	0.984647	0.999999		Pjv1_00001849	227.948	-0.0340815	0.272599	-0.125024	0.900504	0.999855		Pjv1_00020171	387.919	0.449688	0.200694	2.24066	0.0250481	0.852512
Pjv1_00011065	1252.18	0.116498	0.300355	0.387867	0.698114	0.999999		Pjv1_00006055	16.0153	0.810385	0.786251	1.0307	0.302684	0.999855		Pjv1_00013453	341.178	0.621802	0.277615	2.2398	0.0251037	0.853108
Pjv1_00011067	413.346	0.311854	0.35278	0.883988	0.376703	0.999999		Pjv1_00006058	25.5024	-0.914268	1.02013	-0.896226	0.370132	0.999855		Pjv1_00018527	153.811	0.498603	0.222897	2.23693	0.0252911	0.855662
Pjv1_00011068	14.5566	-0.480075	0.756264	-0.634799	0.52556	0.999999		Pjv1_00006062	4.82339	-2.23967	1.67944	-1.33358	0.182341	0.999855		Pjv1_00004368	626.079	-1.14439	0.511485	-2.23739	0.0252612	0.855662
Pjv1_00011069	166.917	-0.28931	0.227743	-1.27033	0.203966	0.999999		Pjv1_00006064	676.432	0.0644269	0.164458	0.391752	0.695241	0.999855		Pjv1_00025251	86.3198	1.06139	0.474492	2.23689	0.0252935	0.855662
Pjv1_00011070	12049.3	0.0315802	0.261204	0.120902	0.903768	0.999999		Pjv1_00006065	340.522	0.123211	0.222929	0.552693	0.580474	0.999855		Pjv1_00012456	6299.16	-0.493956	0.221067	-2.23442	0.0254553	0.859836
Pjv1_00011071	583.86	0.137658	0.287327	0.479098	0.631869	0.999999		Pjv1_00006066	237.836	0.334208	0.250424	1.33457	0.182017	0.999855		Pjv1_00006424	10281.6	-0.504816	0.226034	-2.23337	0.0255246	0.860879
Pjv1_00011072	79.2225	-0.43304	0.271517	-1.59489	0.110737	0.999999		Pjv1_00006068	25.8853	-0.333894	0.659342	-0.506405	0.612572	0.999855		Pjv1_00008977	3529.55	0.36493	0.163491	2.23211	0.0256075	0.862378
Pjv1_00011073	756.756	0.104065	0.177392	0.586641	0.557445	0.999999		Pjv1_00006069	73.4663	0.266439	0.498126	0.534883	0.592731	0.999855		Pjv1_00012210	379.992	-0.578896	0.259465	-2.23111	0.0256735	0.863301
Pjv1_00011074	316.119	-0.288101	0.238085	-1.21008	0.226249	0.999999		Pjv1_00006070	259.219	0.0449379	0.274288	0.163834	0.869861	0.999855		Pjv1_00000238	1327.93	0.407661	0.182826	2.22977	0.0257625	0.864995
Pjv1_00011075	1.80677	-0.93095	2.00346	-0.464671	0.642167	0.999999		Pjv1_00006071	123.94	0.354522	0.288954	1.22691	0.219855	0.999855		Pjv1_00003950	3412.96	-0.355963	0.159698	-2.22897	0.0258158	0.865485
Pjv1_00011076	1.87331	-0.665221	1.5436	-0.430953	0.666503	0.999999		Pjv1_00006072	527.98	0.184699	0.296451	0.623033	0.533263	0.999855		Pjv1_00025789	2.35282	-4.62532	2.07765	-2.22622	0.0259992	0.869374
Pjv1_00011077	55.0256	0.0576139	0.405001	0.142256	0.886878	0.999999		Pjv1_00006073	94.4437	0.957607	0.482505	1.98466	0.0471829	0.999855		Pjv1_00008863	689.978	0.636998	0.286154	2.22607	0.0260098	0.869374
Pjv1_00011080	69.4247	0.0172165	0.600231	0.0286832	0.977117	0.999999		Pjv1_00006074	5.73551	2.24635	1.45215	1.54691	0.121884	0.999855		Pjv1_00016589	140.165	1.01956	0.458245	2.22491	0.026087	0.869374
Pjv1_00011081	1220.78	-0.14493	0.25066	-0.578192	0.563135	0.999999		Pjv1_00006075	8.9162	0.661519	0.926399	0.714076	0.47518	0.999855		Pjv1_00030030	92.1423	-1.14158	0.513051	-2.22508	0.0260758	0.869374
Pjv1_00011082	698.106	-0.249734	0.398481	-0.626714	0.530847	0.999999		Pjv1_00006078	25.7592	-1.19455	0.714095	-1.67282	0.0943627	0.999855		Pjv1_00028730	7278.97	-0.961237	0.432186	-2.22413	0.0261399	0.869694
Pjv1_00011085	840.651	-0.373759	0.389805	-0.958836	0.337641	0.999999		Pjv1_00006079	401.378	-0.0123264	0.336448	-0.0366369	0.970775	0.999855		Pjv1_00020897	87.3789	-0.649002	0.291868	-2.22362	0.0261743	0.869694
Pjv1_00011086	89.0073	-0.0941086	0.332523	-0.283014	0.777166	0.999999		Pjv1_00006080	867.91	-0.127311	0.145723	-0.873647	0.382311	0.999855		Pjv1_00005321	584.523	-0.515657	0.231997	-2.22269	0.0262369	0.870482
Pjv1_00011087	183.635	-0.0351505	0.324841	-0.108208	0.91383	0.999999		Pjv1_00006082	11.9745	-0.735347	1.07332	-0.685112	0.493273	0.999855		Pjv1_00016256	2162.32	-0.550925	0.247931	-2.2221	0.0262768	0.870516
Pjv1_00011088	404.734	0.101691	0.205144	0.495705	0.620103	0.999999		Pjv1_00006084	11.5272	-0.172039	0.711063	-0.241947	0.808821	0.999855		Pjv1_00010017	1465.2	0.632393	0.284944	2.21936	0.0264624	0.875369
Pjv1_00011089	492.208	0.704422	0.355881	1.97937	0.047774	0.999999		Pjv1_00006085	1164.76	-0.0316043	0.153232	-0.206251	0.836595	0.999855		Pjv1_00007308	1504.45	0.469775	0.211851	2.21748	0.0265905	0.875556
Pjv1_00011090	35.23	0.105097	0.702634	0.149575	0.8811	0.999999		Pjv1_00006087	181.367	-0.254979	0.411968	-0.618928	0.535964	0.999855		Pjv1_00005312	3554.52	-0.613425	0.276559	-2.21807	0.0265503	0.875556
Pjv1_00027171	1.05919	2.10133	2.16555	0.970345	0.331874	0.999999		Pjv1_00006089	3.32345	-0.108245	1.35204	-0.0800601	0.936189	0.999855		Pjv1_00023332	246.893	0.434921	0.196152	2.21727	0.0266048	0.875556
Pjv1_00027172	4.56959	-0.736831	1.13164	-0.65112	0.514969	0.999999		Pjv1_00006092	587.452	0.0573468	0.179444	0.319581	0.749286	0.999855		Pjv1_00023377	905.231	0.31464	0.141923	2.21698	0.0266244	0.875556
Pjv1_00027173	4.31212	-0.372248	1.43846	-0.258782	0.795803	0.999999		Pjv1_00006094	1.783	1.23349	3.07516	0.401115	0.688335	0.999855		Pjv1_00007695	4635.19	-0.403856	0.182294	-2.21541	0.0267318	0.875806
Pjv1_00027174	1.80677	-0.93095	2.00346	-0.464671	0.642167	0.999999		Pjv1_00006096	171.31	2.269	1.29998	1.74541	0.0809129	0.999855		Pjv1_00012499	629.261	0.487447	0.220108	2.21459	0.0267884	0.875806
Pjv1_00030304	0.945379	0.845749	3.65378	0.231472	0.816948	0.999999		Pjv1_00006098	9.30046	1.32019	1.09836	1.20197	0.229377	0.999855		Pjv1_00015765	4936.02	-0.391082	0.176554	-2.21509	0.026754	0.875806
Pjv1_00028386	1376.98	0.0525115	0.226464	0.231876	0.816635	0.999999		Pjv1_00006099	734.537	0.510117	0.254129	2.00732	0.0447158	0.999855		Pjv1_00022312	79.9603	1.03012	0.465108	2.2148	0.0267736	0.875806
Pjv1_00028388	0.633848	-0.155656	3.99772	-0.0389362	0.968941	0.999999		Pjv1_00006102	3.90011	0.888444	1.71892	0.516863	0.605252	0.999855		Pjv1_00027626	2089.79	-0.715805	0.323548	-2.21236	0.0269416	0.877664
Pjv1_00028389	226.815	-0.0356575	0.218995	-0.162823	0.870658	0.999999		Pjv1_00006104	915.435	-0.202236	0.182017	-1.11108	0.266534	0.999855		Pjv1_00002204	4096.64	-0.666026	0.301321	-2.21036	0.0270804	0.877664
Pjv1_00026749	0.51541	-0.647256	4.02412	-0.160844	0.872216	0.999999		Pjv1_00006105	66.4679	0.327186	0.346543	0.944143	0.345097	0.999855		Pjv1_00008978	4150.13	-0.374639	0.169447	-2.21095	0.0270393	0.877664
Pjv1_00026751	1290.27	-0.0333361	0.195396	-0.170608	0.864532	0.999999		Pjv1_00006106	85.3584	-0.470076	0.323544	-1.4529	0.146252	0.999855		Pjv1_00003069	521.91	0.419668	0.189841	2.21064	0.0270611	0.877664
Pjv1_00026752	648.879	0.053078	0.253817	0.209119	0.834355	0.999999		Pjv1_00006111	20.3989	0.691588	0.530884	1.30271	0.192673	0.999855		Pjv1_00016955	2405.01	-0.309662	0.140063	-2.21087	0.0270448	0.877664
Pjv1_00026753	81.4412	-0.483818	0.422836	-1.14422	0.252531	0.999999		Pjv1_00006112	731.492	0.365715	0.257126	1.42232	0.154934	0.999855		Pjv1_00024092	41.0511	1.31617	0.59474	2.21301	0.0268967	0.877664
Pjv1_00026754	1.94868	-0.181909	2.48287	-0.0732655	0.941595	0.999999		Pjv1_00006113	17.4865	-0.249202	0.6122	-0.40706	0.683964	0.999855		Pjv1_00016933	455.545	0.408634	0.185015	2.20865	0.027199	0.880235
Pjv1_00026755	585.632	-0.061683	0.265279	-0.232522	0.816133	0.999999		Pjv1_00006118	1272.3	-0.0788666	0.147324	-0.535326	0.592424	0.999855		Pjv1_00009296	5310.79	-0.564229	0.255618	-2.20731	0.0272921	0.881971
Pjv1_00026756	11.3758	1.11752	0.831947	1.34326	0.179187	0.999999		Pjv1_00006121	19.2003	0.0625709	0.717025	0.0872646	0.930461	0.999855		Pjv1_00004618	34.4993	1.00449	0.455435	2.20557	0.0274143	0.884646
Pjv1_00026758	1298.71	-0.105079	0.144835	-0.725511	0.468139	0.999999		Pjv1_00027721	1998.26	-0.0957977	0.127981	-0.748532	0.454139	0.999855		Pjv1_00001138	59.0953	-0.781164	0.354603	-2.20292	0.0276002	0.885903
Pjv1_00030009	131.367	-0.0729911	0.357967	-0.203904	0.838428	0.999999		Pjv1_00030138	237.116	-0.0464405	0.253093	-0.183492	0.854412	0.999855		Pjv1_00014961	1882.85	-0.372379	0.16908	-2.20238	0.0276384	0.885903
Pjv1_00026971	1713.41	0.035783	0.159888	0.223801	0.822912	0.999999		Pjv1_00029923	294.484	-0.117038	0.272568	-0.42939	0.667639	0.999855		Pjv1_00013839	39.002	1.3203	0.599335	2.20294	0.0275988	0.885903
Pjv1_00026973	287.781	0.0830814	0.200682	0.413995	0.678878	0.999999		Pjv1_00027798	100.659	0.383712	0.348586	1.10077	0.270997	0.999855		Pjv1_00022232	207.291	-0.466312	0.211748	-2.2022	0.0276511	0.885903
Pjv1_00026974	2752.27	0.010539	0.172087	0.0612421	0.951166	0.999999		Pjv1_00027799	9110.94	0.0835814	0.198911	0.420196	0.674343	0.999855		Pjv1_00004407	4.98005	3.07705	1.39667	2.20313	0.0275854	0.885903
Pjv1_00026975	0.511354	-0.635114	4.02483	-0.157799	0.874615	0.999999		Pjv1_00027800	1934	-0.110305	0.177403	-0.621778	0.534088	0.999855		Pjv1_00006094	12.014	3.27455	1.48861	2.19973	0.0278259	0.887694
Pjv1_00027849	8.52474	0.643761	0.81084	0.793943	0.427229	0.999999		Pjv1_00027437	250.374	0.078457	0.235475	0.333186	0.738994	0.999855		Pjv1_00029127	355.787	0.578773	0.26304	2.20033	0.0277838	0.887694
Pjv1_00027850	190.607	0.79378	0.514875	1.5417	0.123147	0.999999		Pjv1_00027440	192.635	0.429822	0.304676	1.41075	0.158319	0.999855		Pjv1_00029014	373.969	0.546333	0.24832	2.20012	0.0277984	0.887694
Pjv1_00027851	218.813	0.620083	0.486683	1.2741	0.202627	0.999999		Pjv1_00027441	1576.31	-0.134561	0.227955	-0.590296	0.554992	0.999855		Pjv1_00019382	3628.52	-0.299422	0.136196	-2.19846	0.0279162	0.888046
Pjv1_00027852	739.168	0.0630173	0.265354	0.237484	0.812281	0.999999		Pjv1_00027442	411.449	-0.122537	0.17287	-0.70884	0.478424	0.999855		Pjv1_00002126	683.054	-0.650538	0.295836	-2.19898	0.0278794	0.888046
Pjv1_00027853	497.389	0.17372	0.282755	0.614382	0.538963	0.999999		Pjv1_00027443	1860.75	-0.183088	0.15052	-1.21637	0.223843	0.999855		Pjv1_00019996	49.426	0.813575	0.370203	2.19764	0.0279745	0.888638
Pjv1_00027854	241.959	-0.0765439	0.352542	-0.21712	0.828115	0.999999		Pjv1_00027444	1728.49	-0.0928386	0.161653	-0.574308	0.565759	0.999855		Pjv1_00020043	658.086	1.00021	0.455277	2.19694	0.028025	0.888979
Pjv1_00027856	1.59954	1.8452	2.50157	0.737619	0.460746	0.999999		Pjv1_00030133	414.519	-0.406631	0.301794	-1.34738	0.177858	0.999855		Pjv1_00002031	45.1461	1.43196	0.652185	2.19563	0.0281185	0.890683
Pjv1_00029441	47.5715	-0.191566	0.483686	-0.396055	0.692064	0.999999		Pjv1_00029891	23.3472	0.232203	0.598482	0.387987	0.698026	0.999855		Pjv1_00000892	1935.91	-0.391171	0.178218	-2.1949	0.0281706	0.891075
Pjv1_00029708	1744.39	0.0388337	0.159153	0.244003	0.807229	0.999999		Pjv1_00026549	1749.98	-0.028409	0.127918	-0.222088	0.824246	0.999855		Pjv1_00028535	1265.88	0.300838	0.137214	2.19247	0.0283456	0.891296
Pjv1_00025380	27.8342	0.634957	0.666866	0.952151	0.341021	0.999999		Pjv1_00026551	7.50375	-0.177137	1.77438	-0.0998306	0.920479	0.999855		Pjv1_00007282	239.01	-0.600812	0.274088	-2.19204	0.0283766	0.891296
Pjv1_00025382	1370.19	-0.128457	0.141495	-0.907859	0.363953	0.999999		Pjv1_00026553	124.689	0.25426	0.362952	0.700532	0.483595	0.999855		Pjv1_00021272	8.2155	1.92769	0.879396	2.19206	0.028375	0.891296
Pjv1_00025383	1466.69	0.0491482	0.249969	0.196617	0.844127	0.999999		Pjv1_00026266	36.2071	-0.156648	0.48293	-0.324371	0.745657	0.999855		Pjv1_00003625	6.1562	2.61245	1.19153	2.19251	0.0283427	0.891296
Pjv1_00025384	2337.13	-0.127602	0.125514	-1.01664	0.309326	0.999999		Pjv1_00026267	462.248	0.331115	0.247287	1.33899	0.180574	0.999855		Pjv1_00005455	149.932	0.889638	0.405779	2.19242	0.0283493	0.891296
Pjv1_00025385	888.023	0.10907	0.242649	0.449497	0.653073	0.999999		Pjv1_00026271	3.42554	0.862343	1.58425	0.544324	0.586219	0.999855		Pjv1_00007911	3987.05	-0.656145	0.29957	-2.19029	0.0285031	0.891517
Pjv1_00029700	0.577995	-1.70508	4.00769	-0.425452	0.670507	0.999999		Pjv1_00029828	2.9886	1.12117	1.64217	0.682737	0.494773	0.999855		Pjv1_00000896	8915.45	-0.526971	0.240483	-2.19131	0.0284296	0.891517
Pjv1_00029872	1.28254	-1.70022	2.57255	-0.660908	0.508672	0.999999		Pjv1_00029829	1.56766	-0.993414	2.16522	-0.458805	0.646374	0.999855		Pjv1_00023648	6.57668	4.14548	1.89241	2.19059	0.0284817	0.891517
Pjv1_00024863	552.967	-0.0561108	0.176244	-0.318371	0.750204	0.999999		Pjv1_00023171	12.8076	1.13989	0.683087	1.66873	0.0951712	0.999855		Pjv1_00013475	10956.6	-1.03047	0.470899	-2.18831	0.0286472	0.894777
Pjv1_00024864	3163.59	0.0222656	0.180161	0.123587	0.901642	0.999999		Pjv1_00023172	29.8895	-0.579301	0.6992	-0.82852	0.407376	0.999855		Pjv1_00000080	3670.17	-0.314121	0.143663	-2.18651	0.0287782	0.897615
Pjv1_00024865	349.682	0.27217	0.360541	0.754894	0.450313	0.999999		Pjv1_00023173	1.98546	0.978123	2.39828	0.407843	0.683389	0.999855		Pjv1_00025814	494.382	0.389235	0.178083	2.18569	0.0288382	0.898235
Pjv1_00024866	286.548	0.0597086	0.209111	0.285536	0.775234	0.999999		Pjv1_00023174	105.65	0.161651	0.348524	0.463816	0.642779	0.999855		Pjv1_00008989	267.312	1.03636	0.475112	2.1813	0.0291615	0.906026
Pjv1_00024867	273.513	-0.267595	0.179316	-1.49231	0.135619	0.999999		Pjv1_00023176	285.362	0.316483	0.259171	1.22114	0.222035	0.999855		Pjv1_00014842	2381.35	0.349248	0.160124	2.1811	0.0291757	0.906026
Pjv1_00024869	530.406	-0.0617329	0.198059	-0.311689	0.755277	0.999999		Pjv1_00023177	4436.28	-0.0406001	0.1804	-0.225056	0.821936	0.999855		Pjv1_00029999	587.975	-0.918038	0.420994	-2.18064	0.0292097	0.906026
Pjv1_00024870	1217.9	0.0688768	0.124349	0.553901	0.579647	0.999999		Pjv1_00023179	1024.3	0.0169494	0.16422	0.103211	0.917795	0.999855		Pjv1_00016534	13142.9	0.395253	0.181436	2.17847	0.0293709	0.909765
Pjv1_00024871	0.553231	2.35985	3.97908	0.593063	0.553139	0.999999		Pjv1_00023180	1217.3	0.037826	0.140614	0.269006	0.787925	0.999855		Pjv1_00000529	1061.39	-0.458636	0.211706	-2.16639	0.0302818	0.912637
Pjv1_00024872	1898.25	0.0086507	0.150265	0.0575696	0.954092	0.999999		Pjv1_00023181	16.7342	-0.11628	0.643202	-0.180783	0.856538	0.999855		Pjv1_00005873	3971.48	-0.630983	0.290764	-2.17009	0.0300004	0.912637
Pjv1_00024873	16916	0.0233838	0.159489	0.146617	0.883434	0.999999		Pjv1_00029534	290.618	-0.00818676	0.266892	-0.0306745	0.975529	0.999855		Pjv1_00008678	1581.15	0.688975	0.316605	2.17613	0.0295456	0.912637
Pjv1_00030123	152.462	0.0876103	0.256016	0.342207	0.732195	0.999999		Pjv1_00030337	164.317	0.0369101	0.282179	0.130804	0.89593	0.999855		Pjv1_00008860	835.998	0.438425	0.201841	2.17213	0.0298455	0.912637
Pjv1_00030185	2.29431	2.45894	2.36702	1.03883	0.298882	0.999999		Pjv1_00026483	2212.39	0.198043	0.128829	1.53726	0.12423	0.999855		Pjv1_00005349	114.637	0.909277	0.418969	2.17027	0.0299863	0.912637
Pjv1_00029586	472.144	-0.0290838	0.18177	-0.160003	0.872879	0.999999		Pjv1_00026484	869.824	-0.190873	0.241893	-0.789082	0.430064	0.999855		Pjv1_00002294	4092.56	-1.05407	0.484676	-2.1748	0.0296454	0.912637
Pjv1_00027646	2476.07	-0.130414	0.221409	-0.58902	0.555848	0.999999		Pjv1_00027568	1528.92	-0.053277	0.145174	-0.366988	0.713628	0.999855		Pjv1_00008845	702.031	-0.382717	0.176849	-2.16409	0.0304573	0.912637
Pjv1_00027647	843.948	0.0958783	0.350094	0.273864	0.784189	0.999999		Pjv1_00027570	568.923	0.0555377	0.20316	0.273369	0.784569	0.999855		Pjv1_00029450	608.718	-0.683533	0.315275	-2.16805	0.0301549	0.912637
Pjv1_00027648	1.76925	0.206585	2.05196	0.100677	0.919807	0.999999		Pjv1_00027571	987.036	0.0548767	0.175673	0.31238	0.754752	0.999855		Pjv1_00017097	26.354	1.58601	0.732428	2.16541	0.0303563	0.912637
Pjv1_00026583	90.0593	-0.212493	0.356633	-0.59583	0.551288	0.999999		Pjv1_00027572	1389.31	0.0895875	0.194363	0.46093	0.644849	0.999855		Pjv1_00016620	439.651	0.71762	0.331816	2.16271	0.0305639	0.912637
Pjv1_00026585	0.723839	0.140526	3.90307	0.0360041	0.971279	0.999999		Pjv1_00027574	2643.9	0.0285806	0.128904	0.22172	0.824532	0.999855		Pjv1_00017664	3268.85	-0.362745	0.167713	-2.16289	0.0305494	0.912637
Pjv1_00025896	2750.19	-0.0361467	0.15287	-0.236453	0.813081	0.999999		Pjv1_00025596	416.68	-0.214196	0.23045	-0.929468	0.352646	0.999855		Pjv1_00014617	828.272	0.486412	0.223536	2.17599	0.0295558	0.912637
Pjv1_00025897	1460.65	0.0284976	0.195052	0.146103	0.88384	0.999999		Pjv1_00025597	24.4893	-0.401043	0.5134	-0.781151	0.434714	0.999855		Pjv1_00020623	634.115	0.64776	0.299371	2.16374	0.0304844	0.912637
Pjv1_00025898	1975.19	-0.0289807	0.197051	-0.147072	0.883075	0.999999		Pjv1_00025601	2043.69	-0.123839	0.141213	-0.876966	0.380505	0.999855		Pjv1_00016946	4091.85	0.527736	0.242663	2.17477	0.0296471	0.912637
Pjv1_00025900	486.698	-0.0608955	0.247334	-0.246208	0.805521	0.999999		Pjv1_00025602	619.141	0.325039	0.45941	0.707512	0.479248	0.999855		Pjv1_00016956	1654.3	0.990399	0.456233	2.17082	0.029945	0.912637
Pjv1_00025901	344.951	0.077694	0.273288	0.284293	0.776186	0.999999		Pjv1_00025605	105.891	0.00416916	0.322799	0.0129157	0.989695	0.999855		Pjv1_00023560	102.436	-0.649753	0.30011	-2.16505	0.0303839	0.912637
Pjv1_00030029	185.722	-0.131539	0.254334	-0.51719	0.605024	0.999999		Pjv1_00029840	15.9155	-0.669846	0.596228	-1.12347	0.261237	0.999855		Pjv1_00003606	319.06	-0.934443	0.429905	-2.1736	0.0297349	0.912637
Pjv1_00006403	2735.5	0.0974488	0.251399	0.387625	0.698293	0.999999		Pjv1_00029619	1264.73	0.164884	0.269378	0.612092	0.540477	0.999855		Pjv1_00019602	4.86544	2.77289	1.27863	2.16864	0.0301099	0.912637
Pjv1_00006404	375.153	0.153987	0.302133	0.509666	0.610285	0.999999		Pjv1_00007677	336.728	-0.0193768	0.209066	-0.0926823	0.926156	0.999855		Pjv1_00020395	8.3892	5.58838	2.58078	2.16538	0.0303586	0.912637
Pjv1_00006405	394.088	0.0724583	0.433398	0.167186	0.867223	0.999999		Pjv1_00007678	505.451	0.0520948	0.157246	0.331296	0.740421	0.999855		Pjv1_00030244	313.361	-0.850994	0.393004	-2.16536	0.0303605	0.912637
Pjv1_00006406	2956.16	0.135427	0.209026	0.647898	0.517051	0.999999		Pjv1_00007680	1405.46	0.196961	0.702053	0.280551	0.779055	0.999855		Pjv1_00007221	147.748	-1.06833	0.493646	-2.16416	0.0304517	0.912637
Pjv1_00006408	82.8745	0.235735	0.389407	0.605369	0.544934	0.999999		Pjv1_00007684	467.345	0.405162	0.351564	1.15246	0.249133	0.999855		Pjv1_00016548	1013.87	-0.41341	0.191087	-2.16347	0.0305051	0.912637
Pjv1_00006409	970.098	0.223248	0.356885	0.625546	0.531613	0.999999		Pjv1_00007687	1020.63	-0.0688532	0.21038	-0.327279	0.743457	0.999855		Pjv1_00021226	29.015	-1.36161	0.627729	-2.1691	0.0300749	0.912637
Pjv1_00006410	836.593	-0.115015	0.555523	-0.20704	0.835979	0.999999		Pjv1_00007688	1001.28	-0.319299	0.215135	-1.48418	0.137761	0.999855		Pjv1_00021721	1601.02	-0.50898	0.235128	-2.16469	0.0304112	0.912637
Pjv1_00006411	1241.61	0.016435	0.424635	0.0387039	0.969126	0.999999		Pjv1_00007689	483.627	0.166383	0.232312	0.716205	0.473865	0.999855		Pjv1_00004661	138.626	0.85792	0.395638	2.16844	0.0301249	0.912637
Pjv1_00006412	258.701	0.0947281	0.365716	0.259021	0.795619	0.999999		Pjv1_00007690	3075.79	-0.124434	0.141188	-0.881333	0.378137	0.999855		Pjv1_00026666	51.8805	1.33087	0.612947	2.17127	0.029911	0.912637
Pjv1_00006414	4185.89	0.035257	0.147144	0.239609	0.810634	0.999999		Pjv1_00007691	1003.18	0.000552283	0.199755	0.0027648	0.997794	0.999855		Pjv1_00025865	17769.2	0.364099	0.168314	2.16322	0.0305246	0.912637
Pjv1_00006416	1452.99	-0.0310119	0.119245	-0.26007	0.79481	0.999999		Pjv1_00007692	1345.35	-0.351652	0.239834	-1.46623	0.142585	0.999855		Pjv1_00001072	8445.14	-0.415805	0.192416	-2.16096	0.0306981	0.914208
Pjv1_00006418	121.39	0.0442708	0.293224	0.15098	0.879992	0.999999		Pjv1_00007693	3454.39	0.124531	0.251428	0.495293	0.620393	0.999855		Pjv1_00009095	107.428	-0.723716	0.334868	-2.1612	0.0306801	0.914208
Pjv1_00006419	6.74105	-0.204434	1.09882	-0.186049	0.852407	0.999999		Pjv1_00007694	2313.28	-0.109811	0.159512	-0.688422	0.491187	0.999855		Pjv1_00024687	791.548	0.558132	0.258748	2.15705	0.0310015	0.91576
Pjv1_00006420	57.963	0.0311126	0.389243	0.0799308	0.936292	0.999999		Pjv1_00007695	4581.84	-0.194	0.175191	-1.10736	0.268136	0.999855		Pjv1_00009610	409.53	-0.499842	0.23165	-2.15775	0.0309472	0.91576
Pjv1_00006422	21563.1	-0.294388	0.498751	-0.59025	0.555023	0.999999		Pjv1_00007696	2.41401	-1.3498	1.84709	-0.730769	0.464921	0.999855		Pjv1_00011668	1983.71	0.672862	0.311602	2.15936	0.0308219	0.91576
Pjv1_00006423	2025.88	-0.112626	0.292549	-0.384981	0.700251	0.999999		Pjv1_00007700	19.6162	-0.131247	0.634681	-0.206793	0.836172	0.999855		Pjv1_00005259	4338.29	-0.455169	0.211332	-2.15381	0.0312554	0.91576
Pjv1_00006424	9289.74	-0.0739246	0.231528	-0.319291	0.749506	0.999999		Pjv1_00007702	2010.62	0.00782839	0.143996	0.0543655	0.956644	0.999855		Pjv1_00013164	4252.48	-0.298133	0.138368	-2.15464	0.0311903	0.91576
Pjv1_00006426	1.63389	3.94571	2.38133	1.65694	0.097532	0.999999		Pjv1_00007704	598.678	0.700801	0.374162	1.87299	0.0610702	0.999855		Pjv1_00009695	2004.51	-0.46051	0.213339	-2.15858	0.0308827	0.91576
Pjv1_00006427	4166.16	-0.0257596	0.134182	-0.191975	0.847762	0.999999		Pjv1_00007707	2431.07	-0.201376	0.229888	-0.875977	0.381043	0.999855		Pjv1_00029629	105.812	0.835014	0.387592	2.15436	0.0312116	0.91576
Pjv1_00006428	14.8037	-0.13747	0.653017	-0.210515	0.833266	0.999999		Pjv1_00007708	3851.68	-0.169728	0.193522	-0.877047	0.380461	0.999855		Pjv1_00012407	2974.66	-0.423294	0.196605	-2.15302	0.0313174	0.91576
Pjv1_00006429	10.3039	0.949223	0.909125	1.04411	0.296436	0.999999		Pjv1_00007709	1628.82	0.120375	0.25146	0.478703	0.63215	0.999855		Pjv1_00004341	116.381	0.787752	0.365845	2.15324	0.0312998	0.91576
Pjv1_00006430	387.902	0.324442	0.336122	0.965252	0.334419	0.999999		Pjv1_00007710	10.5406	0.588115	1.0565	0.556662	0.577759	0.999855		Pjv1_00020602	13.281	1.62579	0.755285	2.15255	0.0313537	0.91576
Pjv1_00006431	1643.63	-0.0820016	0.164412	-0.498756	0.617951	0.999999		Pjv1_00007711	200.895	-0.0729314	0.293563	-0.248435	0.803798	0.999855		Pjv1_00029834	3333.98	-0.587885	0.273102	-2.15262	0.0313487	0.91576
Pjv1_00006432	83.2145	0.133271	0.605914	0.21995	0.82591	0.999999		Pjv1_00007712	636.535	-0.0391702	0.163571	-0.23947	0.810741	0.999855		Pjv1_00021803	277.968	0.503276	0.233554	2.15485	0.0311733	0.91576
Pjv1_00006433	2306.69	-0.0281371	0.144104	-0.195256	0.845193	0.999999		Pjv1_00007713	1098.35	-0.251786	0.159666	-1.57695	0.114806	0.999855		Pjv1_00006194	121.818	-1.53207	0.711787	-2.15243	0.0313636	0.91576
Pjv1_00006434	2891.78	-0.00417032	0.224167	-0.0186036	0.985157	0.999999		Pjv1_00007714	1864.82	-0.0396511	0.151661	-0.261446	0.793749	0.999855		Pjv1_00029382	5.16807	-2.73452	1.26994	-2.15326	0.0312985	0.91576
Pjv1_00006435	411.102	0.137729	0.194822	0.706948	0.479599	0.999999		Pjv1_00007715	2157.93	-0.0900153	0.174971	-0.514458	0.606932	0.999855		Pjv1_00022607	407.283	0.663369	0.307653	2.15623	0.0310658	0.91576
Pjv1_00006436	176.188	0.466294	0.519963	0.896783	0.369835	0.999999		Pjv1_00007716	46.6783	0.258738	0.475835	0.543757	0.586609	0.999855		Pjv1_00028441	515.213	0.465657	0.21645	2.15134	0.0314494	0.915878
Pjv1_00006437	1.1924	3.47784	3.94035	0.882622	0.377441	0.999999		Pjv1_00026072	64123.7	-0.00624059	0.149797	-0.0416603	0.96677	0.999855		Pjv1_00016383	25940.2	0.369453	0.17173	2.15136	0.031448	0.915878
Pjv1_00006438	55.3389	0.137373	0.398038	0.345126	0.73	0.999999		Pjv1_00026074	2526.87	-0.0402346	0.124225	-0.323885	0.746025	0.999855		Pjv1_00008710	2618.78	-0.308728	0.144362	-2.13856	0.0324713	0.916763
Pjv1_00006439	60.7784	0.00745537	0.639886	0.0116511	0.990704	0.999999		Pjv1_00026077	2287.3	0.0536816	0.18465	0.290721	0.771264	0.999855		Pjv1_00009816	139.321	0.523049	0.244058	2.14314	0.0321022	0.916763
Pjv1_00006440	57.7798	0.39296	0.409897	0.958679	0.337721	0.999999		Pjv1_00026079	154.349	0.347238	0.243034	1.42876	0.153073	0.999855		Pjv1_00028208	932.044	0.619051	0.289289	2.1399	0.0323628	0.916763
Pjv1_00006441	1534.33	-0.0114479	0.12408	-0.0922617	0.92649	0.999999		Pjv1_00027701	64.4111	0.219467	0.590273	0.371806	0.710038	0.999855		Pjv1_00008856	5032.33	-0.390926	0.181961	-2.14841	0.0316814	0.916763
Pjv1_00006442	574.684	-0.024027	0.206531	-0.116336	0.907386	0.999999		Pjv1_00027702	2146.85	0.187214	0.127546	1.46781	0.142156	0.999855		Pjv1_00010324	284.264	0.990074	0.463027	2.13826	0.0324955	0.916763
Pjv1_00006443	50.5282	-0.129256	0.514166	-0.25139	0.801513	0.999999		Pjv1_00027704	30.6838	0.588131	0.494859	1.18848	0.234644	0.999855		Pjv1_00010351	38364.4	-0.663489	0.310136	-2.13935	0.0324076	0.916763
Pjv1_00006444	540.572	-0.0254087	0.234653	-0.108282	0.913772	0.999999		Pjv1_00027705	5195.71	0.0299766	0.145244	0.206389	0.836487	0.999855		Pjv1_00001735	2.12444	4.58236	2.13477	2.14653	0.0318304	0.916763
Pjv1_00006445	387.086	-0.179709	0.342196	-0.525164	0.599469	0.999999		Pjv1_00027706	1821.91	-0.0209006	0.213736	-0.0977871	0.922101	0.999855		Pjv1_00007641	13.9912	1.5183	0.707143	2.14708	0.0317866	0.916763
Pjv1_00006446	536.83	-0.00336715	0.22913	-0.0146954	0.988275	0.999999		Pjv1_00027707	103.666	0.188415	0.272776	0.690732	0.489734	0.999855		Pjv1_00011021	1233.21	-0.500204	0.232753	-2.14908	0.0316282	0.916763
Pjv1_00006447	586.551	0.12973	0.185766	0.69835	0.484958	0.999999		Pjv1_00027708	12.1727	1.23537	0.818459	1.50938	0.131201	0.999855		Pjv1_00014646	4753.66	-0.569112	0.266145	-2.13836	0.0324879	0.916763
Pjv1_00006448	259.601	0.389974	0.294209	1.3255	0.185005	0.999999		Pjv1_00027710	5848.02	0.197429	0.217141	0.909222	0.363233	0.999855		Pjv1_00015887	497.833	-0.58654	0.272855	-2.14964	0.031584	0.916763
Pjv1_00006449	132.656	-0.0430428	0.559599	-0.0769173	0.938689	0.999999		Pjv1_00027711	6608.39	0.14561	0.291634	0.499291	0.617574	0.999855		Pjv1_00012832	1718.04	-0.683556	0.3199	-2.13678	0.0326156	0.916763
Pjv1_00006450	781.317	-0.0133196	0.159614	-0.0834489	0.933495	0.999999		Pjv1_00030226	16.4259	0.243546	0.623081	0.390874	0.695891	0.999855		Pjv1_00016486	5.29054	2.6234	1.22453	2.14236	0.0321643	0.916763
Pjv1_00006451	206.136	0.258655	0.22676	1.14065	0.254014	0.999999		Pjv1_00023776	3826.68	-0.000335618	0.154875	-0.00216702	0.998271	0.999855		Pjv1_00018749	4958.18	-0.616895	0.288484	-2.1384	0.032484	0.916763
Pjv1_00006452	917.223	0.184847	0.44307	0.417196	0.676535	0.999999		Pjv1_00023777	631.101	-0.116395	0.206088	-0.564784	0.572221	0.999855		Pjv1_00019540	804.334	-0.337217	0.157469	-2.14148	0.0322351	0.916763
Pjv1_00006453	518.096	-0.160806	0.159696	-1.00695	0.313957	0.999999		Pjv1_00023778	32.7625	-0.159552	0.438117	-0.364178	0.715725	0.999855		Pjv1_00019199	202.32	0.477939	0.223212	2.14119	0.032259	0.916763
Pjv1_00006454	569.236	0.0301498	0.202487	0.148897	0.881635	0.999999		Pjv1_00023779	343.291	0.0143923	0.193949	0.0742067	0.940846	0.999855		Pjv1_00021548	420.954	0.527003	0.246569	2.13734	0.0325701	0.916763
Pjv1_00006455	8656.21	0.0166137	0.133708	0.124254	0.901114	0.999999		Pjv1_00023780	3.25084	0.0297811	1.89513	0.0157145	0.987462	0.999855		Pjv1_00016098	6163.89	-0.99301	0.46475	-2.13666	0.032626	0.916763
Pjv1_00006456	3447.45	-0.0866154	0.248919	-0.347966	0.727866	0.999999		Pjv1_00023781	338.992	0.115107	0.324906	0.354278	0.72313	0.999855		Pjv1_00022214	1338.31	-0.398408	0.186452	-2.13678	0.0326156	0.916763
Pjv1_00006457	703.558	0.0712651	0.221755	0.321369	0.747931	0.999999		Pjv1_00023782	1195.69	-0.115961	0.136805	-0.847642	0.396638	0.999855		Pjv1_00016731	222.404	1.09999	0.512488	2.14638	0.0318427	0.916763
Pjv1_00006458	450.561	-0.194007	0.656504	-0.295515	0.767601	0.999999		Pjv1_00023783	4.85429	-0.167605	1.2147	-0.137981	0.890256	0.999855		Pjv1_00023660	114.428	0.550206	0.257303	2.13836	0.0324877	0.916763
Pjv1_00006459	3177.82	-0.137069	0.205684	-0.666404	0.505153	0.999999		Pjv1_00023784	43.3051	0.0357225	0.371174	0.0962418	0.923329	0.999855		Pjv1_00020117	247.709	-0.541943	0.253451	-2.13825	0.0324963	0.916763
Pjv1_00006460	49.8823	0.486925	0.372655	1.30664	0.191335	0.999999		Pjv1_00023786	2734.29	-0.149584	0.165003	-0.906554	0.364643	0.999855		Pjv1_00025465	35.0899	0.890075	0.415962	2.1398	0.032371	0.916763
Pjv1_00006461	80.1959	-0.0569446	0.492026	-0.115735	0.907863	0.999999		Pjv1_00023790	364.141	-0.0354028	0.173512	-0.204036	0.838325	0.999855		Pjv1_00004733	15065.8	-0.922557	0.430324	-2.14387	0.0320437	0.916763
Pjv1_00006462	294.669	0.138885	0.254529	0.545657	0.585302	0.999999		Pjv1_00030070	107.6	0.256169	0.385906	0.663813	0.50681	0.999855		Pjv1_00025172	901.294	0.332366	0.154696	2.14851	0.0316729	0.916763
Pjv1_00006463	9306.88	0.0675872	0.222357	0.303958	0.76116	0.999999		Pjv1_00029942	30.9283	-0.187357	0.570028	-0.328681	0.742397	0.999855		Pjv1_00025398	1079.64	-0.981837	0.458628	-2.14082	0.0322889	0.916763
Pjv1_00006464	1410.79	-0.15196	0.1217	-1.24864	0.211796	0.999999		Pjv1_00027267	166.943	0.013249	0.235519	0.0562546	0.955139	0.999855		Pjv1_00005708	419.124	-0.390675	0.182174	-2.14451	0.0319917	0.916763
Pjv1_00006465	219.128	0.240747	0.481653	0.499835	0.617192	0.999999		Pjv1_00027268	599.545	-0.343202	0.187449	-1.83091	0.067114	0.999855		Pjv1_00006322	270.801	-1.00572	0.469428	-2.14243	0.0321585	0.916763
Pjv1_00006466	196.075	0.38776	0.262481	1.47729	0.139598	0.999999		Pjv1_00027269	1085.69	-0.0526517	0.157035	-0.335286	0.73741	0.999855		Pjv1_00005305	714.5	0.478843	0.224421	2.13368	0.0328689	0.917828
Pjv1_00006467	103.38	0.0562554	0.464005	0.121239	0.903502	0.999999		Pjv1_00027270	129.775	0.65747	0.362426	1.81408	0.0696656	0.999855		Pjv1_00013718	140.123	0.615672	0.28849	2.13412	0.0328332	0.917828
Pjv1_00006468	687.325	-0.10013	0.208529	-0.480171	0.631106	0.999999		Pjv1_00027271	134.294	0.582806	0.298508	1.9524	0.050891	0.999855		Pjv1_00015093	15801.4	0.250655	0.117436	2.13439	0.0328111	0.917828
Pjv1_00006469	8.2923	0.0542633	0.778334	0.0697172	0.944419	0.999999		Pjv1_00027273	470.266	0.102837	0.303727	0.338584	0.734923	0.999855		Pjv1_00017663	4817.23	-0.561592	0.263047	-2.13495	0.032765	0.917828
Pjv1_00006470	612.334	0.241553	0.25199	0.958582	0.33777	0.999999		Pjv1_00029957	3.15996	0.295746	1.53267	0.192962	0.846989	0.999855		Pjv1_00004697	2875.85	0.968852	0.45378	2.13507	0.0327551	0.917828
Pjv1_00006472	948.063	-0.0367422	0.15988	-0.229811	0.818239	0.999999		Pjv1_00027347	961.694	0.141031	0.186221	0.757334	0.448849	0.999855		Pjv1_00027046	131.624	0.803657	0.377001	2.13171	0.0330304	0.920615
Pjv1_00006473	585.223	0.209951	0.349398	0.600893	0.547911	0.999999		Pjv1_00027348	907.619	-0.151601	0.200316	-0.756811	0.449163	0.999855		Pjv1_00013685	169.789	-0.801112	0.375939	-2.13097	0.033092	0.920615
Pjv1_00006474	542.608	0.0976367	0.188308	0.518494	0.604113	0.999999		Pjv1_00027351	5051.45	0.00775061	0.132145	0.0586525	0.953229	0.999855		Pjv1_00023643	497.993	0.79137	0.371316	2.13126	0.0330681	0.920615
Pjv1_00006475	6111.74	0.05328	0.286326	0.186082	0.852381	0.999999		Pjv1_00027352	226.215	0.186847	0.364484	0.512633	0.608208	0.999855		Pjv1_00028578	5.76062	2.49803	1.17324	2.12918	0.0332394	0.923059
Pjv1_00006476	5087.7	-0.0210223	0.148449	-0.141613	0.887386	0.999999		Pjv1_00027353	467.628	-0.0491566	0.164405	-0.298997	0.764942	0.999855		Pjv1_00004125	1890.37	-0.942323	0.442633	-2.1289	0.0332623	0.923059
Pjv1_00006480	3049.97	-0.081959	0.121802	-0.67289	0.501018	0.999999		Pjv1_00027354	16.0704	0.0686071	0.694574	0.0987757	0.921316	0.999855		Pjv1_00028814	580.946	0.74578	0.350398	2.12838	0.0333054	0.923111
Pjv1_00006482	439.028	0.0955407	0.147405	0.648153	0.516886	0.999999		Pjv1_00027355	283.761	-0.0192012	0.229708	-0.0835897	0.933383	0.999855		Pjv1_00003795	343.799	0.367907	0.173	2.12662	0.0334514	0.924003
Pjv1_00006483	156.286	-0.204472	0.340732	-0.600097	0.548442	0.999999		Pjv1_00027356	254.89	0.140188	0.319443	0.43885	0.660771	0.999855		Pjv1_00021839	276.911	0.435429	0.204806	2.12605	0.0334987	0.924003
Pjv1_00006484	2648.74	0.0392114	0.185749	0.211099	0.83281	0.999999		Pjv1_00027357	478.127	0.16542	0.2065	0.801065	0.423094	0.999855		Pjv1_00019320	1430.37	0.44354	0.208626	2.12601	0.0335026	0.924003
Pjv1_00006485	23.5419	0.864174	0.562652	1.53589	0.124565	0.999999		Pjv1_00029935	1430.82	0.091762	0.149653	0.613166	0.539766	0.999855		Pjv1_00023992	1525.67	-0.479405	0.225442	-2.12651	0.0334606	0.924003
Pjv1_00006487	788.176	-0.0592663	0.243852	-0.243042	0.807973	0.999999		Pjv1_00026669	790.975	0.178427	0.174355	1.02336	0.306139	0.999855		Pjv1_00016294	187.249	0.536256	0.252324	2.12526	0.0335645	0.924572
Pjv1_00006488	891.771	0.158561	0.211152	0.750932	0.452693	0.999999		Pjv1_00026671	1337.79	-0.0188705	0.319065	-0.059143	0.952838	0.999855		Pjv1_00022686	453.219	0.474282	0.223248	2.12446	0.0336315	0.92528
Pjv1_00006489	21.6942	0.372279	0.604403	0.615946	0.53793	0.999999		Pjv1_00026672	6811.34	0.170024	0.325036	0.523093	0.600909	0.999855		Pjv1_00007533	27.3927	1.06656	0.502557	2.12227	0.0338149	0.928044
Pjv1_00006490	5903.91	-0.0918801	0.165615	-0.554781	0.579044	0.999999		Pjv1_00026605	685.228	-0.0225082	0.200925	-0.112022	0.910806	0.999855		Pjv1_00011550	24.8997	1.43888	0.677972	2.12234	0.0338095	0.928044
Pjv1_00006491	2.51536	1.43583	1.74312	0.823712	0.410103	0.999999		Pjv1_00028201	434.492	-0.119581	0.210191	-0.568917	0.569412	0.999855		Pjv1_00017346	12.7359	1.44865	0.683139	2.12057	0.0339579	0.930828
Pjv1_00006492	448.678	-0.0022894	0.331717	-0.00690166	0.994493	0.999999		Pjv1_00030060	339.719	0.395033	0.282719	1.39726	0.162335	0.999855		Pjv1_00026198	384.116	0.47437	0.224088	2.11689	0.0342695	0.933061
Pjv1_00006493	7871.61	-0.0907063	0.146289	-0.620048	0.535226	0.999999		Pjv1_00030105	126.678	-0.179163	0.306239	-0.585044	0.558518	0.999855		Pjv1_00002220	9782.53	-0.655968	0.309908	-2.11665	0.0342893	0.933061
Pjv1_00006494	27.256	0.10498	0.500672	0.209678	0.833919	0.999999		Pjv1_00026455	681.726	-0.26202	0.210901	-1.24238	0.214096	0.999855		Pjv1_00009994	1226.52	0.371175	0.175287	2.11753	0.0342148	0.933061
Pjv1_00024733	4704.45	-0.282649	0.250122	-1.13005	0.258457	0.999999		Pjv1_00026456	7.37426	0.271403	0.920834	0.294737	0.768195	0.999855		Pjv1_00016106	2188.71	-0.968662	0.457606	-2.1168	0.0342765	0.933061
Pjv1_00024735	4045.61	0.0179596	0.119638	0.150117	0.880672	0.999999		Pjv1_00026458	722.345	0.0844774	0.168349	0.5018	0.615808	0.999855		Pjv1_00004992	1223.48	0.797082	0.376248	2.1185	0.0341325	0.933061
Pjv1_00024736	0.623061	2.55436	3.97008	0.643403	0.519963	0.999999		Pjv1_00026459	2364.01	-0.000519981	0.125764	-0.00413458	0.996701	0.999855		Pjv1_00008387	705.742	-0.368966	0.174142	-2.11877	0.0341102	0.933061
Pjv1_00024737	86.6692	-0.574095	0.455021	-1.26169	0.207061	0.999999		Pjv1_00026460	1525.05	-0.0990891	0.19479	-0.508697	0.610964	0.999855		Pjv1_00006919	2906.01	-0.457489	0.216415	-2.11394	0.0345201	0.933227
Pjv1_00029433	563.546	-0.123336	0.325245	-0.37921	0.704532	0.999999		Pjv1_00026461	53.9941	-0.205801	0.455575	-0.451739	0.651457	0.999855		Pjv1_00007897	5164.85	-0.647276	0.306607	-2.11109	0.0347643	0.933227
Pjv1_00026769	278.67	-0.0806251	0.461168	-0.174828	0.861215	0.999999		Pjv1_00026462	154.677	-0.208324	0.445116	-0.468022	0.639769	0.999855		Pjv1_00007960	1246.97	-0.496773	0.234989	-2.11403	0.0345128	0.933227
Pjv1_00026986	4456.57	0.152144	0.183381	0.829656	0.406733	0.999999		Pjv1_00029428	317.994	-0.0238215	0.253008	-0.0941531	0.924988	0.999855		Pjv1_00002654	252.148	0.900315	0.426171	2.11257	0.0346377	0.933227
Pjv1_00027125	1821.19	0.289367	0.196271	1.47432	0.140395	0.999999		Pjv1_00029429	446.378	0.118469	0.201533	0.58784	0.55664	0.999855		Pjv1_00004227	1614.3	-0.324045	0.153628	-2.10928	0.0349205	0.933227
Pjv1_00027126	244.511	0.0140621	0.235836	0.0596267	0.952453	0.999999		Pjv1_00026629	5346.46	0.0415446	0.1175	0.353572	0.723659	0.999855		Pjv1_00003136	79.6329	0.946949	0.448936	2.10932	0.0349171	0.933227
Pjv1_00027127	53.2961	0.0361987	0.335798	0.107799	0.914155	0.999999		Pjv1_00029640	10.4951	1.15695	1.20229	0.962294	0.335902	0.999855		Pjv1_00015043	495.609	0.85716	0.405985	2.11131	0.0347458	0.933227
Pjv1_00027128	711.608	0.0974482	0.159396	0.611361	0.540961	0.999999		Pjv1_00029642	2.0306	2.25333	2.35389	0.957279	0.338427	0.999855		Pjv1_00013336	630.996	-0.548821	0.259849	-2.11207	0.0346801	0.933227
Pjv1_00027129	374.628	0.108729	0.291264	0.373301	0.708924	0.999999		Pjv1_00011046	2249.13	-0.108629	0.168619	-0.64423	0.519426	0.999855		Pjv1_00003925	3882.61	-0.334683	0.158474	-2.11191	0.0346944	0.933227
Pjv1_00027130	953.584	0.194428	0.351168	0.553661	0.579811	0.999999		Pjv1_00011047	757.139	0.0134887	0.210741	0.0640059	0.948966	0.999855		Pjv1_00024177	12.174	-1.64298	0.778546	-2.11032	0.0348311	0.933227
Pjv1_00027131	77.1206	0.666004	0.479691	1.3884	0.165014	0.999999		Pjv1_00011049	240.47	0.108186	0.985828	0.109741	0.912615	0.999855		Pjv1_00024096	1241.54	-0.438551	0.207624	-2.11223	0.0346664	0.933227
Pjv1_00026329	71.6303	0.698881	0.479435	1.45772	0.144918	0.999999		Pjv1_00011050	575.968	-0.015256	0.165194	-0.092352	0.926418	0.999855		Pjv1_00024225	572.682	-1.1927	0.564979	-2.11106	0.0347674	0.933227
Pjv1_00026330	6395.17	-0.125104	0.391861	-0.319255	0.749533	0.999999		Pjv1_00011052	347.882	0.0470297	0.215249	0.21849	0.827047	0.999855		Pjv1_00024285	2924.03	-0.558526	0.264753	-2.10961	0.0348918	0.933227
Pjv1_00026331	5528.23	0.0618251	0.227523	0.271731	0.785829	0.999999		Pjv1_00011053	11.0944	-0.204826	0.821942	-0.249198	0.803208	0.999855		Pjv1_00000640	844.41	0.915545	0.433968	2.10971	0.0348837	0.933227
Pjv1_00026332	0.535018	-2.70812	4.00672	-0.675894	0.499108	0.999999		Pjv1_00011054	1.55026	-0.818485	2.55007	-0.320965	0.748237	0.999855		Pjv1_00026823	204.825	0.630883	0.298376	2.11439	0.0344819	0.933227
Pjv1_00026333	161.126	0.177374	0.386075	0.459429	0.645926	0.999999		Pjv1_00011055	4054.26	0.139253	0.198166	0.702711	0.482236	0.999855		Pjv1_00013652	695.761	-0.61646	0.292489	-2.10763	0.0350628	0.934304
Pjv1_00026334	973.181	-0.0516737	0.282817	-0.182711	0.855025	0.999999		Pjv1_00011056	550.101	0.0470234	0.160731	0.292559	0.769859	0.999855		Pjv1_00020873	2027.95	-0.381345	0.180958	-2.10737	0.0350859	0.934304
Pjv1_00026336	856.476	0.0684556	0.376114	0.182007	0.855577	0.999999		Pjv1_00011057	22.9998	0.349461	0.79365	0.440321	0.659705	0.999855		Pjv1_00005764	27.9478	-1.2837	0.609119	-2.10747	0.0350769	0.934304
Pjv1_00026337	141.704	-0.185991	0.470508	-0.395299	0.692622	0.999999		Pjv1_00011058	3547.62	-0.0392912	0.144212	-0.272454	0.785273	0.999855		Pjv1_00006935	294.413	0.541084	0.256964	2.10568	0.0352323	0.934899
Pjv1_00026338	1366.5	-0.0114902	0.127218	-0.0903191	0.928034	0.999999		Pjv1_00011059	99.6763	-0.391674	0.423772	-0.924257	0.355353	0.999855		Pjv1_00015540	9086.37	-0.511867	0.243117	-2.10543	0.0352536	0.934899
Pjv1_00026339	3.34821	4.99156	2.45659	2.03191	0.0421631	0.999999		Pjv1_00011060	1601.38	-0.00868004	0.160285	-0.0541538	0.956813	0.999855		Pjv1_00023276	847.59	-0.625647	0.297193	-2.10518	0.0352753	0.934899
Pjv1_00026340	2.10137	-0.685189	2.44785	-0.279914	0.779543	0.999999		Pjv1_00011061	1812.19	-0.0851348	0.201041	-0.42347	0.671953	0.999855		Pjv1_00005696	185.236	1.03465	0.491386	2.10557	0.0352415	0.934899
Pjv1_00026341	1266.67	0.062734	0.227444	0.275822	0.782685	0.999999		Pjv1_00011062	230.453	-0.154276	0.217821	-0.708268	0.478779	0.999855		Pjv1_00010407	128.568	0.946698	0.449861	2.10442	0.0353416	0.935549
Pjv1_00026342	1699.04	0.0836256	0.222666	0.375565	0.707241	0.999999		Pjv1_00011063	848.608	0.125153	0.377111	0.331873	0.739985	0.999855		Pjv1_00024682	3985.95	0.516302	0.245452	2.10348	0.0354242	0.936318
Pjv1_00026343	1776.64	-0.123818	0.158537	-0.781003	0.434801	0.999999		Pjv1_00011064	205.575	0.292381	0.281266	1.03952	0.298563	0.999855		Pjv1_00011833	77.4519	1.41085	0.670834	2.10313	0.0354542	0.936318
Pjv1_00026344	284.144	0.290679	0.207845	1.39854	0.161952	0.999999		Pjv1_00011065	1205.92	0.19768	0.136634	1.44678	0.147958	0.999855		Pjv1_00027371	1287.3	0.532749	0.253524	2.10138	0.0356079	0.93791
Pjv1_00026345	1142.04	-0.0601581	0.318918	-0.188632	0.850381	0.999999		Pjv1_00011067	414.402	-0.0228688	0.338868	-0.0674858	0.946195	0.999855		Pjv1_00003532	33.1181	0.905184	0.430931	2.10053	0.035682	0.93791
Pjv1_00026346	621.632	-0.110527	0.181433	-0.609191	0.542398	0.999999		Pjv1_00011068	12.6385	-0.406626	0.780669	-0.520869	0.602458	0.999855		Pjv1_00019209	123.241	-0.821036	0.390826	-2.10077	0.035661	0.93791
Pjv1_00026347	73.7142	-0.410373	0.496858	-0.825936	0.40884	0.999999		Pjv1_00011069	190.495	0.301643	0.223334	1.35063	0.176813	0.999855		Pjv1_00005485	3302.91	-0.29879	0.142224	-2.10084	0.0356549	0.93791
Pjv1_00026376	138.352	0.24451	0.355772	0.687265	0.491916	0.999999		Pjv1_00011070	8950.23	0.153594	0.250739	0.612567	0.540163	0.999855		Pjv1_00000008	354.767	0.417367	0.198873	2.09866	0.035847	0.93894
Pjv1_00025786	40.7022	0.303186	0.641094	0.47292	0.63627	0.999999		Pjv1_00011071	516.781	0.149511	0.240207	0.622428	0.533661	0.999855		Pjv1_00018563	3.95043	5.47384	2.60813	2.09876	0.0358383	0.93894
Pjv1_00025788	31.6591	-0.0455076	0.695587	-0.0654233	0.947837	0.999999		Pjv1_00011072	88.3035	-0.0164592	0.366258	-0.0449389	0.964156	0.999855		Pjv1_00026663	11.6412	3.43367	1.63539	2.09961	0.0357634	0.93894
Pjv1_00025789	1.46079	0.269062	1.99979	0.134545	0.892971	0.999999		Pjv1_00011073	801.504	0.0317483	0.149192	0.212801	0.831482	0.999855		Pjv1_00012379	2106.63	0.471977	0.22501	2.09758	0.035942	0.93923
Pjv1_00025791	2244.88	-0.00199607	0.246269	-0.00810524	0.993533	0.999999		Pjv1_00011074	248.831	-0.283553	0.227044	-1.24889	0.211705	0.999855		Pjv1_00021740	1732.33	0.385465	0.183745	2.09783	0.03592	0.93923
Pjv1_00025792	1494.88	0.0116108	0.371393	0.0312629	0.97506	0.999999		Pjv1_00011076	3.49543	-0.443209	1.59266	-0.278282	0.780796	0.999855		Pjv1_00001066	2325.31	-0.385709	0.184003	-2.09621	0.0360632	0.941205
Pjv1_00025794	514.297	0.0440196	0.275086	0.160021	0.872864	0.999999		Pjv1_00011077	42.0721	-0.341991	0.468189	-0.730455	0.465112	0.999855		Pjv1_00017288	117.048	1.1974	0.571339	2.09578	0.0361016	0.941205
Pjv1_00025795	2.65527	-2.61854	2.34795	-1.11525	0.264744	0.999999		Pjv1_00011080	62.8208	0.597755	0.43185	1.38417	0.166305	0.999855		Pjv1_00010479	189.394	0.722515	0.344913	2.09477	0.036191	0.941345
Pjv1_00025796	153.215	0.766281	0.747424	1.02523	0.305255	0.999999		Pjv1_00011081	960.309	-0.1243	0.171618	-0.724284	0.468891	0.999855		Pjv1_00011519	1481.21	-0.467304	0.223054	-2.09502	0.0361692	0.941345
Pjv1_00025797	1.62209	1.22013	1.98947	0.613294	0.539682	0.999999		Pjv1_00011082	448.315	0.0209904	0.335649	0.0625365	0.950136	0.999855		Pjv1_00030315	29.7827	1.28353	0.613081	2.09358	0.0362976	0.943021
Pjv1_00025798	549.381	0.0357214	0.221779	0.161068	0.87204	0.999999		Pjv1_00011085	783.534	-0.379425	0.289793	-1.3093	0.190434	0.999855		Pjv1_00006851	7369.13	-0.667071	0.31915	-2.09015	0.0366043	0.949889
Pjv1_00025799	1392.96	-0.504627	0.570129	-0.88511	0.376097	0.999999		Pjv1_00011086	78.8683	0.211078	0.405406	0.520658	0.602605	0.999855		Pjv1_00006100	1048.26	0.694391	0.332633	2.08756	0.0368374	0.951526
Pjv1_00030175	236.006	0.274551	0.265606	1.03368	0.301287	0.999999		Pjv1_00011087	157.083	-0.242817	0.297311	-0.81671	0.414094	0.999855		Pjv1_00028384	303.25	-0.406227	0.194507	-2.0885	0.0367527	0.951526
Pjv1_00026759	953.53	-0.133639	0.128148	-1.04285	0.297017	0.999999		Pjv1_00011088	347.599	-0.0200648	0.18443	-0.108793	0.913367	0.999855		Pjv1_00001600	143.456	0.712265	0.341171	2.08771	0.0368242	0.951526
Pjv1_00026760	1861.49	-0.0980918	0.294089	-0.333545	0.738723	0.999999		Pjv1_00011089	388.112	0.438905	0.381619	1.15011	0.250097	0.999855		Pjv1_00016475	163.056	1.41291	0.67637	2.08895	0.0367119	0.951526
Pjv1_00026761	3.91366	0.944044	1.65639	0.569942	0.568717	0.999999		Pjv1_00011090	32.2545	0.71603	0.619939	1.155	0.24809	0.999855		Pjv1_00026387	1078.81	0.442646	0.212154	2.08644	0.0369387	0.952533
Pjv1_00026762	42.48	0.120749	0.556682	0.216909	0.828279	0.999999		Pjv1_00027172	8.26116	-0.871476	0.923839	-0.94332	0.345517	0.999855		Pjv1_00014847	271.33	0.759709	0.364161	2.08619	0.0369614	0.952533
Pjv1_00026763	104.04	0.422389	0.377651	1.11846	0.263369	0.999999		Pjv1_00027173	2.62413	-1.24662	1.82739	-0.682185	0.495122	0.999855		Pjv1_00000515	7.89674	2.00974	0.964402	2.08393	0.037167	0.953251
Pjv1_00026764	2178.7	-0.0946831	0.114503	-0.826906	0.40829	0.999999		Pjv1_00027174	2.49204	-1.13785	1.81738	-0.626093	0.531254	0.999855		Pjv1_00027865	557.364	0.711217	0.341558	2.08227	0.0373178	0.953251
Pjv1_00026765	0.535018	-2.70812	4.00672	-0.675894	0.499108	0.999999		Pjv1_00028386	1752.69	-0.144542	0.230122	-0.62811	0.529932	0.999855		Pjv1_00014432	25.7658	-1.12097	0.537825	-2.08427	0.0371354	0.953251
Pjv1_00026766	1059.28	-0.167092	0.205817	-0.811845	0.41688	0.999999		Pjv1_00028389	200.606	0.0662516	0.212161	0.31227	0.754835	0.999855		Pjv1_00016849	301.435	0.587907	0.282357	2.08214	0.0373298	0.953251
Pjv1_00026767	19.3334	0.222217	0.85109	0.261097	0.794018	0.999999		Pjv1_00026751	1091.6	-0.0771153	0.187865	-0.410483	0.681451	0.999855		Pjv1_00019791	39.5861	1.90019	0.911339	2.08506	0.0370643	0.953251
Pjv1_00027417	525.184	0.110289	0.429813	0.256598	0.797489	0.999999		Pjv1_00026752	630.163	-0.180918	0.17135	-1.05583	0.291044	0.999855		Pjv1_00003947	12792.2	-0.689811	0.331113	-2.08331	0.0372229	0.953251
Pjv1_00027418	548.593	0.135803	0.151771	0.894791	0.370899	0.999999		Pjv1_00026753	71.9658	0.196989	0.379628	0.518901	0.60383	0.999855		Pjv1_00024105	1490.15	0.467524	0.22432	2.08419	0.0371431	0.953251
Pjv1_00027420	153.696	0.37253	0.64643	0.576288	0.56442	0.999999		Pjv1_00026754	2.04845	-1.03267	1.97433	-0.523047	0.600942	0.999855		Pjv1_00008785	1626.22	0.509982	0.244822	2.08307	0.0372449	0.953251
Pjv1_00029739	355.603	-0.121603	0.189245	-0.64257	0.520503	0.999999		Pjv1_00026755	450.474	0.121172	0.224243	0.54036	0.588949	0.999855		Pjv1_00007198	465.255	-0.492484	0.23664	-2.08115	0.0374203	0.953683
Pjv1_00026196	166.764	0.208438	0.376858	0.553095	0.580198	0.999999		Pjv1_00026756	6.76666	0.334271	0.962791	0.347189	0.728449	0.999855		Pjv1_00021373	35.6887	1.08132	0.519645	2.08088	0.0374446	0.953683
Pjv1_00026197	1606.81	0.0291736	0.1721	0.169516	0.865391	0.999999		Pjv1_00026758	997.952	-0.183482	0.17957	-1.02179	0.306882	0.999855		Pjv1_00029961	4.76982	2.73864	1.3163	2.08056	0.0374745	0.953683
Pjv1_00026198	487.4	0.0323626	0.290071	0.111568	0.911166	0.999999		Pjv1_00030009	107.631	0.138421	0.289552	0.478053	0.632612	0.999855		Pjv1_00005273	6.39589	3.20976	1.54387	2.07904	0.0376136	0.953972
Pjv1_00026199	541.406	-0.216325	0.153285	-1.41126	0.158169	0.999999		Pjv1_00026971	1452.02	-0.0935894	0.13805	-0.677938	0.497811	0.999855		Pjv1_00015957	2613.13	-0.361517	0.17385	-2.07948	0.0375734	0.953972
Pjv1_00029980	191.396	0.14511	0.46378	0.312887	0.754367	0.999999		Pjv1_00026973	239.862	0.0822808	0.228677	0.359812	0.718988	0.999855		Pjv1_00017302	235.074	0.941299	0.452579	2.07986	0.0375387	0.953972
Pjv1_00007419	466.741	0.0272506	0.278075	0.0979974	0.921934	0.999999		Pjv1_00026974	2216.47	-0.0265799	0.155728	-0.170682	0.864474	0.999855		Pjv1_00008458	320.571	0.48131	0.231564	2.07852	0.0376617	0.95411
Pjv1_00007420	9.51303	0.449429	0.878549	0.511559	0.60896	0.999999		Pjv1_00027849	10.4222	1.35251	0.793101	1.70534	0.0881301	0.999855		Pjv1_00001415	3.45844	5.29399	2.54867	2.07716	0.0377866	0.954207
Pjv1_00007421	2315.93	-0.114489	0.157749	-0.725769	0.467981	0.999999		Pjv1_00027850	117.023	0.342884	0.69966	0.490073	0.624083	0.999855		Pjv1_00009177	892.771	-0.618734	0.297808	-2.07762	0.0377439	0.954207
Pjv1_00007422	8.61153	0.276568	1.62963	0.169712	0.865237	0.999999		Pjv1_00027851	269.581	-0.194399	0.473825	-0.410276	0.681604	0.999855		Pjv1_00016387	2081.31	-0.357339	0.172038	-2.07709	0.0377933	0.954207
Pjv1_00007423	211.715	0.0746542	0.272878	0.273581	0.784407	0.999999		Pjv1_00027852	684.314	0.331381	0.206536	1.60447	0.108611	0.999855		Pjv1_00020114	55.9011	1.59656	0.768834	2.0766	0.0378384	0.95427
Pjv1_00007424	241.819	0.0544965	0.180099	0.302593	0.7622	0.999999		Pjv1_00027853	393.91	0.453075	0.210097	2.15651	0.0310442	0.999855		Pjv1_00006656	222.916	0.852902	0.410957	2.0754	0.0379492	0.954913
Pjv1_00007425	151.064	-0.108567	0.329671	-0.329317	0.741916	0.999999		Pjv1_00027854	281.319	-0.204489	0.25343	-0.806885	0.419733	0.999855		Pjv1_00023499	1462	-0.336742	0.162252	-2.07543	0.0379467	0.954913
Pjv1_00007426	563.927	0.19502	0.334713	0.582649	0.56013	0.999999		Pjv1_00029441	67.4417	-0.111083	0.414655	-0.267892	0.788783	0.999855		Pjv1_00023475	779.56	0.53025	0.255608	2.07446	0.0380362	0.956028
Pjv1_00007427	2288.97	-0.0301541	0.574074	-0.0525266	0.958109	0.999999		Pjv1_00029708	1392.9	0.0638176	0.190296	0.335359	0.737354	0.999855		Pjv1_00000004	8.41103	3.11459	1.50452	2.07016	0.0384373	0.95687
Pjv1_00007428	1432.83	-0.0267334	0.162467	-0.164547	0.869301	0.999999		Pjv1_00025380	40.834	-0.0118606	0.42313	-0.0280305	0.977638	0.999855		Pjv1_00027154	1520.07	0.336675	0.162809	2.06792	0.0386478	0.95687
Pjv1_00007429	524.246	0.247291	0.287802	0.859238	0.390209	0.999999		Pjv1_00025382	1115.14	-0.147243	0.157941	-0.932263	0.351201	0.999855		Pjv1_00012858	1197.62	-0.415143	0.200753	-2.06793	0.0386469	0.95687
Pjv1_00007431	99.4963	-0.0511291	0.427998	-0.119461	0.90491	0.999999		Pjv1_00025383	1265.58	0.0523303	0.20866	0.250792	0.801975	0.999855		Pjv1_00009052	583.107	0.646019	0.311662	2.07282	0.0381891	0.95687
Pjv1_00007432	72.2412	0.399438	0.410591	0.972836	0.330635	0.999999		Pjv1_00025384	1971.89	-0.152051	0.144931	-1.04912	0.294121	0.999855		Pjv1_00013273	6625.44	-0.386883	0.186887	-2.07014	0.0384393	0.95687
Pjv1_00007433	1127.74	0.101063	0.263176	0.384012	0.70097	0.999999		Pjv1_00025385	893.999	0.0579272	0.162096	0.357364	0.720819	0.999855		Pjv1_00016723	40.1987	1.57744	0.762823	2.06789	0.0386502	0.95687
Pjv1_00007434	14.3274	0.0714016	0.611849	0.116698	0.907099	0.999999		Pjv1_00024863	578.1	-0.0817282	0.175983	-0.464409	0.642355	0.999855		Pjv1_00020377	1006.21	0.421659	0.20388	2.06817	0.0386236	0.95687
Pjv1_00007435	69.0897	0.0104331	0.317746	0.0328347	0.973806	0.999999		Pjv1_00024864	2720.91	0.10978	0.192929	0.569016	0.569345	0.999855		Pjv1_00004571	694.382	-0.712265	0.34401	-2.07048	0.0384074	0.95687
Pjv1_00007436	42.7532	0.15447	0.472341	0.32703	0.743645	0.999999		Pjv1_00024865	345.426	0.201909	0.298196	0.677101	0.498342	0.999855		Pjv1_00007205	44.6199	-0.984685	0.475885	-2.06917	0.0385303	0.95687
Pjv1_00007438	3.84749	1.17586	1.27577	0.921688	0.356691	0.999999		Pjv1_00024866	244.801	-0.225578	0.326155	-0.691628	0.489171	0.999855		Pjv1_00006237	1394.78	-0.412604	0.199316	-2.0701	0.0384433	0.95687
Pjv1_00007439	52.4979	-0.384999	0.340532	-1.13058	0.258232	0.999999		Pjv1_00024867	200.099	0.0100612	0.235707	0.0426855	0.965952	0.999855		Pjv1_00020922	271.132	0.507004	0.245202	2.0677	0.0386679	0.95687
Pjv1_00007440	17.6313	-0.385324	0.51927	-0.74205	0.458057	0.999999		Pjv1_00024869	473.909	-0.0165579	0.170975	-0.0968441	0.92285	0.999855		Pjv1_00016541	58587	0.295076	0.142707	2.06771	0.0386675	0.95687
Pjv1_00007441	1169.41	0.138169	0.158674	0.870774	0.383878	0.999999		Pjv1_00024870	1020.93	0.0475622	0.143292	0.331925	0.739946	0.999855		Pjv1_00026186	1020.65	-0.408197	0.197081	-2.07121	0.0383388	0.95687
Pjv1_00007442	199.493	-0.118629	0.275296	-0.430914	0.666531	0.999999		Pjv1_00024872	1274.19	0.0040336	0.186404	0.021639	0.982736	0.999855		Pjv1_00006291	30.2133	0.989343	0.477271	2.07292	0.0381799	0.95687
Pjv1_00007443	1560.23	-0.00344916	0.161549	-0.0213505	0.982966	0.999999		Pjv1_00024873	14975.6	0.150186	0.154886	0.969656	0.332218	0.999855		Pjv1_00026871	40.0066	1.27474	0.616833	2.06659	0.0387733	0.958418
Pjv1_00007444	214.094	0.0664744	0.200158	0.33211	0.739806	0.999999		Pjv1_00030123	156.11	-0.0812182	0.244686	-0.331929	0.739943	0.999855		Pjv1_00000445	2063.53	-0.717598	0.349136	-2.05535	0.0398448	0.959489
Pjv1_00007446	733.16	-0.0469347	0.426061	-0.110159	0.912283	0.999999		Pjv1_00030185	6.70949	-0.563139	0.928267	-0.606657	0.544079	0.999855		Pjv1_00025601	2812.34	-0.307701	0.149152	-2.063	0.0391125	0.959489
Pjv1_00007447	337.85	-0.268791	0.524081	-0.51288	0.608035	0.999999		Pjv1_00029586	474.764	-0.107678	0.176293	-0.61079	0.541339	0.999855		Pjv1_00027058	91.6021	0.884957	0.43024	2.05689	0.0396966	0.959489
Pjv1_00007450	7.27899	0.313896	0.927515	0.338427	0.735041	0.999999		Pjv1_00027646	1154.49	0.0243634	0.217089	0.112228	0.910643	0.999855		Pjv1_00027960	2338.69	-0.669431	0.325192	-2.05857	0.0395355	0.959489
Pjv1_00007451	0.57904	0.587766	4.0322	0.145768	0.884105	0.999999		Pjv1_00027647	763.361	0.210587	0.233522	0.901787	0.36717	0.999855		Pjv1_00007469	2999.93	-0.286986	0.13959	-2.05592	0.0397902	0.959489
Pjv1_00026850	176.77	0.259978	0.301752	0.861563	0.388928	0.999999		Pjv1_00027648	5.33481	-1.49027	1.36686	-1.09028	0.275589	0.999855		Pjv1_00028549	8428.06	-0.317874	0.154452	-2.05808	0.0395826	0.959489
Pjv1_00026851	1355.27	-0.0125529	0.154856	-0.0810616	0.935393	0.999999		Pjv1_00026583	78.0895	-0.196163	0.361426	-0.542747	0.587304	0.999855		Pjv1_00013672	2.22733	-4.57385	2.21979	-2.06049	0.0393522	0.959489
Pjv1_00026852	576.321	-0.13222	0.192842	-0.685638	0.492941	0.999999		Pjv1_00025896	2152.99	-0.093046	0.177221	-0.525029	0.599563	0.999855		Pjv1_00010182	2093.91	0.338289	0.163981	2.06297	0.0391151	0.959489
Pjv1_00026853	83.1615	0.0151762	0.343282	0.0442091	0.964738	0.999999		Pjv1_00025897	1241.94	0.168254	0.168083	1.00102	0.316818	0.999855		Pjv1_00015677	1259.27	-0.630141	0.306289	-2.05735	0.039653	0.959489
Pjv1_00026855	788.584	0.0444517	0.345222	0.128763	0.897545	0.999999		Pjv1_00025898	1745.81	-0.122032	0.205601	-0.593539	0.55282	0.999855		Pjv1_00015151	1237.23	0.299097	0.144979	2.06304	0.0391093	0.959489
Pjv1_00026856	926.824	0.121557	0.368615	0.329767	0.741576	0.999999		Pjv1_00025900	462.603	-0.201552	0.179565	-1.12244	0.261674	0.999855		Pjv1_00008461	67.7024	1.03188	0.501441	2.05782	0.0396071	0.959489
Pjv1_00026857	5.31811	0.178631	0.895901	0.199387	0.84196	0.999999		Pjv1_00025901	275.834	0.438307	0.250963	1.7465	0.0807241	0.999855		Pjv1_00002842	292.511	0.807219	0.391717	2.06072	0.0393296	0.959489
Pjv1_00026858	64.0187	0.0776957	0.547302	0.141961	0.887111	0.999999		Pjv1_00030029	153.58	-0.130189	0.242951	-0.535866	0.592051	0.999855		Pjv1_00004850	35.302	0.89892	0.436417	2.05977	0.0394203	0.959489
Pjv1_00026859	1198.53	-0.0500859	0.155121	-0.322883	0.746784	0.999999		Pjv1_00006403	1618.67	0.0945798	0.153189	0.617404	0.536968	0.999855		Pjv1_00003727	39.779	1.10622	0.536263	2.06283	0.0391291	0.959489
Pjv1_00026860	1984.03	-0.106626	0.146962	-0.725534	0.468124	0.999999		Pjv1_00006404	449	-0.18431	0.158895	-1.15995	0.24607	0.999855		Pjv1_00018121	21.3286	1.6933	0.822454	2.05883	0.0395101	0.959489
Pjv1_00026861	50.3369	0.402585	0.636047	0.632948	0.526767	0.999999		Pjv1_00006405	176.891	-0.0605599	0.386896	-0.156528	0.875617	0.999855		Pjv1_00003304	3.46862	-3.43385	1.66617	-2.06092	0.0393107	0.959489
Pjv1_00026862	3457.6	0.134695	0.437024	0.30821	0.757923	0.999999		Pjv1_00006406	2097.66	0.188445	0.248369	0.758731	0.448014	0.999855		Pjv1_00020230	171.056	-0.657607	0.318479	-2.06483	0.0389388	0.959489
Pjv1_00026863	874.502	-0.0421023	0.248181	-0.169644	0.86529	0.999999		Pjv1_00006408	81.3408	0.508147	0.333511	1.52363	0.127602	0.999855		Pjv1_00017584	416.053	0.646573	0.313238	2.06416	0.0390027	0.959489
Pjv1_00026864	2821.25	-0.0787204	0.149857	-0.525302	0.599373	0.999999		Pjv1_00006410	1108.73	-0.497922	0.388193	-1.28267	0.199609	0.999855		Pjv1_00019735	2726.3	-0.608963	0.295077	-2.06374	0.0390421	0.959489
Pjv1_00026865	244.666	0.0794256	0.21908	0.362541	0.716947	0.999999		Pjv1_00006411	1424.93	0.0683321	0.292024	0.233995	0.814989	0.999855		Pjv1_00005050	24.0245	1.21577	0.590957	2.05729	0.0396581	0.959489
Pjv1_00026866	886.688	-0.0501614	0.256323	-0.195696	0.844848	0.999999		Pjv1_00006412	296.907	0.229987	0.337358	0.68173	0.49541	0.999855		Pjv1_00006207	16.4606	1.85126	0.900587	2.05561	0.0398198	0.959489
Pjv1_00027783	235.258	-0.0791146	0.246148	-0.321411	0.747899	0.999999		Pjv1_00006414	3461.56	-0.091716	0.161548	-0.567733	0.570216	0.999855		Pjv1_00026051	4.06502	-4.39922	2.13602	-2.05954	0.0394427	0.959489
Pjv1_00027784	250.211	-0.0889881	0.249569	-0.356567	0.721416	0.999999		Pjv1_00006416	1236.59	-0.183153	0.181796	-1.00747	0.313711	0.999855		Pjv1_00000804	1565.96	-0.347621	0.169024	-2.05664	0.039721	0.959489
Pjv1_00027787	7.71118	-0.240733	0.984345	-0.244561	0.806796	0.999999		Pjv1_00006418	139.623	-0.0133468	0.32396	-0.041199	0.967137	0.999855		Pjv1_00006338	601.761	-0.337757	0.163827	-2.06168	0.0392385	0.959489
Pjv1_00026501	217.176	0.063042	0.281868	0.223658	0.823023	0.999999		Pjv1_00006419	3.61755	0.117411	1.18966	0.0986924	0.921383	0.999855		Pjv1_00006908	977.915	-0.61267	0.298542	-2.05221	0.0401492	0.959514
Pjv1_00026502	148.972	-0.0640537	0.219806	-0.29141	0.770738	0.999999		Pjv1_00006420	75.9609	0.133521	0.3193	0.418169	0.675824	0.999855		Pjv1_00010555	487.313	0.498067	0.243212	2.04787	0.0405726	0.959514
Pjv1_00026503	1666.03	0.0616882	0.318456	0.193711	0.846402	0.999999		Pjv1_00006422	12153	-0.35769	0.210428	-1.69982	0.0891653	0.999855		Pjv1_00001060	128.092	1.1593	0.566044	2.04808	0.040552	0.959514
Pjv1_00026504	7.10941	-0.914912	1.0107	-0.905224	0.365347	0.999999		Pjv1_00006423	1685.45	-0.376702	0.296728	-1.26952	0.204256	0.999855		Pjv1_00008084	883.455	-0.397813	0.194066	-2.04989	0.0403756	0.959514
Pjv1_00026505	769.883	-0.240445	0.263351	-0.913023	0.36123	0.999999		Pjv1_00006424	7597.83	-0.306534	0.258381	-1.18637	0.235478	0.999855		Pjv1_00014486	5.74787	2.51103	1.22618	2.04785	0.0405742	0.959514
Pjv1_00026508	210.198	0.08954	0.259138	0.34553	0.729696	0.999999		Pjv1_00006426	1.66034	-2.403	2.4615	-0.976234	0.328949	0.999855		Pjv1_00001627	853.939	0.49265	0.240186	2.05112	0.0402556	0.959514
Pjv1_00026509	203.031	0.0375376	0.284041	0.132155	0.894861	0.999999		Pjv1_00006427	3239.8	-0.0307988	0.133125	-0.231353	0.817041	0.999855		Pjv1_00001661	3239.3	-0.277884	0.135265	-2.05437	0.0399402	0.959514
Pjv1_00026511	177.749	0.420805	0.391406	1.07511	0.282324	0.999999		Pjv1_00006428	13.9993	-0.506726	0.652332	-0.776792	0.437281	0.999855		Pjv1_00029313	290.704	0.621664	0.302801	2.05304	0.0400684	0.959514
Pjv1_00026512	171.423	0.284165	0.39675	0.716231	0.473848	0.999999		Pjv1_00006429	10.925	0.160943	0.847758	0.189846	0.84943	0.999855		Pjv1_00018604	733.606	0.562602	0.274659	2.04837	0.0405241	0.959514
Pjv1_00026513	52.5154	0.319857	0.490069	0.652679	0.513963	0.999999		Pjv1_00006430	443.591	0.00143551	0.159371	0.00900733	0.992813	0.999855		Pjv1_00019383	1602.48	-0.823932	0.401502	-2.05213	0.0401575	0.959514
Pjv1_00027805	2.01955	1.66509	1.9054	0.87388	0.382184	0.999999		Pjv1_00006431	1231.43	-0.0672246	0.131924	-0.50957	0.610353	0.999855		Pjv1_00018133	397.356	-0.549642	0.268051	-2.05051	0.0403149	0.959514
Pjv1_00027806	32.3482	0.51703	0.508374	1.01703	0.30914	0.999999		Pjv1_00006432	188.441	0.103633	0.302016	0.343138	0.731495	0.999855		Pjv1_00022304	1011.9	0.391763	0.191132	2.04969	0.0403943	0.959514
Pjv1_00027807	2548.32	-0.658626	0.677526	-0.972104	0.330999	0.999999		Pjv1_00006433	2021.44	-0.0582811	0.124691	-0.467403	0.640212	0.999855		Pjv1_00019334	143.317	0.802939	0.391987	2.04838	0.0405228	0.959514
Pjv1_00025633	221.475	-0.0254838	0.536169	-0.0475293	0.962091	0.999999		Pjv1_00006434	2546.69	0.100891	0.1347	0.749003	0.453855	0.999855		Pjv1_00023056	1163.29	0.580941	0.283468	2.0494	0.0404227	0.959514
Pjv1_00025635	10.5645	-0.311248	1.18618	-0.262396	0.793017	0.999999		Pjv1_00006435	420.174	0.237075	0.263831	0.898584	0.368874	0.999855		Pjv1_00024622	284.36	0.674339	0.329264	2.04802	0.040558	0.959514
Pjv1_00025636	799.553	-0.0387116	0.185813	-0.208337	0.834966	0.999999		Pjv1_00006438	42.2583	-0.216937	0.397718	-0.545455	0.585441	0.999855		Pjv1_00026408	8628.32	-0.57326	0.279217	-2.0531	0.0400631	0.959514
Pjv1_00025637	301.007	-0.0483243	0.314185	-0.153809	0.877761	0.999999		Pjv1_00006439	57.1985	0.441303	0.587838	0.750722	0.45282	0.999855		Pjv1_00026225	710.134	-0.446901	0.217506	-2.05466	0.0399118	0.959514
Pjv1_00025639	1348.84	0.128253	0.310844	0.412596	0.679903	0.999999		Pjv1_00006440	71.4716	-0.396801	0.458282	-0.865844	0.386576	0.999855		Pjv1_00026743	992.682	0.395115	0.193028	2.04693	0.0406645	0.959564
Pjv1_00029814	458.668	-0.0724433	0.429387	-0.168713	0.866022	0.999999		Pjv1_00006441	1190.64	0.0874339	0.172494	0.506881	0.612238	0.999855		Pjv1_00019975	2454.21	-0.323314	0.158016	-2.04609	0.0407477	0.959564
Pjv1_00030282	29.9254	0.425821	0.547886	0.777207	0.437036	0.999999		Pjv1_00006442	481.762	0.167768	0.202591	0.828113	0.407607	0.999855		Pjv1_00003952	333.895	0.649088	0.317195	2.04634	0.0407231	0.959564
Pjv1_00028422	1.07004	-3.73356	3.95633	-0.943692	0.345327	0.999999		Pjv1_00006443	48.45	-0.293605	0.403661	-0.727355	0.467009	0.999855		Pjv1_00005801	287.464	0.453028	0.221305	2.04707	0.040651	0.959564
Pjv1_00026519	9895.04	-0.039376	0.303289	-0.12983	0.896701	0.999999		Pjv1_00006444	384.432	-0.120154	0.266124	-0.451497	0.651631	0.999855		Pjv1_00009699	2339.24	-0.481763	0.235671	-2.04422	0.0409317	0.962885
Pjv1_00026521	21724.9	0.0146486	0.22956	0.0638117	0.94912	0.999999		Pjv1_00006445	294.499	-0.347016	0.215542	-1.60997	0.107405	0.999855		Pjv1_00005870	3391.72	-0.445522	0.218579	-2.03827	0.0415233	0.963642
Pjv1_00026522	1.85083	1.36009	1.65575	0.821434	0.411399	0.999999		Pjv1_00006446	215.116	0.0684385	0.312466	0.219027	0.826629	0.999855		Pjv1_00028214	356.037	-0.447695	0.219624	-2.03846	0.0415038	0.963642
Pjv1_00026525	1806.41	-0.0981362	0.191133	-0.513443	0.607641	0.999999		Pjv1_00006447	260.957	0.0527924	0.274969	0.191994	0.847747	0.999855		Pjv1_00013681	1027.67	0.486261	0.238232	2.04112	0.0412389	0.963642
Pjv1_00026526	12.5736	-0.0121776	0.639852	-0.0190319	0.984816	0.999999		Pjv1_00006448	195.688	0.0587245	0.299269	0.196227	0.844433	0.999855		Pjv1_00029969	585.953	-0.325599	0.159488	-2.04153	0.0411986	0.963642
Pjv1_00027552	123.675	0.215713	0.22708	0.949946	0.342139	0.999999		Pjv1_00006449	115.689	-0.408289	0.414305	-0.985478	0.324389	0.999855		Pjv1_00015818	1264.06	0.549761	0.269468	2.04017	0.041333	0.963642
Pjv1_00027553	9648.05	-0.115124	0.277336	-0.415106	0.678064	0.999999		Pjv1_00006450	704.882	0.209972	0.188183	1.11578	0.264515	0.999855		Pjv1_00016141	2093.1	0.302847	0.148495	2.03944	0.0414062	0.963642
Pjv1_00027554	928.621	0.0682888	0.333563	0.204726	0.837786	0.999999		Pjv1_00006451	184.377	0.40277	0.228479	1.76283	0.0779294	0.999855		Pjv1_00003689	279.951	0.513067	0.251672	2.03864	0.0414864	0.963642
Pjv1_00027555	571.637	-0.0633359	0.39448	-0.160556	0.872443	0.999999		Pjv1_00006452	721.242	-0.146461	0.254391	-0.575734	0.564795	0.999855		Pjv1_00019583	1009.1	0.496751	0.243682	2.03852	0.0414982	0.963642
Pjv1_00027556	1649.6	-0.126562	0.19658	-0.643818	0.519693	0.999999		Pjv1_00006453	422.683	0.0231841	0.194696	0.119079	0.905213	0.999855		Pjv1_00004542	787.905	0.503982	0.246778	2.04225	0.0411268	0.963642
Pjv1_00027557	959.378	-0.158666	0.278011	-0.570718	0.568191	0.999999		Pjv1_00006454	453.432	-0.00288172	0.1664	-0.017318	0.986183	0.999855		Pjv1_00004579	2623.55	-0.33429	0.163943	-2.03906	0.0414437	0.963642
Pjv1_00027561	81.7884	0.484163	0.417594	1.15941	0.246289	0.999999		Pjv1_00006455	6569.4	0.0468706	0.127236	0.368374	0.712595	0.999855		Pjv1_00022087	11639.2	-0.569842	0.279001	-2.04244	0.0411078	0.963642
Pjv1_00027562	5041.57	-0.222989	0.184053	-1.21155	0.225684	0.999999		Pjv1_00006456	2871.9	-0.181139	0.208153	-0.870219	0.384181	0.999855		Pjv1_00024411	237.127	-0.409173	0.200669	-2.03905	0.0414454	0.963642
Pjv1_00027563	127.648	-0.0943925	0.390537	-0.241699	0.809013	0.999999		Pjv1_00006457	542.381	0.22448	0.201759	1.11261	0.265874	0.999855		Pjv1_00025394	345.713	-0.437744	0.214558	-2.04021	0.0413293	0.963642
Pjv1_00027565	621.746	-0.0238693	0.15368	-0.155318	0.87657	0.999999		Pjv1_00006458	259.555	0.0495846	0.931536	0.0532289	0.95755	0.999855		Pjv1_00000425	98.921	-1.10787	0.544848	-2.03336	0.0420158	0.967055
Pjv1_00027566	38.347	-0.221799	0.507745	-0.436832	0.662233	0.999999		Pjv1_00006459	2416.84	-0.0186078	0.225149	-0.0826465	0.934133	0.999855		Pjv1_00028487	8805.39	0.449013	0.220556	2.03582	0.041768	0.967055
Pjv1_00027876	1.23747	0.488293	2.26179	0.215887	0.829076	0.999999		Pjv1_00006460	51.5265	0.135241	0.373503	0.362087	0.717287	0.999855		Pjv1_00029258	596.763	-0.45612	0.224142	-2.03496	0.0418545	0.967055
Pjv1_00007860	765.331	0.177595	0.158577	1.11993	0.262744	0.999999		Pjv1_00006461	66.8609	-0.0258355	0.41669	-0.0620016	0.950562	0.999855		Pjv1_00010506	224.347	-0.468064	0.230157	-2.03367	0.0419847	0.967055
Pjv1_00007861	2106.82	-0.0319026	0.153694	-0.207572	0.835563	0.999999		Pjv1_00006462	265.845	-0.343367	0.226853	-1.51361	0.130125	0.999855		Pjv1_00018909	1494.42	-0.665225	0.326945	-2.03467	0.0418845	0.967055
Pjv1_00007862	716.989	-0.212124	0.36827	-0.576001	0.564614	0.999999		Pjv1_00006463	8452.36	0.104478	0.255019	0.409688	0.682035	0.999855		Pjv1_00005114	5231.03	-0.544957	0.267902	-2.03417	0.0419348	0.967055
Pjv1_00007863	812.97	-0.17411	0.281724	-0.618018	0.536563	0.999999		Pjv1_00006464	1152.08	-0.186732	0.143329	-1.30282	0.192635	0.999855		Pjv1_00023260	3.43335	-5.17083	2.5423	-2.03392	0.04196	0.967055
Pjv1_00007864	8335.09	0.0828286	0.324901	0.254935	0.798773	0.999999		Pjv1_00006466	147.958	-0.203184	0.232001	-0.875789	0.381145	0.999855		Pjv1_00025974	4488.49	-0.321306	0.157982	-2.03382	0.0419697	0.967055
Pjv1_00007865	2.05184	2.28432	2.41479	0.945968	0.344165	0.999999		Pjv1_00006467	72.6169	0.549127	0.430943	1.27424	0.202577	0.999855		Pjv1_00007174	23.5904	1.183	0.581929	2.0329	0.0420626	0.967138
Pjv1_00007866	487.972	0.143112	0.173675	0.824022	0.409927	0.999999		Pjv1_00006468	591.629	-0.110561	0.160496	-0.688874	0.490903	0.999855		Pjv1_00000001	522.43	0.14351	0.171688	0.835878	0.403224	0.967752
Pjv1_00007867	2357.17	-0.126804	0.235979	-0.537355	0.591022	0.999999		Pjv1_00006469	7.19453	0.0421382	1.40558	0.0299791	0.976084	0.999855		Pjv1_00000007	2404.77	-0.12102	0.161729	-0.748288	0.454287	0.967752
Pjv1_00007868	1353.19	-0.175303	0.152823	-1.1471	0.251342	0.999999		Pjv1_00006470	552.829	0.489237	0.25125	1.94721	0.0515094	0.999855		Pjv1_00000009	1532.83	-0.247958	0.147216	-1.68431	0.0921216	0.967752
Pjv1_00007871	0.664975	0.898056	3.98981	0.225087	0.821911	0.999999		Pjv1_00006472	747.658	-0.0692976	0.199671	-0.347059	0.728547	0.999855		Pjv1_00000010	3549.94	-0.130833	0.160171	-0.816835	0.414023	0.967752
Pjv1_00007872	16.9638	-1.30863	1.06845	-1.2248	0.220652	0.999999		Pjv1_00006473	520.094	0.085765	0.167963	0.510617	0.609619	0.999855		Pjv1_00000022	3.12188	-1.52655	1.97703	-0.772142	0.44003	0.967752
Pjv1_00007873	213.576	0.137738	0.350411	0.393075	0.694264	0.999999		Pjv1_00006474	449.658	-0.077612	0.189363	-0.409859	0.681909	0.999855		Pjv1_00000029	1123.41	0.264724	0.227715	1.16252	0.245023	0.967752
Pjv1_00007874	277.566	-0.197326	0.257559	-0.766141	0.443593	0.999999		Pjv1_00006475	4703.55	0.113394	0.279433	0.4058	0.68489	0.999855		Pjv1_00000032	454.579	-0.159134	0.221036	-0.719946	0.471558	0.967752
Pjv1_00007875	113.186	-0.0194217	0.346277	-0.056087	0.955272	0.999999		Pjv1_00006476	3962.26	-0.198274	0.132541	-1.49595	0.134667	0.999855		Pjv1_00000033	1679.42	0.231295	0.174427	1.32602	0.184832	0.967752
Pjv1_00007877	1214.51	0.702705	0.347633	2.0214	0.0432381	0.999999		Pjv1_00006480	2594.31	-0.0505505	0.130672	-0.386852	0.698866	0.999855		Pjv1_00000035	1040.16	-0.109974	0.13088	-0.840265	0.40076	0.967752
Pjv1_00007879	2.22987	-2.43231	1.8315	-1.32804	0.184164	0.999999		Pjv1_00006482	358.478	-0.157515	0.233162	-0.675559	0.499321	0.999855		Pjv1_00000037	1889.98	-0.118743	0.15582	-0.762055	0.446027	0.967752
Pjv1_00007880	1712.99	-0.382321	0.323443	-1.18204	0.237191	0.999999		Pjv1_00006483	116.998	-0.0456049	0.300255	-0.151887	0.879276	0.999855		Pjv1_00000039	9.50331	-1.25102	0.97741	-1.27993	0.200568	0.967752
Pjv1_00007881	841.139	0.0865989	0.315408	0.274561	0.783653	0.999999		Pjv1_00006484	2285.38	-0.0162396	0.140539	-0.115552	0.908007	0.999855		Pjv1_00000040	2557.43	-0.329231	0.343703	-0.957895	0.338115	0.967752
Pjv1_00007886	2.65126	1.31888	1.91157	0.689945	0.490229	0.999999		Pjv1_00006485	28.772	0.616624	0.492785	1.2513	0.210824	0.999855		Pjv1_00000042	155.961	0.187278	0.226583	0.826528	0.408505	0.967752
Pjv1_00007887	4544.88	-0.442593	0.345038	-1.28274	0.199584	0.999999		Pjv1_00006487	681.748	0.0783994	0.210256	0.372875	0.709241	0.999855		Pjv1_00000043	2458.01	0.469487	0.252595	1.85865	0.0630764	0.967752
Pjv1_00007889	23338.5	-0.0794366	0.32	-0.248239	0.803949	0.999999		Pjv1_00006488	678.002	0.0214856	0.199303	0.107804	0.914151	0.999855		Pjv1_00000044	2379.22	-0.193656	0.139637	-1.38685	0.165486	0.967752
Pjv1_00007890	2413.12	-0.0966904	0.11737	-0.823808	0.410049	0.999999		Pjv1_00006489	14.2909	0.718832	0.73386	0.979522	0.327322	0.999855		Pjv1_00000046	2608.46	0.263158	0.275276	0.955978	0.339083	0.967752
Pjv1_00007891	610.107	-0.0985926	0.156097	-0.631611	0.527641	0.999999		Pjv1_00006490	4808.29	-0.154624	0.142471	-1.0853	0.277788	0.999855		Pjv1_00000048	477.975	0.332599	0.309472	1.07473	0.282495	0.967752
Pjv1_00026200	479.906	-0.112363	0.415212	-0.270615	0.786687	0.999999		Pjv1_00006492	384.116	0.121156	0.171549	0.706247	0.480035	0.999855		Pjv1_00000049	1148.47	0.167275	0.186714	0.895886	0.370314	0.967752
Pjv1_00026201	473.272	0.280211	0.469131	0.597299	0.550308	0.999999		Pjv1_00006493	5688.23	-0.138069	0.135567	-1.01846	0.308462	0.999855		Pjv1_00000050	1378.77	0.125327	0.159331	0.786585	0.431525	0.967752
Pjv1_00026202	17.933	1.11377	0.842983	1.32122	0.186428	0.999999		Pjv1_00006494	31.2078	-0.154857	0.528348	-0.293097	0.769448	0.999855		Pjv1_00000051	7481.68	-0.311633	0.341492	-0.912563	0.361473	0.967752
Pjv1_00026203	969.119	-0.0813691	0.158899	-0.512082	0.608593	0.999999		Pjv1_00024733	3218.19	-0.268638	0.295267	-0.909813	0.362921	0.999855		Pjv1_00000053	1358.5	0.264582	0.236677	1.1179	0.263608	0.967752
Pjv1_00026204	4.23076	1.68566	1.33131	1.26617	0.205454	0.999999		Pjv1_00024735	3369.74	-0.0804311	0.147077	-0.546866	0.584471	0.999855		Pjv1_00000054	510.453	0.327945	0.173741	1.88755	0.0590859	0.967752
Pjv1_00026205	33.0409	-0.642429	0.617978	-1.03957	0.298541	0.999999		Pjv1_00024737	56.6747	-0.129324	0.397491	-0.325352	0.744915	0.999855		Pjv1_00000058	1002.16	-0.306342	0.413388	-0.741053	0.458661	0.967752
Pjv1_00026206	888.859	0.0369689	0.165617	0.22322	0.823364	0.999999		Pjv1_00029433	467.865	-0.487154	0.249376	-1.95349	0.0507616	0.999855		Pjv1_00000059	240.317	0.461753	0.237793	1.94182	0.0521584	0.967752
Pjv1_00029792	126.284	0.0218709	0.405656	0.053915	0.957003	0.999999		Pjv1_00026769	259.477	0.0873026	0.285055	0.306266	0.759402	0.999855		Pjv1_00000062	1774.82	0.345217	0.301307	1.14573	0.251906	0.967752
Pjv1_00028127	330.678	0.0786099	0.16538	0.475329	0.634553	0.999999		Pjv1_00027125	1548.08	0.207876	0.429488	0.484009	0.628379	0.999855		Pjv1_00000065	1573.14	-0.184941	0.173588	-1.0654	0.286693	0.967752
Pjv1_00028128	206.926	0.0106126	0.366654	0.0289446	0.976909	0.999999		Pjv1_00027126	199.124	0.0181088	0.2451	0.0738834	0.941103	0.999855		Pjv1_00000072	1561.56	-0.331947	0.202064	-1.64278	0.100429	0.967752
Pjv1_00028130	1402.81	-0.116277	0.255511	-0.455077	0.649054	0.999999		Pjv1_00027127	38.9961	-0.0989342	0.512026	-0.193221	0.846786	0.999855		Pjv1_00000073	1390.24	-0.426024	0.269302	-1.58196	0.11366	0.967752
Pjv1_00030145	2129.76	-0.0958929	0.1446	-0.663158	0.507229	0.999999		Pjv1_00027128	597.083	0.433527	0.189035	2.29336	0.021827	0.999855		Pjv1_00000076	24.6867	1.03416	0.727388	1.42175	0.1551	0.967752
Pjv1_00027290	1423.07	0.0785382	0.170639	0.46026	0.64533	0.999999		Pjv1_00027129	262.146	0.0985861	0.377032	0.26148	0.793723	0.999855		Pjv1_00000082	6206.51	0.263919	0.255673	1.03225	0.301954	0.967752
Pjv1_00027292	583.842	-0.168519	0.188096	-0.895917	0.370297	0.999999		Pjv1_00027130	1099.8	0.28574	0.146683	1.94801	0.0514138	0.999855		Pjv1_00000086	953.166	-0.304502	0.20826	-1.46213	0.143706	0.967752
Pjv1_00027293	14.2025	-0.066671	0.711216	-0.0937423	0.925314	0.999999		Pjv1_00027131	83.0402	-0.11233	0.345534	-0.325092	0.745111	0.999855		Pjv1_00000088	824.388	0.222755	0.145206	1.53407	0.125013	0.967752
Pjv1_00027294	3437.32	-0.0732659	0.147078	-0.498142	0.618384	0.999999		Pjv1_00026329	67.0874	1.22625	0.533468	2.29864	0.0215253	0.999855		Pjv1_00000093	1295.15	0.387117	0.242633	1.59548	0.110604	0.967752
Pjv1_00027295	5979.03	-0.16832	0.21576	-0.780129	0.435315	0.999999		Pjv1_00026330	4332.45	0.328248	0.187446	1.75116	0.0799176	0.999855		Pjv1_00000094	3580.98	0.234129	0.12547	1.86601	0.0620404	0.967752
Pjv1_00027296	0.586503	2.46089	3.92547	0.626903	0.530723	0.999999		Pjv1_00026331	4669.53	0.0235078	0.167084	0.140695	0.888111	0.999855		Pjv1_00000095	6042.57	-0.271735	0.192876	-1.40886	0.158877	0.967752
Pjv1_00030322	896.17	0.0655624	0.333162	0.196788	0.843993	0.999999		Pjv1_00026333	105.293	0.0867756	0.362978	0.239066	0.811055	0.999855		Pjv1_00000100	56.9704	0.361809	0.500723	0.722573	0.469942	0.967752
Pjv1_00026495	3097.1	-0.212368	0.230199	-0.92254	0.356247	0.999999		Pjv1_00026334	706.24	-0.259045	0.254147	-1.01927	0.308074	0.999855		Pjv1_00000104	144.245	-0.214127	0.290531	-0.737018	0.461111	0.967752
Pjv1_00026496	811.261	0.00904946	0.237084	0.0381699	0.969552	0.999999		Pjv1_00026335	2.32787	-1.76795	2.41709	-0.73144	0.464511	0.999855		Pjv1_00000114	7510.67	-0.461666	0.383377	-1.20421	0.228509	0.967752
Pjv1_00026497	620.713	-0.159373	0.242391	-0.657505	0.510856	0.999999		Pjv1_00026336	684.521	0.166295	0.35093	0.473868	0.635594	0.999855		Pjv1_00000115	527.011	-0.28832	0.207891	-1.38688	0.165477	0.967752
Pjv1_00026498	978.403	0.0173323	0.177633	0.0975737	0.922271	0.999999		Pjv1_00026337	100.647	0.0387774	0.427369	0.0907351	0.927703	0.999855		Pjv1_00000116	1139.84	-0.137995	0.168444	-0.819234	0.412653	0.967752
Pjv1_00026499	4580.59	-0.208707	0.188368	-1.10797	0.267873	0.999999		Pjv1_00026338	1234.47	-0.0378298	0.146761	-0.257765	0.796588	0.999855		Pjv1_00000117	3264.25	-0.317193	0.205264	-1.54529	0.122276	0.967752
Pjv1_00030050	14.9412	0.127814	0.561252	0.227729	0.819857	0.999999		Pjv1_00026339	2.77078	2.73531	1.73226	1.57904	0.114327	0.999855		Pjv1_00000121	24.4574	0.596693	0.723117	0.825168	0.409276	0.967752
Pjv1_00027947	191.146	-0.243881	0.348014	-0.700779	0.483441	0.999999		Pjv1_00026340	2.39693	1.20874	2.26269	0.534206	0.593199	0.999855		Pjv1_00000123	2058.32	-0.203386	0.180399	-1.12742	0.259564	0.967752
Pjv1_00027950	3559.69	-0.126512	0.198807	-0.636352	0.524547	0.999999		Pjv1_00026341	1062.98	-0.0202412	0.18033	-0.112245	0.910629	0.999855		Pjv1_00000127	1061.81	0.310602	0.256705	1.20995	0.226297	0.967752
Pjv1_00027951	715.323	-0.139707	0.3352	-0.416786	0.676835	0.999999		Pjv1_00026342	1226.8	0.177266	0.257162	0.689315	0.490625	0.999855		Pjv1_00000128	14594.5	0.166299	0.232739	0.71453	0.474899	0.967752
Pjv1_00027952	93.8386	-0.137215	0.655712	-0.209261	0.834245	0.999999		Pjv1_00026343	1185.08	0.05183	0.202641	0.255772	0.798127	0.999855		Pjv1_00000129	568.219	-0.402164	0.343345	-1.17131	0.241473	0.967752
Pjv1_00027953	2531.86	0.0329445	0.139146	0.236762	0.812841	0.999999		Pjv1_00026344	203.023	0.233553	0.220663	1.05841	0.289867	0.999855		Pjv1_00000130	3060.78	-0.187825	0.159541	-1.17729	0.239081	0.967752
Pjv1_00027954	6547.91	0.0941354	0.332978	0.282708	0.777401	0.999999		Pjv1_00026345	849.214	0.254599	0.239659	1.06234	0.288081	0.999855		Pjv1_00000136	3591.79	-0.377614	0.439962	-0.858288	0.390734	0.967752
Pjv1_00026993	2.02607	1.02524	2.47641	0.414002	0.678873	0.999999		Pjv1_00026346	581.979	0.0435502	0.190771	0.228285	0.819425	0.999855		Pjv1_00000140	5569.75	-0.162131	0.173511	-0.934412	0.350091	0.967752
Pjv1_00026994	597.507	-0.0877903	0.232294	-0.377927	0.705485	0.999999		Pjv1_00026347	45.9765	0.882569	0.571858	1.54334	0.122749	0.999855		Pjv1_00000141	6520.92	-0.247194	0.256113	-0.965176	0.334457	0.967752
Pjv1_00026995	3262.16	-0.0745714	0.1977	-0.377195	0.706029	0.999999		Pjv1_00026376	155.088	0.604091	0.403939	1.4955	0.134784	0.999855		Pjv1_00000142	834.455	0.31146	0.231541	1.34516	0.178574	0.967752
Pjv1_00027843	103.353	0.249153	0.312974	0.796081	0.425985	0.999999		Pjv1_00025786	59.1866	0.303213	0.398338	0.761195	0.446541	0.999855		Pjv1_00000143	203.976	-0.542022	0.363132	-1.49263	0.135534	0.967752
Pjv1_00027844	45.3971	0.0458179	0.515916	0.0888089	0.929234	0.999999		Pjv1_00025788	32.3587	-0.0113408	0.515367	-0.0220052	0.982444	0.999855		Pjv1_00000145	8.50261	0.917827	1.04984	0.874254	0.38198	0.967752
Pjv1_00027845	36.2768	0.184686	0.492639	0.37489	0.707742	0.999999		Pjv1_00025789	1.53784	-0.952399	2.50743	-0.379831	0.704071	0.999855		Pjv1_00000146	68.6558	0.512436	0.419443	1.22171	0.221819	0.967752
Pjv1_00027847	1.39113	3.70267	3.93554	0.94083	0.346792	0.999999		Pjv1_00025791	2102.51	-0.0668282	0.144084	-0.463814	0.642781	0.999855		Pjv1_00000150	802.624	0.223141	0.206368	1.08128	0.279574	0.967752
Pjv1_00027848	25.2077	0.0352318	0.474841	0.0741971	0.940854	0.999999		Pjv1_00025792	1264.19	-0.34044	0.231701	-1.46931	0.141749	0.999855		Pjv1_00000152	77.4109	-0.797877	0.506981	-1.57378	0.115538	0.967752
Pjv1_00027319	4.34767	-1.68836	1.19774	-1.40962	0.158651	0.999999		Pjv1_00025794	397.971	0.0757537	0.270818	0.279722	0.779691	0.999855		Pjv1_00000153	720.874	0.31257	0.300085	1.0416	0.297595	0.967752
Pjv1_00027320	765.3	0.0213009	0.173785	0.122571	0.902447	0.999999		Pjv1_00025795	2.04933	-1.53313	1.98197	-0.773539	0.439204	0.999855		Pjv1_00000155	27.8006	0.763829	0.907272	0.841896	0.399846	0.967752
Pjv1_00027321	2052.18	-0.0185973	0.155831	-0.119343	0.905004	0.999999		Pjv1_00025796	107.065	0.206133	0.357616	0.576407	0.56434	0.999855		Pjv1_00000157	3.38995	1.71858	1.47644	1.164	0.244426	0.967752
Pjv1_00006022	3601.3	-0.396996	0.380167	-1.04427	0.296361	0.999999		Pjv1_00025798	726.253	0.436503	0.271738	1.60634	0.108199	0.999855		Pjv1_00000158	2039.53	0.398763	0.318913	1.25038	0.211159	0.967752
Pjv1_00006024	2743.41	-0.108058	0.260465	-0.414865	0.678241	0.999999		Pjv1_00025799	733.742	-0.296228	0.397697	-0.744859	0.456357	0.999855		Pjv1_00000159	3126.85	-0.189618	0.206183	-0.919659	0.357751	0.967752
Pjv1_00006028	0.847424	-2.08515	2.79502	-0.746022	0.455654	0.999999		Pjv1_00025800	1.60422	-0.324655	1.85741	-0.174789	0.861246	0.999855		Pjv1_00000162	32.2474	0.676817	0.502235	1.34761	0.177784	0.967752
Pjv1_00006030	1159.82	0.0227647	0.128727	0.176845	0.85963	0.999999		Pjv1_00030175	177.295	0.163831	0.262263	0.624685	0.532178	0.999855		Pjv1_00000165	128.407	0.475806	0.512243	0.928868	0.352958	0.967752
Pjv1_00006031	0.681022	2.68359	3.73	0.719461	0.471857	0.999999		Pjv1_00026759	643.562	0.0122903	0.187554	0.0655295	0.947752	0.999855		Pjv1_00000170	273.16	-0.491569	0.423607	-1.16043	0.245872	0.967752
Pjv1_00006032	122.218	-0.0307886	0.336987	-0.0913643	0.927203	0.999999		Pjv1_00026760	849.535	-0.0274663	0.168116	-0.163377	0.870222	0.999855		Pjv1_00000172	251.589	0.313601	0.283815	1.10495	0.269182	0.967752
Pjv1_00006033	11.6217	-0.633383	1.08564	-0.583416	0.559613	0.999999		Pjv1_00026761	6.81208	1.48007	1.22244	1.21075	0.225993	0.999855		Pjv1_00000176	1355.44	0.185828	0.162117	1.14626	0.251689	0.967752
Pjv1_00006034	58.5455	0.232837	0.488395	0.476739	0.633548	0.999999		Pjv1_00026762	32.9194	0.45739	0.680474	0.672165	0.501479	0.999855		Pjv1_00000177	12.1941	2.21717	1.32428	1.67424	0.0940835	0.967752
Pjv1_00006038	867.679	-0.393391	0.311241	-1.26394	0.20625	0.999999		Pjv1_00026763	132.4	-0.507132	0.30141	-1.68253	0.092466	0.999855		Pjv1_00000180	132.686	0.591775	0.35834	1.65143	0.0986503	0.967752
Pjv1_00006039	2874.22	-0.163735	0.220086	-0.74396	0.456901	0.999999		Pjv1_00026764	1624.85	-0.087872	0.138945	-0.632421	0.527112	0.999855		Pjv1_00000181	6867.4	-0.323293	0.194788	-1.65972	0.0969716	0.967752
Pjv1_00006040	1059.93	-0.203433	0.216994	-0.937506	0.348498	0.999999		Pjv1_00026766	783.688	0.340001	0.178791	1.90167	0.0572147	0.999855		Pjv1_00000183	9.61553	0.818695	0.86501	0.946458	0.343915	0.967752
Pjv1_00006041	4.00025	0.614331	1.15904	0.530034	0.596088	0.999999		Pjv1_00026767	12.4072	0.146915	0.680286	0.21596	0.829019	0.999855		Pjv1_00000185	987.427	-0.154574	0.194396	-0.795151	0.426526	0.967752
Pjv1_00006042	1340.85	-0.1266	0.198122	-0.639002	0.522822	0.999999		Pjv1_00027417	540.648	-0.182067	0.26516	-0.68663	0.492316	0.999855		Pjv1_00000187	443.279	-0.233162	0.227153	-1.02645	0.30468	0.967752
Pjv1_00006044	0.982706	0.915189	2.71491	0.337097	0.736044	0.999999		Pjv1_00027418	423.992	0.195302	0.209336	0.93296	0.350841	0.999855		Pjv1_00000188	18551.9	-0.369077	0.361203	-1.0218	0.306875	0.967752
Pjv1_00006047	1.24612	3.55665	3.93858	0.903028	0.366511	0.999999		Pjv1_00027420	94.0957	-0.0183421	0.430596	-0.0425969	0.966023	0.999855		Pjv1_00000189	345.65	0.239553	0.223585	1.07142	0.283983	0.967752
Pjv1_00006048	969.532	0.0429483	0.183239	0.234384	0.814687	0.999999		Pjv1_00029739	226.287	-0.166938	0.324088	-0.515102	0.606482	0.999855		Pjv1_00000190	1459.76	0.148568	0.207261	0.716816	0.473488	0.967752
Pjv1_00006049	554.899	-0.0350145	0.234774	-0.149142	0.881442	0.999999		Pjv1_00026196	150.608	0.0194995	0.250193	0.0779376	0.937878	0.999855		Pjv1_00000194	1717.67	0.29633	0.194811	1.52111	0.128232	0.967752
Pjv1_00006051	473.699	-0.115456	0.394815	-0.292431	0.769957	0.999999		Pjv1_00026197	1405.67	-0.212102	0.152783	-1.38825	0.16506	0.999855		Pjv1_00000198	3937.39	-0.314165	0.216442	-1.4515	0.146641	0.967752
Pjv1_00006052	582.661	-0.323239	0.166238	-1.94444	0.0518425	0.999999		Pjv1_00026198	361.558	0.165548	0.17985	0.920479	0.357323	0.999855		Pjv1_00000201	4974.96	-0.289757	0.22268	-1.30122	0.193182	0.967752
Pjv1_00006053	0.920255	-3.54558	3.47529	-1.02023	0.30762	0.999999		Pjv1_00026199	530.908	-0.0388666	0.187159	-0.207666	0.835489	0.999855		Pjv1_00000202	2759.41	-0.1318	0.13745	-0.958899	0.33761	0.967752
Pjv1_00006054	0.535018	-2.70812	4.00672	-0.675894	0.499108	0.999999		Pjv1_00029980	152.231	-0.150985	0.2389	-0.632002	0.527386	0.999855		Pjv1_00000203	2489.91	0.463647	0.246498	1.88094	0.05998	0.967752
Pjv1_00027895	1486	0.112942	0.171961	0.656791	0.511315	0.999999		Pjv1_00007419	394.151	-0.227468	0.212606	-1.0699	0.284664	0.999855		Pjv1_00000206	533.156	-0.411234	0.470005	-0.874957	0.381597	0.967752
Pjv1_00028731	15.8417	0.110044	0.740302	0.148648	0.881832	0.999999		Pjv1_00007420	12.4141	-2.08233	1.22777	-1.69603	0.089881	0.999855		Pjv1_00000207	332.507	0.572188	0.342525	1.6705	0.0948208	0.967752
Pjv1_00027929	656.835	-0.00823588	0.232124	-0.0354805	0.971697	0.999999		Pjv1_00007421	1781.81	-0.0839158	0.159321	-0.526708	0.598396	0.999855		Pjv1_00000208	1366.56	0.304539	0.284895	1.06895	0.285092	0.967752
Pjv1_00027930	1131.8	-0.154811	0.466218	-0.332056	0.739847	0.999999		Pjv1_00007422	8.96225	-1.13179	0.97298	-1.16322	0.244742	0.999855		Pjv1_00000211	1072.38	-0.258283	0.137212	-1.88236	0.0597866	0.967752
Pjv1_00027932	0.511354	-0.635114	4.02483	-0.157799	0.874615	0.999999		Pjv1_00007423	201.081	-0.049417	0.195873	-0.252291	0.800816	0.999855		Pjv1_00000212	168.418	-0.264255	0.256079	-1.03193	0.302105	0.967752
Pjv1_00027886	864.461	-0.140952	0.278403	-0.506287	0.612655	0.999999		Pjv1_00007424	194.201	-0.0610596	0.242597	-0.251691	0.80128	0.999855		Pjv1_00000214	9.45389	-1.39888	1.5511	-0.901863	0.36713	0.967752
Pjv1_00025361	1788.76	0.0771485	0.174728	0.441534	0.658827	0.999999		Pjv1_00007425	148.702	-0.25855	0.234813	-1.10109	0.270857	0.999855		Pjv1_00000218	1325.3	-0.107203	0.127177	-0.842944	0.39926	0.967752
Pjv1_00025362	3632.03	0.185639	0.309355	0.600084	0.54845	0.999999		Pjv1_00007426	478.824	0.314787	0.379126	0.830296	0.406372	0.999855		Pjv1_00000221	220.807	0.639972	0.449951	1.42232	0.154935	0.967752
Pjv1_00025363	510.518	0.0224533	0.20696	0.108491	0.913606	0.999999		Pjv1_00007427	2700.66	-0.340687	0.314732	-1.08247	0.279046	0.999855		Pjv1_00000222	2.88802	1.50406	1.86181	0.807846	0.419179	0.967752
Pjv1_00025365	188.353	0.251229	0.302751	0.829822	0.406639	0.999999		Pjv1_00007428	1070.03	0.104329	0.170951	0.610286	0.541673	0.999855		Pjv1_00000223	2450.76	-0.210216	0.181024	-1.16126	0.245536	0.967752
Pjv1_00028001	238.905	0.0814392	0.428115	0.190227	0.849131	0.999999		Pjv1_00007429	475.997	0.0224236	0.259546	0.0863953	0.931152	0.999855		Pjv1_00000225	3516.68	-0.194694	0.212277	-0.917167	0.359055	0.967752
Pjv1_00028002	2705.13	-0.00541665	0.299539	-0.0180833	0.985572	0.999999		Pjv1_00007431	74.4924	0.608758	0.496019	1.22729	0.219714	0.999855		Pjv1_00000226	2726.02	-0.368848	0.199715	-1.84687	0.0647661	0.967752
Pjv1_00024742	2483.57	-0.0616486	0.123397	-0.499595	0.61736	0.999999		Pjv1_00007432	70.0076	-0.384831	0.317132	-1.21347	0.224949	0.999855		Pjv1_00000227	27.7854	-0.671582	0.565719	-1.18713	0.235177	0.967752
Pjv1_00024743	12.4857	-0.302046	0.742912	-0.40657	0.684324	0.999999		Pjv1_00007433	1116.65	-0.241961	0.282459	-0.856624	0.391653	0.999855		Pjv1_00000234	305.926	-0.222939	0.243173	-0.916794	0.359251	0.967752
Pjv1_00024744	83.7714	0.301952	0.403313	0.74868	0.45405	0.999999		Pjv1_00007434	8.95557	-0.42328	0.807563	-0.524144	0.600178	0.999855		Pjv1_00000237	907.567	0.166377	0.171719	0.96889	0.3326	0.967752
Pjv1_00024745	49.545	0.117612	0.371972	0.316186	0.751862	0.999999		Pjv1_00007435	56.6745	-0.0252076	0.337232	-0.0747485	0.940415	0.999855		Pjv1_00000240	18.1592	0.985836	0.711858	1.38488	0.16609	0.967752
Pjv1_00024747	4119.62	-0.0268547	0.130117	-0.20639	0.836486	0.999999		Pjv1_00007436	39.6642	0.204921	0.398732	0.513931	0.6073	0.999855		Pjv1_00000247	1975.73	-0.244254	0.225499	-1.08317	0.278732	0.967752
Pjv1_00024748	580.374	0.0130206	0.405667	0.0320967	0.974395	0.999999		Pjv1_00007438	1.79287	-2.51159	2.43507	-1.03142	0.302342	0.999855		Pjv1_00000398	15.824	1.28433	0.668474	1.92129	0.0546954	0.967752
Pjv1_00024749	73914.2	0.011181	0.171336	0.065258	0.947969	0.999999		Pjv1_00007439	71.7986	-0.151534	0.419028	-0.361632	0.717627	0.999855		Pjv1_00000402	2343.77	-0.131984	0.184389	-0.71579	0.474121	0.967752
Pjv1_00026279	531.11	0.000329882	0.163561	0.00201688	0.998391	0.999999		Pjv1_00007440	16.8088	0.0350538	0.696728	0.0503121	0.959874	0.999855		Pjv1_00000406	365.625	-0.273082	0.181244	-1.50671	0.131885	0.967752
Pjv1_00026280	2239.27	-0.0723196	0.134893	-0.536125	0.591872	0.999999		Pjv1_00007441	1076.45	-0.133221	0.169627	-0.785377	0.432233	0.999855		Pjv1_00000409	204.998	-0.451816	0.280372	-1.61149	0.107073	0.967752
Pjv1_00026281	337.336	0.118476	0.248352	0.477049	0.633327	0.999999		Pjv1_00007442	178.983	-0.095036	0.300247	-0.316527	0.751603	0.999855		Pjv1_00000411	668.23	-0.245036	0.240739	-1.01785	0.308751	0.967752
Pjv1_00026282	45.3672	-0.148026	0.415256	-0.356469	0.721489	0.999999		Pjv1_00007443	1376.65	-0.106943	0.149131	-0.717108	0.473308	0.999855		Pjv1_00000421	1829.82	-0.385092	0.346459	-1.11151	0.266349	0.967752
Pjv1_00026283	93.219	0.134165	0.615413	0.218007	0.827423	0.999999		Pjv1_00007444	176.017	0.213426	0.264737	0.806182	0.420138	0.999855		Pjv1_00000423	34.7063	0.492944	0.465918	1.05801	0.290052	0.967752
Pjv1_00026284	757.074	-0.0810936	0.154352	-0.52538	0.599319	0.999999		Pjv1_00007446	600.284	-0.0801001	0.276709	-0.289475	0.772218	0.999855		Pjv1_00000424	222.454	0.234942	0.233513	1.00612	0.314357	0.967752
Pjv1_00026285	166.268	-0.166775	0.249252	-0.669099	0.503432	0.999999		Pjv1_00007447	289.901	-0.300401	0.386726	-0.776781	0.437288	0.999855		Pjv1_00000430	17447.4	0.1667	0.195894	0.850972	0.394785	0.967752
Pjv1_00026286	213.505	-0.000387769	0.234929	-0.00165058	0.998683	0.999999		Pjv1_00007450	6.50697	-0.191049	1.21292	-0.157512	0.874842	0.999855		Pjv1_00000432	2143.48	-0.0938634	0.132589	-0.707929	0.478989	0.967752
Pjv1_00026288	41.2235	0.0892089	0.584421	0.152645	0.878678	0.999999		Pjv1_00026850	170.273	0.149397	0.275568	0.542141	0.587721	0.999855		Pjv1_00000433	291.969	0.409879	0.280314	1.46222	0.143682	0.967752
Pjv1_00026289	240.482	0.0555474	0.226919	0.244789	0.806619	0.999999		Pjv1_00026851	767.877	0.161397	0.151777	1.06338	0.287608	0.999855		Pjv1_00000434	8.73847	-1.51025	0.981685	-1.53843	0.123944	0.967752
Pjv1_00026290	80.7548	0.447831	0.417753	1.072	0.283721	0.999999		Pjv1_00026852	545.338	0.040462	0.167493	0.241575	0.80911	0.999855		Pjv1_00000435	1.89763	-2.55467	2.46376	-1.0369	0.299783	0.967752
Pjv1_00026291	4.69164	1.04872	1.33644	0.784713	0.432622	0.999999		Pjv1_00026853	67.2952	0.198447	0.378357	0.524498	0.599932	0.999855		Pjv1_00000437	1186.42	0.279693	0.159225	1.75659	0.0789879	0.967752
Pjv1_00026292	3177.58	-0.125887	0.130053	-0.967968	0.333061	0.999999		Pjv1_00026855	615.341	-0.0433204	0.21232	-0.204033	0.838328	0.999855		Pjv1_00000446	1460.24	-0.140385	0.160517	-0.874575	0.381805	0.967752
Pjv1_00026293	4029.59	0.0120585	0.144056	0.0837072	0.933289	0.999999		Pjv1_00026856	334.721	-0.0492288	0.309255	-0.159185	0.873523	0.999855		Pjv1_00000447	323.855	0.458428	0.36022	1.27263	0.203149	0.967752
Pjv1_00026294	311.181	-0.154551	0.397778	-0.388537	0.697619	0.999999		Pjv1_00026857	2.92633	1.24278	1.7814	0.697645	0.485399	0.999855		Pjv1_00000448	215.654	-0.370011	0.373973	-0.989407	0.322464	0.967752
Pjv1_00026295	1056.33	0.0065627	0.263391	0.0249162	0.980122	0.999999		Pjv1_00026858	71.782	-0.737667	0.435005	-1.69576	0.0899305	0.999855		Pjv1_00000449	4.96019	1.79788	1.85159	0.970995	0.331551	0.967752
Pjv1_00026296	73.7197	-0.0671136	0.540159	-0.124248	0.901119	0.999999		Pjv1_00026859	888.946	-0.0922412	0.142699	-0.646404	0.518017	0.999855		Pjv1_00000451	111.726	0.499987	0.556291	0.898788	0.368766	0.967752
Pjv1_00026297	33.6172	-0.665165	0.683869	-0.97265	0.330727	0.999999		Pjv1_00026860	1529.35	-0.150094	0.145093	-1.03446	0.300919	0.999855		Pjv1_00000453	918.295	-0.209484	0.174239	-1.20228	0.229253	0.967752
Pjv1_00026298	13.1959	0.673862	0.983028	0.685496	0.493031	0.999999		Pjv1_00026861	30.82	-0.605578	0.587142	-1.0314	0.302354	0.999855		Pjv1_00000454	62.9993	-0.414421	0.370352	-1.11899	0.263144	0.967752
Pjv1_00026299	471.928	0.0545878	0.291177	0.187473	0.85129	0.999999		Pjv1_00026862	3089.73	0.478098	0.272652	1.75351	0.0795151	0.999855		Pjv1_00000456	444.557	0.298185	0.265537	1.12295	0.261458	0.967752
Pjv1_00027297	6973	-0.186469	0.264678	-0.704515	0.481112	0.999999		Pjv1_00026863	609.996	0.0204336	0.153705	0.13294	0.894241	0.999855		Pjv1_00000457	351.099	-0.146515	0.200467	-0.730868	0.46486	0.967752
Pjv1_00027299	126.562	-0.0387768	0.281514	-0.137744	0.890443	0.999999		Pjv1_00026864	2113.55	-0.144436	0.138938	-1.03957	0.298539	0.999855		Pjv1_00000460	946.858	-0.58737	0.394386	-1.48933	0.1364	0.967752
Pjv1_00027300	690.191	0.0857509	0.223625	0.383458	0.70138	0.999999		Pjv1_00026865	217.779	-0.161959	0.274208	-0.590641	0.554761	0.999855		Pjv1_00000472	724.482	-0.209871	0.146326	-1.43427	0.151495	0.967752
Pjv1_00026811	144.875	0.0265183	0.314294	0.0843742	0.932759	0.999999		Pjv1_00026866	545.924	-0.0822482	0.153493	-0.535844	0.592066	0.999855		Pjv1_00000475	1609.86	-0.209908	0.186954	-1.12278	0.261532	0.967752
Pjv1_00026812	139.115	0.259488	0.209412	1.23913	0.215298	0.999999		Pjv1_00027783	224.153	0.0697939	0.22256	0.313595	0.753829	0.999855		Pjv1_00000478	1037.42	0.144911	0.165802	0.873998	0.38212	0.967752
Pjv1_00026813	1479.01	-0.0512551	0.289415	-0.177099	0.859431	0.999999		Pjv1_00027784	245.608	-0.106534	0.278466	-0.382575	0.702035	0.999855		Pjv1_00000481	10927.7	0.239771	0.328564	0.729754	0.465541	0.967752
Pjv1_00026814	503.257	-0.0596532	0.193458	-0.308352	0.757814	0.999999		Pjv1_00027787	4.02206	1.91571	1.49597	1.28059	0.200339	0.999855		Pjv1_00000483	759.846	-0.403659	0.480597	-0.839912	0.400958	0.967752
Pjv1_00006648	5529.27	-0.0401168	0.108259	-0.370564	0.710962	0.999999		Pjv1_00026501	217.721	0.0819573	0.19748	0.415015	0.678131	0.999855		Pjv1_00000488	1419.61	0.299861	0.19411	1.5448	0.122396	0.967752
Pjv1_00006649	3838.58	0.0525384	0.519674	0.101099	0.919472	0.999999		Pjv1_00026502	95.299	-0.132132	0.262862	-0.502669	0.615197	0.999855		Pjv1_00000489	10.4765	0.973461	0.954285	1.02009	0.307684	0.967752
Pjv1_00006650	909.569	-0.181898	0.193027	-0.942344	0.346016	0.999999		Pjv1_00026503	1387.21	0.186861	0.271645	0.687886	0.491525	0.999855		Pjv1_00000491	1.98304	4.47296	2.35877	1.89631	0.0579188	0.967752
Pjv1_00006651	169.113	0.0149467	0.431733	0.0346202	0.972383	0.999999		Pjv1_00026504	11.1738	0.0414157	0.925907	0.0447298	0.964323	0.999855		Pjv1_00000493	10741.4	-0.213334	0.214804	-0.993159	0.320632	0.967752
Pjv1_00006652	1.70794	-2.15553	2.52597	-0.853349	0.393466	0.999999		Pjv1_00026505	543.063	-0.0659983	0.167858	-0.393179	0.694187	0.999855		Pjv1_00000496	4846.55	-0.402439	0.267501	-1.50444	0.132468	0.967752
Pjv1_00006653	16.9401	1.35169	1.0697	1.26361	0.206368	0.999999		Pjv1_00026507	240.859	0.540373	0.389419	1.38764	0.165247	0.999855		Pjv1_00000497	4097.31	-0.334246	0.200392	-1.66796	0.0953227	0.967752
Pjv1_00006654	115.255	-0.081622	0.662901	-0.123128	0.902005	0.999999		Pjv1_00026508	184.389	0.00317593	0.214627	0.0147975	0.988194	0.999855		Pjv1_00000498	2833.52	-0.39733	0.22135	-1.79503	0.0726487	0.967752
Pjv1_00006656	147.569	0.323614	0.468509	0.690732	0.489734	0.999999		Pjv1_00026509	170.621	0.122122	0.275391	0.443449	0.657441	0.999855		Pjv1_00000500	53.847	0.69523	0.498194	1.3955	0.162865	0.967752
Pjv1_00006657	299.474	0.0761435	0.294162	0.258849	0.795752	0.999999		Pjv1_00026511	223.698	-0.12367	0.44512	-0.277834	0.78114	0.999855		Pjv1_00000501	335.02	-0.361407	0.462161	-0.781994	0.434218	0.967752
Pjv1_00006658	929.229	0.0165539	0.281288	0.0588502	0.953071	0.999999		Pjv1_00026512	159.126	0.062536	0.356793	0.175272	0.860866	0.999855		Pjv1_00000502	99.8691	0.675208	0.508912	1.32677	0.184585	0.967752
Pjv1_00006659	3168.2	-0.0133543	0.125998	-0.105989	0.915591	0.999999		Pjv1_00026513	38.0224	0.133406	0.455819	0.292673	0.769772	0.999855		Pjv1_00000508	2.62778	2.55269	3.04124	0.839359	0.401268	0.967752
Pjv1_00006661	54.6817	0.091245	0.469635	0.194289	0.84595	0.999999		Pjv1_00027806	17.7284	0.806628	0.700359	1.15174	0.24943	0.999855		Pjv1_00000509	1169.18	0.144447	0.203522	0.709736	0.477868	0.967752
Pjv1_00006662	3640.54	0.361726	0.200473	1.80437	0.071174	0.999999		Pjv1_00027807	1196.84	-0.17132	0.712369	-0.240493	0.809948	0.999855		Pjv1_00000510	83.9589	0.400421	0.406013	0.986228	0.324021	0.967752
Pjv1_00006663	147.135	-0.346399	0.421405	-0.822009	0.411072	0.999999		Pjv1_00025633	161.369	0.0739995	0.680046	0.108816	0.913349	0.999855		Pjv1_00000511	240.142	0.613405	0.368128	1.66628	0.095658	0.967752
Pjv1_00006664	402.953	0.441876	0.531889	0.830767	0.406105	0.999999		Pjv1_00025635	9.8729	-0.082019	0.817683	-0.100307	0.920101	0.999855		Pjv1_00000513	17.2099	1.55826	1.35741	1.14796	0.250984	0.967752
Pjv1_00006667	390.062	0.437059	0.284662	1.53536	0.124695	0.999999		Pjv1_00025636	714.567	-0.166433	0.235937	-0.705414	0.480553	0.999855		Pjv1_00000518	371.166	-0.153383	0.200709	-0.764207	0.444744	0.967752
Pjv1_00006668	904.901	0.104252	0.340975	0.305745	0.759799	0.999999		Pjv1_00025637	264.828	-0.100577	0.292076	-0.344354	0.73058	0.999855		Pjv1_00000520	2572.18	0.594749	0.302207	1.96802	0.049066	0.967752
Pjv1_00006669	1225.75	0.167485	0.402004	0.416624	0.676953	0.999999		Pjv1_00025639	1981.23	-0.288762	0.236678	-1.22006	0.22244	0.999855		Pjv1_00000521	28.2748	0.702299	0.676815	1.03765	0.299431	0.967752
Pjv1_00006670	334.591	0.0837513	0.161885	0.51735	0.604912	0.999999		Pjv1_00029814	271.956	-0.108094	0.312431	-0.345978	0.729359	0.999855		Pjv1_00000524	6888.47	-0.140761	0.185494	-0.758844	0.447946	0.967752
Pjv1_00006671	576.623	-0.141869	0.355547	-0.399017	0.68988	0.999999		Pjv1_00030282	22.6585	-0.766415	0.574534	-1.33398	0.182211	0.999855		Pjv1_00000527	990.572	-0.354252	0.195567	-1.81141	0.0700778	0.967752
Pjv1_00006676	2086.56	0.00159556	0.169135	0.00943363	0.992473	0.999999		Pjv1_00026519	8155.9	0.0742953	0.175345	0.42371	0.671777	0.999855		Pjv1_00000528	2210.51	-0.266993	0.141062	-1.89273	0.0583938	0.967752
Pjv1_00006677	4588.84	-0.097827	0.180912	-0.540744	0.588684	0.999999		Pjv1_00026521	16247.2	0.125006	0.214854	0.581818	0.560689	0.999855		Pjv1_00000530	444.62	-0.273313	0.17137	-1.59487	0.110742	0.967752
Pjv1_00006679	350.107	-0.491967	0.457891	-1.07442	0.282634	0.999999		Pjv1_00026525	1361.4	-0.0883028	0.172088	-0.513127	0.607863	0.999855		Pjv1_00001798	1645.15	-0.238023	0.178748	-1.33161	0.182989	0.967752
Pjv1_00006680	235.487	0.00813235	0.200293	0.0406023	0.967613	0.999999		Pjv1_00026526	12.3224	0.999452	0.845572	1.18198	0.237212	0.999855		Pjv1_00001801	18.9137	0.975341	0.798207	1.22192	0.22174	0.967752
Pjv1_00006681	344.759	-0.190576	0.261967	-0.727483	0.46693	0.999999		Pjv1_00027552	120.403	-0.0135414	0.293405	-0.0461528	0.963188	0.999855		Pjv1_00001809	1882.19	0.465869	0.257678	1.80795	0.070614	0.967752
Pjv1_00006682	1840.36	0.0568501	0.15571	0.365102	0.715035	0.999999		Pjv1_00027553	7307.13	0.0224185	0.215695	0.103936	0.91722	0.999855		Pjv1_00001810	180.688	0.55581	0.430748	1.29034	0.196934	0.967752
Pjv1_00006683	1319.66	0.0629473	0.180113	0.349487	0.726723	0.999999		Pjv1_00027554	1303.08	-0.0280557	0.230592	-0.121668	0.903162	0.999855		Pjv1_00001811	72.6206	0.56566	0.429772	1.31619	0.188111	0.967752
Pjv1_00006684	551.454	-0.121481	0.255586	-0.475303	0.634571	0.999999		Pjv1_00027555	421.734	-0.0161601	0.202884	-0.0796518	0.936514	0.999855		Pjv1_00001816	274.114	0.476089	0.399647	1.19128	0.233545	0.967752
Pjv1_00006685	868.857	0.000447783	0.197005	0.00227295	0.998186	0.999999		Pjv1_00027556	1244.13	-0.00565849	0.140646	-0.040232	0.967908	0.999855		Pjv1_00001825	5.72229	-1.27922	1.4821	-0.863113	0.388075	0.967752
Pjv1_00006686	4500.48	0.0686994	0.132248	0.519472	0.603432	0.999999		Pjv1_00027557	1309.22	-0.0574271	0.338636	-0.169584	0.865337	0.999855		Pjv1_00001830	138.609	-0.316147	0.34277	-0.922332	0.356356	0.967752
Pjv1_00006687	2244.09	-0.0627855	0.147138	-0.426712	0.669589	0.999999		Pjv1_00027561	74.0598	0.604219	0.473219	1.27683	0.201663	0.999855		Pjv1_00001833	2043.18	0.146167	0.143677	1.01733	0.308996	0.967752
Pjv1_00006689	2395.03	0.387249	0.262093	1.47753	0.139535	0.999999		Pjv1_00027562	3788.53	0.0817507	0.237841	0.34372	0.731057	0.999855		Pjv1_00001849	256.078	-0.218908	0.208752	-1.04865	0.294338	0.967752
Pjv1_00006690	3826.3	-0.0377267	0.130202	-0.289755	0.772004	0.999999		Pjv1_00027563	100.715	0.143324	0.336257	0.426234	0.669937	0.999855		Pjv1_00006055	30.011	1.71326	1.06607	1.60707	0.108038	0.967752
Pjv1_00006692	1298.42	0.250765	0.442172	0.567121	0.570632	0.999999		Pjv1_00027565	505.18	-0.0378457	0.165445	-0.228751	0.819062	0.999855		Pjv1_00006058	23.155	0.876201	1.07676	0.813736	0.415796	0.967752
Pjv1_00026001	49.4922	-0.0272482	0.42534	-0.0640621	0.948921	0.999999		Pjv1_00027566	21.7622	0.861013	0.653807	1.31692	0.187865	0.999855		Pjv1_00006059	2.08503	4.55002	2.8619	1.58986	0.111866	0.967752
Pjv1_00026003	669.512	-0.221686	0.198052	-1.11933	0.262997	0.999999		Pjv1_00007860	686.486	0.255011	0.185	1.37844	0.168069	0.999855		Pjv1_00006062	5.65609	-2.22221	1.91266	-1.16184	0.245299	0.967752
Pjv1_00026004	1280.74	0.138994	0.224891	0.618048	0.536543	0.999999		Pjv1_00007861	1604.95	0.0682895	0.221748	0.30796	0.758113	0.999855		Pjv1_00006069	72.5203	0.873942	0.496995	1.75845	0.0786706	0.967752
Pjv1_00026006	938.219	0.0191783	0.136812	0.14018	0.888518	0.999999		Pjv1_00007862	486.436	-0.248685	0.241806	-1.02845	0.303739	0.999855		Pjv1_00006071	167.773	0.468359	0.411992	1.13682	0.255616	0.967752
Pjv1_00026574	1988.47	-0.0469533	0.272809	-0.17211	0.863351	0.999999		Pjv1_00007863	737.24	-0.296167	0.238922	-1.2396	0.215125	0.999855		Pjv1_00006073	79.9878	1.08472	0.593422	1.8279	0.0675643	0.967752
Pjv1_00026575	0.698205	-3.11553	3.78762	-0.822555	0.410761	0.999999		Pjv1_00007864	6473.24	0.148203	0.21699	0.682997	0.494609	0.999855		Pjv1_00006074	11.4219	1.1782	0.859052	1.37151	0.170216	0.967752
Pjv1_00026576	527.821	0.299039	0.477014	0.626898	0.530726	0.999999		Pjv1_00007866	418.38	-0.0865001	0.225099	-0.384276	0.700774	0.999855		Pjv1_00006078	28.9045	-1.09168	0.711951	-1.53336	0.125187	0.967752
Pjv1_00026577	56.9391	0.17514	0.779981	0.224544	0.822334	0.999999		Pjv1_00007867	1960.47	0.0253423	0.15606	0.162389	0.871	0.999855		Pjv1_00006092	723.685	0.122646	0.158393	0.774313	0.438746	0.967752
Pjv1_00026578	689.345	0.18062	0.162394	1.11223	0.266038	0.999999		Pjv1_00007868	1212.52	-0.0339426	0.15115	-0.224563	0.822319	0.999855		Pjv1_00006095	7.30227	1.04956	1.40706	0.745924	0.455713	0.967752
Pjv1_00026579	792.496	-0.119299	0.21573	-0.553003	0.580262	0.999999		Pjv1_00007872	10.8694	0.330498	0.994476	0.332334	0.739637	0.999855		Pjv1_00006106	97.8373	-0.452158	0.389663	-1.16038	0.245893	0.967752
Pjv1_00027779	505.25	0.0345532	0.223359	0.154698	0.877059	0.999999		Pjv1_00007873	186.981	-0.0111497	0.247151	-0.0451128	0.964017	0.999855		Pjv1_00006112	777.322	0.595399	0.312071	1.90789	0.0564049	0.967752
Pjv1_00027781	1240.05	-0.0549981	0.149568	-0.367713	0.713087	0.999999		Pjv1_00007874	221.989	0.150396	0.218219	0.689199	0.490698	0.999855		Pjv1_00006113	7.86446	1.2915	1.28483	1.00519	0.314803	0.967752
Pjv1_00026624	636.284	-0.000924205	0.410282	-0.00225261	0.998203	0.999999		Pjv1_00007875	78.1913	0.102666	0.289458	0.354684	0.722826	0.999855		Pjv1_00006118	1656.96	-0.169218	0.148935	-1.13619	0.255878	0.967752
Pjv1_00026382	507.407	-0.274783	0.287501	-0.955764	0.339192	0.999999		Pjv1_00007877	877.404	0.392482	0.276135	1.42134	0.155217	0.999855		Pjv1_00027721	2705.53	-0.126081	0.137851	-0.914617	0.360393	0.967752
Pjv1_00026383	360.044	-0.39066	0.307938	-1.26863	0.204572	0.999999		Pjv1_00007879	1.96886	-1.29613	1.68716	-0.768233	0.442349	0.999855		Pjv1_00029923	285.497	0.17531	0.232734	0.753263	0.451292	0.967752
Pjv1_00026384	621.199	-0.00240908	0.225271	-0.0106941	0.991467	0.999999		Pjv1_00007880	1444.87	-0.0760223	0.363494	-0.209143	0.834337	0.999855		Pjv1_00027799	9663.88	0.145499	0.137394	1.05899	0.289606	0.967752
Pjv1_00026386	570.065	-0.0325192	0.29918	-0.108694	0.913445	0.999999		Pjv1_00007881	732.263	0.1477	0.261224	0.565417	0.57179	0.999855		Pjv1_00027437	284.051	0.162051	0.212968	0.760919	0.446706	0.967752
Pjv1_00026387	1066.44	0.160535	0.30731	0.522386	0.601402	0.999999		Pjv1_00007887	3666.42	-0.276119	0.301936	-0.914493	0.360458	0.999855		Pjv1_00027440	217.146	0.4782	0.478773	0.998805	0.317889	0.967752
Pjv1_00026416	111.758	0.0263019	0.309744	0.0849148	0.932329	0.999999		Pjv1_00007889	18180.2	-0.271958	0.24618	-1.10471	0.269284	0.999855		Pjv1_00027441	1613.7	-0.16313	0.194097	-0.840458	0.400651	0.967752
Pjv1_00026417	1.67788	0.0642629	1.99896	0.0321482	0.974354	0.999999		Pjv1_00007890	1516.74	-0.106915	0.164781	-0.648832	0.516447	0.999855		Pjv1_00027444	2118.03	-0.179058	0.198911	-0.900191	0.368018	0.967752
Pjv1_00026419	235.521	-0.200427	0.21442	-0.934741	0.349922	0.999999		Pjv1_00007891	466.672	0.211362	0.191483	1.10382	0.269672	0.999855		Pjv1_00030133	547.563	-0.410737	0.268972	-1.52706	0.126746	0.967752
Pjv1_00026420	130.971	0.37706	0.331136	1.13869	0.254834	0.999999		Pjv1_00026200	423.357	0.536732	0.421977	1.27195	0.203392	0.999855		Pjv1_00029891	15.1367	1.15579	0.794292	1.45511	0.145638	0.967752
Pjv1_00026421	304.154	-0.0446271	0.246722	-0.18088	0.856461	0.999999		Pjv1_00026201	549.209	-0.232351	0.327522	-0.709423	0.478062	0.999855		Pjv1_00026271	1.81115	2.58469	2.58478	0.999965	0.317327	0.967752
Pjv1_00026422	507.066	-0.920175	0.653392	-1.4083	0.159041	0.999999		Pjv1_00026202	44.9669	-0.457912	0.546825	-0.837402	0.402367	0.999855		Pjv1_00023171	10.1095	1.0654	0.922413	1.15502	0.248084	0.967752
Pjv1_00026423	1148.38	0.1305	0.329221	0.396391	0.691817	0.999999		Pjv1_00026203	787.113	-0.00717153	0.161935	-0.0442866	0.964676	0.999855		Pjv1_00023172	48.5242	-0.888285	0.687319	-1.29239	0.196222	0.967752
Pjv1_00026424	0.525106	-1.13211	4.03955	-0.280257	0.77928	0.999999		Pjv1_00026204	4.31032	0.77507	1.73258	0.44735	0.654623	0.999855		Pjv1_00023174	150.434	0.202922	0.276591	0.733655	0.463159	0.967752
Pjv1_00026426	4245.6	0.120993	0.268294	0.45097	0.652011	0.999999		Pjv1_00026205	28.9747	0.0704582	0.698189	0.100916	0.919617	0.999855		Pjv1_00023176	352.736	0.404222	0.286458	1.41111	0.158214	0.967752
Pjv1_00026554	1473.27	-0.136253	0.231112	-0.589552	0.555491	0.999999		Pjv1_00026206	783.298	-0.122233	0.171427	-0.71303	0.475827	0.999855		Pjv1_00023180	1402.54	-0.138594	0.167461	-0.827621	0.407885	0.967752
Pjv1_00026555	3994.97	-0.116336	0.184172	-0.631671	0.527602	0.999999		Pjv1_00029792	128.145	0.321541	0.331051	0.971271	0.331413	0.999855		Pjv1_00029534	305.163	-0.268412	0.281131	-0.954761	0.339699	0.967752
Pjv1_00026556	10642.8	-0.197835	0.100833	-1.962	0.0497621	0.999999		Pjv1_00028127	278.955	0.141702	0.185104	0.765529	0.443957	0.999855		Pjv1_00027571	1216.29	-0.171457	0.16517	-1.03806	0.299241	0.967752
Pjv1_00026557	171.268	0.08935	0.293834	0.304083	0.761064	0.999999		Pjv1_00028128	155.467	0.302076	0.304908	0.990712	0.321826	0.999855		Pjv1_00027572	1326.56	0.292588	0.231822	1.26213	0.206903	0.967752
Pjv1_00026559	394.773	0.779573	0.500052	1.55898	0.119	0.999999		Pjv1_00028130	938.218	0.0871963	0.172413	0.505742	0.613038	0.999855		Pjv1_00027574	3256.23	0.145025	0.129135	1.12305	0.261418	0.967752
Pjv1_00026560	8134.52	-0.104247	0.155252	-0.671468	0.501923	0.999999		Pjv1_00030145	1745.2	-0.0249062	0.199738	-0.124694	0.900765	0.999855		Pjv1_00025597	29.6127	0.569103	0.570961	0.996746	0.318888	0.967752
Pjv1_00026561	707.661	0.173311	0.25846	0.670553	0.502505	0.999999		Pjv1_00027290	833.436	-0.138535	0.330875	-0.418694	0.67544	0.999855		Pjv1_00025602	662.567	0.717878	0.872599	0.822689	0.410685	0.967752
Pjv1_00026602	756.165	-0.0248877	0.213628	-0.1165	0.907256	0.999999		Pjv1_00027291	2.83787	4.68856	2.50722	1.87002	0.0614812	0.999855		Pjv1_00029619	1201.47	0.397949	0.321734	1.23689	0.216128	0.967752
Pjv1_00026603	4746.05	-0.0366877	0.116953	-0.313698	0.753751	0.999999		Pjv1_00027292	272.168	0.0759933	0.202798	0.374724	0.707865	0.999855		Pjv1_00007680	1178.32	0.441351	0.529589	0.833384	0.404628	0.967752
Pjv1_00027058	130.733	0.358697	0.371254	0.966177	0.333956	0.999999		Pjv1_00027293	14.1694	-0.136762	0.700333	-0.195282	0.845172	0.999855		Pjv1_00007684	257.999	0.881148	0.689849	1.27731	0.201494	0.967752
Pjv1_00027060	785.344	0.0439752	0.167183	0.263037	0.792522	0.999999		Pjv1_00027294	2451.24	-0.144103	0.186295	-0.773522	0.439213	0.999855		Pjv1_00007688	1298.4	-0.242702	0.1684	-1.44122	0.149522	0.967752
Pjv1_00027061	1865.06	-0.0800034	0.112065	-0.713904	0.475287	0.999999		Pjv1_00027295	4841.94	-0.0545732	0.256272	-0.21295	0.831366	0.999855		Pjv1_00007689	581.818	0.320935	0.21661	1.48163	0.138439	0.967752
Pjv1_00027062	3902.46	-0.0559943	0.132893	-0.421348	0.673501	0.999999		Pjv1_00027296	1.89767	-2.43197	2.00144	-1.21511	0.224324	0.999855		Pjv1_00007691	1130.25	0.112499	0.143309	0.785011	0.432447	0.967752
Pjv1_00028104	29.4803	1.22956	0.50704	2.42499	0.0153089	0.999999		Pjv1_00030322	636.94	-0.0669872	0.259492	-0.258147	0.796293	0.999855		Pjv1_00007692	1644.21	-0.274831	0.293789	-0.935469	0.349547	0.967752
Pjv1_00006866	286.441	-0.0896796	0.371337	-0.241505	0.809164	0.999999		Pjv1_00026495	2470.47	-0.171251	0.239114	-0.71619	0.473874	0.999855		Pjv1_00007693	3924.52	0.206253	0.271944	0.758438	0.448189	0.967752
Pjv1_00006867	674.276	-0.0231486	0.194184	-0.119209	0.905109	0.999999		Pjv1_00026496	673.25	-0.160312	0.141266	-1.13482	0.25645	0.999855		Pjv1_00007694	2437.8	-0.130353	0.126695	-1.02887	0.303541	0.967752
Pjv1_00006868	1884.64	0.194932	0.243775	0.799639	0.42392	0.999999		Pjv1_00026497	530.756	-0.139959	0.207277	-0.67523	0.49953	0.999855		Pjv1_00007696	5.46129	-1.74256	1.45999	-1.19354	0.232659	0.967752
Pjv1_00006869	1156.42	0.174116	0.328051	0.530759	0.595586	0.999999		Pjv1_00026498	852.844	-0.165933	0.19916	-0.833167	0.404751	0.999855		Pjv1_00007698	76.8759	-0.524802	0.596428	-0.879908	0.378909	0.967752
Pjv1_00006870	9991.18	-0.00920921	0.153797	-0.0598792	0.952252	0.999999		Pjv1_00026499	3593.47	-0.22232	0.216913	-1.02493	0.305398	0.999855		Pjv1_00007702	2227.5	-0.175199	0.150835	-1.16153	0.245426	0.967752
Pjv1_00006871	3.58321	0.787128	1.63745	0.480702	0.630728	0.999999		Pjv1_00030050	12.9086	-0.479968	0.800579	-0.599525	0.548823	0.999855		Pjv1_00007707	2378.61	-0.301306	0.212684	-1.41668	0.156575	0.967752
Pjv1_00006872	1475.42	0.0829397	0.27598	0.300529	0.763774	0.999999		Pjv1_00027947	165.337	0.104608	0.266727	0.392193	0.694916	0.999855		Pjv1_00007708	4977.97	-0.251591	0.341493	-0.736737	0.461282	0.967752
Pjv1_00006875	10040.7	-0.0202145	0.181541	-0.111349	0.911339	0.999999		Pjv1_00027949	21.9958	-8.17494	3.90925	-2.09118	0.0365122	0.999855		Pjv1_00007709	1890.37	0.273401	0.23817	1.14792	0.251	0.967752
Pjv1_00006876	8.82214	2.16905	0.899103	2.41246	0.0158455	0.999999		Pjv1_00027950	2374.29	-0.0587412	0.16763	-0.350421	0.726023	0.999855		Pjv1_00007711	271.477	-0.23935	0.298142	-0.802807	0.422086	0.967752
Pjv1_00006877	1829.62	0.00584839	0.221821	0.0263654	0.978966	0.999999		Pjv1_00027951	518.866	-0.057528	0.180845	-0.318106	0.750404	0.999855		Pjv1_00007712	759.426	0.12634	0.166417	0.75918	0.447745	0.967752
Pjv1_00006878	329.879	0.400838	0.233141	1.7193	0.0855604	0.999999		Pjv1_00027952	69.223	0.155366	0.480578	0.323291	0.746475	0.999855		Pjv1_00007713	1400.1	-0.248424	0.176709	-1.40584	0.159773	0.967752
Pjv1_00006879	455.553	0.263746	0.287092	0.918679	0.358263	0.999999		Pjv1_00027953	2233.36	0.0726555	0.128524	0.565308	0.571864	0.999855		Pjv1_00007715	2793.84	-0.232836	0.213149	-1.09237	0.274672	0.967752
Pjv1_00006880	875.505	-0.0376968	0.152154	-0.247754	0.804325	0.999999		Pjv1_00027954	8850.04	-0.0269196	0.19874	-0.135452	0.892255	0.999855		Pjv1_00007716	49.3182	0.809788	0.436127	1.85677	0.0633441	0.967752
Pjv1_00006881	0.841783	-1.5741	3.68797	-0.42682	0.669511	0.999999		Pjv1_00026994	569.754	-0.251174	0.239156	-1.05025	0.293602	0.999855		Pjv1_00026072	67938.2	-0.175947	0.199992	-0.879769	0.378984	0.967752
Pjv1_00006882	1779.7	0.116667	0.274511	0.425001	0.670836	0.999999		Pjv1_00026995	2604.86	0.0404861	0.170712	0.23716	0.812533	0.999855		Pjv1_00027701	319.347	0.676991	0.605418	1.11822	0.263473	0.967752
Pjv1_00006883	5463.81	-0.156177	0.161754	-0.965518	0.334286	0.999999		Pjv1_00027843	103.899	-0.19041	0.320321	-0.594435	0.552221	0.999855		Pjv1_00027702	2824.03	0.173026	0.14656	1.18058	0.23777	0.967752
Pjv1_00006884	696.41	0.262033	0.175685	1.4915	0.135831	0.999999		Pjv1_00027844	50.169	-0.114365	0.401983	-0.284501	0.776026	0.999855		Pjv1_00027707	131.668	0.252976	0.322917	0.783408	0.433388	0.967752
Pjv1_00006885	101.546	0.0976521	0.533379	0.183082	0.854734	0.999999		Pjv1_00027845	32.773	0.0961648	0.445189	0.216009	0.828981	0.999855		Pjv1_00027710	5849.93	0.287078	0.183417	1.56517	0.117543	0.967752
Pjv1_00006886	667.535	-0.380902	0.222989	-1.70817	0.0876057	0.999999		Pjv1_00027848	40.7095	0.832938	0.412005	2.02167	0.0432104	0.999855		Pjv1_00027711	6635.12	0.31298	0.318484	0.982718	0.325746	0.967752
Pjv1_00006887	168.73	0.306897	0.210137	1.46046	0.144164	0.999999		Pjv1_00027319	2.68683	1.46719	1.50766	0.973161	0.330473	0.999855		Pjv1_00023781	415.587	-0.492041	0.487378	-1.00957	0.312702	0.967752
Pjv1_00006888	454.843	-0.381272	0.370239	-1.0298	0.303104	0.999999		Pjv1_00027320	680.04	0.0187856	0.16924	0.111	0.911616	0.999855		Pjv1_00023786	3598.23	-0.158207	0.151362	-1.04522	0.295921	0.967752
Pjv1_00006889	24.2654	-0.254555	0.442126	-0.575752	0.564783	0.999999		Pjv1_00027321	1576.06	-0.0260842	0.148322	-0.175861	0.860403	0.999855		Pjv1_00030070	90.6444	0.488777	0.420494	1.16239	0.245078	0.967752
Pjv1_00006890	4399.51	0.12813	0.171141	0.748678	0.454051	0.999999		Pjv1_00006022	2266.98	-0.319814	0.261939	-1.22095	0.222106	0.999855		Pjv1_00027267	232.116	0.169218	0.214027	0.790639	0.429155	0.967752
Pjv1_00006891	2022.79	-0.0898906	0.203106	-0.44258	0.65807	0.999999		Pjv1_00006024	1790.85	-0.0685512	0.208446	-0.328867	0.742256	0.999855		Pjv1_00027268	972.468	-0.220532	0.159107	-1.38606	0.165728	0.967752
Pjv1_00006892	139.227	0.289251	0.293222	0.986456	0.32391	0.999999		Pjv1_00006030	981.234	0.119717	0.143486	0.834349	0.404084	0.999855		Pjv1_00027271	122.346	0.570137	0.545941	1.04432	0.296337	0.967752
Pjv1_00006893	17.8363	0.0957085	0.675636	0.141657	0.887351	0.999999		Pjv1_00006031	1.56864	-0.990303	2.5003	-0.396073	0.692051	0.999855		Pjv1_00027273	354.769	0.252383	0.353522	0.713911	0.475282	0.967752
Pjv1_00006894	1732.66	0.037474	0.13985	0.267958	0.788731	0.999999		Pjv1_00006032	273.714	0.0343619	0.320605	0.107178	0.914648	0.999855		Pjv1_00029957	4.72399	1.04071	1.30494	0.797512	0.425154	0.967752
Pjv1_00006895	1208.21	0.0442694	0.137075	0.322957	0.746728	0.999999		Pjv1_00006033	8.46784	-0.521505	1.06423	-0.49003	0.624113	0.999855		Pjv1_00027348	1064.72	-0.308012	0.206432	-1.49207	0.13568	0.967752
Pjv1_00006896	1065.32	-0.0524505	0.142448	-0.368207	0.712719	0.999999		Pjv1_00006034	26.0836	-0.690547	0.557951	-1.23765	0.215846	0.999855		Pjv1_00027355	242.725	0.209549	0.237088	0.883845	0.37678	0.967752
Pjv1_00006897	748.978	0.00332195	0.212316	0.0156463	0.987517	0.999999		Pjv1_00006038	870.815	-0.404636	0.442315	-0.914816	0.360288	0.999855		Pjv1_00027356	269.252	0.199613	0.261197	0.764224	0.444734	0.967752
Pjv1_00006898	4184.14	-0.122536	0.138422	-0.885235	0.37603	0.999999		Pjv1_00006039	2399.45	-0.0721565	0.147168	-0.490301	0.623921	0.999855		Pjv1_00029935	1422.76	-0.21427	0.174163	-1.23028	0.218591	0.967752
Pjv1_00006899	4201	-0.0485443	0.181607	-0.267304	0.789235	0.999999		Pjv1_00006040	830.758	-0.0466118	0.200521	-0.232453	0.816186	0.999855		Pjv1_00026671	1753.31	-0.173049	0.241851	-0.715517	0.474289	0.967752
Pjv1_00006900	1057.69	-0.0914088	0.211317	-0.432568	0.665329	0.999999		Pjv1_00006042	1030.71	-0.294595	0.203649	-1.44658	0.148014	0.999855		Pjv1_00026672	7188.68	0.358125	0.285435	1.25466	0.209601	0.967752
Pjv1_00006901	36.0021	-0.216008	0.450079	-0.479933	0.631275	0.999999		Pjv1_00006048	1024.48	0.000529347	0.184927	0.00286247	0.997716	0.999855		Pjv1_00030060	318.745	0.461246	0.234601	1.96609	0.0492886	0.967752
Pjv1_00006902	4.0998	-0.129449	1.26366	-0.10244	0.918408	0.999999		Pjv1_00006049	656.985	-0.0985171	0.185809	-0.530206	0.595969	0.999855		Pjv1_00026455	896.567	-0.182299	0.177375	-1.02776	0.304063	0.967752
Pjv1_00006903	946.3	0.0368958	0.138583	0.266237	0.790057	0.999999		Pjv1_00006051	316.357	-0.153691	0.273549	-0.561843	0.574223	0.999855		Pjv1_00026459	2580.27	-0.141925	0.159182	-0.891588	0.372614	0.967752
Pjv1_00006904	68.373	-0.402766	0.603732	-0.667127	0.504691	0.999999		Pjv1_00006052	441.348	-0.244357	0.22938	-1.0653	0.286742	0.999855		Pjv1_00026461	65.4662	-0.305444	0.35035	-0.871824	0.383304	0.967752
Pjv1_00006906	92.5714	-0.0335989	0.317723	-0.105749	0.915781	0.999999		Pjv1_00027895	1326.89	0.145822	0.151085	0.965169	0.33446	0.999855		Pjv1_00026462	203.947	-0.253961	0.329586	-0.770545	0.440976	0.967752
Pjv1_00006907	1920.78	-0.0880014	0.326384	-0.269625	0.787449	0.999999		Pjv1_00028731	12.8922	-0.911234	0.902894	-1.00924	0.312861	0.999855		Pjv1_00029429	422.458	0.199405	0.273669	0.728639	0.466223	0.967752
Pjv1_00006908	1112.93	-0.52641	0.470218	-1.1195	0.262926	0.999999		Pjv1_00027929	669.741	-0.030404	0.143926	-0.211248	0.832694	0.999855		Pjv1_00011046	2460.67	-0.217674	0.199173	-1.09289	0.274442	0.967752
Pjv1_00006909	28.9467	-0.581815	0.886654	-0.656192	0.511701	0.999999		Pjv1_00027930	1145.32	-0.364005	0.301199	-1.20852	0.226847	0.999855		Pjv1_00011055	4301.51	0.204682	0.177552	1.1528	0.248994	0.967752
Pjv1_00006910	627.808	0.0738868	0.289704	0.255042	0.79869	0.999999		Pjv1_00027886	754.863	-0.0139622	0.184365	-0.0757314	0.939633	0.999855		Pjv1_00011061	1902.94	0.498217	0.365299	1.36386	0.172611	0.967752
Pjv1_00006911	703.921	-0.058029	0.163036	-0.355929	0.721894	0.999999		Pjv1_00025361	1441.71	-0.139756	0.139148	-1.00437	0.315198	0.999855		Pjv1_00011062	258.788	0.281927	0.1992	1.41529	0.156982	0.967752
Pjv1_00006912	67.8746	0.175434	0.381748	0.459555	0.645836	0.999999		Pjv1_00025362	2978.25	-0.104242	0.215819	-0.483006	0.629091	0.999855		Pjv1_00011067	486.278	0.202752	0.251667	0.805637	0.420452	0.967752
Pjv1_00006913	155.081	0.587714	0.456635	1.28705	0.198075	0.999999		Pjv1_00025363	394.443	0.141728	0.191571	0.739821	0.459409	0.999855		Pjv1_00011070	9503.95	0.336879	0.270769	1.24415	0.213443	0.967752
Pjv1_00006914	19149.2	0.0762064	0.176947	0.430673	0.666706	0.999999		Pjv1_00025365	162.742	-0.284035	0.30943	-0.91793	0.358656	0.999855		Pjv1_00011073	769.462	0.310685	0.165904	1.87268	0.0611127	0.967752
Pjv1_00006915	2.68736	-0.780467	1.83538	-0.425235	0.670665	0.999999		Pjv1_00028001	301.806	-0.0476147	0.262568	-0.181342	0.856099	0.999855		Pjv1_00011080	122.158	0.777139	0.388835	1.99863	0.045648	0.967752
Pjv1_00006916	6.09892	0.648328	1.39175	0.465838	0.641332	0.999999		Pjv1_00028002	2186	-0.186522	0.158343	-1.17797	0.23881	0.999855		Pjv1_00011081	1201.85	-0.144921	0.17403	-0.832733	0.404995	0.967752
Pjv1_00006917	28.0803	0.0407784	0.660315	0.0617559	0.950757	0.999999		Pjv1_00024742	1764.14	-0.0891357	0.148988	-0.598276	0.549656	0.999855		Pjv1_00011082	537.469	-0.537564	0.284611	-1.88877	0.0589228	0.967752
Pjv1_00006919	3064.67	-0.140646	0.30426	-0.462258	0.643897	0.999999		Pjv1_00024743	11.6825	0.230265	0.702682	0.327695	0.743142	0.999855		Pjv1_00011086	75.9393	0.267416	0.359382	0.744099	0.456817	0.967752
Pjv1_00006920	418.911	-0.053898	0.174637	-0.308628	0.757605	0.999999		Pjv1_00024744	64.5424	0.797654	0.511683	1.55889	0.119024	0.999855		Pjv1_00011089	509.352	0.28932	0.30167	0.959059	0.337529	0.967752
Pjv1_00006922	24.6048	-0.258008	0.50915	-0.506743	0.612335	0.999999		Pjv1_00024745	47.5532	0.122817	0.396683	0.309611	0.756857	0.999855		Pjv1_00027172	13.254	0.914256	0.96192	0.950449	0.341884	0.967752
Pjv1_00006923	382.818	0.0482644	0.216003	0.223443	0.823191	0.999999		Pjv1_00024747	2933.98	-0.00688264	0.138043	-0.0498585	0.960235	0.999855		Pjv1_00026751	1261.25	-0.153649	0.179908	-0.854042	0.393082	0.967752
Pjv1_00006924	0.652746	-3.06792	3.98497	-0.769872	0.441376	0.999999		Pjv1_00024748	548.482	-0.214022	0.272425	-0.785619	0.432091	0.999855		Pjv1_00026754	4.1048	-1.20026	1.29625	-0.925949	0.354473	0.967752
Pjv1_00006925	249.557	-0.0528927	0.177732	-0.297598	0.76601	0.999999		Pjv1_00024749	53956.8	0.153507	0.130507	1.17623	0.239502	0.999855		Pjv1_00026755	560.411	-0.310189	0.211726	-1.46505	0.142908	0.967752
Pjv1_00006926	170.708	0.0571661	0.20688	0.276325	0.782299	0.999999		Pjv1_00026279	438.844	0.00600873	0.238573	0.0251861	0.979906	0.999855		Pjv1_00026756	7.68732	-0.766827	0.926249	-0.827884	0.407736	0.967752
Pjv1_00006927	252.242	-0.209405	0.229734	-0.91151	0.362027	0.999999		Pjv1_00026280	1660.93	-0.118992	0.189046	-0.629431	0.529067	0.999855		Pjv1_00030009	131.919	0.347712	0.309351	1.12401	0.261011	0.967752
Pjv1_00006928	78.0552	0.131363	0.299696	0.43832	0.661154	0.999999		Pjv1_00026281	303.183	-0.245234	0.229306	-1.06946	0.284864	0.999855		Pjv1_00027849	14.3593	1.22559	0.747007	1.64067	0.100866	0.967752
Pjv1_00006930	0.889451	3.05053	3.59844	0.847736	0.396585	0.999999		Pjv1_00026282	43.5752	0.839084	0.442303	1.89708	0.0578176	0.999855		Pjv1_00027853	368.123	-0.229388	0.300107	-0.764355	0.444656	0.967752
Pjv1_00006931	135.684	0.284049	0.259419	1.09494	0.273542	0.999999		Pjv1_00026283	78.1304	-0.176725	0.51142	-0.345557	0.729676	0.999855		Pjv1_00029441	55.5657	0.396122	0.462904	0.855733	0.392146	0.967752
Pjv1_00006932	667.214	0.0972528	0.148923	0.653042	0.513729	0.999999		Pjv1_00026284	643.866	0.0254175	0.195485	0.130023	0.896548	0.999855		Pjv1_00025382	1471.62	-0.156599	0.15759	-0.993712	0.320363	0.967752
Pjv1_00006933	263.64	0.0390457	0.348521	0.112033	0.910797	0.999999		Pjv1_00026285	155.302	-0.0462966	0.285943	-0.161909	0.871378	0.999855		Pjv1_00025383	1670.14	0.126937	0.175065	0.725085	0.4684	0.967752
Pjv1_00006934	1385.82	-0.278365	0.342041	-0.813835	0.41574	0.999999		Pjv1_00026286	146.679	0.488428	0.286649	1.70393	0.0883948	0.999855		Pjv1_00024865	335.984	0.16954	0.214841	0.789141	0.43003	0.967752
Pjv1_00006935	298.188	-0.0439023	0.248083	-0.176966	0.859535	0.999999		Pjv1_00026288	47.2739	0.603706	0.649256	0.929842	0.352453	0.999855		Pjv1_00024867	294.727	-0.159873	0.218854	-0.7305	0.465085	0.967752
Pjv1_00006936	0.51541	-0.647256	4.02412	-0.160844	0.872216	0.999999		Pjv1_00026289	215.568	0.111198	0.2415	0.460447	0.645195	0.999855		Pjv1_00024869	468.267	0.23354	0.182448	1.28003	0.200533	0.967752
Pjv1_00006937	72.1049	0.448145	0.479746	0.934129	0.350237	0.999999		Pjv1_00026290	75.2888	-0.413969	0.412254	-1.00416	0.315301	0.999855		Pjv1_00024872	1429.38	-0.18081	0.159883	-1.13089	0.258101	0.967752
Pjv1_00006938	2361.37	-0.0177481	0.173657	-0.102202	0.918596	0.999999		Pjv1_00026291	2.38976	-1.05651	2.32696	-0.454031	0.649806	0.999855		Pjv1_00024873	16396	0.171711	0.217239	0.790426	0.429279	0.967752
Pjv1_00006939	1068.2	-0.00829775	0.163153	-0.0508588	0.959438	0.999999		Pjv1_00026292	2150.3	-0.0382671	0.127581	-0.299943	0.764221	0.999855		Pjv1_00027648	3.4603	-2.15612	2.26817	-0.9506	0.341807	0.967752
Pjv1_00006940	871.387	0.129524	0.162054	0.799264	0.424137	0.999999		Pjv1_00026293	3371.26	0.110955	0.163129	0.68017	0.496397	0.999855		Pjv1_00026583	83.5451	-0.439374	0.514493	-0.853995	0.393108	0.967752
Pjv1_00006941	3726.78	0.0851339	0.250515	0.339835	0.73398	0.999999		Pjv1_00026294	181.265	0.106779	0.338813	0.315157	0.752642	0.999855		Pjv1_00025897	1262.52	0.213331	0.163939	1.30128	0.193163	0.967752
Pjv1_00027106	2909.21	-0.0532262	0.157405	-0.338149	0.735251	0.999999		Pjv1_00026295	900.274	-0.0397054	0.229438	-0.173055	0.862608	0.999855		Pjv1_00025898	2118.68	-0.193816	0.202355	-0.957801	0.338163	0.967752
Pjv1_00027682	4334.81	0.120487	0.326325	0.369224	0.711961	0.999999		Pjv1_00026296	68.8891	0.38618	0.41332	0.934337	0.35013	0.999855		Pjv1_00025900	770.859	-0.480409	0.259247	-1.85309	0.0638689	0.967752
Pjv1_00027683	0.623061	2.55436	3.97008	0.643403	0.519963	0.999999		Pjv1_00026297	13.9721	0.494786	0.681461	0.726067	0.467798	0.999855		Pjv1_00025901	218.605	0.81428	0.495299	1.64402	0.100173	0.967752
Pjv1_00027685	1.17189	3.49244	2.44248	1.42988	0.152753	0.999999		Pjv1_00026298	8.75553	0.353224	0.754518	0.468146	0.63968	0.999855		Pjv1_00006407	2.28656	1.86323	2.06157	0.903791	0.366106	0.967752
Pjv1_00027247	918.624	-0.0427014	0.220655	-0.193521	0.846551	0.999999		Pjv1_00026299	345.494	0.175539	0.307361	0.571118	0.56792	0.999855		Pjv1_00006418	135.287	0.292758	0.400335	0.731282	0.464607	0.967752
Pjv1_00027248	2.06213	0.0764975	1.48398	0.0515489	0.958888	0.999999		Pjv1_00027297	4864.08	-0.247489	0.178298	-1.38806	0.165117	0.999855		Pjv1_00006419	8.58755	0.722717	0.923776	0.782351	0.434009	0.967752
Pjv1_00027249	2353.49	0.217511	0.421975	0.515459	0.606232	0.999999		Pjv1_00027299	116.024	-0.319191	0.247422	-1.29007	0.197026	0.999855		Pjv1_00006422	23024.7	-0.590368	0.382192	-1.54469	0.122421	0.967752
Pjv1_00027250	20.9395	0.14995	0.560124	0.267709	0.788923	0.999999		Pjv1_00027300	541.79	0.0843869	0.17184	0.49108	0.62337	0.999855		Pjv1_00006429	6.02473	-1.77504	1.16846	-1.51913	0.12873	0.967752
Pjv1_00027252	1.08252	1.15397	3.49807	0.329887	0.741485	0.999999		Pjv1_00026811	79.8846	0.0925462	0.456403	0.202773	0.839312	0.999855		Pjv1_00006431	1571.76	-0.178467	0.160955	-1.1088	0.267517	0.967752
Pjv1_00027253	20.4867	-0.0434401	0.684959	-0.06342	0.949432	0.999999		Pjv1_00026812	127.025	0.216716	0.390406	0.555104	0.578824	0.999855		Pjv1_00006433	2299.39	-0.112764	0.14674	-0.768456	0.442216	0.967752
Pjv1_00027254	0.732422	0.223889	2.96653	0.0754716	0.939839	0.999999		Pjv1_00026813	1279.25	0.0797459	0.274223	0.290807	0.771199	0.999855		Pjv1_00006435	316.137	0.657341	0.486379	1.3515	0.176535	0.967752
Pjv1_00027255	427.369	-0.00224847	0.169295	-0.0132814	0.989403	0.999999		Pjv1_00026814	383.878	0.13371	0.200023	0.668476	0.50383	0.999855		Pjv1_00006439	54.0684	0.772042	0.657534	1.17415	0.240336	0.967752
Pjv1_00028525	1061.98	-0.250653	0.576145	-0.435051	0.663525	0.999999		Pjv1_00006648	4262.38	0.0755209	0.122657	0.615709	0.538087	0.999855		Pjv1_00006440	195.426	-0.360814	0.30378	-1.18775	0.234933	0.967752
Pjv1_00028526	6.82782	0.154625	1.01741	0.151979	0.879204	0.999999		Pjv1_00006649	3676.68	0.296564	0.392956	0.754701	0.450429	0.999855		Pjv1_00006441	1963.3	-0.340602	0.186631	-1.825	0.0680017	0.967752
Pjv1_00028527	13.813	0.169977	0.621127	0.273659	0.784347	0.999999		Pjv1_00006650	814.844	-0.168457	0.176604	-0.95387	0.34015	0.999855		Pjv1_00006443	60.404	0.677913	0.462359	1.4662	0.142593	0.967752
Pjv1_00028529	3.94218	-0.735027	1.07651	-0.682789	0.49474	0.999999		Pjv1_00006651	178.244	-0.049393	0.307153	-0.160809	0.872244	0.999855		Pjv1_00006445	370.187	-0.178995	0.217376	-0.823437	0.41026	0.967752
Pjv1_00026906	1606.87	-0.0509138	0.2023	-0.251675	0.801292	0.999999		Pjv1_00006652	1.8846	1.40212	2.47714	0.566026	0.571376	0.999855		Pjv1_00006451	178.577	0.18739	0.256488	0.730601	0.465023	0.967752
Pjv1_00026907	5.32139	0.217104	0.994413	0.218324	0.827177	0.999999		Pjv1_00006653	8.1152	1.82251	1.06184	1.71637	0.0860942	0.999855		Pjv1_00006454	617.043	-0.170833	0.165893	-1.02978	0.303116	0.967752
Pjv1_00026908	0.689604	2.72384	3.6794	0.740295	0.459121	0.999999		Pjv1_00006654	85.9556	0.48177	0.413372	1.16546	0.243832	0.999855		Pjv1_00006456	4254.51	-0.304503	0.234717	-1.29732	0.194521	0.967752
Pjv1_00026909	972.023	0.0525411	0.133684	0.393025	0.694301	0.999999		Pjv1_00006656	156.708	0.874521	0.415311	2.1057	0.0352303	0.999855		Pjv1_00006461	68.7726	0.387374	0.42409	0.913424	0.36102	0.967752
Pjv1_00026910	28.9614	-0.0921398	0.719381	-0.128082	0.898084	0.999999		Pjv1_00006657	335.822	0.346376	0.298286	1.16122	0.245551	0.999855		Pjv1_00006462	361.723	-0.3855	0.221464	-1.74069	0.0817375	0.967752
Pjv1_00026911	4549.02	0.0557322	0.307051	0.181508	0.855969	0.999999		Pjv1_00006658	765.822	0.484634	0.237522	2.04037	0.0413135	0.999855		Pjv1_00006463	8322.75	0.265792	0.263236	1.00971	0.312634	0.967752
Pjv1_00028021	3101.99	-0.0245564	0.190502	-0.128904	0.897434	0.999999		Pjv1_00006659	2485.08	-0.0527448	0.152567	-0.345715	0.729557	0.999855		Pjv1_00006464	1701.9	-0.169481	0.160376	-1.05677	0.290615	0.967752
Pjv1_00028022	1138.15	-0.0317549	0.154716	-0.205247	0.837379	0.999999		Pjv1_00006661	82.2847	0.659127	0.458065	1.43894	0.150169	0.999855		Pjv1_00006465	261.119	0.780682	0.4484	1.74104	0.0816763	0.967752
Pjv1_00028198	987.438	-0.0243307	0.189523	-0.128379	0.897849	0.999999		Pjv1_00006662	4145.95	-0.00760314	0.210942	-0.0360438	0.971247	0.999855		Pjv1_00006467	88.771	0.571704	0.476535	1.19971	0.230251	0.967752
Pjv1_00028199	297.835	0.0711113	0.24582	0.289282	0.772366	0.999999		Pjv1_00006663	91.6369	-0.0971173	0.313935	-0.309354	0.757052	0.999855		Pjv1_00006474	549.327	-0.282492	0.193545	-1.45956	0.14441	0.967752
Pjv1_00028426	2067.52	0.0949753	0.236396	0.401764	0.687858	0.999999		Pjv1_00006664	414.706	-0.568466	0.386147	-1.47215	0.140981	0.999855		Pjv1_00006475	5189.32	0.327947	0.272736	1.20243	0.229195	0.967752
Pjv1_00024515	214.294	-0.179847	0.359008	-0.500955	0.616403	0.999999		Pjv1_00006667	354.303	-0.380076	0.25768	-1.47499	0.140215	0.999855		Pjv1_00006476	5027.38	-0.210993	0.155004	-1.36122	0.173446	0.967752
Pjv1_00024516	1.80246	-1.71172	2.07237	-0.825971	0.40882	0.999999		Pjv1_00006668	703.61	0.00970276	0.177983	0.0545151	0.956525	0.999855		Pjv1_00006488	904.385	-0.356477	0.257256	-1.38569	0.165841	0.967752
Pjv1_00024517	1.92935	2.14789	1.89904	1.13104	0.258038	0.999999		Pjv1_00006670	307.995	-0.0643367	0.274747	-0.234167	0.814856	0.999855		Pjv1_00006489	26.4651	0.730236	0.547862	1.33288	0.18257	0.967752
Pjv1_00024521	297.545	-0.0772804	0.339769	-0.227449	0.820074	0.999999		Pjv1_00006671	366.667	-0.137208	0.263592	-0.52053	0.602694	0.999855		Pjv1_00006492	342.888	0.249413	0.25155	0.991504	0.32144	0.967752
Pjv1_00006942	777.039	0.00597353	0.223809	0.0266903	0.978707	0.999999		Pjv1_00006676	1306.3	0.0450859	0.225636	0.199817	0.841624	0.999855		Pjv1_00006493	8039.99	-0.178042	0.143795	-1.23816	0.215655	0.967752
Pjv1_00006943	728.474	-0.0435382	0.366793	-0.1187	0.905513	0.999999		Pjv1_00006677	3373.91	0.0341477	0.217458	0.157032	0.87522	0.999855		Pjv1_00024733	3815.39	-0.317338	0.271164	-1.17028	0.241888	0.967752
Pjv1_00006944	542.411	0.095194	0.162812	0.584687	0.558758	0.999999		Pjv1_00006679	225.932	0.0796569	0.315661	0.252349	0.800771	0.999855		Pjv1_00024735	4239.6	-0.148178	0.136199	-1.08796	0.276614	0.967752
Pjv1_00006945	32045.2	-0.623453	0.502807	-1.23994	0.214996	0.999999		Pjv1_00006680	174.11	-0.306106	0.214145	-1.42943	0.15288	0.999855		Pjv1_00029433	506.867	-0.207565	0.213688	-0.971346	0.331376	0.967752
Pjv1_00006946	2014.99	0.0564293	0.119555	0.471994	0.636931	0.999999		Pjv1_00006681	279.259	-0.289787	0.196257	-1.47657	0.139792	0.999855		Pjv1_00026769	285.813	-0.336081	0.373918	-0.898809	0.368755	0.967752
Pjv1_00006947	1412.51	-0.0447114	0.227854	-0.196228	0.844432	0.999999		Pjv1_00006682	1752.26	-0.0399003	0.143673	-0.277716	0.781231	0.999855		Pjv1_00027128	605.068	0.419507	0.215888	1.94317	0.051996	0.967752
Pjv1_00006948	752.674	0.342625	0.391259	0.875698	0.381194	0.999999		Pjv1_00006683	1087.67	0.129874	0.208688	0.622337	0.53372	0.999855		Pjv1_00026329	31.7628	1.07489	0.685109	1.56894	0.116663	0.967752
Pjv1_00006949	1151.13	0.574064	0.472184	1.21576	0.224075	0.999999		Pjv1_00006684	407.302	0.0506451	0.183728	0.275653	0.782815	0.999855		Pjv1_00026330	5825.33	-0.360197	0.330367	-1.09029	0.275584	0.967752
Pjv1_00006950	6199.55	-0.114042	0.208773	-0.546247	0.584896	0.999999		Pjv1_00006685	716.933	-0.174611	0.194778	-0.896461	0.370007	0.999855		Pjv1_00026336	790.343	0.263411	0.29353	0.89739	0.369511	0.967752
Pjv1_00006951	18125.4	-0.115641	0.300097	-0.385345	0.699982	0.999999		Pjv1_00006686	3545.77	-0.0328598	0.202931	-0.161926	0.871364	0.999855		Pjv1_00026343	1275.98	0.26587	0.201429	1.31992	0.186862	0.967752
Pjv1_00006952	1325.64	-0.0168207	0.176889	-0.095092	0.924242	0.999999		Pjv1_00006687	2357.58	-0.103143	0.192558	-0.535644	0.592204	0.999855		Pjv1_00026345	986.422	0.183492	0.190976	0.960816	0.336645	0.967752
Pjv1_00006953	3398.57	0.0398271	0.22122	0.180034	0.857126	0.999999		Pjv1_00006689	2459.85	-0.31144	0.260469	-1.19569	0.231818	0.999855		Pjv1_00026347	28.5461	0.52934	0.610274	0.86738	0.385734	0.967752
Pjv1_00006954	1141.98	0.151852	0.286153	0.530667	0.59565	0.999999		Pjv1_00006690	3217.89	0.182655	0.132739	1.37605	0.168807	0.999855		Pjv1_00026376	135.764	0.63435	0.361139	1.75653	0.0789987	0.967752
Pjv1_00006955	0.652746	-3.06792	3.98497	-0.769872	0.441376	0.999999		Pjv1_00006692	1713.27	-0.340521	0.201402	-1.69076	0.0908831	0.999855		Pjv1_00025788	37.2123	-0.429552	0.408836	-1.05067	0.29341	0.967752
Pjv1_00006956	463.361	-0.24825	0.217081	-1.14358	0.252797	0.999999		Pjv1_00026001	33.2789	0.623007	0.539594	1.15458	0.248261	0.999855		Pjv1_00025792	1521.77	-0.215452	0.244452	-0.881365	0.37812	0.967752
Pjv1_00006958	575.201	0.0693463	0.18846	0.367963	0.712901	0.999999		Pjv1_00026003	507.841	-0.141531	0.162933	-0.868646	0.385041	0.999855		Pjv1_00025794	392.928	0.410265	0.300811	1.36386	0.172611	0.967752
Pjv1_00006959	46.8346	-0.220509	0.539607	-0.408647	0.682798	0.999999		Pjv1_00026004	1174.7	0.481307	0.325004	1.48092	0.138627	0.999855		Pjv1_00025796	146.122	0.224648	0.294569	0.762632	0.445683	0.967752
Pjv1_00006960	71.8317	-0.262473	0.647607	-0.405297	0.685259	0.999999		Pjv1_00026006	743.516	-0.0588288	0.162833	-0.361282	0.717889	0.999855		Pjv1_00025798	738.586	0.437778	0.339462	1.28962	0.197182	0.967752
Pjv1_00006962	70.1152	-0.183897	0.349475	-0.526208	0.598744	0.999999		Pjv1_00026574	1446.47	0.0901918	0.248214	0.363363	0.716334	0.999855		Pjv1_00025799	1526.74	-0.47103	0.549056	-0.857889	0.390954	0.967752
Pjv1_00006963	67.9565	0.448139	0.852847	0.525463	0.599262	0.999999		Pjv1_00026576	441.055	0.261419	0.196936	1.32743	0.184367	0.999855		Pjv1_00026760	820.294	-0.240564	0.239756	-1.00337	0.315681	0.967752
Pjv1_00006964	416.846	0.0734592	0.218758	0.335801	0.737021	0.999999		Pjv1_00026577	77.6749	0.44511	0.415441	1.07141	0.283983	0.999855		Pjv1_00026761	8.42335	-1.46065	0.958651	-1.52365	0.127597	0.967752
Pjv1_00006965	14578.1	-0.0339794	0.200004	-0.169894	0.865094	0.999999		Pjv1_00026578	750.191	-0.02298	0.168397	-0.136463	0.891455	0.999855		Pjv1_00026762	47.6659	0.598983	0.409769	1.46176	0.143808	0.967752
Pjv1_00006966	18.3898	-0.89954	0.712174	-1.26309	0.206557	0.999999		Pjv1_00026579	678.362	-0.117513	0.157517	-0.746036	0.455645	0.999855		Pjv1_00026763	119.295	-0.269237	0.364559	-0.738528	0.460194	0.967752
Pjv1_00006968	49.7741	-0.3011	0.326408	-0.922467	0.356285	0.999999		Pjv1_00027779	407.452	-0.0628566	0.164218	-0.382764	0.701895	0.999855		Pjv1_00026764	1960.67	-0.247528	0.135094	-1.83227	0.0669111	0.967752
Pjv1_00006971	1.56202	-1.11066	2.69526	-0.412081	0.68028	0.999999		Pjv1_00027781	1016.99	-0.163898	0.144741	-1.13235	0.257486	0.999855		Pjv1_00027420	124.33	0.47227	0.339544	1.39089	0.164258	0.967752
Pjv1_00006973	1071.48	-0.0986061	0.17479	-0.564141	0.572658	0.999999		Pjv1_00026624	513.973	0.156497	0.287815	0.543741	0.58662	0.999855		Pjv1_00026196	150.186	-0.463202	0.256069	-1.80889	0.0704675	0.967752
Pjv1_00006974	805.957	0.290378	0.430108	0.675128	0.499594	0.999999		Pjv1_00026382	348.793	-0.388587	0.285212	-1.36245	0.173056	0.999855		Pjv1_00026199	597.642	-0.262367	0.219827	-1.19352	0.232668	0.967752
Pjv1_00006975	9459.58	0.0728419	0.249999	0.291369	0.770769	0.999999		Pjv1_00026383	294.029	-0.330417	0.271121	-1.21871	0.222955	0.999855		Pjv1_00007419	475.867	-0.188354	0.163212	-1.15404	0.248483	0.967752
Pjv1_00006976	3810.47	0.0177946	0.134441	0.13236	0.8947	0.999999		Pjv1_00026384	523.428	0.219097	0.172248	1.27199	0.203377	0.999855		Pjv1_00007421	2207.08	-0.220962	0.141076	-1.56626	0.117287	0.967752
Pjv1_00006977	1.84322	4.14466	2.16054	1.91834	0.055068	0.999999		Pjv1_00026386	551.891	-0.0235412	0.21498	-0.109504	0.912802	0.999855		Pjv1_00007423	216.904	-0.214242	0.252969	-0.846911	0.397045	0.967752
Pjv1_00006979	7422.87	-0.0110212	0.203894	-0.0540538	0.956892	0.999999		Pjv1_00026387	994.448	0.187622	0.209069	0.897415	0.369497	0.999855		Pjv1_00007425	144.199	0.282275	0.261201	1.08068	0.279839	0.967752
Pjv1_00006980	2.22554	2.40714	1.76878	1.36091	0.173543	0.999999		Pjv1_00026416	120.639	0.197979	0.264291	0.749095	0.4538	0.999855		Pjv1_00007426	481.168	0.37126	0.389405	0.953404	0.340385	0.967752
Pjv1_00006983	284.466	0.0778413	0.212998	0.365455	0.714772	0.999999		Pjv1_00026419	202.046	0.213298	0.260297	0.819441	0.412535	0.999855		Pjv1_00007427	1669.68	-0.418327	0.361522	-1.15713	0.24722	0.967752
Pjv1_00006984	428.98	0.146406	0.199187	0.735017	0.462329	0.999999		Pjv1_00026420	119.927	0.0150122	0.297655	0.0504348	0.959776	0.999855		Pjv1_00007428	1160.41	0.216231	0.181699	1.19005	0.234027	0.967752
Pjv1_00006985	130.698	-0.219273	0.246203	-0.890622	0.373132	0.999999		Pjv1_00026421	336.243	-0.203472	0.2128	-0.956165	0.338989	0.999855		Pjv1_00007431	79.9294	0.715737	0.353136	2.02681	0.0426823	0.967752
Pjv1_00006987	69.5692	-0.321492	0.454438	-0.707448	0.479288	0.999999		Pjv1_00026422	397.903	-0.566071	0.825356	-0.68585	0.492807	0.999855		Pjv1_00007433	1498.81	-0.239258	0.335918	-0.712251	0.47631	0.967752
Pjv1_00006988	376.388	-0.17777	0.255237	-0.696487	0.486124	0.999999		Pjv1_00026423	1027.82	0.0768374	0.134182	0.572637	0.566891	0.999855		Pjv1_00007435	79.8816	-0.466757	0.391847	-1.19117	0.233586	0.967752
Pjv1_00006989	2.14007	-4.74629	3.84334	-1.23494	0.216853	0.999999		Pjv1_00026426	3474.87	0.142006	0.227664	0.623754	0.532789	0.999855		Pjv1_00007436	37.5228	0.758818	0.556952	1.36245	0.173056	0.967752
Pjv1_00006990	319.96	-0.109114	0.426365	-0.255917	0.798015	0.999999		Pjv1_00026554	1398.5	0.188326	0.24225	0.777402	0.436921	0.999855		Pjv1_00007439	68.3607	-0.435051	0.401615	-1.08325	0.278696	0.967752
Pjv1_00006991	336.216	0.135731	0.42775	0.317314	0.751005	0.999999		Pjv1_00026555	2576.13	0.181507	0.202396	0.896794	0.369829	0.999855		Pjv1_00007441	1503.85	-0.239981	0.127428	-1.88327	0.0596644	0.967752
Pjv1_00006992	394.465	0.0061953	0.41407	0.014962	0.988063	0.999999		Pjv1_00026556	10542	0.0200525	0.229701	0.0872982	0.930434	0.999855		Pjv1_00007444	205.088	0.331598	0.230134	1.44089	0.149615	0.967752
Pjv1_00006993	1532.67	-0.0806853	0.323157	-0.249678	0.802836	0.999999		Pjv1_00026557	189.334	-0.134488	0.33342	-0.403358	0.686685	0.999855		Pjv1_00007447	378.372	-0.397456	0.437462	-0.908551	0.363587	0.967752
Pjv1_00006994	4.04304	-0.0687342	1.40592	-0.048889	0.961008	0.999999		Pjv1_00026559	410.158	-0.675313	0.33017	-2.04535	0.0408205	0.999855		Pjv1_00007450	13.4061	-0.802043	0.769821	-1.04186	0.297478	0.967752
Pjv1_00006995	3209.73	0.115556	0.211018	0.54761	0.58396	0.999999		Pjv1_00026560	5343.81	-0.039105	0.125938	-0.310509	0.756174	0.999855		Pjv1_00026851	862.428	0.31979	0.239371	1.33596	0.181562	0.967752
Pjv1_00006996	303.39	0.664055	0.228775	2.90265	0.00370019	0.999999		Pjv1_00026561	632.948	0.210475	0.294989	0.713499	0.475537	0.999855		Pjv1_00026856	1211.38	-0.631071	0.531561	-1.1872	0.235148	0.967752
Pjv1_00006997	1.98096	0.445132	1.99683	0.222919	0.823598	0.999999		Pjv1_00026602	676.531	0.062561	0.165301	0.378467	0.705084	0.999855		Pjv1_00026857	9.17431	1.61993	1.27536	1.27018	0.20402	0.967752
Pjv1_00006998	24.0663	0.565089	0.49257	1.14723	0.251288	0.999999		Pjv1_00026603	3588.9	-0.0185262	0.144778	-0.127963	0.898178	0.999855		Pjv1_00026859	1085.34	-0.168563	0.168243	-1.0019	0.316392	0.967752
Pjv1_00006999	197.12	0.000614829	0.313073	0.00196385	0.998433	0.999999		Pjv1_00027058	92.3842	0.0508273	0.347943	0.146079	0.883859	0.999855		Pjv1_00026860	2020.06	-0.179718	0.15029	-1.19581	0.231771	0.967752
Pjv1_00007000	732.795	0.313821	0.244467	1.2837	0.199249	0.999999		Pjv1_00027060	712.622	-0.00138379	0.152696	-0.00906238	0.992769	0.999855		Pjv1_00026861	47.6026	-0.957712	0.516303	-1.85494	0.0636046	0.967752
Pjv1_00007001	56.7764	0.0607728	0.555056	0.109489	0.912814	0.999999		Pjv1_00027061	1589.22	0.0996728	0.133203	0.748277	0.454293	0.999855		Pjv1_00026862	3142.78	0.40688	0.277712	1.46511	0.14289	0.967752
Pjv1_00007002	2376.78	-0.0347215	0.157063	-0.221068	0.82504	0.999999		Pjv1_00027062	3581.41	-0.0572588	0.115903	-0.494023	0.62129	0.999855		Pjv1_00026864	2544.8	-0.140202	0.133664	-1.04891	0.294217	0.967752
Pjv1_00007003	51.0132	-0.200286	0.372677	-0.537424	0.590975	0.999999		Pjv1_00028104	27.0827	0.511311	0.680883	0.750953	0.452681	0.999855		Pjv1_00026866	609.578	-0.172367	0.177062	-0.973485	0.330312	0.967752
Pjv1_00007004	3388.38	-0.105785	0.237941	-0.444585	0.65662	0.999999		Pjv1_00006866	240.049	-0.289726	0.330173	-0.877497	0.380217	0.999855		Pjv1_00027784	300.233	0.298641	0.235904	1.26594	0.205534	0.967752
Pjv1_00007005	3467.16	-0.0742292	0.233476	-0.31793	0.750538	0.999999		Pjv1_00006867	459.673	0.222429	0.172563	1.28897	0.197407	0.999855		Pjv1_00026501	270.577	0.443739	0.239394	1.85359	0.0637971	0.967752
Pjv1_00007007	18.6502	0.168738	0.634139	0.26609	0.79017	0.999999		Pjv1_00006868	2181.35	0.0139243	0.186143	0.0748043	0.94037	0.999855		Pjv1_00026503	1457.07	0.291929	0.274597	1.06312	0.287729	0.967752
Pjv1_00007008	2005.15	0.0431181	0.169645	0.254166	0.799367	0.999999		Pjv1_00006869	1256.08	0.0966737	0.233017	0.414879	0.67823	0.999855		Pjv1_00026505	648.709	-0.222485	0.242204	-0.918584	0.358313	0.967752
Pjv1_00007009	1592.73	-0.139991	0.222879	-0.628102	0.529937	0.999999		Pjv1_00006870	8119.08	0.0945408	0.184477	0.51248	0.608315	0.999855		Pjv1_00026507	362.201	-0.521579	0.290789	-1.79367	0.0728662	0.967752
Pjv1_00007010	76.5653	0.170221	0.45294	0.375812	0.707056	0.999999		Pjv1_00006871	6.44466	-0.154904	1.17301	-0.132057	0.894939	0.999855		Pjv1_00026508	184.325	0.267592	0.229624	1.16535	0.243879	0.967752
Pjv1_00007011	505.901	-0.0301475	0.26963	-0.111811	0.910974	0.999999		Pjv1_00006872	1178.45	0.255607	0.245649	1.04054	0.29809	0.999855		Pjv1_00026509	152.156	0.308185	0.321157	0.95961	0.337251	0.967752
Pjv1_00007012	378.997	0.212453	0.159191	1.33458	0.182015	0.999999		Pjv1_00006875	7332.68	0.210083	0.256672	0.81849	0.413078	0.999855		Pjv1_00026512	167.562	0.281011	0.324487	0.866017	0.386481	0.967752
Pjv1_00007013	331.003	-0.26613	0.269937	-0.985896	0.324184	0.999999		Pjv1_00006876	8.61454	-0.0374481	1.10435	-0.0339096	0.972949	0.999855		Pjv1_00026513	32.7838	-0.466811	0.461203	-1.01216	0.311462	0.967752
Pjv1_00007014	3.71632	1.41312	1.24514	1.13491	0.256415	0.999999		Pjv1_00006877	1402.3	0.0517241	0.241869	0.213852	0.830663	0.999855		Pjv1_00027807	1540.74	-1.06323	0.857307	-1.2402	0.214901	0.967752
Pjv1_00007015	487.206	0.00462318	0.228921	0.0201955	0.983887	0.999999		Pjv1_00006878	322.974	0.180352	0.285174	0.632426	0.527108	0.999855		Pjv1_00025639	2107.96	-0.292035	0.2001	-1.45944	0.144444	0.967752
Pjv1_00007016	1997.87	-0.119131	0.188106	-0.633318	0.526526	0.999999		Pjv1_00006879	331.891	0.0953893	0.30429	0.313482	0.753915	0.999855		Pjv1_00026519	9064.1	0.277159	0.205301	1.35001	0.177012	0.967752
Pjv1_00007018	209.529	-0.1279	0.457882	-0.279331	0.779991	0.999999		Pjv1_00006880	667.943	-0.0304078	0.186921	-0.162677	0.870773	0.999855		Pjv1_00026521	17034.3	0.238578	0.206278	1.15659	0.247441	0.967752
Pjv1_00007020	1075.32	0.00567522	0.204303	0.0277785	0.977839	0.999999		Pjv1_00006882	1403.18	0.241444	0.267336	0.903146	0.366448	0.999855		Pjv1_00027552	136.12	0.284049	0.258795	1.09758	0.272388	0.967752
Pjv1_00007021	1090.36	-0.0162733	0.155105	-0.104918	0.916441	0.999999		Pjv1_00006883	3989.33	-0.0257521	0.122449	-0.210309	0.833426	0.999855		Pjv1_00027556	1343.32	-0.152891	0.169926	-0.899748	0.368254	0.967752
Pjv1_00007022	372.235	0.15194	0.246339	0.616793	0.537372	0.999999		Pjv1_00006884	525.449	0.0491098	0.155806	0.315199	0.75261	0.999855		Pjv1_00027557	1075.93	-0.25574	0.180185	-1.41932	0.155806	0.967752
Pjv1_00007023	2773.82	0.0604571	0.274781	0.220019	0.825856	0.999999		Pjv1_00006885	229.061	-0.17199	0.367317	-0.468234	0.639618	0.999855		Pjv1_00027563	123.094	0.349644	0.299671	1.16676	0.243307	0.967752
Pjv1_00007024	816.315	-0.0461151	0.206669	-0.223135	0.82343	0.999999		Pjv1_00006886	490.943	-0.131541	0.28468	-0.462066	0.644034	0.999855		Pjv1_00027565	618.561	-0.176534	0.203703	-0.866626	0.386147	0.967752
Pjv1_00007026	319.363	0.0286419	0.279933	0.102317	0.918505	0.999999		Pjv1_00006887	138.115	0.245932	0.312957	0.785833	0.431965	0.999855		Pjv1_00027566	81.8549	-0.357258	0.386937	-0.923298	0.355852	0.967752
Pjv1_00007027	4740.11	-0.0525307	0.125718	-0.417844	0.676061	0.999999		Pjv1_00006888	297.96	-0.0428543	0.277136	-0.154633	0.877111	0.999855		Pjv1_00007860	573.597	0.184373	0.192896	0.955817	0.339165	0.967752
Pjv1_00007028	1638.42	-0.0710224	0.166057	-0.427699	0.66887	0.999999		Pjv1_00006889	47.2803	-0.540663	0.450368	-1.20049	0.229948	0.999855		Pjv1_00007862	571.364	-0.293874	0.305556	-0.961768	0.336166	0.967752
Pjv1_00007029	890.897	0.0676596	0.3348	0.202089	0.839847	0.999999		Pjv1_00006890	3569.38	0.0478021	0.190328	0.251156	0.801693	0.999855		Pjv1_00007863	933.033	-0.343274	0.258111	-1.32995	0.183536	0.967752
Pjv1_00007030	3134.72	-0.0244409	0.173764	-0.140656	0.888142	0.999999		Pjv1_00006891	1524.42	-0.265514	0.204793	-1.2965	0.194805	0.999855		Pjv1_00007864	6813	0.280173	0.230167	1.21726	0.223506	0.967752
Pjv1_00007031	5926.56	-0.657824	0.574316	-1.14541	0.252041	0.999999		Pjv1_00006892	102.755	0.303224	0.277577	1.0924	0.274658	0.999855		Pjv1_00007866	575.631	-0.264791	0.153677	-1.72304	0.0848809	0.967752
Pjv1_00007032	2837.11	-0.438511	0.378224	-1.1594	0.246295	0.999999		Pjv1_00006893	12.9307	0.605248	0.698223	0.86684	0.38603	0.999855		Pjv1_00007868	1368.69	-0.176078	0.17819	-0.988151	0.323079	0.967752
Pjv1_00007033	3992.6	-0.188009	0.276124	-0.680888	0.495942	0.999999		Pjv1_00006894	1439.5	-0.1325	0.13081	-1.01292	0.311098	0.999855		Pjv1_00007875	124.64	-0.269916	0.267035	-1.01079	0.312119	0.967752
Pjv1_00007034	4.57558	-0.337983	1.20822	-0.279735	0.779681	0.999999		Pjv1_00006895	932.461	-0.0592221	0.15874	-0.373077	0.709091	0.999855		Pjv1_00007880	1479.02	-0.405476	0.207413	-1.95493	0.0505916	0.967752
Pjv1_00007035	2173.74	-0.0664601	0.31198	-0.213027	0.831306	0.999999		Pjv1_00006896	825.34	-0.196472	0.166482	-1.18014	0.237946	0.999855		Pjv1_00007887	5118.39	-0.412702	0.258665	-1.59551	0.110598	0.967752
Pjv1_00027506	7.22184	0.897743	1.31497	0.682708	0.494792	0.999999		Pjv1_00006897	603.92	0.0709174	0.201496	0.351955	0.724872	0.999855		Pjv1_00007890	1915.17	-0.136962	0.150987	-0.907111	0.364348	0.967752
Pjv1_00027508	10.1969	1.04059	0.758828	1.37131	0.170277	0.999999		Pjv1_00006898	3277.7	-0.120208	0.134745	-0.89211	0.372334	0.999855		Pjv1_00026200	233.421	0.414094	0.293746	1.4097	0.158628	0.967752
Pjv1_00027509	3362.45	-0.0426704	0.181679	-0.234866	0.814313	0.999999		Pjv1_00006899	3688.99	-0.166635	0.127353	-1.30845	0.190722	0.999855		Pjv1_00026203	1008.28	0.156984	0.157128	0.99908	0.317756	0.967752
Pjv1_00026572	31.7158	0.639061	0.748715	0.853543	0.393358	0.999999		Pjv1_00006900	682.787	-0.123739	0.163092	-0.758708	0.448027	0.999855		Pjv1_00026204	2.72615	1.79317	1.67094	1.07315	0.283204	0.967752
Pjv1_00026573	113.828	0.0804252	0.492346	0.163351	0.870242	0.999999		Pjv1_00006901	37.0347	-0.372737	0.458831	-0.812362	0.416584	0.999855		Pjv1_00026206	790.676	0.38409	0.22943	1.67411	0.0941093	0.967752
Pjv1_00026977	556.653	0.174226	0.557186	0.312689	0.754517	0.999999		Pjv1_00006902	2.74477	-1.21957	1.30318	-0.935844	0.349354	0.999855		Pjv1_00029792	161.867	0.67716	0.422285	1.60356	0.108811	0.967752
Pjv1_00026978	154.402	0.147718	0.286092	0.51633	0.605624	0.999999		Pjv1_00006903	791.208	-0.0934827	0.161149	-0.5801	0.561847	0.999855		Pjv1_00028127	329.43	-0.196475	0.212819	-0.923205	0.355901	0.967752
Pjv1_00026979	2002.43	-0.161589	0.204271	-0.791055	0.428912	0.999999		Pjv1_00006904	57.2754	-0.520489	0.591601	-0.879798	0.378969	0.999855		Pjv1_00030145	1870.41	-0.213411	0.121536	-1.75595	0.0790968	0.967752
Pjv1_00026980	4.01538	0.682345	1.8928	0.360496	0.718477	0.999999		Pjv1_00006906	72.6096	0.0362346	0.366307	0.0989187	0.921203	0.999855		Pjv1_00027292	345.829	0.296826	0.209636	1.41591	0.156802	0.967752
Pjv1_00026981	53.0541	0.104066	0.325485	0.319727	0.749175	0.999999		Pjv1_00006907	1871.79	0.503159	0.225607	2.23024	0.0257313	0.999855		Pjv1_00027294	3073.38	-0.200009	0.13405	-1.49204	0.135688	0.967752
Pjv1_00026982	899.485	0.00419492	0.174566	0.0240306	0.980828	0.999999		Pjv1_00006908	729.433	-0.269402	0.333128	-0.808706	0.418684	0.999855		Pjv1_00027295	5439.79	-0.180008	0.173072	-1.04008	0.298302	0.967752
Pjv1_00026983	28.9641	0.643788	0.884791	0.727617	0.466848	0.999999		Pjv1_00006909	33.1546	1.1807	0.898497	1.31409	0.188817	0.999855		Pjv1_00030322	771.638	-0.32279	0.243018	-1.32826	0.184093	0.967752
Pjv1_00028470	521.225	-0.0914467	0.143938	-0.635321	0.525219	0.999999		Pjv1_00006910	563.054	-0.121565	0.208204	-0.583874	0.559305	0.999855		Pjv1_00026495	3240.26	-0.259369	0.237477	-1.09219	0.274752	0.967752
Pjv1_00028471	995.105	0.077252	0.390333	0.197913	0.843113	0.999999		Pjv1_00006911	505.418	0.0698009	0.158431	0.440577	0.65952	0.999855		Pjv1_00026499	5336.14	-0.166526	0.18377	-0.906165	0.364849	0.967752
Pjv1_00027112	146.029	-0.466036	0.274756	-1.69618	0.0898517	0.999999		Pjv1_00006912	60.0052	0.27898	0.349214	0.798879	0.42436	0.999855		Pjv1_00027949	7.92241	-1.95782	2.22419	-0.88024	0.378729	0.967752
Pjv1_00027113	362.833	0.101102	0.194714	0.519233	0.603599	0.999999		Pjv1_00006913	105.275	-0.137855	0.342641	-0.402331	0.68744	0.999855		Pjv1_00027951	704.235	-0.295681	0.248065	-1.19195	0.23328	0.967752
Pjv1_00027114	1773.59	0.143005	0.180889	0.790568	0.429196	0.999999		Pjv1_00006914	16278.6	0.053847	0.186029	0.289454	0.772234	0.999855		Pjv1_00027953	2718.26	-0.122538	0.162748	-0.752931	0.451491	0.967752
Pjv1_00027115	1710.04	-0.0334784	0.314358	-0.106498	0.915187	0.999999		Pjv1_00006915	3.99139	0.611991	1.1945	0.512341	0.608413	0.999855		Pjv1_00026994	672.143	-0.271482	0.196984	-1.37819	0.168143	0.967752
Pjv1_00027117	116.045	-0.0195971	0.270288	-0.0725046	0.9422	0.999999		Pjv1_00006916	3.32374	-0.64951	1.70318	-0.381352	0.702942	0.999855		Pjv1_00027843	104.762	0.459909	0.298662	1.5399	0.123585	0.967752
Pjv1_00027119	0.932246	-1.10017	2.69505	-0.408218	0.683114	0.999999		Pjv1_00006917	35.0152	0.0670107	0.474252	0.141298	0.887635	0.999855		Pjv1_00027848	35.5199	0.370891	0.446473	0.830714	0.406135	0.967752
Pjv1_00027120	1.04395	1.03214	2.78372	0.370779	0.710802	0.999999		Pjv1_00006919	2439.57	-0.272071	0.205159	-1.32615	0.184791	0.999855		Pjv1_00027320	702.008	0.140862	0.174055	0.809296	0.418345	0.967752
Pjv1_00028543	505.247	-0.192939	0.177423	-1.08745	0.276837	0.999999		Pjv1_00006920	350.691	0.0493343	0.176986	0.278747	0.780439	0.999855		Pjv1_00006022	3165.27	-0.559529	0.339149	-1.6498	0.0989834	0.967752
Pjv1_00028544	128.983	-0.0605772	0.337822	-0.179317	0.857689	0.999999		Pjv1_00006922	28.4654	-0.316386	0.562256	-0.562707	0.573634	0.999855		Pjv1_00006039	2675.59	-0.165799	0.169689	-0.97707	0.328534	0.967752
Pjv1_00028545	692.998	-0.174125	0.277046	-0.628508	0.529671	0.999999		Pjv1_00006923	369.261	0.206035	0.193688	1.06374	0.287446	0.999855		Pjv1_00006042	1498.72	-0.304232	0.246405	-1.23469	0.216947	0.967752
Pjv1_00026771	16.6721	-0.0153666	0.615832	-0.0249525	0.980093	0.999999		Pjv1_00006925	219.561	-0.156503	0.227228	-0.688749	0.490981	0.999855		Pjv1_00006049	935.174	-0.26529	0.31	-0.855776	0.392122	0.967752
Pjv1_00026772	129.396	-0.393966	0.321261	-1.22631	0.220081	0.999999		Pjv1_00006926	146.462	-0.0639074	0.253848	-0.251755	0.80123	0.999855		Pjv1_00006051	318.819	-0.369094	0.345885	-1.0671	0.285927	0.967752
Pjv1_00026773	76.5763	-0.107643	0.321645	-0.334665	0.737878	0.999999		Pjv1_00006927	212.688	-0.0352125	0.286605	-0.122861	0.902218	0.999855		Pjv1_00006053	2.61582	2.69559	1.83337	1.47029	0.141484	0.967752
Pjv1_00026774	3.61377	2.72044	1.92512	1.41313	0.157618	0.999999		Pjv1_00006928	78.4953	-0.0596903	0.30257	-0.197278	0.84361	0.999855		Pjv1_00027895	1290.01	0.169957	0.154992	1.09655	0.272839	0.967752
Pjv1_00026775	1028.93	0.0632098	0.232904	0.271399	0.786084	0.999999		Pjv1_00006931	128.245	-0.123664	0.245192	-0.504354	0.614013	0.999855		Pjv1_00027930	1550.9	-0.450046	0.240008	-1.87513	0.0607744	0.967752
Pjv1_00026776	2881.24	0.106717	0.178861	0.596645	0.550745	0.999999		Pjv1_00006932	546.44	-0.00808693	0.205753	-0.039304	0.968648	0.999855		Pjv1_00025362	5223.2	-0.316454	0.180329	-1.75487	0.0792814	0.967752
Pjv1_00026777	235.105	-0.376288	0.29685	-1.2676	0.204939	0.999999		Pjv1_00006933	217.218	0.0334505	0.311326	0.107445	0.914436	0.999855		Pjv1_00028002	2516.97	-0.192425	0.209029	-0.920565	0.357277	0.967752
Pjv1_00026779	187.122	0.116799	0.4384	0.266422	0.789915	0.999999		Pjv1_00006934	1036.44	-0.415311	0.195299	-2.12653	0.0334588	0.999855		Pjv1_00024742	2391.64	-0.146968	0.153468	-0.957646	0.338241	0.967752
Pjv1_00026780	759.18	0.142229	0.27566	0.51596	0.605882	0.999999		Pjv1_00006935	294.258	0.122746	0.191045	0.642501	0.520548	0.999855		Pjv1_00024744	69.1267	0.370331	0.395843	0.93555	0.349505	0.967752
Pjv1_00026783	135.738	0.144464	0.28888	0.500084	0.617016	0.999999		Pjv1_00006937	68.4447	-0.110489	0.357823	-0.308781	0.757488	0.999855		Pjv1_00024748	919.838	-0.323962	0.345588	-0.937424	0.348541	0.967752
Pjv1_00026784	225.182	-0.385813	0.27024	-1.42767	0.153387	0.999999		Pjv1_00006938	1751.42	-0.0914877	0.149662	-0.611295	0.541004	0.999855		Pjv1_00024749	47665.2	0.180757	0.137387	1.31568	0.188283	0.967752
Pjv1_00026207	1923.17	-0.0815973	0.135078	-0.604076	0.545793	0.999999		Pjv1_00006939	1012.43	-0.00783131	0.161544	-0.0484778	0.961335	0.999855		Pjv1_00026281	377.209	-0.290878	0.197111	-1.47571	0.140023	0.967752
Pjv1_00026209	2988.74	0.353101	0.330256	1.06918	0.284991	0.999999		Pjv1_00006940	664.3	0.269577	0.157387	1.71283	0.0867443	0.999855		Pjv1_00026285	189.301	0.286097	0.344424	0.830652	0.40617	0.967752
Pjv1_00026210	2821.71	-0.0567239	0.120899	-0.469184	0.638938	0.999999		Pjv1_00006941	2913.57	0.11097	0.177276	0.625972	0.531333	0.999855		Pjv1_00026288	26.5117	0.592348	0.574086	1.03181	0.30216	0.967752
Pjv1_00026211	2816.34	-0.0294981	0.595408	-0.0495426	0.960487	0.999999		Pjv1_00027106	2337.57	0.051504	0.14285	0.360546	0.718439	0.999855		Pjv1_00026290	71.5684	-0.350845	0.398561	-0.880278	0.378709	0.967752
Pjv1_00027665	411.488	0.07869	0.235106	0.334701	0.737851	0.999999		Pjv1_00027682	4754.85	0.23223	0.272323	0.852774	0.393785	0.999855		Pjv1_00026291	3.2171	1.72471	1.9442	0.887102	0.375024	0.967752
Pjv1_00027620	6086.06	-0.0255353	0.166086	-0.153747	0.877809	0.999999		Pjv1_00027683	3.54168	0.0535828	1.67936	0.0319067	0.974546	0.999855		Pjv1_00026293	3707.45	0.11051	0.13648	0.809713	0.418105	0.967752
Pjv1_00027621	183.339	0.108915	0.429918	0.25334	0.800006	0.999999		Pjv1_00027247	741.379	-0.0702446	0.167561	-0.419219	0.675056	0.999855		Pjv1_00026299	311.535	0.581465	0.458847	1.26723	0.205072	0.967752
Pjv1_00027623	26.7118	-0.107202	0.759045	-0.141232	0.887687	0.999999		Pjv1_00027249	3694.82	-0.193613	0.301161	-0.642889	0.520296	0.999855		Pjv1_00027297	5983.81	-0.273884	0.204248	-1.34094	0.17994	0.967752
Pjv1_00027624	3488.59	-0.0505864	0.188065	-0.268984	0.787942	0.999999		Pjv1_00027250	14.1802	0.873878	0.768053	1.13778	0.255211	0.999855		Pjv1_00027299	122.71	-0.251587	0.346769	-0.725518	0.468134	0.967752
Pjv1_00027626	1836.89	0.160439	0.356905	0.449529	0.65305	0.999999		Pjv1_00027252	2.09553	-0.0704079	2.91524	-0.0241517	0.980732	0.999855		Pjv1_00026812	118.02	0.390713	0.302641	1.29101	0.196701	0.967752
Pjv1_00002713	1353.4	-0.138036	0.179611	-0.768528	0.442174	0.999999		Pjv1_00027253	15.9017	0.390058	0.766028	0.509196	0.610615	0.999855		Pjv1_00006649	1809.77	0.965027	1.07442	0.898184	0.369088	0.967752
Pjv1_00002714	104.395	-0.174535	0.268809	-0.649291	0.51615	0.999999		Pjv1_00027255	380.486	-0.0686149	0.202533	-0.338784	0.734773	0.999855		Pjv1_00006650	1029.51	-0.152676	0.192388	-0.793587	0.427436	0.967752
Pjv1_00002715	1350.3	0.175626	0.145896	1.20378	0.228676	0.999999		Pjv1_00028525	971.381	0.303302	0.428742	0.707422	0.479304	0.999855		Pjv1_00006653	11.5126	1.02189	0.933515	1.09466	0.273663	0.967752
Pjv1_00002717	25.684	-0.710112	0.554174	-1.28139	0.200058	0.999999		Pjv1_00028526	6.73516	-0.725386	1.10352	-0.657336	0.510965	0.999855		Pjv1_00006664	873.8	-0.508303	0.357309	-1.42259	0.154856	0.967752
Pjv1_00002718	0.908821	0.729589	2.79167	0.261345	0.793826	0.999999		Pjv1_00028527	10.0973	0.645655	0.850726	0.758946	0.447885	0.999855		Pjv1_00006670	406.166	-0.464367	0.247362	-1.87728	0.0604794	0.967752
Pjv1_00002719	1346.3	0.128568	0.197751	0.65015	0.515595	0.999999		Pjv1_00028529	4.15422	-1.38908	1.17	-1.18724	0.235131	0.999855		Pjv1_00006676	1319.1	0.282946	0.210765	1.34247	0.179442	0.967752
Pjv1_00002720	648.768	0.0958191	0.215888	0.443836	0.657161	0.999999		Pjv1_00026906	1253.09	-0.0538629	0.189159	-0.284749	0.775836	0.999855		Pjv1_00006677	4143.19	0.0943568	0.132473	0.712272	0.476296	0.967752
Pjv1_00002722	2395.98	0.12097	0.273464	0.442361	0.658228	0.999999		Pjv1_00026907	3.27279	0.141469	1.74681	0.080987	0.935452	0.999855		Pjv1_00006682	2012.29	-0.172296	0.225086	-0.765467	0.443993	0.967752
Pjv1_00002724	74.9247	-0.00751572	0.296168	-0.0253765	0.979755	0.999999		Pjv1_00026909	895.315	-0.218026	0.176479	-1.23543	0.216672	0.999855		Pjv1_00006683	1202.87	0.170759	0.186584	0.915183	0.360095	0.967752
Pjv1_00002725	1.18159	3.48691	2.3475	1.48537	0.137446	0.999999		Pjv1_00026910	9.61228	0.201619	1.11058	0.181544	0.855941	0.999855		Pjv1_00006685	920.635	-0.200809	0.163361	-1.22923	0.218985	0.967752
Pjv1_00002726	887.721	-0.251398	0.245803	-1.02277	0.306419	0.999999		Pjv1_00026911	3684.1	0.0884561	0.186458	0.474403	0.635213	0.999855		Pjv1_00006686	3918.85	-0.182724	0.133695	-1.36672	0.171713	0.967752
Pjv1_00002727	1993.5	0.0868972	0.169568	0.512462	0.608328	0.999999		Pjv1_00028021	3070.26	-0.244231	0.188863	-1.29316	0.195955	0.999855		Pjv1_00006687	2377.96	-0.169309	0.159721	-1.06003	0.289131	0.967752
Pjv1_00002732	24.4266	0.531101	0.499712	1.06281	0.287866	0.999999		Pjv1_00028022	806.325	-0.163061	0.149007	-1.09432	0.273816	0.999855		Pjv1_00006689	2311.06	-0.231506	0.265588	-0.871673	0.383387	0.967752
Pjv1_00002733	405.364	-0.275272	0.421815	-0.65259	0.514021	0.999999		Pjv1_00028198	824.538	-0.123829	0.153647	-0.80593	0.420283	0.999855		Pjv1_00006690	3469.86	0.302421	0.239672	1.26181	0.207016	0.967752
Pjv1_00002734	867.108	-0.0879153	0.136917	-0.642107	0.520804	0.999999		Pjv1_00028199	218.822	0.0211792	0.222537	0.0951716	0.924179	0.999855		Pjv1_00026003	591.56	-0.29501	0.174777	-1.68792	0.0914273	0.967752
Pjv1_00002735	1717.5	0.168864	0.224515	0.75213	0.451973	0.999999		Pjv1_00028426	1664.21	-0.19526	0.229231	-0.851806	0.394322	0.999855		Pjv1_00026004	911.942	0.376408	0.218926	1.71934	0.0855525	0.967752
Pjv1_00002736	0.794932	2.88447	3.95726	0.728904	0.46606	0.999999		Pjv1_00024515	177.029	-0.188648	0.276594	-0.682039	0.495214	0.999855		Pjv1_00026574	1719.18	0.147018	0.207625	0.708094	0.478887	0.967752
Pjv1_00002738	12.4844	1.27863	1.32523	0.964834	0.334628	0.999999		Pjv1_00024516	1.98768	-1.41567	2.42058	-0.584848	0.55865	0.999855		Pjv1_00026382	474.192	-0.206149	0.260816	-0.7904	0.429294	0.967752
Pjv1_00002739	82.605	-0.131709	0.441148	-0.298559	0.765276	0.999999		Pjv1_00024517	2.78785	0.067595	1.83164	0.0369041	0.970561	0.999855		Pjv1_00026383	369.59	-0.356047	0.278945	-1.2764	0.201813	0.967752
Pjv1_00002740	1055.89	-0.0604502	0.208799	-0.289513	0.772189	0.999999		Pjv1_00024521	224.041	-0.143066	0.327206	-0.437237	0.66194	0.999855		Pjv1_00026384	499.584	0.191168	0.169266	1.12939	0.258732	0.967752
Pjv1_00002741	516.626	-0.156039	0.338923	-0.460397	0.645231	0.999999		Pjv1_00006942	637.024	0.0323307	0.236552	0.136675	0.891288	0.999855		Pjv1_00026419	229.395	0.356576	0.229177	1.5559	0.119732	0.967752
Pjv1_00002744	90.6314	0.262431	0.386064	0.67976	0.496656	0.999999		Pjv1_00006943	450.348	-0.271353	0.23908	-1.13499	0.256381	0.999855		Pjv1_00026555	2443.33	0.285799	0.255625	1.11804	0.26355	0.967752
Pjv1_00002745	975.75	-0.112362	0.324947	-0.345785	0.729504	0.999999		Pjv1_00006944	430.818	0.217971	0.180342	1.20866	0.226794	0.999855		Pjv1_00026559	729.493	-0.319487	0.297438	-1.07413	0.282763	0.967752
Pjv1_00002746	73.2154	0.41142	0.335744	1.2254	0.220426	0.999999		Pjv1_00006945	14379.3	-0.299358	0.356946	-0.838665	0.401657	0.999855		Pjv1_00026602	777.421	0.132926	0.167171	0.795151	0.426526	0.967752
Pjv1_00002747	528.716	0.0284101	0.319408	0.0889462	0.929125	0.999999		Pjv1_00006946	1640.27	-0.00354213	0.141604	-0.0250144	0.980043	0.999855		Pjv1_00027062	3569.11	-0.142767	0.164127	-0.869857	0.384379	0.967752
Pjv1_00002748	2256.89	0.00440573	0.269491	0.0163484	0.986956	0.999999		Pjv1_00006947	1072.85	0.080413	0.165267	0.486564	0.626567	0.999855		Pjv1_00006869	2026.06	0.204372	0.149357	1.36834	0.171205	0.967752
Pjv1_00002749	2404.54	-0.0265964	0.231387	-0.114944	0.90849	0.999999		Pjv1_00006948	872.904	0.0073053	0.245615	0.0297429	0.976272	0.999855		Pjv1_00006870	8627.78	0.244769	0.142323	1.71981	0.0854677	0.967752
Pjv1_00002750	47.3122	0.427414	0.603731	0.707954	0.478974	0.999999		Pjv1_00006949	1654.27	-0.0737964	0.217149	-0.339842	0.733975	0.999855		Pjv1_00006875	5791.76	0.360924	0.207927	1.73582	0.0825957	0.967752
Pjv1_00002751	578.56	0.0766381	0.199331	0.384476	0.700625	0.999999		Pjv1_00006950	4205.56	-0.0874984	0.183666	-0.476399	0.63379	0.999855		Pjv1_00006876	2.70253	2.70006	1.93195	1.39758	0.162239	0.967752
Pjv1_00002753	1.80874	-2.83887	2.32492	-1.22106	0.222062	0.999999		Pjv1_00006951	13130	-0.104536	0.210425	-0.496787	0.61934	0.999855		Pjv1_00006877	1559.56	0.221427	0.25016	0.88514	0.376081	0.967752
Pjv1_00002754	6.59409	0.800223	0.996849	0.802753	0.422118	0.999999		Pjv1_00006952	1107.17	-0.161186	0.145225	-1.10991	0.26704	0.999855		Pjv1_00006878	327.948	0.243072	0.233304	1.04187	0.297473	0.967752
Pjv1_00002756	709.204	-0.30466	0.192748	-1.58061	0.113967	0.999999		Pjv1_00006953	2226.56	-0.214824	0.219597	-0.978263	0.327944	0.999855		Pjv1_00006880	861.477	-0.161801	0.167868	-0.963858	0.335117	0.967752
Pjv1_00002758	1222.22	-0.0561107	0.624234	-0.0898872	0.928377	0.999999		Pjv1_00006954	1012.98	0.205153	0.223529	0.91779	0.358729	0.999855		Pjv1_00006888	347.799	-0.395528	0.210164	-1.882	0.0598365	0.967752
Pjv1_00002759	2357.92	-0.0981392	0.167561	-0.585691	0.558083	0.999999		Pjv1_00006956	290.683	-0.169505	0.203126	-0.834481	0.40401	0.999855		Pjv1_00006891	2550.58	-0.274266	0.192823	-1.42237	0.154919	0.967752
Pjv1_00002760	4.03651	3.4212	2.26936	1.50756	0.131667	0.999999		Pjv1_00006958	437.32	0.179414	0.204305	0.878167	0.379853	0.999855		Pjv1_00006893	15.3737	0.497425	0.660308	0.753324	0.451255	0.967752
Pjv1_00002763	2.10562	-1.60737	2.51473	-0.639181	0.522705	0.999999		Pjv1_00006959	27.9238	0.107925	0.68293	0.158033	0.874431	0.999855		Pjv1_00006899	4360.81	-0.116988	0.1295	-0.903384	0.366322	0.967752
Pjv1_00002764	834.324	0.111528	0.270413	0.412434	0.680021	0.999999		Pjv1_00006960	67.1389	0.583694	0.58486	0.998006	0.318276	0.999855		Pjv1_00006900	905.631	-0.146649	0.17096	-0.857801	0.391002	0.967752
Pjv1_00002765	718.446	0.240979	0.195575	1.23216	0.217891	0.999999		Pjv1_00006962	33.567	0.570013	0.529165	1.07719	0.281394	0.999855		Pjv1_00006901	45.2332	-0.603994	0.418397	-1.44359	0.148854	0.967752
Pjv1_00005966	48.1987	-0.269438	0.586301	-0.459556	0.645835	0.999999		Pjv1_00006963	112.481	-0.0945544	0.39676	-0.238316	0.811636	0.999855		Pjv1_00006902	5.61115	-1.27816	1.41731	-0.901818	0.367153	0.967752
Pjv1_00005967	672.213	-0.0875265	0.239991	-0.364708	0.71533	0.999999		Pjv1_00006964	315.636	0.0388957	0.199745	0.194727	0.845607	0.999855		Pjv1_00006904	45.1146	0.710989	0.556937	1.27661	0.201741	0.967752
Pjv1_00005968	20.7342	0.304576	1.01176	0.301036	0.763387	0.999999		Pjv1_00006965	12343.5	0.0953835	0.205021	0.465237	0.641762	0.999855		Pjv1_00006906	71.3919	0.468301	0.299731	1.5624	0.118193	0.967752
Pjv1_00005969	236.49	0.176696	0.221881	0.796353	0.425827	0.999999		Pjv1_00006966	9.81914	-0.475525	0.925417	-0.513849	0.607357	0.999855		Pjv1_00006907	1401.88	0.355151	0.227311	1.5624	0.118193	0.967752
Pjv1_00005970	479.485	-0.019959	0.175898	-0.113469	0.909659	0.999999		Pjv1_00006968	46.8059	0.257928	0.557816	0.46239	0.643802	0.999855		Pjv1_00006910	838.529	-0.3602	0.284524	-1.26597	0.205523	0.967752
Pjv1_00005971	970.534	0.0113919	0.212878	0.053514	0.957322	0.999999		Pjv1_00006973	1033.67	0.110986	0.162607	0.682539	0.494898	0.999855		Pjv1_00006912	58.3116	0.350284	0.441268	0.793813	0.427304	0.967752
Pjv1_00005972	109.254	0.457537	0.441965	1.03523	0.30056	0.999999		Pjv1_00006974	668.6	0.515428	0.344471	1.49629	0.134579	0.999855		Pjv1_00006913	140.959	-0.609354	0.48991	-1.24381	0.21357	0.967752
Pjv1_00005973	2053.47	0.0193136	0.183855	0.105048	0.916338	0.999999		Pjv1_00006975	7849.58	0.145185	0.186684	0.777708	0.436741	0.999855		Pjv1_00006916	6.03449	-1.26631	1.34922	-0.938549	0.347963	0.967752
Pjv1_00005975	28.5807	-0.516948	0.467914	-1.10479	0.26925	0.999999		Pjv1_00006976	3330.27	0.0660324	0.125801	0.524895	0.599656	0.999855		Pjv1_00006923	374.521	0.301725	0.196205	1.5378	0.124097	0.967752
Pjv1_00005976	3060.62	-0.0650351	0.265147	-0.245279	0.80624	0.999999		Pjv1_00006977	2.63153	2.57121	1.79482	1.43257	0.15198	0.999855		Pjv1_00006927	253.021	-0.261066	0.20909	-1.24858	0.21182	0.967752
Pjv1_00005977	1824.96	-0.152599	0.124045	-1.2302	0.218624	0.999999		Pjv1_00006979	5537.31	-0.0386843	0.150902	-0.256353	0.797678	0.999855		Pjv1_00006934	1270.59	-0.320674	0.258845	-1.23886	0.215397	0.967752
Pjv1_00005978	1654.04	0.027298	0.187293	0.14575	0.884118	0.999999		Pjv1_00006980	2.00195	-2.68943	1.93482	-1.39001	0.164526	0.999855		Pjv1_00006938	1973.43	0.167897	0.231547	0.725113	0.468383	0.967752
Pjv1_00005981	242.01	0.0413539	0.327811	0.126151	0.899612	0.999999		Pjv1_00006983	260.991	-0.0314109	0.230271	-0.136409	0.891498	0.999855		Pjv1_00006941	3290.51	0.142165	0.159674	0.890348	0.373279	0.967752
Pjv1_00005982	925.539	-0.0664361	0.230397	-0.288354	0.773075	0.999999		Pjv1_00006984	545.429	-0.0124597	0.17809	-0.0699631	0.944223	0.999855		Pjv1_00027682	5828.03	0.308194	0.239395	1.28739	0.19796	0.967752
Pjv1_00005983	6.8449	0.312826	1.03963	0.300901	0.76349	0.999999		Pjv1_00006985	113.38	-0.0291091	0.27746	-0.104913	0.916445	0.999855		Pjv1_00027249	6181.29	-0.321834	0.358327	-0.898156	0.369103	0.967752
Pjv1_00005984	6.376	-0.890399	1.56463	-0.569079	0.569303	0.999999		Pjv1_00006987	69.9179	0.160998	0.297272	0.541587	0.588103	0.999855		Pjv1_00027255	357.761	0.210047	0.287198	0.731366	0.464556	0.967752
Pjv1_00005985	1548.3	-0.0139453	0.121498	-0.114778	0.908621	0.999999		Pjv1_00006988	368.06	-0.0158382	0.229118	-0.0691269	0.944889	0.999855		Pjv1_00028525	490.884	1.0583	1.03699	1.02055	0.307466	0.967752
Pjv1_00005986	1735.66	0.0353231	0.250789	0.140848	0.88799	0.999999		Pjv1_00006990	224.233	0.265025	0.418124	0.633844	0.526183	0.999855		Pjv1_00026910	72.1104	1.58136	1.07424	1.47207	0.141001	0.967752
Pjv1_00027788	784.209	-0.0205741	0.166575	-0.123513	0.901701	0.999999		Pjv1_00006991	287.825	0.0682411	0.294985	0.231338	0.817053	0.999855		Pjv1_00028021	4440.88	-0.239974	0.132654	-1.80902	0.0704483	0.967752
Pjv1_00027789	1340.16	-0.184379	0.348734	-0.52871	0.597006	0.999999		Pjv1_00006992	343.639	0.489038	0.31591	1.54803	0.121615	0.999855		Pjv1_00028426	4901.59	-0.221269	0.233586	-0.947269	0.343502	0.967752
Pjv1_00027790	154.682	0.0293771	0.30211	0.0972395	0.922536	0.999999		Pjv1_00006993	1275.69	0.416964	0.253711	1.64346	0.100287	0.999855		Pjv1_00024521	237.958	0.212801	0.281671	0.755497	0.449951	0.967752
Pjv1_00027791	337.389	-0.0967565	0.171367	-0.564615	0.572336	0.999999		Pjv1_00006994	2.0173	0.63526	1.51378	0.419651	0.674741	0.999855		Pjv1_00006942	895.697	0.153533	0.190062	0.807804	0.419203	0.967752
Pjv1_00027792	85.0026	0.0334277	0.295321	0.113191	0.909879	0.999999		Pjv1_00006995	2650.11	-0.0671005	0.139989	-0.479326	0.631707	0.999855		Pjv1_00006946	1864.63	0.118105	0.146977	0.803564	0.421649	0.967752
Pjv1_00027177	3521.68	-0.185926	0.153539	-1.21093	0.225922	0.999999		Pjv1_00006998	24.887	0.415888	0.643723	0.646067	0.518236	0.999855		Pjv1_00006948	928.044	0.18688	0.238791	0.782608	0.433857	0.967752
Pjv1_00027178	5382.94	0.128447	0.334421	0.384088	0.700913	0.999999		Pjv1_00006999	160.302	0.494924	0.270432	1.83013	0.0672312	0.999855		Pjv1_00006950	5799.79	-0.538368	0.27323	-1.97039	0.0487941	0.967752
Pjv1_00027179	12394.2	-0.0681416	0.105927	-0.643289	0.520037	0.999999		Pjv1_00007000	824.473	0.168406	0.265568	0.634135	0.525993	0.999855		Pjv1_00006951	23000.1	-0.314524	0.295067	-1.06594	0.28645	0.967752
Pjv1_00027181	411.048	0.0448037	0.280778	0.15957	0.87322	0.999999		Pjv1_00007001	37.8422	0.210825	0.523008	0.4031	0.686874	0.999855		Pjv1_00006952	1433.87	-0.293396	0.198614	-1.47722	0.139617	0.967752
Pjv1_00027182	4465.82	0.132999	0.378559	0.351328	0.725342	0.999999		Pjv1_00007002	1695.35	0.109078	0.191387	0.569935	0.568722	0.999855		Pjv1_00006953	5124.77	-0.207685	0.224806	-0.923839	0.35557	0.967752
Pjv1_00027183	28.6689	0.377109	0.717313	0.525724	0.59908	0.999999		Pjv1_00007003	39.1374	-0.538122	0.426463	-1.26183	0.207011	0.999855		Pjv1_00006954	1153.25	0.210208	0.250422	0.839414	0.401237	0.967752
Pjv1_00027184	7934.24	0.0704011	0.275707	0.255348	0.798454	0.999999		Pjv1_00007004	2832.29	0.0149812	0.133897	0.111886	0.910914	0.999855		Pjv1_00006956	333.104	0.148005	0.1926	0.768458	0.442215	0.967752
Pjv1_00027185	1.7531	4.04282	2.08575	1.93831	0.052586	0.999999		Pjv1_00007005	2532.91	-0.14428	0.16755	-0.861116	0.389174	0.999855		Pjv1_00006958	525.388	0.200242	0.188205	1.06396	0.287348	0.967752
Pjv1_00027186	2932.71	-0.108055	0.23158	-0.4666	0.640786	0.999999		Pjv1_00007007	14.748	-0.778682	0.628858	-1.23825	0.215624	0.999855		Pjv1_00006959	39.5238	-0.693778	0.600999	-1.15438	0.248346	0.967752
Pjv1_00027943	1634.52	-0.051608	0.387402	-0.133216	0.894023	0.999999		Pjv1_00007008	1690.46	0.0635946	0.161338	0.39417	0.693455	0.999855		Pjv1_00006964	430.896	0.137227	0.170223	0.806156	0.420153	0.967752
Pjv1_00027944	5412.99	-0.137588	0.214568	-0.641235	0.52137	0.999999		Pjv1_00007009	1154.18	-0.227482	0.185028	-1.22945	0.218902	0.999855		Pjv1_00006965	12657.5	0.183739	0.198443	0.925901	0.354497	0.967752
Pjv1_00027945	804.204	0.097984	0.223325	0.438751	0.660842	0.999999		Pjv1_00007010	84.1176	0.0831819	0.300696	0.276631	0.782063	0.999855		Pjv1_00006967	2.69634	1.42487	1.99155	0.715458	0.474326	0.967752
Pjv1_00026610	61.0487	-0.116198	0.456158	-0.254732	0.79893	0.999999		Pjv1_00007011	472.146	-0.0780845	0.255034	-0.306173	0.759473	0.999855		Pjv1_00006968	54.5631	0.775547	0.556984	1.3924	0.1638	0.967752
Pjv1_00026611	331.842	0.220641	0.222278	0.992636	0.320887	0.999999		Pjv1_00007012	356.815	-0.207519	0.216408	-0.958928	0.337595	0.999855		Pjv1_00006973	1005.57	0.315641	0.208043	1.51719	0.129219	0.967752
Pjv1_00026612	877.916	-0.223982	0.237586	-0.942741	0.345813	0.999999		Pjv1_00007013	260.424	-0.12546	0.21696	-0.578263	0.563087	0.999855		Pjv1_00006974	751.054	0.319211	0.302682	1.05461	0.291605	0.967752
Pjv1_00026613	7.48107	0.0812103	0.875652	0.0927427	0.926108	0.999999		Pjv1_00007014	1.74507	-0.0708248	2.08722	-0.0339327	0.972931	0.999855		Pjv1_00006975	8675.26	0.269286	0.21618	1.24565	0.212892	0.967752
Pjv1_00028272	0.700391	0.189801	3.84517	0.0493608	0.960632	0.999999		Pjv1_00007015	435.149	0.0452124	0.175342	0.257853	0.796521	0.999855		Pjv1_00006976	3415.29	0.109462	0.134228	0.815491	0.414791	0.967752
Pjv1_00028273	388.921	0.163247	0.232237	0.702932	0.482098	0.999999		Pjv1_00007016	1292.3	-0.0321344	0.21375	-0.150336	0.880499	0.999855		Pjv1_00006984	508.616	0.251789	0.221465	1.13693	0.255569	0.967752
Pjv1_00028274	82.3702	0.191548	0.412082	0.464831	0.642053	0.999999		Pjv1_00007018	163.458	0.773566	0.563976	1.37163	0.170179	0.999855		Pjv1_00006987	72.3145	0.336736	0.318654	1.05674	0.290629	0.967752
Pjv1_00028275	8458.5	-0.140173	0.297236	-0.471586	0.637222	0.999999		Pjv1_00007020	886.943	0.0704577	0.159568	0.441553	0.658813	0.999855		Pjv1_00006990	218.454	0.862139	0.566767	1.52115	0.128222	0.967752
Pjv1_00028276	5702.07	0.0312424	0.166647	0.187476	0.851287	0.999999		Pjv1_00007021	849.281	-0.11207	0.160492	-0.698291	0.484995	0.999855		Pjv1_00006991	361.717	0.365981	0.270685	1.35205	0.176359	0.967752
Pjv1_00028277	67.7932	-0.0665939	0.382284	-0.1742	0.861708	0.999999		Pjv1_00007022	284.01	-0.0599722	0.214438	-0.279672	0.77973	0.999855		Pjv1_00006992	377.236	0.649592	0.344508	1.88556	0.0593536	0.967752
Pjv1_00027898	1347.34	-0.157643	0.139949	-1.12643	0.259984	0.999999		Pjv1_00007023	2213.08	0.21178	0.182072	1.16317	0.244762	0.999855		Pjv1_00006993	1204.39	0.391645	0.255667	1.53186	0.125558	0.967752
Pjv1_00027899	820.768	-0.112714	0.18738	-0.601528	0.547489	0.999999		Pjv1_00007024	682.822	-0.124313	0.182015	-0.682979	0.49462	0.999855		Pjv1_00006996	252.272	0.516723	0.280452	1.84246	0.0654077	0.967752
Pjv1_00027900	16.5985	-0.175783	0.856714	-0.205182	0.83743	0.999999		Pjv1_00007026	321.781	0.11207	0.293504	0.381834	0.702585	0.999855		Pjv1_00007000	882.868	0.211858	0.274342	0.77224	0.439973	0.967752
Pjv1_00027889	3.27009	0.804182	1.57024	0.51214	0.608553	0.999999		Pjv1_00007027	3840.96	-0.086815	0.124037	-0.699915	0.483981	0.999855		Pjv1_00007002	2082.5	0.209971	0.208267	1.00818	0.313366	0.967752
Pjv1_00027891	0.794932	2.88447	3.95726	0.728904	0.46606	0.999999		Pjv1_00007028	1113.3	0.0744696	0.172765	0.431045	0.666436	0.999855		Pjv1_00007004	3311.38	-0.151856	0.163171	-0.930656	0.352031	0.967752
Pjv1_00026528	1.02676	-0.710567	2.65083	-0.268054	0.788658	0.999999		Pjv1_00007029	721.296	0.151762	0.23093	0.657176	0.511068	0.999855		Pjv1_00007009	1480.72	-0.164217	0.162234	-1.01222	0.311431	0.967752
Pjv1_00026529	2.01542	-1.13909	2.50021	-0.455599	0.648678	0.999999		Pjv1_00007030	2421.5	0.00699105	0.203842	0.0342963	0.972641	0.999855		Pjv1_00007011	515.005	0.245704	0.202089	1.21582	0.224052	0.967752
Pjv1_00026530	24.8683	0.77147	0.450899	1.71096	0.0870888	0.999999		Pjv1_00007031	3503.61	-0.221303	0.39188	-0.564721	0.572264	0.999855		Pjv1_00007012	367.996	-0.15488	0.208312	-0.743497	0.457181	0.967752
Pjv1_00026531	204.078	0.4021	0.228865	1.75693	0.0789303	0.999999		Pjv1_00007032	2143.56	-0.0327397	0.413555	-0.0791665	0.9369	0.999855		Pjv1_00007013	302.825	-0.332869	0.190996	-1.74281	0.0813669	0.967752
Pjv1_00026532	40.0293	0.179125	0.696932	0.25702	0.797164	0.999999		Pjv1_00007033	2823.63	0.285031	0.248588	1.1466	0.251547	0.999855		Pjv1_00007015	485.289	0.225087	0.215624	1.04389	0.296537	0.967752
Pjv1_00026533	378.612	0.0313119	0.405194	0.0772762	0.938404	0.999999		Pjv1_00007034	5.32641	2.08781	1.56224	1.33642	0.181412	0.999855		Pjv1_00007016	1555.45	-0.194333	0.153934	-1.26244	0.20679	0.967752
Pjv1_00026534	474.475	-0.0975864	0.309187	-0.315623	0.752289	0.999999		Pjv1_00007035	1698.87	-0.0104193	0.178206	-0.0584678	0.953376	0.999855		Pjv1_00007018	111.61	0.85149	0.513667	1.65767	0.0973846	0.967752
Pjv1_00026535	285.922	0.128676	0.178978	0.718947	0.472174	0.999999		Pjv1_00027506	6.57014	0.712184	1.65569	0.430144	0.667091	0.999855		Pjv1_00007021	1160.86	-0.212833	0.153793	-1.3839	0.166391	0.967752
Pjv1_00026536	3110.43	0.183586	0.366348	0.501125	0.616283	0.999999		Pjv1_00027508	9.27087	1.44536	0.991915	1.45715	0.145076	0.999855		Pjv1_00007022	313.722	0.171871	0.180972	0.949712	0.342259	0.967752
Pjv1_00026537	900.424	-0.0349171	0.270515	-0.129076	0.897297	0.999999		Pjv1_00027509	2627.67	-0.00249257	0.164453	-0.0151567	0.987907	0.999855		Pjv1_00007023	2098.52	0.440093	0.242569	1.8143	0.069632	0.967752
Pjv1_00026538	869.515	-0.0632423	0.195482	-0.323519	0.746302	0.999999		Pjv1_00026572	40.2069	0.376185	0.462243	0.813826	0.415745	0.999855		Pjv1_00007024	851.714	-0.141513	0.17999	-0.786226	0.431735	0.967752
Pjv1_00026539	252.921	-0.269892	0.194791	-1.38555	0.165885	0.999999		Pjv1_00026573	123.491	0.161762	0.353257	0.457915	0.647014	0.999855		Pjv1_00007026	335.752	-0.316649	0.31117	-1.01761	0.308864	0.967752
Pjv1_00026540	327.255	-0.0266274	0.250804	-0.106168	0.915449	0.999999		Pjv1_00026977	391.443	0.440607	0.50758	0.868053	0.385365	0.999855		Pjv1_00007027	4750.77	-0.259135	0.147863	-1.75253	0.079682	0.967752
Pjv1_00026541	230.842	-0.153843	0.236385	-0.650818	0.515164	0.999999		Pjv1_00026978	96.4122	-0.134477	0.277896	-0.483912	0.628448	0.999855		Pjv1_00007028	1369.81	0.123325	0.1605	0.768384	0.442259	0.967752
Pjv1_00026543	4.87796	0.907788	1.08091	0.839834	0.401002	0.999999		Pjv1_00026979	1477.1	-0.18681	0.27474	-0.679951	0.496536	0.999855		Pjv1_00007029	784.057	0.283129	0.216539	1.30752	0.191036	0.967752
Pjv1_00026642	226.385	0.173413	0.242578	0.714876	0.474686	0.999999		Pjv1_00026980	14.2429	-2.59972	1.06592	-2.43894	0.0147305	0.999855		Pjv1_00007030	2340.49	0.187195	0.17965	1.042	0.297411	0.967752
Pjv1_00026643	2664.12	-0.187335	0.263576	-0.710742	0.477244	0.999999		Pjv1_00026981	46.9476	0.373499	0.450282	0.829478	0.406834	0.999855		Pjv1_00007032	2203.61	-0.366006	0.257913	-1.41911	0.155868	0.967752
Pjv1_00026644	397.185	-0.0900813	0.269452	-0.334313	0.738144	0.999999		Pjv1_00026982	717.852	-0.267356	0.149509	-1.78823	0.0737392	0.999855		Pjv1_00007034	6.22919	-1.02029	1.01425	-1.00595	0.314438	0.967752
Pjv1_00026645	572.376	-0.0925788	0.207506	-0.44615	0.655489	0.999999		Pjv1_00026983	52.153	0.622507	0.463995	1.34162	0.179718	0.999855		Pjv1_00027506	8.43237	0.999429	0.887663	1.12591	0.260204	0.967752
Pjv1_00026647	372.577	-0.122297	0.199268	-0.613732	0.539392	0.999999		Pjv1_00028470	451.726	-0.0273408	0.154024	-0.17751	0.859108	0.999855		Pjv1_00026572	56.6604	0.485127	0.400216	1.21216	0.225449	0.967752
Pjv1_00026648	8.49594	-0.226368	0.983312	-0.23021	0.817929	0.999999		Pjv1_00028471	846.896	0.391151	0.271131	1.44267	0.149114	0.999855		Pjv1_00026573	135.755	0.609961	0.502733	1.21329	0.225019	0.967752
Pjv1_00005987	858.732	-0.0574194	0.294585	-0.194917	0.845458	0.999999		Pjv1_00027112	108.62	-0.186212	0.305515	-0.609504	0.54219	0.999855		Pjv1_00026977	448.001	0.825183	0.924143	0.892916	0.371902	0.967752
Pjv1_00005988	398.732	-0.176662	0.19422	-0.909595	0.363036	0.999999		Pjv1_00027113	387.942	-0.164758	0.170417	-0.966793	0.333648	0.999855		Pjv1_00026979	2071.84	-0.180642	0.188908	-0.956241	0.33895	0.967752
Pjv1_00005989	138.609	-0.152439	0.251842	-0.605295	0.544983	0.999999		Pjv1_00027114	1584.93	0.0385101	0.13075	0.294534	0.76835	0.999855		Pjv1_00026981	54.8892	0.690689	0.588749	1.17315	0.240737	0.967752
Pjv1_00005990	1.68186	0.61435	2.59754	0.236512	0.813035	0.999999		Pjv1_00027115	1325.67	0.185539	0.308818	0.600804	0.547971	0.999855		Pjv1_00026983	38.7366	0.578614	0.612177	0.945174	0.34457	0.967752
Pjv1_00005992	1527.33	-0.150104	0.153149	-0.980118	0.327028	0.999999		Pjv1_00027117	76.6848	0.297748	0.392927	0.757769	0.448589	0.999855		Pjv1_00028471	696.094	0.539025	0.381128	1.41429	0.157278	0.967752
Pjv1_00005993	3.63325	0.286224	1.81004	0.158131	0.874353	0.999999		Pjv1_00028543	426.355	0.0531494	0.18977	0.280072	0.779422	0.999855		Pjv1_00027112	116.838	-0.516913	0.352382	-1.46691	0.1424	0.967752
Pjv1_00005994	702.268	-0.0288304	0.172701	-0.166938	0.867419	0.999999		Pjv1_00028544	116.192	0.184475	0.327601	0.563111	0.573359	0.999855		Pjv1_00027113	523.03	-0.152669	0.171022	-0.892685	0.372026	0.967752
Pjv1_00005995	550.931	-0.285606	0.495444	-0.576465	0.564301	0.999999		Pjv1_00028545	519.751	-0.0982239	0.253241	-0.387868	0.698114	0.999855		Pjv1_00027115	1638.5	0.250008	0.277452	0.901085	0.367543	0.967752
Pjv1_00005997	4961.36	-0.0944722	0.261441	-0.361352	0.717836	0.999999		Pjv1_00026771	9.5959	-2.34537	1.16724	-2.00933	0.0445023	0.999855		Pjv1_00027117	79.5062	0.3262	0.390213	0.835954	0.403181	0.967752
Pjv1_00005998	1054.11	-0.168668	0.252866	-0.667026	0.504756	0.999999		Pjv1_00026772	104.981	-0.633404	0.282237	-2.24423	0.0248177	0.999855		Pjv1_00028543	537.417	-0.172356	0.179752	-0.958857	0.337631	0.967752
Pjv1_00005999	2084.34	-0.17572	0.209878	-0.837248	0.402453	0.999999		Pjv1_00026773	61.5935	0.100811	0.343703	0.293308	0.769287	0.999855		Pjv1_00028545	656.601	-0.278324	0.291269	-0.955557	0.339296	0.967752
Pjv1_00006000	171.979	-0.351055	0.437387	-0.80262	0.422195	0.999999		Pjv1_00026774	4.08478	-0.0672077	1.17225	-0.0573323	0.954281	0.999855		Pjv1_00026771	5.92862	-1.68828	1.41044	-1.19699	0.231311	0.967752
Pjv1_00006001	687.374	-0.0230755	0.17788	-0.129725	0.896784	0.999999		Pjv1_00026775	754.267	0.13705	0.158208	0.866263	0.386346	0.999855		Pjv1_00026773	82.7591	-0.319376	0.320537	-0.996377	0.319067	0.967752
Pjv1_00006004	306.249	0.11267	0.226154	0.498201	0.618342	0.999999		Pjv1_00026776	2361.8	-0.100798	0.157361	-0.640554	0.521812	0.999855		Pjv1_00026779	189.663	0.391801	0.266744	1.46883	0.14188	0.967752
Pjv1_00006005	573.495	-0.0853745	0.374221	-0.228139	0.819538	0.999999		Pjv1_00026777	114.743	0.0709223	0.294973	0.240436	0.809992	0.999855		Pjv1_00026783	111.294	0.31529	0.270918	1.16379	0.244511	0.967752
Pjv1_00006008	194.851	0.196573	0.211424	0.929758	0.352496	0.999999		Pjv1_00026779	126.139	-0.15033	0.276942	-0.542822	0.587252	0.999855		Pjv1_00026209	4678.44	-0.175523	0.194798	-0.901047	0.367563	0.967752
Pjv1_00006009	1603.59	0.145408	0.180485	0.805649	0.420445	0.999999		Pjv1_00026780	882.792	-0.16189	0.309828	-0.522517	0.60131	0.999855		Pjv1_00026210	2720.34	0.118621	0.129787	0.913967	0.360734	0.967752
Pjv1_00006010	428.869	-0.0281325	0.169634	-0.165842	0.868281	0.999999		Pjv1_00026783	111.478	0.117045	0.365915	0.319869	0.749068	0.999855		Pjv1_00027620	4981.04	0.120525	0.157502	0.765225	0.444138	0.967752
Pjv1_00006012	161.212	0.250722	0.276425	0.907015	0.364399	0.999999		Pjv1_00026784	177.532	-0.0816658	0.23606	-0.345953	0.729378	0.999855		Pjv1_00027621	149.711	0.410823	0.271927	1.51078	0.130843	0.967752
Pjv1_00006013	351.104	-0.0582003	0.309944	-0.187777	0.851052	0.999999		Pjv1_00026207	1759.12	-0.045287	0.133808	-0.338449	0.735025	0.999855		Pjv1_00027624	2962.6	-0.156818	0.138175	-1.13493	0.256406	0.967752
Pjv1_00006014	538.764	0.431123	0.234342	1.83972	0.0658096	0.999999		Pjv1_00026209	3552.17	-0.093951	0.170112	-0.55229	0.58075	0.999855		Pjv1_00002719	1332.09	0.31272	0.294063	1.06345	0.287579	0.967752
Pjv1_00006017	4774.75	0.0931294	0.539548	0.172606	0.862961	0.999999		Pjv1_00026210	2381.17	0.121141	0.127112	0.953029	0.340575	0.999855		Pjv1_00002724	72.6223	-0.280546	0.298679	-0.93929	0.347582	0.967752
Pjv1_00006020	2318.59	0.0207937	0.168262	0.123579	0.901648	0.999999		Pjv1_00026211	1717.65	0.261374	0.87558	0.298515	0.76531	0.999855		Pjv1_00002727	2054.63	0.196233	0.152706	1.28504	0.198777	0.967752
Pjv1_00006021	1713.05	-0.0174345	0.158402	-0.110065	0.912358	0.999999		Pjv1_00027665	375.358	0.117187	0.186655	0.627824	0.530119	0.999855		Pjv1_00002733	272.216	0.43282	0.322676	1.34135	0.179808	0.967752
Pjv1_00026300	82.2916	0.0693005	0.353923	0.195807	0.844762	0.999999		Pjv1_00027620	4398.79	0.0441685	0.198133	0.222924	0.823595	0.999855		Pjv1_00002735	1851.04	-0.0988411	0.131758	-0.750173	0.453151	0.967752
Pjv1_00026301	97.2652	0.28323	0.379134	0.747045	0.455036	0.999999		Pjv1_00027621	166.213	0.0543813	0.287565	0.189109	0.850007	0.999855		Pjv1_00002738	23.9191	-0.899742	1.06542	-0.844492	0.398395	0.967752
Pjv1_00026302	803.233	0.171227	0.447982	0.382218	0.7023	0.999999		Pjv1_00027623	17.4443	0.589671	0.659913	0.893559	0.371558	0.999855		Pjv1_00002740	1198.87	-0.153355	0.20514	-0.747562	0.454724	0.967752
Pjv1_00026303	3540.62	-0.0909277	0.224056	-0.405827	0.68487	0.999999		Pjv1_00027624	2399.09	-0.0212164	0.139639	-0.151937	0.879236	0.999855		Pjv1_00002741	467.118	-0.453268	0.258206	-1.75545	0.0791815	0.967752
Pjv1_00026305	0.644635	-3.05133	3.98586	-0.765539	0.44395	0.999999		Pjv1_00002713	1215.77	-0.122771	0.232446	-0.528169	0.597382	0.999855		Pjv1_00002744	112.475	-0.492561	0.311405	-1.58174	0.113709	0.967752
Pjv1_00026306	129.168	0.115621	0.711708	0.162456	0.870947	0.999999		Pjv1_00002714	92.8596	-0.117015	0.354682	-0.329914	0.741465	0.999855		Pjv1_00002746	83.0059	0.589504	0.485348	1.2146	0.224519	0.967752
Pjv1_00026307	85.4439	0.0576651	0.352242	0.163709	0.86996	0.999999		Pjv1_00002715	996.171	-0.0446378	0.151485	-0.294669	0.768247	0.999855		Pjv1_00002749	1903.21	0.231805	0.214771	1.07931	0.280447	0.967752
Pjv1_00026308	17717.2	-0.191591	0.223183	-0.858447	0.390645	0.999999		Pjv1_00002717	17.6948	-0.414807	0.856995	-0.484025	0.628368	0.999855		Pjv1_00002750	40.2182	0.981971	0.585903	1.676	0.0937391	0.967752
Pjv1_00026309	7278.46	0.00996614	0.222785	0.0447343	0.964319	0.999999		Pjv1_00002718	2.41014	-0.978491	1.98901	-0.491948	0.622756	0.999855		Pjv1_00002756	1314.79	0.335518	0.268565	1.2493	0.211556	0.967752
Pjv1_00026310	7708.5	0.213196	0.23771	0.896873	0.369787	0.999999		Pjv1_00002719	1298.21	0.290853	0.312569	0.930523	0.3521	0.999855		Pjv1_00002758	677.04	1.09744	1.16818	0.939446	0.347502	0.967752
Pjv1_00026311	974.446	-0.172287	0.205107	-0.839983	0.400918	0.999999		Pjv1_00002720	584.629	-0.0353166	0.177444	-0.19903	0.842239	0.999855		Pjv1_00002760	13.3514	-0.879826	1.20799	-0.728339	0.466406	0.967752
Pjv1_00026312	5736.43	0.179991	0.384502	0.468114	0.639703	0.999999		Pjv1_00002722	1292.04	0.253532	0.262663	0.965236	0.334426	0.999855		Pjv1_00005966	58.7365	-0.384246	0.330524	-1.16254	0.245017	0.967752
Pjv1_00026313	1845.73	0.0446011	0.194555	0.229248	0.818677	0.999999		Pjv1_00002724	63.6286	0.146157	0.336072	0.434899	0.663636	0.999855		Pjv1_00005969	207.21	0.450548	0.247218	1.82247	0.068383	0.967752
Pjv1_00026314	2947.46	-0.530868	0.40859	-1.29927	0.193852	0.999999		Pjv1_00002725	2.61009	0.500252	2.81926	0.177441	0.859162	0.999855		Pjv1_00005972	537.273	-0.693824	0.463076	-1.49829	0.134057	0.967752
Pjv1_00028250	230.966	0.244596	0.531709	0.460019	0.645503	0.999999		Pjv1_00002726	847.289	-0.0484074	0.195675	-0.247386	0.804609	0.999855		Pjv1_00005973	5131.38	-0.382408	0.354707	-1.0781	0.280991	0.967752
Pjv1_00028251	4.39141	0.772606	2.23022	0.346425	0.729023	0.999999		Pjv1_00002727	1807.34	0.130079	0.203807	0.638248	0.523312	0.999855		Pjv1_00005976	3791.95	-0.2608	0.228471	-1.1415	0.253661	0.967752
Pjv1_00028253	101.455	-0.179167	0.415058	-0.431668	0.665983	0.999999		Pjv1_00002732	13.7143	0.990414	0.703321	1.4082	0.159073	0.999855		Pjv1_00005978	1888.28	-0.246267	0.188222	-1.30838	0.190744	0.967752
Pjv1_00028254	2241.16	-0.140256	0.159811	-0.877637	0.380141	0.999999		Pjv1_00002733	311.911	0.560685	0.336345	1.66699	0.095516	0.999855		Pjv1_00005983	4.68203	-1.24709	1.33749	-0.932405	0.351127	0.967752
Pjv1_00028255	1154.81	0.09572	0.186394	0.513535	0.607577	0.999999		Pjv1_00002734	684.526	-0.104124	0.157965	-0.659159	0.509794	0.999855		Pjv1_00027177	2868.67	-0.196103	0.143467	-1.36689	0.17166	0.967752
Pjv1_00028257	1732.34	0.177103	0.206642	0.857054	0.391415	0.999999		Pjv1_00002735	1402.45	-0.0461676	0.151974	-0.303785	0.761291	0.999855		Pjv1_00027178	5080.82	0.19782	0.27419	0.721469	0.470621	0.967752
Pjv1_00028258	121.52	-0.0827286	0.382384	-0.21635	0.828715	0.999999		Pjv1_00002738	14.9783	0.611416	1.05463	0.579742	0.562089	0.999855		Pjv1_00027179	10712.9	0.183078	0.165021	1.10942	0.267248	0.967752
Pjv1_00028259	8634.62	0.00708988	0.28045	0.0252804	0.979831	0.999999		Pjv1_00002739	64.0084	0.365867	0.374239	0.977628	0.328258	0.999855		Pjv1_00027182	3538.12	0.470291	0.33237	1.41496	0.15708	0.967752
Pjv1_00028260	498.32	-0.522518	0.398728	-1.31046	0.190039	0.999999		Pjv1_00002740	900.275	-0.0547633	0.184101	-0.297463	0.766113	0.999855		Pjv1_00027183	22.4125	-1.46321	0.881593	-1.65973	0.0969685	0.967752
Pjv1_00028261	0.945379	0.845749	3.65378	0.231472	0.816948	0.999999		Pjv1_00002741	378.705	-0.375739	0.279317	-1.3452	0.17856	0.999855		Pjv1_00027184	5953.43	0.435944	0.275675	1.58137	0.113794	0.967752
Pjv1_00028483	12.2376	-0.0623243	0.699713	-0.0890712	0.929025	0.999999		Pjv1_00002744	89.3338	-0.209583	0.455947	-0.459666	0.645756	0.999855		Pjv1_00027186	2881.09	0.17002	0.155582	1.0928	0.274481	0.967752
Pjv1_00028484	1506.06	-0.0393606	0.281553	-0.139798	0.888819	0.999999		Pjv1_00002745	1158.76	-0.00962022	0.257596	-0.0373462	0.970209	0.999855		Pjv1_00027943	1197.73	0.284192	0.214985	1.32192	0.186196	0.967752
Pjv1_00028485	3985.35	-0.385249	0.371766	-1.03627	0.300077	0.999999		Pjv1_00002746	69.2674	-0.204792	0.376483	-0.54396	0.586469	0.999855		Pjv1_00027944	4678.63	-0.227921	0.146671	-1.55396	0.120195	0.967752
Pjv1_00027458	45.9759	0.0966148	0.378623	0.255174	0.798589	0.999999		Pjv1_00002747	499.258	0.045857	0.196455	0.233423	0.815433	0.999855		Pjv1_00026610	68.5189	0.615285	0.342239	1.79782	0.0722051	0.967752
Pjv1_00027459	16.3443	-0.970822	0.55537	-1.74806	0.0804532	0.999999		Pjv1_00002748	1995.35	0.545665	0.248752	2.19361	0.0282635	0.999855		Pjv1_00026612	1018.93	-0.349481	0.253755	-1.37724	0.168439	0.967752
Pjv1_00027460	871.173	0.0816019	0.192873	0.423085	0.672233	0.999999		Pjv1_00002749	1842.23	0.195674	0.240434	0.813838	0.415738	0.999855		Pjv1_00026613	5.66712	-1.87026	1.18828	-1.57392	0.115506	0.967752
Pjv1_00027461	1022.02	-0.034658	0.213726	-0.162161	0.871179	0.999999		Pjv1_00002750	51.236	0.202931	0.508344	0.399199	0.689747	0.999855		Pjv1_00028273	358.771	0.318814	0.197825	1.6116	0.107049	0.967752
Pjv1_00027462	1042.57	-0.108542	0.16445	-0.66003	0.509234	0.999999		Pjv1_00002751	445.578	0.013901	0.24185	0.057478	0.954164	0.999855		Pjv1_00028274	72.7297	0.653761	0.38945	1.67868	0.0932146	0.967752
Pjv1_00027463	503.563	-0.118143	0.182147	-0.648615	0.516587	0.999999		Pjv1_00002754	10.192	-1.59995	0.912229	-1.75389	0.0794502	0.999855		Pjv1_00028276	4717.6	0.231334	0.155829	1.48454	0.137665	0.967752
Pjv1_00027465	1.48236	-2.52549	2.47364	-1.02096	0.307273	0.999999		Pjv1_00002756	1087.47	0.101797	0.198223	0.513547	0.607569	0.999855		Pjv1_00028277	59.9591	-0.330936	0.411688	-0.803852	0.421483	0.967752
Pjv1_00026368	3563	0.108953	0.247187	0.440769	0.65938	0.999999		Pjv1_00002758	1133.94	0.285044	0.465141	0.612812	0.54	0.999855		Pjv1_00027899	798.41	-0.305129	0.179396	-1.70087	0.0889683	0.967752
Pjv1_00026369	402.357	0.252973	0.222227	1.13835	0.254972	0.999999		Pjv1_00002759	1909.42	0.0641137	0.173104	0.370376	0.711102	0.999855		Pjv1_00027900	17.138	1.32787	0.721952	1.83928	0.0658743	0.967752
Pjv1_00028490	3.70202	0.0923296	1.67992	0.0549606	0.95617	0.999999		Pjv1_00002760	8.62368	0.838291	1.07327	0.781065	0.434764	0.999855		Pjv1_00026531	232.346	-0.172231	0.214501	-0.802935	0.422012	0.967752
Pjv1_00028491	963.202	0.0157023	0.175437	0.0895038	0.928682	0.999999		Pjv1_00002764	884.868	0.121426	0.175628	0.691378	0.489328	0.999855		Pjv1_00026532	122.63	-0.517618	0.418785	-1.236	0.216459	0.967752
Pjv1_00028492	0.637904	-0.167849	3.99315	-0.0420343	0.966471	0.999999		Pjv1_00002765	749.638	-0.00574662	0.143217	-0.0401254	0.967993	0.999855		Pjv1_00026533	296.484	0.335315	0.357177	0.938794	0.347837	0.967752
Pjv1_00028493	145.514	-0.20295	0.252704	-0.803113	0.42191	0.999999		Pjv1_00005966	69.9502	-0.865061	0.357275	-2.42127	0.0154663	0.999855		Pjv1_00026534	354.542	0.575265	0.323066	1.78064	0.0749707	0.967752
Pjv1_00028494	857.093	0.0420814	0.184951	0.227527	0.820014	0.999999		Pjv1_00005967	592.902	-0.0432984	0.201832	-0.214527	0.830136	0.999855		Pjv1_00026535	220.245	0.516299	0.255583	2.02009	0.0433745	0.967752
Pjv1_00028495	522.178	0.0298014	0.222619	0.133868	0.893507	0.999999		Pjv1_00005968	17.5744	-0.12083	0.670777	-0.180135	0.857047	0.999855		Pjv1_00026539	217.265	0.401835	0.309534	1.29819	0.194221	0.967752
Pjv1_00028496	1.94437	3.01206	1.99188	1.51217	0.130491	0.999999		Pjv1_00005969	215.894	-0.220529	0.212701	-1.0368	0.299827	0.999855		Pjv1_00026540	275.55	0.240114	0.221458	1.08424	0.278258	0.967752
Pjv1_00028009	289.846	-0.287121	0.347097	-0.827205	0.408121	0.999999		Pjv1_00005970	372.713	-0.0751308	0.22058	-0.340605	0.733401	0.999855		Pjv1_00026642	214.61	0.18647	0.23846	0.781976	0.434229	0.967752
Pjv1_00028010	225.228	-0.125022	0.484602	-0.25799	0.796415	0.999999		Pjv1_00005971	810.497	-0.0737362	0.156055	-0.472503	0.636568	0.999855		Pjv1_00026647	409.704	-0.135711	0.190876	-0.710989	0.477091	0.967752
Pjv1_00028011	1212.18	0.0532178	0.151536	0.351189	0.725447	0.999999		Pjv1_00005972	64.9624	-0.155488	0.4259	-0.365081	0.715051	0.999855		Pjv1_00005990	8.07828	3.3557	2.13419	1.57235	0.115869	0.967752
Pjv1_00028012	226.186	-0.0545921	0.240034	-0.227435	0.820086	0.999999		Pjv1_00005973	1959.24	-0.231089	0.212995	-1.08495	0.277943	0.999855		Pjv1_00005995	888.748	-0.530505	0.470124	-1.12844	0.259136	0.967752
Pjv1_00028013	4506.56	-0.1037	0.22887	-0.453094	0.650481	0.999999		Pjv1_00005975	17.273	0.855734	0.619244	1.3819	0.167002	0.999855		Pjv1_00005997	5448.67	-0.129541	0.17844	-0.725963	0.467861	0.967752
Pjv1_00028014	40.9693	0.277043	0.538511	0.514462	0.606929	0.999999		Pjv1_00005976	2648.15	-0.196933	0.189977	-1.03661	0.299915	0.999855		Pjv1_00005998	1171.06	-0.221486	0.172733	-1.28225	0.199756	0.967752
Pjv1_00028015	47.1776	0.864038	0.592915	1.45727	0.145042	0.999999		Pjv1_00005977	1435.5	0.033308	0.127603	0.261028	0.794071	0.999855		Pjv1_00006000	226.535	-0.468453	0.286842	-1.63314	0.10244	0.967752
Pjv1_00028016	0.535018	-2.70812	4.00672	-0.675894	0.499108	0.999999		Pjv1_00005978	1506.55	-0.156058	0.12422	-1.2563	0.209008	0.999855		Pjv1_00006008	195.341	0.380657	0.255947	1.48725	0.136949	0.967752
Pjv1_00028017	447.942	0.385196	0.305519	1.26079	0.207384	0.999999		Pjv1_00005981	206.38	-0.208406	0.227811	-0.914823	0.360285	0.999855		Pjv1_00006013	280.286	0.215575	0.289086	0.745712	0.455841	0.967752
Pjv1_00028018	3050.59	0.0403684	0.219158	0.184197	0.853859	0.999999		Pjv1_00005982	728.373	0.00463918	0.166358	0.0278866	0.977753	0.999855		Pjv1_00006014	440.881	0.358312	0.252552	1.41876	0.155968	0.967752
Pjv1_00027336	2730.09	-0.199483	0.218928	-0.911179	0.362201	0.999999		Pjv1_00005983	6.64123	1.01643	1.64202	0.619015	0.535907	0.999855		Pjv1_00006021	2086.11	-0.226619	0.163883	-1.38281	0.166722	0.967752
Pjv1_00027337	3.47191	-0.137744	1.90582	-0.0722756	0.942383	0.999999		Pjv1_00005984	3.43427	-0.00802139	1.36855	-0.00586123	0.995323	0.999855		Pjv1_00026302	714.926	0.373597	0.40516	0.922097	0.356478	0.967752
Pjv1_00027338	1114.72	0.278904	0.205322	1.35837	0.174346	0.999999		Pjv1_00005985	1370.54	-0.0768109	0.162701	-0.4721	0.636856	0.999855		Pjv1_00026303	3239.97	-0.212772	0.205693	-1.03442	0.30094	0.967752
Pjv1_00027339	78.4328	0.480847	0.354919	1.35481	0.175479	0.999999		Pjv1_00005986	1446.63	0.0615675	0.145821	0.422212	0.672871	0.999855		Pjv1_00026307	136.984	-0.274461	0.299143	-0.91749	0.358886	0.967752
Pjv1_00027340	22383	0.0468933	0.265046	0.176925	0.859567	0.999999		Pjv1_00027788	672.51	0.0865691	0.163947	0.528031	0.597478	0.999855		Pjv1_00026308	17078.7	-0.355996	0.224681	-1.58445	0.113091	0.967752
Pjv1_00027342	4489.79	0.0761677	0.310399	0.245387	0.806157	0.999999		Pjv1_00027789	1039.54	-0.0477307	0.237068	-0.201337	0.840435	0.999855		Pjv1_00026309	6925.82	0.166966	0.207067	0.80634	0.420047	0.967752
Pjv1_00027343	5632.06	0.00485021	0.160175	0.0302807	0.975843	0.999999		Pjv1_00027791	324.019	-0.0572182	0.257673	-0.222058	0.824269	0.999855		Pjv1_00026312	6985.72	0.409182	0.249868	1.63759	0.101507	0.967752
Pjv1_00025808	42.8234	0.153841	0.41551	0.370247	0.711198	0.999999		Pjv1_00027792	67.6098	0.29374	0.316263	0.928785	0.353001	0.999855		Pjv1_00026314	2271.14	-0.529205	0.39422	-1.34241	0.179463	0.967752
Pjv1_00025809	886.553	-0.195185	0.289427	-0.674384	0.500067	0.999999		Pjv1_00027177	2607.76	-0.0277921	0.161704	-0.171871	0.863539	0.999855		Pjv1_00028253	162.804	-0.578449	0.532084	-1.08714	0.276976	0.967752
Pjv1_00025810	230.11	0.0326249	0.435982	0.0748308	0.940349	0.999999		Pjv1_00027178	4820.38	0.119593	0.257772	0.463948	0.642685	0.999855		Pjv1_00028255	1480.68	-0.132114	0.167413	-0.789155	0.430022	0.967752
Pjv1_00025811	4173.39	0.106827	0.295798	0.361149	0.717988	0.999999		Pjv1_00027179	10072.9	0.0773485	0.129437	0.597576	0.550123	0.999855		Pjv1_00028257	4885.76	-0.374099	0.350612	-1.06699	0.285977	0.967752
Pjv1_00025812	400.187	-0.0262473	0.216549	-0.121207	0.903527	0.999999		Pjv1_00027181	341.971	-0.0540562	0.250945	-0.21541	0.829448	0.999855		Pjv1_00028259	7980.2	0.228877	0.22229	1.02963	0.303183	0.967752
Pjv1_00025813	16.4066	-0.557633	0.610037	-0.914097	0.360666	0.999999		Pjv1_00027182	3250.3	0.204927	0.170376	1.20279	0.229058	0.999855		Pjv1_00028260	504.735	-0.251339	0.312515	-0.804244	0.421256	0.967752
Pjv1_00025814	446.445	-0.218991	0.196348	-1.11532	0.264713	0.999999		Pjv1_00027183	31.019	0.0995413	0.537483	0.185199	0.853073	0.999855		Pjv1_00028483	11.4411	0.809372	0.934908	0.865724	0.386641	0.967752
Pjv1_00025815	0.511354	-0.635114	4.02483	-0.157799	0.874615	0.999999		Pjv1_00027184	6065.89	0.18565	0.247467	0.750203	0.453132	0.999855		Pjv1_00028485	2888.38	-0.39811	0.401099	-0.992549	0.32093	0.967752
Pjv1_00010452	0.593882	-2.90281	3.93511	-0.737669	0.460715	0.999999		Pjv1_00027186	2373.02	0.0633298	0.140421	0.450999	0.65199	0.999855		Pjv1_00027458	45.0918	-0.302889	0.407419	-0.743433	0.45722	0.967752
Pjv1_00010453	121.493	-0.280277	0.398653	-0.70306	0.482018	0.999999		Pjv1_00027943	1187.71	0.11038	0.271042	0.407244	0.683829	0.999855		Pjv1_00027459	11.5043	0.7863	1.00568	0.781856	0.434299	0.967752
Pjv1_00010458	3.05088	-0.507017	1.55936	-0.325143	0.745073	0.999999		Pjv1_00027944	3777.24	-0.101933	0.164066	-0.621294	0.534406	0.999855		Pjv1_00026368	3701.68	-0.149631	0.206259	-0.725453	0.468174	0.967752
Pjv1_00010459	1947.18	0.0728891	0.172669	0.422133	0.672928	0.999999		Pjv1_00027945	605.57	-0.126262	0.223412	-0.565152	0.57197	0.999855		Pjv1_00028491	1017.72	-0.154595	0.176862	-0.874099	0.382064	0.967752
Pjv1_00010460	388.847	-0.225553	0.244565	-0.92226	0.356393	0.999999		Pjv1_00026610	59.8168	-0.47343	0.455797	-1.03869	0.298951	0.999855		Pjv1_00028494	858.659	-0.29707	0.205599	-1.4449	0.148486	0.967752
Pjv1_00010461	1599.9	0.180939	0.19432	0.931137	0.351783	0.999999		Pjv1_00026611	280.028	-0.181511	0.232838	-0.779559	0.43565	0.999855		Pjv1_00028495	1608.98	-0.307964	0.356745	-0.863262	0.387993	0.967752
Pjv1_00010462	100.828	-0.0432266	0.358997	-0.12041	0.904159	0.999999		Pjv1_00026612	649.356	-0.315703	0.215411	-1.46558	0.142762	0.999855		Pjv1_00028009	255.581	-0.302105	0.292295	-1.03356	0.301342	0.967752
Pjv1_00010466	2026.26	0.0960736	0.145115	0.662052	0.507938	0.999999		Pjv1_00026613	4.2598	1.07621	1.72616	0.623472	0.532974	0.999855		Pjv1_00028013	4501.64	-0.185101	0.206121	-0.898018	0.369176	0.967752
Pjv1_00010470	288.897	-0.109873	0.296099	-0.371066	0.710588	0.999999		Pjv1_00028273	366.716	0.0511906	0.173475	0.295089	0.767926	0.999855		Pjv1_00028015	51.2956	-0.507121	0.593345	-0.854682	0.392727	0.967752
Pjv1_00010474	361.571	0.104032	0.204489	0.508743	0.610933	0.999999		Pjv1_00028274	89.1194	0.140656	0.296886	0.473769	0.635664	0.999855		Pjv1_00028017	911.221	-0.525145	0.495777	-1.05924	0.289492	0.967752
Pjv1_00010475	166.965	0.120553	0.403789	0.298555	0.76528	0.999999		Pjv1_00028275	6522.74	0.0323171	0.191661	0.168616	0.866099	0.999855		Pjv1_00027336	2376.68	-0.342883	0.214407	-1.59922	0.109772	0.967752
Pjv1_00010476	1263.28	-0.09161	0.227072	-0.40344	0.686624	0.999999		Pjv1_00028276	4743.51	0.0949135	0.118093	0.803719	0.421559	0.999855		Pjv1_00027338	848.989	0.522311	0.349202	1.49573	0.134725	0.967752
Pjv1_00010477	0.818574	-0.77949	3.74823	-0.207962	0.835258	0.999999		Pjv1_00028277	64.0548	-0.373717	0.388059	-0.963042	0.335527	0.999855		Pjv1_00027339	49.2623	0.645845	0.60312	1.07084	0.284241	0.967752
Pjv1_00010478	1.31908	3.64221	2.3685	1.53777	0.124104	0.999999		Pjv1_00027898	1126.76	-0.0708709	0.139645	-0.507507	0.611799	0.999855		Pjv1_00025808	36.5249	0.402557	0.547651	0.735061	0.462302	0.967752
Pjv1_00010479	262.739	-0.0591626	0.215071	-0.275084	0.783251	0.999999		Pjv1_00027899	668.724	-0.110314	0.193167	-0.571081	0.567945	0.999855		Pjv1_00025810	197.232	-0.305796	0.326972	-0.935237	0.349666	0.967752
Pjv1_00026427	1693.15	-0.0447887	0.135861	-0.329666	0.741652	0.999999		Pjv1_00027900	16.3324	1.42339	0.827787	1.71952	0.0855204	0.999855		Pjv1_00025811	3837.72	0.337744	0.220966	1.52849	0.12639	0.967752
Pjv1_00026428	673.706	-0.168405	0.30468	-0.55273	0.580448	0.999999		Pjv1_00026528	1.53413	0.172152	2.53589	0.0678863	0.945876	0.999855		Pjv1_00025813	21.623	-0.570468	0.577247	-0.988255	0.323028	0.967752
Pjv1_00026429	3784.88	-0.0452859	0.44311	-0.1022	0.918598	0.999999		Pjv1_00026529	1.5049	0.905449	2.16013	0.419164	0.675096	0.999855		Pjv1_00010452	1.65972	-2.34333	2.53038	-0.926078	0.354406	0.967752
Pjv1_00026430	248.627	0.13073	0.404731	0.323004	0.746692	0.999999		Pjv1_00026530	19.3946	-1.27754	0.634923	-2.01211	0.0442079	0.999855		Pjv1_00010453	134	-0.36656	0.316407	-1.15851	0.246657	0.967752
Pjv1_00026431	0.623061	2.55436	3.97008	0.643403	0.519963	0.999999		Pjv1_00026531	167.155	-0.182492	0.298547	-0.611266	0.541024	0.999855		Pjv1_00010458	4.12616	2.74443	1.82789	1.50142	0.133247	0.967752
Pjv1_00026432	1.78984	-1.36305	2.4999	-0.54524	0.585588	0.999999		Pjv1_00026532	61.522	-0.0745897	0.404315	-0.184484	0.853634	0.999855		Pjv1_00010462	97.0437	0.664639	0.3302	2.01284	0.0441316	0.967752
Pjv1_00026434	103.706	0.0796988	0.354196	0.225013	0.821969	0.999999		Pjv1_00026533	271.436	0.0257677	0.348047	0.0740353	0.940982	0.999855		Pjv1_00026430	163.178	0.437601	0.286606	1.52684	0.126801	0.967752
Pjv1_00026435	506.77	0.167833	0.307768	0.545322	0.585532	0.999999		Pjv1_00026534	291.957	0.144036	0.337917	0.426246	0.669929	0.999855		Pjv1_00026434	104.364	-0.288103	0.29261	-0.984597	0.324822	0.967752
Pjv1_00026437	332.778	-0.164705	0.273295	-0.602663	0.546733	0.999999		Pjv1_00026535	247.712	0.0243688	0.254551	0.0957323	0.923733	0.999855		Pjv1_00026435	896.639	-0.262942	0.246721	-1.06575	0.286538	0.967752
Pjv1_00026438	2977.84	-0.0618856	0.277392	-0.223098	0.823459	0.999999		Pjv1_00026536	4022.29	-0.106706	0.21247	-0.502218	0.615514	0.999855		Pjv1_00026438	2951.97	-0.306348	0.191687	-1.59817	0.110005	0.967752
Pjv1_00026439	1092.52	-0.100751	0.207387	-0.485811	0.627101	0.999999		Pjv1_00026537	653.253	0.0465175	0.149024	0.312147	0.754929	0.999855		Pjv1_00026442	1795.06	-0.258027	0.226319	-1.1401	0.254244	0.967752
Pjv1_00026441	575.16	0.221273	0.137887	1.60474	0.108551	0.999999		Pjv1_00026538	611.355	0.00411508	0.224421	0.0183364	0.98537	0.999855		Pjv1_00026443	1202.11	0.199025	0.202485	0.98291	0.325652	0.967752
Pjv1_00026442	1896.88	-0.0265912	0.203293	-0.130802	0.895932	0.999999		Pjv1_00026539	291.451	-0.0535898	0.240576	-0.222756	0.823725	0.999855		Pjv1_00026448	496.801	-0.166826	0.182321	-0.915013	0.360185	0.967752
Pjv1_00026443	1363.89	0.0254111	0.188632	0.134713	0.892839	0.999999		Pjv1_00026540	274.252	0.24755	0.310877	0.796296	0.42586	0.999855		Pjv1_00026449	61.6128	0.4266	0.438036	0.973892	0.33011	0.967752
Pjv1_00026444	29.6204	-0.131214	0.427626	-0.306843	0.758963	0.999999		Pjv1_00026541	198.319	-0.203312	0.282266	-0.720283	0.471351	0.999855		Pjv1_00026451	9.78163	-0.549327	0.756075	-0.726551	0.467501	0.967752
Pjv1_00026445	409.005	0.274754	0.29166	0.942034	0.346175	0.999999		Pjv1_00026543	5.37606	-0.0448977	1.13781	-0.0394596	0.968524	0.999855		Pjv1_00026452	2.96208	-4.95873	2.73511	-1.813	0.0698326	0.967752
Pjv1_00026446	1923.1	-0.031022	0.182414	-0.170064	0.86496	0.999999		Pjv1_00026642	174.822	0.285608	0.229475	1.24462	0.213272	0.999855		Pjv1_00026453	338.375	-0.387456	0.217002	-1.7855	0.0741807	0.967752
Pjv1_00026447	960.475	-0.157643	0.150332	-1.04863	0.294349	0.999999		Pjv1_00026643	1893.01	0.0512939	0.240268	0.213487	0.830947	0.999855		Pjv1_00028007	2426.12	-0.146262	0.164378	-0.889792	0.373578	0.967752
Pjv1_00026448	426.078	-0.0561772	0.218666	-0.256908	0.79725	0.999999		Pjv1_00026644	373.716	0.0942715	0.198812	0.474175	0.635375	0.999855		Pjv1_00027406	67.0809	0.936261	0.618809	1.513	0.130278	0.967752
Pjv1_00026449	60.1802	0.289965	0.327853	0.884436	0.376461	0.999999		Pjv1_00026645	506.362	-0.175653	0.151864	-1.15664	0.247419	0.999855		Pjv1_00027137	320.462	0.391318	0.239866	1.6314	0.102805	0.967752
Pjv1_00026450	3306.89	0.0254844	0.302013	0.0843819	0.932753	0.999999		Pjv1_00026647	311.249	-0.154045	0.225379	-0.683491	0.494296	0.999855		Pjv1_00025902	44.9406	0.500046	0.36729	1.36145	0.173373	0.967752
Pjv1_00026451	16.7437	0.147198	0.630372	0.23351	0.815365	0.999999		Pjv1_00026648	5.34221	-0.919006	1.25056	-0.734877	0.462414	0.999855		Pjv1_00025905	3373.78	-0.18283	0.230815	-0.792108	0.428298	0.967752
Pjv1_00026452	1.36174	0.0390914	2.64332	0.0147887	0.988201	0.999999		Pjv1_00005987	864.83	-0.17261	0.243352	-0.709301	0.478138	0.999855		Pjv1_00025909	41.8753	-0.362331	0.438415	-0.826457	0.408545	0.967752
Pjv1_00026453	290.395	-0.0727453	0.278699	-0.261018	0.794079	0.999999		Pjv1_00005988	343.138	0.135345	0.193058	0.701057	0.483268	0.999855		Pjv1_00025910	235.806	-0.297298	0.261781	-1.13568	0.256092	0.967752
Pjv1_00028007	2405.71	0.0853865	0.209986	0.40663	0.68428	0.999999		Pjv1_00005989	106.269	-0.0592485	0.271355	-0.218343	0.827162	0.999855		Pjv1_00025911	95.5682	-0.219022	0.298631	-0.733419	0.463303	0.967752
Pjv1_00027406	32.7429	0.355205	0.721061	0.492614	0.622285	0.999999		Pjv1_00005992	1280.85	-0.0678964	0.143317	-0.47375	0.635678	0.999855		Pjv1_00025913	34.9683	-0.678147	0.752594	-0.901079	0.367546	0.967752
Pjv1_00027408	0.794932	2.88447	3.95726	0.728904	0.46606	0.999999		Pjv1_00005994	592.16	-0.258941	0.195766	-1.3227	0.185934	0.999855		Pjv1_00025914	1.8683	4.40864	2.87731	1.53221	0.12547	0.967752
Pjv1_00027137	344.125	-0.0654631	0.250484	-0.261347	0.793825	0.999999		Pjv1_00005995	434.181	-0.599693	0.346188	-1.73228	0.0832244	0.999855		Pjv1_00026630	57.1007	0.344115	0.402676	0.85457	0.392789	0.967752
Pjv1_00027138	282.372	-0.110328	0.227219	-0.485559	0.62728	0.999999		Pjv1_00005997	4204.78	-0.135847	0.161623	-0.840521	0.400616	0.999855		Pjv1_00026631	1764.55	0.15534	0.167876	0.925322	0.354798	0.967752
Pjv1_00027139	99.0552	0.479603	0.268323	1.78741	0.0738709	0.999999		Pjv1_00005998	953.154	-0.0784395	0.180409	-0.434786	0.663718	0.999855		Pjv1_00026632	496.35	0.398073	0.291766	1.36436	0.172455	0.967752
Pjv1_00027140	1370.45	0.000274207	0.115086	0.00238263	0.998099	0.999999		Pjv1_00005999	1563.73	0.219082	0.186056	1.17751	0.238994	0.999855		Pjv1_00026635	1439.69	0.322197	0.230352	1.39872	0.161898	0.967752
Pjv1_00027141	1.75393	-2.74215	1.9236	-1.42553	0.154003	0.999999		Pjv1_00006000	149.58	-0.617333	0.317489	-1.94442	0.0518449	0.999855		Pjv1_00026639	312.244	0.174301	0.242272	0.719444	0.471867	0.967752
Pjv1_00027142	2271.51	0.00506461	0.218297	0.0232006	0.98149	0.999999		Pjv1_00006001	658.474	0.248392	0.305167	0.813953	0.415672	0.999855		Pjv1_00026640	470.302	-0.295626	0.371086	-0.79665	0.425654	0.967752
Pjv1_00025902	46.3367	0.0231872	0.373406	0.0620965	0.950486	0.999999		Pjv1_00006004	309.613	0.0348071	0.365148	0.0953233	0.924058	0.999855		Pjv1_00024667	2.03078	2.74354	2.04718	1.34016	0.180195	0.967752
Pjv1_00025904	11.6407	0.325205	0.917533	0.354434	0.723014	0.999999		Pjv1_00006005	512.591	0.0498853	0.283418	0.176013	0.860284	0.999855		Pjv1_00024668	315.371	0.250783	0.206077	1.21694	0.223627	0.967752
Pjv1_00025905	2247.71	0.0399889	0.267628	0.14942	0.881222	0.999999		Pjv1_00006008	141.865	0.267772	0.236838	1.13061	0.258219	0.999855		Pjv1_00024670	20.7176	1.21403	0.789866	1.537	0.124293	0.967752
Pjv1_00025906	193.911	-0.409978	0.236448	-1.7339	0.0829351	0.999999		Pjv1_00006009	1352.26	0.160369	0.152744	1.04992	0.293754	0.999855		Pjv1_00024673	2867.34	-0.226811	0.140002	-1.62006	0.105219	0.967752
Pjv1_00025907	1030.27	0.375473	0.441992	0.8495	0.395603	0.999999		Pjv1_00006010	305.164	-0.352128	0.243515	-1.44602	0.148171	0.999855		Pjv1_00024677	609.608	0.212621	0.285693	0.74423	0.456738	0.967752
Pjv1_00025908	143.85	-0.0642758	0.502738	-0.127852	0.898266	0.999999		Pjv1_00006012	157.465	0.323563	0.228556	1.41569	0.156867	0.999855		Pjv1_00024679	5.4757	0.923227	1.02109	0.90416	0.365911	0.967752
Pjv1_00025909	110.124	-0.231461	0.367021	-0.630648	0.52827	0.999999		Pjv1_00006013	317.252	0.152277	0.229716	0.662892	0.5074	0.999855		Pjv1_00024684	2.1466	1.556	1.8399	0.845698	0.397721	0.967752
Pjv1_00025910	198.403	-0.0936992	0.259529	-0.361035	0.718073	0.999999		Pjv1_00006014	507.708	0.178614	0.250966	0.711706	0.476647	0.999855		Pjv1_00024686	687.626	-0.399116	0.517863	-0.770697	0.440887	0.967752
Pjv1_00025911	87.9894	-0.129548	0.400704	-0.3233	0.746468	0.999999		Pjv1_00006017	4627.77	0.0651129	0.202314	0.321841	0.747573	0.999855		Pjv1_00024688	3531.47	-0.146628	0.127171	-1.153	0.248911	0.967752
Pjv1_00025913	28.9317	0.242837	0.558203	0.435034	0.663538	0.999999		Pjv1_00006020	1765.71	0.34659	0.170042	2.03825	0.0415246	0.999855		Pjv1_00024689	144.5	0.568321	0.458725	1.23891	0.215378	0.967752
Pjv1_00025914	1.14231	-3.86727	3.95198	-0.978564	0.327795	0.999999		Pjv1_00006021	1682.54	-0.16919	0.190078	-0.890109	0.373407	0.999855		Pjv1_00024690	1752.98	-0.146365	0.196881	-0.743418	0.457229	0.967752
Pjv1_00026630	45.5157	-0.028574	0.347447	-0.08224	0.934456	0.999999		Pjv1_00026300	98.9398	-0.109393	0.364654	-0.29999	0.764185	0.999855		Pjv1_00024693	488.247	-0.187015	0.168353	-1.11085	0.266634	0.967752
Pjv1_00026631	1758.62	0.0712447	0.129945	0.548268	0.583508	0.999999		Pjv1_00026301	36.7054	0.284806	0.615129	0.463003	0.643362	0.999855		Pjv1_00027010	646.436	-0.249205	0.161988	-1.53842	0.123946	0.967752
Pjv1_00026632	997.685	-0.257431	0.379747	-0.677901	0.497834	0.999999		Pjv1_00026302	879.046	0.629194	0.341966	1.83993	0.0657778	0.999855		Pjv1_00027013	1944.85	-0.350949	0.175115	-2.00411	0.0450585	0.967752
Pjv1_00026634	98.4564	0.0361185	0.39296	0.0919138	0.926767	0.999999		Pjv1_00026303	2754.48	-0.116183	0.135364	-0.858303	0.390725	0.999855		Pjv1_00027015	494.002	0.190376	0.206401	0.922363	0.356339	0.967752
Pjv1_00026635	1685.65	0.102358	0.288746	0.354493	0.72297	0.999999		Pjv1_00026306	76.7985	0.154443	0.628321	0.245803	0.805835	0.999855		Pjv1_00027018	17.4169	1.31539	0.892277	1.4742	0.140429	0.967752
Pjv1_00026636	413.995	-0.0302186	0.252477	-0.119689	0.90473	0.999999		Pjv1_00026307	102.233	-0.00387659	0.371156	-0.0104446	0.991667	0.999855		Pjv1_00027020	998.946	-0.354479	0.328248	-1.07991	0.280181	0.967752
Pjv1_00026637	305.894	-0.0747725	0.192091	-0.389256	0.697087	0.999999		Pjv1_00026308	13720.5	-0.180141	0.194602	-0.925692	0.354606	0.999855		Pjv1_00027023	1374.62	0.185957	0.197261	0.942694	0.345838	0.967752
Pjv1_00026638	2672.85	0.122814	0.218778	0.561367	0.574548	0.999999		Pjv1_00026309	5967.27	0.0726211	0.229721	0.316127	0.751906	0.999855		Pjv1_00027025	3.68824	1.43719	1.81421	0.792186	0.428252	0.967752
Pjv1_00026639	335.024	-0.0171102	0.190176	-0.0899702	0.928311	0.999999		Pjv1_00026310	7231.09	-0.0332004	0.233298	-0.142309	0.886836	0.999855		Pjv1_00011109	677.036	0.180143	0.245593	0.733504	0.463251	0.967752
Pjv1_00026640	335.784	0.235885	0.266238	0.885994	0.375621	0.999999		Pjv1_00026311	820.076	0.0922864	0.181915	0.507306	0.61194	0.999855		Pjv1_00011110	338.061	0.450892	0.341866	1.31891	0.187198	0.967752
Pjv1_00027044	1.53521	-0.565352	2.63764	-0.21434	0.830282	0.999999		Pjv1_00026312	8642.82	0.401743	0.267952	1.49931	0.133793	0.999855		Pjv1_00011111	298.734	0.232112	0.326299	0.711346	0.47687	0.967752
Pjv1_00027046	149.523	0.174807	0.539967	0.323736	0.746138	0.999999		Pjv1_00026313	1475.96	0.132901	0.248786	0.534197	0.593205	0.999855		Pjv1_00011112	1434.04	-0.388757	0.339642	-1.14461	0.252371	0.967752
Pjv1_00027047	99.4581	0.0748799	0.294977	0.25385	0.799612	0.999999		Pjv1_00026314	2006.95	-0.123574	0.278587	-0.443574	0.657351	0.999855		Pjv1_00011113	400.84	0.725186	0.615653	1.17791	0.238831	0.967752
Pjv1_00028004	905.441	-0.104148	0.155673	-0.669016	0.503485	0.999999		Pjv1_00028250	321.077	-0.847894	0.391114	-2.1679	0.0301665	0.999855		Pjv1_00011121	701.733	0.569701	0.372752	1.52837	0.126422	0.967752
Pjv1_00028005	239.286	-0.104017	0.280307	-0.371082	0.710576	0.999999		Pjv1_00028251	11.046	-0.594823	0.742805	-0.80078	0.423259	0.999855		Pjv1_00011126	1496.63	-0.223779	0.214298	-1.04424	0.296374	0.967752
Pjv1_00028006	22240.2	-0.012798	0.151682	-0.0843737	0.932759	0.999999		Pjv1_00028253	143.565	-0.216007	0.274585	-0.786667	0.431477	0.999855		Pjv1_00027424	441.918	0.230985	0.241569	0.956189	0.338977	0.967752
Pjv1_00024665	0.708997	2.72532	3.75707	0.725383	0.468217	0.999999		Pjv1_00028254	1597.07	0.0248692	0.146456	0.169807	0.865162	0.999855		Pjv1_00027426	338.373	0.329057	0.223753	1.47063	0.141393	0.967752
Pjv1_00024666	8.80629	-1.14646	0.809659	-1.41598	0.156783	0.999999		Pjv1_00028255	1260.56	-0.0913372	0.194509	-0.469578	0.638657	0.999855		Pjv1_00027427	28.6316	0.645421	0.682236	0.946038	0.344129	0.967752
Pjv1_00024667	3.97034	1.57646	1.71904	0.91706	0.359111	0.999999		Pjv1_00028257	933.901	0.0160225	0.277492	0.0577404	0.953955	0.999855		Pjv1_00027429	217.412	-0.468138	0.273943	-1.70889	0.0874711	0.967752
Pjv1_00024668	323.517	0.2344	0.287731	0.814649	0.415273	0.999999		Pjv1_00028258	87.2079	0.473875	0.342208	1.38476	0.166127	0.999855		Pjv1_00027430	3635.81	0.200219	0.270478	0.740244	0.459152	0.967752
Pjv1_00024670	30.8232	0.784415	0.576982	1.35951	0.173984	0.999999		Pjv1_00028259	6977.95	0.129884	0.244695	0.530799	0.595558	0.999855		Pjv1_00027434	403.083	0.479274	0.322256	1.48725	0.13695	0.967752
Pjv1_00024672	5.11924	0.0659054	0.9863	0.0668208	0.946724	0.999999		Pjv1_00028260	323.826	-0.288229	0.259621	-1.11019	0.266916	0.999855		Pjv1_00025551	1986.04	-0.15891	0.133781	-1.18784	0.234897	0.967752
Pjv1_00024673	3319.17	-0.0608473	0.186126	-0.326915	0.743732	0.999999		Pjv1_00028483	15.994	0.561801	0.733348	0.766077	0.44363	0.999855		Pjv1_00025552	301.957	0.760273	0.489355	1.55362	0.120275	0.967752
Pjv1_00024674	1114.98	-0.0665517	0.273037	-0.243746	0.807428	0.999999		Pjv1_00028484	1151.02	0.355604	0.148896	2.38828	0.0169276	0.999855		Pjv1_00025555	800.097	-0.279038	0.188459	-1.48063	0.138705	0.967752
Pjv1_00024675	1081	-0.0397166	0.129502	-0.306687	0.759082	0.999999		Pjv1_00028485	2498.11	0.0618959	0.326663	0.189479	0.849717	0.999855		Pjv1_00025556	57.74	0.513129	0.406613	1.26196	0.206964	0.967752
Pjv1_00024676	2235.22	0.0533211	0.129233	0.412596	0.679902	0.999999		Pjv1_00027458	49.6093	-0.171543	0.402011	-0.426713	0.669589	0.999855		Pjv1_00025558	998.469	-0.154004	0.213117	-0.722627	0.469909	0.967752
Pjv1_00024677	610.038	0.0874278	0.317363	0.275482	0.782946	0.999999		Pjv1_00027459	9.86145	0.0052051	0.738869	0.00704468	0.994379	0.999855		Pjv1_00025560	6101.93	-0.126709	0.146981	-0.862078	0.388645	0.967752
Pjv1_00024678	58.9973	0.883461	0.456632	1.93473	0.0530231	0.999999		Pjv1_00027460	800.52	0.0473685	0.192054	0.246641	0.805186	0.999855		Pjv1_00025564	173.683	0.370602	0.279394	1.32645	0.184691	0.967752
Pjv1_00024679	4.24267	-0.277236	1.04658	-0.264897	0.791089	0.999999		Pjv1_00027461	750.79	-0.0225118	0.170741	-0.131848	0.895105	0.999855		Pjv1_00027723	628.796	-0.374965	0.289939	-1.29325	0.195924	0.967752
Pjv1_00024680	3.54714	0.185649	1.89015	0.0982193	0.921758	0.999999		Pjv1_00027462	664.553	-0.0169759	0.18697	-0.0907949	0.927656	0.999855		Pjv1_00027761	7198.85	-0.161555	0.219544	-0.735865	0.461813	0.967752
Pjv1_00024682	4695.23	0.0595652	0.210255	0.2833	0.776946	0.999999		Pjv1_00027463	380.23	0.0242572	0.174459	0.139042	0.889417	0.999855		Pjv1_00027764	5072.21	-0.383062	0.258671	-1.48088	0.138637	0.967752
Pjv1_00024684	0.596199	2.4612	3.97424	0.619288	0.535727	0.999999		Pjv1_00027465	1.52572	0.938012	2.56205	0.366117	0.714278	0.999855		Pjv1_00027767	38.6589	-0.655964	0.711027	-0.922558	0.356238	0.967752
Pjv1_00024686	487.03	-0.157011	0.725703	-0.216357	0.82871	0.999999		Pjv1_00026368	3049.15	-0.0807948	0.12743	-0.63403	0.526061	0.999855		Pjv1_00027770	187.358	-0.251731	0.230071	-1.09414	0.273892	0.967752
Pjv1_00024687	932.781	-0.000358106	0.353396	-0.00101333	0.999191	0.999999		Pjv1_00026369	308.725	0.268721	0.216806	1.23946	0.215176	0.999855		Pjv1_00027771	540.138	0.254304	0.208417	1.22017	0.222402	0.967752
Pjv1_00024688	3980.18	-0.111784	0.148366	-0.753435	0.451188	0.999999		Pjv1_00028490	6.30482	-0.508062	1.3112	-0.387477	0.698403	0.999855		Pjv1_00027772	2457.21	0.244012	0.214571	1.13721	0.25545	0.967752
Pjv1_00024689	186.79	-0.163295	0.317164	-0.51486	0.606651	0.999999		Pjv1_00028491	749.19	0.0216766	0.16391	0.132247	0.894789	0.999855		Pjv1_00027774	70.3352	0.317945	0.417688	0.761201	0.446537	0.967752
Pjv1_00024690	1888.5	-0.0577296	0.160519	-0.359643	0.719114	0.999999		Pjv1_00028493	153.799	-0.180953	0.270918	-0.667927	0.50418	0.999855		Pjv1_00027776	2716.51	-0.17399	0.143918	-1.20896	0.22668	0.967752
Pjv1_00024691	1608.47	0.123248	0.200137	0.61582	0.538013	0.999999		Pjv1_00028494	668.026	-0.254195	0.20314	-1.25133	0.210814	0.999855		Pjv1_00027004	4152.68	0.307609	0.212332	1.44872	0.147417	0.967752
Pjv1_00024693	414.51	-0.0133368	0.181645	-0.0734226	0.94147	0.999999		Pjv1_00028495	528.099	-0.25696	0.244276	-1.05192	0.292834	0.999855		Pjv1_00027005	694.656	0.119461	0.167519	0.713121	0.475771	0.967752
Pjv1_00024694	102.63	-0.424108	0.355221	-1.19393	0.232507	0.999999		Pjv1_00028009	153.954	0.0423259	0.322464	0.131258	0.895571	0.999855		Pjv1_00027008	1003.19	0.147118	0.165123	0.890959	0.372951	0.967752
Pjv1_00024695	559.638	0.00939475	0.165933	0.0566176	0.95485	0.999999		Pjv1_00028010	255.234	0.377403	0.36924	1.02211	0.30673	0.999855		Pjv1_00027857	477.85	-0.531692	0.314246	-1.69196	0.0906531	0.967752
Pjv1_00027009	20.3587	1.07948	0.767543	1.40641	0.159602	0.999999		Pjv1_00028011	1113.14	-0.350771	0.174555	-2.00951	0.0444827	0.999855		Pjv1_00027858	1438.38	-0.333488	0.227077	-1.46861	0.141938	0.967752
Pjv1_00027010	776.896	-0.157448	0.17846	-0.88226	0.377636	0.999999		Pjv1_00028012	221.41	0.33168	0.262951	1.26138	0.207173	0.999855		Pjv1_00027859	46.5198	-0.442341	0.455958	-0.970136	0.331979	0.967752
Pjv1_00027011	1019.34	-0.0577248	0.212783	-0.271284	0.786173	0.999999		Pjv1_00028013	3125.82	-0.208916	0.204852	-1.01984	0.307804	0.999855		Pjv1_00028474	61.4174	0.596603	0.386178	1.54489	0.122373	0.967752
Pjv1_00027012	2962.39	-0.0384461	0.39849	-0.0964796	0.92314	0.999999		Pjv1_00028014	40.3713	0.310561	0.465228	0.667546	0.504424	0.999855		Pjv1_00028366	2153.67	0.174789	0.176173	0.992146	0.321126	0.967752
Pjv1_00027013	2373.32	-0.225839	0.261002	-0.865276	0.386887	0.999999		Pjv1_00028015	32.4814	-1.60445	1.15106	-1.39388	0.163353	0.999855		Pjv1_00028370	874.687	0.398473	0.334654	1.1907	0.23377	0.967752
Pjv1_00027014	2148.76	-0.0354729	0.232036	-0.152877	0.878496	0.999999		Pjv1_00028017	216.093	0.390002	0.254617	1.53172	0.125591	0.999855		Pjv1_00009429	2973	-0.20711	0.196458	-1.05422	0.291782	0.967752
Pjv1_00027015	547.591	0.00426697	0.201769	0.0211477	0.983128	0.999999		Pjv1_00028018	2952.33	0.021517	0.158472	0.135778	0.891997	0.999855		Pjv1_00009431	165.624	0.301607	0.300634	1.00324	0.315746	0.967752
Pjv1_00027016	1.7841	2.99509	1.88854	1.58593	0.112755	0.999999		Pjv1_00027336	1773.57	-0.150301	0.141842	-1.05963	0.289312	0.999855		Pjv1_00009432	609.754	0.236529	0.253277	0.933875	0.350369	0.967752
Pjv1_00027017	13.7675	0.156755	0.604386	0.259362	0.795356	0.999999		Pjv1_00027337	3.39465	1.09654	2.15219	0.509501	0.610401	0.999855		Pjv1_00009440	5126.58	-0.323437	0.169172	-1.91188	0.0558917	0.967752
Pjv1_00027018	10.5903	-1.2796	0.752581	-1.70028	0.0890791	0.999999		Pjv1_00027338	866.89	0.370235	0.283717	1.30495	0.191911	0.999855		Pjv1_00009443	963.511	-0.284747	0.204916	-1.38958	0.164656	0.967752
Pjv1_00027019	1.25691	1.4302	3.4531	0.414177	0.678745	0.999999		Pjv1_00027339	55.2887	0.558735	0.469889	1.18908	0.234409	0.999855		Pjv1_00009446	608.808	-0.330688	0.296588	-1.11497	0.264861	0.967752
Pjv1_00027020	1378.95	0.082214	0.425918	0.193028	0.846937	0.999999		Pjv1_00027340	15826.1	0.300747	0.253515	1.18631	0.2355	0.999855		Pjv1_00009449	10659	-0.107767	0.134372	-0.802	0.422553	0.967752
Pjv1_00027021	84.4158	-0.133728	0.333973	-0.400416	0.68885	0.999999		Pjv1_00027342	3059.06	0.313528	0.249388	1.25719	0.208685	0.999855		Pjv1_00009450	71.2796	-0.816548	0.458968	-1.7791	0.0752237	0.967752
Pjv1_00027022	108.856	0.28477	0.355241	0.801627	0.422769	0.999999		Pjv1_00027343	3351.77	0.188464	0.21244	0.88714	0.375004	0.999855		Pjv1_00009452	1323.62	-0.211934	0.220509	-0.961112	0.336496	0.967752
Pjv1_00027023	1431.14	0.258115	0.236439	1.09168	0.274976	0.999999		Pjv1_00025808	37.4357	0.576	0.529241	1.08835	0.27644	0.999855		Pjv1_00009453	43.6681	0.622056	0.876787	0.709473	0.478031	0.967752
Pjv1_00027024	560.978	-0.167821	0.215901	-0.777304	0.436979	0.999999		Pjv1_00025809	666.704	-0.0797881	0.179644	-0.444146	0.656937	0.999855		Pjv1_00026793	63.5293	0.587686	0.382059	1.53821	0.123997	0.967752
Pjv1_00027025	1.81546	4.08614	2.93574	1.39186	0.163965	0.999999		Pjv1_00025810	166.645	0.102684	0.360512	0.284829	0.775775	0.999855		Pjv1_00026796	212.48	0.230673	0.287154	0.803306	0.421798	0.967752
Pjv1_00027026	2069.87	-0.100606	0.417984	-0.240693	0.809793	0.999999		Pjv1_00025811	3602.46	0.214077	0.226055	0.947013	0.343632	0.999855		Pjv1_00026799	232.274	-0.306081	0.270288	-1.13242	0.257456	0.967752
Pjv1_00027027	1210.13	0.108167	0.145468	0.743581	0.45713	0.999999		Pjv1_00025812	362.165	0.10653	0.169218	0.629542	0.528995	0.999855		Pjv1_00026800	4341.93	-0.115501	0.131601	-0.87766	0.380128	0.967752
Pjv1_00011109	675.675	0.0899041	0.18269	0.492112	0.62264	0.999999		Pjv1_00025813	12.0378	0.508156	0.835445	0.608246	0.543024	0.999855		Pjv1_00026801	89.129	0.406343	0.40027	1.01517	0.310024	0.967752
Pjv1_00011110	284.859	0.123297	0.207189	0.595095	0.55178	0.999999		Pjv1_00025814	517.683	0.231005	0.250475	0.922266	0.35639	0.999855		Pjv1_00026802	1351.28	-0.302895	0.27807	-1.08928	0.276032	0.967752
Pjv1_00011111	285.349	0.0787115	0.444104	0.177236	0.859323	0.999999		Pjv1_00010452	1.49405	1.57858	2.12209	0.74388	0.456949	0.999855		Pjv1_00026803	174.449	0.36411	0.408039	0.892342	0.372209	0.967752
Pjv1_00011112	440.75	0.120786	0.181824	0.664303	0.506496	0.999999		Pjv1_00010453	101.595	-0.529889	0.301492	-1.75756	0.0788227	0.999855		Pjv1_00026316	650.441	-0.160521	0.170074	-0.94383	0.345257	0.967752
Pjv1_00011113	646.02	-0.154577	0.498759	-0.309924	0.756619	0.999999		Pjv1_00010458	5.67441	0.730295	1.5966	0.457407	0.647379	0.999855		Pjv1_00027831	2023.28	-0.130452	0.154911	-0.84211	0.399727	0.967752
Pjv1_00011114	351.423	-0.0697918	0.253411	-0.275409	0.783002	0.999999		Pjv1_00010459	1131.77	-0.0970363	0.171149	-0.566969	0.570735	0.999855		Pjv1_00027832	902.033	-0.447933	0.316655	-1.41458	0.157192	0.967752
Pjv1_00011115	1.89462	2.17464	2.33706	0.930503	0.352111	0.999999		Pjv1_00010460	287.136	-0.0709167	0.239944	-0.295555	0.76757	0.999855		Pjv1_00027833	1496.63	-0.332158	0.212236	-1.56504	0.117574	0.967752
Pjv1_00011116	204.158	-0.167583	0.251133	-0.667306	0.504577	0.999999		Pjv1_00010461	1774.54	0.0496974	0.218178	0.227784	0.819814	0.999855		Pjv1_00028612	654.307	-0.136671	0.161324	-0.847184	0.396893	0.967752
Pjv1_00011117	2717.12	-0.136222	0.217233	-0.627077	0.530609	0.999999		Pjv1_00010462	81.3548	0.21338	0.349723	0.61014	0.541769	0.999855		Pjv1_00027996	15130.4	-0.700324	0.363543	-1.92638	0.0540564	0.967752
Pjv1_00011118	2450.34	1.49638	0.623577	2.39967	0.0164097	0.999999		Pjv1_00010466	1711.57	-0.0681376	0.144751	-0.470724	0.637838	0.999855		Pjv1_00025702	1517.52	-0.387789	0.242934	-1.59627	0.110428	0.967752
Pjv1_00011119	0.966952	-3.6297	3.96	-0.916591	0.359357	0.999999		Pjv1_00010470	349.135	0.367597	0.203324	1.80794	0.0706163	0.999855		Pjv1_00027245	21.3692	0.94912	1.06267	0.89315	0.371777	0.967752
Pjv1_00011120	1.19017	3.50582	3.12391	1.12225	0.261755	0.999999		Pjv1_00010474	325.092	-0.0859369	0.207726	-0.413703	0.679092	0.999855		Pjv1_00027035	295.055	0.922967	1.04965	0.879313	0.379232	0.967752
Pjv1_00011121	914.596	0.0900146	0.292477	0.307767	0.75826	0.999999		Pjv1_00010475	196.729	-0.215108	0.342046	-0.628886	0.529424	0.999855		Pjv1_00027037	98.1132	0.622736	0.85565	0.727793	0.46674	0.967752
Pjv1_00011122	901.632	0.00042497	0.157788	0.00269329	0.997851	0.999999		Pjv1_00010476	911.858	-0.102933	0.172807	-0.595651	0.551409	0.999855		Pjv1_00008261	234.958	-0.325564	0.341308	-0.95387	0.34015	0.967752
Pjv1_00011123	0.841783	-1.5741	3.68797	-0.42682	0.669511	0.999999		Pjv1_00010479	164.898	0.41552	0.293175	1.41731	0.156391	0.999855		Pjv1_00008262	190.977	-0.842231	0.696298	-1.20958	0.226439	0.967752
Pjv1_00011124	543.496	0.0108855	0.159989	0.0680392	0.945754	0.999999		Pjv1_00026427	1550.27	-0.0554146	0.126532	-0.437951	0.661422	0.999855		Pjv1_00008263	1366.58	-0.393303	0.396803	-0.991178	0.321599	0.967752
Pjv1_00011126	1652.76	-0.193602	0.210577	-0.919392	0.357891	0.999999		Pjv1_00026428	553.915	-0.132306	0.267344	-0.494891	0.620677	0.999855		Pjv1_00008267	4141.67	0.252958	0.238753	1.0595	0.289374	0.967752
Pjv1_00011127	4732.72	-0.162865	0.139042	-1.17134	0.241463	0.999999		Pjv1_00026429	3234.99	-0.0607095	0.318037	-0.190888	0.848613	0.999855		Pjv1_00008268	2442	0.128282	0.171834	0.746545	0.455338	0.967752
Pjv1_00027424	539.021	-0.109919	0.363842	-0.302107	0.76257	0.999999		Pjv1_00026430	231.862	-0.0210584	0.263827	-0.0798191	0.936381	0.999855		Pjv1_00008269	51.8023	0.839899	0.750247	1.1195	0.262928	0.967752
Pjv1_00027425	1754.63	-0.117237	0.173029	-0.677559	0.498051	0.999999		Pjv1_00026432	3.59112	-1.16497	1.2326	-0.945131	0.344592	0.999855		Pjv1_00008270	516.611	0.166811	0.217019	0.768645	0.442104	0.967752
Pjv1_00027426	274.655	0.472966	0.336349	1.40618	0.159671	0.999999		Pjv1_00026434	48.1661	0.0320741	0.547399	0.0585936	0.953276	0.999855		Pjv1_00008271	1881.82	0.396032	0.223044	1.77558	0.0758025	0.967752
Pjv1_00027427	72.3509	-0.17138	0.749817	-0.228563	0.819209	0.999999		Pjv1_00026435	532.925	-0.345474	0.273987	-1.26091	0.207341	0.999855		Pjv1_00008275	399.417	0.979985	0.515048	1.9027	0.0570791	0.967752
Pjv1_00027428	14.8239	-0.413179	1.36088	-0.303612	0.761423	0.999999		Pjv1_00026437	272.329	0.207846	0.203362	1.02205	0.306757	0.999855		Pjv1_00008277	4349.22	0.265241	0.267086	0.993092	0.320665	0.967752
Pjv1_00027429	151.967	-0.312313	0.26069	-1.19803	0.230907	0.999999		Pjv1_00026438	2413.55	-0.164142	0.187514	-0.875362	0.381377	0.999855		Pjv1_00008279	2094.68	-0.115773	0.160475	-0.721439	0.47064	0.967752
Pjv1_00027430	4246.33	0.0138637	0.271703	0.051025	0.959306	0.999999		Pjv1_00026439	942.986	0.0417485	0.137381	0.303888	0.761213	0.999855		Pjv1_00008285	2281.33	-0.248979	0.207384	-1.20057	0.22992	0.967752
Pjv1_00027432	0.724055	-1.21144	3.88375	-0.311926	0.755097	0.999999		Pjv1_00026441	464.179	0.209195	0.170285	1.2285	0.21926	0.999855		Pjv1_00008287	10.4702	-0.981003	1.07644	-0.911343	0.362115	0.967752
Pjv1_00027434	779.392	-0.117355	0.203888	-0.575584	0.564897	0.999999		Pjv1_00026442	1456.89	-0.0646765	0.158692	-0.40756	0.683597	0.999855		Pjv1_00008292	17142.3	-0.0996492	0.132483	-0.752163	0.451953	0.967752
Pjv1_00027435	120.789	0.0373042	0.396847	0.0940014	0.925108	0.999999		Pjv1_00026443	1123.48	0.226845	0.150938	1.5029	0.132864	0.999855		Pjv1_00008294	81.8428	0.590926	0.338009	1.74825	0.08042	0.967752
Pjv1_00027436	277.076	-0.30523	0.25091	-1.21649	0.223798	0.999999		Pjv1_00026444	31.5201	-0.296697	0.428161	-0.692956	0.488337	0.999855		Pjv1_00008295	101.776	0.525582	0.321831	1.6331	0.102448	0.967752
Pjv1_00025549	419	0.168165	0.17944	0.937162	0.348675	0.999999		Pjv1_00026445	450.471	-0.206828	0.259036	-0.798455	0.424607	0.999855		Pjv1_00008297	124.205	0.645011	0.442433	1.45787	0.144875	0.967752
Pjv1_00025550	1193.02	0.287697	0.207312	1.38775	0.165212	0.999999		Pjv1_00026446	1468.87	0.00784329	0.178263	0.0439984	0.964906	0.999855		Pjv1_00008300	4098.47	0.17512	0.172541	1.01494	0.310132	0.967752
Pjv1_00025551	2090	-0.000288525	0.200082	-0.00144204	0.998849	0.999999		Pjv1_00026447	771.211	0.0253687	0.187273	0.135464	0.892245	0.999855		Pjv1_00008306	69.6493	0.919631	0.49613	1.85361	0.063795	0.967752
Pjv1_00025552	328.968	0.202606	0.429132	0.472129	0.636835	0.999999		Pjv1_00026448	377.697	-0.0128274	0.165075	-0.0777067	0.938061	0.999855		Pjv1_00008307	590.784	0.37672	0.224033	1.68154	0.092659	0.967752
Pjv1_00025553	59.7919	0.431917	0.35167	1.22819	0.219376	0.999999		Pjv1_00026449	64.5283	0.127795	0.363026	0.352026	0.724819	0.999855		Pjv1_00008310	2056.84	-0.183402	0.212159	-0.864453	0.387339	0.967752
Pjv1_00025554	5000.59	-0.0567266	0.1741	-0.325828	0.744555	0.999999		Pjv1_00026450	2806.32	-0.00803355	0.258211	-0.0311124	0.97518	0.999855		Pjv1_00008314	46.7583	0.413486	0.429104	0.963604	0.335245	0.967752
Pjv1_00025555	695.885	-0.059965	0.20658	-0.290274	0.771606	0.999999		Pjv1_00026451	13.2561	0.928358	0.729725	1.2722	0.203301	0.999855		Pjv1_00008318	1201.56	0.340788	0.240989	1.41412	0.157326	0.967752
Pjv1_00025556	24.9692	-0.112604	0.535245	-0.210378	0.833372	0.999999		Pjv1_00026453	252.475	-0.0787935	0.218993	-0.3598	0.718997	0.999855		Pjv1_00008320	588.025	0.204744	0.258672	0.791518	0.428642	0.967752
Pjv1_00025557	347.653	-0.171034	0.250938	-0.681578	0.495506	0.999999		Pjv1_00028007	2003.51	-0.0726015	0.173604	-0.418202	0.6758	0.999855		Pjv1_00008324	3815.02	0.206134	0.150481	1.36983	0.170739	0.967752
Pjv1_00025558	1124.59	-0.0882673	0.178444	-0.494651	0.620847	0.999999		Pjv1_00027406	73.3203	1.05733	0.640328	1.65123	0.0986925	0.999855		Pjv1_00008325	10.4409	1.29759	1.6967	0.764774	0.444406	0.967752
Pjv1_00025560	6299.25	-0.0802742	0.188475	-0.425915	0.67017	0.999999		Pjv1_00027137	268.494	-0.0230038	0.22486	-0.102303	0.918516	0.999855		Pjv1_00008326	4504.53	0.36793	0.319549	1.15141	0.249565	0.967752
Pjv1_00025561	877.3	-0.170811	0.143341	-1.19164	0.233401	0.999999		Pjv1_00027138	260.552	-0.15041	0.211251	-0.711999	0.476466	0.999855		Pjv1_00008328	3353.92	0.31679	0.213114	1.48648	0.137153	0.967752
Pjv1_00025562	4127.58	-0.0730709	0.141718	-0.515607	0.606129	0.999999		Pjv1_00027139	90.6272	-0.158652	0.289468	-0.548082	0.583636	0.999855		Pjv1_00008330	1791.53	-0.155707	0.191744	-0.812053	0.416761	0.967752
Pjv1_00025563	20368.7	-0.0526502	0.273127	-0.192768	0.847141	0.999999		Pjv1_00027140	1084.47	0.0343079	0.15185	0.225933	0.821254	0.999855		Pjv1_00008332	7182.33	-0.579051	0.339694	-1.70462	0.0882647	0.967752
Pjv1_00025564	152.136	-0.00489951	0.419494	-0.0116796	0.990681	0.999999		Pjv1_00027142	1719.29	0.160125	0.198482	0.806745	0.419813	0.999855		Pjv1_00008333	3.42432	-2.40516	1.65049	-1.45723	0.145052	0.967752
Pjv1_00025565	363.709	-0.0263615	0.283297	-0.0930525	0.925862	0.999999		Pjv1_00025902	36.9604	-0.202388	0.493669	-0.409967	0.68183	0.999855		Pjv1_00008336	319.947	-0.431351	0.396408	-1.08815	0.276529	0.967752
Pjv1_00025566	3959.79	-0.0150156	0.120849	-0.124251	0.901117	0.999999		Pjv1_00025904	8.30873	-0.0923469	0.842464	-0.109615	0.912715	0.999855		Pjv1_00008338	40.0496	1.04647	0.90241	1.15964	0.246194	0.967752
Pjv1_00027723	576.168	-0.214312	0.280789	-0.763249	0.445315	0.999999		Pjv1_00025905	2294.19	-0.16129	0.197405	-0.817051	0.413899	0.999855		Pjv1_00008339	2.23686	4.65505	3.6816	1.26441	0.206084	0.967752
Pjv1_00027725	48.7762	0.00176107	0.525104	0.00335376	0.997324	0.999999		Pjv1_00025906	161.862	0.0600694	0.304239	0.197442	0.843482	0.999855		Pjv1_00008340	535.978	-0.237322	0.187473	-1.2659	0.205548	0.967752
Pjv1_00027727	0.802527	-3.30983	3.97305	-0.833071	0.404805	0.999999		Pjv1_00025907	791.983	-0.12164	0.255681	-0.475747	0.634254	0.999855		Pjv1_00008341	9694.58	0.263723	0.191859	1.37457	0.169266	0.967752
Pjv1_00027761	8618.51	-0.126835	0.233671	-0.542794	0.587272	0.999999		Pjv1_00025908	75.4634	0.398686	0.454626	0.876954	0.380512	0.999855		Pjv1_00026673	540.328	-0.147169	0.178279	-0.825499	0.409088	0.967752
Pjv1_00027762	5.50986	-0.534258	1.23098	-0.434009	0.664282	0.999999		Pjv1_00025909	46.7581	-0.077771	0.415266	-0.18728	0.851441	0.999855		Pjv1_00026674	1275.93	-0.252631	0.266699	-0.947253	0.34351	0.967752
Pjv1_00027763	693.461	-0.024387	0.136347	-0.178861	0.858047	0.999999		Pjv1_00025910	195.246	0.0570582	0.231853	0.246096	0.805608	0.999855		Pjv1_00026676	3.88306	1.32563	1.35076	0.981394	0.326398	0.967752
Pjv1_00027764	5705.09	-0.133403	0.291907	-0.457004	0.647668	0.999999		Pjv1_00025911	68.0126	-0.159255	0.369413	-0.431102	0.666394	0.999855		Pjv1_00026680	706.892	0.19095	0.164325	1.16203	0.245225	0.967752
Pjv1_00027765	535.942	-0.0148125	0.248576	-0.0595894	0.952483	0.999999		Pjv1_00025913	26.2882	-0.606572	0.53527	-1.13321	0.257127	0.999855		Pjv1_00028345	2015.05	-0.324407	0.20341	-1.59484	0.110748	0.967752
Pjv1_00027766	1242.41	0.201846	0.158942	1.26993	0.204108	0.999999		Pjv1_00026630	39.917	0.000775286	0.58552	0.0013241	0.998944	0.999855		Pjv1_00028346	76.7721	-0.3842	0.31577	-1.21671	0.223716	0.967752
Pjv1_00027767	60.5495	-0.106042	0.488743	-0.216969	0.828232	0.999999		Pjv1_00026631	1337.41	-0.0948376	0.135495	-0.699932	0.48397	0.999855		Pjv1_00028349	11.9262	-0.845561	1.06119	-0.796801	0.425566	0.967752
Pjv1_00027768	14310.4	-0.0964969	0.147738	-0.653164	0.51365	0.999999		Pjv1_00026632	548.317	0.34503	0.233806	1.47571	0.140021	0.999855		Pjv1_00028351	147.263	0.638848	0.433123	1.47498	0.140218	0.967752
Pjv1_00027769	712.379	0.0701594	0.225696	0.310858	0.755908	0.999999		Pjv1_00026634	99.134	0.0579666	0.392943	0.147519	0.882722	0.999855		Pjv1_00028182	239.311	-0.230613	0.2864	-0.805215	0.420695	0.967752
Pjv1_00027770	194.794	-0.027835	0.278142	-0.100075	0.920285	0.999999		Pjv1_00026635	1508.89	0.178335	0.19795	0.900912	0.367635	0.999855		Pjv1_00027663	3401.46	-0.204099	0.202667	-1.00707	0.313903	0.967752
Pjv1_00027771	580.55	-0.122221	0.186974	-0.653679	0.513319	0.999999		Pjv1_00026636	371.379	0.0716814	0.251048	0.285528	0.77524	0.999855		Pjv1_00027664	42.8278	0.673613	0.429974	1.56664	0.1172	0.967752
Pjv1_00027772	2494.11	0.144889	0.198076	0.731479	0.464487	0.999999		Pjv1_00026637	297.031	0.105487	0.191589	0.55059	0.581915	0.999855		Pjv1_00027941	1273.11	-0.194519	0.150283	-1.29436	0.195543	0.967752
Pjv1_00027773	212.21	-0.0993784	0.211484	-0.46991	0.638419	0.999999		Pjv1_00026638	1918.23	-0.0599163	0.169645	-0.353187	0.723948	0.999855		Pjv1_00027167	420.508	0.263748	0.274632	0.960369	0.336869	0.967752
Pjv1_00027774	84.5035	-0.533624	0.348905	-1.52942	0.126159	0.999999		Pjv1_00026639	235.892	0.11234	0.241322	0.46552	0.641559	0.999855		Pjv1_00027360	29606.1	-0.392165	0.260388	-1.50608	0.132048	0.967752
Pjv1_00027775	171.117	-0.148126	0.279023	-0.530873	0.595507	0.999999		Pjv1_00027046	155.473	0.503751	0.305456	1.64918	0.0991114	0.999855		Pjv1_00027362	53.824	0.817348	0.531448	1.53796	0.124057	0.967752
Pjv1_00027776	2502.9	-0.0349067	0.136868	-0.255038	0.798694	0.999999		Pjv1_00027047	93.7362	-0.199119	0.313704	-0.634734	0.525602	0.999855		Pjv1_00027364	36.1566	0.578619	0.585848	0.98766	0.323319	0.967752
Pjv1_00026998	1170.06	0.0487319	0.170082	0.28652	0.77448	0.999999		Pjv1_00028004	804.147	-0.0654452	0.144231	-0.453751	0.650008	0.999855		Pjv1_00027366	1938.98	0.415177	0.243286	1.70654	0.0879076	0.967752
Pjv1_00026999	1.1924	3.47784	3.94035	0.882622	0.377441	0.999999		Pjv1_00028005	175.368	-0.0326679	0.294034	-0.111103	0.911535	0.999855		Pjv1_00027603	1172.33	0.201739	0.204176	0.988065	0.323121	0.967752
Pjv1_00027002	0.812098	2.94601	3.54863	0.830185	0.406434	0.999999		Pjv1_00028006	16719.3	0.214484	0.146957	1.45951	0.144426	0.999855		Pjv1_00027604	82.3276	0.713956	0.629723	1.13376	0.256895	0.967752
Pjv1_00027004	4715.5	0.0030431	0.230572	0.013198	0.98947	0.999999		Pjv1_00024666	8.77805	-0.0208883	0.88716	-0.0235451	0.981215	0.999855		Pjv1_00027605	1442.09	0.322509	0.258698	1.24666	0.212522	0.967752
Pjv1_00027005	742.59	0.0776453	0.144033	0.53908	0.589831	0.999999		Pjv1_00024668	285.328	-0.166815	0.240075	-0.694846	0.487152	0.999855		Pjv1_00010701	681.43	-0.223144	0.266019	-0.838825	0.401568	0.967752
Pjv1_00027006	422.905	0.0740697	0.3157	0.234621	0.814503	0.999999		Pjv1_00024670	21.8835	0.127926	0.529854	0.241437	0.809216	0.999855		Pjv1_00010703	221.144	-0.713898	0.663465	-1.07601	0.281921	0.967752
Pjv1_00027007	3794.68	-0.0791062	0.128248	-0.616822	0.537352	0.999999		Pjv1_00024672	2.19268	1.71047	2.35642	0.725878	0.467914	0.999855		Pjv1_00010705	1279.78	0.210961	0.190181	1.10926	0.267316	0.967752
Pjv1_00027008	1089.35	-0.0821146	0.131583	-0.624053	0.532593	0.999999		Pjv1_00024673	2320.34	-0.0781904	0.15424	-0.506941	0.612196	0.999855		Pjv1_00010708	219.116	-0.254864	0.220975	-1.15337	0.248761	0.967752
Pjv1_00027857	273.39	0.0922289	0.204843	0.450243	0.652535	0.999999		Pjv1_00024674	913.114	-0.103379	0.166499	-0.620899	0.534666	0.999855		Pjv1_00010709	773.689	0.290063	0.318151	0.911713	0.36192	0.967752
Pjv1_00027858	1545.17	-0.112684	0.255829	-0.440467	0.659599	0.999999		Pjv1_00024675	838.621	-0.160853	0.164294	-0.979056	0.327552	0.999855		Pjv1_00010711	68.6004	0.794212	0.889319	0.893057	0.371827	0.967752
Pjv1_00027859	51.842	-0.0940315	0.492048	-0.191102	0.848445	0.999999		Pjv1_00024676	1727.43	-0.012417	0.167377	-0.0741858	0.940863	0.999855		Pjv1_00010712	484.048	-0.163172	0.211274	-0.772327	0.439921	0.967752
Pjv1_00027860	3.46717	-0.428428	1.39821	-0.306413	0.75929	0.999999		Pjv1_00024677	597.896	0.0236391	0.200916	0.117656	0.90634	0.999855		Pjv1_00010715	3819.25	-0.262933	0.235533	-1.11633	0.26428	0.967752
Pjv1_00028474	70.679	-0.497993	0.39159	-1.27172	0.203473	0.999999		Pjv1_00024678	53.3142	0.107223	0.426221	0.251566	0.801376	0.999855		Pjv1_00010724	164.576	-1.35042	0.686178	-1.96803	0.0490645	0.967752
Pjv1_00028364	161.697	0.131753	0.280753	0.469285	0.638866	0.999999		Pjv1_00024680	2.2226	3.2412	2.05455	1.57757	0.114664	0.999855		Pjv1_00010726	6493.75	-0.29009	0.220115	-1.3179	0.187537	0.967752
Pjv1_00028365	520.01	-0.034427	0.259506	-0.132664	0.894459	0.999999		Pjv1_00024682	4355.09	0.227501	0.226016	1.00657	0.314143	0.999855		Pjv1_00010729	432.835	-0.145998	0.193605	-0.754105	0.450786	0.967752
Pjv1_00028366	2368.93	0.177911	0.216833	0.820497	0.411933	0.999999		Pjv1_00024683	67.9328	-0.704134	0.498275	-1.41314	0.157614	0.999855		Pjv1_00010730	176.328	0.430078	0.327989	1.31126	0.189771	0.967752
Pjv1_00028367	445.17	0.197753	0.168776	1.17169	0.241322	0.999999		Pjv1_00024686	602.672	-0.506352	0.384032	-1.31852	0.187331	0.999855		Pjv1_00010731	144.367	0.451439	0.398452	1.13298	0.257221	0.967752
Pjv1_00028368	577.225	0.00254371	0.214123	0.0118797	0.990522	0.999999		Pjv1_00024687	838.582	0.263939	0.23927	1.1031	0.269985	0.999855		Pjv1_00010736	32.7948	-0.386637	0.47246	-0.81835	0.413158	0.967752
Pjv1_00028369	4564.87	0.0702461	0.146255	0.480297	0.631016	0.999999		Pjv1_00024688	3142.5	-0.0851475	0.136705	-0.622856	0.533379	0.999855		Pjv1_00010737	11231.1	0.223477	0.216617	1.03167	0.302228	0.967752
Pjv1_00028370	1064.23	0.0506231	0.498061	0.10164	0.919042	0.999999		Pjv1_00024689	154.592	0.0115915	0.371797	0.0311768	0.975129	0.999855		Pjv1_00010738	289.105	0.201387	0.214338	0.939577	0.347435	0.967752
Pjv1_00009429	3048.5	-0.0671308	0.232014	-0.289339	0.772322	0.999999		Pjv1_00024690	1506.68	0.00704439	0.133526	0.0527566	0.957926	0.999855		Pjv1_00010742	173.926	0.49868	0.376057	1.32608	0.184814	0.967752
Pjv1_00009431	203.009	0.074717	0.221382	0.337503	0.735738	0.999999		Pjv1_00024691	1513.36	0.00205364	0.128139	0.0160266	0.987213	0.999855		Pjv1_00010744	423.794	-0.346753	0.313255	-1.10694	0.268321	0.967752
Pjv1_00009432	563.673	-0.0488635	0.309198	-0.158033	0.874431	0.999999		Pjv1_00024693	383.101	-0.137258	0.20669	-0.664076	0.506642	0.999855		Pjv1_00010747	276.623	0.30378	0.24227	1.25389	0.209881	0.967752
Pjv1_00009433	2024.45	0.0826352	0.452979	0.182426	0.855248	0.999999		Pjv1_00024694	89.0097	0.13493	0.376722	0.358169	0.720217	0.999855		Pjv1_00026848	548.045	-0.588714	0.359575	-1.63725	0.101578	0.967752
Pjv1_00009434	0.802527	-3.30983	3.97305	-0.833071	0.404805	0.999999		Pjv1_00024695	509.11	-0.111132	0.150338	-0.739212	0.459778	0.999855		Pjv1_00026849	7098.49	0.399097	0.250787	1.59138	0.111524	0.967752
Pjv1_00009435	855.602	0.261705	0.163751	1.59819	0.110001	0.999999		Pjv1_00027009	23.9979	1.12757	0.679167	1.66023	0.0968687	0.999855		Pjv1_00027369	3230.22	-0.1403	0.173452	-0.808867	0.418592	0.967752
Pjv1_00009437	1272.33	-0.0724201	0.184032	-0.393519	0.693936	0.999999		Pjv1_00027010	543.726	-0.22213	0.177219	-1.25343	0.210051	0.999855		Pjv1_00027370	594.507	0.311922	0.28073	1.11111	0.26652	0.967752
Pjv1_00009440	6327.3	-0.0645144	0.21525	-0.299718	0.764392	0.999999		Pjv1_00027011	801.73	0.100661	0.173845	0.579024	0.562573	0.999855		Pjv1_00027372	262.247	0.156217	0.208764	0.748294	0.454283	0.967752
Pjv1_00009443	964.717	0.244566	0.137191	1.78267	0.0746403	0.999999		Pjv1_00027012	1945.3	0.106646	0.184888	0.576817	0.564063	0.999855		Pjv1_00027377	3169.21	0.157023	0.135717	1.15698	0.247279	0.967752
Pjv1_00009445	17991.4	0.0255805	0.144789	0.176675	0.859764	0.999999		Pjv1_00027013	1640.89	-0.135046	0.191405	-0.705551	0.480467	0.999855		Pjv1_00027378	1678.31	0.142225	0.17244	0.824778	0.409498	0.967752
Pjv1_00009446	832.352	-0.15438	0.418999	-0.368449	0.712538	0.999999		Pjv1_00027014	1551.13	0.020642	0.212167	0.0972913	0.922495	0.999855		Pjv1_00027380	2166.62	-0.124451	0.145412	-0.855856	0.392078	0.967752
Pjv1_00009447	0.652746	-3.06792	3.98497	-0.769872	0.441376	0.999999		Pjv1_00027015	431.838	0.0364831	0.187272	0.194814	0.845539	0.999855		Pjv1_00027381	14.6622	0.876642	0.655377	1.33761	0.181022	0.967752
Pjv1_00009449	11128.5	-0.113435	0.215928	-0.525339	0.599347	0.999999		Pjv1_00027016	3.21078	1.36493	1.84097	0.741418	0.45844	0.999855		Pjv1_00027493	1928.02	-0.241502	0.216131	-1.11739	0.26383	0.967752
Pjv1_00009450	95.0388	-0.0190295	0.264759	-0.0718748	0.942702	0.999999		Pjv1_00027017	9.59408	0.274093	0.750612	0.365159	0.714993	0.999855		Pjv1_00027827	2810.25	-0.252823	0.240667	-1.05051	0.293484	0.967752
Pjv1_00009452	1515.35	-0.0722262	0.255026	-0.283211	0.777015	0.999999		Pjv1_00027018	7.91959	-0.565241	0.887218	-0.637093	0.524064	0.999855		Pjv1_00027124	1.55853	-2.21553	2.67073	-0.829561	0.406787	0.967752
Pjv1_00009453	46.7952	0.109667	0.887235	0.123605	0.901628	0.999999		Pjv1_00027020	630.963	-0.205326	0.406047	-0.50567	0.613088	0.999855		Pjv1_00028071	20.7171	0.892691	0.532057	1.67781	0.0933843	0.967752
Pjv1_00026785	1425.73	0.00843281	0.184135	0.0457969	0.963472	0.999999		Pjv1_00027021	91.7464	-0.251392	0.291456	-0.862537	0.388392	0.999855		Pjv1_00028234	23025	0.350761	0.247238	1.41872	0.15598	0.967752
Pjv1_00026786	0.724055	-1.21144	3.88375	-0.311926	0.755097	0.999999		Pjv1_00027022	74.1864	-0.0399188	0.344258	-0.115956	0.907687	0.999855		Pjv1_00028190	2182.21	-0.282695	0.223754	-1.26342	0.206439	0.967752
Pjv1_00026791	1044.77	-0.0574211	0.132917	-0.432009	0.665735	0.999999		Pjv1_00027023	1235.25	0.0151738	0.157288	0.0964714	0.923146	0.999855		Pjv1_00028191	670.05	0.340537	0.26772	1.27199	0.203377	0.967752
Pjv1_00026792	161.618	-0.0027679	0.312775	-0.00884948	0.992939	0.999999		Pjv1_00027024	436.601	-0.0950897	0.202357	-0.46991	0.638419	0.999855		Pjv1_00028192	640.606	0.146674	0.187061	0.784094	0.432985	0.967752
Pjv1_00026793	84.7354	-0.404468	0.316601	-1.27753	0.201414	0.999999		Pjv1_00027026	1583.18	0.238281	0.275859	0.863779	0.387709	0.999855		Pjv1_00006694	6040.94	-0.465144	0.247949	-1.87596	0.0606605	0.967752
Pjv1_00026795	571.152	-0.0696586	0.226467	-0.307589	0.758395	0.999999		Pjv1_00027027	933.183	0.0617159	0.178508	0.345732	0.729544	0.999855		Pjv1_00006695	227.796	0.365302	0.441826	0.826802	0.40835	0.967752
Pjv1_00026796	217.237	-0.225116	0.194985	-1.15453	0.248285	0.999999		Pjv1_00011109	579.404	-0.0858717	0.172786	-0.496982	0.619202	0.999855		Pjv1_00006696	421.43	0.490057	0.349429	1.40245	0.16078	0.967752
Pjv1_00026797	273.42	0.0192977	0.299101	0.0645192	0.948557	0.999999		Pjv1_00011110	262.536	0.191103	0.230229	0.83006	0.406505	0.999855		Pjv1_00006698	5870.86	0.314875	0.324719	0.969685	0.332204	0.967752
Pjv1_00026798	603.875	0.0964665	0.216003	0.446599	0.655165	0.999999		Pjv1_00011111	265.44	0.171021	0.272094	0.628538	0.529652	0.999855		Pjv1_00006699	277.345	-0.280731	0.383934	-0.731195	0.46466	0.967752
Pjv1_00026799	270.679	-0.190479	0.394726	-0.482559	0.629409	0.999999		Pjv1_00011112	567.892	-0.175213	0.243708	-0.718945	0.472175	0.999855		Pjv1_00006707	309.902	0.230165	0.255052	0.902422	0.366833	0.967752
Pjv1_00026800	4215.48	-0.00770902	0.163451	-0.047164	0.962383	0.999999		Pjv1_00011113	385.142	0.484229	0.454257	1.06598	0.286433	0.999855		Pjv1_00006709	344.413	0.254434	0.2407	1.05706	0.290485	0.967752
Pjv1_00026801	120.974	0.540013	0.437479	1.23437	0.217064	0.999999		Pjv1_00011114	257.484	-0.140875	0.351507	-0.400774	0.688586	0.999855		Pjv1_00006711	296.695	-0.168796	0.207846	-0.812121	0.416722	0.967752
Pjv1_00026802	814.195	-0.0870182	0.161472	-0.538906	0.589952	0.999999		Pjv1_00011115	4.47119	0.164678	1.31477	0.125252	0.900324	0.999855		Pjv1_00006713	45.2375	-0.722623	0.468885	-1.54115	0.12328	0.967752
Pjv1_00026803	249.792	0.119697	0.263061	0.455016	0.649098	0.999999		Pjv1_00011116	142.861	0.222575	0.252308	0.882158	0.377692	0.999855		Pjv1_00006715	18594.3	-0.0931984	0.118079	-0.789286	0.429945	0.967752
Pjv1_00026804	244.903	-0.134133	0.338899	-0.395792	0.692259	0.999999		Pjv1_00011117	1751.26	-0.154548	0.2536	-0.609419	0.542247	0.999855		Pjv1_00006724	4822.35	0.200622	0.157261	1.27573	0.202052	0.967752
Pjv1_00026805	1172.27	0.0916338	0.188212	0.486866	0.626353	0.999999		Pjv1_00011118	2322.5	0.610689	0.261563	2.33477	0.0195553	0.999855		Pjv1_00006728	90.5913	-0.81433	0.456319	-1.78456	0.074332	0.967752
Pjv1_00026806	395.418	-0.168842	0.432206	-0.390652	0.696054	0.999999		Pjv1_00011121	788.805	0.216038	0.288131	0.749791	0.453381	0.999855		Pjv1_00006730	597.157	-0.147101	0.152457	-0.964867	0.334612	0.967752
Pjv1_00026315	1588.74	0.119436	0.131573	0.907754	0.364008	0.999999		Pjv1_00011122	697.534	-0.0251454	0.14287	-0.176002	0.860292	0.999855		Pjv1_00006734	9200.66	-0.184299	0.196666	-0.93712	0.348697	0.967752
Pjv1_00026316	707.688	0.0410645	0.186453	0.220241	0.825684	0.999999		Pjv1_00011124	502.353	-0.175967	0.163139	-1.07864	0.28075	0.999855		Pjv1_00006736	192.891	-0.464388	0.24297	-1.9113	0.0559664	0.967752
Pjv1_00026317	928.677	0.0194401	0.152741	0.127275	0.898723	0.999999		Pjv1_00011126	1126.31	-0.123873	0.217067	-0.570667	0.568226	0.999855		Pjv1_00006737	455.325	0.261706	0.179672	1.45658	0.145234	0.967752
Pjv1_00027830	18.1719	0.981455	0.847388	1.15821	0.246778	0.999999		Pjv1_00011127	3360.85	-0.194585	0.143728	-1.35384	0.175786	0.999855		Pjv1_00006741	58.6251	0.844405	0.921966	0.915874	0.359733	0.967752
Pjv1_00027831	2605.35	-0.084798	0.156905	-0.540441	0.588893	0.999999		Pjv1_00027424	372.453	-0.0419542	0.357353	-0.117403	0.906541	0.999855		Pjv1_00006750	295.404	-0.349353	0.222426	-1.57064	0.116266	0.967752
Pjv1_00027832	1185.46	-0.498017	0.329978	-1.50924	0.131237	0.999999		Pjv1_00027425	1097.1	0.0428212	0.145918	0.293462	0.769169	0.999855		Pjv1_00006752	2249.11	0.188766	0.180756	1.04431	0.296341	0.967752
Pjv1_00027833	1641.16	-0.178056	0.272263	-0.653984	0.513122	0.999999		Pjv1_00027426	308.391	0.146649	0.269791	0.543567	0.586739	0.999855		Pjv1_00006754	608.494	0.174328	0.209363	0.83266	0.405036	0.967752
Pjv1_00027835	74.8359	0.441101	0.606855	0.726864	0.467309	0.999999		Pjv1_00027427	49.7685	0.108386	0.525524	0.206243	0.836601	0.999855		Pjv1_00006755	297.766	0.365706	0.211191	1.73164	0.0833379	0.967752
Pjv1_00027836	2617.46	-0.0389439	0.143955	-0.270529	0.786753	0.999999		Pjv1_00027428	16.1344	-0.703859	1.10572	-0.636558	0.524413	0.999855		Pjv1_00006756	15734.5	0.457137	0.331069	1.38079	0.167343	0.967752
Pjv1_00028611	671.897	-0.0341258	0.24149	-0.141314	0.887622	0.999999		Pjv1_00027429	146.204	-0.369138	0.272267	-1.3558	0.175164	0.999855		Pjv1_00006757	2696.65	-0.0899085	0.124367	-0.72293	0.469723	0.967752
Pjv1_00028612	717.66	0.0115868	0.163941	0.0706762	0.943655	0.999999		Pjv1_00027430	3174.15	0.0933048	0.236003	0.395354	0.692582	0.999855		Pjv1_00006758	534.42	0.230146	0.165135	1.39368	0.163415	0.967752
Pjv1_00028613	57.8521	0.0226529	0.46037	0.0492058	0.960755	0.999999		Pjv1_00027434	581.442	0.290262	0.257099	1.12899	0.258901	0.999855		Pjv1_00006759	2338.03	0.331036	0.319093	1.03743	0.299536	0.967752
Pjv1_00027996	6475.32	-0.096402	0.424619	-0.227032	0.820399	0.999999		Pjv1_00027435	101.099	0.195012	0.328819	0.593068	0.553136	0.999855		Pjv1_00006761	1431.73	-0.242991	0.1697	-1.43189	0.152175	0.967752
Pjv1_00027998	383.9	0.0636658	0.241662	0.263449	0.792204	0.999999		Pjv1_00027436	196.811	-0.170812	0.234895	-0.727183	0.467114	0.999855		Pjv1_00027678	604.444	0.175286	0.195708	0.89565	0.37044	0.967752
Pjv1_00027999	2.10562	-1.60737	2.51473	-0.639181	0.522705	0.999999		Pjv1_00025549	385.956	-0.0346528	0.189178	-0.183176	0.85466	0.999855		Pjv1_00028666	4553.02	-0.102711	0.138427	-0.741982	0.458098	0.967752
Pjv1_00025702	1272.73	-0.19228	0.202858	-0.947859	0.343201	0.999999		Pjv1_00025550	1399.49	0.20217	0.236381	0.855274	0.392399	0.999855		Pjv1_00027532	346.206	-0.25957	0.360685	-0.719658	0.471735	0.967752
Pjv1_00025703	3.57273	-0.333468	1.44069	-0.231464	0.816954	0.999999		Pjv1_00025551	1585.01	-0.175066	0.150768	-1.16116	0.245575	0.999855		Pjv1_00025935	82.239	0.432385	0.404159	1.06984	0.284692	0.967752
Pjv1_00027239	36.5063	0.00647669	0.530677	0.0122046	0.990262	0.999999		Pjv1_00025552	242.088	0.125551	0.381261	0.329304	0.741926	0.999855		Pjv1_00027237	395.368	0.307455	0.280179	1.09735	0.272488	0.967752
Pjv1_00027245	8.93307	0.774163	0.985858	0.785269	0.432296	0.999999		Pjv1_00025553	83.9121	-0.169649	0.315458	-0.537786	0.590725	0.999855		Pjv1_00027238	464.561	0.387333	0.340144	1.13873	0.254815	0.967752
Pjv1_00027246	859.561	-0.0982918	0.187572	-0.524021	0.600264	0.999999		Pjv1_00025554	3799.39	-0.0929694	0.146778	-0.633403	0.52647	0.999855		Pjv1_00027387	433.118	0.222939	0.208058	1.07152	0.283935	0.967752
Pjv1_00027034	120.824	-0.518687	0.470675	-1.10201	0.270459	0.999999		Pjv1_00025555	617.783	-0.0903929	0.154227	-0.586103	0.557807	0.999855		Pjv1_00027391	521.553	-0.146336	0.17585	-0.83216	0.405318	0.967752
Pjv1_00027035	351.15	0.282918	0.305485	0.926128	0.35438	0.999999		Pjv1_00025556	31.3641	0.3453	0.460561	0.749739	0.453412	0.999855		Pjv1_00010669	218.759	0.460196	0.306588	1.50103	0.133349	0.967752
Pjv1_00027036	297.731	-0.304406	0.625115	-0.48696	0.626287	0.999999		Pjv1_00025557	282.869	-0.0270102	0.218061	-0.123865	0.901422	0.999855		Pjv1_00010670	1527.88	0.0938654	0.129163	0.726718	0.467399	0.967752
Pjv1_00027037	178.749	-0.0121811	0.702707	-0.0173346	0.98617	0.999999		Pjv1_00025558	926.152	-0.225797	0.210833	-1.07098	0.28418	0.999855		Pjv1_00010672	717.81	-0.201484	0.167576	-1.20234	0.22923	0.967752
Pjv1_00027039	900.203	-0.0605932	0.246039	-0.246275	0.805469	0.999999		Pjv1_00025560	5095.39	-0.12699	0.144278	-0.880174	0.378765	0.999855		Pjv1_00010674	924.662	0.181665	0.195444	0.929496	0.352632	0.967752
Pjv1_00027040	3.69396	-0.334886	1.39993	-0.239216	0.810938	0.999999		Pjv1_00025561	701.636	0.00877252	0.192339	0.0456096	0.963621	0.999855		Pjv1_00010675	3440.38	0.29607	0.310129	0.954668	0.339746	0.967752
Pjv1_00027041	129.072	-0.350475	0.352259	-0.994935	0.319768	0.999999		Pjv1_00025562	3129.96	0.0591641	0.134566	0.439666	0.660179	0.999855		Pjv1_00010677	14.3147	0.976193	0.773982	1.26126	0.207215	0.967752
Pjv1_00028124	1756.96	-0.112327	0.339196	-0.331156	0.740526	0.999999		Pjv1_00025563	13034.9	-0.04293	0.151546	-0.283281	0.776961	0.999855		Pjv1_00010678	284.382	-0.201873	0.225655	-0.894609	0.370996	0.967752
Pjv1_00028125	12979.2	0.0193897	0.343507	0.0564464	0.954986	0.999999		Pjv1_00025564	112.48	0.476887	0.46133	1.03372	0.301266	0.999855		Pjv1_00010680	1782.19	-0.113652	0.149505	-0.760184	0.447145	0.967752
Pjv1_00008258	2353.62	-0.0107638	0.215852	-0.0498665	0.960229	0.999999		Pjv1_00025565	281.345	-0.00887115	0.227536	-0.0389878	0.9689	0.999855		Pjv1_00010681	859.489	0.222359	0.296553	0.749813	0.453367	0.967752
Pjv1_00008259	56.534	0.147711	0.384218	0.384446	0.700648	0.999999		Pjv1_00025566	3027.84	-4.26534e-05	0.123288	-0.000345966	0.999724	0.999855		Pjv1_00010684	2254.2	-0.352275	0.195917	-1.79808	0.0721638	0.967752
Pjv1_00008261	139.763	-0.089167	0.579798	-0.15379	0.877776	0.999999		Pjv1_00027723	441.919	-0.182403	0.27781	-0.656574	0.511455	0.999855		Pjv1_00010689	224.532	-0.425352	0.227282	-1.87147	0.0612801	0.967752
Pjv1_00008262	275.442	0.116606	0.474755	0.245614	0.805981	0.999999		Pjv1_00027725	34.9409	-0.0535748	0.428201	-0.125116	0.900432	0.999855		Pjv1_00010693	3037.12	0.282986	0.230029	1.23022	0.218615	0.967752
Pjv1_00008263	1426.75	-0.205513	0.308655	-0.665835	0.505517	0.999999		Pjv1_00027761	6195.96	-0.0854049	0.176437	-0.484054	0.628348	0.999855		Pjv1_00010694	841.812	-0.136931	0.18293	-0.748545	0.454131	0.967752
Pjv1_00008264	173.167	0.104242	0.35235	0.295848	0.767346	0.999999		Pjv1_00027762	6.00916	-0.650805	1.26991	-0.51248	0.608315	0.999855		Pjv1_00028019	1685.67	0.208978	0.191013	1.09405	0.273931	0.967752
Pjv1_00008265	344.847	-0.132642	0.322186	-0.411695	0.680563	0.999999		Pjv1_00027763	567.524	0.163081	0.17797	0.916337	0.35949	0.999855		Pjv1_00027548	398.995	1.63953	1.02526	1.59913	0.109792	0.967752
Pjv1_00008266	429.864	-0.00928288	0.156777	-0.0592109	0.952784	0.999999		Pjv1_00027764	3769.37	-0.25425	0.196035	-1.29697	0.194643	0.999855		Pjv1_00027610	1184.2	-0.295357	0.155833	-1.89534	0.0580471	0.967752
Pjv1_00008267	4944.8	0.0234726	0.209874	0.111842	0.910949	0.999999		Pjv1_00027765	517.617	0.0422377	0.165715	0.254882	0.798814	0.999855		Pjv1_00027612	1.76986	-1.92433	2.61063	-0.737111	0.461055	0.967752
Pjv1_00008268	3064.26	-0.0747356	0.172064	-0.434348	0.664036	0.999999		Pjv1_00027766	1136.98	0.0761728	0.158974	0.479151	0.631831	0.999855		Pjv1_00027615	381.648	0.310286	0.256487	1.20975	0.226374	0.967752
Pjv1_00008269	92.5682	0.192911	0.797701	0.241833	0.808909	0.999999		Pjv1_00027767	36.0375	0.258732	0.620372	0.417059	0.676635	0.999855		Pjv1_00028338	2.40393	-3.54645	2.50167	-1.41763	0.156297	0.967752
Pjv1_00008270	440.536	0.145132	0.207834	0.698305	0.484987	0.999999		Pjv1_00027768	10379.3	0.0204573	0.109572	0.186701	0.851895	0.999855		Pjv1_00028282	41.4888	-0.501128	0.493918	-1.0146	0.310298	0.967752
Pjv1_00008271	1506.6	0.149313	0.309904	0.481803	0.629946	0.999999		Pjv1_00027769	570.133	-0.149769	0.196327	-0.762854	0.44555	0.999855		Pjv1_00028148	609.643	-0.409754	0.253905	-1.61381	0.106568	0.967752
Pjv1_00008272	10169.2	-0.0528902	0.171932	-0.307623	0.758369	0.999999		Pjv1_00027770	155.401	0.182777	0.279402	0.654171	0.513001	0.999855		Pjv1_00028151	166.801	0.241145	0.278303	0.866485	0.386224	0.967752
Pjv1_00008273	347.118	-0.409276	0.432903	-0.94542	0.344444	0.999999		Pjv1_00027771	418.962	-0.00465771	0.201781	-0.023083	0.981584	0.999855		Pjv1_00028152	35.4562	1.65221	0.851035	1.94141	0.052208	0.967752
Pjv1_00008274	2202.41	0.223343	0.23168	0.964012	0.33504	0.999999		Pjv1_00027772	2715.89	0.221431	0.194913	1.13605	0.255935	0.999855		Pjv1_00027793	101.627	-0.370576	0.279636	-1.32521	0.185103	0.967752
Pjv1_00008275	903.112	-0.161495	0.620158	-0.26041	0.794548	0.999999		Pjv1_00027773	163.763	0.209452	0.282838	0.740537	0.458974	0.999855		Pjv1_00027796	3127.83	-0.229332	0.238147	-0.962983	0.335556	0.967752
Pjv1_00008276	12127.4	-0.0743578	0.153103	-0.485672	0.6272	0.999999		Pjv1_00027774	64.4551	0.499124	0.475836	1.04894	0.294205	0.999855		Pjv1_00028313	10622.9	-0.334518	0.30874	-1.08349	0.278589	0.967752
Pjv1_00008277	4332.45	0.169086	0.314399	0.537805	0.590711	0.999999		Pjv1_00027775	130.76	-0.205002	0.299188	-0.685196	0.49322	0.999855		Pjv1_00025928	235.955	0.183533	0.23022	0.797205	0.425332	0.967752
Pjv1_00008278	1299.24	0.0514406	0.174031	0.295582	0.767549	0.999999		Pjv1_00027776	2101.02	-0.127389	0.161815	-0.787247	0.431137	0.999855		Pjv1_00012444	4140.13	-0.392104	0.246414	-1.59124	0.111556	0.967752
Pjv1_00008279	1935.06	0.0666992	0.141186	0.47242	0.636627	0.999999		Pjv1_00026998	918.94	0.213034	0.154981	1.37459	0.16926	0.999855		Pjv1_00012457	7.45432	2.03723	1.35883	1.49925	0.133808	0.967752
Pjv1_00008280	671.219	0.129134	0.206448	0.625504	0.531641	0.999999		Pjv1_00027004	3895.6	0.156096	0.212651	0.734048	0.46292	0.999855		Pjv1_00012458	6.24172	2.04171	1.67284	1.22051	0.222273	0.967752
Pjv1_00008281	10486.2	0.115246	0.297452	0.387444	0.698428	0.999999		Pjv1_00027005	601.074	-0.0291653	0.180595	-0.161496	0.871703	0.999855		Pjv1_00027056	1594.5	0.417173	0.252171	1.65432	0.0980616	0.967752
Pjv1_00008282	2199.04	-0.120095	0.117345	-1.02344	0.3061	0.999999		Pjv1_00027006	329.651	0.0796168	0.193786	0.410849	0.681183	0.999855		Pjv1_00027688	1100.8	-0.598633	0.310551	-1.92765	0.0538992	0.967752
Pjv1_00008283	1380.16	0.0717194	0.128519	0.558046	0.576813	0.999999		Pjv1_00027007	2906.07	-0.0940607	0.171955	-0.547007	0.584374	0.999855		Pjv1_00027689	91.1984	0.665404	0.552238	1.20492	0.228234	0.967752
Pjv1_00008284	2142.69	0.0829018	0.199851	0.414817	0.678276	0.999999		Pjv1_00027008	779.994	0.0709038	0.182296	0.388949	0.697314	0.999855		Pjv1_00027691	579.783	-0.367162	0.303884	-1.20823	0.226958	0.967752
Pjv1_00008285	2164.56	0.0526119	0.29784	0.176645	0.859787	0.999999		Pjv1_00027857	271.851	-0.371813	0.24003	-1.54902	0.121376	0.999855		Pjv1_00027692	416.344	-0.173924	0.226234	-0.768777	0.442025	0.967752
Pjv1_00008286	1462.81	-0.0291023	0.148211	-0.196357	0.844331	0.999999		Pjv1_00027858	1181.56	-0.119151	0.217378	-0.548127	0.583605	0.999855		Pjv1_00027695	5.95649	2.58372	1.37639	1.87718	0.0604934	0.967752
Pjv1_00008287	10.7337	-0.301853	0.759286	-0.397548	0.690963	0.999999		Pjv1_00027859	44.1047	0.371487	0.444702	0.835362	0.403514	0.999855		Pjv1_00027697	407.068	-0.264494	0.31329	-0.844247	0.398532	0.967752
Pjv1_00008289	1346.22	-0.177417	0.184241	-0.962959	0.335568	0.999999		Pjv1_00027860	2.2195	-2.88715	2.8424	-1.01574	0.309751	0.999855		Pjv1_00027698	3613.08	0.337744	0.218641	1.54474	0.122409	0.967752
Pjv1_00008290	1313.34	-0.140733	0.163684	-0.859785	0.389908	0.999999		Pjv1_00028474	56.3659	0.0739088	0.358178	0.206347	0.83652	0.999855		Pjv1_00027909	481.897	-0.321581	0.187926	-1.71121	0.0870415	0.967752
Pjv1_00008292	15926.1	-0.00164545	0.157595	-0.010441	0.991669	0.999999		Pjv1_00028364	183.484	-0.236707	0.213318	-1.10965	0.267152	0.999855		Pjv1_00027911	1411.86	0.133416	0.139027	0.959642	0.337236	0.967752
Pjv1_00008293	12724.2	-0.0806812	0.155291	-0.51955	0.603378	0.999999		Pjv1_00028365	414.604	-0.0394312	0.238249	-0.165504	0.868547	0.999855		Pjv1_00027912	24.4108	0.468163	0.535492	0.874267	0.381973	0.967752
Pjv1_00008294	120.376	-0.143373	0.307469	-0.466299	0.641001	0.999999		Pjv1_00028366	2096.94	0.106094	0.231746	0.457803	0.647094	0.999855		Pjv1_00027916	931.944	0.24887	0.256849	0.968935	0.332577	0.967752
Pjv1_00008295	94.8189	0.0653963	0.250459	0.261106	0.794011	0.999999		Pjv1_00028367	368.148	0.0386771	0.20773	0.186189	0.852296	0.999855		Pjv1_00027447	3.43849	3.03981	2.3639	1.28593	0.198468	0.967752
Pjv1_00008296	0.696177	-3.11146	3.7901	-0.820944	0.411678	0.999999		Pjv1_00028368	515.67	-0.0300123	0.224175	-0.133879	0.893498	0.999855		Pjv1_00028352	855.248	-0.291789	0.302138	-0.965746	0.334171	0.967752
Pjv1_00008297	212.478	-0.67216	0.275624	-2.43869	0.0147407	0.999999		Pjv1_00028369	3933.19	0.058258	0.146501	0.397662	0.690879	0.999855		Pjv1_00028353	320.056	-0.357252	0.366475	-0.974834	0.329643	0.967752
Pjv1_00008298	271.156	-0.213712	0.268213	-0.796802	0.425566	0.999999		Pjv1_00028370	797.531	0.24143	0.384135	0.628502	0.529675	0.999855		Pjv1_00028354	9318.84	-0.353721	0.254697	-1.38879	0.164896	0.967752
Pjv1_00008299	4869.92	-0.0790318	0.292331	-0.270351	0.786891	0.999999		Pjv1_00009429	2361	-0.174995	0.133845	-1.30744	0.191063	0.999855		Pjv1_00027274	211.189	-0.3316	0.381722	-0.868697	0.385013	0.967752
Pjv1_00008300	5379.14	-0.0146812	0.193661	-0.075809	0.939571	0.999999		Pjv1_00009431	152.201	-0.144042	0.230424	-0.625117	0.531894	0.999855		Pjv1_00027275	439.946	0.179162	0.25065	0.71479	0.474739	0.967752
Pjv1_00008301	90.2758	0.00876792	0.528439	0.0165921	0.986762	0.999999		Pjv1_00009432	490.746	0.0236071	0.268136	0.0880413	0.929844	0.999855		Pjv1_00027277	1222.3	-0.23994	0.243838	-0.984016	0.325108	0.967752
Pjv1_00008302	426.397	-0.155197	0.202948	-0.764713	0.444442	0.999999		Pjv1_00009433	1434.67	0.245526	0.27788	0.883569	0.376929	0.999855		Pjv1_00026395	68.7523	0.689854	0.393	1.75535	0.0791988	0.967752
Pjv1_00008303	385.516	-0.0680225	0.22958	-0.296291	0.767008	0.999999		Pjv1_00009435	1267.05	0.0647256	0.167316	0.386846	0.698871	0.999855		Pjv1_00026396	2553.9	-0.207839	0.167054	-1.24414	0.213446	0.967752
Pjv1_00008304	404.542	-0.110482	0.213191	-0.518231	0.604297	0.999999		Pjv1_00009437	1110.35	-0.0808257	0.17738	-0.455663	0.648632	0.999855		Pjv1_00001094	20.44	-0.807474	0.936941	-0.861819	0.388787	0.967752
Pjv1_00008305	1581.2	-0.0861791	0.218296	-0.394782	0.693004	0.999999		Pjv1_00009440	4915.58	-0.130054	0.16483	-0.789015	0.430103	0.999855		Pjv1_00001095	2336.34	-0.154416	0.176642	-0.874177	0.382022	0.967752
Pjv1_00008306	88.6591	0.0377704	0.590878	0.0639225	0.949032	0.999999		Pjv1_00009443	1067.05	-0.0142741	0.207596	-0.0687587	0.945182	0.999855		Pjv1_00001096	77.9063	0.579938	0.378891	1.53062	0.125864	0.967752
Pjv1_00008307	645.682	0.0506045	0.256676	0.197153	0.843708	0.999999		Pjv1_00009445	13835.4	-0.0557085	0.136676	-0.407595	0.683571	0.999855		Pjv1_00001097	194.958	0.326597	0.355854	0.917783	0.358732	0.967752
Pjv1_00008308	2155.71	0.0990161	0.25459	0.388924	0.697332	0.999999		Pjv1_00009446	787.299	0.0978304	0.29362	0.333187	0.738993	0.999855		Pjv1_00001099	1030.62	-0.151655	0.153874	-0.985583	0.324338	0.967752
Pjv1_00008309	1368.39	-0.0224514	0.198714	-0.112984	0.910044	0.999999		Pjv1_00009449	9432.59	-0.00565828	0.135457	-0.0417717	0.966681	0.999855		Pjv1_00001101	1600.76	-0.176053	0.142181	-1.23823	0.21563	0.967752
Pjv1_00008310	1711.79	0.0528917	0.214816	0.246218	0.805514	0.999999		Pjv1_00009450	58.3484	-0.135818	0.425269	-0.31937	0.749446	0.999855		Pjv1_00001103	7530.73	-0.152114	0.176511	-0.86178	0.388808	0.967752
Pjv1_00008311	606.245	0.0432241	0.203207	0.21271	0.831553	0.999999		Pjv1_00009452	1269.81	-0.19172	0.220436	-0.869729	0.384449	0.999855		Pjv1_00001106	329.714	0.196417	0.22757	0.863108	0.388078	0.967752
Pjv1_00008312	3604.83	-0.0576474	0.10771	-0.535209	0.592505	0.999999		Pjv1_00009453	47.4075	0.724141	0.658947	1.09894	0.271796	0.999855		Pjv1_00001123	2.08294	2.85203	3.12961	0.911302	0.362136	0.967752
Pjv1_00008313	2495.16	-0.0253438	0.16497	-0.153627	0.877904	0.999999		Pjv1_00026785	883.11	-0.110299	0.171621	-0.642692	0.520424	0.999855		Pjv1_00001126	4914.19	0.144182	0.135683	1.06264	0.287947	0.967752
Pjv1_00008314	37.8548	0.373581	0.510048	0.732442	0.463899	0.999999		Pjv1_00026791	946.49	0.0534101	0.186645	0.286159	0.774757	0.999855		Pjv1_00001128	7.57902	-1.13622	1.30978	-0.867489	0.385674	0.967752
Pjv1_00008315	412.041	0.0098652	0.188865	0.052234	0.958342	0.999999		Pjv1_00026792	157.189	-0.0122363	0.24404	-0.0501407	0.96001	0.999855		Pjv1_00001130	19.4571	1.00391	0.989276	1.01479	0.310207	0.967752
Pjv1_00008316	1173.73	-0.158174	0.678812	-0.233016	0.815749	0.999999		Pjv1_00026793	76.3194	0.0491398	0.305354	0.160927	0.872151	0.999855		Pjv1_00001131	7.84799	-1.5394	1.79774	-0.856295	0.391834	0.967752
Pjv1_00008317	569.198	0.160109	0.259431	0.617156	0.537132	0.999999		Pjv1_00026795	460.34	0.239128	0.187478	1.2755	0.202134	0.999855		Pjv1_00001135	284.867	0.197416	0.273156	0.722724	0.469849	0.967752
Pjv1_00008318	1455.91	-0.0408766	0.40471	-0.101002	0.919549	0.999999		Pjv1_00026796	171.997	0.206328	0.231601	0.890878	0.372995	0.999855		Pjv1_00001137	1054.04	-0.186923	0.177029	-1.05589	0.291019	0.967752
Pjv1_00008319	2489.13	0.0570194	0.289399	0.197027	0.843806	0.999999		Pjv1_00026797	223.832	0.0398374	0.247085	0.161229	0.871913	0.999855		Pjv1_00001148	1912.87	0.198825	0.187036	1.06303	0.287767	0.967752
Pjv1_00008320	569.61	0.262098	0.296703	0.883366	0.377038	0.999999		Pjv1_00026798	608.409	-0.0308374	0.146586	-0.21037	0.833379	0.999855		Pjv1_00001150	28168.1	0.237489	0.12464	1.9054	0.0567284	0.967752
Pjv1_00008321	4576.2	-0.0216508	0.144371	-0.149966	0.880791	0.999999		Pjv1_00026799	204.182	-0.329115	0.246906	-1.33295	0.182547	0.999855		Pjv1_00001151	3.18671	-1.72524	2.38741	-0.722641	0.469901	0.967752
Pjv1_00008322	11495.6	0.154335	0.282238	0.546825	0.584499	0.999999		Pjv1_00026800	3362.18	-0.0838017	0.152418	-0.549817	0.582445	0.999855		Pjv1_00001152	1655.93	0.200053	0.161201	1.24102	0.2146	0.967752
Pjv1_00008323	225.118	-0.0990254	0.295407	-0.335216	0.737462	0.999999		Pjv1_00026801	84.8385	0.0467035	0.366416	0.127461	0.898576	0.999855		Pjv1_00001157	4754.43	0.352469	0.230358	1.5301	0.125993	0.967752
Pjv1_00008324	4825.79	-0.00245488	0.263285	-0.00932404	0.992561	0.999999		Pjv1_00026802	612.548	-0.0926593	0.183026	-0.506264	0.612671	0.999855		Pjv1_00001159	4262.47	0.274278	0.278497	0.98485	0.324698	0.967752
Pjv1_00008325	3.32816	-1.67114	2.21928	-0.75301	0.451444	0.999999		Pjv1_00026803	246.205	-0.0878326	0.25871	-0.339502	0.734232	0.999855		Pjv1_00001160	277.835	0.291451	0.323383	0.901256	0.367452	0.967752
Pjv1_00008326	5225.11	0.0649575	0.382536	0.169807	0.865162	0.999999		Pjv1_00026804	214.401	-0.0646442	0.23497	-0.275117	0.783226	0.999855		Pjv1_00001162	29.57	-0.846053	0.494231	-1.71186	0.0869229	0.967752
[truncated: 28,403 more rows]
