# Supplementary material for: Nitrogen represses haustoria formation through abscisic acid in the parasitic plant Phtheirospermum japonicum
Source: Nat Commun. 2022 May 27;13:2976. doi: 10.1038/s41467-022-30550-x (PMC9142502; doi:10.1038/s41467-022-30550-x)
Supplement: Supplementary file 7 — Supplementary Data 4 [file 41467_2022_30550_MOESM7_ESM.xlsx]

## Sheet: Supplementary Table 4
Supplementary Table 4: BA infecting vs BA not infecting Deseq2 results. Wald statistical test.
0hpi								12hpi								24hpi
GeneID	baseMean	lo2FoldChane	lfcSE	stat	pvalue	padj		GeneID	baseMean	lo2FoldChane	lfcSE	stat	pvalue	padj		GeneID	baseMean	lo2FoldChane	lfcSE	stat	pvalue	padj
Pjv1_00027498	2290.46	3.65757	0.175919	20.7912	5.20093e-96	1.30689e-91		Pjv1_00024982	1885.83	5.55164	0.14468	38.3718	0	0		Pjv1_00018994	2870.3	9.02269	0.268976	33.5446	1.07808e-246	2.42461e-242
Pjv1_00009426	893.398	1.70815	0.134204	12.728	4.13392e-37	5.19386e-33		Pjv1_00006230	678.213	5.18326	0.195472	26.5167	6.22548e-155	6.71387e-151		Pjv1_00001111	1562.7	8.64502	0.317978	27.1875	9.12615e-163	1.02624e-158
Pjv1_00028420	1372.13	2.20854	0.181737	12.1524	5.56816e-34	4.66389e-30		Pjv1_00018995	1348.68	8.15596	0.339926	23.9933	3.2655e-127	2.34778e-123		Pjv1_00006230	1455.85	6.30431	0.238452	26.4384	4.95624e-154	3.71553e-150
Pjv1_00003888	1168.57	1.54789	0.131454	11.7751	5.24561e-32	3.29529e-28		Pjv1_00018994	1585.04	9.47396	0.403687	23.4685	8.54912e-122	4.6099e-118		Pjv1_00024982	2391.75	4.50383	0.175696	25.6342	6.34417e-145	3.56701e-141
Pjv1_00022568	124.948	3.30554	0.31752	10.4105	2.22122e-25	1.1163e-21		Pjv1_00027548	2025.41	2.7556	0.133943	20.573	4.7922e-94	2.06726e-90		Pjv1_00023169	1143.57	8.97544	0.406429	22.0837	4.53667e-108	2.0406e-104
Pjv1_00020050	1296.73	1.61614	0.158113	10.2214	1.59037e-24	6.66047e-21		Pjv1_00027335	713.775	2.90381	0.152827	19.0006	1.68517e-80	6.0579e-77		Pjv1_00006915	387.662	6.75016	0.365786	18.4539	4.8552e-76	1.81989e-72
Pjv1_00009287	518.643	2.09497	0.206251	10.1574	3.07208e-24	1.10279e-20		Pjv1_00022295	620.377	2.74145	0.148034	18.519	1.45018e-76	4.46842e-73		Pjv1_00022295	713.214	2.75192	0.15183	18.125	2.02431e-73	6.50382e-70
Pjv1_00001970	791.359	1.77754	0.181462	9.79563	1.17559e-22	3.69254e-19		Pjv1_00022300	787.345	2.96631	0.171596	17.2865	5.94189e-67	1.60201e-63		Pjv1_00007674	254.836	5.42287	0.30381	17.8495	2.91396e-71	8.19186e-68
Pjv1_00011467	410.693	1.86329	0.195309	9.54024	1.42507e-21	3.9788e-18		Pjv1_00010094	13780.9	2.09107	0.127038	16.4602	7.08764e-61	1.69859e-57		Pjv1_00015555	725.34	4.15489	0.2347	17.703	3.97716e-70	9.93849e-67
Pjv1_00015722	115.979	2.83035	0.29979	9.44109	3.68935e-21	9.27061e-18		Pjv1_00006203	1780.32	1.70205	0.10772	15.8006	3.07953e-56	6.64223e-53		Pjv1_00018995	4341.58	8.87124	0.510263	17.3856	1.06018e-67	2.38434e-64
Pjv1_00011253	2336.61	1.37924	0.149554	9.22237	2.9061e-20	6.63859e-17		Pjv1_00015555	499.58	3.28286	0.210927	15.5639	1.28011e-54	2.51006e-51		Pjv1_00003603	318.357	7.12072	0.421318	16.9011	4.41917e-64	9.03519e-61
Pjv1_00016056	420.398	1.52771	0.168337	9.0753	1.13364e-19	2.37384e-16		Pjv1_00012255	185.057	5.35942	0.349774	15.3225	5.40906e-53	9.63664e-50		Pjv1_00016956	3868.1	2.79456	0.171275	16.3162	7.56453e-60	1.41772e-56
Pjv1_00028845	1036.6	1.69623	0.189418	8.95496	3.39844e-19	6.56892e-16		Pjv1_00022658	1536.24	2.4308	0.15869	15.3179	5.80816e-53	9.63664e-50		Pjv1_00029023	223.242	6.1629	0.379055	16.2586	1.94111e-59	3.35812e-56
Pjv1_00022992	1366.86	1.27782	0.147515	8.6623	4.62356e-18	8.29863e-15		Pjv1_00001429	439.628	2.87249	0.188967	15.2011	3.47933e-52	5.3604e-49		Pjv1_00022658	2064.96	2.3901	0.152649	15.6575	2.95231e-55	4.74268e-52
Pjv1_00021031	441.511	1.87269	0.221251	8.4641	2.58132e-17	4.32423e-14		Pjv1_00008808	203.483	4.70929	0.355424	13.2498	4.52467e-40	6.50617e-37		Pjv1_00001429	588.616	3.96934	0.257985	15.3859	2.03455e-53	3.05048e-50
Pjv1_00028673	2682.11	1.39775	0.167368	8.3514	6.74567e-17	1.05941e-13		Pjv1_00017933	161.654	4.01806	0.306065	13.1282	2.27109e-39	3.06157e-36		Pjv1_00019791	213.831	5.76032	0.380412	15.1423	8.51543e-52	1.19695e-48
Pjv1_00015723	193.88	3.12149	0.390268	7.99833	1.26117e-15	1.86416e-12		Pjv1_00025317	874.052	1.78559	0.136675	13.0646	5.24865e-39	6.65931e-36		Pjv1_00022300	1419.06	3.01614	0.201678	14.9552	1.44088e-50	1.87466e-47
Pjv1_00029775	848.344	1.86245	0.235087	7.92239	2.32993e-15	3.25259e-12		Pjv1_00007674	166.391	6.05918	0.465425	13.0186	9.59119e-39	1.14929e-35		Pjv1_00006231	19668.5	2.00587	0.13415	14.9525	1.5004e-50	1.87466e-47
Pjv1_00028446	314.777	1.54982	0.201676	7.68468	1.53377e-14	2.02845e-11		Pjv1_00017288	187.83	4.50778	0.346973	12.9917	1.3632e-38	1.54752e-35		Pjv1_00019325	204.036	5.45168	0.368735	14.7848	1.83552e-49	2.17268e-46
Pjv1_00026507	521.701	1.72566	0.226949	7.60376	2.8764e-14	3.61391e-11		Pjv1_00003603	132.431	5.89142	0.472644	12.4648	1.16151e-35	1.25263e-32		Pjv1_00017288	243.076	3.75059	0.261435	14.3462	1.12612e-46	1.26632e-43
Pjv1_00022994	500.601	1.06977	0.140864	7.59431	3.09431e-14	3.70256e-11		Pjv1_00016365	136.244	4.76047	0.38275	12.4375	1.63492e-35	1.67922e-32		Pjv1_00020660	197.808	3.09254	0.219421	14.0941	4.12913e-45	4.4221e-42
Pjv1_00011773	2008.84	1.17633	0.156789	7.50261	6.25572e-14	7.14516e-11		Pjv1_00021591	865.321	1.89633	0.157894	12.0102	3.14219e-33	3.08063e-30		Pjv1_00025317	974.84	2.03323	0.154479	13.1618	1.45496e-39	1.48737e-36
Pjv1_00009926	59.578	4.25732	0.583222	7.29966	2.88495e-13	3.06011e-10		Pjv1_00003513	115.906	4.57458	0.382177	11.9698	5.11625e-33	4.79793e-30		Pjv1_00016365	154.589	5.39518	0.410169	13.1535	1.6238e-39	1.5878e-36
Pjv1_00021422	3065.98	0.822977	0.112769	7.29791	2.92275e-13	3.06011e-10		Pjv1_00002223	9532.96	1.26343	0.105656	11.958	5.89921e-33	5.30167e-30		Pjv1_00028250	618.864	3.44472	0.262877	13.1039	3.12623e-39	2.92954e-36
Pjv1_00018570	440.304	1.68986	0.243048	6.95278	3.58152e-12	3.59986e-09		Pjv1_00017935	1496.92	1.28253	0.10974	11.687	1.48484e-31	1.28106e-28		Pjv1_00026663	270.388	8.11721	0.626792	12.9504	2.33695e-38	2.10232e-35
Pjv1_00012120	1505.82	0.79884	0.122818	6.50426	7.80753e-11	7.54568e-08		Pjv1_00019792	572.108	1.86927	0.162797	11.4822	1.62119e-30	1.3449e-27		Pjv1_00008838	157.603	3.31348	0.256271	12.9296	3.06307e-38	2.64956e-35
Pjv1_00027878	1046.16	0.757079	0.120655	6.27475	3.50205e-10	3.25924e-07		Pjv1_00016159	231.599	2.81403	0.246184	11.4306	2.94074e-30	2.34922e-27		Pjv1_00006203	1906.02	2.06216	0.160958	12.8118	1.40817e-37	1.17295e-34
Pjv1_00016353	979.939	0.99116	0.163901	6.04731	1.47283e-09	1.32176e-06		Pjv1_00022821	310.302	2.54779	0.223864	11.381	5.20271e-30	4.00776e-27		Pjv1_00016159	332.217	4.15474	0.324418	12.8067	1.50349e-37	1.20763e-34
Pjv1_00018510	607.515	0.892937	0.14786	6.03905	1.55021e-09	1.34323e-06		Pjv1_00019791	127.487	3.77717	0.344065	10.9781	4.87283e-28	3.62421e-25		Pjv1_00001060	199.256	3.96099	0.315445	12.5568	3.64634e-36	2.8278e-33
Pjv1_00013479	214.093	1.8206	0.302989	6.00879	1.86908e-09	1.51504e-06		Pjv1_00024099	136.517	3.45693	0.323692	10.6797	1.267e-26	9.10933e-24		Pjv1_00004280	116.643	5.87963	0.487848	12.0522	1.88875e-33	1.41593e-30
Pjv1_00015045	124.373	2.14759	0.357143	6.01325	1.81835e-09	1.51504e-06		Pjv1_00003940	2259.5	4.34449	0.407841	10.6524	1.69912e-26	1.18221e-23		Pjv1_00018498	595.328	2.16958	0.18315	11.8459	2.25872e-32	1.63866e-29
Pjv1_00014149	185.774	1.5229	0.255921	5.95066	2.67064e-09	2.09712e-06		Pjv1_00001918	786.947	1.6952	0.159767	10.6105	2.66429e-26	1.79581e-23		Pjv1_00021591	1224.9	2.16566	0.185236	11.6913	1.41177e-31	9.92206e-29
Pjv1_00020604	574.152	0.909719	0.159556	5.70155	1.18721e-08	9.04009e-06		Pjv1_00014631	260.217	2.72471	0.261515	10.4189	2.03194e-25	1.32809e-22		Pjv1_00000506	571.69	1.81481	0.155988	11.6343	2.75928e-31	1.88049e-28
Pjv1_00009464	948.219	1.03303	0.183842	5.61912	1.91935e-08	1.41851e-05		Pjv1_00001276	5346.87	0.924927	0.0906956	10.1981	2.0211e-24	1.28215e-21		Pjv1_00001869	210.169	3.09629	0.266527	11.6172	3.37038e-31	2.2294e-28
Pjv1_00011466	829.241	1.13786	0.212704	5.34949	8.82024e-08	6.33243e-05		Pjv1_00001077	4547.35	1.35886	0.133726	10.1615	2.94501e-24	1.81488e-21		Pjv1_00001181	237.49	8.19426	0.721795	11.3526	7.1976e-30	4.62497e-27
Pjv1_00012488	1365.19	1.13695	0.216165	5.25961	1.44359e-07	0.000100762		Pjv1_00017781	153.369	2.76947	0.276686	10.0094	1.38538e-23	8.30035e-21		Pjv1_00020904	2617.89	1.19395	0.108584	10.9957	4.00976e-28	2.50499e-25
Pjv1_00010396	13.4631	7.20824	1.37441	5.24462	1.56603e-07	0.000106354		Pjv1_00008879	226.127	3.28147	0.331545	9.89751	4.26773e-23	2.48786e-20		Pjv1_00029825	105.331	4.63047	0.429853	10.7722	4.6566e-27	2.83046e-24
Pjv1_00002261	417.216	1.44554	0.276593	5.22623	1.73005e-07	0.000114402		Pjv1_00020517	1074.42	1.17498	0.119554	9.82799	8.53035e-23	4.84187e-20		Pjv1_00003687	185.909	8.15823	0.75821	10.7599	5.32491e-27	3.15151e-24
Pjv1_00019736	1251.19	0.707249	0.135547	5.21775	1.81108e-07	0.000116689		Pjv1_00023496	631.61	1.87657	0.191339	9.80757	1.04457e-22	5.77702e-20		Pjv1_00014334	107.893	4.52679	0.424731	10.658	1.59999e-26	9.2266e-24
Pjv1_00027322	54.3831	1.99931	0.385755	5.18286	2.18515e-07	0.000137271		Pjv1_00009800	279.985	1.74504	0.182856	9.54324	1.38433e-21	7.46467e-19		Pjv1_00019792	644.553	2.25552	0.212193	10.6296	2.17144e-26	1.22089e-23
Pjv1_00011846	1135.31	0.972091	0.188753	5.15007	2.60383e-07	0.000159583		Pjv1_00020904	2023.54	0.980823	0.103441	9.48192	2.49639e-21	1.31328e-18		Pjv1_00011546	162.337	2.56964	0.243481	10.5537	4.88209e-26	2.678e-23
Pjv1_00027154	3963.78	0.788319	0.155784	5.06033	4.18537e-07	0.000249671		Pjv1_00027790	693.817	1.26782	0.136564	9.28369	1.63712e-20	8.40737e-18		Pjv1_00007365	85.9004	4.74346	0.451334	10.5099	7.78035e-26	4.16619e-23
Pjv1_00010364	83.7643	1.66095	0.328485	5.0564	4.27246e-07	0.000249671		Pjv1_00004698	538.457	2.10241	0.226837	9.26839	1.88968e-20	9.47874e-18		Pjv1_00005946	355.553	2.24224	0.217931	10.2888	7.91736e-25	4.14096e-22
Pjv1_00017043	1599.19	0.543107	0.112771	4.81601	1.46454e-06	0.000836385		Pjv1_00004970	484.888	1.90669	0.205919	9.25942	2.05555e-20	1.00764e-17		Pjv1_00014486	77.3762	4.37799	0.425926	10.2788	8.78587e-25	4.49078e-22
Pjv1_00008368	1087.42	0.547615	0.115587	4.73768	2.16181e-06	0.00120715		Pjv1_00018052	875.217	1.15629	0.125853	9.18763	4.01583e-20	1.92483e-17		Pjv1_00021574	653.602	2.52955	0.246528	10.2607	1.05958e-24	5.29553e-22
Pjv1_00009573	1565.26	0.827858	0.181286	4.56659	4.9573e-06	0.00270798		Pjv1_00011089	198.282	2.02474	0.220653	9.17614	4.46811e-20	2.09506e-17		Pjv1_00011688	177.298	2.75634	0.275657	9.99916	1.53702e-23	7.5147e-21
Pjv1_00023595	1050.25	0.545005	0.120084	4.53853	5.66476e-06	0.0030286		Pjv1_00001060	122.564	2.86749	0.31434	9.12226	7.35704e-20	3.37626e-17		Pjv1_00014303	2473.35	1.17873	0.118144	9.97704	1.92121e-23	9.19319e-21
Pjv1_00003482	2255.93	0.64438	0.142606	4.5186	6.22508e-06	0.00325883		Pjv1_00028850	375.395	1.48489	0.162879	9.11651	7.75803e-20	3.4861e-17		Pjv1_00001918	685.547	2.24399	0.224963	9.97493	1.96249e-23	9.19507e-21
Pjv1_00008579	425.643	0.649385	0.147928	4.38987	1.13419e-05	0.00581629		Pjv1_00029023	74.4675	3.65692	0.405254	9.02378	1.81702e-19	7.97509e-17		Pjv1_00016731	310.813	1.79224	0.18131	9.88495	4.8382e-23	2.22064e-20
Pjv1_00012108	989.707	0.571114	0.134271	4.25345	2.10498e-05	0.0105788		Pjv1_00018498	577.222	1.49263	0.165445	9.02189	1.84874e-19	7.97509e-17		Pjv1_00001993	123.56	4.2288	0.428612	9.86627	5.8294e-23	2.62207e-20
Pjv1_00024027	3888.86	0.737319	0.173865	4.24076	2.22761e-05	0.0109756		Pjv1_00004636	1316.07	1.10557	0.123457	8.95511	3.39384e-19	1.43533e-16		Pjv1_00004580	383.775	1.80408	0.184918	9.75609	1.73716e-22	7.66053e-20
Pjv1_00001801	43.0329	1.90102	0.450466	4.22012	2.44173e-05	0.0117992		Pjv1_00007167	241.775	1.71279	0.192278	8.9079	5.20093e-19	2.15728e-16		Pjv1_00010901	2600.45	1.1811	0.122206	9.66483	4.25321e-22	1.83951e-19
Pjv1_00014128	36.0295	-2.66078	0.634111	-4.19609	2.71563e-05	0.0128752		Pjv1_00004280	57.9167	4.11226	0.46351	8.87201	7.18346e-19	2.9234e-16		Pjv1_00022821	368.105	2.39873	0.248427	9.65565	4.65193e-22	1.974e-19
Pjv1_00020021	373.364	0.87792	0.2113	4.15485	3.25503e-05	0.0151467		Pjv1_00014334	118.138	3.09125	0.351462	8.79541	1.42527e-18	5.69291e-16		Pjv1_00019976	1409.51	1.4074	0.145996	9.63998	5.41971e-22	2.25721e-19
Pjv1_00014015	942.425	0.690101	0.166652	4.14098	3.45823e-05	0.0157997		Pjv1_00029897	333.162	1.56098	0.180614	8.64263	5.4932e-18	2.15423e-15		Pjv1_00027335	1351.97	4.44216	0.461305	9.62956	5.99878e-22	2.45296e-19
Pjv1_00022852	825.729	0.586311	0.143211	4.09403	4.23936e-05	0.0190226		Pjv1_00021574	380.41	1.56309	0.18286	8.54799	1.25246e-17	4.824e-15		Pjv1_00009709	4837.53	-1.07114	0.112109	-9.55444	1.24252e-21	4.99004e-19
Pjv1_00011529	6.49871	6.14996	1.54057	3.99199	6.55212e-05	0.0288845		Pjv1_00015917	1610.31	1.14418	0.134039	8.53623	1.38678e-17	5.24762e-15		Pjv1_00010517	925.577	1.48286	0.155405	9.54194	1.4018e-21	5.53094e-19
Pjv1_00004039	27.9378	2.86227	0.731094	3.91505	9.03851e-05	0.0391586		Pjv1_00010087	3124.52	-1.11223	0.131926	-8.43071	3.43562e-17	1.27764e-14		Pjv1_00021610	143.557	3.18463	0.338743	9.4013	5.38935e-21	2.08977e-18
Pjv1_00020325	240.182	1.09366	0.281668	3.88278	0.000103271	0.0439828		Pjv1_00023169	417.079	9.07822	1.11046	8.17519	2.95396e-16	1.0799e-13		Pjv1_00001241	1015.71	1.61432	0.173733	9.29195	1.51489e-20	5.77455e-18
Pjv1_00000227	43.1656	1.56204	0.405842	3.84888	0.00011866	0.0496947		Pjv1_00019325	50.0844	5.031	0.616451	8.16122	3.31649e-16	1.19222e-13		Pjv1_00003625	65.6626	3.86292	0.41652	9.27427	1.78833e-20	6.70326e-18
Pjv1_00025392	1385.74	1.00678	0.26476	3.80261	0.000143181	0.0589813		Pjv1_00004310	189.347	2.2719	0.280539	8.09836	5.57054e-16	1.96969e-13		Pjv1_00012255	347.353	7.69949	0.840122	9.16472	4.96739e-20	1.83142e-17
Pjv1_00011955	2329.21	0.538272	0.141835	3.79505	0.000147617	0.0598275		Pjv1_00008820	3358.42	-0.8065	0.100048	-8.06116	7.55724e-16	2.62907e-13		Pjv1_00028033	4558.09	0.998101	0.109349	9.12763	7.00136e-20	2.53969e-17
Pjv1_00004233	162.168	1.90089	0.50185	3.78775	0.000152016	0.0606326		Pjv1_00011688	137.091	2.14775	0.266501	8.05908	7.68735e-16	2.63188e-13		Pjv1_00008539	60.0218	4.78758	0.524948	9.12009	7.50612e-20	2.67957e-17
Pjv1_00020631	943.443	0.766597	0.204512	3.74842	0.00017795	0.0698677		Pjv1_00001970	595.142	1.15023	0.14285	8.05201	8.14445e-16	2.70258e-13		Pjv1_00011089	216.828	2.90959	0.323483	8.99457	2.37158e-19	8.33389e-17
Pjv1_00022853	551.624	0.629865	0.170688	3.69015	0.000224119	0.0866409		Pjv1_00003687	49.4151	4.32018	0.536434	8.05351	8.04504e-16	2.70258e-13		Pjv1_00008730	400.935	1.50265	0.167636	8.96377	3.13765e-19	1.08563e-16
Pjv1_00009222	8089.54	0.569757	0.154917	3.67781	0.000235241	0.0895626		Pjv1_00006231	12301.3	2.22351	0.276335	8.04643	8.52474e-16	2.78591e-13		Pjv1_00006974	380.48	1.89826	0.21317	8.90492	5.34262e-19	1.82054e-16
Pjv1_00007582	1647.37	0.992912	0.270959	3.66443	0.000247889	0.0929695		Pjv1_00024963	283.42	1.6416	0.204637	8.02203	1.0401e-15	3.34836e-13		Pjv1_00026718	374.676	2.71175	0.305888	8.86517	7.63843e-19	2.564e-16
Pjv1_00021219	316.592	0.701951	0.19372	3.62354	0.000290598	0.107385		Pjv1_00025946	1802.18	1.12827	0.140912	8.00694	1.17599e-15	3.73015e-13		Pjv1_00019664	2016.57	1.46387	0.166947	8.76848	1.81101e-18	5.98964e-16
Pjv1_00026920	1001.76	-0.555443	0.154889	-3.58608	0.00033569	0.12225		Pjv1_00028837	159.928	1.81257	0.22988	7.88487	3.14859e-15	9.8423e-13		Pjv1_00001383	133.781	4.34159	0.495976	8.75362	2.06619e-18	6.73459e-16
Pjv1_00001300	846.185	0.471229	0.131644	3.57957	0.000344158	0.123543		Pjv1_00000545	68.1669	3.89702	0.506183	7.69883	1.37318e-14	4.23116e-12		Pjv1_00025757	497.705	1.82909	0.211904	8.63166	6.04673e-18	1.94273e-15
Pjv1_00008059	929.496	0.5608	0.15958	3.51422	0.000441045	0.156093		Pjv1_00001243	57.4654	3.39419	0.44239	7.67241	1.68795e-14	5.12779e-12		Pjv1_00029931	338.926	1.45735	0.170488	8.54814	1.25093e-17	3.96245e-15
Pjv1_00012702	1030.21	0.537478	0.157785	3.40639	0.000658288	0.228649		Pjv1_00017421	50.5796	3.91697	0.514406	7.61454	2.64631e-14	7.92752e-12		Pjv1_00012537	2802.52	0.829939	0.0972194	8.53676	1.3804e-17	4.31184e-15
Pjv1_00018696	943.869	0.625038	0.183623	3.40392	0.000664253	0.228649		Pjv1_00019664	1698.8	1.05363	0.138873	7.58702	3.27344e-14	9.67188e-12		Pjv1_00017781	156.86	3.57095	0.420017	8.50191	1.865e-17	5.74572e-15
Pjv1_00026063	174.377	1.01564	0.303623	3.34508	0.000822593	0.279326		Pjv1_00026663	80.7205	8.02152	1.05807	7.58124	3.42265e-14	9.9761e-12		Pjv1_00016655	308.423	1.62385	0.192317	8.44364	3.07604e-17	9.34865e-15
Pjv1_00015883	1318.66	0.602087	0.181782	3.31214	0.000925837	0.310192		Pjv1_00004559	1795.51	0.95372	0.125895	7.57551	3.57715e-14	1.02874e-11		Pjv1_00000867	1056.31	1.1042	0.131231	8.41415	3.95737e-17	1.18668e-14
Pjv1_00003232	201.811	0.838692	0.255644	3.2807	0.00103549	0.337921		Pjv1_00021976	435.757	1.33416	0.176476	7.56002	4.03007e-14	1.14375e-11		Pjv1_00018570	345.341	1.62264	0.194018	8.36334	6.09665e-17	1.80413e-14
Pjv1_00026564	1010.04	-0.490944	0.149599	-3.28173	0.00103173	0.337921		Pjv1_00013484	2154.92	0.847418	0.112339	7.5434	4.57867e-14	1.28256e-11		Pjv1_00027432	60.459	3.18087	0.382324	8.31981	8.81029e-17	2.57329e-14
Pjv1_00000960	17.2975	2.26218	0.693762	3.26074	0.0011112	0.357978		Pjv1_00019239	976.281	3.11468	0.413935	7.52457	5.28938e-14	1.46265e-11		Pjv1_00021976	522.728	1.19351	0.14366	8.30794	9.73805e-17	2.8078e-14
Pjv1_00013878	52.7936	1.42461	0.438068	3.25203	0.00114582	0.364459		Pjv1_00004580	291.204	1.36572	0.182877	7.468	8.142e-14	2.22297e-11		Pjv1_00013484	2621.73	1.08239	0.130667	8.28358	1.19528e-16	3.40276e-14
Pjv1_00029786	418.948	1.88798	0.582155	3.24308	0.00118243	0.371401		Pjv1_00009709	3830.04	-1.14877	0.154275	-7.44624	9.60358e-14	2.58925e-11		Pjv1_00001578	68.626	3.72335	0.450958	8.25653	1.49971e-16	4.21607e-14
Pjv1_00020630	1484.39	0.410867	0.127122	3.23207	0.00122897	0.381255		Pjv1_00000813	324.227	-1.80578	0.246388	-7.32902	2.31839e-13	6.1735e-11		Pjv1_00002717	52.5796	4.70821	0.570943	8.24636	1.6329e-16	4.5338e-14
Pjv1_00006265	1650.39	-0.358906	0.11149	-3.21917	0.00128563	0.393968		Pjv1_00008197	991.795	0.954498	0.130359	7.3221	2.44128e-13	6.42147e-11		Pjv1_00003560	91.8927	3.02696	0.367786	8.23023	1.86858e-16	5.12492e-14
Pjv1_00023029	13.3453	2.52279	0.794238	3.17636	0.00149135	0.451502		Pjv1_00016181	370.209	-1.25946	0.172649	-7.29492	2.98846e-13	7.76604e-11		Pjv1_00012791	563.941	1.33274	0.162201	8.21658	2.0939e-16	5.6737e-14
Pjv1_00008484	4593.35	0.351526	0.110823	3.17196	0.00151412	0.452939		Pjv1_00001993	127.933	2.8311	0.388214	7.29264	3.03932e-13	7.80419e-11		Pjv1_00022972	50.582	5.24135	0.642589	8.15662	3.44539e-16	9.22463e-14
Pjv1_00007698	3.96031	-5.42421	1.71284	-3.1668	0.00154126	0.455631		Pjv1_00028763	139.426	2.13175	0.292755	7.28169	3.29665e-13	8.36534e-11		Pjv1_00029897	403.452	1.81665	0.2235	8.12819	4.35761e-16	1.15297e-13
Pjv1_00014014	1408.2	0.512267	0.162568	3.15108	0.00162667	0.47529		Pjv1_00026910	168.725	2.43741	0.334808	7.28	3.33816e-13	8.37218e-11		Pjv1_00019073	523	1.33685	0.165163	8.0941	5.76884e-16	1.50862e-13
Pjv1_00012118	1087.59	0.465699	0.148139	3.14366	0.00166851	0.476437		Pjv1_00001968	4058.83	1.01165	0.139002	7.27791	3.3904e-13	8.40547e-11		Pjv1_00006405	264.774	1.83361	0.229517	7.989	1.36034e-15	3.51656e-13
Pjv1_00026921	1421.34	-0.514257	0.163487	-3.14556	0.0016577	0.476437		Pjv1_00014486	59.3667	2.97148	0.41063	7.23639	4.60802e-13	1.12944e-10		Pjv1_00019288	1921.18	0.894746	0.113161	7.90685	2.63983e-15	6.74655e-13
Pjv1_00002214	409.472	0.680594	0.217026	3.13601	0.00171266	0.483548		Pjv1_00027406	235.076	1.8639	0.25883	7.20124	5.96679e-13	1.44604e-10		Pjv1_00012458	99.0324	3.02267	0.383752	7.87661	3.36377e-15	8.50014e-13
Pjv1_00008518	7.02721	4.33258	1.38774	3.12205	0.00179599	0.501441		Pjv1_00008175	7388.27	0.596777	0.0832857	7.16542	7.75494e-13	1.83809e-10		Pjv1_00017935	2125.06	1.35314	0.172307	7.85306	4.05993e-15	1.01453e-12
Pjv1_00006130	32.5076	-1.4227	0.456395	-3.11726	0.00182543	0.50406		Pjv1_00022472	24632.1	0.834218	0.116421	7.16554	7.74831e-13	1.83809e-10		Pjv1_00028839	179.102	2.67636	0.342097	7.82341	5.14125e-15	1.27062e-12
Pjv1_00023801	95.7284	1.05277	0.339278	3.10296	0.00191598	0.523313		Pjv1_00014382	888.558	1.4503	0.202496	7.16212	7.94362e-13	1.86235e-10		Pjv1_00008808	335.194	5.61784	0.718627	7.81746	5.39011e-15	1.31765e-12
Pjv1_00008529	1078.29	0.471469	0.152123	3.09927	0.00193998	0.52417		Pjv1_00008261	364.758	-1.22096	0.171193	-7.13207	9.88688e-13	2.26582e-10		Pjv1_00008142	72.1528	3.58676	0.46023	7.7934	6.52282e-15	1.5774e-12
Pjv1_00027816	3.87394	-5.3893	1.74382	-3.09051	0.00199812	0.529014		Pjv1_00008730	302.311	1.81107	0.253934	7.13205	9.88872e-13	2.26582e-10		Pjv1_00026155	66.9072	3.22787	0.414346	7.79026	6.68706e-15	1.59992e-12
Pjv1_00008987	29.1535	-2.22826	0.721066	-3.09023	0.00200001	0.529014		Pjv1_00008838	108.516	2.4019	0.336835	7.13079	9.97976e-13	2.26582e-10		Pjv1_00024247	232.109	1.92806	0.248885	7.7468	9.42343e-15	2.23087e-12
Pjv1_00009208	989.634	0.394075	0.127842	3.08253	0.00205251	0.531707		Pjv1_00005570	4271.48	-0.639213	0.0899414	-7.10699	1.18599e-12	2.66466e-10		Pjv1_00016360	189.371	1.57471	0.203636	7.73295	1.05082e-14	2.46177e-12
Pjv1_00015985	13.6222	2.15876	0.699677	3.08537	0.00203301	0.531707		Pjv1_00028551	436.517	1.46246	0.206313	7.08853	1.35541e-12	3.0139e-10		Pjv1_00027790	759.853	1.11216	0.145842	7.6258	2.4253e-14	5.62321e-12
Pjv1_00001496	28.6299	1.46726	0.477126	3.07521	0.00210354	0.539365		Pjv1_00007482	3232.52	0.908169	0.128847	7.04842	1.80967e-12	3.98293e-10		Pjv1_00016278	993.853	1.54787	0.203603	7.6024	2.90694e-14	6.67112e-12
Pjv1_00002452	4428.7	-0.292804	0.0954092	-3.06893	0.00214826	0.539814		Pjv1_00003989	1144.9	0.752425	0.10735	7.00907	2.39915e-12	5.22699e-10		Pjv1_00006470	1187.38	0.909658	0.120274	7.5632	3.93287e-14	8.93436e-12
Pjv1_00019230	309.96	-0.523506	0.170529	-3.06989	0.0021414	0.539814		Pjv1_00006915	40.1267	4.8129	0.688815	6.98722	2.80395e-12	6.04785e-10		Pjv1_00000513	90.0897	2.80503	0.372661	7.52702	5.19099e-14	1.16745e-11
Pjv1_00028844	294.028	1.16557	0.382533	3.04697	0.00231157	0.5751		Pjv1_00026155	43.6306	3.37514	0.483798	6.97635	3.02938e-12	6.46938e-10		Pjv1_00014631	256.245	2.99138	0.400651	7.4663	8.24784e-14	1.83483e-11
Pjv1_00018004	892.095	0.620676	0.204427	3.03617	0.00239602	0.586145		Pjv1_00007463	4292.08	0.858732	0.123312	6.9639	3.30973e-12	6.99879e-10		Pjv1_00003989	1333.02	1.1337	0.151865	7.46513	8.32158e-14	1.83483e-11
Pjv1_00015651	33.2336	1.71164	0.564444	3.03243	0.00242594	0.586145		Pjv1_00011273	2992.25	0.805549	0.115767	6.95834	3.44307e-12	7.21007e-10		Pjv1_00028850	531.078	1.7838	0.24014	7.42816	1.10116e-13	2.40437e-11
Pjv1_00022491	661.1	0.409955	0.135132	3.03374	0.00241542	0.586145		Pjv1_00025395	679.865	0.859575	0.124107	6.92606	4.32731e-12	8.9746e-10		Pjv1_00018491	397.809	1.23115	0.167538	7.34848	2.0047e-13	4.33516e-11
Pjv1_00005230	283.499	0.743456	0.246192	3.01982	0.00252921	0.593964		Pjv1_00011284	834.4	1.18102	0.170618	6.922	4.45312e-12	9.11064e-10		Pjv1_00009278	956.956	0.899069	0.122615	7.33244	2.25998e-13	4.84066e-11
Pjv1_00012203	262.67	0.581308	0.192262	3.02352	0.00249855	0.593964		Pjv1_00018570	218.838	1.43677	0.207589	6.92123	4.47739e-12	9.11064e-10		Pjv1_00014093	415.702	1.05725	0.145614	7.26066	3.85215e-13	8.1731e-11
Pjv1_00008443	3839.26	0.417225	0.138111	3.02093	0.00252001	0.593964		Pjv1_00008142	56.5412	2.73049	0.398384	6.85392	7.18533e-12	1.44842e-09		Pjv1_00020517	1777.73	1.16732	0.161093	7.24628	4.28389e-13	9.00418e-11
Pjv1_00001226	725.905	0.431476	0.144777	2.98028	0.00287986	0.669368		Pjv1_00007661	3263.72	-0.804254	0.117667	-6.83498	8.20137e-12	1.63792e-09		Pjv1_00004163	48.1765	4.73766	0.654196	7.24196	4.42233e-13	9.2091e-11
Pjv1_00024810	50.5872	-1.21562	0.408231	-2.97777	0.00290358	0.669368		Pjv1_00016956	2863.7	2.62501	0.38456	6.82601	8.73109e-12	1.72771e-09		Pjv1_00011595	51.6149	4.6854	0.651293	7.19399	6.29268e-13	1.28657e-10
Pjv1_00015078	102.21	-0.819782	0.277044	-2.95903	0.00308605	0.680231		Pjv1_00017678	587.998	-0.917567	0.134524	-6.82087	9.04928e-12	1.7744e-09		Pjv1_00003006	43.6383	8.92744	1.24093	7.19416	6.2847e-13	1.28657e-10
Pjv1_00015379	8854.1	0.392382	0.132219	2.96766	0.00300074	0.680231		Pjv1_00005714	9438.39	0.767843	0.112791	6.80766	9.91984e-12	1.92758e-09		Pjv1_00010240	1072.97	-1.00098	0.139461	-7.1775	7.09974e-13	1.4385e-10
Pjv1_00015497	2083.36	0.59707	0.201411	2.96443	0.00303241	0.680231		Pjv1_00019772	5194.33	0.779292	0.114785	6.78912	1.12816e-11	2.17261e-09		Pjv1_00029841	41.6809	4.97518	0.696861	7.13941	9.37308e-13	1.88215e-10
Pjv1_00004351	76.9497	0.850331	0.287248	2.96027	0.0030737	0.680231		Pjv1_00006465	282.795	1.47795	0.219333	6.73835	1.60197e-11	3.05777e-09		Pjv1_00005714	11359	0.849367	0.119771	7.09159	1.3258e-12	2.63869e-10
Pjv1_00023612	187.006	0.67821	0.228607	2.96671	0.00301006	0.680231		Pjv1_00004129	100.89	2.37632	0.354067	6.71149	1.92647e-11	3.64491e-09		Pjv1_00007167	281.091	1.80892	0.255664	7.07538	1.4904e-12	2.94026e-10
Pjv1_00027848	100.039	-0.905296	0.307059	-2.94828	0.00319544	0.695807		Pjv1_00029054	1307.87	0.918449	0.13688	6.70986	1.94808e-11	3.65376e-09		Pjv1_00000545	207.574	6.32929	0.895423	7.0685	1.56622e-12	3.06298e-10
Pjv1_00003375	103.978	0.792703	0.269121	2.94553	0.00322403	0.695807		Pjv1_00002031	219.675	1.58859	0.237029	6.7021	2.05445e-11	3.82005e-09		Pjv1_00023498	2240.46	0.711574	0.101863	6.98561	2.83618e-12	5.49876e-10
Pjv1_00016979	9.83509	2.66625	0.90565	2.94402	0.00323979	0.695807		Pjv1_00020782	20299.9	-0.677783	0.101281	-6.69207	2.20032e-11	4.0563e-09		Pjv1_00022691	56.4712	2.82814	0.40516	6.98032	2.9451e-12	5.66113e-10
Pjv1_00002775	74.4354	0.956749	0.325817	2.93646	0.00331981	0.705923		Pjv1_00012252	227.336	2.1237	0.317997	6.67837	2.4162e-11	4.41653e-09		Pjv1_00011774	259.103	1.33896	0.191973	6.9747	3.06525e-12	5.84215e-10
Pjv1_00014719	1222.23	0.396158	0.13501	2.93429	0.00334308	0.705923		Pjv1_00000754	2355.81	-0.962177	0.144603	-6.65393	2.85365e-11	5.17231e-09		Pjv1_00007202	17716.2	0.724334	0.104256	6.94767	3.7137e-12	7.01858e-10
Pjv1_00019298	42.4409	-1.59663	0.544917	-2.93004	0.0033892	0.709698		Pjv1_00011774	275.221	1.66959	0.25138	6.64168	3.1012e-11	5.52809e-09		Pjv1_00003938	71.551	2.47134	0.356218	6.93772	3.98475e-12	7.46809e-10
Pjv1_00010087	4424.49	0.322106	0.110511	2.91469	0.00356038	0.739382		Pjv1_00021534	116.606	1.7177	0.258614	6.64197	3.09524e-11	5.52809e-09		Pjv1_00007533	47.3092	3.2519	0.473371	6.86966	6.43533e-12	1.18632e-09
Pjv1_00008072	470.719	1.65236	0.56748	2.91174	0.00359419	0.740286		Pjv1_00004163	37.2958	3.88377	0.584872	6.64037	3.12894e-11	5.53182e-09		Pjv1_00005234	1032.36	0.899107	0.130872	6.87013	6.41456e-12	1.18632e-09
Pjv1_00012205	506.31	0.437917	0.150683	2.90622	0.00365822	0.747347		Pjv1_00005230	260.125	1.35363	0.203889	6.63905	3.15717e-11	5.53633e-09		Pjv1_00001584	389.695	1.00064	0.145975	6.8549	7.1361e-12	1.3048e-09
Pjv1_00012034	837.281	-0.39482	0.1362	-2.89883	0.00374555	0.749682		Pjv1_00013312	12405.2	-0.980753	0.147927	-6.62997	3.35748e-11	5.84012e-09		Pjv1_00012082	1995.81	-0.935496	0.137313	-6.81286	9.56779e-12	1.73532e-09
Pjv1_00006246	136.693	0.704217	0.243442	2.89275	0.00381882	0.749682		Pjv1_00015392	30.4594	4.51739	0.682949	6.61453	3.72734e-11	6.43159e-09		Pjv1_00010421	502.09	1.15004	0.168885	6.80958	9.78824e-12	1.7611e-09
Pjv1_00017375	357.708	0.547269	0.188904	2.89708	0.00376652	0.749682		Pjv1_00029169	513.379	1.0692	0.162764	6.56901	5.06521e-11	8.67075e-09		Pjv1_00005230	339.634	1.17847	0.173163	6.80558	1.00642e-11	1.79638e-09
Pjv1_00023810	2993.02	0.32246	0.111456	2.89317	0.0038138	0.749682		Pjv1_00017945	373.266	1.30447	0.198956	6.55657	5.50577e-11	9.35071e-09		Pjv1_00005190	33.3196	8.5433	1.25815	6.79034	1.11867e-11	1.98101e-09
Pjv1_00025373	380.611	-0.490577	0.169075	-2.90154	0.00371338	0.749682		Pjv1_00016802	6812.28	0.546253	0.083457	6.54532	5.93662e-11	1.00037e-08		Pjv1_00009014	75.1962	2.74763	0.408977	6.71831	1.83844e-11	3.2302e-09
Pjv1_00016572	929.228	0.347302	0.120593	2.87994	0.00397754	0.774787		Pjv1_00006662	2961.78	0.615876	0.0943837	6.52524	6.78937e-11	1.13519e-08		Pjv1_00018317	1289.48	1.12768	0.168093	6.70867	1.96407e-11	3.42418e-09
Pjv1_00002654	1492.26	-0.430949	0.14992	-2.87451	0.00404649	0.776184		Pjv1_00010136	157.862	1.51567	0.232745	6.51216	7.408e-11	1.2291e-08		Pjv1_00004892	44.9001	5.49717	0.823151	6.6782	2.41899e-11	4.18486e-09
Pjv1_00001560	25.4641	2.08078	0.723824	2.8747	0.00404409	0.776184		Pjv1_00022892	39.2368	3.25517	0.500609	6.50242	7.90369e-11	1.30133e-08		Pjv1_00011357	190.087	1.73585	0.261237	6.64474	3.03754e-11	5.21483e-09
Pjv1_00004173	495.621	0.535415	0.186713	2.86759	0.00413617	0.787376		Pjv1_00012962	1925.68	-0.716577	0.110512	-6.48417	8.92188e-11	1.45785e-08		Pjv1_00016178	98.204	2.13593	0.32178	6.63788	3.18223e-11	5.42184e-09
Pjv1_00028703	114.41	0.695703	0.242873	2.86448	0.00417698	0.789167		Pjv1_00012756	3725.93	0.773861	0.119378	6.48243	9.02573e-11	1.46373e-08		Pjv1_00018099	1284.65	0.876003	0.132489	6.61189	3.79437e-11	6.4162e-09
Pjv1_00004559	2348.17	0.401094	0.140471	2.85534	0.00429908	0.800202		Pjv1_00007365	45.6602	2.94899	0.457031	6.4525	1.10016e-10	1.77085e-08		Pjv1_00001378	1356.24	0.802249	0.121856	6.58355	4.59342e-11	7.7094e-09
Pjv1_00029499	448.587	0.506654	0.177413	2.85579	0.00429298	0.800202		Pjv1_00020781	5785.81	-0.930999	0.144321	-6.45088	1.11205e-10	1.77673e-08		Pjv1_00018102	1754.96	0.870512	0.132611	6.56441	5.22382e-11	8.7025e-09
Pjv1_00013390	3604.14	0.345294	0.12124	2.84801	0.00439931	0.812837		Pjv1_00013125	47.4146	3.60133	0.558956	6.44295	1.17174e-10	1.85833e-08		Pjv1_00008634	100.593	1.92469	0.295566	6.51186	7.42254e-11	1.22745e-08
Pjv1_00017710	69.7434	1.35729	0.477589	2.84196	0.00448377	0.822396		Pjv1_00016031	889.209	-0.978231	0.152868	-6.39918	1.56211e-10	2.44154e-08		Pjv1_00017389	2051.56	0.802038	0.123241	6.50789	7.6214e-11	1.25113e-08
Pjv1_00029916	816.678	-0.430478	0.151677	-2.83812	0.00453806	0.826321		Pjv1_00016278	681.83	1.24476	0.194488	6.40017	1.55204e-10	2.44154e-08		Pjv1_00011273	2475.42	1.13751	0.175046	6.49836	8.11983e-11	1.3233e-08
Pjv1_00014761	508.671	-0.447275	0.157801	-2.83442	0.00459087	0.829924		Pjv1_00005946	233.85	1.38349	0.216931	6.37757	1.79925e-10	2.79194e-08		Pjv1_00018139	121.373	2.07922	0.320284	6.4918	8.48181e-11	1.37235e-08
Pjv1_00028506	6.89152	3.21503	1.13697	2.82773	0.00468793	0.836179		Pjv1_00007387	1396.99	1.1076	0.174106	6.36165	1.996e-10	3.07513e-08		Pjv1_00004559	2472.35	1.04452	0.161687	6.46014	1.04608e-10	1.68045e-08
Pjv1_00002362	31.094	1.38412	0.48966	2.82669	0.00470316	0.836179		Pjv1_00001241	965.082	1.15897	0.182376	6.35485	2.08626e-10	3.19139e-08		Pjv1_00003414	50.3102	3.05414	0.473644	6.44817	1.13206e-10	1.80567e-08
Pjv1_00014634	11.6555	-2.2516	0.796973	-2.82519	0.00472531	0.836179		Pjv1_00009186	1484.97	0.834824	0.131436	6.35158	2.13113e-10	3.21987e-08		Pjv1_00008175	7902.26	0.794384	0.123419	6.43651	1.22252e-10	1.93624e-08
Pjv1_00000515	5.86909	-4.11708	1.46316	-2.81383	0.00489547	0.845468		Pjv1_00028844	159.657	1.64529	0.259047	6.35132	2.13474e-10	3.21987e-08		Pjv1_00022892	68.8894	2.8909	0.449559	6.43052	1.27165e-10	1.99996e-08
Pjv1_00011460	439.361	0.627104	0.223323	2.80806	0.00498417	0.845468		Pjv1_00011888	673.058	0.918716	0.144948	6.33825	2.32386e-10	3.48078e-08		Pjv1_00023723	111.515	2.20706	0.343556	6.42417	1.32593e-10	2.07085e-08
Pjv1_00016414	8401.64	0.303743	0.108228	2.80651	0.00500816	0.845468		Pjv1_00001227	158.141	1.71984	0.271861	6.32617	2.51315e-10	3.73836e-08		Pjv1_00029944	143.835	1.70279	0.265123	6.42264	1.33934e-10	2.07737e-08
Pjv1_00003672	35.7671	-1.27192	0.451705	-2.81583	0.00486518	0.845468		Pjv1_00012202	744.151	-1.16268	0.183896	-6.3225	2.57362e-10	3.80208e-08		Pjv1_00024023	1280.34	0.936497	0.146002	6.41429	1.41484e-10	2.17944e-08
Pjv1_00004965	361.323	0.559247	0.198764	2.81362	0.00489871	0.845468		Pjv1_00000177	65.538	2.70725	0.428863	6.31262	2.7435e-10	4.02548e-08		Pjv1_00010147	3316.16	1.0565	0.164747	6.41287	1.42807e-10	2.18485e-08
Pjv1_00005062	180.854	-0.602931	0.21478	-2.8072	0.00499742	0.845468		Pjv1_00010757	194.583	-1.74893	0.277858	-6.29435	3.08691e-10	4.49875e-08		Pjv1_00014487	121.907	1.60391	0.250187	6.41083	1.44732e-10	2.19934e-08
Pjv1_00004907	16.3599	-3.38642	1.20677	-2.80618	0.00501332	0.845468		Pjv1_00024968	580.673	-1.10438	0.175625	-6.2883	3.20953e-10	4.64606e-08		Pjv1_00010136	202.876	1.44728	0.225831	6.40871	1.4676e-10	2.21518e-08
Pjv1_00000827	80.394	-0.821321	0.293359	-2.79971	0.00511486	0.856841		Pjv1_00029931	276.092	1.27218	0.202473	6.2832	3.31665e-10	4.76912e-08		Pjv1_00014489	121.509	2.11267	0.329768	6.40654	1.48857e-10	2.23187e-08
Pjv1_00012260	212.49	0.67187	0.240675	2.79161	0.00524464	0.867022		Pjv1_00005656	9826.74	0.496052	0.0794044	6.24716	4.17978e-10	5.97045e-08		Pjv1_00014725	32.2788	5.59642	0.87465	6.39847	1.56944e-10	2.33753e-08
Pjv1_00018181	10198.9	0.405426	0.145181	2.79255	0.00522938	0.867022		Pjv1_00020084	3562.34	0.859069	0.138466	6.20419	5.49801e-10	7.80174e-08		Pjv1_00004315	992.735	0.704273	0.110534	6.37152	1.87159e-10	2.76921e-08
Pjv1_00018529	110.852	-0.843448	0.302759	-2.78587	0.00533839	0.876752		Pjv1_00023056	3697.99	-0.770994	0.124316	-6.2019	5.57853e-10	7.86427e-08		Pjv1_00013155	803.44	0.82362	0.13038	6.31708	2.66559e-10	3.91825e-08
Pjv1_00028253	180.264	0.583839	0.210917	2.7681	0.00563843	0.920015		Pjv1_00001257	618.942	0.954518	0.153952	6.20011	5.64247e-10	7.90275e-08		Pjv1_00006712	271.559	1.33579	0.212688	6.28052	3.37452e-10	4.92811e-08
Pjv1_00018297	1952.34	0.380217	0.137815	2.75889	0.00579974	0.928253		Pjv1_00014487	93.1665	1.93473	0.312695	6.18727	6.12133e-10	8.51813e-08		Pjv1_00012156	43.3827	3.10526	0.496115	6.25916	3.87063e-10	5.61616e-08
Pjv1_00019322	73.3217	0.850562	0.308256	2.75927	0.00579306	0.928253		Pjv1_00020050	663.822	0.840852	0.136491	6.1605	7.25159e-10	1.00263e-07		Pjv1_00027600	413.068	1.24212	0.198591	6.25467	3.9835e-10	5.74287e-08
Pjv1_00021398	118.248	-0.843941	0.305697	-2.76071	0.00576752	0.928253		Pjv1_00028033	3746.86	0.751897	0.122381	6.14391	8.05163e-10	1.10615e-07		Pjv1_00000267	39.7622	3.83877	0.614521	6.24676	4.1905e-10	6.00283e-08
Pjv1_00024654	105.438	0.784873	0.286597	2.73859	0.00617032	0.981316		Pjv1_00010147	2434.56	0.825024	0.134329	6.14181	8.15884e-10	1.11025e-07		Pjv1_00002223	12010.1	1.24751	0.19994	6.23939	4.39269e-10	6.25264e-08
Pjv1_00024113	707.489	0.369714	0.135409	2.73036	0.0063265	0.999826		Pjv1_00014948	496.079	-1.00091	0.162981	-6.14131	8.18444e-10	1.11025e-07		Pjv1_00015392	25.2236	8.13224	1.30385	6.23712	4.45697e-10	6.30423e-08
Pjv1_00000001	860.163	-0.0591466	0.136929	-0.43195	0.665778	0.999982		Pjv1_00017169	194.213	1.59206	0.259597	6.1328	8.63472e-10	1.16401e-07		Pjv1_00013707	161.591	1.71612	0.275695	6.22471	4.82452e-10	6.77136e-08
Pjv1_00000002	165.843	0.249478	0.315428	0.790921	0.42899	0.999982		Pjv1_00018076	1520.44	0.911467	0.148727	6.12847	8.87257e-10	1.18865e-07		Pjv1_00005113	70.3547	2.89503	0.465142	6.22397	4.84744e-10	6.77136e-08
Pjv1_00000003	61.151	-0.390541	0.41635	-0.938011	0.348239	0.999982		Pjv1_00015411	190.515	1.3037	0.21286	6.12466	9.08763e-10	1.20994e-07		Pjv1_00021422	2088.35	0.593464	0.0956019	6.20766	5.37789e-10	7.46597e-08
Pjv1_00000004	4.33659	0.324689	1.33815	0.242641	0.808284	0.999982		Pjv1_00012639	8486.88	-0.854306	0.139952	-6.10428	1.03264e-09	1.36644e-07		Pjv1_00006465	387.272	1.10835	0.178991	6.19219	5.93347e-10	8.18674e-08
Pjv1_00000005	2518.87	0.180625	0.164278	1.09951	0.271545	0.999982		Pjv1_00021861	13627.4	-0.586952	0.0962497	-6.09822	1.07258e-09	1.41064e-07		Pjv1_00005656	11382.1	0.771119	0.124596	6.18894	6.05716e-10	8.30643e-08
Pjv1_00000006	39.3293	-0.114031	0.460028	-0.247879	0.804228	0.999982		Pjv1_00012791	566.337	0.946215	0.155363	6.09034	1.1267e-09	1.47284e-07		Pjv1_00020986	629.964	1.04277	0.169007	6.16998	6.82997e-10	9.30945e-08
Pjv1_00000007	2355.16	0.0578042	0.128648	0.449319	0.653202	0.999982		Pjv1_00022326	907.696	1.05474	0.173518	6.07853	1.21288e-09	1.57594e-07		Pjv1_00024042	88.993	2.0506	0.334088	6.13789	8.3625e-10	1.13297e-07
Pjv1_00000008	392.923	0.105837	0.153741	0.688411	0.491194	0.999982		Pjv1_00021278	1255.85	-0.712081	0.117343	-6.0684	1.29195e-09	1.66862e-07		Pjv1_00019237	124.841	2.90305	0.473592	6.12985	8.79618e-10	1.18459e-07
Pjv1_00000009	1132.82	-0.21875	0.204724	-1.06852	0.285288	0.999982		Pjv1_00019326	882.672	3.05293	0.503172	6.06738	1.30015e-09	1.66922e-07		Pjv1_00028551	694.922	1.48285	0.242738	6.10883	1.00364e-09	1.34356e-07
Pjv1_00000010	4224.59	0.0804481	0.100764	0.798381	0.424649	0.999982		Pjv1_00018099	1051.65	0.678842	0.111965	6.06297	1.3363e-09	1.70548e-07		Pjv1_00022326	1313.8	0.968163	0.158769	6.09793	1.07449e-09	1.4299e-07
Pjv1_00000011	720.013	-0.203369	0.329454	-0.61729	0.537044	0.999982		Pjv1_00011040	587.516	-0.848767	0.140442	-6.04353	1.50775e-09	1.91298e-07		Pjv1_00001970	619.854	1.1742	0.193281	6.07507	1.23937e-09	1.63962e-07
Pjv1_00000012	532.36	-0.302136	0.180736	-1.67169	0.0945846	0.999982		Pjv1_00020706	2588.1	-0.58388	0.0966658	-6.04019	1.5393e-09	1.94158e-07		Pjv1_00004780	406.329	0.974244	0.161741	6.02347	1.70721e-09	2.24533e-07
Pjv1_00000013	2515.74	0.157447	0.144143	1.0923	0.274702	0.999982		Pjv1_00003625	28.5411	4.3655	0.724724	6.02367	1.70507e-09	2.13818e-07		Pjv1_00019485	659.865	-0.899041	0.149472	-6.01479	1.80118e-09	2.35515e-07
Pjv1_00000016	686.257	-0.0239455	0.144742	-0.165435	0.868602	0.999982		Pjv1_00000513	84.478	2.11022	0.350537	6.01996	1.74465e-09	2.17516e-07		Pjv1_00007001	70.8931	2.54284	0.424389	5.99177	2.07565e-09	2.68284e-07
Pjv1_00000017	738.443	-0.0636968	0.172566	-0.369115	0.712042	0.999982		Pjv1_00005838	1535.23	0.999922	0.166313	6.01229	1.82926e-09	2.26754e-07		Pjv1_00003629	46.228	4.17648	0.696971	5.99233	2.06853e-09	2.68284e-07
Pjv1_00000019	4221.87	0.0405569	0.115324	0.351677	0.72508	0.999982		Pjv1_00014654	85.3875	2.13558	0.356212	5.99524	2.03179e-09	2.50421e-07		Pjv1_00023070	83.1515	2.80554	0.468531	5.98796	2.12489e-09	2.73079e-07
Pjv1_00000020	310.04	-0.0440887	0.184516	-0.238942	0.81115	0.999982		Pjv1_00023723	101.782	2.28887	0.38229	5.98728	2.1338e-09	2.61499e-07		Pjv1_00018075	27.4152	3.98379	0.665551	5.98569	2.1547e-09	2.75336e-07
Pjv1_00000021	8190.29	-0.246824	0.203454	-1.21317	0.225065	0.999982		Pjv1_00010517	590.565	0.996281	0.166518	5.98304	2.19009e-09	2.66882e-07		Pjv1_00023534	1119.99	0.843688	0.141059	5.9811	2.21642e-09	2.81623e-07
Pjv1_00000022	11.3523	1.18209	0.753954	1.56786	0.116915	0.999982		Pjv1_00026200	1226.03	-0.770135	0.129155	-5.96288	2.47836e-09	3.00313e-07		Pjv1_00001227	167.876	1.37329	0.231302	5.93721	2.89917e-09	3.66305e-07
Pjv1_00000023	474.12	0.205489	0.344197	0.597009	0.550502	0.999982		Pjv1_00017664	784.566	0.758622	0.127268	5.96082	2.50976e-09	3.02419e-07		Pjv1_00009186	1640.87	0.908404	0.153443	5.92015	3.21644e-09	4.04122e-07
Pjv1_00000025	55.7667	0.362235	0.347068	1.0437	0.296624	0.999982		Pjv1_00009014	49.217	2.83612	0.476105	5.95693	2.57024e-09	3.07986e-07		Pjv1_00018604	1459.04	1.00002	0.169136	5.91254	3.36863e-09	4.20892e-07
Pjv1_00000026	1.43742	0.0508658	2.929	0.0173663	0.986144	0.999982		Pjv1_00015988	726.243	-0.954267	0.160331	-5.95187	2.65103e-09	3.15913e-07		Pjv1_00022472	27006.2	0.699649	0.118536	5.90242	3.582e-09	4.45078e-07
Pjv1_00000027	4094.46	-0.138193	0.195978	-0.705146	0.480719	0.999982		Pjv1_00000867	970.771	0.868587	0.14611	5.94473	2.76913e-09	3.28172e-07		Pjv1_00001522	66.2347	2.23916	0.38061	5.88307	4.02717e-09	4.97643e-07
Pjv1_00000028	661.996	-0.046694	0.168583	-0.276979	0.781796	0.999982		Pjv1_00010088	972.613	-1.0988	0.184939	-5.94142	2.82564e-09	3.3304e-07		Pjv1_00001243	55.5944	2.8145	0.47902	5.87555	4.21445e-09	5.1794e-07
Pjv1_00000029	3351.28	-0.149763	0.188558	-0.794252	0.427049	0.999982		Pjv1_00015338	831.685	-0.746824	0.126715	-5.89374	3.7755e-09	4.42575e-07		Pjv1_00009800	337.796	1.65485	0.282163	5.86489	4.49441e-09	5.49344e-07
Pjv1_00000030	6738.85	-0.0155478	0.116581	-0.133365	0.893905	0.999982		Pjv1_00027850	74.926	2.33724	0.397156	5.88494	3.98199e-09	4.64257e-07		Pjv1_00003688	31.4133	6.59993	1.1261	5.86085	4.60494e-09	5.59811e-07
Pjv1_00000031	5482.57	0.0134343	0.107485	0.124988	0.900533	0.999982		Pjv1_00030229	155.292	1.49334	0.253897	5.88167	4.06149e-09	4.7098e-07		Pjv1_00029869	25.4047	4.92864	0.843823	5.84085	5.19353e-09	6.2797e-07
Pjv1_00000032	257.948	0.277986	0.184689	1.50516	0.132284	0.999982		Pjv1_00017021	1823.79	0.628284	0.107107	5.86598	4.46496e-09	5.14999e-07		Pjv1_00002481	1804.33	0.638732	0.109572	5.82933	5.56499e-09	6.68366e-07
Pjv1_00000033	2367.74	0.00726566	0.182201	0.0398771	0.968191	0.999982		Pjv1_00003830	2636.01	-0.745544	0.127773	-5.8349	5.3823e-09	6.17505e-07		Pjv1_00004992	1269.14	0.879891	0.150959	5.82867	5.58705e-09	6.68366e-07
Pjv1_00000034	117.629	0.633168	0.302823	2.09088	0.0365386	0.999982		Pjv1_00005801	264.313	1.20844	0.207416	5.82616	5.67182e-09	6.47277e-07		Pjv1_00016284	20.7792	7.85498	1.35237	5.80832	6.31019e-09	7.50603e-07
Pjv1_00000035	807.631	-0.0823337	0.146163	-0.563299	0.573231	0.999982		Pjv1_00005446	605.352	-0.83306	0.143928	-5.78803	7.12174e-09	8.08468e-07		Pjv1_00003514	32.9058	4.61741	0.795077	5.8075	6.34125e-09	7.50603e-07
Pjv1_00000036	330.863	-0.110977	0.170634	-0.650382	0.515445	0.999982		Pjv1_00019288	1615.69	0.745657	0.129432	5.761	8.3619e-09	9.44282e-07		Pjv1_00030229	223.232	1.40923	0.243193	5.79472	6.84335e-09	8.05796e-07
Pjv1_00000037	2658.36	-0.00381743	0.117881	-0.0323836	0.974166	0.999982		Pjv1_00018604	1158.96	0.803209	0.140311	5.7245	1.03738e-08	1.16538e-06		Pjv1_00004129	163.272	2.5434	0.440459	5.77443	7.72143e-09	9.04453e-07
Pjv1_00000038	724.411	-0.116293	0.124596	-0.933365	0.350631	0.999982		Pjv1_00004780	390.402	0.902924	0.15849	5.69705	1.21901e-08	1.36232e-06		Pjv1_00001276	7102.48	1.03451	0.179687	5.75732	8.54596e-09	9.95848e-07
Pjv1_00000039	10.3736	-2.01684	0.89233	-2.2602	0.023809	0.999982		Pjv1_00004128	46.8287	2.86337	0.50297	5.69293	1.24879e-08	1.38841e-06		Pjv1_00002381	269.027	1.10041	0.194319	5.66291	1.48824e-08	1.72529e-06
Pjv1_00000040	1162.41	-0.0806213	0.177792	-0.453458	0.650219	0.999982		Pjv1_00016362	222.151	1.31432	0.231308	5.68214	1.33023e-08	1.47137e-06		Pjv1_00025806	27.1917	6.38417	1.12754	5.66203	1.49596e-08	1.72534e-06
Pjv1_00000041	262.957	0.0788993	0.213536	0.369489	0.711764	0.999982		Pjv1_00013064	607.265	-0.812244	0.143274	-5.66915	1.43506e-08	1.57922e-06		Pjv1_00018076	1783.93	0.896562	0.158415	5.65958	1.51747e-08	1.74121e-06
Pjv1_00000042	226.957	0.0579433	0.241566	0.239865	0.810435	0.999982		Pjv1_00013707	139.479	1.32202	0.233336	5.66573	1.46401e-08	1.59481e-06		Pjv1_00019326	1026.19	2.98751	0.528306	5.65489	1.55944e-08	1.7803e-06
Pjv1_00000043	4966	0.0565666	0.132553	0.426748	0.669563	0.999982		Pjv1_00024023	953.585	0.652397	0.115139	5.66618	1.46016e-08	1.59481e-06		Pjv1_00029169	508.138	0.958958	0.169859	5.64561	1.64596e-08	1.86957e-06
Pjv1_00000044	2114.36	-0.00819003	0.115916	-0.0706548	0.943672	0.999982		Pjv1_00003602	71.5537	1.99967	0.353374	5.65879	1.5244e-08	1.65225e-06		Pjv1_00007996	1167.13	-0.739817	0.131271	-5.63581	1.74238e-08	1.96916e-06
Pjv1_00000045	777.081	-0.112001	0.132974	-0.842279	0.399632	0.999982		Pjv1_00004992	1133.66	0.868824	0.154053	5.63979	1.70261e-08	1.83618e-06		Pjv1_00025450	147.971	2.0397	0.362304	5.62981	1.80413e-08	2.02875e-06
Pjv1_00000046	5774.43	0.0226822	0.131766	0.17214	0.863328	0.999982		Pjv1_00028839	103.219	2.29548	0.408394	5.62076	1.90118e-08	2.04013e-06		Pjv1_00010094	16292.8	2.51504	0.446933	5.62733	1.83019e-08	2.04781e-06
Pjv1_00000047	320.384	0.256851	0.198693	1.2927	0.196115	0.999982		Pjv1_00024247	233.12	1.41899	0.254009	5.58637	2.31865e-08	2.4758e-06		Pjv1_00000515	45.9387	2.75486	0.489975	5.62245	1.8827e-08	2.09613e-06
Pjv1_00000048	1433.2	-0.166672	0.170901	-0.975254	0.329434	0.999982		Pjv1_00001223	1314.15	0.991585	0.177979	5.57137	2.52737e-08	2.68536e-06		Pjv1_00030280	959.184	0.797259	0.14183	5.62125	1.89581e-08	2.10033e-06
Pjv1_00000049	2363.36	0.0753748	0.133944	0.562734	0.573616	0.999982		Pjv1_00021016	977.866	0.755468	0.135923	5.55807	2.7278e-08	2.87005e-06		Pjv1_00017021	1701.94	0.815997	0.14531	5.61556	1.95929e-08	2.16002e-06
Pjv1_00000050	2721.83	0.0394423	0.111505	0.353727	0.723544	0.999982		Pjv1_00019736	753.237	0.681275	0.12257	5.55823	2.72522e-08	2.87005e-06		Pjv1_00021129	1384.64	-0.951058	0.169394	-5.61449	1.97142e-08	2.16279e-06
Pjv1_00000051	3336.88	0.0691663	0.157071	0.440351	0.659683	0.999982		Pjv1_00022897	3997.76	-0.851971	0.153592	-5.54699	2.90635e-08	3.04306e-06		Pjv1_00029794	1652.84	0.76946	0.137326	5.60315	2.10496e-08	2.29809e-06
Pjv1_00000052	104.565	-0.228046	0.317754	-0.717683	0.472953	0.999982		Pjv1_00002948	4737.9	-0.633151	0.114166	-5.54587	2.92494e-08	3.04773e-06		Pjv1_00028845	559.453	0.736896	0.13175	5.59315	2.22993e-08	2.42276e-06
Pjv1_00000053	2934.79	0.0134031	0.143194	0.0936011	0.925426	0.999982		Pjv1_00017133	6825.95	-0.571946	0.103292	-5.53715	3.07435e-08	3.18801e-06		Pjv1_00003940	4406.01	4.59264	0.823358	5.57794	2.43385e-08	2.63161e-06
Pjv1_00000054	537.929	0.035703	0.180859	0.197408	0.843508	0.999982		Pjv1_00019913	775.338	0.663442	0.119882	5.5341	3.12823e-08	3.22836e-06		Pjv1_00007849	48.1863	2.47919	0.445408	5.56612	2.6048e-08	2.80297e-06
Pjv1_00000055	752.053	0.188944	0.201301	0.938615	0.347928	0.999982		Pjv1_00011567	2345.77	-0.588681	0.106544	-5.52523	3.29053e-08	3.37969e-06		Pjv1_00020084	4027.63	0.674719	0.121981	5.53135	3.17779e-08	3.40326e-06
Pjv1_00000056	1167.51	-0.0967268	0.115742	-0.83571	0.403318	0.999982		Pjv1_00025068	102.145	1.96562	0.359313	5.4705	4.48768e-08	4.58743e-06		Pjv1_00026573	413.604	1.134	0.20682	5.48304	4.18071e-08	4.45612e-06
Pjv1_00000057	0.314392	-1.77887	4.04365	-0.439917	0.659997	0.999982		Pjv1_00000267	23.5605	4.4938	0.82248	5.46372	4.66249e-08	4.74365e-06		Pjv1_00015394	120.501	2.18935	0.400273	5.46963	4.50967e-08	4.78408e-06
Pjv1_00000058	413.881	-0.211294	0.378	-0.558978	0.576177	0.999982		Pjv1_00017302	407.41	1.11207	0.203768	5.45752	4.8282e-08	4.87688e-06		Pjv1_00014382	1210.36	1.3772	0.252059	5.46381	4.66015e-08	4.92051e-06
Pjv1_00000059	418.453	0.0903955	0.177398	0.509563	0.610358	0.999982		Pjv1_00018491	319.492	1.31129	0.240288	5.45714	4.83867e-08	4.87688e-06		Pjv1_00019852	828.327	1.21263	0.222111	5.45958	4.77256e-08	5.01565e-06
Pjv1_00000060	92.3702	0.108438	0.32817	0.330431	0.741074	0.999982		Pjv1_00023005	627.909	-0.739253	0.135544	-5.45396	4.92591e-08	4.94172e-06		Pjv1_00003862	239.146	1.42943	0.262901	5.43714	5.41418e-08	5.66348e-06
Pjv1_00000062	4083.33	0.140326	0.134544	1.04297	0.296961	0.999982		Pjv1_00003529	202.157	1.15221	0.211526	5.44712	5.11917e-08	5.11182e-06		Pjv1_00001278	5181.55	0.766115	0.141159	5.42731	5.72094e-08	5.95667e-06
Pjv1_00000063	423.16	0.19928	0.161613	1.23306	0.217552	0.999982		Pjv1_00022540	179.769	-1.22155	0.224594	-5.43893	5.36022e-08	5.32786e-06		Pjv1_00019558	2397.95	0.711431	0.131223	5.42154	5.90879e-08	6.1239e-06
Pjv1_00000064	812.163	-0.0464607	0.169242	-0.274523	0.783683	0.999982		Pjv1_00003616	917.485	0.822018	0.151165	5.43788	5.39192e-08	5.33478e-06		Pjv1_00015341	206.121	1.03699	0.191841	5.40544	6.46478e-08	6.6694e-06
Pjv1_00000065	1323.46	0.0126977	0.125497	0.10118	0.919408	0.999982		Pjv1_00019852	558.519	0.97137	0.179123	5.42292	5.86339e-08	5.77477e-06		Pjv1_00015032	23.9244	6.18171	1.1444	5.40169	6.6015e-08	6.77935e-06
Pjv1_00000066	7.31003	0.0918884	0.932793	0.0985088	0.921528	0.999982		Pjv1_00006112	2298.88	0.788194	0.145573	5.41444	6.14818e-08	6.02774e-06		Pjv1_00000017	926.821	0.801833	0.149932	5.34799	8.89356e-08	9.09165e-06
Pjv1_00000067	777.687	-0.110489	0.125097	-0.883225	0.377115	0.999982		Pjv1_00004679	424.107	0.901372	0.167231	5.39	7.04593e-08	6.87663e-06		Pjv1_00021806	825.734	0.722572	0.135147	5.34656	8.96427e-08	9.12246e-06
Pjv1_00000068	2030.33	0.0493542	0.136353	0.361958	0.717384	0.999982		Pjv1_00027600	278.452	1.30968	0.243191	5.3854	7.22817e-08	6.99123e-06		Pjv1_00004698	587.045	1.68979	0.316596	5.33737	9.43065e-08	9.55385e-06
Pjv1_00000069	3.27634	-0.31334	1.22561	-0.25566	0.798213	0.999982		Pjv1_00012415	732.058	0.803159	0.149117	5.3861	7.20025e-08	6.99123e-06		Pjv1_00015556	119.623	1.52495	0.285763	5.33641	9.48057e-08	9.56134e-06
Pjv1_00000070	0.326606	-1.82653	4.03927	-0.452193	0.65113	0.999982		Pjv1_00018866	2411.12	-0.550242	0.102288	-5.37933	7.47642e-08	7.19906e-06		Pjv1_00002588	1358.4	0.739592	0.13868	5.33309	9.65562e-08	9.69442e-06
Pjv1_00000071	964.846	-0.0387789	0.140259	-0.276481	0.782178	0.999982		Pjv1_00008545	10415.9	-0.732596	0.136334	-5.37353	7.72092e-08	7.40145e-06		Pjv1_00008604	37.7224	4.24202	0.797794	5.31719	1.05382e-07	1.05238e-05
Pjv1_00000072	1560.13	0.116883	0.130266	0.897263	0.369579	0.999982		Pjv1_00014057	1194.99	-0.684017	0.127552	-5.36266	8.20041e-08	7.82631e-06		Pjv1_00018052	1012.73	0.835268	0.157107	5.31655	1.05752e-07	1.05238e-05
Pjv1_00000073	885.349	0.00825833	0.143707	0.0574662	0.954174	0.999982		Pjv1_00010005	154.045	2.09233	0.391144	5.34926	8.83125e-08	8.39124e-06		Pjv1_00024963	251.699	1.50114	0.28326	5.29949	1.16125e-07	1.15051e-05
Pjv1_00000074	874.425	0.199635	0.129534	1.54118	0.123273	0.999982		Pjv1_00021610	125.977	1.96651	0.367753	5.34738	8.92351e-08	8.44172e-06		Pjv1_00015411	219.609	1.6302	0.30786	5.29526	1.18849e-07	1.17233e-05
Pjv1_00000075	2171.05	0.0935077	0.107039	0.873586	0.382344	0.999982		Pjv1_00029825	41.7963	2.77845	0.519851	5.34471	9.05635e-08	8.52997e-06		Pjv1_00017664	1130.21	0.959768	0.181375	5.29161	1.21243e-07	1.19072e-05
Pjv1_00000076	179.203	-0.0414929	0.24474	-0.169539	0.865373	0.999982		Pjv1_00015648	1583.96	0.735157	0.137748	5.33697	9.45132e-08	8.86328e-06		Pjv1_00003513	218.614	4.10337	0.776289	5.28587	1.25106e-07	1.22332e-05
Pjv1_00000080	2867.91	0.0368589	0.147779	0.249419	0.803037	0.999982		Pjv1_00016360	198.312	1.12941	0.211817	5.33201	9.71291e-08	9.06916e-06		Pjv1_00021309	1129.24	-0.807513	0.152867	-5.28246	1.27463e-07	1.24097e-05
Pjv1_00000081	10591.3	0.107371	0.166285	0.645707	0.518469	0.999982		Pjv1_00003875	891.906	-0.942933	0.176927	-5.32949	9.849e-08	9.1566e-06		Pjv1_00012756	4767.97	0.707462	0.134034	5.27824	1.30428e-07	1.26437e-05
Pjv1_00000082	14352.4	0.0784173	0.158557	0.494568	0.620905	0.999982		Pjv1_00023129	561.442	1.14392	0.214804	5.32544	1.00711e-07	9.32293e-06		Pjv1_00019324	754.044	0.795384	0.150931	5.26986	1.36527e-07	1.31781e-05
Pjv1_00000083	1841.12	0.0571817	0.135792	0.421098	0.673684	0.999982		Pjv1_00028482	4671.49	-0.447136	0.084121	-5.31539	1.06427e-07	9.80993e-06		Pjv1_00025853	189.659	1.30689	0.248488	5.25935	1.44563e-07	1.38941e-05
Pjv1_00000084	758.723	0.0649047	0.123717	0.524623	0.599846	0.999982		Pjv1_00000593	3528.62	0.589966	0.11119	5.30591	1.12111e-07	1.02899e-05		Pjv1_00019224	173.401	1.88986	0.359499	5.25693	1.4648e-07	1.40184e-05
Pjv1_00000085	5730.03	0.139589	0.0979504	1.4251	0.154129	0.999982		Pjv1_00012458	77.744	2.15552	0.406337	5.30477	1.12817e-07	1.03108e-05		Pjv1_00017302	428.262	1.51461	0.288211	5.25522	1.47844e-07	1.4089e-05
Pjv1_00000086	459.753	0.124978	0.220691	0.566302	0.571188	0.999982		Pjv1_00003629	25.978	3.94397	0.744555	5.29709	1.17665e-07	1.07085e-05		Pjv1_00027020	286.606	1.25413	0.239111	5.24497	1.56309e-07	1.48328e-05
Pjv1_00000087	1202.35	0.0245651	0.15114	0.162532	0.870887	0.999982		Pjv1_00020797	3763.84	-0.470003	0.0887993	-5.29286	1.20415e-07	1.09127e-05		Pjv1_00012632	61.3927	1.75167	0.334214	5.24116	1.59568e-07	1.50785e-05
Pjv1_00000088	1139.96	-0.00681794	0.147252	-0.0463012	0.96307	0.999982		Pjv1_00000511	346.879	0.844614	0.16008	5.27621	1.31884e-07	1.18712e-05		Pjv1_00012389	207.877	-1.30564	0.249348	-5.2362	1.63917e-07	1.54247e-05
Pjv1_00000089	2566.16	-0.0647636	0.100438	-0.64481	0.51905	0.999982		Pjv1_00004507	479.658	-0.821643	0.155735	-5.27592	1.32091e-07	1.18712e-05		Pjv1_00017965	1234.26	0.677805	0.129873	5.219	1.79896e-07	1.68577e-05
Pjv1_00000091	436.9	0.177481	0.203918	0.870352	0.384108	0.999982		Pjv1_00018102	1484.27	0.645226	0.122597	5.26301	1.41719e-07	1.26836e-05		Pjv1_00026187	452.822	0.901343	0.173646	5.1907	2.09504e-07	1.95508e-05
Pjv1_00000092	734.037	0.0940607	0.125296	0.750706	0.45283	0.999982		Pjv1_00003336	31.0325	5.10615	0.971255	5.25727	1.46209e-07	1.30313e-05		Pjv1_00012402	747.903	0.881741	0.170488	5.17188	2.31749e-07	2.15373e-05
Pjv1_00000093	2700.67	0.0769755	0.141725	0.543134	0.587038	0.999982		Pjv1_00018317	1278.26	0.795895	0.151416	5.25633	1.46962e-07	1.30445e-05		Pjv1_00022852	779.354	0.841799	0.163253	5.1564	2.51749e-07	2.32997e-05
Pjv1_00000094	5320.32	0.202633	0.0968781	2.09162	0.0364722	0.999982		Pjv1_00021935	2439.83	-0.576718	0.109755	-5.25462	1.48334e-07	1.31123e-05		Pjv1_00004690	268.414	0.937434	0.181956	5.15197	2.5776e-07	2.37583e-05
Pjv1_00000095	5678.35	-0.0457511	0.0970111	-0.471606	0.637208	0.999982		Pjv1_00006055	20.918	6.09688	1.16051	5.2536	1.49154e-07	1.3131e-05		Pjv1_00005698	23.4239	3.21167	0.623696	5.14942	2.61299e-07	2.39862e-05
Pjv1_00000097	1427.49	0.104074	0.1345	0.773786	0.439057	0.999982		Pjv1_00002243	526.009	-0.838621	0.15969	-5.25154	1.5083e-07	1.32246e-05		Pjv1_00006916	191.148	6.33589	1.23099	5.14698	2.64713e-07	2.40072e-05
Pjv1_00000098	23863.8	0.082434	0.13753	0.59939	0.548913	0.999982		Pjv1_00014139	1285.87	-0.701774	0.13429	-5.22583	1.73379e-07	1.51402e-05		Pjv1_00009287	320.277	0.99653	0.193616	5.14693	2.6478e-07	2.40072e-05
Pjv1_00000099	2033.14	0.116028	0.146962	0.789509	0.429815	0.999982		Pjv1_00007996	732.006	-0.748525	0.143325	-5.22258	1.76446e-07	1.52842e-05		Pjv1_00029054	1443.21	0.867831	0.168622	5.14661	2.65233e-07	2.40072e-05
Pjv1_00000100	89.8697	-0.11219	0.341806	-0.328228	0.74274	0.999982		Pjv1_00021822	462.63	0.800085	0.153176	5.2233	1.75761e-07	1.52842e-05		Pjv1_00027540	220.569	1.45131	0.282016	5.14621	2.65798e-07	2.40072e-05
Pjv1_00000101	1009.13	-0.0374944	0.115634	-0.324251	0.745748	0.999982		Pjv1_00004241	19622.6	-0.475794	0.0912165	-5.2161	1.8273e-07	1.57652e-05		Pjv1_00022987	31482.5	0.522061	0.101496	5.14364	2.69461e-07	2.4062e-05
Pjv1_00000102	3519.47	-0.0994192	0.208691	-0.476394	0.633794	0.999982		Pjv1_00018405	43.4404	2.30612	0.442998	5.20571	1.93252e-07	1.66066e-05		Pjv1_00005838	2172.87	0.852541	0.16575	5.14354	2.69615e-07	2.4062e-05
Pjv1_00000103	70.0848	-0.00558157	0.295695	-0.0188761	0.98494	0.999982		Pjv1_00001522	74.8453	1.80849	0.347879	5.1986	2.00794e-07	1.71862e-05		Pjv1_00027198	903.928	0.773382	0.150323	5.14481	2.6779e-07	2.4062e-05
Pjv1_00000104	127.784	0.20437	0.27253	0.749898	0.453316	0.999982		Pjv1_00017317	8490.29	-0.415336	0.0799753	-5.1933	2.06596e-07	1.76129e-05		Pjv1_00012401	709.078	0.736146	0.143143	5.14274	2.70765e-07	2.40692e-05
Pjv1_00000105	929.28	0.0603871	0.116853	0.516777	0.605312	0.999982		Pjv1_00015850	2396.36	0.558433	0.107728	5.18374	2.17481e-07	1.84679e-05		Pjv1_00002719	2253.68	0.684479	0.133238	5.13726	2.78767e-07	2.46829e-05
Pjv1_00000106	1131.77	0.0827055	0.167021	0.495181	0.620472	0.999982		Pjv1_00019457	2092.47	0.588859	0.113646	5.18151	2.20102e-07	1.86171e-05		Pjv1_00001223	1749.7	1.01084	0.196862	5.13477	2.82491e-07	2.49146e-05
Pjv1_00000107	2342.69	0.046944	0.1248	0.376153	0.706803	0.999982		Pjv1_00003938	67.9237	2.22138	0.42942	5.17297	2.30405e-07	1.94126e-05		Pjv1_00019736	999.052	0.855433	0.167103	5.11918	3.06866e-07	2.69587e-05
Pjv1_00000109	1087.43	-0.128109	0.118503	-1.08105	0.279673	0.999982		Pjv1_00014657	127.705	1.22134	0.236519	5.1638	2.41982e-07	2.03086e-05		Pjv1_00019652	3684.57	0.619229	0.121043	5.11579	3.12438e-07	2.73414e-05
Pjv1_00000110	408.016	0.187324	0.201084	0.931572	0.351558	0.999982		Pjv1_00006439	138.408	1.2618	0.244534	5.16001	2.46939e-07	2.06443e-05		Pjv1_00007033	2344.26	0.60204	0.117701	5.11498	3.13771e-07	2.73516e-05
Pjv1_00000111	37.3259	-0.226873	0.409084	-0.554587	0.579177	0.999982		Pjv1_00013085	643.619	0.681992	0.132288	5.15537	2.53136e-07	2.10806e-05		Pjv1_00015988	1534.03	-1.11656	0.218882	-5.10118	3.3754e-07	2.93099e-05
Pjv1_00000112	471.646	-0.189876	0.159508	-1.19039	0.233893	0.999982		Pjv1_00021781	70.507	1.91772	0.37207	5.15419	2.54726e-07	2.11315e-05		Pjv1_00006194	233.563	1.55331	0.305558	5.0835	3.70535e-07	3.20513e-05
Pjv1_00000113	135.725	-0.434699	0.250084	-1.73821	0.0821738	0.999982		Pjv1_00008538	176.19	1.17052	0.228055	5.13263	2.85722e-07	2.3612e-05		Pjv1_00019693	482.758	1.00677	0.198084	5.08253	3.72447e-07	3.20932e-05
Pjv1_00000114	9194.47	-0.0776078	0.2455	-0.316121	0.751911	0.999982		Pjv1_00024865	604.533	-0.768868	0.150134	-5.12122	3.03558e-07	2.49902e-05		Pjv1_00009619	259.765	1.48216	0.291946	5.07683	3.83782e-07	3.28621e-05
Pjv1_00000115	436.63	-0.122005	0.17594	-0.693449	0.488028	0.999982		Pjv1_00011535	1327.48	0.600832	0.117393	5.11814	3.08559e-07	2.53053e-05		Pjv1_00024043	129.836	1.29918	0.255917	5.07658	3.84292e-07	3.28621e-05
Pjv1_00000116	1100.6	0.0823905	0.13515	0.609622	0.542113	0.999982		Pjv1_00006470	1000.38	0.735644	0.143956	5.11018	3.21846e-07	2.62951e-05		Pjv1_00027253	139.552	1.34191	0.264735	5.06888	4.00163e-07	3.40897e-05
Pjv1_00000117	2521.05	-0.100159	0.165573	-0.604924	0.54523	0.999982		Pjv1_00026120	5234.45	0.477728	0.0935256	5.10799	3.2561e-07	2.64956e-05		Pjv1_00022965	799.866	0.664046	0.131181	5.06204	4.14787e-07	3.52021e-05
Pjv1_00000118	1.0483	-1.03535	3.20815	-0.322726	0.746903	0.999982		Pjv1_00001278	4018.48	0.597608	0.11701	5.10732	3.26757e-07	2.64956e-05		Pjv1_00000422	24.3615	4.55916	0.901152	5.05926	4.20893e-07	3.5586e-05
Pjv1_00000121	97.2754	0.333398	0.30065	1.10893	0.267462	0.999982		Pjv1_00013887	2172.6	-0.488386	0.0957311	-5.10165	3.36712e-07	2.72005e-05		Pjv1_00009655	34.5616	2.46991	0.488709	5.05396	4.32746e-07	3.64512e-05
Pjv1_00000122	783.006	-0.0515593	0.138249	-0.372945	0.70919	0.999982		Pjv1_00000784	1829.92	0.560833	0.110031	5.09706	3.44961e-07	2.7763e-05		Pjv1_00005174	353.824	0.760687	0.150689	5.04806	4.46327e-07	3.74548e-05
Pjv1_00000123	1636.35	-0.0508083	0.163133	-0.311453	0.755457	0.999982		Pjv1_00023298	1648.45	-0.598779	0.117579	-5.09255	3.53285e-07	2.83272e-05		Pjv1_00005229	22.8313	4.53537	0.898839	5.0458	4.51618e-07	3.7758e-05
Pjv1_00000124	52.0211	-0.562446	0.388353	-1.44829	0.147537	0.999982		Pjv1_00018495	167.981	1.12604	0.221468	5.08444	3.68704e-07	2.9454e-05		Pjv1_00012049	273.071	1.15503	0.229153	5.04041	4.64531e-07	3.86938e-05
Pjv1_00000125	2022.51	0.0602206	0.111813	0.538582	0.590175	0.999982		Pjv1_00002165	1339.26	0.603508	0.118759	5.08178	3.73923e-07	2.96513e-05		Pjv1_00023131	28.8487	3.14681	0.626054	5.02643	4.99697e-07	4.14693e-05
Pjv1_00000127	1868.96	-0.119372	0.142985	-0.834857	0.403798	0.999982		Pjv1_00017043	1071.71	0.555346	0.10928	5.08187	3.73733e-07	2.96513e-05		Pjv1_00019673	26116.7	0.598469	0.119177	5.02169	5.12186e-07	4.23495e-05
Pjv1_00000128	18485.5	0.266909	0.131231	2.03389	0.0419624	0.999982		Pjv1_00025833	1134.57	0.543272	0.106937	5.0803	3.76849e-07	2.97738e-05		Pjv1_00002165	1718.5	0.562444	0.112287	5.00897	5.47229e-07	4.50812e-05
Pjv1_00000129	264.484	0.151355	0.193217	0.783343	0.433426	0.999982		Pjv1_00011926	1324.98	0.602993	0.118774	5.0768	3.83853e-07	2.99976e-05		Pjv1_00018753	353.981	0.843437	0.168571	5.00344	5.63159e-07	4.58893e-05
Pjv1_00000130	2890.11	0.110383	0.111201	0.992649	0.320881	0.999982		Pjv1_00012069	241.039	1.40924	0.277509	5.07817	3.81091e-07	2.99976e-05		Pjv1_00002123	1236.46	0.60645	0.12119	5.00411	5.6121e-07	4.58893e-05
Pjv1_00000131	189.295	0.142487	0.267285	0.53309	0.593971	0.999982		Pjv1_00021422	1632.42	0.5942	0.11704	5.0769	3.8365e-07	2.99976e-05		Pjv1_00024545	43.2247	1.97433	0.394552	5.00397	5.61617e-07	4.58893e-05
Pjv1_00000132	3974.53	0.0145551	0.098778	0.147352	0.882854	0.999982		Pjv1_00010240	936.906	-0.72332	0.142533	-5.07475	3.88009e-07	3.01418e-05		Pjv1_00014493	138.972	1.87841	0.375524	5.00211	5.6705e-07	4.60396e-05
Pjv1_00000134	56.2632	-0.424569	0.343068	-1.23757	0.215877	0.999982		Pjv1_00022987	27948.6	0.482566	0.095096	5.07451	3.88493e-07	3.01418e-05		Pjv1_00012819	3798.73	0.75714	0.151421	5.00022	5.72644e-07	4.63265e-05
Pjv1_00000135	56.4576	0.0579445	0.370323	0.15647	0.875663	0.999982		Pjv1_00018078	919.377	0.679039	0.133986	5.06798	4.02057e-07	3.09923e-05		Pjv1_00005061	17.3895	6.62087	1.32455	4.99859	5.77511e-07	4.65527e-05
Pjv1_00000136	1732.83	0.0189509	0.151162	0.125368	0.900232	0.999982		Pjv1_00007776	975.505	0.698329	0.137796	5.06785	4.0233e-07	3.09923e-05		Pjv1_00019689	137.587	1.72159	0.344661	4.99504	5.88244e-07	4.70804e-05
Pjv1_00000137	0.352497	-1.92246	4.03088	-0.476933	0.63341	0.999982		Pjv1_00011717	3622.89	-0.744991	0.14723	-5.06004	4.19175e-07	3.2175e-05		Pjv1_00008494	36.366	3.3554	0.671671	4.99559	5.86558e-07	4.70804e-05
Pjv1_00000138	148.306	0.275686	0.284182	0.970104	0.331995	0.999982		Pjv1_00002516	903.958	-0.600688	0.118985	-5.04845	4.45408e-07	3.40674e-05		Pjv1_00019390	1289.42	0.663774	0.132941	4.99299	5.94531e-07	4.74149e-05
Pjv1_00000139	335.521	0.141793	0.161171	0.879765	0.378987	0.999982		Pjv1_00021581	285.516	1.23238	0.244303	5.04447	4.54787e-07	3.45398e-05		Pjv1_00000813	707.763	-1.02151	0.204758	-4.98884	6.07435e-07	4.81028e-05
Pjv1_00000140	4355.47	-0.00271379	0.13421	-0.0202205	0.983867	0.999982		Pjv1_00026187	387.68	0.86885	0.172219	5.04502	4.53474e-07	3.45398e-05		Pjv1_00023535	250.003	2.02144	0.405138	4.98952	6.05301e-07	4.81028e-05
Pjv1_00000141	2213.96	-0.104286	0.170214	-0.612678	0.540089	0.999982		Pjv1_00002385	7976.83	-0.485305	0.0964372	-5.03235	4.84513e-07	3.66683e-05		Pjv1_00025116	170.56	2.21017	0.443912	4.97883	6.39687e-07	5.03711e-05
Pjv1_00000142	956.849	-0.0334397	0.184245	-0.181496	0.855978	0.999982		Pjv1_00010074	79.4456	1.92089	0.382363	5.02374	5.06759e-07	3.79524e-05		Pjv1_00020548	276.94	-1.19337	0.239702	-4.97857	6.40557e-07	5.03711e-05
Pjv1_00000143	402.07	0.113172	0.248801	0.454867	0.649205	0.999982		Pjv1_00004149	715.696	1.10004	0.218921	5.02484	5.03864e-07	3.79524e-05		Pjv1_00015045	49.3613	2.03969	0.410991	4.96285	6.94675e-07	5.44364e-05
Pjv1_00000144	0.331732	1.86202	4.0391	0.461	0.644799	0.999982		Pjv1_00029775	283.093	0.921155	0.183353	5.02395	5.06206e-07	3.79524e-05		Pjv1_00000180	298.36	1.05742	0.213311	4.95717	7.15276e-07	5.58561e-05
Pjv1_00000145	11.5863	-0.259537	0.759217	-0.341849	0.732465	0.999982		Pjv1_00012072	134.511	1.28207	0.25557	5.0165	5.262e-07	3.91492e-05		Pjv1_00001257	740.057	0.758635	0.153109	4.95487	7.23768e-07	5.63237e-05
Pjv1_00000146	114.91	-0.0970442	0.313287	-0.309761	0.756743	0.999982		Pjv1_00023535	157.89	1.50515	0.300043	5.01644	5.2637e-07	3.91492e-05		Pjv1_00000111	69.5426	1.67281	0.338051	4.94839	7.4831e-07	5.80327e-05
Pjv1_00000147	9192.35	0.0383225	0.197457	0.19408	0.846113	0.999982		Pjv1_00021309	859.471	-0.710452	0.141955	-5.00477	5.59275e-07	4.14536e-05		Pjv1_00026910	365.787	2.83043	0.572161	4.94691	7.54004e-07	5.81247e-05
Pjv1_00000149	1369.73	0.122629	0.546528	0.224378	0.822463	0.999982		Pjv1_00011610	197.431	1.02652	0.205224	5.00194	5.67557e-07	4.19234e-05		Pjv1_00029982	17.1086	5.0941	1.02979	4.94674	7.54665e-07	5.81247e-05
Pjv1_00000150	1604.87	0.00181154	0.135194	0.0133995	0.989309	0.999982		Pjv1_00019558	1723.19	0.524204	0.104962	4.99422	5.90726e-07	4.34859e-05		Pjv1_00025251	304.19	1.02338	0.207153	4.9402	7.80405e-07	5.99021e-05
Pjv1_00000151	4212.59	0.157424	0.158296	0.99449	0.319984	0.999982		Pjv1_00000451	594.473	-0.698443	0.140024	-4.98803	6.09984e-07	4.45992e-05		Pjv1_00004393	1118.18	0.663189	0.134369	4.93558	7.99146e-07	6.1132e-05
Pjv1_00000152	56.4685	0.145568	0.631822	0.230394	0.817785	0.999982		Pjv1_00017984	2953.77	-0.4548	0.0911692	-4.98853	6.08417e-07	4.45992e-05		Pjv1_00016362	249.905	1.35662	0.274927	4.93449	8.03623e-07	6.12661e-05
Pjv1_00000153	1241.82	-0.0523145	0.14404	-0.363193	0.71646	0.999982		Pjv1_00006591	501.718	-0.822409	0.164922	-4.98665	6.14341e-07	4.47659e-05		Pjv1_00004149	799.434	1.27348	0.258334	4.92959	8.24007e-07	6.26078e-05
Pjv1_00000154	1125.09	-0.0404504	0.231264	-0.17491	0.86115	0.999982		Pjv1_00001584	282.373	1.25576	0.252107	4.98107	6.32347e-07	4.59228e-05		Pjv1_00020567	13.3841	7.22125	1.46629	4.92485	8.44249e-07	6.39298e-05
Pjv1_00000155	76.0653	0.180209	0.301019	0.598664	0.549397	0.999982		Pjv1_00012537	2514.65	0.658213	0.132299	4.97521	6.51778e-07	4.71751e-05		Pjv1_00023129	580.404	1.37488	0.28025	4.90592	9.29925e-07	7.01813e-05
Pjv1_00000156	34.6266	0.0367407	0.572045	0.0642269	0.94879	0.999982		Pjv1_00023070	110.109	1.65083	0.333671	4.94746	7.51864e-07	5.42373e-05		Pjv1_00023496	1164.22	1.31793	0.269159	4.89648	9.75677e-07	7.33879e-05
Pjv1_00000157	3.63965	1.36174	1.36123	1.00037	0.317129	0.999982		Pjv1_00011118	3918.03	0.547777	0.110747	4.94622	7.567e-07	5.44042e-05		Pjv1_00020492	2782.5	0.511146	0.104553	4.88888	1.01413e-06	7.60258e-05
Pjv1_00000158	1699.74	-0.109066	0.140523	-0.776141	0.437665	0.999982		Pjv1_00028890	817.066	-0.802892	0.162467	-4.94186	7.73789e-07	5.5448e-05		Pjv1_00011715	90.344	1.52884	0.313612	4.87495	1.08838e-06	8.13213e-05
Pjv1_00000159	2797.33	-0.0377132	0.10327	-0.365189	0.71497	0.999982		Pjv1_00027498	329.942	0.853122	0.172733	4.93895	7.85437e-07	5.60963e-05		Pjv1_00006662	3065.36	0.662968	0.136172	4.86859	1.12395e-06	8.36838e-05
Pjv1_00000160	530.537	0.0749552	0.155567	0.48182	0.629934	0.999982		Pjv1_00005113	89.1646	2.2934	0.465223	4.92967	8.23681e-07	5.86336e-05		Pjv1_00007902	66.8283	2.5718	0.528309	4.86798	1.12744e-06	8.36838e-05
Pjv1_00000161	1873.26	-0.0693749	0.125256	-0.553865	0.579671	0.999982		Pjv1_00012120	687.315	0.711789	0.144495	4.92606	8.39037e-07	5.95302e-05		Pjv1_00009232	1600.89	0.623018	0.128129	4.86243	1.15952e-06	8.57814e-05
Pjv1_00000162	47.4058	0.115559	0.393711	0.293511	0.769131	0.999982		Pjv1_00016475	1475.44	-0.599346	0.121743	-4.92304	8.52101e-07	6.02589e-05		Pjv1_00021358	2892.12	0.438626	0.0904552	4.8491	1.24025e-06	9.14532e-05
Pjv1_00000163	1.57329	-4.08672	2.79058	-1.46447	0.143066	0.999982		Pjv1_00010413	408.621	0.759587	0.154735	4.90896	9.15598e-07	6.45377e-05		Pjv1_00005206	1084.14	-0.875532	0.180873	-4.84058	1.29463e-06	9.51508e-05
Pjv1_00000164	43.433	-0.393916	0.438886	-0.897536	0.369433	0.999982		Pjv1_00007033	1846.14	0.536808	0.109555	4.89987	9.58985e-07	6.7157e-05		Pjv1_00015706	32.115	4.20865	0.875276	4.80837	1.52167e-06	0.000111474
Pjv1_00000165	116.282	-0.27836	1.06082	-0.2624	0.793013	0.999982		Pjv1_00017254	15591.9	-0.700245	0.14291	-4.89988	9.5894e-07	6.7157e-05		Pjv1_00009882	931.391	0.768899	0.160358	4.79489	1.62768e-06	0.000118468
Pjv1_00000166	16.7397	0.0281599	0.791204	0.0355912	0.971608	0.999982		Pjv1_00007735	820.744	-0.724674	0.14815	-4.89149	1.00078e-06	6.98568e-05		Pjv1_00007850	200.828	1.32585	0.276479	4.79546	1.62302e-06	0.000118468
Pjv1_00000167	341.569	-0.164771	0.190359	-0.865582	0.38672	0.999982		Pjv1_00002756	1373.95	0.530605	0.108763	4.87855	1.06868e-06	7.41167e-05		Pjv1_00003616	1178.17	0.774397	0.161593	4.79227	1.64907e-06	0.000119637
Pjv1_00000169	67.8492	-0.140282	0.323591	-0.433516	0.66464	0.999982		Pjv1_00028314	29.3069	2.64302	0.54171	4.87904	1.06606e-06	7.41167e-05		Pjv1_00019691	10.1413	6.81821	1.42503	4.78461	1.71317e-06	0.000123888
Pjv1_00000170	109.696	-0.281577	0.284126	-0.991027	0.321673	0.999982		Pjv1_00003501	17134.2	-0.570799	0.117185	-4.87092	1.11079e-06	7.67903e-05		Pjv1_00008394	16.8704	5.67311	1.18711	4.77892	1.76235e-06	0.000127036
Pjv1_00000171	165.531	-0.154035	0.359084	-0.428966	0.667948	0.999982		Pjv1_00020492	2197.42	0.499383	0.102556	4.86937	1.11953e-06	7.71477e-05		Pjv1_00009118	575.942	0.679165	0.142293	4.773	1.81498e-06	0.000130412
Pjv1_00000172	289.676	-0.285791	0.246446	-1.15965	0.246191	0.999982		Pjv1_00005028	25.742	4.45193	0.914839	4.86635	1.13675e-06	7.80849e-05		Pjv1_00005203	3544.11	-0.974681	0.204548	-4.76505	1.88808e-06	0.000135233
Pjv1_00000173	2178.39	0.0471006	0.132662	0.355042	0.722558	0.999982		Pjv1_00019320	1940.31	0.554456	0.114112	4.85887	1.1806e-06	8.08393e-05		Pjv1_00022749	2061.45	0.463037	0.0976722	4.74073	2.12952e-06	0.000152041
Pjv1_00000174	291.931	-0.129586	0.358843	-0.361122	0.718009	0.999982		Pjv1_00024428	8386.94	-0.455778	0.0938167	-4.85818	1.1847e-06	8.08634e-05		Pjv1_00000511	447.802	0.736979	0.155531	4.73849	2.1532e-06	0.000153245
Pjv1_00000175	1552.75	-0.0194266	0.131645	-0.147567	0.882684	0.999982		Pjv1_00002367	2121.38	-0.518041	0.106818	-4.84977	1.23603e-06	8.41007e-05		Pjv1_00018405	62.3766	2.3473	0.495459	4.73763	2.16232e-06	0.000153409
Pjv1_00000176	1982.24	0.0902283	0.162741	0.55443	0.579285	0.999982		Pjv1_00029944	135.67	1.44605	0.298862	4.83852	1.3081e-06	8.87248e-05		Pjv1_00024629	61.7588	1.74419	0.369399	4.7217	2.33879e-06	0.000165407
Pjv1_00000177	21.0442	-0.649897	0.755597	-0.86011	0.389728	0.999982		Pjv1_00009446	1855.97	-0.646935	0.133983	-4.82847	1.37585e-06	9.3027e-05		Pjv1_00020131	122.684	1.3547	0.288376	4.69769	2.63121e-06	0.000185505
Pjv1_00000178	51.1554	0.43302	0.405208	1.06864	0.285234	0.999982		Pjv1_00019689	91.4179	1.68275	0.348673	4.82616	1.39193e-06	9.38204e-05		Pjv1_00017937	626.713	0.750857	0.159904	4.69567	2.65731e-06	0.000186759
Pjv1_00000179	1355.39	-0.0229883	0.117547	-0.195566	0.84495	0.999982		Pjv1_00019301	665.339	0.864078	0.179101	4.82453	1.40334e-06	9.42948e-05		Pjv1_00023434	111.339	1.35522	0.289388	4.68304	2.8265e-06	0.000198031
Pjv1_00000180	172.185	-0.0682349	0.271402	-0.251417	0.801492	0.999982		Pjv1_00002123	963.798	0.546841	0.113503	4.81786	1.45109e-06	9.72005e-05		Pjv1_00003585	52.6406	1.70491	0.364393	4.67876	2.88619e-06	0.000201585
Pjv1_00000181	4471.77	-0.139937	0.246664	-0.567317	0.570499	0.999982		Pjv1_00001378	1023.75	0.70072	0.1455	4.81595	1.46504e-06	9.78313e-05		Pjv1_00007429	427.944	0.846297	0.181432	4.66453	3.09318e-06	0.000215374
Pjv1_00000182	2270.78	0.0790871	0.114884	0.688407	0.491197	0.999982		Pjv1_00012082	1413.72	-0.799306	0.166036	-4.81404	1.47909e-06	9.84643e-05		Pjv1_00025194	536.435	1.0372	0.222435	4.66292	3.11753e-06	0.000216058
Pjv1_00000183	130.188	0.278543	0.407211	0.684027	0.493958	0.999982		Pjv1_00011080	100.88	1.76113	0.365976	4.81216	1.49306e-06	9.90889e-05		Pjv1_00021420	896.234	1.0224	0.219276	4.66261	3.12223e-06	0.000216058
Pjv1_00000185	811.762	0.0711033	0.129168	0.550474	0.581994	0.999982		Pjv1_00012819	2983.65	0.676505	0.140675	4.80898	1.51705e-06	0.000100182		Pjv1_00014616	1764.51	0.811227	0.17413	4.65874	3.18154e-06	0.000219488
Pjv1_00000186	857.962	-0.150529	0.176758	-0.851614	0.394428	0.999982		Pjv1_00015697	1490	-0.57113	0.118779	-4.80835	1.52178e-06	0.000100182		Pjv1_00024193	16.143	5.60927	1.20504	4.65486	3.24204e-06	0.000222977
Pjv1_00000187	648.1	-0.0992504	0.145843	-0.680528	0.49617	0.999982		Pjv1_00017938	1495.26	0.51	0.10607	4.80813	1.52348e-06	0.000100182		Pjv1_00021581	416.41	0.96087	0.20683	4.64571	3.38914e-06	0.000232384
Pjv1_00000188	4832.02	-0.120625	0.162511	-0.742259	0.45793	0.999982		Pjv1_00000601	932.182	0.842779	0.176326	4.77968	1.75578e-06	0.000115107		Pjv1_00006097	127.425	6.76476	1.45634	4.64504	3.40015e-06	0.00023243
Pjv1_00000189	810.602	0.154786	0.137528	1.12549	0.260381	0.999982		Pjv1_00024511	537.616	-0.632719	0.132621	-4.77089	1.83414e-06	0.00011988		Pjv1_00012252	297.674	1.75916	0.378964	4.64203	3.45002e-06	0.000235124
Pjv1_00000190	3556.16	0.0373529	0.130069	0.287178	0.773976	0.999982		Pjv1_00016488	212.234	1.16655	0.244644	4.76833	1.85755e-06	0.000121044		Pjv1_00008063	3800.31	0.484362	0.104445	4.63747	3.52692e-06	0.000239584
Pjv1_00000191	6047.46	-0.0291875	0.094675	-0.308291	0.757861	0.999982		Pjv1_00011725	7556.49	-0.389773	0.0817813	-4.76604	1.87883e-06	0.000121695		Pjv1_00024795	7492.9	0.555602	0.119822	4.6369	3.53677e-06	0.000239584
Pjv1_00000192	1892.57	0.0887532	0.129046	0.687764	0.491601	0.999982		Pjv1_00021944	2342.48	-0.693274	0.145448	-4.76646	1.87487e-06	0.000121695		Pjv1_00028837	182.506	1.61689	0.349114	4.63141	3.63188e-06	0.000245288
Pjv1_00000193	625.237	0.0643384	0.138703	0.463857	0.64275	0.999982		Pjv1_00023589	3801.37	0.442858	0.0929371	4.76514	1.88726e-06	0.000121875		Pjv1_00028838	211.218	1.04184	0.225116	4.62802	3.69177e-06	0.000248587
Pjv1_00000194	3484.75	0.0143428	0.131709	0.108897	0.913284	0.999982		Pjv1_00010421	415.195	0.700562	0.147512	4.74919	2.04229e-06	0.000131493		Pjv1_00012072	144.898	1.05705	0.228626	4.62348	3.77361e-06	0.000253339
Pjv1_00000196	4.34986	0.683006	1.17202	0.58276	0.560055	0.999982		Pjv1_00023338	2096.7	-0.525721	0.110844	-4.74287	2.10708e-06	0.000135261		Pjv1_00027850	64.7013	2.31498	0.501212	4.61876	3.86038e-06	0.000258393
Pjv1_00000197	377.042	-0.191402	0.178549	-1.07199	0.283725	0.999982		Pjv1_00021164	2916.46	-0.485235	0.102326	-4.74205	2.11564e-06	0.000135408		Pjv1_00026650	32.2103	3.33352	0.722103	4.6164	3.90451e-06	0.000260571
Pjv1_00000198	2618.11	-0.174729	0.188043	-0.929196	0.352787	0.999982		Pjv1_00001744	812.472	0.607627	0.128175	4.74061	2.13074e-06	0.000135569		Pjv1_00025395	794.829	0.645836	0.139994	4.61332	3.96284e-06	0.000263681
Pjv1_00000199	755.902	-0.0304754	0.138714	-0.219699	0.826106	0.999982		Pjv1_00003857	1075.83	-0.683703	0.144207	-4.74111	2.12551e-06	0.000135569		Pjv1_00011080	146.698	1.15588	0.250759	4.60951	4.03609e-06	0.000267763
Pjv1_00000200	0.842407	-3.18864	3.29137	-0.96879	0.33265	0.999982		Pjv1_00028350	4635.53	-0.627705	0.132711	-4.72986	2.24673e-06	0.000142529		Pjv1_00003622	16.5344	5.67439	1.23628	4.58991	4.43445e-06	0.000293326
Pjv1_00000201	5664.44	0.177381	0.124791	1.42143	0.155192	0.999982		Pjv1_00025806	15.4491	5.66731	1.19979	4.72356	2.31748e-06	0.000146586		Pjv1_00004310	354.483	3.23221	0.704495	4.58799	4.47541e-06	0.000295167
Pjv1_00000202	3656.93	0.0304845	0.13109	0.232547	0.816113	0.999982		Pjv1_00016138	2647.33	-0.580362	0.123105	-4.71438	2.42446e-06	0.000152904		Pjv1_00006996	410.484	1.10201	0.240502	4.58213	4.60261e-06	0.000302669
Pjv1_00000203	7324.74	0.0694158	0.124868	0.555914	0.57827	0.999982		Pjv1_00019866	4560.09	-0.523907	0.111167	-4.71277	2.44367e-06	0.000153666		Pjv1_00022233	161.005	1.16063	0.253516	4.57813	4.69141e-06	0.000307609
Pjv1_00000204	2814.18	-0.0364463	0.106588	-0.341936	0.732399	0.999982		Pjv1_00008306	315.595	0.924881	0.196595	4.7045	2.54494e-06	0.000158647		Pjv1_00016163	30.3334	2.51589	0.550152	4.57308	4.80605e-06	0.000314209
Pjv1_00000205	2664.18	-0.0856984	0.137979	-0.621099	0.534534	0.999982		Pjv1_00024629	48.9298	1.97073	0.418858	4.70502	2.53847e-06	0.000158647		Pjv1_00011284	1485.15	1.95306	0.427538	4.56815	4.92058e-06	0.000320765
Pjv1_00000206	257.041	0.39164	0.174598	2.2431	0.0248902	0.999982		Pjv1_00025497	406.457	-0.725152	0.154119	-4.70514	2.53688e-06	0.000158647		Pjv1_00014520	495.635	0.949097	0.207825	4.56681	4.95203e-06	0.000321882
Pjv1_00000207	397.227	-0.267951	0.254796	-1.05163	0.29297	0.999982		Pjv1_00016463	16.0162	4.79605	1.02042	4.70007	2.60072e-06	0.000161657		Pjv1_00000177	153.305	3.80702	0.835736	4.5553	5.23115e-06	0.000339045
Pjv1_00000208	3943.39	0.0940182	0.175109	0.536913	0.591327	0.999982		Pjv1_00028655	139.921	1.29192	0.275026	4.69746	2.63417e-06	0.000163266		Pjv1_00022540	284.719	-0.960102	0.211064	-4.54887	5.3936e-06	0.000348569
Pjv1_00000211	1079.24	-0.000272566	0.153708	-0.00177327	0.998585	0.999982		Pjv1_00019673	26651.7	0.418626	0.0893082	4.68743	2.76652e-06	0.000170977		Pjv1_00018100	428.046	0.759103	0.167496	4.53206	5.84122e-06	0.000374839
Pjv1_00000212	228.74	-0.0163095	0.242516	-0.0672514	0.946382	0.999982		Pjv1_00009190	342.041	0.820773	0.175369	4.68025	2.86521e-06	0.000176571		Pjv1_00005163	2070.85	0.634192	0.139925	4.53237	5.83268e-06	0.000374839
Pjv1_00000213	638.336	-0.288875	0.252909	-1.14221	0.253367	0.999982		Pjv1_00012049	197.562	1.25223	0.26761	4.6793	2.87856e-06	0.000176888		Pjv1_00009386	182.351	0.995193	0.219605	4.53174	5.85009e-06	0.000374839
Pjv1_00000214	0.846914	0.688	2.60713	0.263892	0.791863	0.999982		Pjv1_00009704	3236.16	0.476962	0.101992	4.67646	2.91874e-06	0.000178847		Pjv1_00002031	291.57	1.43774	0.317765	4.52455	6.05248e-06	0.000386705
Pjv1_00000215	2938.99	0.0175313	0.229511	0.0763852	0.939113	0.999982		Pjv1_00015857	1410.77	-0.726909	0.155861	-4.66383	3.10373e-06	0.000189644		Pjv1_00000764	367.864	1.07582	0.238288	4.51476	6.33875e-06	0.000403849
Pjv1_00000217	205.979	-0.248434	0.231648	-1.07246	0.283514	0.999982		Pjv1_00029158	1342.05	-0.823044	0.176517	-4.66268	3.12119e-06	0.000190172		Pjv1_00005601	777.914	0.534899	0.118761	4.50401	6.66825e-06	0.000423641
Pjv1_00000218	1501.06	-0.0656142	0.109856	-0.597274	0.550324	0.999982		Pjv1_00003551	1468.76	0.62444	0.134023	4.65921	3.17424e-06	0.00019286		Pjv1_00021083	392.745	-0.800018	0.177704	-4.50197	6.7326e-06	0.000426524
Pjv1_00000219	256.541	0.363983	0.226398	1.60771	0.107898	0.999982		Pjv1_00005234	1059.07	0.766742	0.164929	4.64892	3.33684e-06	0.000201603		Pjv1_00028844	166.043	1.24395	0.276909	4.49228	7.04649e-06	0.000445156
Pjv1_00000221	963.445	-0.472726	0.245687	-1.9241	0.0543423	0.999982		Pjv1_00007850	151.754	1.11149	0.239069	4.64925	3.3315e-06	0.000201603		Pjv1_00020050	872.533	0.720841	0.160685	4.48604	7.25579e-06	0.000457094
Pjv1_00000222	25.0305	0.142369	0.671894	0.211892	0.832191	0.999982		Pjv1_00026283	196.717	-0.937387	0.201669	-4.64814	3.34942e-06	0.000201798		Pjv1_00019786	2164.23	0.567041	0.126474	4.48344	7.34483e-06	0.000461411
Pjv1_00000223	1445.53	-0.173963	0.228032	-0.762889	0.44553	0.999982		Pjv1_00002264	15908.7	1.6904	0.364429	4.63849	3.50965e-06	0.000210862		Pjv1_00014784	1377.4	-0.622758	0.139196	-4.47396	7.67836e-06	0.00048102
Pjv1_00000224	7246.97	0.0686582	0.112797	0.608687	0.542732	0.999982		Pjv1_00021806	570.953	0.767944	0.165592	4.63756	3.52548e-06	0.000211225		Pjv1_00013177	1627.04	0.647981	0.14505	4.46729	7.92168e-06	0.000494885
Pjv1_00000225	2538.44	0.0654905	0.130523	0.501754	0.615841	0.999982		Pjv1_00001310	4789.38	-0.511614	0.110683	-4.62232	3.79476e-06	0.000226729		Pjv1_00028420	520.748	0.706686	0.158456	4.45982	8.20277e-06	0.000511026
Pjv1_00000226	763.321	-0.262765	0.274362	-0.957729	0.338199	0.999982		Pjv1_00028525	3889.9	-0.452022	0.0978656	-4.6188	3.85961e-06	0.000229967		Pjv1_00018495	235.599	0.983517	0.220588	4.45861	8.2494e-06	0.000512511
Pjv1_00000229	438.229	-0.102307	0.208436	-0.49083	0.623546	0.999982		Pjv1_00000005	1694.2	-0.533649	0.11567	-4.61355	3.95845e-06	0.000234598		Pjv1_00026666	81.4822	4.6528	1.04407	4.45642	8.33379e-06	0.000516328
Pjv1_00000230	3.70285	0.814006	1.18254	0.688354	0.49123	0.999982		Pjv1_00007001	46.1059	1.97413	0.427955	4.61295	3.96996e-06	0.000234598		Pjv1_00020373	9.14269	6.68624	1.50292	4.44884	8.63364e-06	0.000533436
Pjv1_00000231	0.148626	0.97714	4.08047	0.239467	0.810743	0.999982		Pjv1_00006243	53.9744	2.36409	0.512471	4.61313	3.96658e-06	0.000234598		Pjv1_00010371	2017.65	0.544434	0.12241	4.44762	8.68255e-06	0.000534988
Pjv1_00000232	0.824086	-3.15938	3.31375	-0.953414	0.34038	0.999982		Pjv1_00014616	1567.95	0.50819	0.110197	4.61166	3.99465e-06	0.000235412		Pjv1_00000300	12.2897	6.12239	1.37796	4.44309	8.86773e-06	0.000544905
Pjv1_00000234	93.2441	-0.272225	0.353764	-0.769512	0.44159	0.999982		Pjv1_00022306	742.541	-0.750374	0.162775	-4.60987	4.02914e-06	0.000236797		Pjv1_00008879	224.316	3.06161	0.68957	4.43989	9.00052e-06	0.000550124
Pjv1_00000235	2.17692	1.18087	1.88869	0.625232	0.531819	0.999982		Pjv1_00011328	2315.29	0.553993	0.120318	4.6044	4.13656e-06	0.00024245		Pjv1_00000886	1701.11	0.493193	0.111083	4.43986	9.00159e-06	0.000550124
Pjv1_00000236	493.027	-0.13094	0.24039	-0.544699	0.585961	0.999982		Pjv1_00007533	40.3265	2.21649	0.481562	4.6027	4.1705e-06	0.000243777		Pjv1_00015066	288.866	0.819537	0.184612	4.43924	9.02774e-06	0.000550227
Pjv1_00000237	1468.13	0.044822	0.133732	0.335162	0.737503	0.999982		Pjv1_00011970	1664.41	-0.472808	0.102841	-4.59748	4.27631e-06	0.000249286		Pjv1_00007757	156.046	0.992006	0.223551	4.43749	9.10157e-06	0.000553228
Pjv1_00000238	2616.13	0.0415592	0.173945	0.238921	0.811167	0.999982		Pjv1_00026666	82.0098	2.26683	0.493418	4.59413	4.34559e-06	0.000252642		Pjv1_00018998	110.588	1.40529	0.31712	4.4314	9.3625e-06	0.000567554
Pjv1_00000239	0.297252	1.72698	4.05184	0.426221	0.669947	0.999982		Pjv1_00023854	1310.28	-0.524936	0.114477	-4.58551	4.52881e-06	0.000262586		Pjv1_00026587	459.89	1.0353	0.233758	4.42894	9.46986e-06	0.000572519
Pjv1_00000240	31.522	0.159762	0.518131	0.308343	0.757822	0.999982		Pjv1_00001383	27.4209	2.86268	0.624904	4.58099	4.62775e-06	0.000267603		Pjv1_00015558	184.789	1.14172	0.258058	4.42427	9.67711e-06	0.000583481
Pjv1_00000241	9.95895	0.198711	0.758228	0.262073	0.793265	0.999982		Pjv1_00018100	406.111	0.717617	0.156754	4.57797	4.69516e-06	0.000270775		Pjv1_00023763	824.687	0.545192	0.123359	4.41955	9.8907e-06	0.000594764
Pjv1_00000242	0.366211	1.98831	4.02818	0.493601	0.621588	0.999982		Pjv1_00003597	2711	0.510637	0.111626	4.57453	4.77291e-06	0.000274525		Pjv1_00013050	558.492	-0.624478	0.141537	-4.41212	1.02363e-05	0.000613904
Pjv1_00000243	607.969	-0.0895251	0.136654	-0.655123	0.512388	0.999982		Pjv1_00015412	2563.53	0.476576	0.104294	4.56955	4.88773e-06	0.000280382		Pjv1_00004128	78.1444	1.77537	0.402651	4.40919	1.0376e-05	0.000620626
Pjv1_00000244	585.945	0.0568695	0.143387	0.396615	0.691652	0.999982		Pjv1_00014489	110.669	1.30565	0.285888	4.56701	4.94738e-06	0.000283051		Pjv1_00008197	890.985	0.72232	0.164108	4.40148	1.07515e-05	0.00064138
Pjv1_00000245	3525.59	0.0833422	0.137262	0.607177	0.543733	0.999982		Pjv1_00027130	1352.37	0.564579	0.12376	4.56188	5.06987e-06	0.000288528		Pjv1_00007525	54.927	1.85445	0.423236	4.3816	1.17812e-05	0.000700949
Pjv1_00000246	3176.69	0.097412	0.12021	0.810348	0.41774	0.999982		Pjv1_00027540	159.278	1.27121	0.278653	4.56199	5.06716e-06	0.000288528		Pjv1_00014654	96.7423	2.006	0.458172	4.37826	1.1963e-05	0.000709889
Pjv1_00000247	1246.42	-0.0448418	0.177617	-0.252463	0.800683	0.999982		Pjv1_00030280	879.583	0.673304	0.147612	4.56132	5.08336e-06	0.000288534		Pjv1_00026079	143.908	-1.16506	0.266627	-4.36965	1.24447e-05	0.000736533
Pjv1_00000248	2052.3	0.0254817	0.159479	0.159781	0.873054	0.999982		Pjv1_00024034	1927.61	-0.61177	0.134269	-4.55629	5.2064e-06	0.000294742		Pjv1_00006055	9.15974	6.66507	1.52698	4.36488	1.27193e-05	0.000746883
Pjv1_00000249	935.69	-0.0662682	0.165222	-0.401085	0.688358	0.999982		Pjv1_00003576	18.314	4.46398	0.981739	4.54701	5.44139e-06	0.000307239		Pjv1_00003391	48.397	1.94163	0.444795	4.36523	1.26988e-05	0.000746883
Pjv1_00000250	1023.71	0.0401893	0.151353	0.265532	0.790599	0.999982		Pjv1_00010351	20350.8	-0.485913	0.106948	-4.54345	5.5341e-06	0.000311658		Pjv1_00022964	1073.61	0.665802	0.152511	4.36559	1.26777e-05	0.000746883
Pjv1_00000251	5767.48	-0.0246205	0.108663	-0.226576	0.820753	0.999982		Pjv1_00007680	6745.19	-0.452029	0.0995622	-4.54017	5.62088e-06	0.000311663		Pjv1_00001629	80.7958	1.40708	0.322782	4.35921	1.30533e-05	0.000764504
Pjv1_00000398	56.2253	-0.152615	0.344786	-0.442638	0.658028	0.999982		Pjv1_00009605	208.117	-1.18611	0.261183	-4.54129	5.59116e-06	0.000311663		Pjv1_00003270	956.022	0.740791	0.169973	4.35828	1.31086e-05	0.000765748
Pjv1_00000399	1544.08	0.0936075	0.120352	0.777783	0.436697	0.999982		Pjv1_00009672	183.571	1.03934	0.22887	4.54118	5.59406e-06	0.000311663		Pjv1_00009036	171.415	1.04431	0.239805	4.35483	1.33168e-05	0.000775895
Pjv1_00000400	153.136	-0.105536	0.224453	-0.470191	0.638218	0.999982		Pjv1_00019073	435.556	0.798633	0.175893	4.54045	5.61336e-06	0.000311663		Pjv1_00024190	251.828	0.912172	0.209721	4.34945	1.36482e-05	0.00079315
Pjv1_00000402	1783.81	0.0567781	0.111432	0.50953	0.610381	0.999982		Pjv1_00017937	596.04	0.63281	0.139332	4.54174	5.57906e-06	0.000311663		Pjv1_00004977	8.06586	6.48829	1.49283	4.34631	1.3845e-05	0.00080251
Pjv1_00000404	176.55	-0.0100528	0.246694	-0.0407498	0.967495	0.999982		Pjv1_00022994	346.898	0.960202	0.211479	4.54041	5.61449e-06	0.000311663		Pjv1_00028139	33.4859	2.13459	0.491817	4.34022	1.42342e-05	0.000822952
Pjv1_00000405	82.6813	0.326699	0.320687	1.01875	0.308323	0.999982		Pjv1_00008088	330.319	-0.818805	0.181299	-4.51633	6.29209e-06	0.000347095		Pjv1_00001968	5422.93	0.810653	0.186941	4.33642	1.44823e-05	0.000831759
Pjv1_00000406	340.962	0.0260099	0.171292	0.151846	0.879309	0.999982		Pjv1_00016359	5619.05	0.410648	0.0909144	4.51687	6.27615e-06	0.000347095		Pjv1_00006533	71.6081	1.86605	0.43029	4.33674	1.44611e-05	0.000831759
Pjv1_00000407	156.529	-0.104644	0.226156	-0.462709	0.643573	0.999982		Pjv1_00023002	3582.8	-0.595362	0.132026	-4.50944	6.49988e-06	0.000357643		Pjv1_00024114	357.286	0.710207	0.163786	4.33619	1.44975e-05	0.000831759
Pjv1_00000408	122.587	-0.0921954	0.359515	-0.256444	0.797608	0.999982		Pjv1_00013177	1219.89	0.640874	0.142161	4.5081	6.541e-06	0.000358989		Pjv1_00001971	199.043	-0.927239	0.214284	-4.32715	1.51053e-05	0.00086442
Pjv1_00000409	119.546	0.0946748	0.295461	0.320431	0.748641	0.999982		Pjv1_00022972	8.93187	6.56186	1.4558	4.5074	6.56283e-06	0.000359273		Pjv1_00019422	55.2326	1.55457	0.359496	4.3243	1.53015e-05	0.00087343
Pjv1_00000410	5454.69	0.0560882	0.116243	0.482508	0.629445	0.999982		Pjv1_00008093	708.896	0.601272	0.133454	4.50547	6.62248e-06	0.00036087		Pjv1_00016358	324.183	1.07626	0.248952	4.32316	1.53811e-05	0.000875747
Pjv1_00000411	918.78	-0.139901	0.165099	-0.847379	0.396784	0.999982		Pjv1_00004495	1706.99	0.435409	0.0966421	4.50538	6.62546e-06	0.00036087		Pjv1_00023267	9.25986	6.70552	1.55159	4.3217	1.5483e-05	0.000879326
Pjv1_00000412	6305.18	0.0450079	0.12301	0.365887	0.714449	0.999982		Pjv1_00007202	13398.8	0.479679	0.106589	4.50026	6.78692e-06	0.000368733		Pjv1_00023309	678.891	0.702202	0.162715	4.31554	1.59213e-05	0.000901937
Pjv1_00000413	2182.22	-0.0155147	0.113483	-0.136714	0.891257	0.999982		Pjv1_00006170	848.263	0.752242	0.167186	4.49942	6.81385e-06	0.000369266		Pjv1_00003676	2224.73	0.442119	0.102493	4.31366	1.60574e-05	0.000907362
Pjv1_00000414	5.40253	0.829099	1.38193	0.599956	0.548535	0.999982		Pjv1_00000017	744.11	0.582512	0.129484	4.49871	6.83674e-06	0.000369578		Pjv1_00011426	1281.88	0.664336	0.154152	4.30962	1.63535e-05	0.00092178
Pjv1_00000415	1493.95	0.145783	0.160277	0.909568	0.36305	0.999982		Pjv1_00017377	1878.9	-0.570133	0.126782	-4.49697	6.89302e-06	0.000371689		Pjv1_00017008	540.93	0.615563	0.142934	4.30662	1.65767e-05	0.000932027
Pjv1_00000416	2096.19	-0.688316	0.766106	-0.89846	0.36894	0.999982		Pjv1_00019631	201.632	0.979747	0.218027	4.4937	6.99948e-06	0.000376488		Pjv1_00004727	1388.34	0.474399	0.110545	4.29146	1.77499e-05	0.000995499
Pjv1_00000417	35.6806	-0.131173	0.692871	-0.189318	0.849844	0.999982		Pjv1_00012966	1581.43	-0.531932	0.118476	-4.4898	7.12906e-06	0.000382504		Pjv1_00002243	721.977	-0.783969	0.182706	-4.29086	1.7798e-05	0.000995711
Pjv1_00000418	0.695806	-0.029582	3.64534	-0.00811501	0.993525	0.999982		Pjv1_00015615	14683.7	0.340458	0.0759346	4.48357	7.3406e-06	0.000392877		Pjv1_00008545	10620.9	-0.675419	0.157476	-4.28901	1.79468e-05	0.00100155
Pjv1_00000419	2202.12	-0.0721002	0.15044	-0.479262	0.631752	0.999982		Pjv1_00021129	1122.73	-0.723148	0.161338	-4.48221	7.38757e-06	0.000394412		Pjv1_00019913	1043.76	0.689326	0.160816	4.28642	1.81574e-05	0.00101079
Pjv1_00000420	115.544	-0.0989561	0.247603	-0.399657	0.689409	0.999982		Pjv1_00006649	17905.2	-0.401974	0.0897568	-4.47848	7.51771e-06	0.000400369		Pjv1_00011034	253.454	0.824811	0.192662	4.28114	1.85941e-05	0.00103255
Pjv1_00000421	241.652	-0.0139562	0.264135	-0.0528372	0.957862	0.999982		Pjv1_00000506	743.571	0.894116	0.199804	4.47497	7.64231e-06	0.000406002		Pjv1_00019457	1862.24	0.563113	0.131854	4.27073	1.94836e-05	0.00107928
Pjv1_00000422	1.71629	4.2284	2.19702	1.92461	0.0542786	0.999982		Pjv1_00006458	1222.62	-0.753194	0.168469	-4.47081	7.79254e-06	0.000411954		Pjv1_00019005	1601.06	0.449217	0.105247	4.26821	1.97049e-05	0.00108885
Pjv1_00000423	53.2609	-0.521653	0.336865	-1.54855	0.121489	0.999982		Pjv1_00013619	61.4168	1.89005	0.422734	4.47101	7.7852e-06	0.000411954		Pjv1_00010087	3839.79	-0.965476	0.226311	-4.26615	1.98877e-05	0.00109358
Pjv1_00000424	445.787	-0.0820439	0.197975	-0.414416	0.678569	0.999982		Pjv1_00002481	1684.5	0.531	0.118909	4.4656	7.98449e-06	0.00042107		Pjv1_00029810	400.824	1.03846	0.243412	4.26627	1.98766e-05	0.00109358
Pjv1_00000425	7.91579	-0.181133	0.949994	-0.190668	0.848786	0.999982		Pjv1_00008458	277.879	1.04697	0.234704	4.46082	8.16467e-06	0.000429521		Pjv1_00014125	18.5738	3.51916	0.826791	4.25641	2.07734e-05	0.00113949
Pjv1_00000426	1460.85	-0.428104	0.48876	-0.875899	0.381085	0.999982		Pjv1_00026248	1503.4	-0.56486	0.126805	-4.45454	8.40732e-06	0.000441211		Pjv1_00017254	23900.5	-0.667533	0.156872	-4.25527	2.08796e-05	0.00114253
Pjv1_00000427	492.073	0.0650875	0.222089	0.29307	0.769469	0.999982		Pjv1_00002042	1449.17	-0.788489	0.177033	-4.4539	8.43243e-06	0.000441454		Pjv1_00029124	84.4062	1.30178	0.30615	4.25209	2.11781e-05	0.00115605
Pjv1_00000428	29901.3	-0.199748	0.25359	-0.787683	0.430882	0.999982		Pjv1_00028578	10.938	6.84516	1.53805	4.45053	8.56575e-06	0.000447348		Pjv1_00011888	959.833	0.726248	0.170877	4.25011	2.13662e-05	0.0011635
Pjv1_00000429	23.3564	0.555227	0.614256	0.903902	0.366047	0.999982		Pjv1_00004977	9.05772	6.58446	1.47982	4.4495	8.60724e-06	0.000448429		Pjv1_00012639	13738.3	-0.71109	0.167377	-4.24844	2.15267e-05	0.00116941
Pjv1_00000430	23141.5	-0.0313102	0.105398	-0.297065	0.766417	0.999982		Pjv1_00018529	125.565	1.2004	0.269956	4.44665	8.722e-06	0.000453313		Pjv1_00022260	645.887	0.711994	0.167715	4.24527	2.1833e-05	0.00118319
Pjv1_00000431	3137.56	0.132595	0.115959	1.14346	0.252847	0.999982		Pjv1_00008780	5011.64	-0.508719	0.114533	-4.44169	8.92541e-06	0.00046277		Pjv1_00007463	5603.75	0.749805	0.177429	4.22593	2.37951e-05	0.00128642
Pjv1_00000432	2134.69	-0.00115161	0.101856	-0.0113063	0.990979	0.999982		Pjv1_00005206	795.857	-0.816822	0.183943	-4.44063	8.9696e-06	0.000463946		Pjv1_00011110	312.787	0.874385	0.207204	4.21993	2.44374e-05	0.00131798
Pjv1_00000433	540.283	-0.0352707	0.147565	-0.239018	0.811092	0.999982		Pjv1_00007113	1225.94	-0.544017	0.12255	-4.43913	9.0322e-06	0.000466066		Pjv1_00003759	1344.36	0.676851	0.160521	4.2166	2.48013e-05	0.0013344
Pjv1_00000435	2.78198	0.17528	2.09349	0.0837263	0.933274	0.999982		Pjv1_00011546	97.0167	1.66523	0.375857	4.43048	9.40246e-06	0.000484013		Pjv1_00009672	343.777	0.855989	0.20335	4.20944	2.56009e-05	0.00137414
Pjv1_00000436	0.967605	-3.3938	3.13721	-1.08179	0.279345	0.999982		Pjv1_00025978	214.694	-0.872136	0.196874	-4.42993	9.42647e-06	0.000484094		Pjv1_00000754	3389.47	-0.690375	0.164031	-4.20881	2.56714e-05	0.00137464
Pjv1_00000437	2015.96	0.131626	0.116709	1.12782	0.259398	0.999982		Pjv1_00009287	185.414	1.00982	0.228274	4.4237	9.70248e-06	0.000497085		Pjv1_00003925	1927.54	0.625413	0.148763	4.2041	2.62125e-05	0.00140029
Pjv1_00000438	9644.95	0.0784746	0.128926	0.608679	0.542737	0.999982		Pjv1_00025392	842.411	0.56345	0.127391	4.42298	9.73482e-06	0.00049756		Pjv1_00003338	21.0318	5.96304	1.42264	4.19153	2.77083e-05	0.00147668
Pjv1_00000440	201.322	-0.0810587	0.258418	-0.313672	0.75377	0.999982		Pjv1_00022710	1678.49	-0.528957	0.119672	-4.42005	9.86776e-06	0.000503162		Pjv1_00005868	22748.1	0.477118	0.113859	4.19042	2.78443e-05	0.00147693
Pjv1_00000442	0.366211	1.98831	4.02818	0.493601	0.621588	0.999982		Pjv1_00025249	1372.3	0.491365	0.111542	4.40521	1.05683e-05	0.000537614		Pjv1_00008623	178.263	-1.33693	0.319016	-4.1908	2.77972e-05	0.00147693
Pjv1_00000444	102.185	-0.321927	0.256221	-1.25644	0.208955	0.999982		Pjv1_00000974	465.296	-0.745032	0.169204	-4.40316	1.06685e-05	0.000540164		Pjv1_00016215	294.881	1.09846	0.263175	4.17388	2.99462e-05	0.00158468
Pjv1_00000445	1250.78	-0.107783	0.158808	-0.678704	0.497325	0.999982		Pjv1_00023214	1686.03	0.552178	0.125404	4.40319	1.0667e-05	0.000540164		Pjv1_00021483	22.2307	3.14969	0.754832	4.17271	3.01003e-05	0.0015891
Pjv1_00000446	1097.75	-0.0884684	0.165173	-0.535611	0.592227	0.999982		Pjv1_00001979	71.6865	1.67468	0.381527	4.3894	1.13663e-05	0.000574144		Pjv1_00019530	783.606	0.622109	0.149405	4.1639	3.12861e-05	0.00164783
Pjv1_00000447	649.543	0.114065	0.205078	0.556204	0.578072	0.999982		Pjv1_00005604	407.691	0.75663	0.172443	4.38771	1.14552e-05	0.000577282		Pjv1_00008627	195.728	-1.18148	0.284318	-4.1555	3.24583e-05	0.00170558
Pjv1_00000448	244.318	0.317748	0.189615	1.67575	0.0937867	0.999982		Pjv1_00026350	535.399	-0.648758	0.147905	-4.3863	1.15293e-05	0.000579665		Pjv1_00027548	2727.7	2.4276	0.584841	4.15087	3.31214e-05	0.00173559
Pjv1_00000449	22.4334	0.348414	0.612923	0.568446	0.569732	0.999982		Pjv1_00008841	5320.92	0.491448	0.11217	4.38129	1.17976e-05	0.000591776		Pjv1_00005208	1373.36	-0.687987	0.165784	-4.14991	3.32611e-05	0.00173559
Pjv1_00000451	740.489	0.117813	0.175628	0.670811	0.502341	0.999982		Pjv1_00022484	1892.8	-0.434529	0.0991947	-4.38056	1.18373e-05	0.000592389		Pjv1_00014491	96.3989	1.16749	0.281308	4.15023	3.32148e-05	0.00173559
Pjv1_00000452	750.864	-0.00691289	0.139104	-0.0496957	0.960365	0.999982		Pjv1_00028413	5366.32	0.422526	0.0965711	4.37529	1.21272e-05	0.00060514		Pjv1_00019178	1699.04	0.419862	0.101225	4.14781	3.35674e-05	0.00174753
Pjv1_00000453	506.928	-0.0880462	0.141908	-0.620446	0.534964	0.999982		Pjv1_00019530	755.458	0.577719	0.132053	4.37491	1.21483e-05	0.00060514		Pjv1_00026045	416.192	-1.20472	0.290814	-4.14259	3.434e-05	0.00178362
Pjv1_00000454	66.2958	-0.305516	0.327854	-0.931864	0.351407	0.999982		Pjv1_00006100	1985.8	0.550411	0.126028	4.36739	1.25741e-05	0.000624717		Pjv1_00005455	571.538	0.885418	0.214138	4.13479	3.55276e-05	0.00184105
Pjv1_00000455	43.795	-0.667951	0.465904	-1.43367	0.151667	0.999982		Pjv1_00021346	536.922	-0.761736	0.174432	-4.36695	1.25992e-05	0.000624717		Pjv1_00009191	167.852	1.71475	0.414907	4.13286	3.58272e-05	0.00185231
Pjv1_00000456	1062.6	0.104657	0.131855	0.793727	0.427354	0.999982		Pjv1_00015093	14671.4	0.388434	0.0889736	4.36572	1.26706e-05	0.000626819		Pjv1_00004619	7728.81	-0.558762	0.135343	-4.1285	3.65142e-05	0.0018835
Pjv1_00000457	302.185	-0.271723	0.207025	-1.31251	0.189348	0.999982		Pjv1_00002072	895.292	-0.585497	0.134293	-4.35985	1.30151e-05	0.000642385		Pjv1_00013453	2370.8	-0.567059	0.137478	-4.12473	3.71168e-05	0.0019102
Pjv1_00000458	0.993058	0.893462	2.75867	0.323874	0.746033	0.999982		Pjv1_00026819	1124.51	-0.553112	0.126904	-4.35853	1.30941e-05	0.000644808		Pjv1_00020604	411.803	0.848907	0.205858	4.12375	3.72751e-05	0.00191397
Pjv1_00000459	2.26631	-2.50365	2.17061	-1.15343	0.248733	0.999982		Pjv1_00005208	962.453	-0.541652	0.124333	-4.35646	1.32184e-05	0.00064945		Pjv1_00019439	1479.95	0.464252	0.112686	4.11988	3.79063e-05	0.00194194
Pjv1_00000460	162.772	-0.358537	0.247226	-1.45024	0.146991	0.999982		Pjv1_00012743	184.082	1.11843	0.256941	4.35286	1.34376e-05	0.000658717		Pjv1_00025946	2278.5	0.773181	0.18786	4.11572	3.85978e-05	0.00197287
Pjv1_00000461	361.995	-0.107749	0.208457	-0.516886	0.605236	0.999982		Pjv1_00026717	7284.04	-0.59352	0.136379	-4.352	1.349e-05	0.000659788		Pjv1_00019631	269.163	1.13753	0.276469	4.1145	3.88025e-05	0.00197884
Pjv1_00000462	0.628785	-2.77429	3.97602	-0.697754	0.485331	0.999982		Pjv1_00005966	166.566	-1.14467	0.263083	-4.35097	1.35534e-05	0.000661387		Pjv1_00015917	1699.83	0.929144	0.225863	4.11376	3.89268e-05	0.00198069
Pjv1_00000463	584.832	-0.341951	0.348221	-0.981996	0.326102	0.999982		Pjv1_00005055	100.947	-1.33015	0.306169	-4.3445	1.39596e-05	0.000679671		Pjv1_00002117	3089.56	0.480864	0.116942	4.11199	3.92269e-05	0.00199145
Pjv1_00000464	0.653213	-2.82533	3.97364	-0.71102	0.477072	0.999982		Pjv1_00029749	118.194	1.13526	0.261778	4.33673	1.44619e-05	0.000702544		Pjv1_00020325	197.086	0.968339	0.236003	4.10308	4.07691e-05	0.00206509
Pjv1_00000465	0.314392	-1.77887	4.04365	-0.439917	0.659997	0.999982		Pjv1_00014093	439.812	0.793833	0.183185	4.33351	1.46753e-05	0.000711308		Pjv1_00028859	4704	0.362547	0.0887011	4.08729	4.36448e-05	0.00220084
Pjv1_00000466	2548.58	0.0364773	0.133835	0.272554	0.785196	0.999982		Pjv1_00018794	1715.82	-0.611422	0.141168	-4.33115	1.48329e-05	0.000717336		Pjv1_00020083	531.013	0.675517	0.165257	4.08767	4.35734e-05	0.00220084
Pjv1_00000469	0.183106	0.97714	4.08047	0.239467	0.810743	0.999982		Pjv1_00022964	1045.44	0.54124	0.124981	4.33059	1.48709e-05	0.000717562		Pjv1_00019301	746.633	1.11254	0.272516	4.08246	4.45612e-05	0.00224202
Pjv1_00000470	1.01322	1.06474	3.23527	0.329105	0.742077	0.999982		Pjv1_00022965	728.064	0.63777	0.147308	4.3295	1.4945e-05	0.000719529		Pjv1_00009696	8.51075	6.56114	1.60908	4.07756	4.55105e-05	0.00228467
Pjv1_00000472	954.056	0.0162507	0.212871	0.0763406	0.939148	0.999982		Pjv1_00027557	708.323	0.743175	0.171909	4.32306	1.53878e-05	0.000739199		Pjv1_00017933	200.717	4.09124	1.00396	4.07511	4.59921e-05	0.0023037
Pjv1_00000473	657.518	-0.00890799	0.141273	-0.0630551	0.949723	0.999982		Pjv1_00016414	6741.27	-0.454598	0.105191	-4.32164	1.54875e-05	0.000742332		Pjv1_00025448	310.733	1.07913	0.264954	4.07287	4.64367e-05	0.0023208
Pjv1_00000474	2096.63	0.00282627	0.155953	0.0181226	0.985541	0.999982		Pjv1_00025855	4859.55	-0.603657	0.139776	-4.31875	1.56914e-05	0.000750437		Pjv1_00000848	5667.38	0.856441	0.210637	4.06596	4.78355e-05	0.00238541
Pjv1_00000475	1182.17	-0.165178	0.115035	-1.43589	0.151032	0.999982		Pjv1_00008269	360.033	-0.720936	0.166984	-4.3174	1.57877e-05	0.000753371		Pjv1_00016802	7117.79	0.562079	0.138378	4.06192	4.86712e-05	0.00242171
Pjv1_00000476	418.824	-0.0148688	0.174432	-0.0852414	0.932069	0.999982		Pjv1_00025116	85.2817	1.84079	0.426582	4.3152	1.5946e-05	0.000759247		Pjv1_00002210	108.688	-1.38991	0.342905	-4.05334	5.04924e-05	0.00250678
Pjv1_00000477	0.314392	-1.77887	4.04365	-0.439917	0.659997	0.999982		Pjv1_00029841	22.186	2.88886	0.669567	4.31452	1.59947e-05	0.00075989		Pjv1_00026115	815.28	-0.685521	0.169183	-4.05196	5.07906e-05	0.0025105
Pjv1_00000478	2046.97	0.0521426	0.107911	0.483201	0.628953	0.999982		Pjv1_00021083	260.452	-0.866478	0.20101	-4.31062	1.62798e-05	0.000771734		Pjv1_00010088	1317.09	-0.963302	0.237717	-4.0523	5.07173e-05	0.0025105
Pjv1_00000479	4.994	-1.01398	1.11156	-0.912214	0.361656	0.999982		Pjv1_00019552	1779.13	-0.635149	0.147367	-4.30999	1.63258e-05	0.000772219		Pjv1_00008274	2874.14	0.518751	0.128061	4.05082	5.10374e-05	0.00251718
Pjv1_00000480	0.480358	2.40082	3.99835	0.600452	0.548205	0.999982		Pjv1_00028845	476.282	0.695841	0.161512	4.30829	1.64518e-05	0.000776477		Pjv1_00015338	1099.06	-0.527625	0.130427	-4.04538	5.22383e-05	0.00257076
Pjv1_00000481	26935.2	0.123537	0.198374	0.622746	0.533451	0.999982		Pjv1_00017965	1098.51	0.528232	0.123036	4.29331	1.7603e-05	0.000828995		Pjv1_00018078	1049.09	0.565374	0.139891	4.04154	5.3101e-05	0.00260751
Pjv1_00000482	2687.32	0.130158	0.135833	0.958219	0.337952	0.999982		Pjv1_00001897	17222.3	-0.346436	0.0807413	-4.2907	1.78114e-05	0.000836982		Pjv1_00017710	64.2005	1.61055	0.398722	4.03927	5.36175e-05	0.00262714
Pjv1_00000483	1088.53	0.145565	0.157688	0.923121	0.355944	0.999982		Pjv1_00026557	306.332	-0.858916	0.200371	-4.28664	1.81399e-05	0.000850562		Pjv1_00009003	1243.48	0.465665	0.115732	4.02365	5.73038e-05	0.00280166
Pjv1_00000484	0.680603	0.189308	3.67099	0.0515688	0.958872	0.999982		Pjv1_00007075	4420.2	0.453779	0.10589	4.28538	1.82431e-05	0.000853547		Pjv1_00022356	569.266	0.869266	0.216118	4.02218	5.76612e-05	0.00281302
Pjv1_00000485	5.12178	0.085923	1.05	0.0818315	0.934781	0.999982		Pjv1_00003278	1194.02	-0.573453	0.133897	-4.28278	1.84569e-05	0.000861682		Pjv1_00015744	1387.53	0.573572	0.142641	4.02109	5.7929e-05	0.00281996
Pjv1_00000486	97.1932	0.265628	0.327833	0.810255	0.417793	0.999982		Pjv1_00014720	8939.56	-0.464697	0.109021	-4.26246	2.02184e-05	0.000941882		Pjv1_00004324	1614.11	0.41193	0.102523	4.01792	5.87151e-05	0.00285206
Pjv1_00000487	485.152	0.142627	0.158611	0.899225	0.368533	0.999982		Pjv1_00026262	838.813	0.688193	0.161488	4.26157	2.02996e-05	0.000943623		Pjv1_00017169	483.53	1.29903	0.323453	4.01613	5.91616e-05	0.00286755
Pjv1_00000488	2250.08	-0.0542685	0.142319	-0.381316	0.702969	0.999982		Pjv1_00022276	562.946	0.646546	0.151803	4.25912	2.05232e-05	0.000949924		Pjv1_00012640	869.167	0.529632	0.131904	4.01529	5.93718e-05	0.00287155
Pjv1_00000489	1.77154	2.03024	2.33527	0.869382	0.384638	0.999982		Pjv1_00017384	18521.6	-0.570084	0.133849	-4.25916	2.05199e-05	0.000949924		Pjv1_00003499	1115.08	0.491071	0.122386	4.01247	6.0086e-05	0.00289986
Pjv1_00000491	0.680603	0.189308	3.67099	0.0515688	0.958872	0.999982		Pjv1_00002719	2242.81	0.550598	0.129322	4.25757	2.06663e-05	0.000952718		Pjv1_00006458	1778.09	-0.671578	0.167548	-4.00827	6.11646e-05	0.0029393
Pjv1_00000492	0.176249	-0.946413	4.08047	-0.231937	0.816587	0.999982		Pjv1_00005849	477.374	-0.675379	0.158632	-4.25751	2.06719e-05	0.000952718		Pjv1_00002264	19789.7	1.51953	0.379096	4.00831	6.11552e-05	0.0029393
Pjv1_00000493	5280.3	-0.129135	0.151895	-0.850156	0.395238	0.999982		Pjv1_00015389	22.2452	2.67592	0.629191	4.25295	2.10976e-05	0.000970264		Pjv1_00024099	173.87	3.83981	0.958651	4.00543	6.1904e-05	0.00296849
Pjv1_00000496	1415.45	-0.120719	0.221134	-0.545909	0.585129	0.999982		Pjv1_00006069	87.1878	1.56833	0.370254	4.23582	2.27719e-05	0.00104504		Pjv1_00009047	4319.26	0.509819	0.127333	4.00383	6.23247e-05	0.00298231
Pjv1_00000497	2632.82	-0.0412907	0.0990877	-0.416708	0.676892	0.999982		Pjv1_00028131	705.439	0.545708	0.128898	4.23364	2.2994e-05	0.00105299		Pjv1_00026186	510.204	0.660736	0.165086	4.00238	6.2708e-05	0.00299427
Pjv1_00000498	1593.15	-0.131465	0.115475	-1.13847	0.254922	0.999982		Pjv1_00006996	288.547	0.923995	0.218311	4.23248	2.3113e-05	0.00105396		Pjv1_00027498	453.622	1.01942	0.254866	3.99983	6.33891e-05	0.003014
Pjv1_00000499	753.372	-0.0761197	0.139235	-0.546701	0.584584	0.999982		Pjv1_00010850	278.02	-0.747245	0.176539	-4.23276	2.30844e-05	0.00105396		Pjv1_00023536	392.103	1.06115	0.265294	3.99992	6.33651e-05	0.003014
Pjv1_00000500	237.619	0.164349	0.214121	0.767554	0.442752	0.999982		Pjv1_00009613	1025.66	-0.575344	0.136031	-4.22951	2.34205e-05	0.00106573		Pjv1_00028131	834.403	0.508256	0.127205	3.99556	6.4541e-05	0.0030623
Pjv1_00000501	127.318	-0.406148	0.45624	-0.890206	0.373355	0.999982		Pjv1_00012615	398.478	0.824545	0.195012	4.22818	2.35594e-05	0.00106646		Pjv1_00004290	450.993	0.725511	0.181815	3.99039	6.59649e-05	0.00312327
Pjv1_00000502	130.295	0.22456	0.292127	0.768706	0.442068	0.999982		Pjv1_00001974	2725.21	0.440082	0.104089	4.22793	2.35849e-05	0.00106646		Pjv1_00004988	149.675	0.901974	0.226222	3.98712	6.68791e-05	0.0031599
Pjv1_00000503	1081.03	0.125331	0.181381	0.69098	0.489578	0.999982		Pjv1_00018983	1970.33	0.426644	0.100902	4.22829	2.3547e-05	0.00106646		Pjv1_00009171	1424.79	0.50103	0.125807	3.98253	6.81852e-05	0.00321485
Pjv1_00000504	15557.4	0.035767	0.222384	0.160834	0.872224	0.999982		Pjv1_00012741	1251.07	-0.658408	0.15599	-4.22083	2.43403e-05	0.00109602		Pjv1_00012671	6819.87	-0.392327	0.0985891	-3.97941	6.90864e-05	0.00325053
Pjv1_00000505	246.845	-0.117115	0.294717	-0.397383	0.691085	0.999982		Pjv1_00002548	308.608	-0.716143	0.169654	-4.2212	2.43008e-05	0.00109602		Pjv1_00020370	2336.33	-0.542058	0.136767	-3.96338	7.38967e-05	0.0034696
Pjv1_00000506	247.053	0.211056	0.261743	0.806347	0.420043	0.999982		Pjv1_00011762	2943.15	-0.525556	0.124571	-4.21893	2.45469e-05	0.00110302		Pjv1_00012120	978.946	0.597485	0.150889	3.95976	7.50237e-05	0.00351518
Pjv1_00000508	3.47049	0.27078	1.7502	0.154714	0.877047	0.999982		Pjv1_00018599	1103.01	0.569904	0.135109	4.21811	2.4636e-05	0.00110473		Pjv1_00000784	2224.48	0.584075	0.147591	3.95739	7.57746e-05	0.00354297
Pjv1_00000509	1131.52	0.08347	0.122963	0.678823	0.49725	0.999982		Pjv1_00014716	580.129	-0.636481	0.150938	-4.21682	2.4777e-05	0.00110874		Pjv1_00006791	525.5	-0.646757	0.163512	-3.95541	7.64031e-05	0.00356495
Pjv1_00000510	86.7576	-0.359352	0.306604	-1.17204	0.241182	0.999982		Pjv1_00009067	1488.55	-0.444571	0.105442	-4.21628	2.48369e-05	0.00110913		Pjv1_00018983	2564.74	0.384043	0.0971786	3.95193	7.75224e-05	0.00360969
Pjv1_00000511	282.069	0.242109	0.206516	1.17235	0.241057	0.999982		Pjv1_00009584	2766.4	-0.626672	0.148761	-4.21261	2.5244e-05	0.00112497		Pjv1_00019988	26.2988	2.71804	0.687896	3.95124	7.77479e-05	0.00361043
Pjv1_00000512	60.657	-0.0476555	0.465876	-0.102292	0.918525	0.999982		Pjv1_00007582	1287.23	0.436193	0.103569	4.21163	2.53538e-05	0.0011272		Pjv1_00004970	808.705	2.72124	0.688766	3.9509	7.78594e-05	0.00361043
Pjv1_00000513	18.1519	-0.0180169	0.551426	-0.0326733	0.973935	0.999982		Pjv1_00001319	353.626	0.769635	0.182778	4.21077	2.54507e-05	0.0011272		Pjv1_00016171	1069.8	0.525222	0.133141	3.94487	7.98436e-05	0.00369482
Pjv1_00000514	307.071	0.180744	0.161572	1.11866	0.263285	0.999982		Pjv1_00026166	2854.09	0.417664	0.0991791	4.21122	2.53999e-05	0.0011272		Pjv1_00024022	264.881	0.699891	0.177488	3.94332	8.03615e-05	0.00371115
Pjv1_00000516	172.654	0.0675209	0.229917	0.293674	0.769007	0.999982		Pjv1_00007213	208.823	1.06119	0.252077	4.20978	2.55616e-05	0.00112979		Pjv1_00006112	2757.07	0.663087	0.168209	3.94203	8.07946e-05	0.0037235
Pjv1_00000517	5142.91	0.077238	0.12165	0.634919	0.525481	0.999982		Pjv1_00009100	22365.2	0.359558	0.0854755	4.20656	2.59287e-05	0.00113887		Pjv1_00019772	6587.8	0.718274	0.182316	3.93972	8.15761e-05	0.00375183
Pjv1_00000518	347.841	-0.284928	0.202442	-1.40745	0.159293	0.999982		Pjv1_00009464	760.102	0.702096	0.166912	4.20639	2.59487e-05	0.00113887		Pjv1_00020071	2173.75	0.424023	0.107881	3.93048	8.47774e-05	0.00389111
Pjv1_00000519	1969.23	0.0857483	0.118865	0.721394	0.470667	0.999982		Pjv1_00004919	1787.81	-0.618727	0.147077	-4.20682	2.58995e-05	0.00113887		Pjv1_00025970	643.806	0.569692	0.145066	3.92713	8.59651e-05	0.00393758
Pjv1_00000520	3919.61	0.0499348	0.152046	0.328419	0.742595	0.999982		Pjv1_00004073	8227.06	0.393678	0.0935963	4.20613	2.59782e-05	0.00113887		Pjv1_00024592	12.9583	5.32695	1.35675	3.92625	8.62794e-05	0.00394395
Pjv1_00000521	164.214	0.265665	0.225555	1.17783	0.238866	0.999982		Pjv1_00003414	37.4306	2.34846	0.558469	4.20518	2.60875e-05	0.00114134		Pjv1_00017043	1407	0.392263	0.0999345	3.9252	8.66578e-05	0.00395321
Pjv1_00000522	1402.33	0.0754918	0.142354	0.530309	0.595898	0.999982		Pjv1_00002918	1348	-0.427376	0.101827	-4.19709	2.70362e-05	0.00118045		Pjv1_00006096	23.6257	3.65328	0.932096	3.91942	8.87628e-05	0.00404104
Pjv1_00000523	1009.76	-0.035375	0.168954	-0.209377	0.834154	0.999982		Pjv1_00001366	12184	-0.423837	0.101059	-4.19394	2.74147e-05	0.00119187		Pjv1_00001310	5399.49	-0.555966	0.141925	-3.91732	8.95399e-05	0.00406819
Pjv1_00000524	4546.08	-0.100841	0.0968437	-1.04127	0.29775	0.999982		Pjv1_00016163	28.2256	2.37876	0.567244	4.19354	2.74636e-05	0.00119187		Pjv1_00010508	272.999	0.740497	0.189166	3.91454	9.0577e-05	0.00409875
Pjv1_00000525	596.205	0.0647183	0.156479	0.41359	0.679175	0.999982		Pjv1_00023498	1859.89	0.492683	0.117485	4.19357	2.746e-05	0.00119187		Pjv1_00007387	1385.9	1.03925	0.265472	3.91471	9.05114e-05	0.00409875
Pjv1_00000526	11.0155	0.847392	0.805435	1.05209	0.292757	0.999982		Pjv1_00016618	1412.11	0.487345	0.116592	4.1799	2.91633e-05	0.0012631		Pjv1_00004173	768.274	-0.922055	0.235766	-3.91088	9.19595e-05	0.00414463
Pjv1_00000527	730.877	0.0655733	0.224909	0.291554	0.770628	0.999982		Pjv1_00004408	513.703	0.658967	0.157692	4.17881	2.93037e-05	0.00126664		Pjv1_00007213	248.377	1.27193	0.325223	3.91094	9.19379e-05	0.00414463
Pjv1_00000528	1385.9	-0.151309	0.214068	-0.706827	0.479674	0.999982		Pjv1_00005210	12889.4	-0.471499	0.112919	-4.17555	2.97264e-05	0.00128234		Pjv1_00027637	385.706	1.0257	0.262307	3.91032	9.21741e-05	0.00414599
Pjv1_00000529	442.282	-0.21806	0.167413	-1.30253	0.192734	0.999982		Pjv1_00016988	6187.12	0.40121	0.0961004	4.17491	2.98107e-05	0.00128341		Pjv1_00027906	287.165	0.682285	0.174662	3.90632	9.37125e-05	0.00420678
Pjv1_00000530	555.502	0.125716	0.250313	0.502236	0.615502	0.999982		Pjv1_00026441	683.342	0.568006	0.136247	4.16895	3.06005e-05	0.00131433		Pjv1_00006998	20.0429	3.06013	0.784196	3.90226	9.52992e-05	0.00426948
Pjv1_00001787	0.297252	1.72698	4.05184	0.426221	0.669947	0.999982		Pjv1_00027691	960.458	-0.528219	0.126714	-4.16858	3.06508e-05	0.00131433		Pjv1_00030211	13.1568	5.34764	1.37227	3.89694	9.74157e-05	0.00435562
Pjv1_00001789	99.4714	0.0783967	0.317944	0.246573	0.805238	0.999982		Pjv1_00006248	495.98	-0.591624	0.141959	-4.16757	3.0786e-05	0.00131751		Pjv1_00022568	42.2469	2.11503	0.543427	3.89201	9.94166e-05	0.00443627
Pjv1_00001790	657.623	-0.0657133	0.145976	-0.450166	0.652591	0.999982		Pjv1_00014370	263.75	0.834486	0.2005	4.16202	3.15444e-05	0.00134729		Pjv1_00012190	430.859	-0.735954	0.189472	-3.88423	0.000102654	0.00457168
Pjv1_00001791	0.326606	-1.82653	4.03927	-0.452193	0.65113	0.999982		Pjv1_00019422	53.897	1.78292	0.428942	4.15655	3.23084e-05	0.00137719		Pjv1_00003064	18901.2	-0.413401	0.106529	-3.88063	0.000104185	0.00463066
Pjv1_00001794	1581.78	-0.0525698	0.160578	-0.327378	0.743382	0.999982		Pjv1_00009191	93.802	1.69813	0.408648	4.1555	3.24584e-05	0.00138086		Pjv1_00021016	1253.99	0.822032	0.212273	3.87252	0.000107718	0.00477825
Pjv1_00001795	1.35628	1.64542	2.52264	0.652262	0.514232	0.999982		Pjv1_00012838	1235.92	-0.458018	0.110313	-4.15198	3.29614e-05	0.0013995		Pjv1_00009010	2012.07	-0.863433	0.223122	-3.86977	0.000108937	0.0048228
Pjv1_00001796	5.61484	-0.471602	1.51397	-0.311501	0.75542	0.999982		Pjv1_00021181	696.813	-0.645206	0.155517	-4.14879	3.34239e-05	0.00141635		Pjv1_00012415	1074.87	0.814718	0.210632	3.86797	0.000109746	0.00483957
Pjv1_00001797	3375.92	-0.0941112	0.130786	-0.71958	0.471784	0.999982		Pjv1_00013315	725.634	-0.611938	0.147553	-4.14725	3.36489e-05	0.00142309		Pjv1_00023056	4627.89	-0.707538	0.182916	-3.8681	0.000109686	0.00483957
Pjv1_00001798	3215.95	0.149978	0.112364	1.33475	0.181958	0.999982		Pjv1_00010658	3703.55	-0.401921	0.0969275	-4.14662	3.37426e-05	0.00142426		Pjv1_00008306	399.183	0.879925	0.227779	3.86307	0.000111972	0.0049281
Pjv1_00001799	582.64	-0.0112309	0.155108	-0.0724072	0.942278	0.999982		Pjv1_00002381	249.474	0.786549	0.189827	4.1435	3.42038e-05	0.0014409		Pjv1_00028235	1543.43	0.5645	0.146242	3.86003	0.000113373	0.00498
Pjv1_00001803	230.716	-0.135046	0.186158	-0.725435	0.468185	0.999982		Pjv1_00021388	1705.46	0.48718	0.117607	4.14246	3.43605e-05	0.00144468		Pjv1_00004408	708.857	0.594761	0.154102	3.85954	0.000113602	0.00498034
Pjv1_00001804	113.99	-0.235218	0.26265	-0.895558	0.370489	0.999982		Pjv1_00013550	935.712	-0.555806	0.134202	-4.14155	3.44971e-05	0.00144479		Pjv1_00006207	85.253	1.8163	0.471423	3.85281	0.000116769	0.00510923
Pjv1_00001805	0.812653	-1.84126	2.93277	-0.627822	0.530121	0.999982		Pjv1_00023410	61.8945	1.64978	0.398322	4.14183	3.4454e-05	0.00144479		Pjv1_00011065	3350.51	0.360155	0.0935121	3.85143	0.000117432	0.00512823
Pjv1_00001807	76.5816	-0.236675	0.288983	-0.81899	0.412792	0.999982		Pjv1_00027494	1675.58	0.470802	0.113747	4.13904	3.48763e-05	0.00145784		Pjv1_00007582	1428.34	0.405343	0.10536	3.84722	0.000119464	0.00517517
Pjv1_00001808	0.333445	-1.85199	4.037	-0.458754	0.646411	0.999982		Pjv1_00024903	19.5425	3.01279	0.728444	4.13592	3.53539e-05	0.0014721		Pjv1_00003875	1332.87	-0.763432	0.198416	-3.84763	0.000119267	0.00517517
Pjv1_00001809	6275.26	0.0262384	0.112673	0.232872	0.81586	0.999982		Pjv1_00024022	216.233	0.841443	0.203438	4.13611	3.53238e-05	0.0014721		Pjv1_00022539	406.013	0.701183	0.182275	3.84684	0.000119652	0.00517517
Pjv1_00001810	123.409	-0.316029	0.262895	-1.20211	0.229321	0.999982		Pjv1_00023643	1461.05	0.501957	0.12142	4.13406	3.56408e-05	0.00148119		Pjv1_00023485	1384.68	-0.775404	0.201529	-3.8476	0.000119283	0.00517517
Pjv1_00001811	71.4534	-0.0960912	0.312686	-0.307309	0.758608	0.999982		Pjv1_00020635	37803.3	-0.545876	0.132085	-4.13278	3.58409e-05	0.00148664		Pjv1_00030168	12.8103	4.2331	1.10041	3.84683	0.000119657	0.00517517
Pjv1_00001812	644.688	-0.0185547	0.186146	-0.0996785	0.9206	0.999982		Pjv1_00012930	19815.9	-0.399306	0.0967585	-4.12683	3.67799e-05	0.00152266		Pjv1_00024408	487.014	0.523042	0.136033	3.84496	0.000120572	0.00520475
Pjv1_00001813	21.3339	0.942897	0.610601	1.54421	0.122537	0.999982		Pjv1_00005601	704.265	0.557353	0.135121	4.12484	3.7099e-05	0.00153293		Pjv1_00008641	1928.51	1.57091	0.408985	3.84101	0.00012253	0.00525897
Pjv1_00001815	1.02993	3.49444	3.71987	0.939398	0.347526	0.999982		Pjv1_00016025	1286.97	0.713448	0.173002	4.12394	3.72442e-05	0.00153598		Pjv1_00009464	714.095	0.665564	0.17326	3.84142	0.000122325	0.00525897
Pjv1_00001816	637.522	-0.0857047	0.196501	-0.436155	0.662724	0.999982		Pjv1_00013695	296.655	-0.930322	0.226092	-4.11479	3.87536e-05	0.00159518		Pjv1_00013619	84.442	1.46986	0.382665	3.84111	0.000122477	0.00525897
Pjv1_00001817	0.297252	1.72698	4.05184	0.426221	0.669947	0.999982		Pjv1_00019224	127.086	1.56679	0.381334	4.1087	3.97893e-05	0.0016347		Pjv1_00021935	2769.92	-0.614614	0.160176	-3.83711	0.000124489	0.00533287
Pjv1_00001819	2.71744	-1.67352	1.86622	-0.896744	0.369856	0.999982		Pjv1_00001189	2312.81	-0.456084	0.111095	-4.10536	4.0369e-05	0.00165536		Pjv1_00028578	6.65699	6.21057	1.61978	3.83422	0.000125965	0.00538586
Pjv1_00001821	0.647106	-2.81319	3.64429	-0.771944	0.440148	0.999982		Pjv1_00004619	6360.11	-0.446554	0.108977	-4.09769	4.17285e-05	0.00170786		Pjv1_00014319	2414.41	0.540286	0.140997	3.83191	0.000127155	0.00542639
Pjv1_00001822	1187.26	0.0561428	0.127301	0.441024	0.659195	0.999982		Pjv1_00028673	1232.81	0.496197	0.121147	4.09584	4.20648e-05	0.00171836		Pjv1_00025068	181.481	1.64393	0.429725	3.82554	0.000130485	0.00555798
Pjv1_00001825	5.56326	0.0252546	1.12546	0.0224394	0.982097	0.999982		Pjv1_00020412	1181.94	-0.507987	0.124176	-4.09088	4.29735e-05	0.00175216		Pjv1_00006446	195.1	0.862043	0.225546	3.82202	0.000132361	0.00562364
Pjv1_00001827	0.500505	0.945085	4.03512	0.234215	0.814818	0.999982		Pjv1_00014770	470.314	-0.636803	0.155702	-4.08989	4.31575e-05	0.00175635		Pjv1_00008458	361.475	0.747026	0.195469	3.82171	0.000132527	0.00562364
Pjv1_00001829	1.37944	1.67486	2.51476	0.666012	0.505404	0.999982		Pjv1_00006260	2815.4	-0.463157	0.113352	-4.08599	4.38886e-05	0.00178274		Pjv1_00004352	3560.64	0.4355	0.114161	3.81479	0.000136298	0.00577279
Pjv1_00001830	158.869	0.296788	0.214199	1.38557	0.165877	0.999982		Pjv1_00006096	108.168	8.16587	2.00187	4.07913	4.5205e-05	0.00183276		Pjv1_00019183	27.2456	2.20846	0.579646	3.81001	0.000138961	0.00587452
Pjv1_00001832	366.111	-0.0154543	0.173401	-0.0891247	0.928983	0.999982		Pjv1_00024205	1202.45	0.696823	0.17117	4.07093	4.68257e-05	0.0018949		Pjv1_00015188	1899.12	0.444554	0.116794	3.8063	0.000141061	0.0059521
Pjv1_00001833	3972.73	0.0197902	0.110611	0.178917	0.858003	0.999982		Pjv1_00002040	373.886	-0.710757	0.174857	-4.06479	4.80758e-05	0.00194185		Pjv1_00004507	537.641	-0.593884	0.15613	-3.80377	0.00014251	0.00600198
Pjv1_00001836	1.1783	3.6889	2.92938	1.25928	0.207931	0.999982		Pjv1_00025251	222.017	0.885098	0.218084	4.05851	4.93866e-05	0.00199106		Pjv1_00022408	1642.45	0.496083	0.130516	3.80093	0.000144156	0.00605995
Pjv1_00001837	108.821	-0.151086	0.284409	-0.531227	0.595261	0.999982		Pjv1_00005603	913.677	-0.488862	0.120782	-4.04748	5.17716e-05	0.00208332		Pjv1_00006822	278.878	-1.03629	0.273023	-3.79561	0.000147283	0.00617983
Pjv1_00001838	196.832	0.105042	0.254324	0.413023	0.679589	0.999982		Pjv1_00028250	326.778	2.42464	0.599252	4.04612	5.20743e-05	0.0020916		Pjv1_00011535	1671.76	0.455219	0.119998	3.79355	0.00014851	0.00621971
Pjv1_00001840	28.4286	0.533848	0.518405	1.02979	0.303109	0.999982		Pjv1_00016731	226.227	0.960952	0.237554	4.0452	5.22796e-05	0.00209594		Pjv1_00025369	3206.14	0.357994	0.094815	3.77571	0.000159552	0.00666973
Pjv1_00001841	1.14312	-3.6323	3.59388	-1.01069	0.312164	0.999982		Pjv1_00019711	7961.82	-0.399959	0.0989424	-4.04234	5.29203e-05	0.00211769		Pjv1_00014657	152.096	1.13905	0.301772	3.77454	0.000160303	0.00667632
Pjv1_00001842	809.014	-0.0463602	0.164734	-0.281425	0.778385	0.999982		Pjv1_00025853	169.607	1.08271	0.267892	4.04159	5.30889e-05	0.00212051		Pjv1_00020667	1231.19	-0.482082	0.127713	-3.77472	0.000160187	0.00667632
Pjv1_00001844	19.3117	0.223585	0.62483	0.357833	0.720468	0.999982		Pjv1_00023485	1229.52	-0.576961	0.142855	-4.0388	5.37245e-05	0.00214193		Pjv1_00027566	54.0838	1.68706	0.447531	3.76971	0.00016344	0.0067944
Pjv1_00001845	1014.64	-0.0934666	0.141104	-0.662396	0.507717	0.999982		Pjv1_00022738	5661.05	-0.494767	0.122568	-4.03667	5.42157e-05	0.00215753		Pjv1_00022914	2909.03	0.382075	0.101555	3.76224	0.000168399	0.00698762
Pjv1_00001846	4149.64	0.13032	0.223002	0.584389	0.558959	0.999982		Pjv1_00003243	5319.45	0.345344	0.0857288	4.02834	5.61728e-05	0.00223129		Pjv1_00005929	1163.6	0.40225	0.106962	3.76067	0.000169461	0.00701873
Pjv1_00001847	10.5869	-0.187411	0.780572	-0.240094	0.810257	0.999982		Pjv1_00015155	1683.32	-0.644242	0.159969	-4.0273	5.64216e-05	0.00223705		Pjv1_00029875	113.085	1.1473	0.305153	3.75976	0.000170076	0.00703126
Pjv1_00001848	107.807	-0.251373	0.266085	-0.94471	0.344807	0.999982		Pjv1_00000640	3353.01	-0.590136	0.146641	-4.02436	5.713e-05	0.00226099		Pjv1_00029582	1488.16	0.505402	0.13472	3.7515	0.000175782	0.00724203
Pjv1_00001849	149.05	-0.444806	0.321496	-1.38355	0.166497	0.999982		Pjv1_00008534	1312.52	-0.655525	0.163009	-4.0214	5.78539e-05	0.00228544		Pjv1_00014871	82.0369	1.1709	0.312121	3.75145	0.000175818	0.00724203
Pjv1_00006055	0.366211	1.98831	4.02818	0.493601	0.621588	0.999982		Pjv1_00005130	603.395	0.548407	0.136419	4.02002	5.81942e-05	0.00229468		Pjv1_00021219	253.57	1.10607	0.295169	3.74723	0.000178796	0.00735124
Pjv1_00006059	0.183106	0.97714	4.08047	0.239467	0.810743	0.999982		Pjv1_00000143	380.82	-0.782822	0.195001	-4.01444	5.9587e-05	0.00234531		Pjv1_00026200	1498.14	-0.636585	0.169958	-3.74555	0.00018	0.00738721
Pjv1_00006064	957.371	-0.0456693	0.120236	-0.37983	0.704072	0.999982		Pjv1_00005299	456.84	0.602886	0.150273	4.01193	6.02246e-05	0.00236609		Pjv1_00011328	2380.12	0.470518	0.126021	3.73365	0.000188722	0.00771701
Pjv1_00006065	619.023	-0.0266995	0.168909	-0.158071	0.874401	0.999982		Pjv1_00014303	1454.54	0.539975	0.134615	4.01126	6.03963e-05	0.00236852		Pjv1_00023011	126.372	0.876693	0.234795	3.73386	0.000188568	0.00771701
Pjv1_00006066	290.404	-0.397133	0.212013	-1.87316	0.061047	0.999982		Pjv1_00013808	4520.13	0.4172	0.104166	4.00514	6.19796e-05	0.0024262		Pjv1_00006447	245.528	1.0545	0.283283	3.72241	0.000197327	0.00801608
Pjv1_00006068	22.0172	-0.644661	0.945764	-0.681629	0.495473	0.999982		Pjv1_00009232	1265.38	0.510691	0.128128	3.98579	6.72558e-05	0.00262797		Pjv1_00028763	121.301	1.62606	0.436902	3.72179	0.000197818	0.00801608
Pjv1_00006069	100.354	-0.763827	0.363136	-2.10342	0.0354294	0.999982		Pjv1_00026929	697.857	0.552908	0.138813	3.98312	6.80169e-05	0.00265291		Pjv1_00021944	2809.53	-0.665061	0.178691	-3.72186	0.00019776	0.00801608
Pjv1_00006070	210.872	-0.70519	0.455612	-1.54779	0.121674	0.999982		Pjv1_00025448	220.141	1.18812	0.298328	3.98259	6.81694e-05	0.00265405		Pjv1_00024613	5.83905	6.03907	1.62233	3.72246	0.000197293	0.00801608
Pjv1_00006071	315.379	-0.402869	0.317739	-1.26793	0.204824	0.999982		Pjv1_00010500	2518.93	0.376965	0.0946691	3.98193	6.8359e-05	0.00265664		Pjv1_00029749	174.568	1.32323	0.355371	3.72352	0.000196462	0.00801608
Pjv1_00006072	616.193	-0.456844	0.262588	-1.73977	0.0818987	0.999982		Pjv1_00005752	521.539	-0.539198	0.135427	-3.98146	6.84936e-05	0.00265708		Pjv1_00018641	986.504	0.586179	0.157653	3.71817	0.000200672	0.00811713
Pjv1_00006073	260.817	-0.669676	0.669912	-0.999648	0.317481	0.999982		Pjv1_00007525	37.0563	1.79684	0.451649	3.9784	6.93793e-05	0.00268661		Pjv1_00004636	1191.44	0.813534	0.219276	3.7101	0.00020718	0.00836532
Pjv1_00006074	17.1937	-1.70838	0.884059	-1.93243	0.0533061	0.999982		Pjv1_00023462	5940.26	-0.488249	0.122816	-3.97546	7.02438e-05	0.00271521		Pjv1_00009100	30710.5	0.309197	0.0834029	3.70727	0.000209509	0.0084291
Pjv1_00006075	18.1909	-1.66515	0.984076	-1.6921	0.090627	0.999982		Pjv1_00026806	1423.55	-0.457535	0.115292	-3.96848	7.2332e-05	0.00279093		Pjv1_00025439	717.735	0.435415	0.117442	3.70749	0.000209326	0.0084291
Pjv1_00006078	17.6736	-1.16914	0.7169	-1.63083	0.102926	0.999982		Pjv1_00014924	557.23	0.676392	0.170599	3.96481	7.34542e-05	0.00282917		Pjv1_00022994	300.538	0.635927	0.171677	3.70421	0.00021205	0.00850089
Pjv1_00006079	974.73	0.14917	0.139926	1.06606	0.286395	0.999982		Pjv1_00003270	1334.23	0.63254	0.159559	3.96431	7.36088e-05	0.00283007		Pjv1_00000697	1140.85	-0.654629	0.176715	-3.70443	0.000211867	0.00850089
Pjv1_00006080	1350.2	0.117519	0.113653	1.03401	0.301129	0.999982		Pjv1_00008392	1536.09	-0.635496	0.160364	-3.96282	7.40681e-05	0.00284266		Pjv1_00026929	852.803	0.566692	0.153022	3.70334	0.00021278	0.008515
Pjv1_00006082	32.6797	0.19482	0.691558	0.281712	0.778164	0.999982		Pjv1_00007669	2394.09	-0.394942	0.0997097	-3.96092	7.46626e-05	0.00286039		Pjv1_00002148	340.613	0.585302	0.158297	3.69748	0.000217751	0.00869844
Pjv1_00006084	23.6997	-0.357345	0.586987	-0.608778	0.542672	0.999982		Pjv1_00010820	829.43	-0.486737	0.122946	-3.95894	7.52841e-05	0.00286939		Pjv1_00013479	161.038	0.85277	0.230775	3.69524	0.000219678	0.00875987
Pjv1_00006085	1404.07	0.0242226	0.128551	0.188429	0.850541	0.999982		Pjv1_00003487	617.869	0.560199	0.141496	3.95912	7.52261e-05	0.00286939		Pjv1_00023298	2149.41	-0.362044	0.0980283	-3.69326	0.000221397	0.00881277
Pjv1_00006087	95.5303	0.0325588	0.27224	0.119596	0.904803	0.999982		Pjv1_00004315	782.423	0.55608	0.140463	3.9589	7.52967e-05	0.00286939		Pjv1_00008970	16.3522	3.70083	1.00248	3.69167	0.000222787	0.00885244
Pjv1_00006089	7.61566	-0.171948	0.959857	-0.179139	0.857829	0.999982		Pjv1_00001798	2131.81	-0.42336	0.107072	-3.95398	7.68624e-05	0.00291731		Pjv1_00005028	19.6655	4.32223	1.17162	3.6891	0.000225048	0.00892649
Pjv1_00006092	1073.46	-0.111388	0.139661	-0.797556	0.425128	0.999982		Pjv1_00027364	268.378	-0.765234	0.193514	-3.95441	7.67237e-05	0.00291731		Pjv1_00021580	274.881	-0.699923	0.190054	-3.68276	0.000230725	0.00913559
Pjv1_00006093	0.326606	-1.82653	4.03927	-0.452193	0.65113	0.999982		Pjv1_00001948	879.053	-0.614266	0.155366	-3.95368	7.69599e-05	0.00291731		Pjv1_00019711	11900.6	-0.441364	0.119875	-3.68187	0.000231525	0.00915114
Pjv1_00006094	0.297252	1.72698	4.05184	0.426221	0.669947	0.999982		Pjv1_00017263	597.752	-0.651982	0.165018	-3.95098	7.78334e-05	0.00294524		Pjv1_00011238	1602.88	-0.606841	0.164973	-3.67842	0.000234681	0.00925961
Pjv1_00006095	2.26714	-0.438033	2.2242	-0.19694	0.843875	0.999982		Pjv1_00009022	8592.6	-0.385348	0.0975852	-3.94883	7.85336e-05	0.00296653		Pjv1_00008663	1144.62	0.721972	0.196391	3.67621	0.000236729	0.00932407
Pjv1_00006096	7.60007	1.28467	1.64476	0.78107	0.434761	0.999982		Pjv1_00019652	2770.02	0.479608	0.121482	3.94797	7.88166e-05	0.00297202		Pjv1_00027557	708.254	0.694714	0.189222	3.67143	0.000241194	0.00948331
Pjv1_00006097	17.6532	3.06022	2.53401	1.20766	0.227178	0.999982		Pjv1_00016996	586.772	0.703321	0.178228	3.94618	7.94071e-05	0.00298906		Pjv1_00027983	1110.07	0.502114	0.137003	3.66498	0.000247354	0.00970852
Pjv1_00006098	114.91	-0.807188	0.323518	-2.49504	0.0125944	0.999982		Pjv1_00008529	996.319	0.469254	0.119083	3.94057	8.12897e-05	0.0030546		Pjv1_00015812	3623.82	0.47862	0.130613	3.66441	0.000247912	0.0097135
Pjv1_00006099	2047.92	-0.0350584	0.11201	-0.312994	0.754285	0.999982		Pjv1_00008503	821.36	-0.6587	0.167264	-3.93808	8.21362e-05	0.00308104		Pjv1_00023944	10.5225	5.00018	1.36516	3.6627	0.000249571	0.00976148
Pjv1_00006100	1743.13	0.088604	0.117668	0.753001	0.451449	0.999982		Pjv1_00023495	721.362	-0.587151	0.14917	-3.93613	8.28062e-05	0.00310078		Pjv1_00022831	1617.04	0.523193	0.142985	3.65908	0.00025312	0.0098831
Pjv1_00006102	10.9431	-0.0986693	0.809716	-0.121857	0.903013	0.999982		Pjv1_00010247	210.008	-0.798244	0.203016	-3.93193	8.4266e-05	0.00314997		Pjv1_00003370	2038.35	0.407223	0.111382	3.6561	0.000256078	0.00995541
Pjv1_00006104	1116.9	-0.053855	0.123339	-0.436641	0.662372	0.999982		Pjv1_00000515	15.9764	3.57286	0.909759	3.92727	8.59165e-05	0.00320448		Pjv1_00003597	2733.41	0.359068	0.0982166	3.65588	0.0002563	0.00995541
Pjv1_00006105	51.4403	-0.392461	0.349896	-1.12165	0.262011	0.999982		Pjv1_00008634	52.6631	1.86273	0.474389	3.92659	8.61599e-05	0.00320448		Pjv1_00022074	922.012	0.414607	0.113387	3.65658	0.000255607	0.00995541
Pjv1_00006106	64.6526	-0.116721	0.419362	-0.27833	0.780759	0.999982		Pjv1_00010993	646.039	-0.553206	0.140888	-3.92656	8.61699e-05	0.00320448		Pjv1_00003318	137.073	0.877508	0.240057	3.65542	0.000256764	0.00995625
Pjv1_00006107	1.35351	0.0388305	2.52879	0.0153553	0.987749	0.999982		Pjv1_00029205	28.847	2.27213	0.57901	3.92417	8.70302e-05	0.0032309		Pjv1_00011049	1858.68	-0.653262	0.179035	-3.64879	0.000263481	0.0101957
Pjv1_00006111	35.1114	0.116992	0.478038	0.244733	0.806663	0.999982		Pjv1_00023954	72.1289	1.32292	0.33741	3.92081	8.82529e-05	0.00327066		Pjv1_00012388	2275.54	0.52326	0.14342	3.64843	0.000263847	0.0101957
Pjv1_00006112	2183.07	-0.157282	0.171539	-0.916888	0.359201	0.999982		Pjv1_00012388	1571.74	0.442792	0.11299	3.91887	8.89633e-05	0.00329134		Pjv1_00015342	567.882	0.602558	0.165229	3.6468	0.000265526	0.010243
Pjv1_00006113	14.5315	-0.390935	0.658838	-0.59337	0.552934	0.999982		Pjv1_00001015	2033.89	-0.377348	0.0963592	-3.91605	9.00097e-05	0.00332435		Pjv1_00016181	653.096	-0.844489	0.231927	-3.64119	0.000271383	0.010451
Pjv1_00006116	0.649131	1.47236	3.18146	0.462794	0.643512	0.999982		Pjv1_00019205	535.484	0.634455	0.162064	3.91484	9.04632e-05	0.00333539		Pjv1_00004729	691.531	-0.544211	0.149481	-3.64067	0.000271933	0.0104543
Pjv1_00006118	1316.14	-0.00722157	0.138039	-0.0523153	0.958277	0.999982		Pjv1_00027655	480.625	-0.648698	0.165845	-3.91147	9.17366e-05	0.00336971		Pjv1_00004350	48.6598	1.39918	0.386293	3.62206	0.000292267	0.0111978
Pjv1_00006121	10.7604	0.790956	0.880949	0.897845	0.369268	0.999982		Pjv1_00008454	1489.27	0.473267	0.121005	3.91114	9.18629e-05	0.00336971		Pjv1_00022166	305.213	0.971801	0.268273	3.62243	0.000291848	0.0111978
Pjv1_00027721	2958.71	-0.107342	0.118531	-0.905601	0.365147	0.999982		Pjv1_00022356	376.889	0.723864	0.185072	3.91126	9.18141e-05	0.00336971		Pjv1_00024582	15.1855	2.79864	0.773834	3.61659	0.000298504	0.0114173
Pjv1_00030138	257.806	0.06556	0.213512	0.307056	0.758801	0.999982		Pjv1_00026668	6.37386	6.0697	1.55271	3.90909	9.26453e-05	0.00339264		Pjv1_00022306	804.996	-0.729964	0.201939	-3.61477	0.000300609	0.0114783
Pjv1_00029923	428.953	0.123747	0.194094	0.637561	0.52376	0.999982		Pjv1_00025633	804.119	-0.521143	0.133349	-3.9081	9.30238e-05	0.00340073		Pjv1_00011243	1096.44	0.468225	0.129559	3.61399	0.000301526	0.0114938
Pjv1_00027798	69.8383	0.288854	0.301178	0.95908	0.337518	0.999982		Pjv1_00020092	2208.6	-0.495823	0.126975	-3.9049	9.42633e-05	0.00344021		Pjv1_00015850	3178.85	0.58261	0.161256	3.61295	0.000302732	0.0115202
Pjv1_00027799	14617.7	0.0394969	0.162829	0.242567	0.808341	0.999982		Pjv1_00025017	1034.96	-0.466987	0.119662	-3.90255	9.51859e-05	0.00346801		Pjv1_00009580	487.451	0.62275	0.17257	3.60868	0.000307759	0.0116917
Pjv1_00027800	2839.06	0.036494	0.138581	0.263339	0.792289	0.999982		Pjv1_00013390	2784.23	-0.532074	0.136632	-3.89421	9.85188e-05	0.00358065		Pjv1_00022481	45.5036	2.03043	0.563133	3.60559	0.00031144	0.0118116
Pjv1_00027437	319.897	-0.00587448	0.172335	-0.0340876	0.972807	0.999982		Pjv1_00021571	390.265	-0.641586	0.164763	-3.89399	9.86094e-05	0.00358065		Pjv1_00002294	4928.27	-0.558505	0.154983	-3.60366	0.000313766	0.0118798
Pjv1_00027440	478.629	0.0309269	0.188273	0.164267	0.869521	0.999982		Pjv1_00025757	332.092	2.12499	0.546121	3.89106	9.98053e-05	0.00361798		Pjv1_00010993	930.437	-0.714606	0.198343	-3.60289	0.0003147	0.0118951
Pjv1_00027441	1565.51	-0.115896	0.118092	-0.981406	0.326393	0.999982		Pjv1_00028286	2925.84	-0.575492	0.147961	-3.88948	0.00010046	0.00363561		Pjv1_00014703	433.097	-0.561916	0.156143	-3.59872	0.000319789	0.0120672
Pjv1_00027442	458.621	-0.0736759	0.1596	-0.461629	0.644347	0.999982		Pjv1_00000012	550.433	0.642954	0.165469	3.88564	0.000102061	0.00368737		Pjv1_00016305	607.678	0.48215	0.134188	3.59309	0.000326785	0.0123105
Pjv1_00027443	2193.42	-0.0869402	0.102322	-0.849676	0.395505	0.999982		Pjv1_00002588	977.121	0.539448	0.139002	3.88088	0.00010408	0.00375402		Pjv1_00001077	5635.33	1.85947	0.517972	3.58991	0.000330791	0.0124198
Pjv1_00027444	1551.64	-0.0529934	0.170367	-0.311055	0.755758	0.999982		Pjv1_00019676	1639.25	0.585261	0.151032	3.87508	0.00010659	0.00383812		Pjv1_00010448	79.4932	1.19315	0.332325	3.59032	0.000330273	0.0124198
Pjv1_00030133	149.158	-0.0894924	0.309014	-0.289606	0.772118	0.999982		Pjv1_00005061	11.4603	4.34256	1.12126	3.87291	0.000107541	0.00386593		Pjv1_00017253	300.543	0.849101	0.236613	3.58857	0.000332503	0.0124633
Pjv1_00029891	145.324	0.419631	0.273274	1.53557	0.124644	0.999982		Pjv1_00030168	10.3217	5.10547	1.31869	3.87163	0.000108111	0.00387994		Pjv1_00012740	18.2062	3.05597	0.851978	3.58691	0.000334616	0.0125216
Pjv1_00026549	1671.36	-0.0707608	0.11721	-0.603709	0.546037	0.999982		Pjv1_00009047	4110.48	0.353713	0.0914562	3.86757	0.000109925	0.00393466		Pjv1_00006644	146.386	0.958685	0.267378	3.5855	0.00033643	0.0125686
Pjv1_00026551	9.119	-0.248131	0.950742	-0.260987	0.794103	0.999982		Pjv1_00014319	2445.34	0.36748	0.0950199	3.8674	0.000110001	0.00393466		Pjv1_00028377	81.8171	-1.02764	0.286847	-3.58255	0.000340253	0.0126904
Pjv1_00026553	65.1141	-0.515136	0.526217	-0.978941	0.327609	0.999982		Pjv1_00005469	1954.3	-0.367251	0.0949987	-3.86585	0.000110702	0.00395321		Pjv1_00010074	110.633	1.59735	0.446378	3.57847	0.000345616	0.012869
Pjv1_00026266	27.0313	0.483685	0.532537	0.908265	0.363738	0.999982		Pjv1_00016674	847.408	0.518679	0.134235	3.86395	0.000111566	0.00397747		Pjv1_00020635	47917.6	-0.66539	0.18633	-3.57103	0.00035558	0.0132182
Pjv1_00026267	500.152	0.085883	0.150692	0.569926	0.568728	0.999982		Pjv1_00029104	2862.68	-0.383999	0.0995082	-3.85897	0.000113866	0.00405276		Pjv1_00001184	2084.88	-0.473041	0.132531	-3.5693	0.000357943	0.0132841
Pjv1_00026270	0.704994	-2.92786	3.96909	-0.737667	0.460717	0.999982		Pjv1_00020139	2557.73	-0.420045	0.108904	-3.857	0.000114786	0.00407878		Pjv1_00011851	668.225	-0.47879	0.13421	-3.56747	0.00036045	0.013355
Pjv1_00029828	1.29567	-3.81413	2.86622	-1.33072	0.183282	0.999982		Pjv1_00015311	418.334	0.627374	0.162831	3.85292	0.000116718	0.0041406		Pjv1_00021829	646.503	0.496557	0.13923	3.56644	0.000361862	0.0133853
Pjv1_00029829	0.967168	0.975678	2.77615	0.351451	0.72525	0.999982		Pjv1_00014097	537.613	-0.610088	0.158502	-3.84908	0.000118561	0.00419908		Pjv1_00029630	824.812	-0.621311	0.174369	-3.56319	0.000366375	0.01353
Pjv1_00023170	0.157196	-0.946413	4.08047	-0.231937	0.816587	0.999982		Pjv1_00006634	1052.19	0.449516	0.116803	3.8485	0.000118844	0.0042002		Pjv1_00002756	1410.66	0.521562	0.146512	3.55987	0.000371042	0.0136799
Pjv1_00023171	23.6479	0.00161925	0.519398	0.00311755	0.997513	0.999982		Pjv1_00005744	1168.8	-0.413097	0.107348	-3.84821	0.000118982	0.0042002		Pjv1_00027273	878.56	0.528609	0.148555	3.55834	0.000373206	0.0137372
Pjv1_00023172	6.73185	0.347862	0.900312	0.386379	0.699216	0.999982		Pjv1_00005297	3327.53	0.519256	0.134998	3.8464	0.000119865	0.00422446		Pjv1_00003110	1262.16	-0.373274	0.104945	-3.55685	0.000375325	0.0137926
Pjv1_00023173	23.1407	-0.413482	0.655229	-0.631049	0.528008	0.999982		Pjv1_00017048	68.312	1.298	0.337495	3.84597	0.000120074	0.00422494		Pjv1_00024458	23.281	1.9349	0.54438	3.55432	0.000378953	0.0139032
Pjv1_00023174	121.653	-0.0539762	0.312044	-0.172976	0.86267	0.999982		Pjv1_00006945	2773.51	-0.51893	0.135031	-3.84305	0.000121517	0.00425486		Pjv1_00014924	725.373	0.769308	0.216538	3.55277	0.000381203	0.0139629
Pjv1_00023175	2.10411	1.07831	1.7488	0.6166	0.537498	0.999982		Pjv1_00017303	351.824	-0.829701	0.215895	-3.84308	0.0001215	0.00425486		Pjv1_00002214	341.181	-0.546634	0.154136	-3.54643	0.00039049	0.0142666
Pjv1_00023176	594.043	-0.200959	0.191754	-1.048	0.294638	0.999982		Pjv1_00022405	1807.32	-0.465159	0.121015	-3.84382	0.000121136	0.00425486		Pjv1_00014781	1011.56	-0.396942	0.111933	-3.54625	0.00039076	0.0142666
Pjv1_00023177	5323.03	0.0270744	0.102761	0.26347	0.792188	0.999982		Pjv1_00022375	1796.83	0.592531	0.15422	3.84213	0.000121971	0.00426385		Pjv1_00011859	261.058	0.699273	0.197268	3.54478	0.000392938	0.0143228
Pjv1_00023179	1362.74	-0.088956	0.124737	-0.713149	0.475753	0.999982		Pjv1_00017149	247.428	-0.843659	0.219672	-3.84055	0.00012276	0.00428447		Pjv1_00001777	2923.96	0.494802	0.139605	3.54431	0.000393645	0.0143254
Pjv1_00023180	1409.49	0.138972	0.116049	1.19752	0.231103	0.999982		Pjv1_00006405	158.727	1.16606	0.303904	3.83693	0.00012458	0.00434099		Pjv1_00007900	493.501	0.520775	0.146953	3.54381	0.000394394	0.0143294
Pjv1_00023181	11.7691	0.324788	0.803075	0.40443	0.685896	0.999982		Pjv1_00028859	3854.38	0.389004	0.101512	3.83211	0.000127048	0.00441983		Pjv1_00006094	4.9255	5.78494	1.6355	3.5371	0.000404543	0.0146745
Pjv1_00029534	397.081	0.230614	0.150404	1.5333	0.125203	0.999982		Pjv1_00003788	2201.19	-0.438175	0.114359	-3.83158	0.000127325	0.00442234		Pjv1_00014501	463.107	0.516529	0.146052	3.53662	0.000405277	0.0146774
Pjv1_00030337	245.84	0.0899784	0.218515	0.411773	0.680506	0.999982		Pjv1_00025870	2457.4	0.578206	0.151089	3.82691	0.000129761	0.00449969		Pjv1_00027406	342.472	2.14987	0.608124	3.53525	0.000407387	0.0147301
Pjv1_00026481	4.01724	0.504233	1.1234	0.448846	0.653543	0.999982		Pjv1_00030039	643.663	-0.515186	0.134828	-3.82106	0.000132879	0.00459306		Pjv1_00008607	10.8084	3.93752	1.11429	3.53365	0.000409865	0.0147959
Pjv1_00026483	2842.94	-0.0728819	0.106932	-0.681569	0.495511	0.999982		Pjv1_00005017	354.674	-0.749728	0.19619	-3.82143	0.000132681	0.00459306		Pjv1_00003937	123.277	0.895756	0.253656	3.53138	0.000413397	0.0148995
Pjv1_00026484	800.601	-0.153406	0.247527	-0.619754	0.53542	0.999982		Pjv1_00017253	241.914	0.762218	0.199514	3.82038	0.000133248	0.00459845		Pjv1_00023589	4701.07	0.439233	0.124565	3.52614	0.000421666	0.0151732
Pjv1_00027568	2459.21	-0.0619458	0.113758	-0.544538	0.586071	0.999982		Pjv1_00006712	208.187	0.825351	0.216141	3.81857	0.000134229	0.00461948		Pjv1_00012364	1411.6	0.435191	0.123539	3.52269	0.000427188	0.0153229
Pjv1_00027569	0.954954	1.01656	2.7848	0.365038	0.715083	0.999982		Pjv1_00004815	1311.92	-0.468221	0.12262	-3.81846	0.000134286	0.00461948		Pjv1_00008538	242.087	1.05189	0.298591	3.52286	0.000426921	0.0153229
Pjv1_00027570	783.009	-0.0248741	0.134037	-0.185576	0.852777	0.999982		Pjv1_00004727	1113.51	0.606322	0.158847	3.81702	0.000135074	0.00463919		Pjv1_00005561	1830.39	0.511874	0.145363	3.52135	0.000429361	0.0153763
Pjv1_00027571	1506.77	0.0603516	0.127839	0.472092	0.636861	0.999982		Pjv1_00026709	690.309	-0.478043	0.125384	-3.81264	0.00013749	0.00471464		Pjv1_00001743	149.047	-1.28644	0.365411	-3.52052	0.000430707	0.0154
Pjv1_00027572	2946.37	0.137091	0.137133	0.999697	0.317457	0.999982		Pjv1_00013098	106.053	-1.02793	0.269727	-3.81099	0.000138409	0.00473866		Pjv1_00011253	1506.12	0.461745	0.131254	3.51796	0.000434884	0.0155001
Pjv1_00027574	3629.06	0.056692	0.173538	0.326684	0.743907	0.999982		Pjv1_00008663	1407.58	0.710537	0.186524	3.80936	0.000139328	0.00475211		Pjv1_00005173	37.9785	2.09263	0.594818	3.5181	0.000434646	0.0155001
Pjv1_00025596	421.024	-0.0833766	0.193801	-0.430218	0.667037	0.999982		Pjv1_00018062	119.325	0.98187	0.257768	3.80912	0.000139463	0.00475211		Pjv1_00020139	3303.67	-0.340985	0.0970171	-3.51469	0.000440267	0.0156671
Pjv1_00025597	30.3844	-0.649521	0.494502	-1.31349	0.189019	0.999982		Pjv1_00022291	560.015	0.560679	0.147186	3.80933	0.000139343	0.00475211		Pjv1_00004893	1912.89	0.554977	0.158046	3.5115	0.000445591	0.0158315
Pjv1_00025598	1.00721	-0.846834	2.75062	-0.30787	0.758181	0.999982		Pjv1_00005868	17676.1	0.37681	0.0989635	3.80756	0.000140342	0.00477451		Pjv1_00007222	7666.26	0.494409	0.141054	3.5051	0.000456436	0.0161912
Pjv1_00025599	0.882011	-0.514175	2.9082	-0.176802	0.859664	0.999982		Pjv1_00017110	228.392	-0.956051	0.251304	-3.80436	0.00014217	0.00482907		Pjv1_00015311	616.112	0.688215	0.196389	3.50435	0.000457725	0.0162114
Pjv1_00025601	2231.57	-0.129664	0.110584	-1.17254	0.240981	0.999982		Pjv1_00026330	12044	-0.545308	0.143535	-3.79913	0.000145207	0.00492448		Pjv1_00003529	226.934	0.792137	0.226136	3.50292	0.000460189	0.016273
Pjv1_00025602	2290.84	0.0448666	0.197265	0.227443	0.820079	0.999982		Pjv1_00010525	1461.13	-0.557744	0.146882	-3.79722	0.000146325	0.00495461		Pjv1_00022242	1759.65	0.379211	0.108384	3.49876	0.000467424	0.0165029
Pjv1_00025604	0.314392	-1.77887	4.04365	-0.439917	0.659997	0.999982		Pjv1_00014493	84.0188	1.15877	0.305779	3.78956	0.000150912	0.00510191		Pjv1_00017149	326.583	-0.705199	0.201595	-3.4981	0.000468585	0.016518
Pjv1_00025605	89.4672	-0.0741123	0.274969	-0.26953	0.787522	0.999982		Pjv1_00000726	12620.4	0.574897	0.151972	3.78291	0.000155008	0.00523219		Pjv1_00003136	139.251	0.99866	0.285663	3.49594	0.000472404	0.0166265
Pjv1_00029840	18.879	0.214302	0.687071	0.311906	0.755112	0.999982		Pjv1_00000472	538.903	-0.53828	0.142381	-3.78056	0.000156474	0.00527342		Pjv1_00012542	1116.48	0.477182	0.136647	3.49206	0.000479302	0.016843
Pjv1_00030231	0.171655	0.97714	4.08047	0.239467	0.810743	0.999982		Pjv1_00027209	1091.25	-0.594644	0.157311	-3.78006	0.000156793	0.00527593		Pjv1_00019239	1483.77	2.84666	0.815739	3.48967	0.000483609	0.0169678
Pjv1_00029619	2094.74	0.137687	0.187255	0.735294	0.462161	0.999982		Pjv1_00022777	869.566	0.583652	0.154621	3.77474	0.000160176	0.00538135		Pjv1_00004039	15.5348	3.10172	0.889718	3.48619	0.000489957	0.0171637
Pjv1_00007675	40.0947	-0.435325	0.540191	-0.805872	0.420317	0.999982		Pjv1_00016372	1344.58	-0.428307	0.113697	-3.7671	0.000165158	0.00554011		Pjv1_00008493	477.522	0.57116	0.163939	3.48398	0.000494015	0.017279
Pjv1_00007677	308.843	-0.0584343	0.196606	-0.297216	0.766302	0.999982		Pjv1_00020083	274.973	0.812066	0.21566	3.76549	0.000166221	0.00556712		Pjv1_00029452	822.713	0.472722	0.135765	3.48191	0.000497847	0.017386
Pjv1_00007678	567.765	0.00855918	0.147313	0.0581019	0.953667	0.999982		Pjv1_00009224	1802.9	-0.570136	0.151518	-3.76283	0.000168	0.00561798		Pjv1_00008629	133.218	-1.11627	0.320988	-3.47761	0.00050591	0.0176402
Pjv1_00007680	7351.63	0.100252	0.157269	0.637459	0.523826	0.999982		Pjv1_00020002	1225.19	-0.433719	0.115403	-3.75831	0.000171064	0.00571158		Pjv1_00004038	56.5797	1.5159	0.436104	3.47601	0.00050893	0.017718
Pjv1_00007681	1.18901	3.71186	3.53996	1.04856	0.294381	0.999982		Pjv1_00000590	301.996	-0.702164	0.186869	-3.75753	0.0001716	0.0057206		Pjv1_00006770	376.764	0.582299	0.167695	3.47237	0.000515878	0.0179321
Pjv1_00007682	2.32828	1.39147	1.66078	0.837836	0.402123	0.999982		Pjv1_00023890	5853.27	-0.505286	0.134517	-3.75629	0.000172453	0.00574019		Pjv1_00024760	16.058	2.86752	0.827572	3.46498	0.000530263	0.0184037
Pjv1_00007684	2377.71	0.120843	0.151058	0.799973	0.423726	0.999982		Pjv1_00023596	783.293	0.452397	0.120467	3.75536	0.00017309	0.0057525		Pjv1_00005266	2251.94	-0.470775	0.135907	-3.46395	0.000532299	0.0184459
Pjv1_00007687	893.8	-0.106429	0.144655	-0.735744	0.461887	0.999982		Pjv1_00025546	1678.93	-0.399948	0.106529	-3.75436	0.000173783	0.00576664		Pjv1_00016045	80.5405	0.97056	0.280308	3.46248	0.000535227	0.0185189
Pjv1_00007688	708.316	-0.202358	0.195252	-1.03639	0.300019	0.999982		Pjv1_00009493	1766.14	0.644578	0.171941	3.74883	0.000177664	0.0058864		Pjv1_00025187	10.6233	3.34619	0.967056	3.46018	0.000539809	0.0186487
Pjv1_00007689	748.283	-0.250893	0.224229	-1.11891	0.263177	0.999982		Pjv1_00009136	1231.64	-0.394183	0.105176	-3.74784	0.00017836	0.00590039		Pjv1_00003400	17535.3	0.36493	0.105701	3.45248	0.000555452	0.0191597
Pjv1_00007690	2606.56	-0.0171708	0.151872	-0.113061	0.909982	0.999982		Pjv1_00013178	395.102	-0.63214	0.168697	-3.74718	0.000178831	0.00590689		Pjv1_00004831	16.9269	2.29075	0.664077	3.44952	0.000561574	0.0193412
Pjv1_00007691	1356.45	-0.117009	0.159691	-0.732725	0.463726	0.999982		Pjv1_00019786	1846.01	0.512837	0.136877	3.7467	0.000179174	0.00590756		Pjv1_00004515	409.055	-0.786774	0.228356	-3.44539	0.000570233	0.0196094
Pjv1_00007692	943.603	-0.203969	0.275244	-0.741048	0.458664	0.999982		Pjv1_00003688	9.57084	4.34416	1.15956	3.74639	0.000179399	0.00590756		Pjv1_00025562	5129.69	0.317058	0.0920497	3.44442	0.000572279	0.0196197
Pjv1_00007693	7039.11	-0.0568487	0.234124	-0.242815	0.808149	0.999982		Pjv1_00019693	423.464	0.77091	0.205819	3.74557	0.000179985	0.00591782		Pjv1_00024004	70.2869	1.15913	0.336488	3.44479	0.000571499	0.0196197
Pjv1_00007694	1813.73	-0.0456826	0.149797	-0.304963	0.760394	0.999982		Pjv1_00007756	5800.93	-0.528519	0.141123	-3.74508	0.000180335	0.00592032		Pjv1_00000759	205.305	0.820306	0.238189	3.44393	0.000573321	0.0196255
Pjv1_00007695	2697.24	0.0605443	0.170618	0.354853	0.7227	0.999982		Pjv1_00010294	2745.83	0.578541	0.154543	3.74355	0.000181438	0.00594746		Pjv1_00020092	3274.1	-0.501637	0.145691	-3.44316	0.00057496	0.0196518
Pjv1_00007696	32.3622	0.619076	0.498315	1.24234	0.214111	0.999982		Pjv1_00002358	1326.32	-0.554944	0.14857	-3.73523	0.000187547	0.00613839		Pjv1_00006271	1055.82	-0.610815	0.177551	-3.44022	0.00058124	0.0198362
Pjv1_00007700	6.37304	1.20408	1.13681	1.05917	0.289521	0.999982		Pjv1_00013155	613.254	0.614444	0.164623	3.73242	0.000189648	0.00619775		Pjv1_00008546	951.13	0.564179	0.164106	3.4379	0.000586247	0.0199768
Pjv1_00007701	2.02616	-0.0106485	1.68991	-0.00630119	0.994972	0.999982		Pjv1_00001761	396.496	-0.581618	0.155964	-3.72919	0.000192097	0.0062683		Pjv1_00006835	358.176	0.532594	0.155002	3.43604	0.000590285	0.020084
Pjv1_00007702	2068.49	0.000306882	0.103963	0.00295185	0.997645	0.999982		Pjv1_00025108	2576.68	-0.364961	0.0979683	-3.72529	0.000195089	0.0063563		Pjv1_00012649	16.6164	2.89115	0.84165	3.4351	0.000592343	0.0201236
Pjv1_00007703	0.366211	1.98831	4.02818	0.493601	0.621588	0.999982		Pjv1_00024800	1913.54	-0.36631	0.098516	-3.71828	0.000200582	0.00652542		Pjv1_00008784	14.281	2.50832	0.730398	3.43419	0.000594338	0.0201609
Pjv1_00007704	3775.37	-0.184119	0.195491	-0.941829	0.34628	0.999982		Pjv1_00006058	5.61909	5.89119	1.58524	3.71628	0.000202181	0.00655505		Pjv1_00020160	317.598	-0.622038	0.181238	-3.43215	0.000598806	0.0202818
Pjv1_00007705	1.64132	2.05323	2.36623	0.867721	0.385547	0.999982		Pjv1_00010656	1690.98	-0.384175	0.103384	-3.716	0.000202404	0.00655505		Pjv1_00008490	302.653	0.686346	0.200029	3.43124	0.000600836	0.02032
Pjv1_00007707	2203.22	0.0986429	0.175681	0.561489	0.574464	0.999982		Pjv1_00029438	396.959	0.619387	0.166663	3.7164	0.000202078	0.00655505		Pjv1_00007276	24035.8	0.471737	0.137563	3.42925	0.000605263	0.020439
Pjv1_00007708	1929.89	-0.15831	0.128013	-1.23667	0.21621	0.999982		Pjv1_00009208	792.893	-0.481022	0.129479	-3.71506	0.000203154	0.00656946		Pjv1_00012713	163.407	0.776009	0.226474	3.42648	0.000611468	0.0206155
Pjv1_00007709	2779.54	-0.0201407	0.137776	-0.146184	0.883776	0.999982		Pjv1_00011794	1281.14	-0.446212	0.12013	-3.71442	0.000203672	0.00657636		Pjv1_00020307	3407.32	-0.381231	0.111273	-3.4261	0.000612323	0.0206155
Pjv1_00007710	37.4844	-0.0362928	0.515294	-0.0704312	0.94385	0.999982		Pjv1_00000011	414.53	0.910375	0.245582	3.70701	0.000209718	0.00675987		Pjv1_00010056	3826.53	0.49173	0.14358	3.42479	0.000615278	0.020684
Pjv1_00007711	243.772	0.0132683	0.320809	0.0413588	0.96701	0.999982		Pjv1_00001336	2338.94	-0.458625	0.123729	-3.70669	0.000209982	0.00675987		Pjv1_00022855	29.0905	1.89932	0.555007	3.42214	0.000621293	0.020855
Pjv1_00007712	815.463	-0.0858905	0.163233	-0.526182	0.598762	0.999982		Pjv1_00027996	2405.74	0.452671	0.122189	3.70468	0.000211657	0.00680362		Pjv1_00016855	58.1602	1.65732	0.484397	3.4214	0.000622995	0.020881
Pjv1_00007713	1227.14	0.0625203	0.157444	0.397095	0.691297	0.999982		Pjv1_00022707	131.725	1.37559	0.371384	3.70395	0.000212271	0.00681321		Pjv1_00026896	3929.67	-0.380314	0.111231	-3.41914	0.000628183	0.0210236
Pjv1_00007714	3187.33	0.102327	0.125596	0.814738	0.415222	0.999982		Pjv1_00001324	8814.16	-0.374975	0.101259	-3.70311	0.000212973	0.00682558		Pjv1_00013109	461.355	-0.579238	0.169466	-3.41802	0.000630777	0.021079
Pjv1_00007715	1473.45	-0.0571452	0.111147	-0.514141	0.607153	0.999982		Pjv1_00022126	5505.98	-0.543447	0.146861	-3.70042	0.000215241	0.00688802		Pjv1_00014818	5.4145	5.91242	1.73019	3.4172	0.000632692	0.0211116
Pjv1_00007716	68.6214	-0.295801	0.388939	-0.760534	0.446936	0.999982		Pjv1_00020946	6916.89	0.517307	0.139834	3.69943	0.000216084	0.00690475		Pjv1_00018108	3530.72	-0.29979	0.0879004	-3.41056	0.000648287	0.0216
Pjv1_00026072	90816.5	0.176854	0.104848	1.68677	0.0916485	0.999982		Pjv1_00003064	15008.3	-0.363877	0.0983715	-3.69901	0.000216443	0.006906		Pjv1_00028733	2653.81	-0.464435	0.136217	-3.40951	0.000650789	0.0216512
Pjv1_00026074	3650.35	0.0595117	0.103746	0.573631	0.566218	0.999982		Pjv1_00004468	2092.31	-0.515318	0.139455	-3.69522	0.000219694	0.00699937		Pjv1_00000773	3484.59	0.400514	0.117524	3.40794	0.000654556	0.0217444
Pjv1_00026077	3919.84	0.184215	0.126	1.46203	0.143734	0.999982		Pjv1_00003400	15968	0.319836	0.0865653	3.69474	0.000220113	0.0070024		Pjv1_00027562	4716.58	0.317354	0.0931895	3.40547	0.000660505	0.0218149
Pjv1_00026079	271.315	0.105377	0.232216	0.453789	0.649981	0.999982		Pjv1_00005349	275.075	0.832064	0.225273	3.69357	0.000221124	0.00701749		Pjv1_00007199	1193.4	0.465322	0.136657	3.40505	0.000661529	0.0218149
Pjv1_00027701	1237.29	-0.269537	0.22441	-1.20109	0.229717	0.999982		Pjv1_00004638	3491.16	0.52867	0.143137	3.69344	0.000221238	0.00701749		Pjv1_00010500	3509.85	0.31513	0.0925294	3.40573	0.000659885	0.0218149
Pjv1_00027702	3560.68	-0.0934384	0.1126	-0.829824	0.406638	0.999982		Pjv1_00016923	3413.73	0.466362	0.126504	3.68653	0.00022733	0.00720012		Pjv1_00018071	50.9738	1.94807	0.571998	3.40574	0.000659859	0.0218149
Pjv1_00027703	0.171655	0.97714	4.08047	0.239467	0.810743	0.999982		Pjv1_00009118	517.228	0.628636	0.170682	3.68307	0.000230438	0.00727717		Pjv1_00022863	10626.3	-0.336904	0.0989323	-3.4054	0.000660666	0.0218149
Pjv1_00027704	92.3774	0.403819	0.255532	1.58031	0.114036	0.999982		Pjv1_00017046	214.408	0.709371	0.192585	3.68341	0.000230136	0.00727717		Pjv1_00012512	558.452	-0.513932	0.150988	-3.40379	0.000664569	0.0218831
Pjv1_00027705	9546.18	-0.0335417	0.136508	-0.245711	0.805906	0.999982		Pjv1_00008466	1431.67	-0.490353	0.133159	-3.68245	0.000231001	0.00728428		Pjv1_00008630	158.496	-1.08822	0.319754	-3.4033	0.000665772	0.0218907
Pjv1_00027706	1697.61	0.0896257	0.120431	0.744209	0.45675	0.999982		Pjv1_00012974	2166.01	-0.357433	0.0970815	-3.68178	0.000231608	0.00729277		Pjv1_00008619	417.003	-0.701565	0.206186	-3.40259	0.000667512	0.0219082
Pjv1_00027707	251.213	-0.0708212	0.278337	-0.254444	0.799152	0.999982		Pjv1_00020160	321.695	-0.674992	0.18345	-3.67943	0.000233759	0.00734976		Pjv1_00017377	2619.01	-0.65099	0.191339	-3.40228	0.000668253	0.0219082
Pjv1_00027708	5.15807	1.1001	1.03638	1.06149	0.288468	0.999982		Pjv1_00028177	346.017	0.580174	0.157998	3.67203	0.000240632	0.00755487		Pjv1_00019849	5195.41	-0.44764	0.13161	-3.40125	0.000670774	0.0219588
Pjv1_00027709	0.366211	1.98831	4.02818	0.493601	0.621588	0.999982		Pjv1_00026119	1299.61	-0.587071	0.160053	-3.66797	0.00024448	0.00760082		Pjv1_00008624	293.381	-1.11786	0.328724	-3.40061	0.000672348	0.0219784
Pjv1_00027710	8863.57	0.119208	0.17573	0.678359	0.497544	0.999982		Pjv1_00008595	55.6444	1.45827	0.397555	3.66809	0.000244371	0.00760082		Pjv1_00018801	454.53	0.715722	0.210612	3.39829	0.000678083	0.0221337
Pjv1_00027711	14792.6	0.146036	0.177776	0.821462	0.411383	0.999982		Pjv1_00026960	460.432	-0.680792	0.185555	-3.66895	0.000243545	0.00760082		Pjv1_00003165	1239.45	0.490438	0.144396	3.39649	0.000682572	0.0222479
Pjv1_00030226	46.0296	-0.439208	0.433087	-1.01413	0.310519	0.999982		Pjv1_00002217	14683.3	0.328667	0.0895922	3.66847	0.000244005	0.00760082		Pjv1_00010799	2001.31	0.394563	0.116452	3.3882	0.000703529	0.0228978
Pjv1_00023776	2830.4	-0.0336574	0.138536	-0.242951	0.808044	0.999982		Pjv1_00012640	654.389	0.486445	0.132623	3.66789	0.000244563	0.00760082		Pjv1_00018529	176.605	0.741795	0.219038	3.3866	0.000707635	0.0229981
Pjv1_00023777	552.012	-0.0311555	0.179881	-0.173201	0.862494	0.999982		Pjv1_00020574	192.008	-0.943673	0.25724	-3.66846	0.00024402	0.00760082		Pjv1_00004679	481.752	0.967707	0.285962	3.38404	0.000714271	0.0231803
Pjv1_00023778	48.3758	-0.195329	0.417403	-0.467961	0.639812	0.999982		Pjv1_00021395	3798.23	0.562814	0.153394	3.66907	0.00024343	0.00760082		Pjv1_00016138	2838.62	-0.596501	0.176299	-3.38347	0.000715754	0.023195
Pjv1_00023779	415.883	0.0338877	0.15306	0.221401	0.82478	0.999982		Pjv1_00015540	7373.11	-0.534428	0.145914	-3.66263	0.000249642	0.00774754		Pjv1_00028404	1600.82	-0.564753	0.166964	-3.38248	0.000718338	0.0232452
Pjv1_00023780	1.25221	1.56679	2.56283	0.611353	0.540966	0.999982		Pjv1_00021829	539.767	0.573271	0.156824	3.6555	0.000256684	0.00795462		Pjv1_00001061	294.252	-0.86176	0.254902	-3.38075	0.000722877	0.0233585
Pjv1_00023781	310.484	0.254345	0.237785	1.06964	0.284781	0.999982		Pjv1_00010446	418.345	0.558093	0.152714	3.65449	0.000257695	0.00796488		Pjv1_00010314	1606.56	-0.485497	0.14373	-3.37783	0.000730596	0.0235741
Pjv1_00023782	1196.2	-0.0436518	0.129339	-0.3375	0.73574	0.999982		Pjv1_00019773	2394.07	1.17263	0.320878	3.65443	0.000257754	0.00796488		Pjv1_00003830	3588.85	-0.564822	0.167273	-3.37665	0.000733745	0.0236417
Pjv1_00023783	8.98888	0.226028	0.879813	0.256905	0.797252	0.999982		Pjv1_00007427	4589.42	-0.546734	0.14968	-3.65269	0.000259503	0.00800746		Pjv1_00013550	1426.55	-0.557412	0.165142	-3.37535	0.000737227	0.0237199
Pjv1_00023784	48.2375	-0.0684644	0.358057	-0.191211	0.84836	0.999982		Pjv1_00021939	1722.49	0.368696	0.100994	3.65067	0.000261552	0.00805917		Pjv1_00006331	16733.6	-0.54359	0.161097	-3.3743	0.000740037	0.0237763
Pjv1_00023786	3268.1	-0.122579	0.136093	-0.900704	0.367746	0.999982		Pjv1_00002370	946.293	-0.434506	0.119084	-3.64873	0.000263544	0.00810513		Pjv1_00000158	1544.31	0.82545	0.244731	3.37289	0.000743826	0.023864
Pjv1_00023790	744.891	0.122458	0.146511	0.835826	0.403253	0.999982		Pjv1_00010946	1459.98	0.432564	0.11856	3.64848	0.000263795	0.00810513		Pjv1_00001974	3254.98	0.368981	0.109463	3.37083	0.000749434	0.0240096
Pjv1_00030070	491.454	0.218992	0.164212	1.33359	0.182337	0.999982		Pjv1_00007328	2059.26	-0.394975	0.108355	-3.64518	0.000267206	0.00819825		Pjv1_00029329	6503.78	-0.463714	0.137721	-3.36706	0.000759734	0.024305
Pjv1_00029942	63.2597	-0.133724	0.389124	-0.343653	0.731108	0.999982		Pjv1_00006271	763.401	-0.604696	0.165942	-3.64402	0.000268408	0.00822342		Pjv1_00012993	3435.2	0.380093	0.112913	3.36626	0.000761955	0.0243414
Pjv1_00027267	187.446	0.168083	0.209257	0.803239	0.421837	0.999982		Pjv1_00011065	2442.02	0.356542	0.0980176	3.63754	0.000275259	0.00841947		Pjv1_00002516	1494.52	-0.408641	0.121428	-3.36529	0.000764631	0.0243479
Pjv1_00027268	591.358	-0.201732	0.214104	-0.942217	0.346082	0.999982		Pjv1_00009223	2040.06	-0.637598	0.175298	-3.63723	0.000275587	0.00841947		Pjv1_00004334	325.068	-0.576733	0.171391	-3.36501	0.000765407	0.0243479
Pjv1_00027269	1175.69	-0.0416361	0.118909	-0.350151	0.726225	0.999982		Pjv1_00009278	808.781	0.593493	0.163242	3.63567	0.000277254	0.00844645		Pjv1_00007776	1185.84	0.621199	0.184591	3.36527	0.000764694	0.0243479
Pjv1_00027270	338.758	0.0317084	0.193808	0.163607	0.87004	0.999982		Pjv1_00015050	3560.5	-0.419001	0.115238	-3.63595	0.00027696	0.00844645		Pjv1_00007189	10.1876	3.83972	1.14262	3.36046	0.000778127	0.0246742
Pjv1_00027271	401.332	0.0265536	0.152204	0.17446	0.861504	0.999982		Pjv1_00020314	2079.62	-0.437293	0.120385	-3.63245	0.000280746	0.00854077		Pjv1_00002152	203.187	0.681981	0.202941	3.36049	0.000778052	0.0246742
Pjv1_00027272	1.24726	3.76544	2.97009	1.26779	0.204874	0.999982		Pjv1_00001649	317.638	-0.731014	0.201332	-3.6309	0.000282437	0.00858012		Pjv1_00025293	54.0078	1.71012	0.50894	3.36017	0.000778954	0.0246742
Pjv1_00027273	841.719	-0.100841	0.164767	-0.612021	0.540524	0.999982		Pjv1_00023776	2777.05	0.432108	0.119134	3.62706	0.000286662	0.00869621		Pjv1_00019298	111.074	1.02971	0.307192	3.352	0.000802297	0.0253779
Pjv1_00029957	1.01596	0.935771	2.74464	0.340944	0.733145	0.999982		Pjv1_00027983	1014.59	0.664595	0.183396	3.62382	0.000290278	0.00879356		Pjv1_00008454	1766.74	0.501586	0.149673	3.35122	0.00080457	0.0253784
Pjv1_00027347	1589.31	0.0672545	0.121706	0.552599	0.580538	0.999982		Pjv1_00027273	891.517	0.531636	0.146851	3.62024	0.000294333	0.0088914		Pjv1_00025681	7344.26	0.413581	0.123399	3.35158	0.000803517	0.0253784
Pjv1_00027348	1000.66	0.0606707	0.120446	0.503719	0.614459	0.999982		Pjv1_00016368	28.3293	1.81231	0.500578	3.62044	0.000294099	0.0088914		Pjv1_00010742	915.058	-0.597498	0.17842	-3.34883	0.000811526	0.0255619
Pjv1_00027351	6544.52	-0.0291452	0.129165	-0.225643	0.821479	0.999982		Pjv1_00019809	292.239	-0.64266	0.177647	-3.61764	0.000297306	0.00896867		Pjv1_00001143	10.0707	-3.47921	1.04066	-3.34329	0.000827918	0.0260418
Pjv1_00027352	466.023	-0.142699	0.253635	-0.562616	0.573696	0.999982		Pjv1_00003676	1800.9	0.364711	0.100839	3.61675	0.000298328	0.00898693		Pjv1_00001876	978.867	-0.50154	0.15018	-3.33959	0.000839007	0.0263537
Pjv1_00027353	413.479	0.0224625	0.193944	0.11582	0.907795	0.999982		Pjv1_00013629	2894.21	-0.484754	0.134094	-3.61502	0.000300319	0.00903429		Pjv1_00028355	792.891	-0.54072	0.162106	-3.3356	0.000851159	0.0266878
Pjv1_00027354	10.8861	-0.664568	0.789327	-0.841943	0.39982	0.999982		Pjv1_00002261	97.7829	1.06651	0.295181	3.61308	0.00030258	0.00908963		Pjv1_00003602	146.681	1.15428	0.346079	3.33532	0.000852017	0.0266878
Pjv1_00027355	235.052	0.154685	0.270211	0.572462	0.567009	0.999982		Pjv1_00018108	2987.05	-0.393122	0.10886	-3.61127	0.000304707	0.00914078		Pjv1_00008540	170.598	0.718665	0.215653	3.33251	0.000860676	0.0269216
Pjv1_00027356	362.797	0.0531302	0.245009	0.21685	0.828326	0.999982		Pjv1_00024437	1414.35	0.675487	0.187087	3.61056	0.00030554	0.00915305		Pjv1_00025870	3737.15	0.681758	0.204654	3.33127	0.000864516	0.0270041
Pjv1_00027357	778.113	0.109477	0.182584	0.5996	0.548773	0.999982		Pjv1_00029484	1178.59	-0.461687	0.128148	-3.60276	0.00031486	0.00941917		Pjv1_00012295	10.0491	3.91412	1.17514	3.33076	0.000866106	0.0270163
Pjv1_00027359	0.163303	-0.946413	4.08047	-0.231937	0.816587	0.999982		Pjv1_00013708	4010.04	0.499573	0.138686	3.60219	0.000315549	0.0094267		Pjv1_00001744	1019.89	0.908292	0.273246	3.32408	0.000887114	0.0276332
Pjv1_00029935	1145.3	0.190565	0.151365	1.25898	0.208039	0.999982		Pjv1_00008924	273.793	-0.994237	0.27628	-3.59865	0.000319873	0.00954267		Pjv1_00003073	341.575	0.604728	0.181978	3.32309	0.000890278	0.0276934
Pjv1_00026669	1029.49	-0.160833	0.130751	-1.23007	0.218669	0.999982		Pjv1_00023168	10.2477	4.60466	1.28166	3.59272	0.000327239	0.00974892		Pjv1_00006438	39.5988	1.50478	0.453066	3.32133	0.000895889	0.0278295
Pjv1_00026671	1121.3	-0.258494	0.227756	-1.13496	0.256392	0.999982		Pjv1_00023211	2833.97	0.543855	0.151448	3.59104	0.000329357	0.00979848		Pjv1_00013312	35893.9	-0.561346	0.16907	-3.32021	0.000899506	0.0278649
Pjv1_00026672	15552.7	-0.0289547	0.204455	-0.141619	0.887381	0.999982		Pjv1_00013691	903.286	-0.561895	0.156493	-3.59054	0.000329991	0.00980383		Pjv1_00024152	25.6427	-1.7016	0.512479	-3.32034	0.000899093	0.0278649
Pjv1_00026605	603.819	0.150492	0.181606	0.828673	0.407289	0.999982		Pjv1_00006974	164.05	2.55519	0.711857	3.58947	0.000331346	0.00983053		Pjv1_00014720	10854.7	-0.426413	0.128454	-3.31958	0.000901538	0.0278894
Pjv1_00026607	0.70952	2.95127	3.50553	0.841891	0.399849	0.999982		Pjv1_00000764	251.144	0.81173	0.22634	3.58633	0.000335359	0.00993593		Pjv1_00001917	12.4726	3.54822	1.06908	3.31895	0.000903581	0.0279112
Pjv1_00030171	1.28027	-2.65971	2.26987	-1.17175	0.241299	0.999982		Pjv1_00000207	373.112	0.746724	0.208251	3.58569	0.000336184	0.00994672		Pjv1_00022421	310.255	-0.765114	0.230554	-3.31859	0.000904725	0.0279112
Pjv1_00028201	456.909	-0.287347	0.207297	-1.38616	0.165698	0.999982		Pjv1_00025606	1596.98	-0.485823	0.135637	-3.58179	0.000341243	0.0100826		Pjv1_00020462	745.035	-0.528581	0.159347	-3.31718	0.000909318	0.0280145
Pjv1_00028203	1.26117	0.469047	3.0367	0.15446	0.877247	0.999982		Pjv1_00004893	1674.37	0.391956	0.109495	3.57965	0.000344053	0.0101517		Pjv1_00004530	13.084	3.15497	0.951816	3.31468	0.000917465	0.0282268
Pjv1_00030060	833.161	0.0717676	0.172455	0.416154	0.677298	0.999982		Pjv1_00011049	1377.15	-0.414489	0.115827	-3.57852	0.000345544	0.0101817		Pjv1_00011526	574.058	0.622392	0.187976	3.31102	0.000929559	0.0285598
Pjv1_00030105	220.429	-0.0170985	0.223309	-0.076569	0.938966	0.999982		Pjv1_00001665	3427.31	0.517735	0.144882	3.57349	0.00035226	0.0103655		Pjv1_00008307	808.634	0.402112	0.121755	3.30265	0.000957767	0.0293863
Pjv1_00026455	730.812	-0.251404	0.194522	-1.29242	0.196212	0.999982		Pjv1_00026624	1548	-0.388582	0.108775	-3.57235	0.000353786	0.0103962		Pjv1_00008595	64.3565	1.35935	0.411647	3.30221	0.000959264	0.0293922
Pjv1_00026456	7.33835	0.0460758	0.886137	0.0519962	0.958532	0.999982		Pjv1_00022864	406.05	-0.519372	0.145413	-3.57172	0.000354649	0.0104074		Pjv1_00023042	1424.29	-0.446252	0.135366	-3.29662	0.000978541	0.0299365
Pjv1_00026457	0.640561	2.81629	3.61932	0.778126	0.436495	0.999982		Pjv1_00019879	1956.38	-0.343842	0.0963706	-3.56791	0.000359834	0.0105452		Pjv1_00026226	183.839	-0.714536	0.21677	-3.2963	0.000979691	0.0299365
Pjv1_00026458	1472.2	0.0905959	0.150637	0.601418	0.547561	0.999982		Pjv1_00003165	1215.79	0.417569	0.117222	3.56219	0.000367773	0.0107632		Pjv1_00020551	1847.83	0.404285	0.122711	3.29462	0.000985558	0.0300749
Pjv1_00026459	3301.46	0.0710107	0.109999	0.64556	0.518565	0.999982		Pjv1_00012682	1873.83	0.339005	0.0951885	3.5614	0.000368881	0.010781		Pjv1_00007482	3862.81	0.723893	0.21978	3.29372	0.000988701	0.0301299
Pjv1_00026460	2051.18	-0.0276916	0.159397	-0.173727	0.86208	0.999982		Pjv1_00005820	1062.52	0.485211	0.136331	3.55907	0.000372171	0.0108625		Pjv1_00015218	1919.24	0.397086	0.120628	3.29181	0.000995441	0.0302943
Pjv1_00026461	60.0431	0.0157917	0.550122	0.0287058	0.977099	0.999982		Pjv1_00002077	3588.25	0.36756	0.10331	3.55785	0.000373907	0.0108984		Pjv1_00020909	3510.63	-0.439413	0.133544	-3.29041	0.00100043	0.0304049
Pjv1_00026462	231.143	-0.0718527	0.402865	-0.178355	0.858445	0.999982		Pjv1_00001011	796.329	0.440058	0.123754	3.55592	0.000376656	0.0109637		Pjv1_00014516	28.7344	2.03497	0.618758	3.2888	0.00100615	0.0305375
Pjv1_00029428	220.858	0.217878	0.242492	0.898498	0.36892	0.999982		Pjv1_00025796	60.8462	1.3412	0.37749	3.55294	0.00038095	0.0110696		Pjv1_00017715	1083.3	-0.573672	0.174523	-3.28708	0.00101232	0.0306835
Pjv1_00029429	356.223	0.156543	0.167909	0.93231	0.351176	0.999982		Pjv1_00017715	834.317	-0.470715	0.132496	-3.55268	0.000381322	0.0110696		Pjv1_00005416	2589.06	0.428298	0.130369	3.28528	0.00101882	0.0308388
Pjv1_00026628	0.594505	2.7162	3.98054	0.68237	0.495005	0.999982		Pjv1_00028340	1586.04	-0.365518	0.102923	-3.55138	0.000383211	0.0111095		Pjv1_00015962	3823.2	-0.427932	0.130334	-3.28336	0.00102578	0.0310079
Pjv1_00026629	10108.1	-0.0168699	0.105691	-0.159616	0.873184	0.999982		Pjv1_00008956	516.126	0.51819	0.146054	3.54792	0.000388281	0.0112414		Pjv1_00003049	527.38	0.44829	0.136553	3.28291	0.00102742	0.0310157
Pjv1_00029640	21.8381	0.458295	0.763954	0.599898	0.548574	0.999982		Pjv1_00005503	84.8536	-1.04622	0.29528	-3.54315	0.000395376	0.0114314		Pjv1_00021781	166.039	1.15102	0.350869	3.28049	0.00103627	0.0312409
Pjv1_00029642	2.43241	-0.296122	2.16376	-0.136855	0.891145	0.999982		Pjv1_00007254	1634.77	-0.40621	0.114693	-3.54173	0.000397515	0.0114626		Pjv1_00002235	2347.96	-0.348071	0.106139	-3.27939	0.00104032	0.031279
Pjv1_00011046	1513.58	0.0494093	0.175327	0.281812	0.778088	0.999982		Pjv1_00011433	4927.72	-0.292399	0.0825528	-3.54196	0.000397168	0.0114626		Pjv1_00018728	55.0836	-1.54382	0.470728	-3.27964	0.00103938	0.031279
Pjv1_00011047	1516.45	0.156387	0.122572	1.27588	0.201998	0.999982		Pjv1_00001705	2205.94	-0.415411	0.117334	-3.54041	0.000399506	0.0115046		Pjv1_00008841	6023.86	0.41471	0.126536	3.27742	0.00104762	0.031415
Pjv1_00011048	1026.19	-0.247192	0.218637	-1.13061	0.25822	0.999982		Pjv1_00028748	105.75	-1.01786	0.287554	-3.53971	0.000400567	0.0115198		Pjv1_00021870	3894.35	-0.432601	0.131995	-3.27741	0.00104763	0.031415
Pjv1_00011049	1947.71	0.246987	0.210018	1.17603	0.239584	0.999982		Pjv1_00004690	217.801	0.877758	0.248066	3.5384	0.000402564	0.0115618		Pjv1_00020314	2421.9	-0.473079	0.144374	-3.27675	0.00105008	0.0314463
Pjv1_00011050	625.288	-0.0395325	0.173108	-0.228369	0.81936	0.999982		Pjv1_00000929	982.93	-0.459789	0.130106	-3.53395	0.000409391	0.0117422		Pjv1_00004830	19.9614	2.31768	0.707447	3.27612	0.00105243	0.0314749
Pjv1_00011051	1012.42	0.239855	0.271386	0.883817	0.376795	0.999982		Pjv1_00019390	951.545	0.555475	0.157265	3.53209	0.000412289	0.0118097		Pjv1_00006243	68.5082	1.0971	0.334997	3.27496	0.00105677	0.0315627
Pjv1_00011052	679.694	0.331921	0.215218	1.54225	0.123012	0.999982		Pjv1_00012156	21.1176	2.22743	0.631065	3.52964	0.000416121	0.0119036		Pjv1_00026166	3453.26	0.338062	0.103329	3.27169	0.00106906	0.0318874
Pjv1_00011053	74.7031	0.0896863	0.344659	0.260218	0.794696	0.999982		Pjv1_00000151	4177.31	-0.37606	0.106626	-3.52691	0.000420444	0.0120113		Pjv1_00013239	110.837	0.963514	0.2946	3.27058	0.00107327	0.0319708
Pjv1_00011054	6.29783	-0.194269	1.2492	-0.155515	0.876415	0.999982		Pjv1_00022250	7742.98	0.327313	0.0928278	3.52603	0.000421845	0.0120354		Pjv1_00023596	985.14	0.402153	0.122981	3.27006	0.00107527	0.0319877
Pjv1_00011055	7483.23	0.0312246	0.12915	0.24177	0.808958	0.999982		Pjv1_00020359	33.7975	1.89989	0.539568	3.52113	0.000429712	0.0122437		Pjv1_00020359	51.6086	1.69355	0.518079	3.26889	0.00107968	0.0320768
Pjv1_00011056	685.743	0.0530099	0.130077	0.407527	0.683621	0.999982		Pjv1_00006529	72.0286	1.50234	0.426762	3.52033	0.000431008	0.0122644		Pjv1_00001018	233.152	0.868571	0.265974	3.26562	0.00109224	0.032407
Pjv1_00011057	4.97437	-3.07808	1.44297	-2.13315	0.0329123	0.999982		Pjv1_00015940	98.9526	1.05824	0.300644	3.51991	0.000431689	0.0122676		Pjv1_00008329	329.668	0.844119	0.258752	3.26227	0.00110522	0.0327436
Pjv1_00011058	5729.6	0.0721383	0.105563	0.683369	0.494374	0.999982		Pjv1_00024774	7993.14	-0.337266	0.0958811	-3.51754	0.000435566	0.0123615		Pjv1_00027411	421.031	-0.580588	0.177988	-3.26195	0.0011065	0.0327436
Pjv1_00011059	64.014	-0.896892	0.749341	-1.19691	0.231342	0.999982		Pjv1_00027020	190.21	0.730139	0.207634	3.51647	0.000437321	0.0123623		Pjv1_00022477	189.442	0.699343	0.214663	3.25787	0.00112253	0.0331744
Pjv1_00011060	1663.48	0.0202401	0.130475	0.155127	0.876721	0.999982		Pjv1_00027411	378.842	-0.577781	0.164314	-3.51633	0.000437549	0.0123623		Pjv1_00023115	4.32026	5.58314	1.71428	3.25684	0.00112661	0.0332513
Pjv1_00011061	1272.92	0.0562584	0.135384	0.415546	0.677742	0.999982		Pjv1_00008120	2434.66	-0.373081	0.106087	-3.51674	0.000436889	0.0123623		Pjv1_00006238	166.944	0.764133	0.234759	3.25496	0.00113407	0.0334274
Pjv1_00011062	233.794	0.198329	0.194725	1.01851	0.308436	0.999982		Pjv1_00010024	4087.07	0.404508	0.115047	3.51604	0.000438041	0.0123623		Pjv1_00016488	121.779	0.975725	0.299903	3.25346	0.00114008	0.0335607
Pjv1_00011063	134.825	0.00212873	0.271356	0.00784478	0.993741	0.999982		Pjv1_00004383	2152.76	-0.338171	0.0961866	-3.51578	0.000438462	0.0123623		Pjv1_00002733	819.936	-0.436188	0.134121	-3.25219	0.00114519	0.033667
Pjv1_00011064	319.494	-0.235742	0.197308	-1.19479	0.23217	0.999982		Pjv1_00023121	1759.54	0.400111	0.113961	3.51095	0.000446513	0.0125729		Pjv1_00000974	495.721	-0.636318	0.195769	-3.25035	0.00115264	0.0338417
Pjv1_00011065	2583.22	0.0146503	0.106132	0.138039	0.89021	0.999982		Pjv1_00001580	1642.47	-0.443942	0.126479	-3.51001	0.00044809	0.0126009		Pjv1_00018502	2078.97	-0.404365	0.124432	-3.24968	0.00115534	0.0338768
Pjv1_00011067	594.858	-0.048244	0.147443	-0.327204	0.743513	0.999982		Pjv1_00012391	2191.83	-0.33291	0.094875	-3.50893	0.000449908	0.0126191		Pjv1_00028433	8880.42	-0.301881	0.0929133	-3.24906	0.00115788	0.0339072
Pjv1_00011068	73.362	-0.161595	0.369007	-0.437918	0.661446	0.999982		Pjv1_00008546	793.152	0.554706	0.158078	3.50907	0.000449684	0.0126191		Pjv1_00004233	80.5086	1.04419	0.321546	3.2474	0.00116466	0.0340613
Pjv1_00011069	180.113	0.0249209	0.226532	0.11001	0.912401	0.999982		Pjv1_00027767	31.0431	1.79773	0.51252	3.50763	0.000452119	0.0126646		Pjv1_00027593	12282.3	-0.379075	0.116749	-3.24693	0.00116657	0.0340729
Pjv1_00011070	15527.9	-0.0309967	0.207688	-0.149246	0.881359	0.999982		Pjv1_00002758	6040.07	-0.302562	0.0862915	-3.50628	0.000454425	0.0127009		Pjv1_00025307	28.5558	1.7431	0.536916	3.2465	0.00116834	0.0340804
Pjv1_00011071	1080.63	-0.0926244	0.123778	-0.74831	0.454273	0.999982		Pjv1_00003866	1411.71	-0.429418	0.122475	-3.50618	0.000454591	0.0127009		Pjv1_00012743	216.273	0.915929	0.282294	3.24459	0.00117618	0.0342646
Pjv1_00011072	115.694	0.127217	0.239881	0.530332	0.595881	0.999982		Pjv1_00022421	267.322	-0.71083	0.202786	-3.50532	0.000456052	0.0127252		Pjv1_00003452	665.809	-0.58986	0.181929	-3.24225	0.00118591	0.0344587
Pjv1_00011073	777.705	0.151365	0.141628	1.06875	0.285181	0.999982		Pjv1_00004729	582.53	-0.476321	0.13603	-3.50159	0.000462493	0.0128883		Pjv1_00021346	559.698	-0.676743	0.208711	-3.24248	0.00118493	0.0344587
Pjv1_00011074	209.542	-0.391007	0.289663	-1.34987	0.177057	0.999982		Pjv1_00028133	525.786	-0.504676	0.144206	-3.4997	0.000465788	0.0129633		Pjv1_00010366	818.027	-0.385308	0.11905	-3.23652	0.00120997	0.0351124
Pjv1_00011075	1.57236	1.98554	2.41882	0.820871	0.41172	0.999982		Pjv1_00021420	610.272	0.646924	0.18487	3.49935	0.000466396	0.0129635		Pjv1_00016246	1958.77	0.555997	0.171814	3.23605	0.00121197	0.0351252
Pjv1_00011076	1.22156	-1.25267	2.6025	-0.481334	0.630279	0.999982		Pjv1_00022851	1171.77	0.406834	0.116348	3.4967	0.000471059	0.0130763		Pjv1_00025833	1365.36	0.61798	0.191073	3.23425	0.00121962	0.0353013
Pjv1_00011077	107.783	0.652759	0.364639	1.79015	0.0734295	0.999982		Pjv1_00001724	8197.16	-0.323223	0.092559	-3.49207	0.000479286	0.0132876		Pjv1_00021204	111.764	0.875673	0.271024	3.23098	0.00123365	0.0356618
Pjv1_00011078	0.343309	1.90686	4.03512	0.472566	0.636523	0.999982		Pjv1_00029740	843.156	-0.479272	0.13736	-3.48918	0.000484505	0.013415		Pjv1_00011833	752.226	0.49655	0.153749	3.22961	0.00123959	0.0357875
Pjv1_00011080	85.3331	-0.137249	0.465439	-0.29488	0.768085	0.999982		Pjv1_00027036	1144.52	-0.508835	0.145915	-3.4872	0.000488112	0.0134663		Pjv1_00002746	102.241	1.1348	0.351418	3.22921	0.00124134	0.0357919
Pjv1_00011081	937.098	-0.0518936	0.151192	-0.343231	0.731425	0.999982		Pjv1_00016796	733.165	-0.457209	0.131098	-3.48754	0.000487483	0.0134663		Pjv1_00005346	12.4712	3.51808	1.0904	3.22642	0.0012535	0.0360964
Pjv1_00011082	279.194	-0.211635	0.240325	-0.880622	0.378523	0.999982		Pjv1_00014149	107.948	1.01781	0.291876	3.48713	0.000488229	0.0134663		Pjv1_00011118	4541.89	0.431009	0.133632	3.22533	0.00125828	0.0361663
Pjv1_00011085	122.899	-0.128656	0.31829	-0.404211	0.686058	0.999982		Pjv1_00028327	22199.5	-0.347161	0.0996502	-3.4838	0.000494354	0.0136178		Pjv1_00020064	2819.41	-0.426788	0.132332	-3.22513	0.00125915	0.0361663
Pjv1_00011086	98.5798	-0.459012	0.348157	-1.31841	0.187368	0.999982		Pjv1_00020770	2447.79	-0.366376	0.105222	-3.48192	0.000497828	0.013696		Pjv1_00026818	1119.11	0.378074	0.117244	3.22467	0.00126117	0.0361781
Pjv1_00011087	253.774	-0.00188516	0.220607	-0.00854531	0.993182	0.999982		Pjv1_00012637	1270.2	0.391268	0.112386	3.48147	0.000498676	0.0137018		Pjv1_00019879	2333.3	-0.302923	0.0939854	-3.22309	0.00126817	0.0363326
Pjv1_00011088	506.552	-0.127682	0.1868	-0.683522	0.494277	0.999982		Pjv1_00000158	2305.68	1.34764	0.38713	3.48109	0.000499375	0.0137036		Pjv1_00003501	29826.4	-0.432023	0.134073	-3.22229	0.00127171	0.0363876
Pjv1_00011089	232.646	-0.0598836	0.255258	-0.234601	0.814519	0.999982		Pjv1_00011033	5137.96	-0.306347	0.0880526	-3.47914	0.00050303	0.0137864		Pjv1_00001336	2648.86	-0.480974	0.14952	-3.21679	0.00129633	0.0369982
Pjv1_00011090	90.092	0.323776	0.291493	1.11075	0.266676	0.999982		Pjv1_00025521	778.378	-0.457738	0.131919	-3.46983	0.000520789	0.0142549		Pjv1_00025710	242.623	-0.697172	0.216723	-3.21688	0.00129594	0.0369982
Pjv1_00027171	0.640561	2.81629	3.61932	0.778126	0.436495	0.999982		Pjv1_00000274	507.52	-0.582955	0.16806	-3.46874	0.000522905	0.0142947		Pjv1_00025017	1226.84	-0.48242	0.150014	-3.21583	0.00130066	0.0370745
Pjv1_00027172	3.12202	-0.58479	1.72844	-0.338335	0.735111	0.999982		Pjv1_00011015	2262.47	0.350051	0.100941	3.46788	0.000524581	0.0143224		Pjv1_00001892	1057.88	0.363841	0.113291	3.21155	0.00132021	0.0375842
Pjv1_00027173	1.64325	-2.10278	2.05792	-1.0218	0.306878	0.999982		Pjv1_00023317	335.444	-0.699943	0.202369	-3.45875	0.000542684	0.0147979		Pjv1_00006703	3071.98	-0.455349	0.141904	-3.20885	0.00133265	0.0378507
Pjv1_00027174	0.843138	-3.1896	3.29051	-0.969335	0.332378	0.999982		Pjv1_00026643	4558.43	-0.329954	0.0954244	-3.45775	0.000544703	0.0148342		Pjv1_00012682	2115.3	0.413496	0.128864	3.20879	0.00133294	0.0378507
Pjv1_00027175	0.326606	-1.82653	4.03927	-0.452193	0.65113	0.999982		Pjv1_00007270	840.787	-0.517079	0.14957	-3.45712	0.000545992	0.0148342		Pjv1_00022686	915.037	0.526755	0.164185	3.20831	0.00133517	0.0378662
Pjv1_00030304	7.55612	0.0499395	0.882359	0.0565978	0.954866	0.999982		Pjv1_00009885	255.55	0.63598	0.183965	3.45707	0.000546079	0.0148342		Pjv1_00001327	500.299	-0.463634	0.14483	-3.20122	0.00136845	0.0387432
Pjv1_00028386	1032.83	-0.10754	0.133402	-0.806136	0.420165	0.999982		Pjv1_00003607	13.1492	3.28488	0.950408	3.45628	0.000547688	0.0148405		Pjv1_00028446	197.146	0.759479	0.237263	3.201	0.00136953	0.0387432
Pjv1_00028387	0.183106	0.97714	4.08047	0.239467	0.810743	0.999982		Pjv1_00002134	173.16	0.954604	0.276178	3.45648	0.000547288	0.0148405		Pjv1_00026416	218.677	0.780058	0.243735	3.20043	0.00137223	0.0387706
Pjv1_00028388	0.876649	-1.96361	3.39135	-0.579007	0.562585	0.999982		Pjv1_00026021	130.69	-0.919985	0.266438	-3.4529	0.00055459	0.0150087		Pjv1_00007997	2007.5	0.596042	0.186537	3.1953	0.00139686	0.0394169
Pjv1_00028389	245.748	0.159704	0.204156	0.782267	0.434058	0.999982		Pjv1_00015474	246.51	-0.700138	0.202971	-3.44945	0.000561724	0.0151827		Pjv1_00006634	1360.11	0.367001	0.114892	3.19432	0.0014016	0.0395013
Pjv1_00026749	0.297252	1.72698	4.05184	0.426221	0.669947	0.999982		Pjv1_00002406	2498.15	0.38125	0.110551	3.44864	0.000563412	0.0152093		Pjv1_00023337	3912.89	0.398791	0.124937	3.19195	0.00141318	0.0397778
Pjv1_00026751	1042.05	-0.302388	0.204688	-1.47731	0.139591	0.999982		Pjv1_00007199	956.994	0.444516	0.128942	3.44743	0.000565956	0.0152589		Pjv1_00010064	514.47	-0.536932	0.168289	-3.19053	0.00142014	0.0399238
Pjv1_00026752	606.227	0.00849654	0.179182	0.0474186	0.96218	0.999982		Pjv1_00017710	44.142	2.03781	0.591399	3.44574	0.000569489	0.015335		Pjv1_00024774	8282.15	-0.468978	0.147023	-3.18982	0.00142362	0.0399717
Pjv1_00026753	28.9474	-0.0246784	0.590367	-0.0418017	0.966657	0.999982		Pjv1_00023166	35.9311	1.48818	0.432183	3.44341	0.000574432	0.0154488		Pjv1_00007661	2807.63	-0.737367	0.231193	-3.1894	0.00142566	0.039979
Pjv1_00026754	0.653213	-2.82533	3.97364	-0.71102	0.477072	0.999982		Pjv1_00026245	1832.36	-1.4847	0.431492	-3.44085	0.000579891	0.0155762		Pjv1_00003218	1566.64	0.569496	0.178714	3.18663	0.00143941	0.0403134
Pjv1_00026755	290.222	-0.138786	0.189239	-0.733392	0.46332	0.999982		Pjv1_00012045	2564.3	-0.368877	0.107308	-3.43755	0.000587006	0.0157477		Pjv1_00015956	1100.84	-0.479131	0.150373	-3.18628	0.00144117	0.0403134
Pjv1_00026756	15.5645	0.613313	0.639128	0.959609	0.337252	0.999982		Pjv1_00019291	341.565	-0.584272	0.169999	-3.43693	0.000588357	0.0157643		Pjv1_00021861	17617	-0.489978	0.153855	-3.18468	0.00144916	0.0404864
Pjv1_00026757	0.366211	1.98831	4.02818	0.493601	0.621588	0.999982		Pjv1_00017522	1480.52	0.632125	0.184005	3.43537	0.000591739	0.0158352		Pjv1_00015936	251.825	0.631984	0.198483	3.18406	0.00145223	0.0405219
Pjv1_00026758	1003.53	-0.0673871	0.159117	-0.423507	0.671925	0.999982		Pjv1_00008116	18865.4	-0.498033	0.145013	-3.43441	0.000593842	0.0158718		Pjv1_00020781	6182.42	-0.684262	0.215202	-3.17963	0.00147464	0.0410961
Pjv1_00030009	131.169	0.174957	0.237344	0.737146	0.461033	0.999982		Pjv1_00011489	1424.7	-0.472576	0.137719	-3.43144	0.000600379	0.0160267		Pjv1_00021822	477.511	0.739327	0.23268	3.17744	0.0014858	0.0413559
Pjv1_00026971	2160.82	-0.0512687	0.139991	-0.366228	0.714195	0.999982		Pjv1_00024188	1090.6	-0.649406	0.189372	-3.42926	0.00060523	0.0161362		Pjv1_00011794	1316.42	-0.494226	0.155565	-3.17696	0.00148826	0.0413731
Pjv1_00026973	336.479	-0.115656	0.171688	-0.673641	0.500539	0.999982		Pjv1_00020141	1218.9	-0.353059	0.102971	-3.42873	0.000606417	0.0161479		Pjv1_00006260	3582.2	-0.423284	0.133295	-3.17554	0.0014956	0.041526
Pjv1_00026974	3108.95	0.0265552	0.152323	0.174334	0.861603	0.999982		Pjv1_00009827	98.0088	1.09938	0.320945	3.42545	0.000613776	0.0163237		Pjv1_00005235	4078.05	0.312484	0.0985043	3.17229	0.00151242	0.0419411
Pjv1_00026975	0.471589	-2.36085	3.99874	-0.5904	0.554923	0.999982		Pjv1_00001869	99.4134	1.19717	0.349682	3.4236	0.000617982	0.0163994		Pjv1_00022738	8349.83	-0.561276	0.176988	-3.17128	0.00151771	0.0420362
Pjv1_00026976	0.686618	2.90895	3.97139	0.732476	0.463878	0.999982		Pjv1_00019324	559.123	0.490251	0.143201	3.42353	0.000618142	0.0163994		Pjv1_00002261	140.751	0.795756	0.251093	3.16917	0.00152874	0.0422586
Pjv1_00027849	25.6234	0.020736	0.482955	0.0429357	0.965753	0.999982		Pjv1_00016655	254.581	0.623818	0.182434	3.41941	0.000627573	0.0166292		Pjv1_00021534	121.928	1.25696	0.39664	3.16903	0.0015295	0.0422586
Pjv1_00027850	89.3039	0.432099	0.424155	1.01873	0.308332	0.999982		Pjv1_00008544	679.162	0.466013	0.136465	3.4149	0.00063806	0.0168863		Pjv1_00012741	1647.45	-0.456117	0.143985	-3.16782	0.00153586	0.0423821
Pjv1_00027851	391.846	0.418899	0.234597	1.78561	0.0741626	0.999982		Pjv1_00015812	3232.36	0.37593	0.110137	3.4133	0.000641804	0.0169646		Pjv1_00016937	1838.58	0.383036	0.120947	3.16697	0.00154034	0.0424537
Pjv1_00027852	1179.62	0.0231604	0.186362	0.124277	0.901096	0.999982		Pjv1_00010750	1820.25	0.50468	0.148208	3.40522	0.000661103	0.0174533		Pjv1_00028051	1585.23	-0.359967	0.113746	-3.16466	0.00155264	0.0427403
Pjv1_00027853	716.916	0.192913	0.181582	1.0624	0.288053	0.999982		Pjv1_00027978	1195.37	-0.391591	0.115066	-3.40319	0.000666033	0.0175619		Pjv1_00022484	2375.34	-0.322989	0.102276	-3.15803	0.00158841	0.0436716
Pjv1_00027854	258.294	-0.283875	0.273182	-1.03914	0.29874	0.999982		Pjv1_00023290	1665.15	0.43129	0.126905	3.39852	0.000677519	0.017843		Pjv1_00014496	146.391	0.695675	0.22044	3.15585	0.00160029	0.0439446
Pjv1_00027855	2.86262	-0.126592	1.44386	-0.0876758	0.930134	0.999982		Pjv1_00008346	727.109	-0.552853	0.162808	-3.39574	0.000684426	0.0180029		Pjv1_00008116	14872.2	-0.466978	0.148135	-3.15238	0.00161943	0.0444157
Pjv1_00027856	2.48771	-0.200591	1.59891	-0.125455	0.900163	0.999982		Pjv1_00014056	470.275	-0.665496	0.196056	-3.39442	0.000687732	0.0180678		Pjv1_00025792	1917.14	0.571682	0.181371	3.15201	0.00162151	0.0444187
Pjv1_00029441	78.1713	0.139975	0.31959	0.437983	0.661399	0.999982		Pjv1_00025948	1413.86	-0.361754	0.106617	-3.39303	0.000691238	0.0181379		Pjv1_00010012	256.962	-0.559831	0.177753	-3.14949	0.00163554	0.0447484
Pjv1_00029708	2433.11	-0.0221259	0.119861	-0.184597	0.853545	0.999982		Pjv1_00003452	514.208	-0.512412	0.151379	-3.38495	0.000711902	0.0186574		Pjv1_00013494	4.62736	5.67628	1.8026	3.14893	0.00163868	0.0447799
Pjv1_00025380	64.1441	-0.664652	0.450086	-1.47672	0.13975	0.999982		Pjv1_00029366	6183.32	-0.308843	0.0912673	-3.38394	0.000714543	0.0187038		Pjv1_00002370	1137.6	-0.472693	0.1503	-3.14498	0.00166096	0.0453337
Pjv1_00025382	1481.52	0.0603122	0.140966	0.427849	0.668761	0.999982		Pjv1_00029376	714.867	0.460103	0.136039	3.38215	0.00071921	0.0187804		Pjv1_00005604	524.78	0.667568	0.212353	3.14367	0.00166842	0.0454649
Pjv1_00025383	1622.55	-0.120342	0.243034	-0.495166	0.620483	0.999982		Pjv1_00019840	2167.6	-0.539792	0.159586	-3.38246	0.000718398	0.0187804		Pjv1_00012026	2347.3	0.360825	0.114787	3.14343	0.00166981	0.0454649
Pjv1_00025384	2700.6	0.0783725	0.141967	0.552047	0.580916	0.999982		Pjv1_00005561	1346.21	0.398222	0.117771	3.38133	0.000721363	0.0188139		Pjv1_00028569	3392.23	-0.28055	0.0892955	-3.14181	0.00167906	0.0456615
Pjv1_00025385	951.161	0.0330334	0.123717	0.267007	0.789464	0.999982		Pjv1_00000537	1197.7	2.81414	0.832382	3.38083	0.000722669	0.0188252		Pjv1_00018599	1021.98	0.493256	0.15731	3.13557	0.00171522	0.0465614
Pjv1_00029700	1.51818	-0.31839	1.90954	-0.166736	0.867578	0.999982		Pjv1_00018496	235.95	-0.650731	0.19257	-3.3792	0.000726983	0.0188919		Pjv1_00007376	93.0355	1.19686	0.381726	3.13538	0.00171629	0.0465614
Pjv1_00029872	5.06959	1.2173	1.21641	1.00073	0.316958	0.999982		Pjv1_00023719	2967.82	-0.401224	0.118726	-3.3794	0.000726454	0.0188919		Pjv1_00026656	479.438	0.743123	0.237327	3.13123	0.00174079	0.047169
Pjv1_00024863	555.032	0.044864	0.147945	0.303248	0.761701	0.999982		Pjv1_00000524	4606.55	0.303129	0.0897221	3.37853	0.000728745	0.0189149		Pjv1_00027130	1611.06	0.514038	0.164204	3.13048	0.00174523	0.0472326
Pjv1_00024864	4517.57	-0.0480836	0.130617	-0.368127	0.712779	0.999982		Pjv1_00006160	2878.89	-0.355623	0.105304	-3.37711	0.000732523	0.0189901		Pjv1_00017022	866.65	0.620384	0.198208	3.12997	0.00174825	0.0472534
Pjv1_00024865	852.752	-0.0723456	0.14877	-0.48629	0.626761	0.999982		Pjv1_00005455	411.717	0.700049	0.207485	3.37398	0.000740892	0.019184		Pjv1_00004542	503.026	0.540914	0.172836	3.12964	0.0017502	0.0472534
Pjv1_00024866	332.753	-0.0229466	0.159346	-0.144005	0.885497	0.999982		Pjv1_00009500	391.975	0.854095	0.253251	3.37252	0.000744838	0.019217		Pjv1_00015585	2362.68	-0.491876	0.157254	-3.1279	0.00176058	0.0474766
Pjv1_00024867	260.125	-0.357712	0.237346	-1.50714	0.131776	0.999982		Pjv1_00003568	4442.94	-0.515182	0.152743	-3.37287	0.000743902	0.019217		Pjv1_00017489	9089.15	-0.305016	0.0976587	-3.12329	0.00178843	0.0481697
Pjv1_00024869	526.048	0.0952295	0.153728	0.619466	0.53561	0.999982		Pjv1_00022020	3827.79	-0.309311	0.0917134	-3.37258	0.000744674	0.019217		Pjv1_00010351	28290.7	-0.505515	0.16192	-3.122	0.00179629	0.0483237
Pjv1_00024870	1241.97	0.0100012	0.133178	0.0750966	0.940138	0.999982		Pjv1_00028356	3540.9	0.349641	0.103777	3.36916	0.000753968	0.0194293		Pjv1_00002212	129	0.874177	0.280309	3.11862	0.00181701	0.0487558
Pjv1_00024872	1722.98	-0.00950661	0.104631	-0.0908581	0.927605	0.999982		Pjv1_00008710	3246.24	-0.370132	0.10991	-3.3676	0.000758245	0.019493		Pjv1_00014948	618.978	-0.775806	0.248736	-3.11899	0.00181472	0.0487558
Pjv1_00024873	19876.3	0.121913	0.136589	0.892552	0.372097	0.999982		Pjv1_00029329	3349.88	-0.466932	0.138654	-3.36761	0.000758235	0.019493		Pjv1_00019467	1602.14	-0.420241	0.134765	-3.11832	0.00181886	0.0487558
Pjv1_00030123	134.991	-0.267536	0.219988	-1.21614	0.223933	0.999982		Pjv1_00000180	240.981	0.626768	0.186187	3.36633	0.000761761	0.01956		Pjv1_00025535	768.606	0.404401	0.129752	3.11673	0.00182869	0.0489609
Pjv1_00030185	1.39614	3.93073	2.81211	1.39779	0.162177	0.999982		Pjv1_00021352	2187.91	-0.383575	0.114098	-3.3618	0.000774349	0.0198596		Pjv1_00015800	809.322	2.01796	0.647678	3.11569	0.00183518	0.0490762
Pjv1_00029586	693.092	0.139579	0.15346	0.909547	0.363062	0.999982		Pjv1_00020908	213.99	1.12328	0.334164	3.36148	0.000775271	0.0198596		Pjv1_00008834	8665.3	-0.322147	0.103485	-3.11299	0.00185204	0.0494683
Pjv1_00027646	1998.92	-0.279844	0.20085	-1.39329	0.163531	0.999982		Pjv1_00017930	4.91754	5.70498	1.69777	3.36028	0.000778635	0.0199222		Pjv1_00002450	71.5584	1.25402	0.403292	3.10946	0.00187432	0.0500041
Pjv1_00027647	1748.89	0.0218692	0.175	0.124967	0.90055	0.999982		Pjv1_00020728	1359.42	0.361648	0.107741	3.35663	0.000788982	0.020163		Pjv1_00013003	1936.84	-0.463602	0.149261	-3.10598	0.00189646	0.0504751
Pjv1_00027648	2.6629	-0.630816	1.83893	-0.343035	0.731572	0.999982		Pjv1_00005888	1481.1	-0.362011	0.10786	-3.35629	0.000789951	0.0201639		Pjv1_00006168	350.899	1.08067	0.347893	3.10633	0.00189428	0.0504751
Pjv1_00026583	46.9617	0.114971	0.468922	0.245181	0.806316	0.999982		Pjv1_00017008	469.764	0.634766	0.189339	3.35254	0.000800737	0.020415		Pjv1_00007846	681.172	0.484192	0.155986	3.10407	0.00190877	0.0507425
Pjv1_00026585	1.01939	-3.46272	3.09129	-1.12015	0.262649	0.999982		Pjv1_00013464	1354.65	-0.419703	0.12522	-3.35173	0.00080307	0.0204503		Pjv1_00003561	642.962	-0.519824	0.167592	-3.10172	0.00192402	0.0510839
Pjv1_00025896	1862.95	-0.114712	0.151994	-0.754711	0.450422	0.999982		Pjv1_00012830	3059.52	0.576272	0.171968	3.35105	0.00080506	0.0204768		Pjv1_00017062	58.4096	-1.1208	0.361387	-3.10139	0.00192615	0.0510839
Pjv1_00025897	1973.85	0.12273	0.115952	1.05846	0.289845	0.999982		Pjv1_00010056	3230.32	0.366569	0.109449	3.34923	0.000810355	0.0205872		Pjv1_00026540	345.251	0.49694	0.160297	3.10012	0.00193444	0.0512433
Pjv1_00025898	1590.29	0.0549513	0.11808	0.465374	0.641664	0.999982		Pjv1_00015640	1997.41	-0.437482	0.130713	-3.3469	0.0008172	0.0207367		Pjv1_00027047	117.476	0.741333	0.239231	3.09882	0.00194294	0.0513858
Pjv1_00025900	237.735	-0.0388393	0.230406	-0.168569	0.866136	0.999982		Pjv1_00002532	554.406	-0.497881	0.148786	-3.34628	0.000819038	0.0207589		Pjv1_00018554	622.807	0.497712	0.160625	3.0986	0.00194439	0.0513858
Pjv1_00025901	558.11	0.100577	0.233894	0.430012	0.667187	0.999982		Pjv1_00013688	1955.67	-0.44851	0.134164	-3.34299	0.000828811	0.020982		Pjv1_00021887	14487.8	-0.324913	0.104913	-3.09698	0.00195503	0.0516064
Pjv1_00030029	101.282	-0.105834	0.268427	-0.394275	0.693378	0.999982		Pjv1_00029582	1038.93	0.472801	0.14147	3.34206	0.00083158	0.0210274		Pjv1_00012352	42.3128	1.40811	0.454759	3.09639	0.00195894	0.0516489
Pjv1_00006403	2317.72	-0.0685422	0.212097	-0.323165	0.746571	0.999982		Pjv1_00010983	11721.6	-0.331843	0.0994577	-3.33652	0.000848333	0.0214259		Pjv1_00003792	338.544	-0.567796	0.183451	-3.09509	0.00196752	0.0518145
Pjv1_00006404	467.426	-0.19631	0.170562	-1.15096	0.24975	0.999982		Pjv1_00006739	2530.47	-0.472195	0.141577	-3.33526	0.00085221	0.0214986		Pjv1_00028155	182.562	0.683824	0.221067	3.09328	0.00197954	0.05207
Pjv1_00006405	243.535	-0.531987	0.303631	-1.75208	0.0797594	0.999982		Pjv1_00016105	63.6042	-1.32618	0.397906	-3.33289	0.000859499	0.0216572		Pjv1_00014139	1389.62	-0.461763	0.149309	-3.09267	0.00198368	0.0521179
Pjv1_00006406	3359.12	0.0685854	0.135065	0.507796	0.611597	0.999982		Pjv1_00029814	770.746	-0.424711	0.127456	-3.33221	0.000861578	0.0216842		Pjv1_00020286	1034.21	-0.461295	0.149187	-3.09206	0.00198774	0.0521261
Pjv1_00006407	3.31627	2.06184	2.10248	0.980671	0.326755	0.999982		Pjv1_00014520	518.736	0.541002	0.162448	3.33032	0.000867469	0.021807		Pjv1_00022276	739.048	0.446671	0.144464	3.09193	0.00198863	0.0521261
Pjv1_00006408	76.7287	0.0958831	0.319139	0.300443	0.763839	0.999982		Pjv1_00012520	2818.88	0.437704	0.131452	3.32977	0.000869177	0.0218243		Pjv1_00024704	2509.96	0.308617	0.0998624	3.09042	0.00199873	0.0523301
Pjv1_00006409	240.816	0.0302604	0.275503	0.109837	0.912539	0.999982		Pjv1_00002117	2326.95	0.345189	0.103677	3.32945	0.000870178	0.0218243		Pjv1_00006170	1221.92	0.618915	0.200305	3.08985	0.00200255	0.052369
Pjv1_00006410	247.811	-0.548712	0.43083	-1.27362	0.202799	0.999982		Pjv1_00009009	2155.95	-0.41742	0.125392	-3.32891	0.00087186	0.0218338		Pjv1_00000048	1463.34	-0.413587	0.133873	-3.08941	0.00200554	0.0523862
Pjv1_00006411	752.529	0.0384566	0.261743	0.146925	0.883191	0.999982		Pjv1_00029425	539.882	-0.461856	0.13875	-3.32868	0.000872582	0.0218338		Pjv1_00019864	980.128	0.343302	0.111139	3.08895	0.00200863	0.0524061
Pjv1_00006412	95.0513	-0.211687	0.296495	-0.713966	0.475248	0.999982		Pjv1_00006629	121.583	0.980418	0.294632	3.3276	0.000875981	0.0218934		Pjv1_00018319	5267.27	0.539054	0.174629	3.08686	0.00202286	0.0527162
Pjv1_00006413	0.352497	-1.92246	4.03088	-0.476933	0.63341	0.999982		Pjv1_00002624	936.234	0.428303	0.128762	3.32632	0.000880001	0.0219685		Pjv1_00027879	982.467	0.362465	0.117439	3.0864	0.00202593	0.0527352
Pjv1_00006414	3766.82	0.0709503	0.0989999	0.716671	0.473577	0.999982		Pjv1_00004342	1410.99	-1.81019	0.544505	-3.32447	0.000885866	0.0220893		Pjv1_00002134	372.57	1.74907	0.566969	3.08494	0.00203592	0.0528866
Pjv1_00006416	1644.19	-0.0522109	0.116633	-0.447651	0.654405	0.999982		Pjv1_00012670	414.901	-0.547459	0.164788	-3.32221	0.000893077	0.0222434		Pjv1_00026689	388.002	0.835708	0.270906	3.08486	0.00203645	0.0528866
Pjv1_00006418	159.179	-0.0618217	0.220017	-0.280985	0.778722	0.999982		Pjv1_00008494	7.47993	4.66375	1.40436	3.32092	0.000897221	0.0223208		Pjv1_00011326	16634.7	0.359489	0.116563	3.08408	0.0020418	0.0529151
Pjv1_00006419	4.75525	-0.455081	1.13635	-0.400477	0.688805	0.999982		Pjv1_00002097	268.612	0.610798	0.183968	3.32014	0.000899734	0.0223576		Pjv1_00005937	53.1706	1.12918	0.366138	3.08402	0.00204225	0.0529151
Pjv1_00006420	133.96	-0.100659	0.232636	-0.432687	0.665242	0.999982		Pjv1_00011238	1483.55	-0.395609	0.119199	-3.3189	0.000903734	0.0224053		Pjv1_00012246	1132.07	-0.353724	0.114793	-3.08142	0.00206017	0.0533178
Pjv1_00006421	0.366211	1.98831	4.02818	0.493601	0.621588	0.999982		Pjv1_00020548	219.692	-0.913334	0.275183	-3.319	0.000903398	0.0224053		Pjv1_00016849	1361.02	0.473523	0.153824	3.07834	0.00208159	0.0538103
Pjv1_00006422	6575.65	-0.0549176	0.136784	-0.401491	0.688059	0.999982		Pjv1_00012402	522.705	0.474197	0.143073	3.31437	0.000918487	0.0227189		Pjv1_00027987	1758.99	0.330275	0.107425	3.07446	0.00210883	0.0544519
Pjv1_00006423	445.782	-0.1714	0.303947	-0.563914	0.572813	0.999982		Pjv1_00020640	769.389	0.410454	0.123839	3.31443	0.000918315	0.0227189		Pjv1_00021395	3101.61	0.598948	0.194904	3.07304	0.00211891	0.0546495
Pjv1_00006424	2948.98	-0.0181301	0.265062	-0.0683996	0.945468	0.999982		Pjv1_00011956	515.448	-0.679019	0.205053	-3.31142	0.00092823	0.0229336		Pjv1_00026220	841.766	-0.633438	0.206167	-3.07245	0.00212308	0.0546944
Pjv1_00006425	1.20615	1.50311	3.06702	0.490086	0.624073	0.999982		Pjv1_00006690	3999.73	0.365274	0.110435	3.30759	0.000941015	0.0231698		Pjv1_00006566	562.554	0.505747	0.16475	3.06979	0.00214213	0.0551217
Pjv1_00006426	0.366211	1.98831	4.02818	0.493601	0.621588	0.999982		Pjv1_00005201	3711.21	-0.376557	0.113833	-3.30797	0.000939742	0.0231698		Pjv1_00013435	1086.88	-0.460638	0.150194	-3.06695	0.00216253	0.0555639
Pjv1_00006427	4132.3	-0.0633104	0.114167	-0.554541	0.579209	0.999982		Pjv1_00009003	1224.05	0.49978	0.151094	3.30775	0.000940501	0.0231698		Pjv1_00019205	571.793	0.578923	0.188776	3.06672	0.00216425	0.0555639
Pjv1_00006428	21.9137	0.350078	0.55816	0.6272	0.530528	0.999982		Pjv1_00020307	2396.87	-0.309009	0.0935134	-3.30443	0.000951687	0.0234059		Pjv1_00018982	5211.18	0.538047	0.175523	3.0654	0.0021738	0.0557454
Pjv1_00006429	8.62922	0.743257	0.933007	0.796625	0.425669	0.999982		Pjv1_00006890	4909.12	0.279416	0.084611	3.30236	0.000958734	0.0235523		Pjv1_00021112	4732.11	0.353677	0.115435	3.06386	0.00218505	0.05597
Pjv1_00006430	368.194	0.130771	0.173085	0.755531	0.449931	0.999982		Pjv1_00006749	3085.62	0.998135	0.302453	3.30013	0.00096639	0.0237134		Pjv1_00011329	20.7415	1.83602	0.599319	3.0635	0.00218762	0.0559723
Pjv1_00006431	1375.36	-0.0038123	0.122107	-0.0312209	0.975093	0.999982		Pjv1_00027938	26503.7	-0.302089	0.0915872	-3.29838	0.000972457	0.0238351		Pjv1_00026700	59.0768	-1.1276	0.368132	-3.06304	0.00219098	0.0559944
Pjv1_00006432	220.637	0.160722	0.4229	0.380047	0.703911	0.999982		Pjv1_00017673	49.8341	1.36069	0.412595	3.2979	0.00097412	0.0238444		Pjv1_00006100	2112.46	0.37177	0.121404	3.06226	0.00219673	0.0560778
Pjv1_00006433	2724.48	-0.0496002	0.115536	-0.429304	0.667702	0.999982		Pjv1_00006331	15384.1	-0.387515	0.117513	-3.29763	0.000975046	0.0238444		Pjv1_00011773	1443.02	0.326893	0.106878	3.05857	0.00222399	0.0565405
Pjv1_00006434	4213.36	0.0011526	0.102473	0.0112479	0.991026	0.999982		Pjv1_00026689	262.726	0.786568	0.238618	3.29635	0.000979503	0.0239263		Pjv1_00002015	5323.53	0.348889	0.114069	3.05857	0.00222394	0.0565405
Pjv1_00006435	658.266	0.0784772	0.169247	0.463686	0.642873	0.999982		Pjv1_00017131	905.217	1.78213	0.540742	3.29572	0.000981688	0.0239525		Pjv1_00021278	1654.38	-0.555448	0.181577	-3.05901	0.00222069	0.0565405
Pjv1_00006436	10.6388	0.0523281	0.872902	0.0599473	0.952198	0.999982		Pjv1_00010262	33.1716	2.08165	0.631812	3.29472	0.000985192	0.0240109		Pjv1_00004815	1779.75	-0.514975	0.168378	-3.05844	0.00222492	0.0565405
Pjv1_00006437	0.171655	0.97714	4.08047	0.239467	0.810743	0.999982		Pjv1_00004903	926.21	-0.389776	0.118315	-3.29439	0.000986358	0.0240121		Pjv1_00018213	37.1761	1.59331	0.521302	3.05641	0.00224004	0.0568607
Pjv1_00006438	29.8469	0.123942	0.472828	0.26213	0.793221	0.999982		Pjv1_00002166	4055.47	0.336248	0.102089	3.29368	0.000988859	0.024021		Pjv1_00020112	1469.62	-0.47335	0.154894	-3.05596	0.00224343	0.0568826
Pjv1_00006439	182.026	-0.130583	0.325887	-0.400701	0.68864	0.999982		Pjv1_00017582	794.279	0.447431	0.135846	3.29365	0.00098895	0.024021		Pjv1_00020827	4097.1	-0.323992	0.106052	-3.05502	0.00225042	0.0569955
Pjv1_00006440	23.0526	-1.22525	0.612623	-2.00001	0.0454995	0.999982		Pjv1_00009580	443.871	0.503997	0.153098	3.29199	0.000994795	0.0241358		Pjv1_00012615	364.896	0.623945	0.204372	3.05298	0.00226578	0.05732
Pjv1_00006441	1704.71	0.0363072	0.155439	0.233578	0.815313	0.999982		Pjv1_00006123	3850.34	-0.315499	0.0959284	-3.28891	0.00100578	0.0243748		Pjv1_00009857	60.3412	1.27909	0.419079	3.05213	0.0022722	0.0574178
Pjv1_00006442	691.381	-0.0476603	0.159527	-0.29876	0.765123	0.999982		Pjv1_00006074	15.9573	2.5825	0.785594	3.28732	0.00101147	0.0244578		Pjv1_00003112	373.98	0.446367	0.146387	3.04924	0.00229425	0.0579098
Pjv1_00006443	75.9887	0.0343951	0.323143	0.106439	0.915234	0.999982		Pjv1_00023791	323.068	0.548048	0.166707	3.28749	0.00101084	0.0244578		Pjv1_00027720	259.24	-0.646126	0.212061	-3.0469	0.00231218	0.0582317
Pjv1_00006444	301.46	-0.285325	0.19511	-1.46238	0.143637	0.999982		Pjv1_00017663	294.455	0.60358	0.183669	3.28623	0.00101537	0.0245245		Pjv1_00018543	1636.08	-0.307595	0.100949	-3.04702	0.00231123	0.0582317
Pjv1_00006445	206.369	-0.182511	0.287514	-0.63479	0.525566	0.999982		Pjv1_00008469	215.384	-0.92477	0.281896	-3.28054	0.00103609	0.0249953		Pjv1_00023854	1798.26	-0.495088	0.162595	-3.04492	0.00232743	0.0585502
Pjv1_00006446	316.359	-0.299241	0.239372	-1.25011	0.21126	0.999982		Pjv1_00024183	1417.46	0.346704	0.105694	3.28024	0.00103717	0.0249953		Pjv1_00009704	4675.79	0.466435	0.153338	3.04188	0.00235104	0.0589464
Pjv1_00006447	368.541	-0.225939	0.252999	-0.893043	0.371834	0.999982		Pjv1_00017508	2032.59	0.488712	0.149201	3.27552	0.00105466	0.0253884		Pjv1_00013695	817.618	-0.675338	0.221986	-3.04226	0.0023481	0.0589464
Pjv1_00006448	237.919	-0.18261	0.191047	-0.955837	0.339155	0.999982		Pjv1_00028654	135.243	0.84113	0.257048	3.27227	0.00106687	0.0256536		Pjv1_00023719	2849.56	-0.554436	0.182261	-3.04199	0.00235018	0.0589464
Pjv1_00006449	96.4844	-0.0535056	0.377947	-0.141569	0.88742	0.999982		Pjv1_00017928	5245.45	-0.354346	0.108303	-3.2718	0.00106866	0.0256681		Pjv1_00028482	5832.22	-0.423002	0.139142	-3.04007	0.00236526	0.0592368
Pjv1_00006450	779.067	0.0684577	0.152347	0.449354	0.653176	0.999982		Pjv1_00017134	168.003	0.889022	0.272018	3.26825	0.00108216	0.0259635		Pjv1_00013008	16174.9	0.450221	0.148117	3.03964	0.00236863	0.0592553
Pjv1_00006451	236.427	-0.0620556	0.252132	-0.246123	0.805587	0.999982		Pjv1_00023536	264.678	0.757698	0.232015	3.26572	0.00109185	0.0261669		Pjv1_00001354	459.66	0.49426	0.162657	3.03866	0.00237637	0.0593215
Pjv1_00006452	1843.91	-0.200343	0.152258	-1.31581	0.188239	0.999982		Pjv1_00028733	2350.2	-0.405008	0.124056	-3.26472	0.00109571	0.0262301		Pjv1_00015166	2596.47	-0.283272	0.0932236	-3.03863	0.00237655	0.0593215
Pjv1_00006453	457.914	0.090297	0.153353	0.588818	0.555983	0.999982		Pjv1_00028962	3262.89	0.319247	0.0978127	3.26386	0.00109904	0.0262808		Pjv1_00001128	16.5943	2.72127	0.897788	3.03109	0.00243673	0.0607563
Pjv1_00006454	451.416	-0.101179	0.163643	-0.61829	0.536384	0.999982		Pjv1_00003759	1153.45	0.469096	0.14393	3.25921	0.00111725	0.0266865		Pjv1_00026572	56.3318	3.76836	1.24373	3.02988	0.00244651	0.0609324
Pjv1_00006455	7400.62	0.00809684	0.103966	0.0778797	0.937924	0.999982		Pjv1_00004075	6322.1	-0.365668	0.112276	-3.25687	0.00112648	0.0268772		Pjv1_00002539	5066.55	-0.284776	0.0940645	-3.02745	0.00246625	0.0613562
Pjv1_00006456	1743.68	-0.104843	0.184216	-0.56913	0.569268	0.999982		Pjv1_00014491	80.4667	1.0251	0.314903	3.25529	0.00113276	0.0269973		Pjv1_00010072	3222.26	0.583451	0.19282	3.02588	0.0024791	0.0616076
Pjv1_00006457	1138.44	-0.0944523	0.118212	-0.799006	0.424287	0.999982		Pjv1_00000364	113.713	-1.14587	0.352114	-3.25427	0.00113685	0.0270648		Pjv1_00017508	2142.29	0.421399	0.139497	3.02086	0.0025206	0.0625699
Pjv1_00006458	1791.24	0.0751456	0.198317	0.378916	0.70475	0.999982		Pjv1_00001111	434.008	5.2247	1.6062	3.25284	0.00114258	0.0271713		Pjv1_00029221	35.3168	-1.95437	0.647903	-3.01645	0.00255752	0.0634164
Pjv1_00006459	5381.15	0.0532379	0.142355	0.373979	0.70842	0.999982		Pjv1_00009496	166.714	0.746735	0.229647	3.25166	0.00114731	0.0272537		Pjv1_00010288	102.76	1.3179	0.437256	3.01403	0.002578	0.0637835
Pjv1_00006460	75.1602	-0.200214	0.369133	-0.54239	0.58755	0.999982		Pjv1_00024166	1809.79	-0.363912	0.111929	-3.25127	0.00114892	0.0272618		Pjv1_00015940	123.132	0.98997	0.328423	3.01431	0.0025756	0.0637835
Pjv1_00006461	106.94	-0.183558	0.269753	-0.680466	0.496209	0.999982		Pjv1_00027672	4782.29	0.346547	0.106847	3.2434	0.0011811	0.0279948		Pjv1_00013169	3027.03	0.383732	0.127333	3.01362	0.0025815	0.0637999
Pjv1_00006462	206.79	-0.123646	0.243249	-0.508309	0.611237	0.999982		Pjv1_00019849	3906.5	-0.423982	0.130768	-3.24224	0.00118593	0.0280746		Pjv1_00028010	493.428	-0.49895	0.165727	-3.01067	0.00260675	0.0643533
Pjv1_00006463	16136.8	0.124053	0.184131	0.67372	0.500489	0.999982		Pjv1_00025578	1185.7	-0.55829	0.172207	-3.24197	0.00118707	0.0280746		Pjv1_00015050	4291.29	-0.334275	0.111103	-3.0087	0.0026237	0.0647005
Pjv1_00006464	1181.14	-0.0544431	0.121891	-0.446653	0.655126	0.999982		Pjv1_00004771	2459.47	-0.439381	0.135561	-3.24121	0.00119022	0.0281182		Pjv1_00005356	1044.7	0.423085	0.140853	3.00374	0.0026668	0.0656282
Pjv1_00006465	318.845	0.310701	0.277276	1.12055	0.262479	0.999982		Pjv1_00017934	830.949	1.30436	0.403054	3.2362	0.00121133	0.0285854		Pjv1_00001948	1381.7	-0.783051	0.260695	-3.0037	0.00266715	0.0656282
Pjv1_00006466	207.126	-0.0948409	0.211368	-0.4487	0.653648	0.999982		Pjv1_00021112	3693.28	0.311741	0.0963475	3.23559	0.00121392	0.0286154		Pjv1_00026839	116.631	-0.84881	0.28287	-3.00071	0.00269355	0.0662054
Pjv1_00006467	215.666	-0.166608	0.244869	-0.680395	0.496254	0.999982		Pjv1_00009453	452.325	-0.521725	0.161302	-3.23446	0.00121871	0.0286656		Pjv1_00003704	733.171	-0.443141	0.147696	-3.00035	0.00269671	0.0662108
Pjv1_00006468	636.968	-0.0553398	0.197085	-0.280791	0.77887	0.999982		Pjv1_00002363	1032.96	-0.375032	0.115938	-3.23476	0.00121744	0.0286656		Pjv1_00013447	382.206	0.556692	0.185664	2.99838	0.00271415	0.0665663
Pjv1_00006469	12.067	-1.66926	0.877746	-1.90176	0.0572029	0.999982		Pjv1_00015962	3197.64	-0.302779	0.0936239	-3.23399	0.00122073	0.028682		Pjv1_00009262	6.926	4.32929	1.44537	2.99529	0.00274187	0.0671728
Pjv1_00006470	777.311	-0.0555494	0.164168	-0.33837	0.735084	0.999982		Pjv1_00016443	1417.03	-0.330017	0.102103	-3.2322	0.00122842	0.0288312		Pjv1_00020152	14508.8	-0.549623	0.183554	-2.99433	0.00275045	0.0673097
Pjv1_00006471	1.00101	1.1092	3.2455	0.341766	0.732527	0.999982		Pjv1_00003463	25.3444	2.00421	0.62042	3.23041	0.00123614	0.0289808		Pjv1_00016307	372.771	-0.509223	0.170145	-2.99288	0.00276361	0.0675583
Pjv1_00006472	708.376	-0.127191	0.134535	-0.945416	0.344446	0.999982		Pjv1_00004871	3857.16	-0.325542	0.100832	-3.22854	0.00124422	0.0291386		Pjv1_00026983	67.6845	1.0054	0.33603	2.99199	0.00277163	0.067595
Pjv1_00006473	432.623	0.104292	0.149754	0.696423	0.486164	0.999982		Pjv1_00002043	3738.26	-0.380515	0.117878	-3.22803	0.00124645	0.029159		Pjv1_00008656	688.565	-0.605852	0.20251	-2.99172	0.00277413	0.067595
Pjv1_00006474	412.083	-0.0979931	0.159798	-0.613232	0.539723	0.999982		Pjv1_00012521	826.828	-0.508093	0.157492	-3.22615	0.00125467	0.0293197		Pjv1_00001213	482.971	-0.528307	0.17656	-2.99223	0.00276951	0.067595
Pjv1_00006475	9738.14	0.0319136	0.187721	0.170006	0.865006	0.999982		Pjv1_00022650	18197.3	-0.364416	0.113025	-3.22419	0.00126328	0.0294889		Pjv1_00017048	109.944	1.05783	0.353669	2.99103	0.00278042	0.067675
Pjv1_00006476	5115.05	-0.0387835	0.106136	-0.365412	0.714804	0.999982		Pjv1_00018147	168.146	-0.792041	0.245818	-3.22206	0.00127271	0.0296768		Pjv1_00005139	4826.38	0.348579	0.116647	2.98833	0.00280505	0.0682005
Pjv1_00006479	0.326606	-1.82653	4.03927	-0.452193	0.65113	0.999982		Pjv1_00008195	1405.45	0.445297	0.138248	3.22099	0.00127747	0.0297557		Pjv1_00001798	2692.18	-0.379554	0.127146	-2.98518	0.00283411	0.0687585
Pjv1_00006480	3590.91	0.133978	0.116622	1.14882	0.25063	0.999982		Pjv1_00029906	2105.07	-0.348365	0.108168	-3.22058	0.00127931	0.0297663		Pjv1_00009160	3338.7	-0.363029	0.121604	-2.98534	0.00283261	0.0687585
Pjv1_00006482	384.233	-0.150694	0.149511	-1.00791	0.313496	0.999982		Pjv1_00007900	386.943	0.535074	0.166211	3.21924	0.00128529	0.0298734		Pjv1_00017663	466.932	0.738038	0.247315	2.9842	0.00284319	0.0689045
Pjv1_00006483	75.1461	-0.100078	0.350673	-0.28539	0.775346	0.999982		Pjv1_00006438	28.4623	1.64181	0.510069	3.2188	0.0012873	0.0298878		Pjv1_00026624	1997.22	-0.29898	0.100215	-2.98338	0.00285088	0.0690165
Pjv1_00006484	3074.83	-0.151875	0.140454	-1.08131	0.279557	0.999982		Pjv1_00010366	525.673	-0.52063	0.16187	-3.21635	0.00129834	0.0301117		Pjv1_00011467	193.355	0.901946	0.302687	2.9798	0.00288435	0.0697062
Pjv1_00006485	330.703	-0.192391	0.24932	-0.771665	0.440313	0.999982		Pjv1_00018272	283.147	-0.672226	0.209057	-3.21551	0.00130213	0.0301671		Pjv1_00025009	207.243	-0.653006	0.219154	-2.97967	0.00288557	0.0697062
Pjv1_00006487	1168.4	-0.0735958	0.139283	-0.52839	0.597228	0.999982		Pjv1_00016261	4445.51	-0.301378	0.0938088	-3.21269	0.001315	0.0304327		Pjv1_00020780	221.671	-0.727499	0.244516	-2.97526	0.0029274	0.0706409
Pjv1_00006488	522.772	0.190846	0.213107	0.895541	0.370498	0.999982		Pjv1_00003049	416.81	0.490492	0.1527	3.21212	0.0013176	0.0304601		Pjv1_00015499	5213.59	-0.311587	0.104935	-2.96934	0.00298436	0.0719381
Pjv1_00006489	32.8393	-0.104585	0.421034	-0.248401	0.803824	0.999982		Pjv1_00028487	19836.9	-0.30772	0.0958166	-3.21155	0.0013202	0.0304701		Pjv1_00027584	432.367	-0.708236	0.23858	-2.96855	0.00299207	0.0720468
Pjv1_00006490	4912.46	-0.12903	0.139173	-0.927121	0.353864	0.999982		Pjv1_00016215	206.889	0.785623	0.244656	3.21114	0.00132211	0.0304701		Pjv1_00005849	516.662	-0.574475	0.19359	-2.96749	0.00300242	0.0721414
Pjv1_00006491	8.27786	0.0767443	0.991006	0.0774408	0.938273	0.999982		Pjv1_00003761	63.5914	1.12026	0.348872	3.2111	0.00132227	0.0304701		Pjv1_00024437	2300.73	0.464826	0.156637	2.96754	0.0030019	0.0721414
Pjv1_00006492	440.508	-0.151213	0.172946	-0.874339	0.381934	0.999982		Pjv1_00006859	1282.09	-0.529898	0.165084	-3.20987	0.00132793	0.0305679		Pjv1_00006408	84.1634	0.834782	0.281541	2.96504	0.0030264	0.07264
Pjv1_00006493	5675.22	-0.0830776	0.0981026	-0.846844	0.397082	0.999982		Pjv1_00010979	233.249	0.633137	0.197396	3.20745	0.00133916	0.0307935		Pjv1_00025929	1468.06	-0.548923	0.185361	-2.96136	0.00306281	0.0734356
Pjv1_00006494	21.9332	0.2067	0.554718	0.372622	0.70943	0.999982		Pjv1_00022684	3684.35	-0.374048	0.116669	-3.20607	0.00134562	0.0309092		Pjv1_00002602	1943.78	1.15891	0.391685	2.95877	0.00308866	0.0739766
Pjv1_00024733	3401.47	0.00186647	0.236808	0.00788179	0.993711	0.999982		Pjv1_00029081	2682.14	0.305535	0.0953339	3.20489	0.00135112	0.0310025		Pjv1_00011521	402.39	-0.590607	0.199701	-2.95745	0.00310194	0.0742155
Pjv1_00024734	0.176249	-0.946413	4.08047	-0.231937	0.816587	0.999982		Pjv1_00014098	14954.5	-0.281036	0.0877229	-3.20368	0.00135683	0.0311003		Pjv1_00006485	366.077	0.494246	0.167154	2.95683	0.00310821	0.0742866
Pjv1_00024735	4213.16	-0.094139	0.128152	-0.734586	0.462592	0.999982		Pjv1_00028641	452.298	0.732507	0.22891	3.19998	0.00137436	0.0314687		Pjv1_00010718	900.315	-0.385165	0.130333	-2.95523	0.00312436	0.0745932
Pjv1_00024737	39.1595	-0.154557	0.397733	-0.388595	0.697576	0.999982		Pjv1_00000229	350.454	-0.542662	0.169643	-3.19884	0.00137982	0.0315603		Pjv1_00004871	5077.95	-0.3997	0.135406	-2.95186	0.00315868	0.0753326
Pjv1_00029433	329.536	-0.0159101	0.17898	-0.0888935	0.929167	0.999982		Pjv1_00008785	2646.34	0.294506	0.0920766	3.19849	0.00138149	0.0315649		Pjv1_00002406	2676.17	0.328549	0.11132	2.9514	0.00316336	0.0753643
Pjv1_00026769	55.6949	0.00620722	0.35043	0.0177132	0.985868	0.999982		Pjv1_00020986	586.701	0.639103	0.200338	3.19013	0.0014221	0.0324584		Pjv1_00028517	6192.01	-0.334268	0.113359	-2.94876	0.00319057	0.075793
Pjv1_00026985	0.549317	2.57824	3.98786	0.646522	0.517941	0.999982		Pjv1_00006654	619.17	-0.458926	0.143922	-3.18872	0.00142904	0.0324967		Pjv1_00008093	845.285	0.604091	0.204892	2.94834	0.00319483	0.075793
Pjv1_00026986	4119.4	0.0886744	0.137296	0.645864	0.518367	0.999982		Pjv1_00028465	149.075	0.880361	0.276099	3.18857	0.0014298	0.0324967		Pjv1_00019621	18.6021	1.92042	0.651245	2.94884	0.00318966	0.075793
Pjv1_00027125	4175.99	0.352735	0.203144	1.73638	0.0824974	0.999982		Pjv1_00015289	30.635	1.79943	0.564269	3.18895	0.00142789	0.0324967		Pjv1_00025994	3.62843	5.33091	1.80808	2.94838	0.00319445	0.075793
Pjv1_00027126	234.457	-0.0771166	0.217821	-0.354036	0.723312	0.999982		Pjv1_00021830	1464.77	0.394114	0.123579	3.18916	0.00142687	0.0324967		Pjv1_00017522	1907.1	0.598879	0.203175	2.94761	0.00320243	0.0758932
Pjv1_00027127	44.5753	0.334289	0.377707	0.885049	0.37613	0.999982		Pjv1_00011357	106.213	1.01825	0.319573	3.18628	0.00144116	0.0327205		Pjv1_00024777	37.6778	1.37421	0.466858	2.94354	0.00324484	0.0768173
Pjv1_00027128	1157.23	0.160424	0.135512	1.18384	0.236478	0.999982		Pjv1_00024085	248.804	-0.642896	0.201814	-3.18558	0.00144463	0.0327647		Pjv1_00007680	8727.52	-0.405627	0.137857	-2.94237	0.00325707	0.0769988
Pjv1_00027129	420.096	-0.0111858	0.181574	-0.061605	0.950877	0.999982		Pjv1_00010742	692.755	-0.439411	0.138012	-3.18387	0.00145323	0.032925		Pjv1_00005349	224.373	0.770645	0.261932	2.94216	0.00325935	0.0769988
Pjv1_00027130	1245.6	-0.094678	0.211563	-0.447516	0.654503	0.999982		Pjv1_00002602	1349.46	1.30844	0.411125	3.18258	0.00145972	0.0330028		Pjv1_00018051	1237.48	-0.613424	0.208721	-2.93897	0.00329305	0.0777133
Pjv1_00027131	70.0886	-0.103641	0.448037	-0.231322	0.817064	0.999982		Pjv1_00016246	1709.88	0.420784	0.132209	3.18271	0.00145905	0.0330028		Pjv1_00011956	418.779	-0.671272	0.228448	-2.9384	0.0032991	0.0777744
Pjv1_00027132	0.501123	-0.960681	4.03088	-0.23833	0.811625	0.999982		Pjv1_00027051	842.822	-0.409723	0.128783	-3.18149	0.00146522	0.0330138		Pjv1_00022897	4880.19	-0.576742	0.196402	-2.93654	0.003319	0.0781615
Pjv1_00026329	255.78	0.205836	0.267452	0.769617	0.441527	0.999982		Pjv1_00009673	1606.24	0.330924	0.103998	3.18203	0.00146249	0.0330138		Pjv1_00023317	394.682	-0.423627	0.144459	-2.93251	0.00336231	0.0790987
Pjv1_00026330	18327.2	0.167212	0.163265	1.02418	0.305753	0.999982		Pjv1_00018319	4971.62	0.473057	0.148697	3.18135	0.00146591	0.0330138		Pjv1_00019164	931.9	-0.397826	0.135687	-2.93193	0.00336863	0.0791478
Pjv1_00026331	8629.81	0.0204537	0.140688	0.145384	0.884408	0.999982		Pjv1_00009381	648.065	-0.414545	0.130308	-3.18127	0.00146633	0.0330138		Pjv1_00026717	9446.71	-0.571578	0.194988	-2.93135	0.00337496	0.0791478
Pjv1_00026332	1.08492	1.05914	3.17972	0.333093	0.739064	0.999982		Pjv1_00007714	2970.84	-0.293926	0.0925219	-3.17683	0.00148895	0.0334882		Pjv1_00000765	283.246	0.626382	0.213668	2.93157	0.00337249	0.0791478
Pjv1_00026333	93.3596	-0.0852593	0.399329	-0.213507	0.830932	0.999982		Pjv1_00024190	326.377	0.686301	0.216327	3.17252	0.0015112	0.0339533		Pjv1_00010285	203.846	-0.646628	0.220778	-2.92886	0.00340206	0.0795714
Pjv1_00026334	537.472	-0.194276	0.19052	-1.01972	0.307863	0.999982		Pjv1_00024385	1096.38	-0.379406	0.11963	-3.17149	0.00151661	0.0340393		Pjv1_00023612	284.877	-0.721307	0.246288	-2.92872	0.00340363	0.0795714
Pjv1_00026336	1724.87	-0.0153022	0.204175	-0.0749466	0.940257	0.999982		Pjv1_00003613	1882.81	0.485802	0.153278	3.16942	0.00152745	0.034247		Pjv1_00005015	201.448	-0.561079	0.191542	-2.92927	0.00339758	0.0795714
Pjv1_00026337	247.611	0.0493151	0.25672	0.192097	0.847666	0.999982		Pjv1_00014784	407.138	-0.602412	0.190185	-3.16751	0.00153749	0.0344362		Pjv1_00017673	55.3762	1.23931	0.423209	2.92836	0.00340753	0.0795799
Pjv1_00026338	2553.8	-0.157377	0.113026	-1.39241	0.1638	0.999982		Pjv1_00002210	53.3574	-1.50529	0.475974	-3.16256	0.00156389	0.0349912		Pjv1_00004162	821.84	0.491291	0.167869	2.92663	0.0034266	0.0799421
Pjv1_00026339	7.16457	0.230819	1.28934	0.179021	0.857921	0.999982		Pjv1_00008654	280.362	0.744231	0.235355	3.16216	0.00156603	0.0350029		Pjv1_00010382	2872.95	-0.275298	0.0942302	-2.92154	0.00348302	0.0811742
Pjv1_00026340	10.1266	0.0615308	0.784104	0.0784726	0.937452	0.999982		Pjv1_00000183	93.7534	-1.14534	0.3624	-3.16044	0.0015753	0.0351736		Pjv1_00018357	32.3626	1.46279	0.500806	2.92088	0.00349044	0.0812629
Pjv1_00026341	1703.38	0.0158795	0.154438	0.102821	0.918105	0.999982		Pjv1_00001228	3252.33	-0.530375	0.167859	-3.15964	0.00157964	0.0352339		Pjv1_00005243	6674.6	-0.281594	0.0965411	-2.91683	0.00353609	0.0822407
Pjv1_00026342	2175.75	0.10664	0.185671	0.574348	0.565732	0.999982		Pjv1_00017697	3186.04	-0.332022	0.105167	-3.1571	0.00159346	0.0355055		Pjv1_00020094	1760.34	-0.322293	0.110688	-2.91172	0.00359447	0.0835121
Pjv1_00026343	2496.73	0.0445941	0.115312	0.386725	0.69896	0.999982		Pjv1_00011603	645.698	0.470272	0.149109	3.15388	0.00161113	0.0358622		Pjv1_00016996	738.677	0.567186	0.19483	2.91118	0.00360068	0.0835699
Pjv1_00026344	224.208	-0.0920547	0.189098	-0.486809	0.626394	0.999982		Pjv1_00007722	20.0553	1.96247	0.62239	3.15313	0.00161532	0.0359184		Pjv1_00028356	4442.2	0.322184	0.110718	2.90996	0.00361476	0.0838103
Pjv1_00026345	936.123	-0.0912292	0.15865	-0.575036	0.565267	0.999982		Pjv1_00022166	196.107	0.796443	0.2527	3.15173	0.00162304	0.0360529		Pjv1_00026766	980.222	0.320492	0.110285	2.90605	0.00366027	0.084778
Pjv1_00026346	609.248	-0.0253468	0.171314	-0.147955	0.882378	0.999982		Pjv1_00014524	55.031	1.27882	0.405821	3.15119	0.00162604	0.0360824		Pjv1_00004073	10331.6	0.3622	0.124655	2.90562	0.00366528	0.0848066
Pjv1_00026347	140.518	0.289708	0.305544	0.94817	0.343043	0.999982		Pjv1_00021006	2937.4	-0.454566	0.144311	-3.14992	0.00163318	0.0362035		Pjv1_00000143	425.893	-0.877908	0.302318	-2.90392	0.00368521	0.0851802
Pjv1_00026376	147.586	0.210683	0.258489	0.815053	0.415042	0.999982		Pjv1_00000219	279.886	-0.680307	0.216023	-3.14923	0.00163703	0.0362353		Pjv1_00016134	8812.93	-0.399528	0.137837	-2.89855	0.00374887	0.0865628
Pjv1_00025786	168.371	0.0645423	0.357487	0.180544	0.856725	0.999982		Pjv1_00008637	49134.2	-0.441664	0.140253	-3.14906	0.00163797	0.0362353		Pjv1_00003102	577.261	-0.471059	0.162564	-2.89769	0.00375922	0.0867127
Pjv1_00025787	0.366211	1.98831	4.02818	0.493601	0.621588	0.999982		Pjv1_00026959	901.447	-0.422185	0.134175	-3.14652	0.00165224	0.0364882		Pjv1_00001705	3023.74	-0.324812	0.112117	-2.89707	0.00376669	0.0867961
Pjv1_00025788	25.3274	-0.282852	0.623744	-0.453475	0.650207	0.999982		Pjv1_00006196	6900.96	-0.280624	0.0891882	-3.14643	0.00165279	0.0364882		Pjv1_00008461	184.708	-0.606126	0.209458	-2.89379	0.00380628	0.0876184
Pjv1_00025789	1.05903	1.1482	3.1988	0.358948	0.719634	0.999982		Pjv1_00019393	624.365	0.430284	0.136821	3.14488	0.00166158	0.0366404		Pjv1_00021800	17448.3	-0.241373	0.0835184	-2.89006	0.00385174	0.0885742
Pjv1_00025790	1.19631	0.432529	2.662	0.162483	0.870926	0.999982		Pjv1_00021576	2893.96	-0.309566	0.0984435	-3.14461	0.00166308	0.0366404		Pjv1_00021656	101.388	1.052	0.364215	2.88841	0.00387192	0.0889474
Pjv1_00025791	2732.92	-0.0610087	0.103301	-0.59059	0.554795	0.999982		Pjv1_00015904	318.394	0.538047	0.171134	3.14401	0.00166651	0.0366785		Pjv1_00000174	456.309	0.601244	0.208404	2.88499	0.00391429	0.089829
Pjv1_00025792	2527.6	-0.126012	0.186399	-0.676036	0.499018	0.999982		Pjv1_00008641	2014.47	1.09573	0.348821	3.14123	0.00168242	0.0369908		Pjv1_00009675	1082.63	-0.371052	0.128711	-2.88282	0.00394131	0.0902648
Pjv1_00025794	745.73	-0.0177137	0.198201	-0.089372	0.928786	0.999982		Pjv1_00011326	15508.4	0.415209	0.132205	3.14064	0.00168578	0.0370272		Pjv1_00025469	26.4848	1.76056	0.610674	2.88298	0.00393934	0.0902648
Pjv1_00025795	2.24873	0.406973	1.84598	0.220465	0.825509	0.999982		Pjv1_00021653	394.107	0.485032	0.15464	3.13653	0.00170958	0.0375116		Pjv1_00013482	237.987	-0.777583	0.269952	-2.88045	0.00397107	0.0908538
Pjv1_00025796	86.2767	-0.25412	0.394769	-0.643717	0.519759	0.999982		Pjv1_00024988	1366.78	0.515223	0.164328	3.13533	0.00171658	0.037627		Pjv1_00024030	396.85	-0.683307	0.237337	-2.87906	0.00398863	0.0911629
Pjv1_00025798	2013.35	0.234333	0.206412	1.13527	0.256263	0.999982		Pjv1_00028370	2824.02	-0.351985	0.11236	-3.13265	0.00173233	0.0379279		Pjv1_00028001	233.59	-0.760973	0.264397	-2.87815	0.00400016	0.091241
Pjv1_00025799	196.82	-0.063974	0.337648	-0.189469	0.849725	0.999982		Pjv1_00015936	156.598	0.740968	0.23655	3.1324	0.00173383	0.0379279		Pjv1_00018547	138.708	0.794682	0.276097	2.87827	0.00399859	0.091241
Pjv1_00030175	232.975	0.16546	0.248791	0.665058	0.506014	0.999982		Pjv1_00020286	991.699	-0.465976	0.148847	-3.13057	0.0017447	0.038127		Pjv1_00009507	3108.15	-0.329074	0.114352	-2.87773	0.00400551	0.0912704
Pjv1_00026759	768.219	0.0211735	0.130997	0.161633	0.871595	0.999982		Pjv1_00001169	3998.15	-0.345347	0.110365	-3.12914	0.00175318	0.0382736		Pjv1_00016190	898.909	-0.409505	0.14238	-2.87615	0.00402561	0.0916356
Pjv1_00026760	884.181	-0.144306	0.195602	-0.737752	0.460665	0.999982		Pjv1_00015558	164.968	1.13087	0.361461	3.1286	0.00175642	0.0383056		Pjv1_00001873	1644.68	0.36619	0.127363	2.87517	0.00403812	0.0917346
Pjv1_00026761	5.97637	-0.699041	1.18891	-0.587967	0.556554	0.999982		Pjv1_00006319	249.597	0.628415	0.200907	3.12789	0.00176069	0.0383599		Pjv1_00008409	10569	-0.408627	0.142108	-2.87547	0.00403422	0.0917346
Pjv1_00026762	91.6591	0.215241	0.295857	0.727516	0.46691	0.999982		Pjv1_00005356	953.556	0.459318	0.146908	3.12657	0.00176858	0.038493		Pjv1_00028162	3112.32	-0.537158	0.186853	-2.87476	0.00404329	0.0917595
Pjv1_00026763	74.497	-0.22619	0.315501	-0.716923	0.473421	0.999982		Pjv1_00022539	397.664	0.511747	0.163753	3.12512	0.00177731	0.0386438		Pjv1_00024644	1486.46	0.561432	0.195369	2.8737	0.00405689	0.0919752
Pjv1_00026764	2336.16	0.104045	0.126045	0.825464	0.409108	0.999982		Pjv1_00008985	18919.3	-0.298866	0.0956628	-3.12416	0.00178315	0.038693		Pjv1_00005820	1679.53	0.601849	0.209503	2.87274	0.00406928	0.0921632
Pjv1_00026765	0.157196	-0.946413	4.08047	-0.231937	0.816587	0.999982		Pjv1_00021583	2850.17	-0.523889	0.167676	-3.1244	0.00178167	0.038693		Pjv1_00029679	284.24	0.696758	0.242627	2.87173	0.00408235	0.0923662
Pjv1_00026766	1024.87	-0.0832549	0.120246	-0.692374	0.488703	0.999982		Pjv1_00007394	477.028	0.612386	0.196051	3.1236	0.00178652	0.0387271		Pjv1_00020948	14.0777	1.9515	0.680115	2.86936	0.00411298	0.0929656
Pjv1_00026767	42.1868	-0.0250146	0.470163	-0.0532041	0.957569	0.999982		Pjv1_00012950	22.986	2.59448	0.831158	3.12153	0.00179914	0.0389574		Pjv1_00017832	13146.5	-0.272913	0.0951526	-2.86816	0.00412871	0.0932275
Pjv1_00027417	236.871	-0.397375	0.260313	-1.52653	0.126878	0.999982		Pjv1_00019920	891.297	-0.399983	0.128148	-3.12126	0.00180076	0.0389574		Pjv1_00012667	767.795	0.434956	0.15181	2.86513	0.00416835	0.0940283
Pjv1_00027418	947.473	-0.0231952	0.194084	-0.119511	0.904871	0.999982		Pjv1_00008063	2900.97	0.293081	0.0940006	3.11787	0.00182165	0.0393305		Pjv1_00000662	1859.17	0.46482	0.162379	2.86256	0.00420238	0.094701
Pjv1_00027420	325.197	0.349934	0.221729	1.57821	0.114518	0.999982		Pjv1_00006828	256.084	-0.629684	0.201953	-3.11798	0.00182095	0.0393305		Pjv1_00005386	42.7356	2.15145	0.751752	2.86191	0.00421094	0.0947988
Pjv1_00029739	331.375	-0.0467545	0.24719	-0.189144	0.84998	0.999982		Pjv1_00027106	3182.63	-0.311604	0.0999537	-3.11748	0.00182404	0.0393427		Pjv1_00014064	751.689	-0.371677	0.130001	-2.85902	0.00424946	0.0955703
Pjv1_00026196	320.593	0.127238	0.216626	0.587361	0.556961	0.999982		Pjv1_00011394	303.564	-0.747149	0.239721	-3.11675	0.00182858	0.0394012		Pjv1_00016988	6343.02	0.258859	0.0905616	2.85837	0.00425824	0.0956721
Pjv1_00026197	1481.54	-0.0438665	0.116659	-0.376022	0.7069	0.999982		Pjv1_00012216	9197.37	-0.464716	0.149138	-3.11601	0.00183319	0.0394611		Pjv1_00010328	1727.57	-0.347464	0.121664	-2.85593	0.00429116	0.0963155
Pjv1_00026198	522.507	0.0288707	0.160728	0.179625	0.857447	0.999982		Pjv1_00000269	4837.47	-0.303863	0.0975402	-3.11526	0.00183782	0.0395213		Pjv1_00022939	3898.81	0.304681	0.106729	2.85471	0.00430763	0.0965889
Pjv1_00026199	882.774	0.243509	0.152423	1.59759	0.110134	0.999982		Pjv1_00000431	3153.73	0.287769	0.0924263	3.1135	0.00184885	0.0396707		Pjv1_00003079	809.878	0.638936	0.223931	2.85327	0.0043272	0.0968853
Pjv1_00029980	214.898	-0.151049	0.36921	-0.409114	0.682456	0.999982		Pjv1_00001609	125.567	0.86833	0.278965	3.11268	0.00185396	0.0396707		Pjv1_00005130	718.747	0.646987	0.226766	2.8531	0.00432947	0.0968853
Pjv1_00007419	222.068	0.124335	0.293503	0.423622	0.671841	0.999982		Pjv1_00004352	2784.76	0.368971	0.118518	3.11321	0.00185062	0.0396707		Pjv1_00028035	30.1837	1.53139	0.536811	2.85276	0.00433408	0.096892
Pjv1_00007420	14.2318	0.503206	0.924107	0.544532	0.586076	0.999982		Pjv1_00023158	7561.71	-0.271249	0.0871424	-3.1127	0.00185382	0.0396707		Pjv1_00014157	10069.6	0.350074	0.122782	2.85117	0.00435582	0.0972815
Pjv1_00007421	1645.1	-0.045498	0.123654	-0.367946	0.712913	0.999982		Pjv1_00023753	1440.35	-0.35832	0.115107	-3.11294	0.00185235	0.0396707		Pjv1_00000121	97.6398	-0.922681	0.323762	-2.84988	0.00437358	0.0975811
Pjv1_00007422	148.409	0.38512	0.397189	0.969615	0.332238	0.999982		Pjv1_00025929	1698.03	-0.450548	0.144785	-3.11185	0.00185919	0.0397432		Pjv1_00001037	4022.78	-0.335863	0.117943	-2.84766	0.00440418	0.0981665
Pjv1_00007423	312.948	-0.157377	0.220787	-0.7128	0.475969	0.999982		Pjv1_00010608	16.7056	2.07822	0.668183	3.11026	0.0018692	0.0399175		Pjv1_00013390	3286.83	-0.567151	0.199267	-2.84618	0.0044247	0.0983602
Pjv1_00007424	181.358	0.175781	0.243158	0.722908	0.469736	0.999982		Pjv1_00005950	2451.38	-0.296094	0.0952119	-3.10984	0.0018719	0.0399356		Pjv1_00017943	4852.86	-0.339726	0.119366	-2.84609	0.00442599	0.0983602
Pjv1_00007425	246.009	0.064115	0.20609	0.311102	0.755723	0.999982		Pjv1_00002374	3748.07	-0.46702	0.150282	-3.10763	0.00188594	0.0401956		Pjv1_00003615	7.13899	4.36339	1.53304	2.84624	0.00442392	0.0983602
Pjv1_00007426	958.042	0.0210678	0.214478	0.0982281	0.921751	0.999982		Pjv1_00028533	9658.13	-0.278662	0.0897036	-3.10647	0.00189335	0.0403136		Pjv1_00021883	733.228	0.775485	0.272561	2.84518	0.00443867	0.0985446
Pjv1_00007427	4753.03	0.123838	0.285969	0.433045	0.664982	0.999982		Pjv1_00011728	1515.37	-0.417863	0.134573	-3.10511	0.00190208	0.0404596		Pjv1_00013887	3054.68	-0.433369	0.152337	-2.84481	0.00444378	0.0985607
Pjv1_00007428	1825.91	-0.045348	0.149327	-0.303682	0.76137	0.999982		Pjv1_00006075	13.3392	3.20397	1.03259	3.10284	0.00191671	0.0407306		Pjv1_00013681	1421.49	0.356254	0.125255	2.84422	0.00445203	0.0986464
Pjv1_00007429	426.983	0.122755	0.173501	0.707519	0.479244	0.999982		Pjv1_00025562	4096.52	0.302188	0.0974388	3.10132	0.00192662	0.0409009		Pjv1_00015412	3127.82	0.478656	0.168514	2.84045	0.00450505	0.099625
Pjv1_00007431	135.913	-0.106801	0.314795	-0.339271	0.734405	0.999982		Pjv1_00021207	61.3295	-1.05504	0.340301	-3.10032	0.00193312	0.0409985		Pjv1_00016359	7506.51	0.399771	0.140738	2.84054	0.00450376	0.099625
Pjv1_00007432	64.3741	-0.0791644	0.322221	-0.245684	0.805927	0.999982		Pjv1_00015497	1166.51	0.51484	0.166098	3.09962	0.00193771	0.0410554		Pjv1_00026324	5538.76	-0.302096	0.106388	-2.83956	0.00451753	0.0998028
Pjv1_00007433	814.979	-0.244871	0.289637	-0.845439	0.397866	0.999982		Pjv1_00008623	120.889	-1.24781	0.402644	-3.09903	0.00194155	0.0410563		Pjv1_00011590	777.627	0.370696	0.130635	2.83765	0.00454475	0.100306
Pjv1_00007434	8.90935	0.0430831	0.93272	0.0461908	0.963158	0.999982		Pjv1_00011878	415.538	0.499998	0.16134	3.09903	0.00194153	0.0410563		Pjv1_00016025	1394.01	0.702951	0.248167	2.83257	0.00461751	0.101774
Pjv1_00007435	50.8445	-0.13634	0.35747	-0.381402	0.702905	0.999982		Pjv1_00000802	1449.44	0.558906	0.180385	3.09841	0.0019456	0.0411014		Pjv1_00002532	642.583	-0.593427	0.209515	-2.83238	0.00462035	0.101774
Pjv1_00007436	82.428	0.134474	0.333883	0.402759	0.687126	0.999982		Pjv1_00011359	1690.9	0.337574	0.108991	3.09726	0.00195316	0.041205		Pjv1_00010983	15960.1	-0.291136	0.102833	-2.83115	0.00463804	0.10206
Pjv1_00007438	5.502	0.801183	1.09872	0.729196	0.465882	0.999982		Pjv1_00001566	51.6381	1.31535	0.424707	3.09709	0.00195432	0.041205		Pjv1_00008503	969.211	-0.540333	0.190873	-2.83085	0.00464241	0.10206
Pjv1_00007439	37.8071	-0.0952491	0.426592	-0.223279	0.823318	0.999982		Pjv1_00002256	4215.36	0.36144	0.116721	3.09661	0.00195747	0.0412312		Pjv1_00001875	4259.29	0.248121	0.0876649	2.83034	0.00464984	0.102124
Pjv1_00007440	16.1369	0.431283	0.747557	0.576923	0.563991	0.999982		Pjv1_00008121	1206.7	-0.331321	0.107015	-3.09602	0.00196137	0.041273		Pjv1_00003961	60.9735	1.49888	0.529677	2.8298	0.00465765	0.102196
Pjv1_00007441	779.635	0.0117561	0.154326	0.076177	0.939278	0.999982		Pjv1_00002294	3273.69	-0.352274	0.113867	-3.09372	0.00197663	0.0415535		Pjv1_00028013	2080.56	0.384051	0.135731	2.82949	0.00466223	0.102196
Pjv1_00007442	170.865	0.148267	0.217234	0.682519	0.494911	0.999982		Pjv1_00022733	3100.17	-0.344681	0.111445	-3.09283	0.00198259	0.0416383		Pjv1_00027255	620.312	0.442751	0.156612	2.82706	0.00469781	0.102469
Pjv1_00007443	1245.48	-0.0316482	0.120176	-0.263349	0.792281	0.999982		Pjv1_00003202	709.386	0.66982	0.216653	3.09167	0.00199034	0.0417604		Pjv1_00007928	129.975	0.8294	0.293409	2.82677	0.00470201	0.102469
Pjv1_00007444	268.96	-0.00604787	0.195791	-0.0308894	0.975358	0.999982		Pjv1_00020917	459.858	-0.432835	0.14002	-3.09124	0.0019932	0.0417797		Pjv1_00010024	5877.36	0.439055	0.155289	2.82734	0.00469369	0.102469
Pjv1_00007446	386.042	-0.0743075	0.299386	-0.248199	0.80398	0.999982		Pjv1_00009849	2048.19	0.31904	0.10322	3.09086	0.00199577	0.0417929		Pjv1_00022588	846.557	-0.497971	0.176089	-2.82795	0.00468477	0.102469
Pjv1_00007447	196.526	0.114743	0.360153	0.318596	0.750033	0.999982		Pjv1_00001123	8.35193	-3.62779	1.17452	-3.08873	0.00201014	0.0420123		Pjv1_00020060	2946.63	0.352719	0.124754	2.8273	0.0046942	0.102469
Pjv1_00007449	0.314392	-1.77887	4.04365	-0.439917	0.659997	0.999982		Pjv1_00023534	702.376	0.611953	0.198118	3.08883	0.00200948	0.0420123		Pjv1_00029775	381.111	1.02506	0.362481	2.8279	0.0046854	0.102469
Pjv1_00007450	5.34936	-0.215602	1.15665	-0.186402	0.852129	0.999982		Pjv1_00013567	1214.9	-0.396903	0.128562	-3.08726	0.00202013	0.0421801		Pjv1_00000505	343.321	-0.541472	0.191663	-2.82512	0.0047263	0.102899
Pjv1_00007451	0.314392	-1.77887	4.04365	-0.439917	0.659997	0.999982		Pjv1_00021235	987.715	-0.508556	0.164891	-3.08419	0.00204105	0.0425759		Pjv1_00018944	82.5737	1.73504	0.614678	2.82269	0.00476226	0.103581
Pjv1_00007452	0.326606	-1.82653	4.03927	-0.452193	0.65113	0.999982		Pjv1_00011718	94.4029	-1.11325	0.361225	-3.08186	0.00205709	0.0428373		Pjv1_00010779	3188.32	-0.395993	0.140352	-2.82143	0.00478096	0.103888
Pjv1_00026850	174.719	-0.0377948	0.238707	-0.158331	0.874196	0.999982		Pjv1_00013319	1241.96	0.401499	0.130281	3.0818	0.00205756	0.0428373		Pjv1_00011610	226.517	0.627041	0.222269	2.82109	0.00478603	0.103897
Pjv1_00026851	1988.46	-0.0758911	0.107968	-0.702906	0.482114	0.999982		Pjv1_00015188	1700.5	0.380543	0.123551	3.08004	0.00206972	0.0430489		Pjv1_00022092	290.706	0.60845	0.215707	2.82072	0.00479157	0.103918
Pjv1_00026852	809.581	-0.042463	0.131413	-0.323126	0.7466	0.999982		Pjv1_00008945	270.497	0.730696	0.237339	3.07871	0.00207901	0.0432005		Pjv1_00021316	1388.46	0.396432	0.140735	2.81686	0.00484956	0.104974
Pjv1_00026853	95.8688	-0.220221	0.286199	-0.76947	0.441615	0.999982		Pjv1_00019005	1216.2	0.439707	0.14285	3.0781	0.00208326	0.0432471		Pjv1_00022853	352.723	0.428878	0.152254	2.81686	0.00484964	0.104974
Pjv1_00026854	0.163303	-0.946413	4.08047	-0.231937	0.816587	0.999982		Pjv1_00012872	2553.85	-0.305262	0.0992013	-3.0772	0.00208953	0.0432939		Pjv1_00011411	38624.3	-0.291733	0.103601	-2.81593	0.00486368	0.105076
Pjv1_00026855	396.016	-0.124077	0.172706	-0.718427	0.472494	0.999982		Pjv1_00016494	138.486	-0.765992	0.248902	-3.07748	0.00208759	0.0432939		Pjv1_00016286	884.48	0.379595	0.134796	2.81608	0.00486136	0.105076
Pjv1_00026856	601.598	-0.0943918	0.236	-0.399965	0.689182	0.999982		Pjv1_00016052	8551.72	0.422946	0.137561	3.0746	0.00210784	0.0436315		Pjv1_00017896	149.515	0.639964	0.227365	2.8147	0.00488235	0.105378
Pjv1_00026857	6.34894	-1.19015	1.12371	-1.05912	0.289546	0.999982		Pjv1_00017878	2063.1	0.407704	0.132678	3.07287	0.00212008	0.0438007		Pjv1_00027883	309.16	0.493444	0.175359	2.8139	0.00489444	0.105437
Pjv1_00026858	24.471	-1.06064	0.559219	-1.89665	0.0578739	0.999982		Pjv1_00007378	250.498	-0.572587	0.186331	-3.07296	0.00211949	0.0438007		Pjv1_00011926	1577.21	0.482668	0.171515	2.81414	0.00489076	0.105437
Pjv1_00026859	940.306	-0.029389	0.133068	-0.220857	0.825204	0.999982		Pjv1_00003567	2156.11	-0.497493	0.161951	-3.07187	0.00212719	0.0438892		Pjv1_00015497	1825.98	0.513796	0.182673	2.81265	0.00491347	0.105745
Pjv1_00026860	1616.52	-0.0180137	0.121598	-0.148141	0.882231	0.999982		Pjv1_00019056	375.893	0.565374	0.184059	3.0717	0.00212843	0.0438892		Pjv1_00028662	143.926	0.88533	0.314903	2.81144	0.00493207	0.106044
Pjv1_00026861	20.9527	-0.232455	0.626541	-0.371013	0.710627	0.999982		Pjv1_00027255	453.089	0.567982	0.185016	3.06991	0.00214121	0.0440312		Pjv1_00026350	608.151	-0.557338	0.198328	-2.81019	0.00495129	0.106356
Pjv1_00026862	9879.48	-0.0339988	0.176837	-0.19226	0.847539	0.999982		Pjv1_00008299	9446.75	-0.276989	0.0902281	-3.06988	0.00214144	0.0440312		Pjv1_00001435	1434.78	0.463873	0.165128	2.80918	0.00496683	0.106588
Pjv1_00026863	660.307	-0.12336	0.1639	-0.752651	0.451659	0.999982		Pjv1_00007222	6367.16	0.429417	0.139867	3.07018	0.00213932	0.0440312		Pjv1_00012353	14259.8	-0.268037	0.0954499	-2.80814	0.00498279	0.106759
Pjv1_00026864	2642.98	-0.0585971	0.107935	-0.542892	0.587204	0.999982		Pjv1_00029297	1310.43	-0.463161	0.150965	-3.068	0.002155	0.0442677		Pjv1_00010828	3731.95	-0.260991	0.0929541	-2.80774	0.00498903	0.106759
Pjv1_00026865	315.271	-0.00215548	0.16123	-0.013369	0.989333	0.999982		Pjv1_00000786	6450.64	0.267917	0.087338	3.06759	0.00215791	0.0442854		Pjv1_00016297	2286.55	-0.327985	0.116804	-2.80799	0.00498518	0.106759
Pjv1_00026866	403.456	-0.0334373	0.178871	-0.186935	0.851712	0.999982		Pjv1_00024149	57.3919	-1.12535	0.367001	-3.06636	0.00216685	0.0444266		Pjv1_00014804	1039.73	-0.422153	0.150419	-2.80652	0.005008	0.107063
Pjv1_00026867	0.686618	2.90895	3.97139	0.732476	0.463878	0.999982		Pjv1_00003690	368.392	0.604821	0.197385	3.06418	0.00218271	0.0447092		Pjv1_00019947	13.2315	2.23629	0.796999	2.80588	0.00501792	0.107173
Pjv1_00027783	141.32	0.00583904	0.230892	0.0252891	0.979824	0.999982		Pjv1_00006703	2392.46	-0.33311	0.108758	-3.06287	0.00219229	0.0448628		Pjv1_00011567	3563.28	-0.54295	0.193656	-2.80368	0.00505224	0.107803
Pjv1_00027784	136.875	-0.335588	0.236655	-1.41805	0.156177	0.999982		Pjv1_00011130	3288.53	0.466751	0.152532	3.06002	0.00221324	0.0452487		Pjv1_00017519	166.597	0.629745	0.224649	2.80324	0.00505927	0.107851
Pjv1_00027785	1.35653	1.64988	2.98321	0.553055	0.580226	0.999982		Pjv1_00008352	3775.55	-0.322907	0.105551	-3.05926	0.00221884	0.0453202		Pjv1_00003876	245.706	0.965439	0.34461	2.80154	0.00508595	0.108317
Pjv1_00027786	1.6047	0.511903	2.05436	0.249179	0.803222	0.999982		Pjv1_00009507	2112.01	-0.382339	0.124997	-3.05879	0.00222234	0.0453488		Pjv1_00019958	356.819	0.483941	0.172765	2.80114	0.0050922	0.108348
Pjv1_00027787	9.17713	-0.46461	0.889379	-0.522398	0.601393	0.999982		Pjv1_00012019	137.563	-0.815731	0.26677	-3.05781	0.00222964	0.045438		Pjv1_00028168	152.167	0.704154	0.251442	2.80047	0.0051029	0.108473
Pjv1_00026501	329.742	-0.550802	0.205727	-2.67735	0.00742073	0.999982		Pjv1_00000564	1424.28	-0.355814	0.116369	-3.05763	0.00223093	0.045438		Pjv1_00001609	136.557	0.764604	0.273072	2.8	0.00511019	0.108525
Pjv1_00026502	150.666	-0.0161994	0.229736	-0.0705131	0.943785	0.999982		Pjv1_00005698	22.4495	1.95264	0.638691	3.05725	0.00223375	0.0454525		Pjv1_00011225	8007.26	-0.275242	0.0983503	-2.79859	0.00513262	0.108796
Pjv1_00026503	3697.15	0.0480831	0.194275	0.2475	0.804521	0.999982		Pjv1_00018145	5686.12	-0.293389	0.0960131	-3.05572	0.00224522	0.0456429		Pjv1_00029312	500.582	0.409723	0.146403	2.7986	0.00513248	0.108796
Pjv1_00026504	9.6923	-0.924544	0.786947	-1.17485	0.240055	0.999982		Pjv1_00002704	4198.72	0.332016	0.1087	3.05442	0.00225498	0.0457982		Pjv1_00011298	182.188	0.631258	0.225653	2.79747	0.00515045	0.109071
Pjv1_00026505	476.688	-0.222345	0.253104	-0.878473	0.379687	0.999982		Pjv1_00016028	1166.41	-0.333516	0.109237	-3.05315	0.00226453	0.0459488		Pjv1_00008686	2479.07	-0.364768	0.130452	-2.79618	0.00517104	0.109224
Pjv1_00026508	310.307	-0.214844	0.224551	-0.956775	0.338681	0.999982		Pjv1_00018753	310.967	0.691551	0.226565	3.05232	0.00227076	0.046032		Pjv1_00006175	124.534	-0.782085	0.279677	-2.79639	0.00516775	0.109224
Pjv1_00026509	303.448	0.119438	0.184161	0.64855	0.516629	0.999982		Pjv1_00015694	3052.77	-0.314317	0.103009	-3.05137	0.002278	0.0461353		Pjv1_00027264	470.169	0.459837	0.164456	2.79611	0.00517223	0.109224
Pjv1_00026510	0.352497	-1.92246	4.03088	-0.476933	0.63341	0.999982		Pjv1_00026063	38.9491	1.43832	0.471622	3.04972	0.00229053	0.0463456		Pjv1_00008352	4849.37	-0.40627	0.1454	-2.79416	0.00520345	0.10978
Pjv1_00026511	70.2346	0.397128	0.381716	1.04038	0.298164	0.999982		Pjv1_00001875	3268.96	0.300571	0.0985927	3.04861	0.002299	0.0464734		Pjv1_00016031	1667.29	-0.445285	0.159412	-2.79329	0.00521744	0.109869
Pjv1_00026512	274.741	0.0174142	0.239519	0.072705	0.942041	0.999982		Pjv1_00011711	809.043	-0.40528	0.132999	-3.04724	0.00230953	0.0466321		Pjv1_00021631	435.152	-0.527431	0.1888	-2.79359	0.0052126	0.109869
Pjv1_00026513	50.4775	0.282447	0.417578	0.676392	0.498792	0.999982		Pjv1_00001917	12.8577	2.66421	0.874363	3.04703	0.00231118	0.0466321		Pjv1_00023030	3.34439	5.2375	1.87533	2.79284	0.00522475	0.10992
Pjv1_00027804	0.326606	-1.82653	4.03927	-0.452193	0.65113	0.999982		Pjv1_00013902	49.9757	1.21413	0.398793	3.04452	0.00233052	0.0469785		Pjv1_00006529	111.817	0.994581	0.356161	2.79251	0.00523015	0.109931
Pjv1_00027805	1.0483	-1.03535	3.20815	-0.322726	0.746903	0.999982		Pjv1_00024777	30.7731	1.73583	0.570209	3.04421	0.00233294	0.0469834		Pjv1_00016763	12.5311	3.0827	1.10509	2.78954	0.00527825	0.110838
Pjv1_00027806	18.797	0.234154	0.616119	0.380048	0.70391	0.999982		Pjv1_00028176	178.008	0.663529	0.218195	3.04099	0.00235799	0.0474435		Pjv1_00010567	3797.02	-0.249515	0.0894656	-2.78895	0.00528787	0.110879
Pjv1_00027807	114.35	-0.0330919	0.390203	-0.0848069	0.932415	0.999982		Pjv1_00027253	97.9349	1.02027	0.335616	3.03999	0.00236586	0.0475575		Pjv1_00009067	2287.45	-0.286799	0.102843	-2.78871	0.00529188	0.110879
Pjv1_00030091	0.789188	3.11885	3.35549	0.929475	0.352643	0.999982		Pjv1_00022686	713.119	0.485199	0.159621	3.03969	0.00236819	0.0475601		Pjv1_00003654	16.1218	2.36915	0.84961	2.78852	0.00529498	0.110879
Pjv1_00025632	0.157196	-0.946413	4.08047	-0.231937	0.816587	0.999982		Pjv1_00001279	1102.71	0.459464	0.151193	3.03892	0.00237426	0.0476376		Pjv1_00010847	85.9022	0.787572	0.28248	2.78806	0.00530249	0.110887
Pjv1_00025633	832.071	0.255038	0.135758	1.87862	0.0602963	0.999982		Pjv1_00001733	1256.92	0.386904	0.127338	3.0384	0.00237837	0.0476758		Pjv1_00017906	292.511	0.446914	0.160305	2.78789	0.00530523	0.110887
Pjv1_00025635	17.1998	-0.0512478	0.668031	-0.0767148	0.93885	0.999982		Pjv1_00007097	1736.99	0.296107	0.0975504	3.03543	0.00240197	0.0480594		Pjv1_00008717	78.8056	-1.02413	0.367459	-2.78707	0.00531873	0.111066
Pjv1_00025636	585.79	-0.126995	0.146576	-0.866409	0.386266	0.999982		Pjv1_00021621	337.79	-0.51463	0.169539	-3.03547	0.00240162	0.0480594		Pjv1_00023642	1664.76	-0.290383	0.10421	-2.78651	0.00532784	0.111153
Pjv1_00025637	370.822	0.312637	0.19539	1.60007	0.109584	0.999982		Pjv1_00020496	611.804	-0.422165	0.139123	-3.03447	0.00240962	0.0481679		Pjv1_00011155	190.809	0.560235	0.201149	2.78518	0.00534985	0.111498
Pjv1_00025639	948.862	0.057562	0.187473	0.307041	0.758812	0.999982		Pjv1_00012380	5964.3	0.286726	0.0945579	3.03228	0.00242713	0.048473		Pjv1_00015868	1532.28	-0.442267	0.158826	-2.78461	0.00535922	0.111498
Pjv1_00029814	1256.21	0.022605	0.163413	0.138331	0.889979	0.999982		Pjv1_00023343	1715.73	0.47747	0.157486	3.03182	0.00243084	0.0485022		Pjv1_00027485	2254.02	0.48147	0.172896	2.78473	0.0053572	0.111498
Pjv1_00030282	23.0532	-0.185492	0.54856	-0.338143	0.735255	0.999982		Pjv1_00026324	4629.34	-0.290775	0.0959189	-3.03147	0.00243366	0.0485135		Pjv1_00009435	2284.08	-0.305326	0.109712	-2.78297	0.00538643	0.11159
Pjv1_00026518	0.183106	0.97714	4.08047	0.239467	0.810743	0.999982		Pjv1_00015315	2259.08	-0.335235	0.110612	-3.03072	0.00243971	0.0485892		Pjv1_00027632	92.7304	0.909896	0.327038	2.78224	0.00539858	0.11159
Pjv1_00026519	15781.8	0.0523111	0.0970366	0.539086	0.589827	0.999982		Pjv1_00008079	27.0542	1.70546	0.562807	3.03028	0.00244328	0.0486083		Pjv1_00009168	14.5771	2.00375	0.720319	2.78175	0.0054066	0.11159
Pjv1_00026520	0.766159	3.07944	3.43549	0.896364	0.370059	0.999982		Pjv1_00014647	2112.92	0.30054	0.0991867	3.03004	0.00244517	0.0486083		Pjv1_00008579	349.699	0.530715	0.190788	2.7817	0.00540757	0.11159
Pjv1_00026521	28651.9	-0.00721618	0.173667	-0.0415518	0.966856	0.999982		Pjv1_00001166	203.126	0.677166	0.223703	3.02708	0.00246932	0.0490431		Pjv1_00016859	533.202	-0.499352	0.179516	-2.78165	0.00540831	0.11159
Pjv1_00026522	1.71629	4.2284	2.19702	1.92461	0.0542786	0.999982		Pjv1_00013080	452.392	0.532762	0.176107	3.02521	0.00248461	0.0493013		Pjv1_00015336	356.787	0.458696	0.164847	2.78255	0.00539329	0.11159
Pjv1_00026525	1413.33	-0.0226039	0.111548	-0.202639	0.839417	0.999982		Pjv1_00018397	4156.72	0.258361	0.0854381	3.02395	0.00249494	0.0493882		Pjv1_00021006	3348.89	-0.478109	0.171871	-2.78178	0.00540609	0.11159
Pjv1_00026526	12.6216	-0.268651	0.657366	-0.408678	0.682776	0.999982		Pjv1_00021554	2444.89	0.408981	0.135252	3.02384	0.00249586	0.0493882		Pjv1_00021236	14.0723	2.02498	0.727371	2.78396	0.0053699	0.11159
Pjv1_00027552	112.713	-0.434555	0.287605	-1.51094	0.130803	0.999982		Pjv1_00026930	398.419	0.448537	0.148326	3.02399	0.00249465	0.0493882		Pjv1_00005052	498.774	0.371818	0.133588	2.78332	0.00538065	0.11159
Pjv1_00027553	6934.28	0.0400054	0.148457	0.269475	0.787564	0.999982		Pjv1_00004964	1973.46	0.294134	0.0973565	3.0212	0.00251771	0.0497751		Pjv1_00005207	863.982	-0.539009	0.193807	-2.78116	0.00541653	0.111657
Pjv1_00027554	472.849	-0.0108351	0.151895	-0.0713327	0.943133	0.999982		Pjv1_00026587	350.945	0.624299	0.206755	3.0195	0.00253191	0.0500098		Pjv1_00027211	387.505	0.554815	0.199563	2.78014	0.0054335	0.1117
Pjv1_00027555	913.334	0.0471058	0.13158	0.358001	0.720343	0.999982		Pjv1_00019368	1919.05	-0.351151	0.116369	-3.01757	0.00254807	0.050283		Pjv1_00023467	4266.05	-0.294815	0.106041	-2.7802	0.00543252	0.1117
Pjv1_00027556	1650.76	-0.0358099	0.121264	-0.295306	0.76776	0.999982		Pjv1_00002259	3803.16	-0.283529	0.0939863	-3.0167	0.00255541	0.0503358		Pjv1_00023214	1628.66	0.53588	0.192728	2.7805	0.00542755	0.1117
Pjv1_00027557	933.41	-0.347959	0.128366	-2.71068	0.00671452	0.999982		Pjv1_00026818	980.742	0.407826	0.135178	3.01696	0.00255323	0.0503358		Pjv1_00008351	2206.01	-0.297102	0.106915	-2.77885	0.00545516	0.112042
Pjv1_00027561	40.7461	0.185999	0.468663	0.396871	0.691463	0.999982		Pjv1_00021398	61.1492	1.3358	0.442993	3.0154	0.00256642	0.0505061		Pjv1_00017031	106.226	-0.747562	0.269051	-2.77851	0.0054608	0.112056
Pjv1_00027562	6634.21	-0.169483	0.154997	-1.09346	0.274192	0.999982		Pjv1_00017399	5582.49	0.351673	0.116636	3.01512	0.00256874	0.0505061		Pjv1_00024361	2277.97	-0.488301	0.175831	-2.77711	0.0054845	0.11244
Pjv1_00027563	218.162	-0.105626	0.184964	-0.571061	0.567958	0.999982		Pjv1_00006875	18527.6	-0.260654	0.086532	-3.01223	0.0025934	0.0509445		Pjv1_00017944	1202.43	0.367132	0.132282	2.77537	0.00551382	0.112938
Pjv1_00027565	528.444	-0.203956	0.168633	-1.20947	0.226483	0.999982		Pjv1_00014482	787.369	-0.5268	0.174908	-3.01187	0.00259641	0.0509573		Pjv1_00028533	11476.3	-0.259116	0.0933773	-2.77493	0.0055213	0.112988
Pjv1_00027566	59.5502	-0.358922	0.341726	-1.05032	0.293571	0.999982		Pjv1_00026866	296.937	0.577292	0.191766	3.01039	0.00260911	0.0511599		Pjv1_00012202	1567.48	-0.562812	0.202921	-2.77355	0.00554485	0.113367
Pjv1_00027876	0.526415	2.5218	3.92928	0.641796	0.521005	0.999982		Pjv1_00025396	2944.04	0.310425	0.103192	3.00825	0.00262761	0.0514758		Pjv1_00003009	495.561	-0.699323	0.25221	-2.77278	0.00555802	0.113533
Pjv1_00027877	0.297252	1.72698	4.05184	0.426221	0.669947	0.999982		Pjv1_00019396	3153.72	-0.309679	0.102956	-3.00788	0.00263081	0.0514917		Pjv1_00002648	8.07971	-3.15225	1.13776	-2.77058	0.00559564	0.114198
Pjv1_00007860	936.339	-0.177814	0.140814	-1.26276	0.206676	0.999982		Pjv1_00029282	1630.26	-0.311617	0.103672	-3.0058	0.00264886	0.0517683		Pjv1_00030153	269.823	-0.584265	0.210966	-2.76947	0.00561468	0.114483
Pjv1_00007861	2376.72	-0.0582679	0.152045	-0.383227	0.701551	0.999982		Pjv1_00022219	1686.93	0.313642	0.104349	3.0057	0.00264974	0.0517683		Pjv1_00010157	564.079	0.373039	0.134843	2.76646	0.00566686	0.115442
Pjv1_00007862	298.719	-0.167393	0.290418	-0.576387	0.564354	0.999982		Pjv1_00003564	4554.87	0.480463	0.159902	3.00473	0.00265813	0.0518641		Pjv1_00030039	930.91	-0.398073	0.144068	-2.76309	0.00572563	0.116458
Pjv1_00007863	443.36	-0.443984	0.258156	-1.71983	0.0854634	0.999982		Pjv1_00017057	255.832	0.796562	0.265116	3.00458	0.00265945	0.0518641		Pjv1_00030244	33.7966	1.25058	0.452614	2.76301	0.0057271	0.116458
Pjv1_00007864	15787.8	0.105425	0.147901	0.712807	0.475965	0.999982		Pjv1_00008630	121.323	-0.833064	0.277395	-3.00316	0.00267188	0.0520594		Pjv1_00016994	1140.09	0.352738	0.127735	2.76147	0.00575413	0.116902
Pjv1_00007865	2.49733	1.46238	1.53602	0.952057	0.341068	0.999982		Pjv1_00017519	128.473	0.916755	0.305332	3.00249	0.00267785	0.0521286		Pjv1_00024556	1522.33	1.56069	0.565231	2.76116	0.0057597	0.116909
Pjv1_00007866	475.819	-0.0737859	0.147145	-0.501449	0.616055	0.999982		Pjv1_00012676	63.6862	1.24255	0.413933	3.00183	0.00268363	0.0521533		Pjv1_00001298	932.367	-0.41612	0.150779	-2.75979	0.00578382	0.117293
Pjv1_00007867	2404.76	0.0898835	0.109491	0.820924	0.41169	0.999982		Pjv1_00000773	2627.76	0.443736	0.147824	3.00179	0.00268395	0.0521533		Pjv1_00000012	651.637	0.601665	0.218054	2.75924	0.00579356	0.117385
Pjv1_00007868	1389.81	-0.0804025	0.132504	-0.606793	0.543988	0.999982		Pjv1_00010157	559.725	0.432706	0.144193	3.00088	0.002692	0.0522322		Pjv1_00013108	68.5156	-0.904033	0.327815	-2.75776	0.00581998	0.117814
Pjv1_00007872	98.4426	0.341721	0.321515	1.06285	0.287852	0.999982		Pjv1_00025970	424.454	0.52917	0.176344	3.00078	0.00269285	0.0522322		Pjv1_00012974	2784.37	-0.34457	0.125051	-2.75543	0.00586149	0.118548
Pjv1_00007873	323.196	-0.0290262	0.207865	-0.13964	0.888945	0.999982		Pjv1_00024644	1036.63	0.441414	0.147254	2.99763	0.00272085	0.0527278		Pjv1_00017500	880.548	0.354434	0.128771	2.75244	0.00591521	0.119452
Pjv1_00007874	419.789	0.0625992	0.201787	0.310223	0.756391	0.999982		Pjv1_00015956	1402.04	-0.47013	0.156949	-2.99543	0.00274058	0.0530625		Pjv1_00021830	2051.62	0.471042	0.171141	2.75235	0.00591684	0.119452
Pjv1_00007875	195.222	-0.142982	0.267326	-0.534858	0.592748	0.999982		Pjv1_00006066	286.099	0.529673	0.176861	2.99486	0.00274571	0.053114		Pjv1_00026761	27.2078	1.33941	0.487223	2.74906	0.0059766	0.120442
Pjv1_00007876	0.326606	-1.82653	4.03927	-0.452193	0.65113	0.999982		Pjv1_00016709	286.575	0.563068	0.188062	2.99405	0.002753	0.0532075		Pjv1_00007311	1670.67	-0.457869	0.166547	-2.74919	0.00597425	0.120442
Pjv1_00007877	3023.16	0.436552	0.167739	2.60256	0.00925299	0.999982		Pjv1_00015045	33.4287	1.45614	0.486521	2.99296	0.00276283	0.0533494		Pjv1_00007075	5296.95	0.343945	0.125139	2.74851	0.00598677	0.120539
Pjv1_00007879	4.44142	-0.749407	1.45717	-0.514288	0.607051	0.999982		Pjv1_00017635	901.868	-0.43261	0.144556	-2.99269	0.0027653	0.0533494		Pjv1_00009906	464.692	-0.47589	0.173227	-2.74721	0.00601046	0.120908
Pjv1_00007880	1683.32	-0.155564	0.177321	-0.877301	0.380323	0.999982		Pjv1_00019278	79.0989	-1.04365	0.34879	-2.99221	0.00276963	0.0533852		Pjv1_00029814	998.771	-0.357038	0.129992	-2.74661	0.00602145	0.121021
Pjv1_00007881	1640.7	-0.0214095	0.209522	-0.102182	0.918612	0.999982		Pjv1_00007743	1970.19	-0.304362	0.101742	-2.99149	0.00277615	0.0534632		Pjv1_00009837	250.421	0.598486	0.217963	2.74582	0.00603605	0.121206
Pjv1_00007882	0.5158	-2.47808	3.95737	-0.626194	0.531188	0.999982		Pjv1_00016307	315.786	-0.586051	0.195954	-2.99076	0.00278285	0.0534969		Pjv1_00007743	2527.87	-0.278109	0.101306	-2.74524	0.00604664	0.12131
Pjv1_00007883	0.297252	1.72698	4.05184	0.426221	0.669947	0.999982		Pjv1_00020107	1817.29	-0.304456	0.101808	-2.99049	0.00278534	0.0534969		Pjv1_00004555	928.91	0.372237	0.135625	2.7446	0.00605843	0.121439
Pjv1_00007886	0.658338	0.0189516	3.20186	0.00591896	0.995277	0.999982		Pjv1_00008533	1180.94	-0.496775	0.166116	-2.99052	0.00278499	0.0534969		Pjv1_00009433	5611.88	-0.296899	0.108199	-2.74402	0.0060691	0.121542
Pjv1_00007887	2423.42	-0.200673	0.192299	-1.04355	0.296694	0.999982		Pjv1_00026871	193.928	-0.59156	0.197865	-2.98972	0.00279236	0.0535841		Pjv1_00011489	2021.12	-0.421248	0.153547	-2.74345	0.00607978	0.121542
Pjv1_00007888	0.314392	-1.77887	4.04365	-0.439917	0.659997	0.999982		Pjv1_00007276	18151.7	0.327029	0.10942	2.98875	0.00280118	0.0536579		Pjv1_00008168	215.342	-0.589646	0.214907	-2.74372	0.00607469	0.121542
Pjv1_00007889	6013.83	-0.160455	0.134867	-1.18973	0.234154	0.999982		Pjv1_00013008	14396.9	0.428456	0.143347	2.98894	0.00279944	0.0536579		Pjv1_00024199	277.477	0.729701	0.266053	2.74269	0.00609387	0.121715
Pjv1_00007890	2298.02	0.0240763	0.133407	0.180472	0.856782	0.999982		Pjv1_00013435	958.492	-0.367627	0.12312	-2.98594	0.00282711	0.0541065		Pjv1_00029858	415.051	0.456218	0.166413	2.74148	0.00611623	0.122053
Pjv1_00007891	683.604	-0.0611942	0.132263	-0.462669	0.643602	0.999982		Pjv1_00007429	271.083	0.599469	0.200859	2.98452	0.00284019	0.0542605		Pjv1_00015548	2629.39	-0.36446	0.132962	-2.74108	0.00612376	0.122095
Pjv1_00026200	1512.47	-0.0333238	0.203631	-0.163648	0.870008	0.999982		Pjv1_00002267	122.593	1.06654	0.357347	2.9846	0.00283948	0.0542605		Pjv1_00013481	2655.92	-0.283086	0.103293	-2.74061	0.0061325	0.122161
Pjv1_00026201	143.585	-0.582767	0.328582	-1.77358	0.0761325	0.999982		Pjv1_00006342	800.915	0.356034	0.119321	2.98383	0.00284661	0.054335		Pjv1_00029516	12025.4	0.413581	0.150991	2.73911	0.00616049	0.12261
Pjv1_00026202	2.09365	1.17294	1.65441	0.708982	0.478336	0.999982		Pjv1_00009226	1024.74	-0.416612	0.139653	-2.98319	0.00285258	0.0544008		Pjv1_00028962	3900.47	0.275249	0.100499	2.73882	0.00616603	0.122612
Pjv1_00026203	1037.89	-0.056697	0.119166	-0.47578	0.634231	0.999982		Pjv1_00017722	811.568	-0.554178	0.185848	-2.98188	0.0028648	0.0545856		Pjv1_00010525	1803.02	-0.494106	0.180487	-2.73763	0.00618838	0.122926
Pjv1_00026204	2.24144	-0.358582	2.22791	-0.160949	0.872133	0.999982		Pjv1_00020413	2844.28	-0.317269	0.106426	-2.98113	0.00287183	0.054623		Pjv1_00005847	887.019	-0.551066	0.20131	-2.7374	0.00619278	0.122926
Pjv1_00026205	19.8145	-0.492646	0.806568	-0.610793	0.541337	0.999982		Pjv1_00021385	825.803	-0.407639	0.136734	-2.98126	0.00287067	0.054623		Pjv1_00017012	219.948	-0.488346	0.178491	-2.73597	0.00621973	0.123352
Pjv1_00026206	849.936	0.183912	0.118794	1.54816	0.121583	0.999982		Pjv1_00009882	755.217	0.478535	0.160714	2.97756	0.00290552	0.0551665		Pjv1_00013319	2018.9	0.360311	0.131824	2.73327	0.00627099	0.124219
Pjv1_00029792	207.462	0.219808	0.183402	1.1985	0.230722	0.999982		Pjv1_00015394	57.9958	1.6373	0.549879	2.97757	0.00290547	0.0551665		Pjv1_00021352	2511.42	-0.440311	0.16112	-2.73281	0.00627957	0.124219
Pjv1_00028127	321.887	-0.107246	0.192108	-0.558259	0.576667	0.999982		Pjv1_00014634	18.7247	2.6615	0.893964	2.97719	0.00290902	0.0551845		Pjv1_00025373	287.046	0.501468	0.1835	2.73279	0.00627998	0.124219
Pjv1_00028128	322.231	-0.19364	0.198612	-0.974963	0.329579	0.999982		Pjv1_00010555	1366.3	-0.355571	0.119563	-2.97391	0.00294029	0.0557287		Pjv1_00006815	2627.66	-0.345011	0.126384	-2.72986	0.00633614	0.12522
Pjv1_00028129	0.789188	3.11885	3.35549	0.929475	0.352643	0.999982		Pjv1_00011157	1383.7	0.384378	0.129307	2.97259	0.00295299	0.0557967		Pjv1_00011171	71.0092	1.22147	0.447607	2.72888	0.00635499	0.125482
Pjv1_00028130	687.025	-0.0724356	0.142434	-0.508557	0.611063	0.999982		Pjv1_00012364	984.237	0.364422	0.122582	2.9729	0.00295004	0.0557967		Pjv1_00023484	499.288	0.627199	0.229915	2.72797	0.0063726	0.125719
Pjv1_00030145	2349.53	0.0471416	0.161875	0.291222	0.770881	0.999982		Pjv1_00010309	7715.47	0.413718	0.139209	2.97192	0.00295941	0.0557967		Pjv1_00024129	608.64	0.643982	0.236204	2.72638	0.00640328	0.126214
Pjv1_00027290	1157.28	-0.126041	0.151229	-0.833445	0.404594	0.999982		Pjv1_00009042	1993.63	0.402785	0.135505	2.97248	0.00295402	0.0557967		Pjv1_00000537	1737.29	0.433894	0.159173	2.72593	0.0064121	0.126277
Pjv1_00027291	0.463018	-0.817088	4.04365	-0.202067	0.839864	0.999982		Pjv1_00012879	1767.05	-0.309522	0.104133	-2.97236	0.0029552	0.0557967		Pjv1_00014018	29.6984	1.40006	0.514545	2.72097	0.00650898	0.128073
Pjv1_00027292	421.039	0.0438233	0.169464	0.258599	0.795945	0.999982		Pjv1_00021479	45.0273	1.29181	0.43465	2.97207	0.00295799	0.0557967		Pjv1_00001096	158.933	-0.62544	0.229926	-2.72018	0.0065247	0.128158
Pjv1_00027293	49.1196	0.346071	0.485204	0.713249	0.475692	0.999982		Pjv1_00017896	120.592	0.807257	0.271865	2.96933	0.00298448	0.0561713		Pjv1_00002367	2539.4	-0.473378	0.174015	-2.72033	0.00652163	0.128158
Pjv1_00027294	2324.79	-0.0222126	0.141506	-0.156972	0.875267	0.999982		Pjv1_00020787	43.6068	1.15621	0.389377	2.96939	0.00298395	0.0561713		Pjv1_00022020	4613.24	-0.285867	0.105213	-2.71704	0.00658692	0.129258
Pjv1_00027295	3366.46	-0.00992219	0.118534	-0.0837074	0.933289	0.999982		Pjv1_00002403	2463.73	-0.511912	0.172423	-2.96893	0.00298839	0.0561849		Pjv1_00026399	332.946	-0.598335	0.220238	-2.71677	0.00659224	0.129258
Pjv1_00030322	508.578	0.22902	0.1455	1.57402	0.115483	0.999982		Pjv1_00023939	3594.98	-0.253498	0.0853895	-2.96872	0.00299041	0.0561849		Pjv1_00029366	7668.79	-0.276362	0.101751	-2.71604	0.0066067	0.129316
Pjv1_00026495	2502.06	0.053084	0.241126	0.220151	0.825754	0.999982		Pjv1_00029630	598.826	-0.548332	0.184965	-2.96452	0.00303156	0.0569083		Pjv1_00020797	5259.75	-0.366782	0.135032	-2.71625	0.00660261	0.129316
Pjv1_00026496	1272.91	0.0472651	0.115155	0.410447	0.681478	0.999982		Pjv1_00007189	7.624	3.38627	1.14245	2.96405	0.00303621	0.0569462		Pjv1_00013808	5750.16	0.332693	0.122513	2.71556	0.00661631	0.129318
Pjv1_00026497	548.445	-0.186906	0.177761	-1.05145	0.293052	0.999982		Pjv1_00012108	866.756	-0.363441	0.122642	-2.96343	0.00304232	0.0569617		Pjv1_00008631	66.3984	0.888325	0.32717	2.71518	0.00662402	0.129318
Pjv1_00026498	808.701	-0.171161	0.137855	-1.2416	0.214384	0.999982		Pjv1_00000589	93.2038	1.3033	0.439775	2.96357	0.00304092	0.0569617		Pjv1_00004536	245.576	-0.542613	0.199836	-2.7153	0.00662161	0.129318
Pjv1_00026499	4574.67	0.02818	0.198004	0.14232	0.886827	0.999982		Pjv1_00008085	3084.33	-0.442237	0.149337	-2.96134	0.00306306	0.0573002		Pjv1_00008314	84.1376	-0.952124	0.35088	-2.71353	0.00665696	0.129848
Pjv1_00030050	16.5893	-0.506839	0.768319	-0.659673	0.509464	0.999982		Pjv1_00028125	34223.8	-0.257782	0.0870663	-2.96075	0.00306892	0.0573601		Pjv1_00007135	1304.8	0.46206	0.170299	2.71323	0.006663	0.129853
Pjv1_00027947	229.329	-0.0334858	0.191779	-0.174606	0.861389	0.999982		Pjv1_00027124	3.88705	-5.42213	1.83204	-2.95962	0.00308017	0.0575206		Pjv1_00013023	560.451	0.581433	0.214613	2.70922	0.00674417	0.131223
Pjv1_00027949	0.628785	-2.77429	3.97602	-0.697754	0.485331	0.999982		Pjv1_00012372	2029.1	-0.385491	0.130281	-2.95892	0.00308724	0.0576026		Pjv1_00000311	2.96597	5.05341	1.86529	2.70918	0.00674494	0.131223
Pjv1_00027950	2874.91	0.0671396	0.112764	0.595402	0.551575	0.999982		Pjv1_00026186	460.47	0.482134	0.16299	2.95806	0.00309582	0.0577129		Pjv1_00001189	2569.55	-0.508832	0.187883	-2.70824	0.00676402	0.13148
Pjv1_00027951	440.55	-0.0779287	0.201251	-0.387221	0.698592	0.999982		Pjv1_00016572	624.105	0.451451	0.152828	2.95398	0.00313701	0.0584303		Pjv1_00013691	817.383	-0.568632	0.21002	-2.70752	0.00677889	0.131656
Pjv1_00027952	382.151	-0.0815582	0.234463	-0.34785	0.727953	0.999982		Pjv1_00003561	353.343	-0.504039	0.170727	-2.9523	0.00315411	0.0586981		Pjv1_00008412	33.3257	1.22565	0.452923	2.70609	0.0068081	0.132109
Pjv1_00027953	3288.56	0.0369985	0.115664	0.31988	0.749059	0.999982		Pjv1_00008128	1098.14	-0.397571	0.134796	-2.94943	0.00318364	0.0591454		Pjv1_00016299	326.749	-0.586854	0.216922	-2.70537	0.00682285	0.132281
Pjv1_00027954	12591.3	0.121831	0.11918	1.02224	0.306666	0.999982		Pjv1_00015758	39.8904	1.48707	0.504184	2.94945	0.00318337	0.0591454		Pjv1_00018833	3635.98	-0.366087	0.135486	-2.70203	0.00689179	0.133503
Pjv1_00026994	549.118	0.0721282	0.151137	0.477238	0.633193	0.999982		Pjv1_00019091	2915.81	-0.259675	0.0880645	-2.94869	0.00319125	0.059236		Pjv1_00010601	1610.7	0.405435	0.150127	2.70062	0.00692102	0.133953
Pjv1_00026995	2357.07	0.0603012	0.125408	0.480841	0.63063	0.999982		Pjv1_00015947	35575.9	-0.281636	0.0955301	-2.94814	0.00319694	0.0592904		Pjv1_00013629	3850.31	-0.414713	0.153613	-2.69973	0.00693956	0.134197
Pjv1_00027843	128.278	-0.132253	0.234419	-0.564174	0.572636	0.999982		Pjv1_00020567	5.9993	4.35122	1.47651	2.94696	0.00320913	0.0594655		Pjv1_00006439	192.062	1.13678	0.421125	2.69939	0.00694657	0.134217
Pjv1_00027844	48.4883	0.335393	0.399692	0.83913	0.401397	0.999982		Pjv1_00020344	882.668	-0.362016	0.122933	-2.94482	0.00323142	0.059827		Pjv1_00019920	1058.01	-0.37221	0.137918	-2.69879	0.00695925	0.134346
Pjv1_00027845	29.6603	-0.225131	0.481273	-0.467782	0.63994	0.999982		Pjv1_00016190	677.16	-0.489004	0.16613	-2.9435	0.00324521	0.0600309		Pjv1_00025886	3378.89	0.28307	0.104928	2.69777	0.00698064	0.134644
Pjv1_00027847	2.66223	0.789815	1.82425	0.432955	0.665048	0.999982		Pjv1_00008624	219.787	-0.710507	0.241457	-2.94258	0.00325493	0.060159		Pjv1_00005883	6836.79	-0.232566	0.0862351	-2.69688	0.00699929	0.134657
Pjv1_00027319	7.20787	0.0409341	1.10492	0.0370472	0.970447	0.999982		Pjv1_00009426	258.088	0.590437	0.200682	2.94216	0.00325935	0.0601891		Pjv1_00005166	17.1031	1.77425	0.657864	2.69698	0.00699706	0.134657
Pjv1_00027320	891.476	-0.0554505	0.152667	-0.363212	0.716447	0.999982		Pjv1_00021483	28.9635	1.86036	0.632374	2.94187	0.00326233	0.0601927		Pjv1_00020547	224.945	-0.755222	0.28002	-2.69703	0.00699607	0.134657
Pjv1_00027321	2037.88	-0.00578053	0.109227	-0.0529223	0.957794	0.999982		Pjv1_00001473	362.781	-0.472152	0.160562	-2.94063	0.00327548	0.0603837		Pjv1_00000785	2028.87	0.270197	0.100215	2.69617	0.00701412	0.134827
Pjv1_00027445	0.314392	-1.77887	4.04365	-0.439917	0.659997	0.999982		Pjv1_00020471	2022.26	0.316483	0.107671	2.93934	0.00328915	0.0605839		Pjv1_00000451	773.227	-0.595057	0.220729	-2.69587	0.00702061	0.134836
Pjv1_00006022	1192.8	-0.183718	0.19012	-0.966325	0.333881	0.999982		Pjv1_00026761	20.7505	1.97502	0.672416	2.93721	0.00331183	0.0609159		Pjv1_00018674	95.3559	-0.759376	0.281712	-2.69557	0.00702674	0.134839
Pjv1_00006024	1694.62	-0.0622706	0.121647	-0.511896	0.608724	0.999982		Pjv1_00022177	135.94	0.762313	0.259545	2.93711	0.00331282	0.0609159		Pjv1_00003095	232.451	0.824718	0.306092	2.69435	0.00705267	0.135106
Pjv1_00006028	0.366211	1.98831	4.02818	0.493601	0.621588	0.999982		Pjv1_00000736	594.673	-0.564981	0.192405	-2.93642	0.00332026	0.0610007		Pjv1_00021398	82.6617	1.04994	0.38967	2.69443	0.00705099	0.135106
Pjv1_00006030	1671.25	0.0343699	0.116938	0.293914	0.768823	0.999982		Pjv1_00013689	529.713	-0.574274	0.195644	-2.9353	0.0033323	0.0611696		Pjv1_00007704	3144.56	-0.371592	0.137953	-2.69361	0.00706838	0.135292
Pjv1_00006031	0.529514	1.02627	3.9957	0.256843	0.7973	0.999982		Pjv1_00016353	615.315	0.393746	0.134201	2.934	0.00334623	0.0613732		Pjv1_00006643	644.893	0.417765	0.155123	2.69312	0.00707867	0.135373
Pjv1_00006032	82.7787	-0.447632	0.387637	-1.15477	0.248184	0.999982		Pjv1_00005173	43.8398	1.4477	0.493682	2.93246	0.00336288	0.0616261		Pjv1_00013664	2461.77	-0.463874	0.172301	-2.69222	0.00709772	0.135623
Pjv1_00006033	3.26225	-1.96067	1.62698	-1.2051	0.228165	0.999982		Pjv1_00028420	476.429	0.553094	0.188693	2.93118	0.00337677	0.0618281		Pjv1_00001169	4168.14	-0.419922	0.156059	-2.6908	0.00712811	0.135926
Pjv1_00006034	19.0099	-0.721185	0.598081	-1.20583	0.227883	0.999982		Pjv1_00008539	26.7991	2.26763	0.773945	2.92996	0.0033901	0.0620196		Pjv1_00020594	370.863	-0.442382	0.164384	-2.69115	0.00712052	0.135926
Pjv1_00006038	633.961	0.0613411	0.229239	0.267586	0.789018	0.999982		Pjv1_00001743	62.0589	-1.59241	0.544055	-2.92693	0.00342327	0.0625733		Pjv1_00021826	843.958	0.444905	0.165354	2.69063	0.00713175	0.135926
Pjv1_00006039	2413.13	0.0627619	0.106413	0.589795	0.555328	0.999982		Pjv1_00013479	110.675	0.798968	0.273056	2.92602	0.00343324	0.0626494		Pjv1_00000523	1259.92	-0.392771	0.146005	-2.69012	0.00714255	0.136017
Pjv1_00006040	906.877	-0.155376	0.163548	-0.950035	0.342094	0.999982		Pjv1_00023751	166.643	-0.625157	0.213637	-2.92626	0.00343061	0.0626494		Pjv1_00012152	7200.26	-0.224403	0.0834791	-2.68814	0.00718517	0.136688
Pjv1_00006041	0.961679	-0.168816	2.81352	-0.0600018	0.952154	0.999982		Pjv1_00000759	165.302	0.713539	0.243891	2.92564	0.00343745	0.0626732		Pjv1_00017957	6084.47	-0.345091	0.128386	-2.68792	0.00718997	0.136688
Pjv1_00006042	961.457	-0.136772	0.190373	-0.718441	0.472486	0.999982		Pjv1_00028821	981.445	-0.489343	0.167342	-2.92421	0.00345332	0.0629093		Pjv1_00028973	2282.53	-0.49303	0.183485	-2.68703	0.00720904	0.136842
Pjv1_00006044	3.07623	0.77941	1.31162	0.594236	0.552354	0.999982		Pjv1_00014018	28.6229	1.62123	0.55474	2.9225	0.00347229	0.06315		Pjv1_00018329	2310.91	0.294422	0.109574	2.68698	0.0072102	0.136842
Pjv1_00006045	0.655238	1.47239	3.172	0.464182	0.642517	0.999982		Pjv1_00024361	1776.56	-0.366519	0.125413	-2.9225	0.00347239	0.06315		Pjv1_00000431	3292.36	0.345836	0.128929	2.68238	0.00731002	0.138502
Pjv1_00006047	0.657701	0.110287	3.7075	0.0297471	0.976269	0.999982		Pjv1_00015032	3.48694	5.20042	1.77989	2.92176	0.00348063	0.0632466		Pjv1_00015784	6395.03	-0.41536	0.154846	-2.68241	0.00730935	0.138502
Pjv1_00006048	832.155	-0.0442004	0.147325	-0.30002	0.764162	0.999982		Pjv1_00009212	145.546	0.788573	0.270081	2.91977	0.0035029	0.0635977		Pjv1_00022967	2472.24	0.296406	0.110612	2.6797	0.00736881	0.139499
Pjv1_00006049	560.793	0.0839138	0.140171	0.598654	0.549403	0.999982		Pjv1_00029559	1671.39	0.286204	0.0980788	2.9181	0.00352168	0.0638849		Pjv1_00000589	127.829	1.36688	0.510305	2.67856	0.00739385	0.139855
Pjv1_00006050	0.908671	2.03041	3.35598	0.605011	0.545172	0.999982		Pjv1_00024076	523.109	-0.463814	0.158967	-2.91767	0.00352656	0.0639196		Pjv1_00024483	48.5433	-1.70559	0.636945	-2.67776	0.00741163	0.140074
Pjv1_00006051	118.491	-0.0629116	0.309902	-0.203004	0.839132	0.999982		Pjv1_00025681	4931.13	0.365955	0.125506	2.91584	0.00354732	0.0642419		Pjv1_00013419	348.784	0.727973	0.272045	2.67592	0.00745233	0.140607
Pjv1_00006052	514.513	-0.0309188	0.161752	-0.19115	0.848408	0.999982		Pjv1_00012993	2517.77	0.291653	0.100092	2.91385	0.00357007	0.0645997		Pjv1_00018097	379.481	0.509491	0.190388	2.67606	0.00744927	0.140607
Pjv1_00006053	0.343309	1.90686	4.03512	0.472566	0.636523	0.999982		Pjv1_00028326	4339.46	-0.283157	0.097186	-2.91356	0.00357338	0.0646055		Pjv1_00007014	23.61	2.67705	1.00129	2.67361	0.00750398	0.141462
Pjv1_00027895	1062.14	-0.0129525	0.14569	-0.0889041	0.929158	0.999982		Pjv1_00025201	5383.19	-0.265278	0.0910615	-2.91317	0.00357776	0.0646304		Pjv1_00008626	249.33	-0.746488	0.279381	-2.67193	0.00754156	0.141933
Pjv1_00028731	12.9176	0.686197	0.714853	0.959913	0.337099	0.999982		Pjv1_00010331	883.955	-0.46501	0.159795	-2.91004	0.00361386	0.065228		Pjv1_00028460	202.785	0.840007	0.314379	2.67196	0.00754104	0.141933
Pjv1_00027929	748.757	0.0699946	0.184336	0.379711	0.70416	0.999982		Pjv1_00005655	1007.24	-0.514317	0.176767	-2.90958	0.00361921	0.0652698		Pjv1_00027838	665.436	0.516552	0.193466	2.66999	0.00758526	0.142547
Pjv1_00027930	183.875	0.0734538	0.258484	0.284171	0.776279	0.999982		Pjv1_00015624	1998.58	-0.447219	0.1539	-2.90591	0.00366185	0.0659836		Pjv1_00024183	1698.12	0.32311	0.121018	2.66992	0.00758686	0.142547
Pjv1_00027932	0.326606	-1.82653	4.03927	-0.452193	0.65113	0.999982		Pjv1_00011406	713.61	-0.461119	0.158814	-2.90351	0.00369008	0.0664368		Pjv1_00002011	21.8228	-1.67044	0.626247	-2.66739	0.00764433	0.143507
Pjv1_00027886	825.406	-0.0320054	0.124643	-0.256777	0.797351	0.999982		Pjv1_00005870	436.858	-0.463819	0.159897	-2.90073	0.0037229	0.0669718		Pjv1_00016674	926.425	0.437674	0.164129	2.66664	0.00766131	0.143705
Pjv1_00025361	2063.74	0.0234083	0.131079	0.178581	0.858267	0.999982		Pjv1_00016800	10.7432	3.17705	1.09582	2.89925	0.00374058	0.0672339		Pjv1_00017678	630.043	-0.692732	0.259836	-2.66604	0.00767516	0.143845
Pjv1_00025362	5739.33	0.0168633	0.110088	0.15318	0.878256	0.999982		Pjv1_00005050	174.349	0.770456	0.265967	2.89681	0.00376973	0.0677014		Pjv1_00028253	209.395	-0.595659	0.223513	-2.66498	0.00769925	0.144177
Pjv1_00025363	576.176	-0.242498	0.148871	-1.62892	0.10333	0.999982		Pjv1_00020152	13429	-0.420429	0.145229	-2.89493	0.00379243	0.0680523		Pjv1_00001011	969.158	0.404431	0.151794	2.66434	0.00771406	0.144334
Pjv1_00025365	199.064	0.28254	0.204298	1.38298	0.16667	0.999982		Pjv1_00028541	481.826	-0.457351	0.158014	-2.89438	0.00379914	0.0681111		Pjv1_00022978	1731.5	0.262331	0.0984776	2.66387	0.0077248	0.144415
Pjv1_00028001	209.874	0.0719949	0.22522	0.319665	0.749223	0.999982		Pjv1_00024925	1718.44	0.314115	0.108535	2.89414	0.00380202	0.0681111		Pjv1_00008981	839.468	0.402796	0.151225	2.66355	0.00773198	0.144429
Pjv1_00028002	2039.77	0.060819	0.130351	0.46658	0.640801	0.999982		Pjv1_00023659	725.151	-0.613225	0.211939	-2.8934	0.00381092	0.0682139		Pjv1_00026917	18.5262	3.08216	1.158	2.66163	0.00777632	0.145136
Pjv1_00024739	0.732422	2.9959	3.96764	0.755083	0.450199	0.999982		Pjv1_00011705	2527.3	-0.49193	0.170041	-2.893	0.00381579	0.0682444		Pjv1_00013534	260.721	0.619334	0.232825	2.66008	0.00781213	0.145611
Pjv1_00024740	0.352497	-1.92246	4.03088	-0.476933	0.63341	0.999982		Pjv1_00006727	23949.3	0.417035	0.144182	2.89242	0.00382281	0.068276		Pjv1_00017897	2044.25	-0.281905	0.10598	-2.65997	0.00781467	0.145611
Pjv1_00024742	2279.96	0.00791914	0.124283	0.0637188	0.949194	0.999982		Pjv1_00009535	725.401	-0.434057	0.150071	-2.89234	0.00382389	0.068276		Pjv1_00000029	2268.06	-0.402745	0.15144	-2.65943	0.00782731	0.145725
Pjv1_00024743	9.04622	-1.71271	0.85331	-2.00713	0.0447356	0.999982		Pjv1_00020815	270.68	-0.544275	0.188259	-2.89109	0.00383906	0.0684903		Pjv1_00010156	5684.71	-0.433785	0.163178	-2.65835	0.0078525	0.146073
Pjv1_00024744	238.103	0.121978	0.286857	0.425222	0.670675	0.999982		Pjv1_00010404	3146.04	-0.273459	0.0946195	-2.8901	0.00385124	0.0686507		Pjv1_00028185	141.504	-0.593508	0.223321	-2.65764	0.00786894	0.146258
Pjv1_00024745	129.673	-0.234347	0.2351	-0.996795	0.318864	0.999982		Pjv1_00006824	366.848	-0.580344	0.200938	-2.88817	0.00387487	0.0690149		Pjv1_00006973	928.845	0.34447	0.129655	2.65681	0.00788837	0.146288
Pjv1_00024747	4994.23	-0.00649517	0.111612	-0.0581945	0.953594	0.999982		Pjv1_00018118	204.489	-0.550294	0.190617	-2.8869	0.00389053	0.0692368		Pjv1_00008294	170.427	-0.719426	0.270821	-2.65646	0.00789655	0.146288
Pjv1_00024748	315.98	-0.319585	0.238615	-1.33933	0.180462	0.999982		Pjv1_00002182	2373.77	-0.290342	0.100664	-2.88428	0.00392309	0.0697585		Pjv1_00014599	197.167	-0.542482	0.204188	-2.65678	0.00788914	0.146288
Pjv1_00024749	108020	-0.0107085	0.128646	-0.0832402	0.933661	0.999982		Pjv1_00008744	429.892	-0.456689	0.15849	-2.8815	0.00395783	0.0703183		Pjv1_00019733	2690.99	0.269953	0.101614	2.65666	0.00789193	0.146288
Pjv1_00026278	0.352497	-1.92246	4.03088	-0.476933	0.63341	0.999982		Pjv1_00004929	1706.09	0.338063	0.117364	2.88048	0.00397075	0.0704897		Pjv1_00007457	168.036	-0.575131	0.216702	-2.65402	0.00795388	0.147229
Pjv1_00026279	505.836	-0.258993	0.154472	-1.67664	0.0936132	0.999982		Pjv1_00008049	3025.6	0.347085	0.12058	2.87846	0.00399619	0.070883		Pjv1_00016589	544.773	0.469633	0.177108	2.65167	0.00800947	0.148014
Pjv1_00026280	1798.73	0.0613172	0.188441	0.325392	0.744884	0.999982		Pjv1_00017586	505.949	0.418264	0.145401	2.87662	0.00401958	0.0712394		Pjv1_00017945	548.732	1.75198	0.660689	2.65175	0.00800747	0.148014
Pjv1_00026281	275.618	0.0659186	0.196254	0.335885	0.736958	0.999982		Pjv1_00007849	46.148	1.25082	0.434904	2.87608	0.00402646	0.0713027		Pjv1_00018136	8928.44	-0.297952	0.112426	-2.65021	0.00804419	0.148534
Pjv1_00026282	58.3002	0.0551541	0.358848	0.153698	0.877848	0.999982		Pjv1_00013074	2009.68	0.288361	0.100467	2.87022	0.0041019	0.0725776		Pjv1_00013125	38.0051	2.26519	0.855126	2.64895	0.00807421	0.148966
Pjv1_00026283	133.502	0.038917	0.260307	0.149504	0.881156	0.999982		Pjv1_00020909	3309.25	-0.413354	0.144028	-2.86996	0.00410518	0.0725776		Pjv1_00023954	60.0997	1.12951	0.42688	2.64597	0.00814562	0.15016
Pjv1_00026284	199.568	-0.0339654	0.258185	-0.131554	0.895337	0.999982		Pjv1_00011253	1109.14	0.348003	0.121274	2.86955	0.00411051	0.0726123		Pjv1_00020623	685.418	0.415405	0.157044	2.64515	0.00816553	0.150344
Pjv1_00026285	205.781	-0.0375096	0.231396	-0.162102	0.871226	0.999982		Pjv1_00011321	94.905	1.13479	0.395597	2.86855	0.00412352	0.072723		Pjv1_00004635	2881.13	0.316089	0.119513	2.64481	0.00817369	0.150344
Pjv1_00026286	315.439	-0.0136379	0.21244	-0.0641966	0.948814	0.999982		Pjv1_00001855	101.026	0.794316	0.276886	2.86874	0.00412106	0.072723		Pjv1_00009426	365.138	0.648869	0.245345	2.64473	0.00817569	0.150344
Pjv1_00026288	46.1786	-0.102052	0.366281	-0.278617	0.780538	0.999982		Pjv1_00022749	1598.58	0.288975	0.100755	2.86811	0.00412937	0.0727666		Pjv1_00012706	838.103	0.505161	0.19108	2.64371	0.00820017	0.150671
Pjv1_00026289	331.51	-0.148768	0.174499	-0.852543	0.393913	0.999982		Pjv1_00001777	2057.31	0.908095	0.316763	2.8668	0.00414648	0.0730085		Pjv1_00024344	2228.34	-0.316306	0.119703	-2.64242	0.00823153	0.151124
Pjv1_00026290	119.988	0.0499238	0.255178	0.195643	0.84489	0.999982		Pjv1_00008705	9169.78	-0.249695	0.0871195	-2.86612	0.00415543	0.073024		Pjv1_00028554	307.443	0.691963	0.262074	2.64034	0.00828239	0.15181
Pjv1_00026291	2.84896	0.867473	1.80907	0.479512	0.631574	0.999982		Pjv1_00016134	10318.1	-0.438607	0.15304	-2.86596	0.00415751	0.073024		Pjv1_00004442	2.9628	-4.97485	1.88403	-2.64053	0.00827754	0.15181
Pjv1_00026292	2753.62	-0.0467413	0.104667	-0.446572	0.655184	0.999982		Pjv1_00030261	280.915	0.525075	0.183203	2.86608	0.00415588	0.073024		Pjv1_00026920	588.048	-0.34914	0.13225	-2.64	0.0082906	0.151837
Pjv1_00026293	6017	0.00660764	0.128265	0.0515153	0.958915	0.999982		Pjv1_00021693	51.9613	-1.43883	0.502247	-2.86479	0.00417283	0.0732333		Pjv1_00002781	8.08364	2.83602	1.0745	2.63939	0.00830563	0.151988
Pjv1_00026294	85.7685	-0.479878	0.436594	-1.09914	0.271707	0.999982		Pjv1_00009443	1934.21	-0.40719	0.142178	-2.86394	0.00418409	0.0733545		Pjv1_00003203	333.788	-0.574332	0.217636	-2.63896	0.0083161	0.151998
Pjv1_00026295	1870.88	0.0877669	0.152205	0.576637	0.564185	0.999982		Pjv1_00001936	483.77	0.445779	0.155663	2.86375	0.00418654	0.0733545		Pjv1_00022866	1950.45	-0.332494	0.126001	-2.63881	0.0083197	0.151998
Pjv1_00026296	42.1322	0.153931	0.478172	0.321915	0.747517	0.999982		Pjv1_00003260	14.9257	-2.19654	0.76715	-2.86325	0.00419322	0.073412		Pjv1_00010446	439.672	0.571365	0.21663	2.63752	0.00835153	0.152456
Pjv1_00026297	33.5277	0.0461033	0.611098	0.0754435	0.939862	0.999982		Pjv1_00005740	1117.25	-0.392773	0.137208	-2.8626	0.00420178	0.0735021		Pjv1_00016793	4656.31	0.328754	0.124709	2.63616	0.00838498	0.152943
Pjv1_00026298	16.0043	0.20113	0.767411	0.262089	0.793253	0.999982		Pjv1_00019178	1541.63	0.320219	0.111873	2.86234	0.00420521	0.0735026		Pjv1_00015723	41.8876	1.27797	0.484999	2.635	0.00841368	0.153342
Pjv1_00026299	753.839	-0.0424045	0.223468	-0.189756	0.8495	0.999982		Pjv1_00027830	113.898	-0.742659	0.259499	-2.86189	0.00421123	0.0735481		Pjv1_00017589	30269.8	0.262633	0.0996922	2.63444	0.00842752	0.153427
Pjv1_00027297	4352.4	0.0580865	0.120005	0.484032	0.628363	0.999982		Pjv1_00017500	870.543	0.344643	0.120458	2.8611	0.00422172	0.0735527		Pjv1_00024177	9.30536	2.24315	0.851528	2.63426	0.00843198	0.153427
Pjv1_00027299	144.337	0.208512	0.244869	0.851527	0.394477	0.999982		Pjv1_00005012	5098.74	0.936144	0.327154	2.86148	0.00421669	0.0735527		Pjv1_00015566	2010.6	-0.25942	0.0985939	-2.6312	0.00850851	0.154275
Pjv1_00027300	798.677	-0.231078	0.135921	-1.70009	0.0891136	0.999982		Pjv1_00006273	74.1435	1.03317	0.361104	2.86114	0.00422118	0.0735527		Pjv1_00005503	166.899	-0.722507	0.274606	-2.63107	0.00851158	0.154275
Pjv1_00026811	449.296	-0.0682975	0.165196	-0.413434	0.679289	0.999982		Pjv1_00009201	527.139	0.447662	0.156584	2.85893	0.00425071	0.0739849		Pjv1_00024067	5184.81	0.258193	0.0981269	2.63121	0.00850808	0.154275
Pjv1_00026812	97.6466	-0.25489	0.289262	-0.881175	0.378223	0.999982		Pjv1_00015218	1659.32	0.349411	0.122226	2.85873	0.00425338	0.0739849		Pjv1_00025047	679.264	0.340166	0.12929	2.63102	0.00851291	0.154275
Pjv1_00026813	932.063	0.0942068	0.142394	0.661594	0.508232	0.999982		Pjv1_00017031	81.4127	-0.866781	0.303317	-2.85767	0.0042676	0.0741518		Pjv1_00009362	20.1916	1.49043	0.566309	2.63183	0.00849273	0.154275
Pjv1_00026814	576.16	0.00638736	0.167604	0.0381098	0.9696	0.999982		Pjv1_00026568	9355.68	0.331007	0.115838	2.85751	0.00426986	0.0741518		Pjv1_00008027	13322.7	0.266811	0.10144	2.63024	0.00853249	0.154505
Pjv1_00006648	5561.81	-0.014864	0.0954758	-0.155683	0.876283	0.999982		Pjv1_00023014	840.485	-0.367221	0.128533	-2.85702	0.00427639	0.0742056		Pjv1_00027322	44.8121	1.22139	0.464552	2.62918	0.00855915	0.154863
Pjv1_00006649	19732.8	0.166741	0.157886	1.05608	0.29093	0.999982		Pjv1_00014314	3890.06	-0.254468	0.0890953	-2.85613	0.00428839	0.0743539		Pjv1_00013938	6366.65	-0.269266	0.102482	-2.62745	0.00860281	0.155505
Pjv1_00006650	1028.07	0.0962116	0.152029	0.632849	0.526832	0.999982		Pjv1_00009619	192.187	0.672933	0.235758	2.85434	0.00431263	0.0747141		Pjv1_00021831	6701.11	0.39314	0.149641	2.62722	0.00860846	0.155505
Pjv1_00006651	368.444	0.126553	0.216062	0.585726	0.55806	0.999982		Pjv1_00002198	174.098	0.638502	0.223827	2.85266	0.00433544	0.0750074		Pjv1_00022955	2004.35	0.349438	0.133033	2.62669	0.00862191	0.155623
Pjv1_00006652	1.64475	-0.566477	2.04847	-0.276536	0.782136	0.999982		Pjv1_00010847	74.5867	1.00933	0.353829	2.85259	0.00433651	0.0750074		Pjv1_00027730	3030.16	0.308058	0.117383	2.62439	0.0086805	0.156305
Pjv1_00006653	56.6416	0.414777	0.424146	0.97791	0.328119	0.999982		Pjv1_00020660	87.3503	1.26229	0.442566	2.8522	0.00434181	0.0750388		Pjv1_00023211	3589.42	0.422078	0.160817	2.62458	0.00867554	0.156305
Pjv1_00006654	831.769	-0.00586101	0.181994	-0.0322044	0.974309	0.999982		Pjv1_00009518	3557.92	-0.278326	0.0976241	-2.851	0.00435825	0.0752627		Pjv1_00005669	34753.1	-0.319636	0.121782	-2.62465	0.00867385	0.156305
Pjv1_00006656	131.556	-0.161351	0.47363	-0.34067	0.733352	0.999982		Pjv1_00007844	1126.08	-0.369777	0.129786	-2.84912	0.00438405	0.0756076		Pjv1_00005008	495.886	-0.432166	0.164769	-2.62286	0.00871962	0.156883
Pjv1_00006657	289.357	-0.0765686	0.174502	-0.438783	0.660818	0.999982		Pjv1_00020563	3630.55	-0.295098	0.103578	-2.84903	0.00438523	0.0756076		Pjv1_00004602	321.559	0.474568	0.181028	2.62151	0.00875405	0.157377
Pjv1_00006658	1981.39	-0.0271007	0.140238	-0.193248	0.846765	0.999982		Pjv1_00025369	2703.91	0.278069	0.0976206	2.84846	0.00439311	0.0756829		Pjv1_00006749	3998.2	0.617564	0.235623	2.62099	0.00876753	0.157493
Pjv1_00006659	2732.65	-0.011857	0.132919	-0.0892051	0.928919	0.999982		Pjv1_00010300	6949.87	-0.294895	0.103635	-2.84551	0.004434	0.0763263		Pjv1_00010884	1315.17	-0.297693	0.113596	-2.62063	0.00877663	0.157531
Pjv1_00006661	47.6164	-0.464726	0.645747	-0.719673	0.471727	0.999982		Pjv1_00024978	1511.25	-0.331317	0.116533	-2.84312	0.00446745	0.0768409		Pjv1_00011367	658.792	-0.439853	0.167971	-2.61862	0.0088287	0.158339
Pjv1_00006662	2964.59	0.150391	0.184289	0.816061	0.414465	0.999982		Pjv1_00006097	378.295	5.52919	1.94565	2.84182	0.00448574	0.077094		Pjv1_00007151	226.876	-0.809297	0.30917	-2.61765	0.00885381	0.158567
Pjv1_00006663	72.5377	0.0744895	0.298109	0.249873	0.802685	0.999982		Pjv1_00015095	424.757	0.718469	0.253008	2.83971	0.00451544	0.0774809		Pjv1_00020127	13017.7	-0.235153	0.0898359	-2.61758	0.00885551	0.158567
Pjv1_00006664	123.496	-0.494331	0.376684	-1.31232	0.189411	0.999982		Pjv1_00008511	1556.26	-0.429831	0.151358	-2.83982	0.00451385	0.0774809		Pjv1_00002037	398.505	-0.492446	0.188184	-2.61683	0.00887506	0.158695
Pjv1_00006665	0.314392	-1.77887	4.04365	-0.439917	0.659997	0.999982		Pjv1_00028861	275.325	0.560656	0.197563	2.83786	0.00454164	0.0778686		Pjv1_00009397	392.724	0.440943	0.168507	2.61677	0.00887674	0.158695
Pjv1_00006666	0.343309	1.90686	4.03512	0.472566	0.636523	0.999982		Pjv1_00006168	241.542	0.748553	0.264027	2.83514	0.00458059	0.078474		Pjv1_00026777	136.725	0.737287	0.281867	2.61573	0.00890365	0.158778
Pjv1_00006667	567.247	0.08327	0.244893	0.340026	0.733837	0.999982		Pjv1_00028371	52.6855	1.41762	0.500127	2.83451	0.00458953	0.0785232		Pjv1_00027672	7013.59	0.332592	0.12713	2.61615	0.00889271	0.158778
Pjv1_00006668	916.568	-0.0761139	0.154497	-0.492656	0.622256	0.999982		Pjv1_00024760	16.218	2.11111	0.744808	2.83443	0.00459074	0.0785232		Pjv1_00001166	219.776	0.520175	0.198894	2.61533	0.00891401	0.158778
Pjv1_00006669	179.942	0.15531	0.798907	0.194403	0.845861	0.999982		Pjv1_00011331	4175.14	0.350495	0.123759	2.83209	0.00462451	0.079038		Pjv1_00017363	136.11	0.977671	0.373774	2.61568	0.00890505	0.158778
Pjv1_00006670	445.223	0.148345	0.157101	0.944266	0.345034	0.999982		Pjv1_00028230	443.494	-0.462833	0.163468	-2.83133	0.00463546	0.0791625		Pjv1_00017557	5.23234	3.95504	1.51238	2.61511	0.0089198	0.158778
Pjv1_00006671	230.904	-0.231427	0.208119	-1.11199	0.266141	0.999982		Pjv1_00010064	441.004	-0.42392	0.149765	-2.83057	0.00464651	0.0792429		Pjv1_00005142	503.087	-0.532782	0.203744	-2.61496	0.00892374	0.158778
Pjv1_00006675	0.314392	-1.77887	4.04365	-0.439917	0.659997	0.999982		Pjv1_00017498	24.4325	1.69789	0.599854	2.8305	0.00464752	0.0792429		Pjv1_00011878	493.699	0.479958	0.183615	2.61393	0.00895074	0.159132
Pjv1_00006676	1825.23	0.00176493	0.12559	0.0140532	0.988788	0.999982		Pjv1_00018775	3.5519	-5.35823	1.89407	-2.82896	0.00467003	0.0795638		Pjv1_00008998	86.0708	0.775916	0.297164	2.61107	0.00902603	0.160008
Pjv1_00006677	2953.63	0.0222901	0.118223	0.188543	0.850451	0.999982		Pjv1_00028404	1020.5	-0.423542	0.149768	-2.82799	0.00468411	0.0797409		Pjv1_00005064	69.3448	0.905076	0.346643	2.61097	0.00902846	0.160008
Pjv1_00006679	159.913	0.0501298	0.240516	0.208426	0.834897	0.999982		Pjv1_00018128	5445.16	-0.257718	0.0912415	-2.82457	0.00473442	0.0805336		Pjv1_00023121	2184.69	0.288469	0.110465	2.6114	0.00901713	0.160008
Pjv1_00006680	211.541	-0.0761817	0.183083	-0.416104	0.677334	0.999982		Pjv1_00007151	101.629	-1.19601	0.423725	-2.8226	0.00476357	0.0809657		Pjv1_00021743	1126.21	0.395842	0.151579	2.61145	0.00901579	0.160008
Pjv1_00006681	316.373	0.165032	0.158429	1.04168	0.297561	0.999982		Pjv1_00028013	1648.01	0.333475	0.118265	2.81972	0.00480652	0.0816313		Pjv1_00010300	8224.01	-0.347256	0.133067	-2.60963	0.00906403	0.160512
Pjv1_00006682	2341.57	0.180647	0.10645	1.69701	0.0896945	0.999982		Pjv1_00008994	603.355	-0.50977	0.180857	-2.81863	0.00482287	0.0818446		Pjv1_00007125	107.055	0.676193	0.259141	2.60936	0.00907124	0.160513
Pjv1_00006683	1951.61	0.000454493	0.198604	0.00228844	0.998174	0.999982		Pjv1_00024682	8326.53	-0.286456	0.101643	-2.81825	0.00482857	0.0818769		Pjv1_00028695	329.571	-0.443414	0.17	-2.60832	0.00909868	0.160872
Pjv1_00006684	803.037	-0.073141	0.120265	-0.608166	0.543078	0.999982		Pjv1_00005314	67.2044	-1.01087	0.359009	-2.81573	0.00486658	0.0824567		Pjv1_00028641	572.607	0.524913	0.201289	2.60776	0.00911372	0.161011
Pjv1_00006685	785.303	-0.0472749	0.130305	-0.362803	0.716752	0.999982		Pjv1_00016083	26.8788	-1.54247	0.548106	-2.81418	0.00489017	0.0827799		Pjv1_00000857	3117.36	0.277703	0.10651	2.60728	0.00912635	0.161108
Pjv1_00006686	3863.97	-0.000790473	0.142853	-0.00553349	0.995585	0.999982		Pjv1_00004664	484.964	0.434457	0.154404	2.81376	0.00489654	0.0827799		Pjv1_00026295	2330.04	-0.266704	0.102307	-2.6069	0.00913648	0.16114
Pjv1_00006687	3251.66	0.0652252	0.10129	0.643945	0.519611	0.999982		Pjv1_00008493	442.625	0.516173	0.183448	2.81372	0.00489717	0.0827799		Pjv1_00027832	604.911	-0.520778	0.199806	-2.60641	0.00914965	0.16114
Pjv1_00006689	933.276	-0.263174	0.195279	-1.34768	0.177761	0.999982		Pjv1_00003012	28.8144	-1.71132	0.608855	-2.81071	0.0049432	0.0834925		Pjv1_00021116	94.151	-1.08213	0.415158	-2.60654	0.00914611	0.16114
Pjv1_00006690	3546.95	0.0309563	0.14311	0.216312	0.828745	0.999982		Pjv1_00021314	12153.3	0.290512	0.103452	2.80819	0.00498214	0.0840843		Pjv1_00008956	607.719	0.396081	0.15199	2.60597	0.00916142	0.161142
Pjv1_00006691	0.352497	-1.92246	4.03088	-0.476933	0.63341	0.999982		Pjv1_00021037	13.2827	-2.38716	0.850309	-2.8074	0.00499425	0.0842228		Pjv1_00024511	646.842	-0.471456	0.180921	-2.60587	0.00916408	0.161142
Pjv1_00006692	956.79	0.0403306	0.208644	0.193298	0.846725	0.999982		Pjv1_00026573	295.57	0.566438	0.201789	2.80708	0.00499929	0.0842419		Pjv1_00008076	343.163	0.509816	0.195749	2.60444	0.00920244	0.16169
Pjv1_00026000	0.366211	1.98831	4.02818	0.493601	0.621588	0.999982		Pjv1_00007286	2476.72	-0.297533	0.106022	-2.80634	0.00501074	0.0843031		Pjv1_00028764	1350.82	0.312224	0.119959	2.60275	0.0092479	0.162064
Pjv1_00026001	40.5226	0.559885	0.492261	1.13737	0.255382	0.999982		Pjv1_00016358	341.849	0.720064	0.256578	2.80641	0.0050097	0.0843031		Pjv1_00012556	45.2527	-1.00438	0.385918	-2.60258	0.00925258	0.162064
Pjv1_00026002	0.366211	1.98831	4.02818	0.493601	0.621588	0.999982		Pjv1_00020004	295.293	0.520703	0.185617	2.80526	0.0050276	0.0844914		Pjv1_00008465	151.771	-0.677136	0.260176	-2.60261	0.00925183	0.162064
Pjv1_00026003	594.077	0.11509	0.180425	0.637883	0.52355	0.999982		Pjv1_00020071	1820.34	0.311208	0.110943	2.80512	0.00502976	0.0844914		Pjv1_00022463	1423.39	-0.294611	0.113193	-2.60272	0.00924862	0.162064
Pjv1_00026004	2593.12	0.0335517	0.115276	0.291057	0.771008	0.999982		Pjv1_00009299	120.53	-0.712665	0.254154	-2.80407	0.00504626	0.0847026		Pjv1_00005259	711.495	0.6071	0.233666	2.59815	0.00937269	0.16404
Pjv1_00026006	948.843	-0.0301554	0.14176	-0.212721	0.831544	0.999982		Pjv1_00005922	726.32	-0.597264	0.213069	-2.80315	0.00506065	0.0848156		Pjv1_00024678	159.45	-0.662567	0.255085	-2.59743	0.00939232	0.164256
Pjv1_00026574	2565.82	-0.0495074	0.157916	-0.313505	0.753897	0.999982		Pjv1_00008981	789.895	0.394314	0.140669	2.80313	0.00506086	0.0848156		Pjv1_00006591	552.182	-0.666875	0.256818	-2.59668	0.00941295	0.164489
Pjv1_00026575	0.663463	2.86193	3.57883	0.799681	0.423895	0.999982		Pjv1_00010610	2337.63	-0.313783	0.111951	-2.80286	0.00506515	0.0848216		Pjv1_00015777	284.376	0.491023	0.189173	2.59563	0.00944176	0.164864
Pjv1_00026576	322.878	0.0509113	0.174379	0.291958	0.770319	0.999982		Pjv1_00007684	1918.24	-0.334985	0.119543	-2.8022	0.00507547	0.0849279		Pjv1_00002520	236.881	0.554079	0.213502	2.59519	0.00945386	0.164948
Pjv1_00026577	162.085	-0.229425	0.238117	-0.963494	0.3353	0.999982		Pjv1_00015868	1479.31	-0.373133	0.133181	-2.80171	0.00508331	0.0849279		Pjv1_00017591	43.4994	-1.02509	0.395171	-2.59406	0.00948508	0.165236
Pjv1_00026578	815.037	-0.0292515	0.156337	-0.187106	0.851578	0.999982		Pjv1_00004298	1886.28	-0.278117	0.0992613	-2.80187	0.00508075	0.0849279		Pjv1_00006244	2299.59	0.254921	0.0982694	2.59411	0.00948369	0.165236
Pjv1_00026579	649.082	-0.197625	0.149159	-1.32493	0.185195	0.999982		Pjv1_00019237	131.854	3.0484	1.08852	2.8005	0.00510237	0.0851804		Pjv1_00023254	1494.14	0.285566	0.110191	2.59156	0.00955413	0.16631
Pjv1_00027779	587.615	-0.173911	0.13948	-1.24686	0.212451	0.999982		Pjv1_00022588	526.276	-0.493515	0.176258	-2.79996	0.0051109	0.0852567		Pjv1_00015004	153.875	0.660629	0.254962	2.59109	0.00956721	0.166409
Pjv1_00027781	1273.06	-0.209555	0.121842	-1.71989	0.0854518	0.999982		Pjv1_00000062	4252.3	-0.333494	0.119193	-2.79793	0.00514305	0.0857267		Pjv1_00003336	115.722	5.24462	2.02606	2.58858	0.00963739	0.1675
Pjv1_00027782	0.486047	-0.817088	4.04365	-0.202067	0.839864	0.999982		Pjv1_00025373	220.721	0.630337	0.225387	2.79669	0.00516297	0.0859924		Pjv1_00018077	1325.65	0.309541	0.119609	2.58795	0.00965494	0.167546
Pjv1_00026622	0.314392	-1.77887	4.04365	-0.439917	0.659997	0.999982		Pjv1_00022202	1137.1	-0.326604	0.116804	-2.79618	0.00517113	0.0860619		Pjv1_00029761	578.844	-0.469343	0.181347	-2.5881	0.00965074	0.167546
Pjv1_00026623	0.366211	1.98831	4.02818	0.493601	0.621588	0.999982		Pjv1_00023484	429.08	0.627426	0.224434	2.79558	0.0051806	0.0861042		Pjv1_00010953	1012.22	0.374406	0.144846	2.58486	0.00974199	0.168926
Pjv1_00026624	1859.1	0.0845005	0.154356	0.547439	0.584077	0.999982		Pjv1_00021337	867.039	0.433157	0.154947	2.79552	0.00518166	0.0861042		Pjv1_00027691	842.9	-0.370737	0.143592	-2.58187	0.00982655	0.169177
Pjv1_00026382	192.8	-0.192756	0.331293	-0.581829	0.560682	0.999982		Pjv1_00003977	401.291	-0.487859	0.174546	-2.79502	0.00518968	0.086171		Pjv1_00028050	2400.82	-0.280206	0.108477	-2.5831	0.00979171	0.169177
Pjv1_00026383	223.639	-0.405155	0.329006	-1.23145	0.218155	0.999982		Pjv1_00010460	455.821	-0.434717	0.155617	-2.79351	0.0052139	0.0863738		Pjv1_00008635	151.524	0.603325	0.233739	2.58119	0.00984596	0.169177
Pjv1_00026384	1185.67	0.0393994	0.122587	0.3214	0.747907	0.999982		Pjv1_00028139	31.7069	1.33212	0.476835	2.79368	0.00521124	0.0863738		Pjv1_00028977	3.15576	-5.06513	1.9609	-2.58306	0.00979284	0.169177
Pjv1_00026386	724.68	-0.0475735	0.164073	-0.289953	0.771852	0.999982		Pjv1_00005162	1187.8	-0.341648	0.12228	-2.79397	0.00520647	0.0863738		Pjv1_00011718	121.082	-0.728084	0.281975	-2.58208	0.0098206	0.169177
Pjv1_00026387	1899.7	-0.0531024	0.158041	-0.336004	0.736867	0.999982		Pjv1_00012190	307.601	-0.593057	0.212324	-2.79317	0.00521945	0.0863993		Pjv1_00012707	821.566	0.308369	0.119391	2.58285	0.00979883	0.169177
Pjv1_00026416	239.108	-0.324709	0.252889	-1.284	0.199143	0.999982		Pjv1_00021153	763.532	-0.47059	0.168615	-2.79091	0.00525596	0.0869369		Pjv1_00014209	103.39	-1.03444	0.400614	-2.58214	0.00981901	0.169177
Pjv1_00026417	3.24725	0.907589	1.68686	0.538036	0.590552	0.999982		Pjv1_00009965	383.275	-0.555787	0.199367	-2.78776	0.0053074	0.0877205		Pjv1_00009466	909.809	-0.397987	0.154164	-2.58158	0.00983487	0.169177
Pjv1_00026418	0.297252	1.72698	4.05184	0.426221	0.669947	0.999982		Pjv1_00007823	6.50649	3.80305	1.3645	2.78714	0.0053176	0.0878218		Pjv1_00017878	2069.45	0.353558	0.136955	2.58156	0.00983535	0.169177
Pjv1_00026419	298.883	-0.223198	0.189455	-1.1781	0.238756	0.999982		Pjv1_00007537	4566.84	-0.261269	0.0937504	-2.78686	0.00532213	0.0878294		Pjv1_00017057	297.032	0.564478	0.218577	2.58251	0.00980849	0.169177
Pjv1_00026420	178.206	0.0555262	0.224352	0.247496	0.804524	0.999982		Pjv1_00029312	462.432	0.418884	0.150329	2.78645	0.0053289	0.0878738		Pjv1_00006798	1362.97	0.376905	0.145925	2.58287	0.00979822	0.169177
Pjv1_00026421	267.149	0.00109101	0.168653	0.00646896	0.994839	0.999982		Pjv1_00017005	3762.37	0.339793	0.121974	2.78579	0.00533972	0.0878808		Pjv1_00008785	3259.54	0.302195	0.117077	2.58117	0.00984671	0.169177
Pjv1_00026422	25.6906	0.633213	0.563021	1.12467	0.260728	0.999982		Pjv1_00023427	5267.21	-0.353321	0.126824	-2.78592	0.00533753	0.0878808		Pjv1_00023597	4077.81	0.238478	0.0924424	2.57975	0.00988716	0.16966
Pjv1_00026423	945.03	-0.222119	0.165538	-1.3418	0.179661	0.999982		Pjv1_00027541	9628.97	0.33931	0.121805	2.78568	0.00534154	0.0878808		Pjv1_00008775	434.336	0.437914	0.169757	2.57966	0.0098899	0.16966
Pjv1_00026424	0.480358	2.40082	3.99835	0.600452	0.548205	0.999982		Pjv1_00020682	1230.25	0.32118	0.115319	2.78515	0.00535023	0.0879567		Pjv1_00005294	451.263	0.359337	0.139371	2.57828	0.00992925	0.170205
Pjv1_00026426	7599.5	-0.0347417	0.168011	-0.206782	0.83618	0.999982		Pjv1_00008949	1497.14	-0.299521	0.107565	-2.78455	0.00536012	0.0880522		Pjv1_00029728	6.40759	3.16654	1.22833	2.57792	0.00993959	0.170252
Pjv1_00026554	1181.57	-0.0465571	0.157516	-0.295571	0.767558	0.999982		Pjv1_00024043	113.288	0.705331	0.253435	2.78308	0.00538449	0.0883851		Pjv1_00022039	295.496	0.677388	0.262823	2.57736	0.00995593	0.170403
Pjv1_00026555	4768.24	0.0908923	0.141279	0.643355	0.519994	0.999982		Pjv1_00028555	1095.3	-0.309487	0.111233	-2.78233	0.00539703	0.0885236		Pjv1_00006443	86.8493	0.699521	0.271463	2.57686	0.0099703	0.170471
Pjv1_00026556	8384.42	-0.129076	0.114472	-1.12757	0.2595	0.999982		Pjv1_00003149	5973.33	-0.342189	0.123038	-2.78116	0.00541652	0.0887758		Pjv1_00026060	202.969	-0.540271	0.209676	-2.57669	0.00997511	0.170471
Pjv1_00026557	394.096	-0.0606099	0.183208	-0.330826	0.740776	0.999982		Pjv1_00028460	162.662	0.658694	0.236895	2.78053	0.00542698	0.0888797		Pjv1_00018901	776.482	0.330876	0.128516	2.57458	0.010036	0.171382
Pjv1_00026559	266.68	0.0667517	0.206533	0.323201	0.746543	0.999982		Pjv1_00021826	580.645	0.422905	0.152134	2.77982	0.00543895	0.0890082		Pjv1_00019767	11.6303	3.40571	1.32308	2.57408	0.0100508	0.171505
Pjv1_00026560	7672.4	-0.0694369	0.0991447	-0.700359	0.483703	0.999982		Pjv1_00001892	823.905	0.335862	0.120866	2.7788	0.00545607	0.0891529		Pjv1_00006445	238.659	0.502854	0.195521	2.57186	0.0101153	0.172473
Pjv1_00026561	1930.01	0.0247855	0.176986	0.140042	0.888627	0.999982		Pjv1_00029810	459.432	0.403244	0.14511	2.77887	0.00545475	0.0891529		Pjv1_00004615	23.7125	1.52256	0.592134	2.57131	0.0101315	0.17262
Pjv1_00026602	807.36	0.0723035	0.126695	0.570688	0.568211	0.999982		Pjv1_00015625	18095.4	-0.338846	0.122023	-2.77691	0.00548779	0.0896034		Pjv1_00012892	1663.94	-0.359087	0.139676	-2.57086	0.0101447	0.172623
Pjv1_00026603	4481.93	-0.0731832	0.101681	-0.719733	0.471689	0.999982		Pjv1_00008627	147.265	-0.868677	0.312858	-2.77659	0.00549331	0.0896257		Pjv1_00016664	2.85379	-4.92601	1.91616	-2.57078	0.0101471	0.172623
Pjv1_00027058	221.951	-0.234149	0.221138	-1.05884	0.289674	0.999982		Pjv1_00004951	625.772	-0.364373	0.131281	-2.77553	0.00551114	0.0898486		Pjv1_00012380	7261.1	0.292354	0.113845	2.56799	0.0102291	0.173851
Pjv1_00027060	743.528	-0.0478124	0.166378	-0.287373	0.773827	0.999982		Pjv1_00028325	2240.4	-0.309485	0.111584	-2.77356	0.00554466	0.0903268		Pjv1_00021047	1213.89	-0.305997	0.119167	-2.5678	0.0102347	0.173851
Pjv1_00027061	2013.57	0.0176414	0.113026	0.156084	0.875967	0.999982		Pjv1_00026079	130.694	-0.734795	0.265015	-2.77265	0.00556012	0.0905104		Pjv1_00009204	486.44	-0.389859	0.151843	-2.56751	0.0102432	0.173864
Pjv1_00027062	5369.99	0.101832	0.107868	0.944038	0.34515	0.999982		Pjv1_00007372	1231.58	0.291412	0.105145	2.77152	0.00557957	0.0907584		Pjv1_00002334	1583.22	-0.367757	0.14329	-2.56653	0.0102721	0.174177
Pjv1_00028100	0.314392	-1.77887	4.04365	-0.439917	0.659997	0.999982		Pjv1_00016809	2345.12	-0.294739	0.106375	-2.77075	0.00559281	0.0909053		Pjv1_00029205	21.8938	1.9065	0.742966	2.56607	0.0102859	0.174177
Pjv1_00028102	0.314392	-1.77887	4.04365	-0.439917	0.659997	0.999982		Pjv1_00006983	249.473	0.508391	0.183579	2.76933	0.00561718	0.0911823		Pjv1_00012276	4897.04	0.437229	0.170436	2.56536	0.0103068	0.174177
Pjv1_00028104	16.484	0.530433	0.773886	0.685415	0.493082	0.999982		Pjv1_00014352	1762.25	0.269402	0.0972829	2.76926	0.00561831	0.0911823		Pjv1_00013541	3283.69	0.293741	0.114513	2.56513	0.0103136	0.174177
Pjv1_00006866	380.197	0.261494	0.157483	1.66045	0.096823	0.999982		Pjv1_00000887	1202.86	-0.293133	0.105873	-2.76873	0.00562753	0.0911947		Pjv1_00015629	561.266	-0.341161	0.132943	-2.56621	0.0102816	0.174177
Pjv1_00006867	1103.65	0.103087	0.144113	0.715316	0.474414	0.999982		Pjv1_00002842	219.774	0.674771	0.24371	2.76874	0.00562731	0.0911947		Pjv1_00030089	578.722	0.784455	0.305824	2.56506	0.0103159	0.174177
Pjv1_00006868	3410.97	0.0741263	0.128717	0.575885	0.564693	0.999982		Pjv1_00010314	1648.77	-0.485354	0.175358	-2.76779	0.00564381	0.0913899		Pjv1_00017065	207.118	0.548101	0.21367	2.56517	0.0103124	0.174177
Pjv1_00006869	2518.33	-0.0456027	0.12392	-0.368003	0.712871	0.999982		Pjv1_00015264	1017.05	0.379111	0.137036	2.76651	0.00566599	0.0916801		Pjv1_00007064	233.881	0.527666	0.205813	2.56382	0.0103528	0.17467
Pjv1_00006870	11471	-0.0160593	0.1881	-0.0853765	0.931962	0.999982		Pjv1_00028652	297.518	-0.638109	0.230845	-2.76423	0.00570569	0.091922		Pjv1_00027978	1894.1	-0.294348	0.114838	-2.56315	0.0103728	0.174744
Pjv1_00006871	14.7628	-0.513021	0.651235	-0.787766	0.430833	0.999982		Pjv1_00008939	31.5584	1.44031	0.521074	2.76413	0.00570752	0.091922		Pjv1_00018242	2.77991	4.95307	1.93235	2.56323	0.0103703	0.174744
Pjv1_00006872	2038.92	-0.0694891	0.179369	-0.387408	0.698454	0.999982		Pjv1_00000951	492.956	0.403614	0.14605	2.76353	0.005718	0.091922		Pjv1_00006859	1804.45	-0.457278	0.178425	-2.56287	0.0103812	0.174756
Pjv1_00006875	23607.6	0.168448	0.0950493	1.77222	0.0763581	0.999982		Pjv1_00016481	2572.13	0.296461	0.107258	2.764	0.00570981	0.091922		Pjv1_00004951	732.511	-0.450363	0.175782	-2.56205	0.0104056	0.175036
Pjv1_00006876	14.9558	-0.807053	0.724741	-1.11357	0.265462	0.999982		Pjv1_00003087	1005.64	0.314593	0.113827	2.76378	0.0057136	0.091922		Pjv1_00000521	168.327	-0.584383	0.228151	-2.56139	0.0104255	0.175238
Pjv1_00006877	2084.11	-0.0781307	0.129632	-0.602711	0.546701	0.999982		Pjv1_00029470	11068.1	0.377425	0.136503	2.76496	0.00569302	0.091922		Pjv1_00027544	2.93661	5.02543	1.96279	2.56035	0.0104567	0.175632
Pjv1_00006878	614.583	0.265207	0.196412	1.35026	0.176933	0.999982		Pjv1_00015265	29.9466	-1.34457	0.486552	-2.76346	0.00571929	0.091922		Pjv1_00001936	630.833	0.425001	0.166017	2.55998	0.0104677	0.175686
Pjv1_00006879	669.454	-0.14229	0.155613	-0.914379	0.360518	0.999982		Pjv1_00004772	819.601	-0.501595	0.181457	-2.76426	0.0057052	0.091922		Pjv1_00005017	585.384	-0.434045	0.169603	-2.55918	0.010492	0.175962
Pjv1_00006880	956.511	-0.0968022	0.199471	-0.485294	0.627468	0.999982		Pjv1_00024801	339.722	0.657191	0.237657	2.76529	0.0056872	0.091922		Pjv1_00020545	58.6428	-0.909685	0.355638	-2.55789	0.0105308	0.176481
Pjv1_00006882	2569.78	0.0890512	0.222403	0.400404	0.688859	0.999982		Pjv1_00025264	110.395	-0.933239	0.337751	-2.7631	0.00572551	0.0919534		Pjv1_00026345	855.648	0.403087	0.157614	2.55744	0.0105447	0.176582
Pjv1_00006883	5198.41	-0.00484949	0.10365	-0.0467873	0.962683	0.999982		Pjv1_00014078	4134.63	-0.374183	0.135536	-2.76076	0.00576671	0.0925463		Pjv1_00013936	103.936	-0.97017	0.379536	-2.5562	0.0105823	0.176905
Pjv1_00006884	1158.3	0.0588201	0.124576	0.472164	0.63681	0.999982		Pjv1_00005913	17826.6	-0.238613	0.0864396	-2.76046	0.00577194	0.0925614		Pjv1_00017938	2235.32	0.381907	0.149403	2.55622	0.0105818	0.176905
Pjv1_00006885	49.2417	-0.616153	0.451861	-1.36359	0.172697	0.999982		Pjv1_00015342	510.556	0.410681	0.14884	2.75921	0.00579411	0.0928478		Pjv1_00022707	206.247	0.635877	0.248776	2.55603	0.0105875	0.176905
Pjv1_00006886	366.46	-0.505695	0.311908	-1.62129	0.104954	0.999982		Pjv1_00027026	5116.2	-0.26494	0.0960478	-2.75842	0.00580819	0.0929354		Pjv1_00028942	23852.8	-0.383324	0.149999	-2.55552	0.0106029	0.17703
Pjv1_00006887	179.336	-0.066966	0.22811	-0.293569	0.769087	0.999982		Pjv1_00002225	151.191	-0.611537	0.221685	-2.75859	0.00580515	0.0929354		Pjv1_00009656	84.0436	0.829353	0.324652	2.55459	0.0106312	0.177239
Pjv1_00006888	380.089	0.0658583	0.180641	0.36458	0.715425	0.999982		Pjv1_00011377	364.279	-0.537306	0.195009	-2.75528	0.00586419	0.0937618		Pjv1_00004625	121.769	-0.74019	0.289746	-2.55462	0.0106304	0.177239
Pjv1_00006889	18.1628	0.50413	0.614344	0.820598	0.411875	0.999982		Pjv1_00008619	300.409	-0.687775	0.249726	-2.75412	0.00588506	0.0939562		Pjv1_00018118	244.172	-0.555568	0.217529	-2.554	0.0106494	0.177411
Pjv1_00006890	4785.33	-0.0269372	0.12348	-0.21815	0.827312	0.999982		Pjv1_00002212	145.408	0.861333	0.31272	2.75432	0.00588136	0.0939562		Pjv1_00021060	4797.99	-0.3244	0.127079	-2.55273	0.0106881	0.177925
Pjv1_00006891	1912.84	0.00918627	0.235352	0.039032	0.968865	0.999982		Pjv1_00029875	89.1651	0.890334	0.323436	2.75273	0.00591002	0.094285		Pjv1_00011428	3980.84	-0.293139	0.114872	-2.55188	0.0107143	0.178219
Pjv1_00006892	180.431	0.0670289	0.205199	0.326653	0.74393	0.999982		Pjv1_00008307	599.385	0.365545	0.132852	2.75152	0.005932	0.0944957		Pjv1_00019676	2481.98	0.379079	0.148563	2.55164	0.0107217	0.178219
Pjv1_00006893	10.0499	0.468867	0.905597	0.517743	0.604638	0.999982		Pjv1_00001518	2173.47	-0.307285	0.111676	-2.75158	0.00593085	0.0944957		Pjv1_00024865	665.273	-0.417336	0.163602	-2.55093	0.0107437	0.178454
Pjv1_00006894	1578.33	0.0219671	0.121063	0.181452	0.856013	0.999982		Pjv1_00004290	362.914	0.49848	0.181251	2.75022	0.00595548	0.0947998		Pjv1_00009419	39.7617	1.84562	0.723672	2.55035	0.0107615	0.178618
Pjv1_00006895	1427.1	-0.0361297	0.146187	-0.247148	0.804794	0.999982		Pjv1_00005243	5431.78	-0.265646	0.0966179	-2.74945	0.00596952	0.0949533		Pjv1_00024578	10.5593	2.62242	1.02902	2.54846	0.0108201	0.179457
Pjv1_00006896	1135.54	-0.0533803	0.157298	-0.339357	0.734341	0.999982		Pjv1_00010836	2089.75	-0.333347	0.121513	-2.7433	0.00608242	0.0966777		Pjv1_00000052	181.37	0.858395	0.337212	2.54556	0.0109101	0.180817
Pjv1_00006897	893.834	0.0501935	0.122665	0.409191	0.682399	0.999982		Pjv1_00001504	1374.93	-0.284582	0.103754	-2.74285	0.00609088	0.0967409		Pjv1_00012260	248.897	-0.495458	0.194686	-2.54491	0.0109306	0.18098
Pjv1_00006898	4716.49	0.00136202	0.126842	0.0107379	0.991433	0.999982		Pjv1_00005187	307.146	0.530161	0.193366	2.74175	0.00611125	0.0969931		Pjv1_00001897	22829.7	-0.287568	0.113005	-2.54474	0.010936	0.18098
Pjv1_00006899	2906.12	-0.000847482	0.112995	-0.00750017	0.994016	0.999982		Pjv1_00009036	145.67	0.812501	0.296645	2.73897	0.00616321	0.0977457		Pjv1_00009602	1139	0.296138	0.116471	2.54259	0.0110033	0.18196
Pjv1_00006900	776.797	0.0469338	0.150028	0.312833	0.754408	0.999982		Pjv1_00013443	269.101	0.826557	0.301822	2.73856	0.00617093	0.0977964		Pjv1_00027494	1979.04	0.291331	0.114608	2.54197	0.011023	0.182034
Pjv1_00006901	26.8438	-0.265706	0.579125	-0.458806	0.646373	0.999982		Pjv1_00014891	1471.11	-0.296401	0.108252	-2.73807	0.00618005	0.0977972		Pjv1_00026903	2107.2	-0.263227	0.103554	-2.54194	0.011024	0.182034
Pjv1_00006902	0.347903	0.0153676	4.08047	0.00376613	0.996995	0.999982		Pjv1_00020812	2075.67	-0.345871	0.126313	-2.7382	0.00617769	0.0977972		Pjv1_00019636	3989.42	-0.229701	0.0903839	-2.5414	0.0110411	0.182182
Pjv1_00006903	1168	0.00662013	0.142374	0.0464982	0.962913	0.999982		Pjv1_00008292	13624.2	-0.229822	0.0839524	-2.73753	0.00619029	0.0978873		Pjv1_00000487	410.148	-0.392472	0.154532	-2.53974	0.0110935	0.182913
Pjv1_00006904	398.957	0.117108	0.206779	0.566343	0.571161	0.999982		Pjv1_00024067	5006.41	0.309794	0.113215	2.73634	0.00621275	0.0981706		Pjv1_00015177	2112.39	-0.313194	0.123363	-2.5388	0.0111235	0.183273
Pjv1_00006906	103.501	0.236077	0.321287	0.734785	0.462471	0.999982		Pjv1_00009655	16.6662	1.84412	0.674065	2.73582	0.00622241	0.0982513		Pjv1_00028629	4235.81	-0.34901	0.137491	-2.53843	0.0111351	0.183329
Pjv1_00006907	6072.02	0.179274	0.146231	1.22597	0.220211	0.999982		Pjv1_00005049	1061.11	0.473747	0.173235	2.7347	0.00624367	0.0985147		Pjv1_00021283	81.7182	0.778804	0.30696	2.53715	0.0111759	0.183867
Pjv1_00006908	402.197	-0.0257408	0.182557	-0.141002	0.887868	0.999982		Pjv1_00008461	126.151	-0.845335	0.309148	-2.7344	0.00624931	0.0985318		Pjv1_00007546	3.13527	5.12883	2.02256	2.53581	0.0112189	0.184439
Pjv1_00006909	55.2885	-0.44142	0.368988	-1.1963	0.23158	0.999982		Pjv1_00025792	1773.66	0.403329	0.147535	2.73379	0.006261	0.0985719		Pjv1_00000151	5135.97	-0.283757	0.111922	-2.53531	0.0112347	0.184565
Pjv1_00006910	556.639	-0.0667234	0.233634	-0.285589	0.775193	0.999982		Pjv1_00023113	128.238	0.684502	0.250384	2.73381	0.0062607	0.0985719		Pjv1_00011333	17262.2	0.262831	0.10375	2.53331	0.011299	0.184824
Pjv1_00006911	641.631	0.000690856	0.153221	0.00450889	0.996402	0.999982		Pjv1_00012706	633.347	0.41665	0.152496	2.73221	0.00629119	0.098975		Pjv1_00011832	780.716	0.361865	0.142847	2.53323	0.0113015	0.184824
Pjv1_00006912	53.3522	-0.264091	0.32947	-0.801561	0.422807	0.999982		Pjv1_00022863	7712.92	-0.250779	0.0918198	-2.73121	0.00631027	0.0992027		Pjv1_00001923	1423.8	0.274221	0.108258	2.53303	0.011308	0.184824
Pjv1_00006913	45.9006	-0.0311366	0.421182	-0.0739267	0.941069	0.999982		Pjv1_00007944	2712.54	-0.297089	0.108788	-2.7309	0.00631618	0.0992234		Pjv1_00014702	421.393	-0.415814	0.164077	-2.53426	0.0112685	0.184824
Pjv1_00006914	14214.4	0.231672	0.190771	1.2144	0.224596	0.999982		Pjv1_00028171	1709.47	0.33095	0.121223	2.7301	0.00633153	0.0993921		Pjv1_00018489	31.0425	-1.65776	0.654397	-2.53327	0.0113004	0.184824
Pjv1_00006915	4.77242	2.6452	1.46442	1.80632	0.0708685	0.999982		Pjv1_00005549	1911.89	-0.271298	0.0993882	-2.72968	0.00633956	0.0994457		Pjv1_00000593	3436.8	0.293039	0.11566	2.53362	0.0112891	0.184824
Pjv1_00006916	5.2845	2.09569	1.5601	1.34331	0.179172	0.999982		Pjv1_00000584	898.962	-0.40513	0.148495	-2.72824	0.00636729	0.0998082		Pjv1_00023963	1404.15	0.25846	0.102033	2.53309	0.0113062	0.184824
Pjv1_00006917	53.9145	0.36549	0.462742	0.789834	0.429625	0.999982		Pjv1_00018247	1303.26	-0.428081	0.15695	-2.72751	0.00638152	0.0999586		Pjv1_00005783	201.372	-0.887725	0.350792	-2.53063	0.0113857	0.185933
Pjv1_00006919	1896.97	-0.0228706	0.160314	-0.142662	0.886557	0.999982		Pjv1_00016746	451.276	-0.423263	0.155259	-2.72617	0.00640733	0.10029		Pjv1_00005559	1210.89	-0.327012	0.129232	-2.53043	0.0113924	0.185933
Pjv1_00006920	352.312	-0.115502	0.185861	-0.621442	0.534309	0.999982		Pjv1_00004233	61.9792	0.998286	0.366299	2.72533	0.00642367	0.100473		Pjv1_00007328	2657.91	-0.615385	0.243228	-2.53007	0.011404	0.185986
Pjv1_00006922	16.5928	-0.181159	0.696956	-0.259929	0.794919	0.999982		Pjv1_00015531	3398.9	-0.245837	0.0902315	-2.72451	0.00643964	0.10065		Pjv1_00013323	87.8188	-0.673915	0.266398	-2.52973	0.0114149	0.185999
Pjv1_00006923	618.541	-0.0691451	0.14662	-0.471593	0.637218	0.999982		Pjv1_00025350	619.695	0.379936	0.139501	2.72354	0.00645859	0.100873		Pjv1_00006241	430.783	0.5028	0.198772	2.52954	0.0114213	0.185999
Pjv1_00006925	270.874	-0.0236886	0.169794	-0.139513	0.889045	0.999982		Pjv1_00027679	2016.51	0.286929	0.105362	2.72327	0.00646394	0.100883		Pjv1_00029484	1453.48	-0.331126	0.130924	-2.52915	0.011434	0.186072
Pjv1_00006926	174.395	0.234499	0.207728	1.12888	0.25895	0.999982		Pjv1_00015762	457.296	-0.457673	0.168139	-2.722	0.00648887	0.101199		Pjv1_00023640	426.636	-0.385239	0.152356	-2.52854	0.0114537	0.186257
Pjv1_00006927	252.238	0.311009	0.20262	1.53494	0.124799	0.999982		Pjv1_00014015	466.706	0.469956	0.172716	2.72098	0.00650879	0.101436		Pjv1_00025192	675.929	0.373252	0.147758	2.52611	0.0115334	0.187418
Pjv1_00006928	87.9333	-0.297299	0.278168	-1.06877	0.285172	0.999982		Pjv1_00022209	736.948	0.355139	0.130583	2.71964	0.00653532	0.101776		Pjv1_00001915	31.1563	1.99174	0.788741	2.52522	0.0115626	0.187621
Pjv1_00006930	0.996522	-0.936556	3.25016	-0.288157	0.773227	0.999982		Pjv1_00018523	1525.26	-0.295634	0.10876	-2.71823	0.00656324	0.10204		Pjv1_00019451	1871.41	0.413562	0.163758	2.52544	0.0115553	0.187621
Pjv1_00006931	140.983	0.244375	0.237536	1.02879	0.303576	0.999982		Pjv1_00021528	1643.77	-0.28197	0.103731	-2.71829	0.00656209	0.10204		Pjv1_00025991	11450.7	-0.302036	0.119625	-2.52485	0.0115748	0.187683
Pjv1_00006932	705.183	-0.162508	0.147451	-1.10212	0.27041	0.999982		Pjv1_00019336	742.88	0.567794	0.208896	2.71807	0.00656645	0.10204		Pjv1_00010005	546.009	2.43431	0.964511	2.52388	0.0116068	0.188067
Pjv1_00006933	268.903	0.140315	0.191828	0.731463	0.464496	0.999982		Pjv1_00021316	1115.16	0.304107	0.11199	2.7155	0.00661767	0.102762		Pjv1_00006098	174.765	0.97996	0.388658	2.52139	0.0116892	0.18893
Pjv1_00006934	620.322	-0.209186	0.14444	-1.44826	0.147545	0.999982		Pjv1_00020540	1968.51	-0.313163	0.115402	-2.71366	0.00665436	0.103257		Pjv1_00011498	116.096	0.701874	0.278386	2.52122	0.0116947	0.18893
Pjv1_00006935	480.031	-0.00221657	0.14614	-0.0151674	0.987899	0.999982		Pjv1_00015174	605.718	1.10355	0.406964	2.71167	0.0066946	0.103807		Pjv1_00020354	3215.35	-0.33507	0.132865	-2.52188	0.0116729	0.18893
Pjv1_00006936	0.366211	1.98831	4.02818	0.493601	0.621588	0.999982		Pjv1_00000792	4254.07	0.254493	0.0939316	2.70934	0.00674171	0.104463		Pjv1_00005568	7.40676	-2.59716	1.03021	-2.521	0.0117021	0.18893
Pjv1_00006937	169.955	0.226957	0.251653	0.901862	0.36713	0.999982		Pjv1_00000174	234.855	0.597203	0.220549	2.7078	0.00677312	0.104874		Pjv1_00009535	1279.7	-0.483755	0.19185	-2.52152	0.0116847	0.18893
Pjv1_00006938	1606.66	0.0499699	0.138479	0.36085	0.718212	0.999982		Pjv1_00028058	415.506	1.89659	0.700904	2.70592	0.00681155	0.105318		Pjv1_00025497	514.646	-0.593016	0.235284	-2.52043	0.0117212	0.189104
Pjv1_00006939	1375.91	0.146806	0.130323	1.12648	0.259961	0.999982		Pjv1_00002398	1091.91	-0.289041	0.106814	-2.70602	0.00680959	0.105318		Pjv1_00020656	3014.77	0.228353	0.0906661	2.51861	0.0117818	0.189945
Pjv1_00006940	794.478	-0.125577	0.126275	-0.994477	0.319991	0.999982		Pjv1_00009583	1251.18	-0.337088	0.124615	-2.70504	0.00682958	0.105521		Pjv1_00028332	699.364	0.346107	0.137487	2.51738	0.011823	0.190336
Pjv1_00006941	5506.96	0.0115422	0.155463	0.0742441	0.940816	0.999982		Pjv1_00023727	1005.76	0.348733	0.128932	2.70478	0.00683499	0.105529		Pjv1_00028052	1749.79	-0.31239	0.124087	-2.51751	0.0118187	0.190336
Pjv1_00027104	0.163303	-0.946413	4.08047	-0.231937	0.816587	0.999982		Pjv1_00011526	442.805	0.459033	0.169756	2.70408	0.00684938	0.105676		Pjv1_00011288	4984.52	0.256963	0.102118	2.51635	0.0118578	0.190554
Pjv1_00027106	4111.46	0.192824	0.114496	1.68412	0.0921591	0.999982		Pjv1_00014064	633.202	-0.400209	0.148045	-2.70329	0.00686572	0.105852		Pjv1_00014017	2176.1	0.380543	0.151232	2.51629	0.0118598	0.190554
Pjv1_00027682	7295.92	-0.0892192	0.228993	-0.389615	0.696821	0.999982		Pjv1_00021082	1031.72	-0.313095	0.115866	-2.70222	0.00688776	0.106116		Pjv1_00026182	270.086	0.492096	0.195569	2.51622	0.011862	0.190554
Pjv1_00027683	42.221	0.0873673	0.551466	0.158427	0.87412	0.999982		Pjv1_00027848	62.4804	1.13921	0.421659	2.70174	0.0068978	0.106195		Pjv1_00009578	116.534	0.606797	0.24118	2.51595	0.0118713	0.190568
Pjv1_00027685	0.473501	0.765207	4.05184	0.188854	0.850207	0.999982		Pjv1_00017857	152.38	0.611658	0.226526	2.70017	0.00693035	0.10662		Pjv1_00025086	114.152	-0.604644	0.240354	-2.51564	0.0118816	0.190597
Pjv1_00027247	596.494	-0.298381	0.135053	-2.20936	0.0271498	0.999982		Pjv1_00012469	449.937	-0.417495	0.154719	-2.69841	0.0069671	0.107109		Pjv1_00029678	157.695	0.540836	0.215018	2.51531	0.0118928	0.190641
Pjv1_00027248	10.6986	1.86207	0.764608	2.43533	0.0148781	0.999982		Pjv1_00017599	212.838	-0.721951	0.267656	-2.69731	0.00699017	0.107387		Pjv1_00021247	12.3039	-2.39295	0.951589	-2.51469	0.0119138	0.190841
Pjv1_00027249	867.807	-0.347963	0.255958	-1.35945	0.174004	0.999982		Pjv1_00017107	463.379	-0.390117	0.144708	-2.69589	0.00701999	0.107741		Pjv1_00009583	1671.4	-0.381829	0.151887	-2.51389	0.0119407	0.191001
Pjv1_00027250	23.9319	-0.61356	0.513001	-1.19602	0.231688	0.999982		Pjv1_00004393	919.144	0.392179	0.145481	2.69574	0.00702323	0.107741		Pjv1_00026921	810.188	-0.305483	0.121514	-2.51398	0.0119378	0.191001
Pjv1_00027252	11.9477	0.277444	0.905689	0.306335	0.759349	0.999982		Pjv1_00028973	1226.69	-0.317734	0.11789	-2.69516	0.00703546	0.107852		Pjv1_00022953	582.872	0.393167	0.156419	2.51355	0.0119522	0.191049
Pjv1_00027253	72.6011	0.166332	0.388339	0.428316	0.668421	0.999982		Pjv1_00014383	106.011	0.763699	0.28346	2.6942	0.00705578	0.108087		Pjv1_00010982	12300.2	-0.32514	0.129404	-2.5126	0.0119847	0.191431
Pjv1_00027255	371.857	-0.0280668	0.287865	-0.0974999	0.922329	0.999982		Pjv1_00011749	441.4	-0.44433	0.165117	-2.69099	0.00712395	0.109054		Pjv1_00024847	58.4901	0.794982	0.316481	2.51195	0.0120068	0.191648
Pjv1_00028525	5593.05	0.170228	0.135273	1.2584	0.208246	0.999982		Pjv1_00027998	303.765	0.461222	0.171442	2.69026	0.00713969	0.109217		Pjv1_00026332	4.00192	-5.40889	2.15616	-2.50857	0.012122	0.193076
Pjv1_00028526	2.99243	-3.98284	2.08341	-1.91169	0.0559155	0.999982		Pjv1_00000319	1597.22	0.392017	0.145753	2.6896	0.00715367	0.10932		Pjv1_00006038	462.645	0.414337	0.165139	2.50901	0.012107	0.193076
Pjv1_00028527	47.563	-0.172237	0.375993	-0.458086	0.646891	0.999982		Pjv1_00008409	7902.11	-0.292198	0.108645	-2.68947	0.00715657	0.10932		Pjv1_00020563	4447.05	-0.295343	0.117732	-2.50861	0.0121206	0.193076
Pjv1_00028528	0.148626	0.97714	4.08047	0.239467	0.810743	0.999982		Pjv1_00006259	4572.02	-0.240508	0.0894365	-2.68915	0.00716352	0.109349		Pjv1_00015164	5364.01	-0.283758	0.113214	-2.50639	0.012197	0.194133
Pjv1_00028529	2.86613	0.974262	1.52819	0.637525	0.523783	0.999982		Pjv1_00015744	1270.22	0.405821	0.150944	2.68854	0.00717646	0.109469		Pjv1_00026556	7072.92	-0.212803	0.0849416	-2.50528	0.0122354	0.194607
Pjv1_00026906	1039.23	0.0322319	0.127623	0.252555	0.800612	0.999982		Pjv1_00017704	3410.85	-0.34538	0.128522	-2.68731	0.00720291	0.109795		Pjv1_00002979	1185.22	-0.282357	0.11291	-2.50072	0.012394	0.19699
Pjv1_00026907	11.1338	0.108858	0.797523	0.136496	0.89143	0.999982		Pjv1_00011784	716.51	-0.441971	0.164693	-2.6836	0.00728345	0.110944		Pjv1_00011589	50.2536	1.54341	0.617405	2.49984	0.0124249	0.197341
Pjv1_00026908	0.148626	0.97714	4.08047	0.239467	0.810743	0.999982		Pjv1_00005468	1021.41	-0.32676	0.121871	-2.6812	0.00733589	0.111664		Pjv1_00020453	119.752	-1.13613	0.454625	-2.49904	0.0124532	0.197651
Pjv1_00026909	872.787	0.0259884	0.124737	0.208346	0.834959	0.999982		Pjv1_00025308	24.9408	1.75716	0.655426	2.68094	0.00734159	0.111672		Pjv1_00004446	4292.64	0.26272	0.105181	2.49779	0.0124969	0.198206
Pjv1_00026910	231.45	-0.17628	0.419071	-0.420644	0.674015	0.999982		Pjv1_00011053	59.8148	-0.94045	0.350903	-2.68008	0.00736037	0.111742		Pjv1_00009407	2629.47	0.322186	0.129048	2.49664	0.0125377	0.198712
Pjv1_00026911	6502.81	0.0287626	0.13991	0.20558	0.837119	0.999982		Pjv1_00017176	2036.82	-0.334503	0.124821	-2.67986	0.00736521	0.111742		Pjv1_00015489	5579.23	-0.287357	0.115141	-2.4957	0.012571	0.1991
Pjv1_00028021	2443.98	-0.0477072	0.201568	-0.23668	0.812905	0.999982		Pjv1_00029784	1926.74	-0.315619	0.117778	-2.67978	0.00736695	0.111742		Pjv1_00023410	86.8388	0.689508	0.276317	2.49535	0.0125834	0.199156
Pjv1_00028022	1251.85	0.0549016	0.121333	0.452488	0.650918	0.999982		Pjv1_00023426	151.21	-0.706662	0.263662	-2.68018	0.00735828	0.111742		Pjv1_00005610	703.613	-0.501046	0.200817	-2.49504	0.0125942	0.199188
Pjv1_00028198	1111.83	-0.0749033	0.139473	-0.537045	0.591237	0.999982		Pjv1_00022955	1602.14	0.278991	0.104125	2.67939	0.00737573	0.111797		Pjv1_00023005	889.158	-0.394661	0.158219	-2.49439	0.0126173	0.199412
Pjv1_00028199	332.107	-0.234709	0.195749	-1.19903	0.230517	0.999982		Pjv1_00014533	1581.24	0.337539	0.126062	2.67757	0.00741588	0.112327		Pjv1_00002182	2934.04	-0.388261	0.155689	-2.49384	0.0126371	0.199585
Pjv1_00028424	0.669915	0.0637303	3.68698	0.0172852	0.986209	0.999982		Pjv1_00029763	1316.93	-0.416854	0.155772	-2.67605	0.00744948	0.112719		Pjv1_00025521	796.752	-0.45364	0.181924	-2.49356	0.0126469	0.199599
Pjv1_00028425	0.695806	-0.029582	3.64534	-0.00811501	0.993525	0.999982		Pjv1_00004497	99.823	0.724868	0.270885	2.67593	0.00745225	0.112719		Pjv1_00001324	10730.9	-0.304542	0.122201	-2.49215	0.0126973	0.200222
Pjv1_00028426	1705.39	-0.077036	0.171882	-0.448192	0.654015	0.999982		Pjv1_00028955	868.843	-0.483374	0.18069	-2.67515	0.00746949	0.112769		Pjv1_00002298	610.28	0.513389	0.206019	2.49196	0.0127042	0.200222
Pjv1_00028427	0.48991	-2.41072	3.99565	-0.603336	0.546285	0.999982		Pjv1_00009554	1674.37	0.262515	0.0981354	2.67503	0.00747225	0.112769		Pjv1_00011603	713.661	0.445523	0.178817	2.49151	0.0127201	0.200293
Pjv1_00024515	165.665	-0.095451	0.220054	-0.433761	0.664462	0.999982		Pjv1_00016576	540.322	-0.359104	0.134252	-2.67484	0.00747643	0.112769		Pjv1_00025495	1146.29	-0.33433	0.134197	-2.49133	0.0127265	0.200293
Pjv1_00024516	2.89346	-0.676487	1.80072	-0.375676	0.707158	0.999982		Pjv1_00019813	795.153	0.319998	0.119601	2.67554	0.00746085	0.112769		Pjv1_00009496	156.762	0.689842	0.27699	2.4905	0.0127565	0.200624
Pjv1_00024517	1.31321	1.47921	2.5373	0.582985	0.559903	0.999982		Pjv1_00002299	260.327	-0.569971	0.213312	-2.672	0.00754007	0.113649		Pjv1_00022850	9.04374	3.65739	1.46891	2.48986	0.0127793	0.200843
Pjv1_00024518	0.314392	-1.77887	4.04365	-0.439917	0.659997	0.999982		Pjv1_00001354	407.405	0.44889	0.168034	2.67142	0.00755306	0.113739		Pjv1_00027364	298.701	-0.594094	0.238649	-2.4894	0.0127957	0.20086
Pjv1_00024519	0.343309	1.90686	4.03512	0.472566	0.636523	0.999982		Pjv1_00003190	2895.04	0.272782	0.102117	2.67127	0.0075566	0.113739		Pjv1_00007090	32.7335	-1.46905	0.590137	-2.48934	0.0127982	0.20086
Pjv1_00024521	234.275	-0.0099121	0.268256	-0.0369502	0.970525	0.999982		Pjv1_00011225	6347.19	-0.255576	0.0957077	-2.67038	0.00757651	0.113871		Pjv1_00005302	138.997	-0.687774	0.276484	-2.48758	0.0128617	0.201435
Pjv1_00006942	1123.06	0.0775453	0.135303	0.573122	0.566562	0.999982		Pjv1_00015761	449.564	0.420835	0.157606	2.67017	0.00758122	0.113871		Pjv1_00016427	939.057	-0.348895	0.140252	-2.48763	0.0128597	0.201435
Pjv1_00006943	392.96	0.266212	0.154094	1.72759	0.0840611	0.999982		Pjv1_00005077	5086.53	-0.246166	0.0921788	-2.67052	0.00757331	0.113871		Pjv1_00006209	1780.28	-0.25634	0.103035	-2.48791	0.0128498	0.201435
Pjv1_00006944	690.668	0.0702749	0.195774	0.358959	0.719626	0.999982		Pjv1_00021884	6113.24	0.255923	0.0958719	2.66943	0.00759799	0.114044		Pjv1_00007512	632.387	0.38906	0.156484	2.48627	0.0129091	0.201756
Pjv1_00006945	9669.91	0.105209	0.215922	0.487255	0.626077	0.999982		Pjv1_00013297	2239.84	0.286	0.107149	2.66918	0.00760368	0.11405		Pjv1_00011762	3390.27	-0.384317	0.154558	-2.48655	0.0128987	0.201756
Pjv1_00006946	1917.22	-0.00930421	0.113131	-0.082243	0.934453	0.999982		Pjv1_00025688	909.544	0.317916	0.119128	2.6687	0.00761463	0.114135		Pjv1_00002589	2609.57	0.23874	0.0960193	2.48637	0.0129052	0.201756
Pjv1_00006947	1081.23	-0.104849	0.16695	-0.628027	0.529986	0.999982		Pjv1_00006884	888.836	0.334666	0.125441	2.66791	0.00763251	0.114244		Pjv1_00008278	1344.74	0.271712	0.109334	2.48515	0.0129498	0.202251
Pjv1_00006948	918.236	0.00279227	0.150688	0.0185302	0.985216	0.999982		Pjv1_00021831	4823.7	0.334288	0.125296	2.66798	0.00763081	0.114244		Pjv1_00022291	627.629	0.367497	0.147908	2.48463	0.0129686	0.202403
Pjv1_00006949	1572.86	-0.0933392	0.261437	-0.357024	0.721074	0.999982		Pjv1_00027037	580.281	-0.37255	0.139694	-2.6669	0.00765548	0.114508		Pjv1_00024441	2589.12	0.300867	0.121104	2.48436	0.0129785	0.202418
Pjv1_00006950	5206.31	-0.04685	0.158354	-0.295857	0.767339	0.999982		Pjv1_00007887	1431.6	-0.422107	0.158306	-2.6664	0.00766673	0.114597		Pjv1_00025633	957.871	-0.354791	0.14285	-2.48366	0.0130041	0.202676
Pjv1_00006951	8578.06	0.00516902	0.143666	0.0359795	0.971299	0.999982		Pjv1_00012750	591.604	-0.342467	0.128487	-2.66538	0.00769024	0.114869		Pjv1_00026202	2.6921	4.90895	1.97713	2.48286	0.0130331	0.202755
Pjv1_00006952	1332.69	0.105746	0.117557	0.899528	0.368372	0.999982		Pjv1_00000106	1923.96	-0.271686	0.101959	-2.66465	0.00770685	0.115037		Pjv1_00026900	1497.17	-0.290115	0.116843	-2.48296	0.0130297	0.202755
Pjv1_00006953	1285.62	-0.327736	0.202263	-1.62034	0.105158	0.999982		Pjv1_00018761	104.153	-0.730849	0.274387	-2.66357	0.00773157	0.115327		Pjv1_00003075	3206.79	-0.345569	0.139186	-2.48278	0.0130362	0.202755
Pjv1_00006954	1989.39	0.127544	0.155005	0.822836	0.410601	0.999982		Pjv1_00014462	911.357	0.353523	0.132739	2.6633	0.00773795	0.115342		Pjv1_00027952	387.431	-0.447633	0.180316	-2.48249	0.0130467	0.202779
Pjv1_00006955	0.891757	3.29745	3.89499	0.846587	0.397225	0.999982		Pjv1_00012801	1396.76	0.452866	0.170149	2.66159	0.00777724	0.115608		Pjv1_00024409	176.446	0.517447	0.208623	2.4803	0.0131271	0.203887
Pjv1_00006956	385.769	-0.0929944	0.187885	-0.494955	0.620632	0.999982		Pjv1_00013276	959.191	-0.423504	0.159105	-2.66179	0.00777264	0.115608		Pjv1_00007970	19.0494	2.49657	1.00667	2.48002	0.0131377	0.20391
Pjv1_00006958	519.903	0.0205249	0.172138	0.119235	0.905089	0.999982		Pjv1_00017489	7497.62	-0.305916	0.114918	-2.66203	0.00776713	0.115608		Pjv1_00009453	575.065	-0.623505	0.251451	-2.47963	0.0131521	0.203938
Pjv1_00006959	34.0971	0.488829	0.645836	0.756894	0.449114	0.999982		Pjv1_00017032	11.1313	-3.43001	1.28848	-2.66207	0.00776621	0.115608		Pjv1_00018379	6400.17	-0.252191	0.101711	-2.47947	0.0131576	0.203938
Pjv1_00006960	244.399	-0.0787577	0.207776	-0.37905	0.704651	0.999982		Pjv1_00011034	209.843	0.568149	0.213505	2.66106	0.00778962	0.115712		Pjv1_00019773	3744.01	1.35979	0.548851	2.47753	0.0132297	0.204915
Pjv1_00006962	68.5312	-0.404251	0.335661	-1.20434	0.228457	0.999982		Pjv1_00008344	1128.69	-0.342088	0.128573	-2.66065	0.00779904	0.115773		Pjv1_00017458	334.534	-0.655514	0.264956	-2.47405	0.0133593	0.206769
Pjv1_00006963	208.593	-0.0341536	0.257696	-0.132534	0.894562	0.999982		Pjv1_00016994	1057.21	0.298004	0.112078	2.65891	0.0078395	0.116261		Pjv1_00003857	1107.28	-0.42338	0.171144	-2.47382	0.0133678	0.206769
Pjv1_00006964	325.044	-0.0924298	0.169783	-0.544399	0.586167	0.999982		Pjv1_00000619	176.371	-0.533593	0.200692	-2.65877	0.00784272	0.116261		Pjv1_00025018	157.534	-0.638727	0.258361	-2.47223	0.0134274	0.207548
Pjv1_00006965	22399.3	0.12806	0.157191	0.814674	0.415259	0.999982		Pjv1_00023309	497.726	0.397593	0.149625	2.65726	0.00787795	0.116703		Pjv1_00026120	4512.17	0.320448	0.129651	2.47163	0.0134498	0.207752
Pjv1_00006966	8.00913	-0.893193	0.86216	-1.03599	0.300205	0.999982		Pjv1_00024532	217.005	-0.543439	0.204586	-2.65629	0.00790049	0.116956		Pjv1_00020584	603.208	-0.318374	0.129013	-2.46776	0.013596	0.209865
Pjv1_00006967	1.28112	3.8157	2.83747	1.34475	0.178705	0.999982		Pjv1_00001906	146.889	-0.603498	0.227281	-2.65529	0.00792391	0.117223		Pjv1_00008310	649.814	0.479046	0.194193	2.46686	0.0136304	0.209964
Pjv1_00006968	60.3576	0.243995	0.343366	0.710596	0.477334	0.999982		Pjv1_00000058	308.016	0.611725	0.230544	2.65339	0.0079687	0.117805		Pjv1_00013988	305.62	0.385981	0.156459	2.46699	0.0136255	0.209964
Pjv1_00006973	770.048	0.0613867	0.138659	0.442716	0.657971	0.999982		Pjv1_00016672	1935.25	0.282959	0.106679	2.65243	0.00799156	0.118062		Pjv1_00019396	3652.12	-0.316211	0.128169	-2.46715	0.0136193	0.209964
Pjv1_00006974	107.589	0.21584	0.436471	0.494512	0.620944	0.999982		Pjv1_00007299	10623.3	-0.228026	0.0859821	-2.65201	0.0080013	0.118079		Pjv1_00005215	1132.15	0.391493	0.158781	2.46562	0.0136775	0.210402
Pjv1_00006975	15336.8	0.0280273	0.13721	0.204265	0.838146	0.999982		Pjv1_00016468	1116.63	-0.430339	0.162275	-2.65192	0.00800366	0.118079		Pjv1_00013588	2205.45	-0.326091	0.132249	-2.46574	0.0136732	0.210402
Pjv1_00006976	3736.31	0.136562	0.0979259	1.39454	0.163154	0.999982		Pjv1_00021048	489.838	-0.403055	0.152005	-2.65159	0.00801139	0.118112		Pjv1_00010665	64.5655	-0.871405	0.353708	-2.46363	0.0137538	0.210998
Pjv1_00006977	3.95103	0.786853	1.65243	0.47618	0.633946	0.999982		Pjv1_00004554	2139.92	0.264674	0.0998393	2.651	0.00802539	0.118237		Pjv1_00008079	40.4091	1.32896	0.539306	2.46421	0.0137317	0.210998
Pjv1_00006979	9705.32	0.00387013	0.100363	0.0385614	0.96924	0.999982		Pjv1_00001873	1421.29	0.300752	0.11353	2.64909	0.00807083	0.118826		Pjv1_00019519	175.007	-0.629867	0.25566	-2.46369	0.0137515	0.210998
Pjv1_00006980	3.89497	-0.225515	1.73768	-0.129779	0.896741	0.999982		Pjv1_00004794	7890.57	-0.267539	0.101011	-2.64861	0.00808224	0.118913		Pjv1_00000726	16817.5	0.259018	0.105119	2.46403	0.0137383	0.210998
Pjv1_00006983	264.209	-0.278376	0.190125	-1.46417	0.143147	0.999982		Pjv1_00000827	79.5836	0.896615	0.338609	2.64793	0.00809852	0.119071		Pjv1_00015587	456.442	0.357554	0.145179	2.46285	0.0137838	0.211314
Pjv1_00006984	573.869	0.17006	0.169696	1.00214	0.316274	0.999982		Pjv1_00008394	10.5699	2.71455	1.02545	2.64719	0.00811636	0.119252		Pjv1_00001307	2.87172	4.98699	2.02598	2.46153	0.0138348	0.211951
Pjv1_00006985	103.668	-0.340225	0.247127	-1.37672	0.168598	0.999982		Pjv1_00023655	70.7582	-0.91852	0.347025	-2.64684	0.00812479	0.119294		Pjv1_00006444	326.346	0.47111	0.19152	2.45985	0.0138997	0.212801
Pjv1_00006987	116.266	0.181739	0.243866	0.745243	0.456125	0.999982		Pjv1_00019495	789.909	-0.395349	0.14938	-2.64661	0.00813037	0.119295		Pjv1_00021512	1046.93	0.343335	0.139604	2.45934	0.0139191	0.212808
Pjv1_00006988	663.084	0.108608	0.149261	0.727637	0.466836	0.999982		Pjv1_00009473	1663.54	0.280285	0.105958	2.64526	0.0081629	0.119691		Pjv1_00024174	2638.78	-0.265755	0.108052	-2.4595	0.0139131	0.212808
Pjv1_00006990	637.076	-0.112133	0.209831	-0.534399	0.593066	0.999982		Pjv1_00028940	603.936	0.350993	0.132779	2.64344	0.00820681	0.120199		Pjv1_00013093	8.10866	2.86877	1.1673	2.45761	0.0139864	0.213692
Pjv1_00006991	662.207	-0.0688974	0.210341	-0.32755	0.743252	0.999982		Pjv1_00007846	633.244	0.439044	0.166093	2.64336	0.00820865	0.120199		Pjv1_00017934	1296.61	1.82518	0.742757	2.4573	0.0139984	0.21373
Pjv1_00006992	1003.27	0.0092184	0.161166	0.057198	0.954387	0.999982		Pjv1_00025637	268.333	-0.510085	0.193023	-2.64261	0.0082269	0.120221		Pjv1_00007372	1554.29	0.294908	0.12004	2.45674	0.0140203	0.213919
Pjv1_00006993	3298.02	0.150804	0.12119	1.24437	0.213364	0.999982		Pjv1_00002465	99.9886	0.908375	0.343737	2.64264	0.00822614	0.120221		Pjv1_00013368	522.637	-0.480173	0.195495	-2.45619	0.0140418	0.214102
Pjv1_00006994	4.89243	1.01994	1.08916	0.936444	0.349045	0.999982		Pjv1_00011856	619.755	-0.49074	0.185678	-2.64296	0.00821837	0.120221		Pjv1_00026878	10690.5	-0.215057	0.0875691	-2.45586	0.0140548	0.214154
Pjv1_00006995	4332.68	-0.0941338	0.0973932	-0.966534	0.333777	0.999982		Pjv1_00001595	409.343	-0.429644	0.162626	-2.64192	0.00824367	0.120303		Pjv1_00025907	270.524	0.606359	0.246951	2.45539	0.0140733	0.214292
Pjv1_00006996	365.572	0.314885	0.222648	1.41427	0.157282	0.999982		Pjv1_00023598	2122.9	0.338108	0.12797	2.64208	0.00823979	0.120303		Pjv1_00000504	18363.4	-0.371619	0.151421	-2.4542	0.0141197	0.214707
Pjv1_00006998	7.82231	0.00327504	0.931668	0.00351524	0.997195	0.999982		Pjv1_00007902	44.5958	1.15718	0.438049	2.64168	0.00824968	0.120309		Pjv1_00010970	1308.71	0.362846	0.147843	2.45427	0.014117	0.214707
Pjv1_00006999	175.855	0.214474	0.196877	1.08938	0.275988	0.999982		Pjv1_00015239	9805.03	0.219677	0.083176	2.64111	0.00826337	0.120427		Pjv1_00024076	614.485	-0.338744	0.138051	-2.45376	0.0141373	0.214829
Pjv1_00007000	1193.51	-0.02812	0.166954	-0.16843	0.866245	0.999982		Pjv1_00026941	1445.84	0.329629	0.124836	2.6405	0.00827834	0.120564		Pjv1_00027772	1678.27	-0.291271	0.118746	-2.4529	0.014171	0.214972
Pjv1_00007001	38.8773	0.871988	0.561355	1.55336	0.120336	0.999982		Pjv1_00026916	535.634	-0.388461	0.14716	-2.63971	0.00829761	0.120763		Pjv1_00015389	39.8459	1.90063	0.774883	2.45279	0.0141753	0.214972
Pjv1_00007002	2473.54	-0.0474021	0.123852	-0.382732	0.701919	0.999982		Pjv1_00016097	374.022	-0.471858	0.178917	-2.63729	0.00835709	0.121547		Pjv1_00016235	426.313	0.343385	0.139988	2.45296	0.0141688	0.214972
Pjv1_00007003	34.0666	-0.0345577	0.48377	-0.0714342	0.943052	0.999982		Pjv1_00022199	13020.6	-0.262782	0.0996597	-2.6368	0.00836926	0.121642		Pjv1_00001580	2442.6	-0.538804	0.219816	-2.45116	0.0142398	0.215805
Pjv1_00007004	2849	-0.0577487	0.120927	-0.477551	0.63297	0.999982		Pjv1_00007903	1647.74	0.276353	0.104936	2.63355	0.00844979	0.12273		Pjv1_00027023	1840.41	0.230274	0.093961	2.45074	0.0142563	0.215909
Pjv1_00007005	2349.39	-0.00451906	0.121452	-0.0372086	0.970319	0.999982		Pjv1_00028344	83.9842	-0.919471	0.349221	-2.63292	0.00846541	0.122874		Pjv1_00013020	2160.93	0.254174	0.103784	2.44907	0.0143226	0.216621
Pjv1_00007007	13.0054	-1.36192	0.689537	-1.97513	0.0482537	0.999982		Pjv1_00029989	2128.49	-0.287555	0.109245	-2.6322	0.0084834	0.123052		Pjv1_00019284	593.645	-0.360648	0.147253	-2.44917	0.0143184	0.216621
Pjv1_00007008	2234.54	0.0882842	0.121278	0.727949	0.466645	0.999982		Pjv1_00029044	1260.4	0.34763	0.132106	2.63145	0.00850215	0.123241		Pjv1_00026557	360.743	-0.715881	0.292381	-2.44845	0.0143471	0.2167
Pjv1_00007009	1014.53	-0.0438728	0.148349	-0.295741	0.767428	0.999982		Pjv1_00023940	652.293	0.3494	0.132834	2.63035	0.00852966	0.123557		Pjv1_00022375	1742	0.355056	0.145005	2.44857	0.0143424	0.2167
Pjv1_00007010	35.6776	0.207016	0.402453	0.514384	0.606984	0.999982		Pjv1_00008921	2674.66	-0.239582	0.0912446	-2.62571	0.00864686	0.125087		Pjv1_00005289	1312.15	0.345171	0.141016	2.44775	0.0143752	0.216979
Pjv1_00007011	977.19	-0.0738029	0.197216	-0.374224	0.708238	0.999982		Pjv1_00021236	7.0133	3.38399	1.28871	2.62588	0.00864253	0.125087		Pjv1_00011491	549.931	0.339929	0.138905	2.4472	0.0143971	0.217018
Pjv1_00007012	381.752	-0.109545	0.15801	-0.693278	0.488135	0.999982		Pjv1_00009081	1441.96	-0.291639	0.11111	-2.62478	0.00867059	0.125178		Pjv1_00012801	2036.73	0.409923	0.167507	2.4472	0.014397	0.217018
Pjv1_00007013	375.729	0.304663	0.211845	1.43815	0.150393	0.999982		Pjv1_00018396	1343.79	-0.297959	0.113504	-2.6251	0.00866226	0.125178		Pjv1_00018866	2924.36	-0.477225	0.195038	-2.44683	0.0144117	0.217093
Pjv1_00007014	5.31072	-0.0183686	1.07937	-0.0170178	0.986422	0.999982		Pjv1_00022481	42.2777	1.08023	0.411536	2.62486	0.00866841	0.125178		Pjv1_00027679	2151.95	0.310414	0.12691	2.44593	0.0144479	0.217347
Pjv1_00007015	660.527	0.126996	0.161057	0.788517	0.430394	0.999982		Pjv1_00011361	891.377	0.294204	0.112102	2.62444	0.00867918	0.125218		Pjv1_00012097	1119.27	0.348709	0.142559	2.44607	0.0144421	0.217347
Pjv1_00007016	1309.46	-0.0712402	0.160581	-0.443641	0.657302	0.999982		Pjv1_00003642	185.436	0.643	0.245143	2.62296	0.00871692	0.125679		Pjv1_00029260	50.5418	-0.918421	0.375893	-2.44331	0.0145534	0.218787
Pjv1_00007018	533.638	0.14196	0.211434	0.671417	0.501955	0.999982		Pjv1_00017768	274.898	0.543389	0.207207	2.62244	0.00873024	0.125787		Pjv1_00009823	2386.57	0.319049	0.13061	2.44276	0.0145755	0.218799
Pjv1_00007020	673.974	0.0422242	0.151261	0.279149	0.780131	0.999982		Pjv1_00003218	967.717	0.509301	0.194304	2.62116	0.00876312	0.126176		Pjv1_00004229	478.308	0.356952	0.146138	2.44256	0.0145833	0.218799
Pjv1_00007021	847.676	-0.0335832	0.132868	-0.252757	0.800456	0.999982		Pjv1_00007646	463.759	0.442577	0.168957	2.61947	0.00880674	0.126719		Pjv1_00014268	1533.86	0.250247	0.102452	2.44257	0.014583	0.218799
Pjv1_00007022	371.228	0.141648	0.187465	0.755597	0.449891	0.999982		Pjv1_00008193	1727.36	-0.326303	0.124637	-2.61803	0.00884382	0.127084		Pjv1_00007326	2334.01	0.229693	0.0940708	2.44171	0.0146179	0.218879
Pjv1_00007023	4716.68	0.0775142	0.160553	0.482794	0.629242	0.999982		Pjv1_00008839	1308.14	-0.306367	0.117014	-2.61821	0.00883913	0.127084		Pjv1_00004200	207.757	0.495622	0.202955	2.44203	0.014605	0.218879
Pjv1_00007024	1050.93	0.222942	0.113362	1.96664	0.0492252	0.999982		Pjv1_00003074	134.072	-0.664783	0.25396	-2.61766	0.0088534	0.127126		Pjv1_00025264	367.054	-0.884996	0.362443	-2.44175	0.0146162	0.218879
Pjv1_00007025	0.343309	1.90686	4.03512	0.472566	0.636523	0.999982		Pjv1_00019958	305.76	0.487846	0.186381	2.61747	0.00885853	0.127126		Pjv1_00020464	2348.49	-0.341945	0.140168	-2.43954	0.0147059	0.22005
Pjv1_00007026	171.152	0.0743263	0.255883	0.29047	0.771457	0.999982		Pjv1_00024075	2174.93	0.360999	0.13798	2.61632	0.00888837	0.127469		Pjv1_00013354	1273	0.25601	0.104966	2.43897	0.0147294	0.220255
Pjv1_00007027	4035.88	0.00221993	0.113493	0.01956	0.984394	0.999982		Pjv1_00011484	29.7042	1.85731	0.710501	2.61409	0.00894653	0.128145		Pjv1_00007024	1058.44	-0.320799	0.131607	-2.43756	0.0147869	0.220652
Pjv1_00007028	1989.13	-0.0589318	0.130844	-0.450397	0.652424	0.999982		Pjv1_00025154	672.286	0.338494	0.12949	2.61406	0.0089474	0.128145		Pjv1_00007579	856.578	0.326404	0.133917	2.43736	0.0147951	0.220652
Pjv1_00007029	1658.94	0.000612202	0.186282	0.00328642	0.997378	0.999982		Pjv1_00007135	1100.34	0.334336	0.127924	2.61356	0.00896044	0.128242		Pjv1_00028735	5.08674	-3.66338	1.50263	-2.43798	0.0147696	0.220652
Pjv1_00007030	3391.73	0.104225	0.114659	0.909001	0.36335	0.999982		Pjv1_00003917	1975.92	-0.268312	0.10267	-2.61334	0.00896609	0.128242		Pjv1_00016783	4405.43	-0.305341	0.125271	-2.43745	0.0147914	0.220652
Pjv1_00007031	2226.68	-0.285959	0.220237	-1.29841	0.194145	0.999982		Pjv1_00020979	9.61232	2.83031	1.08329	2.6127	0.00898297	0.128399		Pjv1_00012216	13426.3	-0.349412	0.143394	-2.43673	0.0148206	0.220884
Pjv1_00007032	1239.42	-0.283762	0.164022	-1.73002	0.0836265	0.999982		Pjv1_00019806	256.717	-0.558254	0.213716	-2.61213	0.00899791	0.128527		Pjv1_00023472	739.072	-0.349227	0.143366	-2.43592	0.0148541	0.221238
Pjv1_00007033	2672.29	-0.158827	0.129758	-1.22403	0.220942	0.999982		Pjv1_00016210	1413.93	0.307074	0.117577	2.61167	0.00900999	0.128614		Pjv1_00019152	83.1741	-0.732384	0.300849	-2.43439	0.0149169	0.222026
Pjv1_00007034	5.87284	-0.301719	1.30966	-0.23038	0.817797	0.999982		Pjv1_00005100	3662.31	-0.245342	0.0939688	-2.61088	0.00903085	0.128827		Pjv1_00011052	797.836	-0.407746	0.167535	-2.43379	0.0149417	0.222248
Pjv1_00007035	1509.35	-0.00756273	0.113151	-0.0668377	0.946711	0.999982		Pjv1_00008680	5439.05	-0.279109	0.107043	-2.60745	0.0091219	0.13001		Pjv1_00000929	1156.15	-0.406265	0.167065	-2.43177	0.0150252	0.223195
Pjv1_00027505	0.628785	-2.77429	3.97602	-0.697754	0.485331	0.999982		Pjv1_00008631	52.194	1.00347	0.385036	2.60618	0.00915594	0.13001		Pjv1_00025186	2.54171	4.83651	1.98885	2.43181	0.0150236	0.223195
Pjv1_00027506	45.241	-0.0211749	0.437717	-0.0483758	0.961417	0.999982		Pjv1_00021080	1965.41	0.267108	0.102455	2.60707	0.00913197	0.13001		Pjv1_00027315	6.1377	3.53605	1.45461	2.43092	0.0150604	0.22357
Pjv1_00027507	0.463018	-0.817088	4.04365	-0.202067	0.839864	0.999982		Pjv1_00022852	578.775	0.50158	0.192426	2.60662	0.00914412	0.13001		Pjv1_00027035	818.435	0.55617	0.228902	2.42973	0.0151102	0.223756
Pjv1_00027508	11.1115	-0.182529	0.823412	-0.221673	0.824568	0.999982		Pjv1_00025073	408.798	0.388632	0.14909	2.6067	0.00914197	0.13001		Pjv1_00026395	240.527	-0.568919	0.234131	-2.42991	0.0151024	0.223756
Pjv1_00027509	3663.48	-0.00430753	0.170935	-0.0251999	0.979896	0.999982		Pjv1_00008800	411.163	-0.39718	0.15239	-2.60634	0.00915147	0.13001		Pjv1_00017257	12332.4	-0.540141	0.222298	-2.42981	0.0151066	0.223756
Pjv1_00026572	12.6769	0.1012	0.844205	0.119876	0.904582	0.999982		Pjv1_00024840	519.867	0.477909	0.183361	2.60638	0.00915044	0.13001		Pjv1_00023109	1765.61	-0.297385	0.122397	-2.42967	0.0151127	0.223756
Pjv1_00026573	212.668	-0.141713	0.308763	-0.45897	0.646256	0.999982		Pjv1_00019145	497.711	0.437154	0.167787	2.60541	0.00917646	0.130215		Pjv1_00017922	276.685	-0.488353	0.201079	-2.42866	0.0151548	0.224232
Pjv1_00026977	1543.8	-0.0671679	0.214672	-0.312887	0.754367	0.999982		Pjv1_00006973	835.413	0.438758	0.168422	2.60511	0.0091844	0.130242		Pjv1_00024034	1834.29	-0.411794	0.169604	-2.42798	0.0151833	0.224505
Pjv1_00026978	101.281	0.101357	0.304192	0.3332	0.738983	0.999982		Pjv1_00024165	527.329	-0.390137	0.149794	-2.6045	0.00920079	0.130389		Pjv1_00001319	442.973	0.441524	0.18192	2.42702	0.0152233	0.224801
Pjv1_00026979	1678.91	-0.0271127	0.573606	-0.0472671	0.9623	0.999982		Pjv1_00016673	20.4549	1.66777	0.640552	2.60365	0.00922374	0.130542		Pjv1_00014169	55.6904	-0.962809	0.3967	-2.42704	0.0152225	0.224801
Pjv1_00026980	0.314392	-1.77887	4.04365	-0.439917	0.659997	0.999982		Pjv1_00017585	1484.65	0.33511	0.1287	2.60381	0.00921928	0.130542		Pjv1_00011495	10732.7	-0.201832	0.0832623	-2.42405	0.0153484	0.2265
Pjv1_00026981	48.8036	0.335254	0.399725	0.838712	0.401631	0.999982		Pjv1_00005641	1834.95	-0.400188	0.153719	-2.60337	0.00923111	0.130561		Pjv1_00009512	2919.65	-0.273365	0.112812	-2.42319	0.015385	0.226594
Pjv1_00026982	896.217	0.0729684	0.130876	0.557537	0.57716	0.999982		Pjv1_00027883	256.616	0.679088	0.26123	2.59958	0.00933377	0.131927		Pjv1_00012407	1318.21	-0.313095	0.129199	-2.42336	0.0153778	0.226594
Pjv1_00026983	55.5344	0.182614	0.337895	0.540444	0.588891	0.999982		Pjv1_00007200	296.538	-0.447815	0.172284	-2.59928	0.00934184	0.131954		Pjv1_00022199	17081.2	-0.325477	0.134318	-2.42319	0.015385	0.226594
Pjv1_00028470	476.948	-0.0795345	0.145703	-0.545869	0.585156	0.999982		Pjv1_00015448	439.942	-0.388459	0.149534	-2.5978	0.00938227	0.132439		Pjv1_00007828	5457.86	0.222905	0.092003	2.4228	0.0154012	0.226684
Pjv1_00028471	2474.71	0.105194	0.1242	0.846972	0.397011	0.999982		Pjv1_00004680	673.386	-0.330756	0.127403	-2.59615	0.00942751	0.13299		Pjv1_00014649	74.1215	-0.918097	0.379035	-2.42219	0.0154272	0.226918
Pjv1_00027112	73.1387	-0.0912337	0.349966	-0.260693	0.794329	0.999982		Pjv1_00011495	8157.91	-0.247982	0.0955932	-2.59414	0.00948279	0.133683		Pjv1_00022168	523.532	-0.370862	0.153184	-2.42103	0.0154768	0.227498
Pjv1_00027113	434.367	0.213421	0.168346	1.26775	0.204885	0.999982		Pjv1_00001108	30769.9	-0.230123	0.0887623	-2.59258	0.0095259	0.134115		Pjv1_00006359	2884.67	0.321007	0.132639	2.42016	0.0155138	0.227893
Pjv1_00027114	2110.46	0.0229041	0.134241	0.17062	0.864523	0.999982		Pjv1_00012987	362.582	0.463949	0.178947	2.59266	0.00952368	0.134115		Pjv1_00009437	1683.17	-0.243394	0.100681	-2.41747	0.0156287	0.229166
Pjv1_00027115	3269.23	-0.0985401	0.20709	-0.475833	0.634194	0.999982		Pjv1_00003503	1628.47	-0.283598	0.109428	-2.59165	0.00955159	0.134214		Pjv1_00025546	2121	-0.349229	0.144469	-2.41733	0.0156347	0.229166
Pjv1_00027117	74.2112	0.185316	0.359958	0.514825	0.606675	0.999982		Pjv1_00017257	10832.1	-0.287583	0.110964	-2.59169	0.0095506	0.134214		Pjv1_00008964	232.258	-0.460925	0.190633	-2.41786	0.0156121	0.229166
Pjv1_00027118	0.640561	2.81629	3.61932	0.778126	0.436495	0.999982		Pjv1_00022260	581.051	0.431466	0.166463	2.59195	0.00954324	0.134214		Pjv1_00000574	25.6953	1.95342	0.80814	2.41718	0.0156412	0.229166
Pjv1_00027119	0.171655	0.97714	4.08047	0.239467	0.810743	0.999982		Pjv1_00007828	4244.91	0.24898	0.096146	2.58961	0.00960856	0.13484		Pjv1_00009116	1850.76	-0.333488	0.138027	-2.41611	0.0156874	0.229694
Pjv1_00027120	0.171655	0.97714	4.08047	0.239467	0.810743	0.999982		Pjv1_00020551	1350.17	0.345468	0.133406	2.5896	0.00960869	0.13484		Pjv1_00013220	1334.14	0.280625	0.116182	2.41539	0.0157184	0.229998
Pjv1_00027122	1.27361	-0.157147	2.55779	-0.0614387	0.95101	0.999982		Pjv1_00016297	1895.99	-0.254096	0.0981312	-2.58935	0.00961571	0.134851		Pjv1_00016928	1440.21	-0.290089	0.120118	-2.41505	0.0157332	0.230066
Pjv1_00028543	517.29	-0.238172	0.141678	-1.68108	0.0927481	0.999982		Pjv1_00016032	1602.61	-0.287255	0.110951	-2.58903	0.00962461	0.134888		Pjv1_00024659	673.467	0.444127	0.183927	2.4147	0.0157483	0.230136
Pjv1_00028544	146.655	0.129119	0.232259	0.555927	0.578261	0.999982		Pjv1_00015527	142.171	0.708068	0.273527	2.58866	0.00963505	0.134947		Pjv1_00011948	745.155	0.431264	0.178733	2.4129	0.015826	0.231122
Pjv1_00028545	371.291	-0.234065	0.191205	-1.22416	0.220894	0.999982		Pjv1_00022878	462.094	-0.402144	0.155446	-2.58703	0.00968069	0.135498		Pjv1_00017810	19.5203	1.36579	0.5664	2.41136	0.0158934	0.231954
Pjv1_00026771	344.182	-0.148423	0.817258	-0.181611	0.855888	0.999982		Pjv1_00029017	1370.07	-0.266006	0.102836	-2.58671	0.00968968	0.135536		Pjv1_00028413	5695	0.251842	0.104454	2.41104	0.015907	0.232003
Pjv1_00026772	55.9316	-0.571497	0.34626	-1.65048	0.0988439	0.999982		Pjv1_00021852	18.6218	-1.65079	0.638315	-2.58617	0.00970483	0.13566		Pjv1_00001294	4293.96	-0.273922	0.113675	-2.4097	0.0159654	0.232704
Pjv1_00026773	35.2571	-0.46327	0.491355	-0.942841	0.345762	0.999982		Pjv1_00012613	1000.99	-0.326971	0.12647	-2.58537	0.00972739	0.135887		Pjv1_00026072	96487.2	-0.292501	0.121464	-2.40812	0.0160348	0.232914
Pjv1_00026774	1.96985	-2.41131	1.93715	-1.24477	0.213217	0.999982		Pjv1_00006446	147.471	0.743451	0.287635	2.58471	0.00974619	0.136062		Pjv1_00006741	261.408	-0.652296	0.270809	-2.40869	0.0160097	0.232914
Pjv1_00026775	1192.71	-0.0532293	0.143831	-0.370081	0.711322	0.999982		Pjv1_00027637	355.432	0.647448	0.250547	2.58414	0.00976224	0.13611		Pjv1_00027274	393.784	-0.365363	0.151724	-2.40808	0.0160368	0.232914
Pjv1_00026776	3758.91	0.0570212	0.123482	0.461778	0.644241	0.999982		Pjv1_00009803	641.356	0.346446	0.134066	2.58415	0.00976201	0.13611		Pjv1_00010989	306.558	0.636536	0.264218	2.40913	0.0159907	0.232914
Pjv1_00026777	188.519	0.0363077	0.231975	0.156515	0.875627	0.999982		Pjv1_00015996	5377.81	-0.241488	0.0934974	-2.58283	0.00979924	0.136537		Pjv1_00002077	4498.38	0.225586	0.0936836	2.40796	0.016042	0.232914
Pjv1_00026779	192.919	-0.0957309	0.279639	-0.342338	0.732097	0.999982		Pjv1_00015145	191.058	0.710051	0.274989	2.58211	0.00981979	0.136666		Pjv1_00020751	55.6308	1.00561	0.417579	2.40818	0.0160322	0.232914
Pjv1_00026780	1081.34	0.245965	0.152561	1.61224	0.10691	0.999982		Pjv1_00007078	6034.38	-0.377891	0.146352	-2.58206	0.00982113	0.136666		Pjv1_00007532	9.554	2.30805	0.959213	2.40619	0.0161197	0.233891
Pjv1_00026783	125.945	0.222789	0.261199	0.852949	0.393688	0.999982		Pjv1_00013246	623.4	-0.517698	0.200624	-2.58044	0.00986745	0.137222		Pjv1_00026297	41.6707	-1.11575	0.463909	-2.4051	0.016168	0.234139
Pjv1_00026784	178.4	-0.031867	0.221933	-0.143588	0.885826	0.999982		Pjv1_00003338	38.0988	4.01121	1.55524	2.57915	0.00990427	0.137645		Pjv1_00014490	2.78621	4.95827	2.06144	2.40525	0.0161616	0.234139
Pjv1_00026207	1492.14	0.110828	0.110934	0.99904	0.317775	0.999982		Pjv1_00004437	1096.43	0.323394	0.125409	2.57872	0.00991675	0.13773		Pjv1_00019722	13594.4	-0.259906	0.108053	-2.40536	0.0161565	0.234139
Pjv1_00026209	2277.07	0.0408663	0.205714	0.198656	0.842532	0.999982		Pjv1_00005139	3731.43	0.253584	0.0983573	2.57819	0.00993192	0.137763		Pjv1_00026831	218.651	-0.626978	0.261038	-2.40187	0.0163115	0.235914
Pjv1_00026210	3445.61	-0.0467673	0.115526	-0.404819	0.68561	0.999982		Pjv1_00018308	2182.09	0.244833	0.0949582	2.57832	0.00992809	0.137763		Pjv1_00005639	1413.41	0.301054	0.125335	2.40199	0.016306	0.235914
Pjv1_00026211	5536.29	0.0141897	0.227436	0.0623899	0.950252	0.999982		Pjv1_00027945	587.321	0.499598	0.193908	2.57647	0.00998162	0.137832		Pjv1_00024205	1574.53	0.555924	0.231529	2.40109	0.0163462	0.236264
Pjv1_00027665	483.924	0.10969	0.150575	0.728474	0.466324	0.999982		Pjv1_00012389	171.848	-0.630374	0.244615	-2.577	0.00996618	0.137832		Pjv1_00025867	108.93	-0.760234	0.316988	-2.3983	0.0164712	0.237918
Pjv1_00027620	6070.04	0.0681815	0.125312	0.544094	0.586377	0.999982		Pjv1_00029512	388.113	-0.451834	0.175312	-2.57732	0.00995693	0.137832		Pjv1_00021801	732.314	0.391703	0.163427	2.39681	0.0165384	0.238735
Pjv1_00027621	313.109	0.342997	0.208621	1.64411	0.100153	0.999982		Pjv1_00011268	674.699	0.365986	0.142047	2.5765	0.00998048	0.137832		Pjv1_00021604	19.1369	1.69444	0.707146	2.39617	0.0165673	0.238845
Pjv1_00027623	47.1246	-0.0470913	0.427658	-0.110114	0.912319	0.999982		Pjv1_00016705	1505.69	-0.316877	0.122971	-2.57685	0.0099705	0.137832		Pjv1_00025322	83.5356	-0.756038	0.315502	-2.3963	0.0165613	0.238845
Pjv1_00027624	2788.72	-0.0936264	0.113613	-0.824082	0.409893	0.999982		Pjv1_00022463	1397.47	-0.2801	0.108709	-2.57661	0.00997738	0.137832		Pjv1_00028677	322.487	-0.525444	0.21938	-2.39514	0.0166142	0.239261
Pjv1_00027626	218.746	0.0710258	0.239788	0.296203	0.767075	0.999982		Pjv1_00024972	4776.89	0.258016	0.100138	2.5766	0.00997761	0.137832		Pjv1_00026709	849.18	-0.302181	0.126168	-2.39507	0.0166174	0.239261
Pjv1_00002713	1061.29	-0.0843411	0.191708	-0.439946	0.659976	0.999982		Pjv1_00019883	2440.02	-0.262394	0.101905	-2.57489	0.0100272	0.138373		Pjv1_00006945	6901.96	-0.44239	0.184753	-2.3945	0.016643	0.239276
Pjv1_00002714	99.6023	-0.475136	0.277894	-1.70977	0.0873083	0.999982		Pjv1_00028162	3219.56	-0.303455	0.117893	-2.57398	0.0100536	0.138648		Pjv1_00009228	6598.99	-0.275404	0.115016	-2.3945	0.0166432	0.239276
Pjv1_00002715	1333.13	-0.0540346	0.117156	-0.461219	0.644642	0.999982		Pjv1_00006073	337.674	2.24734	0.87318	2.57374	0.0100605	0.138655		Pjv1_00004983	16720.7	-0.238267	0.0995129	-2.39434	0.0166504	0.239276
Pjv1_00002717	2.92437	0.251538	1.49077	0.168731	0.866009	0.999982		Pjv1_00020754	237.528	-0.57578	0.223995	-2.5705	0.0101552	0.13987		Pjv1_00028673	1473.61	0.352555	0.147269	2.39396	0.0166676	0.239371
Pjv1_00002718	0.297252	1.72698	4.05184	0.426221	0.669947	0.999982		Pjv1_00021012	169.789	0.683068	0.265803	2.56983	0.0101749	0.140053		Pjv1_00028368	686.14	0.303682	0.12687	2.39365	0.0166817	0.23942
Pjv1_00002719	1987.68	0.0465792	0.125762	0.370376	0.711102	0.999982		Pjv1_00003398	574.349	0.522702	0.20344	2.56932	0.01019	0.140171		Pjv1_00009944	350.22	-0.510802	0.213467	-2.39288	0.0167165	0.239724
Pjv1_00002720	553.481	0.0491362	0.155923	0.315131	0.752663	0.999982		Pjv1_00011677	2182.99	-0.250314	0.0974792	-2.56787	0.0102324	0.140563		Pjv1_00010353	268.756	0.455428	0.190339	2.39272	0.0167242	0.239724
Pjv1_00002722	1349.67	-0.00648497	0.114092	-0.0568398	0.954673	0.999982		Pjv1_00020566	1508.44	0.271545	0.105741	2.56802	0.0102283	0.140563		Pjv1_00025897	2136.28	-0.228302	0.095477	-2.39117	0.0167946	0.240418
Pjv1_00002724	71.7343	0.198441	0.347211	0.57153	0.567641	0.999982		Pjv1_00004696	1146.55	0.414636	0.161482	2.56768	0.010238	0.140563		Pjv1_00024292	4508.04	-0.21725	0.0908724	-2.39072	0.0168154	0.240418
Pjv1_00002725	3.68241	0.322766	1.29709	0.248838	0.803486	0.999982		Pjv1_00011822	116.921	-0.670385	0.261116	-2.56738	0.0102469	0.140595		Pjv1_00017705	2.58308	-4.77962	1.99896	-2.39105	0.0168003	0.240418
Pjv1_00002726	1345.97	0.172267	0.164192	1.04918	0.294094	0.999982		Pjv1_00005302	96.0914	-0.894778	0.348672	-2.56625	0.0102806	0.140967		Pjv1_00027218	474.443	-0.42931	0.17957	-2.39077	0.0168132	0.240418
Pjv1_00002727	3367.53	0.0808	0.138908	0.581679	0.560783	0.999982		Pjv1_00022039	264.707	0.601862	0.234709	2.56429	0.0103386	0.141673		Pjv1_00006730	659.302	-0.343377	0.143694	-2.38964	0.0168651	0.240753
Pjv1_00002732	24.1263	-0.176124	0.602358	-0.292392	0.769987	0.999982		Pjv1_00014682	4210.78	-0.300525	0.11724	-2.56334	0.010367	0.141972		Pjv1_00008192	115.901	0.764793	0.320063	2.38951	0.0168709	0.240753
Pjv1_00002733	823.946	-0.0685646	0.226942	-0.302124	0.762558	0.999982		Pjv1_00020571	99.7568	0.753153	0.293898	2.56263	0.0103882	0.142172		Pjv1_00023200	7673.57	-0.319086	0.133512	-2.38994	0.0168512	0.240753
Pjv1_00002734	944.411	-0.000164061	0.124757	-0.00131504	0.998951	0.999982		Pjv1_00022305	166.434	-0.689875	0.269253	-2.56219	0.0104015	0.142264		Pjv1_00026341	1517.84	-0.307146	0.128594	-2.38849	0.0169177	0.241156
Pjv1_00002735	1439.24	-0.139598	0.11601	-1.20333	0.22885	0.999982		Pjv1_00023798	205.108	-0.527182	0.205873	-2.56072	0.0104455	0.142775		Pjv1_00025825	167.848	0.494337	0.206972	2.38843	0.0169206	0.241156
Pjv1_00002738	17.7425	-0.406449	1.05527	-0.385162	0.700117	0.999982		Pjv1_00030023	4887.41	-0.277549	0.108443	-2.5594	0.0104854	0.143229		Pjv1_00019771	16.757	2.43462	1.01982	2.3873	0.0169729	0.241748
Pjv1_00002739	55.1051	-0.167262	0.341834	-0.489309	0.624623	0.999982		Pjv1_00005673	46.051	1.03025	0.402918	2.55698	0.0105586	0.144138		Pjv1_00015819	2345.17	-0.355432	0.1491	-2.38384	0.0171329	0.243872
Pjv1_00002740	994.871	-0.198337	0.30579	-0.648604	0.516594	0.999982		Pjv1_00009380	1599.16	-0.270652	0.105873	-2.55639	0.0105765	0.144291		Pjv1_00012520	2876.1	0.2333	0.0979597	2.38159	0.017238	0.245213
Pjv1_00002741	281.214	0.0198254	0.251642	0.0787844	0.937204	0.999982		Pjv1_00002649	14.9314	2.60258	1.01834	2.55571	0.0105972	0.144482		Pjv1_00026192	3.35505	4.19079	1.76059	2.38033	0.0172972	0.245901
Pjv1_00002744	73.6406	0.106376	0.430012	0.24738	0.804615	0.999982		Pjv1_00017434	2886.78	0.335062	0.131133	2.55514	0.0106145	0.144626		Pjv1_00028861	292.852	0.507877	0.213518	2.37861	0.0173781	0.246894
Pjv1_00002745	687.259	-0.124984	0.126846	-0.985321	0.324467	0.999982		Pjv1_00015164	4611.93	-0.237843	0.0931175	-2.55422	0.0106425	0.144917		Pjv1_00014884	3.32148	5.22757	2.19857	2.37771	0.0174204	0.247338
Pjv1_00002746	73.0214	0.09789	0.313986	0.311765	0.755219	0.999982		Pjv1_00000203	5561.72	-0.237827	0.0931397	-2.55345	0.0106663	0.145149		Pjv1_00008652	350.149	-0.464136	0.1953	-2.37653	0.0174762	0.247975
Pjv1_00002747	797.613	0.068524	0.13495	0.507773	0.611612	0.999982		Pjv1_00005273	20.9105	1.8169	0.712201	2.55111	0.0107381	0.145865		Pjv1_00007988	251.502	0.428633	0.180436	2.37554	0.0175233	0.248177
Pjv1_00002748	4451.41	0.0245555	0.165255	0.148592	0.881876	0.999982		Pjv1_00013244	2222.24	-0.377723	0.148064	-2.55107	0.0107392	0.145865		Pjv1_00026514	2385.41	0.34747	0.146261	2.37569	0.017516	0.248177
Pjv1_00002749	3762.19	0.0746814	0.137091	0.544756	0.585921	0.999982		Pjv1_00018610	30.6852	1.96015	0.768251	2.55145	0.0107276	0.145865		Pjv1_00008740	2847.73	-0.382538	0.161032	-2.37553	0.0175235	0.248177
Pjv1_00002750	251.158	0.0750688	0.196753	0.381538	0.702804	0.999982		Pjv1_00001742	666.238	-0.451795	0.177199	-2.54964	0.0107834	0.146373		Pjv1_00023286	11.4684	-1.99435	0.839766	-2.37489	0.0175543	0.248455
Pjv1_00002751	538.091	-0.114772	0.166841	-0.687913	0.491508	0.999982		Pjv1_00001676	439.816	0.401007	0.157304	2.54924	0.0107958	0.14645		Pjv1_00018128	7134.44	-0.215363	0.0907266	-2.37376	0.0176079	0.249058
Pjv1_00002753	3.29563	0.0683144	1.66513	0.0410265	0.967275	0.999982		Pjv1_00027274	288.435	-0.452674	0.17759	-2.54899	0.0108035	0.146462		Pjv1_00006760	32577.4	-0.203828	0.0859134	-2.37249	0.0176688	0.249085
Pjv1_00002754	14.3691	0.23374	0.627009	0.372786	0.709308	0.999982		Pjv1_00016112	27.9357	1.30332	0.511422	2.54843	0.010821	0.146607		Pjv1_00029081	3229.83	0.230089	0.0969888	2.37233	0.0176763	0.249085
Pjv1_00002755	0.366211	1.98831	4.02818	0.493601	0.621588	0.999982		Pjv1_00006072	427.967	1.28293	0.503573	2.54765	0.010845	0.146686		Pjv1_00001916	720.104	0.343176	0.144657	2.37234	0.017676	0.249085
Pjv1_00002756	907.917	-0.111864	0.135854	-0.82341	0.410275	0.999982		Pjv1_00027584	432.562	-0.556593	0.218449	-2.54793	0.0108364	0.146686		Pjv1_00016189	2396.8	0.37042	0.156086	2.37318	0.0176357	0.249085
Pjv1_00002758	6726.62	0.199252	0.14287	1.39464	0.163126	0.999982		Pjv1_00009052	1132.73	-0.350316	0.137509	-2.54758	0.0108473	0.146686		Pjv1_00016459	170.789	-0.556761	0.234635	-2.37288	0.0176501	0.249085
Pjv1_00002759	2362.68	0.0290634	0.119326	0.243563	0.807569	0.999982		Pjv1_00017783	3030.94	0.248962	0.0978107	2.54534	0.010917	0.147537		Pjv1_00018858	560.796	-0.358211	0.150929	-2.37337	0.0176267	0.249085
Pjv1_00002760	2.71401	-0.0945209	1.84455	-0.0512432	0.959132	0.999982		Pjv1_00021075	58.0935	1.36695	0.537153	2.5448	0.010934	0.147674		Pjv1_00029049	244.242	0.452535	0.190902	2.37051	0.0177634	0.25
Pjv1_00002761	0.326606	-1.82653	4.03927	-0.452193	0.65113	0.999982		Pjv1_00008025	1884.04	-0.258316	0.101528	-2.54429	0.01095	0.147798		Pjv1_00018989	1593.74	-0.292752	0.123493	-2.37059	0.0177599	0.25
Pjv1_00002763	4.68033	0.565443	1.32424	0.426994	0.669384	0.999982		Pjv1_00016849	996.248	0.304217	0.119656	2.54243	0.0110085	0.148494		Pjv1_00011643	3176.88	-0.2389	0.100804	-2.36994	0.0177909	0.250073
Pjv1_00002764	1097.71	0.0181481	0.130552	0.13901	0.889442	0.999982		Pjv1_00006187	605.725	-0.370222	0.145641	-2.54202	0.0110212	0.148573		Pjv1_00004794	9775.03	-0.361913	0.152708	-2.36996	0.01779	0.250073
Pjv1_00002765	883.156	-0.00904453	0.128242	-0.0705269	0.943774	0.999982		Pjv1_00008666	641.149	0.371277	0.146074	2.5417	0.0110314	0.148615		Pjv1_00028577	701.619	0.335839	0.141799	2.36841	0.0178646	0.250796
Pjv1_00005965	0.314392	-1.77887	4.04365	-0.439917	0.659997	0.999982		Pjv1_00016742	1022.09	0.2858	0.112454	2.54149	0.0110381	0.148615		Pjv1_00025154	755.449	0.2864	0.120919	2.36854	0.0178587	0.250796
Pjv1_00005966	285.299	-0.429283	0.3992	-1.07536	0.282215	0.999982		Pjv1_00006835	344.835	0.469618	0.184869	2.54027	0.0110765	0.149039		Pjv1_00006740	2499.31	-0.487054	0.205698	-2.36781	0.0178938	0.251049
Pjv1_00005967	505.999	-0.0179728	0.205918	-0.0872813	0.930448	0.999982		Pjv1_00017393	577.984	0.393812	0.155104	2.53902	0.0111165	0.149484		Pjv1_00009393	914.169	0.275447	0.116344	2.36752	0.0179078	0.251089
Pjv1_00005968	83.5581	-0.251035	0.285124	-0.880441	0.37862	0.999982		Pjv1_00001067	4.81392	4.04896	1.59497	2.53858	0.0111303	0.149576		Pjv1_00027943	3858.41	-0.26381	0.111466	-2.36674	0.0179455	0.251305
Pjv1_00005969	300.573	-0.112827	0.191722	-0.588495	0.5562	0.999982		Pjv1_00016855	67.0427	0.977296	0.38502	2.5383	0.0111394	0.149604		Pjv1_00016837	685.212	0.423017	0.17872	2.36693	0.0179365	0.251305
Pjv1_00005970	422.959	-0.0213145	0.176636	-0.120669	0.903953	0.999982		Pjv1_00026150	7093.44	-0.219813	0.0866468	-2.53688	0.0111844	0.150116		Pjv1_00022851	1290.05	0.280635	0.118612	2.36599	0.0179817	0.251655
Pjv1_00005971	1230.14	-0.00279171	0.120496	-0.0231685	0.981516	0.999982		Pjv1_00021527	475.418	0.583695	0.23023	2.53527	0.011236	0.150715		Pjv1_00007281	375.129	0.418586	0.177013	2.36471	0.018044	0.251899
Pjv1_00005972	101.303	0.445834	0.322998	1.3803	0.167494	0.999982		Pjv1_00028942	20794.6	-0.318737	0.125846	-2.53276	0.0113168	0.151705		Pjv1_00007620	655.361	0.340923	0.14413	2.36539	0.018011	0.251899
Pjv1_00005973	1862.77	-0.221175	0.203962	-1.08439	0.27819	0.999982		Pjv1_00000054	595.397	0.337927	0.133461	2.53202	0.0113408	0.151931		Pjv1_00022177	160.55	0.586176	0.247881	2.36475	0.0180423	0.251899
Pjv1_00005975	43.8737	0.207268	0.376676	0.550256	0.582144	0.999982		Pjv1_00019916	3483.03	-0.225127	0.0889218	-2.53175	0.0113496	0.151956		Pjv1_00020812	2424.6	-0.390091	0.164941	-2.36504	0.0180282	0.251899
Pjv1_00005976	2339.62	-0.0844636	0.107949	-0.782438	0.433957	0.999982		Pjv1_00001317	529.734	0.398305	0.15741	2.53036	0.0113945	0.15239		Pjv1_00016368	43.5262	0.933217	0.394717	2.36427	0.0180656	0.252044
Pjv1_00005977	2161.92	-0.0727338	0.144283	-0.504106	0.614187	0.999982		Pjv1_00022979	2438.66	0.283483	0.112044	2.53009	0.0114033	0.15239		Pjv1_00014710	1717.34	-0.28837	0.122038	-2.36296	0.0181297	0.252782
Pjv1_00005978	1876.52	0.0591961	0.11656	0.507859	0.611552	0.999982		Pjv1_00023944	5.44752	3.70007	1.46233	2.53026	0.0113978	0.15239		Pjv1_00018632	540.752	-0.411959	0.174465	-2.36127	0.0182126	0.253781
Pjv1_00005979	0.908897	0.923529	3.32944	0.277383	0.781486	0.999982		Pjv1_00002746	98.5547	0.83609	0.330507	2.52972	0.0114152	0.152453		Pjv1_00006600	1461.78	-0.269505	0.114182	-2.36032	0.0182594	0.254275
Pjv1_00005980	0.445878	2.30495	4.00456	0.575582	0.564898	0.999982		Pjv1_00019439	1102.69	0.313757	0.124039	2.52951	0.0114222	0.152453		Pjv1_00000519	1671.71	-0.297329	0.126051	-2.3588	0.0183341	0.255063
Pjv1_00005981	235.429	-0.0629709	0.189041	-0.333107	0.739053	0.999982		Pjv1_00016660	14.5709	1.78418	0.705598	2.5286	0.0114518	0.152755		Pjv1_00008945	273.949	0.598322	0.253665	2.35871	0.0183387	0.255063
Pjv1_00005982	940.765	-0.0284196	0.144018	-0.197334	0.843566	0.999982		Pjv1_00017237	13740.7	-0.229256	0.0906864	-2.52801	0.0114711	0.152872		Pjv1_00015033	1932.12	-0.24226	0.102747	-2.35782	0.0183824	0.255359
Pjv1_00005983	3.97392	0.447639	1.60165	0.279487	0.779871	0.999982		Pjv1_00020035	1384.79	-0.263705	0.104318	-2.5279	0.0114748	0.152872		Pjv1_00018553	351.147	0.517045	0.21929	2.35782	0.0183826	0.255359
Pjv1_00005984	5.92832	-1.27283	1.11647	-1.14005	0.254265	0.999982		Pjv1_00002163	1495.07	0.294572	0.11654	2.52764	0.0114832	0.15289		Pjv1_00010320	15335.4	-0.438868	0.186221	-2.35671	0.0184375	0.255904
Pjv1_00005985	1378.73	-0.0207351	0.118569	-0.174878	0.861175	0.999982		Pjv1_00022568	26.1381	1.27174	0.503189	2.52736	0.0114925	0.152919		Pjv1_00019545	7.95566	2.65393	1.12618	2.35657	0.0184447	0.255904
Pjv1_00005986	2129.65	-0.125279	0.116062	-1.07941	0.280405	0.999982		Pjv1_00014449	460.093	0.403647	0.159726	2.52712	0.0115002	0.152928		Pjv1_00018254	2771.63	0.258049	0.109549	2.35555	0.0184954	0.25645
Pjv1_00027788	1015.28	-0.00418794	0.121408	-0.0344949	0.972483	0.999982		Pjv1_00005867	2535.78	-0.255417	0.101129	-2.52565	0.0115483	0.153472		Pjv1_00002358	1525.84	-0.424015	0.180071	-2.35471	0.0185371	0.256696
Pjv1_00027789	705.276	-0.0313014	0.138689	-0.225695	0.821439	0.999982		Pjv1_00007232	3163.73	-0.303245	0.120135	-2.5242	0.0115963	0.153921		Pjv1_00010659	1157.87	-0.360459	0.153093	-2.3545	0.0185474	0.256696
Pjv1_00027790	622.308	-0.11246	0.196084	-0.573531	0.566285	0.999982		Pjv1_00003722	20.2978	1.56569	0.62024	2.52434	0.0115917	0.153921		Pjv1_00017984	3263.74	-0.273768	0.116273	-2.35453	0.0185462	0.256696
Pjv1_00027791	362.788	-0.125553	0.164057	-0.765297	0.444095	0.999982		Pjv1_00008488	1507.89	-0.257763	0.10216	-2.52314	0.0116311	0.154218		Pjv1_00008216	1233.44	0.303511	0.128957	2.35359	0.0185931	0.25717
Pjv1_00027792	141.389	-0.0642614	0.29009	-0.221522	0.824686	0.999982		Pjv1_00018629	105.078	-0.681581	0.270138	-2.52308	0.011633	0.154218		Pjv1_00000319	1882.97	0.30647	0.130253	2.35289	0.0186282	0.257497
Pjv1_00027177	3709.18	-0.035196	0.0986116	-0.356915	0.721155	0.999982		Pjv1_00021633	758.948	-0.345194	0.136862	-2.5222	0.0116622	0.15451		Pjv1_00003480	93.6327	0.602297	0.256086	2.35193	0.0186762	0.257908
Pjv1_00027178	10217	0.0443094	0.196722	0.225239	0.821794	0.999982		Pjv1_00002171	595.237	-0.385031	0.152753	-2.5206	0.0117154	0.155119		Pjv1_00019393	643.747	0.403463	0.171552	2.35184	0.0186808	0.257908
Pjv1_00027179	8759.62	-0.0381233	0.131182	-0.290613	0.771348	0.999982		Pjv1_00015009	306.379	-0.510245	0.202602	-2.51845	0.0117871	0.155973		Pjv1_00004819	4608.68	0.208235	0.0885689	2.35111	0.0187174	0.258254
Pjv1_00027181	272.152	-0.11767	0.181203	-0.649383	0.516091	0.999982		Pjv1_00009337	91.7854	0.82859	0.329267	2.51647	0.0118538	0.15676		Pjv1_00011331	5312.57	0.377317	0.160515	2.35066	0.0187401	0.25827
Pjv1_00027182	7755.94	-0.0521907	0.117612	-0.443755	0.65722	0.999982		Pjv1_00004799	2103.01	-0.23085	0.0917627	-2.51573	0.0118787	0.156993		Pjv1_00003278	1317.47	-0.44683	0.190089	-2.35063	0.0187415	0.25827
Pjv1_00027183	21.9534	0.251871	0.569871	0.441979	0.658504	0.999982		Pjv1_00005929	1021.28	0.311949	0.124076	2.51418	0.0119311	0.157588		Pjv1_00008583	1864.61	-0.243552	0.103626	-2.35031	0.018758	0.258338
Pjv1_00027184	10567.5	-0.0407759	0.194502	-0.209643	0.833947	0.999982		Pjv1_00016171	1145.99	0.278817	0.11094	2.51322	0.0119634	0.157919		Pjv1_00015973	16.659	2.64915	1.12766	2.34925	0.0188114	0.258757
Pjv1_00027185	3.61956	-1.34947	1.40256	-0.962152	0.335973	0.999982		Pjv1_00018564	3.45812	-5.24928	2.08978	-2.51189	0.0120088	0.158421		Pjv1_00024448	3000.42	-0.213985	0.091084	-2.34932	0.0188078	0.258757
Pjv1_00027186	4147.97	-0.0464605	0.103875	-0.447272	0.654679	0.999982		Pjv1_00009076	18.8363	1.63847	0.652638	2.51053	0.012055	0.158932		Pjv1_00003564	5123.07	0.320958	0.136657	2.34864	0.0188423	0.258866
Pjv1_00027943	3872.4	0.0568752	0.158822	0.358107	0.720263	0.999982		Pjv1_00018353	319.073	-0.44214	0.176143	-2.51012	0.012069	0.159021		Pjv1_00030306	763.949	0.30248	0.128779	2.34883	0.0188323	0.258866
Pjv1_00027944	4510.19	0.0332601	0.131225	0.253458	0.799914	0.999982		Pjv1_00006440	18.6682	1.76445	0.703108	2.5095	0.0120903	0.159204		Pjv1_00018590	7614.59	0.370072	0.157638	2.34761	0.0188943	0.259422
Pjv1_00027945	827.638	-0.220574	0.170776	-1.2916	0.196497	0.999982		Pjv1_00025367	1735.2	-0.43046	0.171559	-2.50911	0.0121037	0.159282		Pjv1_00017950	1479.07	-0.329882	0.140557	-2.34696	0.0189275	0.259719
Pjv1_00026610	98.8855	-0.346951	0.2705	-1.28263	0.199622	0.999982		Pjv1_00008834	7034.16	-0.231219	0.0921774	-2.50841	0.0121275	0.159401		Pjv1_00000053	3208.41	-0.254188	0.108321	-2.34663	0.0189442	0.259789
Pjv1_00026611	191.089	-0.0103523	0.192292	-0.0538362	0.957066	0.999982		Pjv1_00027525	1328.47	-0.260718	0.103937	-2.50843	0.0121269	0.159401		Pjv1_00020119	2003.43	-0.286708	0.122219	-2.34586	0.0189832	0.260165
Pjv1_00026612	430.2	-0.135617	0.272392	-0.497875	0.618572	0.999982		Pjv1_00010320	17127.4	-0.25397	0.101282	-2.50755	0.012157	0.159595		Pjv1_00007200	354.997	-0.437504	0.186539	-2.34538	0.0190077	0.260342
Pjv1_00026613	3.95926	1.04985	1.37068	0.765936	0.443714	0.999982		Pjv1_00023590	2434.22	0.253641	0.101149	2.50761	0.0121551	0.159595		Pjv1_00008989	931.2	-0.441358	0.18828	-2.34416	0.0190701	0.261039
Pjv1_00028272	0.352497	-1.92246	4.03088	-0.476933	0.63341	0.999982		Pjv1_00014209	72.0748	-1.15394	0.460279	-2.50705	0.0121743	0.159725		Pjv1_00004171	5269.16	-0.248224	0.105951	-2.34282	0.0191384	0.261814
Pjv1_00028273	565.938	-0.0499597	0.147445	-0.338836	0.734734	0.999982		Pjv1_00013130	1117.2	-0.379863	0.151585	-2.50594	0.0122127	0.160131		Pjv1_00001595	462.337	-0.507696	0.216821	-2.34154	0.0192045	0.262529
Pjv1_00028274	196.226	-0.346878	0.212662	-1.63112	0.102865	0.999982		Pjv1_00007330	2017.27	-0.264674	0.105697	-2.50408	0.012277	0.160779		Pjv1_00027510	2387.03	0.21429	0.0915241	2.34135	0.019214	0.262529
Pjv1_00028275	4363.19	-0.0775921	0.116492	-0.66607	0.505366	0.999982		Pjv1_00011393	75.1351	-0.951553	0.38	-2.50409	0.0122768	0.160779		Pjv1_00026330	20813.5	-0.358484	0.15318	-2.34028	0.0192694	0.26295
Pjv1_00028276	4752.06	0.0941129	0.0966703	0.973545	0.330282	0.999982		Pjv1_00002302	527.816	-0.351692	0.140489	-2.50335	0.0123025	0.161016		Pjv1_00012469	562.083	-0.338313	0.144554	-2.34038	0.0192639	0.26295
Pjv1_00028277	46.7674	-0.0279619	0.4436	-0.0630339	0.94974	0.999982		Pjv1_00028238	1290.48	-0.252214	0.100793	-2.50229	0.0123393	0.161399		Pjv1_00007098	5134.32	0.208559	0.0891248	2.34007	0.0192799	0.26295
Pjv1_00027898	1198.11	-0.0436782	0.116428	-0.375153	0.707547	0.999982		Pjv1_00008027	9987.33	0.207404	0.0829202	2.50124	0.0123758	0.161778		Pjv1_00000060	83.571	-0.699736	0.299259	-2.33823	0.0193755	0.263934
Pjv1_00027899	736.088	0.153256	0.200735	0.763476	0.44518	0.999982		Pjv1_00019733	2293.72	0.274518	0.109787	2.50047	0.012403	0.162035		Pjv1_00028170	1346.88	0.332801	0.142327	2.33828	0.0193728	0.263934
Pjv1_00027900	72.5318	0.00420205	0.455008	0.00923512	0.992632	0.999982		Pjv1_00000534	769.505	0.296197	0.118485	2.49988	0.0124236	0.162206		Pjv1_00028933	1984.89	0.272953	0.116843	2.33606	0.0194879	0.264837
Pjv1_00027887	0.157196	-0.946413	4.08047	-0.231937	0.816587	0.999982		Pjv1_00012271	622.393	1.19685	0.478965	2.49882	0.0124606	0.162493		Pjv1_00013713	44.1274	1.50713	0.645126	2.33618	0.0194818	0.264837
Pjv1_00027889	1.4237	-1.54988	2.95216	-0.524997	0.599585	0.999982		Pjv1_00002979	1050.07	-0.272662	0.109109	-2.499	0.0124545	0.162493		Pjv1_00019854	692.632	-0.314984	0.1348	-2.33668	0.0194558	0.264837
Pjv1_00027890	0.163303	-0.946413	4.08047	-0.231937	0.816587	0.999982		Pjv1_00024795	5349.15	0.744102	0.297835	2.49837	0.0124767	0.162604		Pjv1_00023405	1242.57	0.382899	0.163909	2.33605	0.0194889	0.264837
Pjv1_00026528	5.32991	0.427451	1.20556	0.354568	0.722913	0.999982		Pjv1_00020112	1285.57	-0.398723	0.159679	-2.49702	0.0125242	0.163124		Pjv1_00027572	3240.86	-0.277613	0.118889	-2.33505	0.0195408	0.265222
Pjv1_00026529	2.22018	-1.14108	1.68543	-0.677025	0.49839	0.999982		Pjv1_00013424	427.873	0.394294	0.15803	2.49506	0.0125937	0.163931		Pjv1_00011986	712.946	-0.477304	0.20439	-2.33526	0.0195299	0.265222
Pjv1_00026530	21.2584	-0.552598	0.599817	-0.921278	0.356905	0.999982		Pjv1_00025450	61.1417	1.02734	0.411877	2.49428	0.0126211	0.164189		Pjv1_00015235	1466.12	0.236031	0.10117	2.33302	0.0196471	0.266503
Pjv1_00026531	185.013	0.0791556	0.208392	0.37984	0.704065	0.999982		Pjv1_00007620	511.731	0.359117	0.144015	2.4936	0.0126455	0.164407		Pjv1_00011460	364.546	-0.463823	0.19896	-2.33124	0.019741	0.267454
Pjv1_00026532	27.5313	0.121744	0.590766	0.206078	0.83673	0.999982		Pjv1_00029476	1119.68	0.292241	0.117303	2.49133	0.0127264	0.165359		Pjv1_00020773	2092.01	0.283323	0.12153	2.33131	0.0197373	0.267454
Pjv1_00026533	664.394	-0.0311254	0.174993	-0.177867	0.858827	0.999982		Pjv1_00028119	395.54	-0.459403	0.18455	-2.48931	0.012799	0.166202		Pjv1_00008202	864.473	-0.306423	0.131465	-2.33084	0.0197619	0.26749
Pjv1_00026534	482.385	-0.0887405	0.186045	-0.476983	0.633374	0.999982		Pjv1_00012798	1053.5	-0.320808	0.128912	-2.48858	0.0128253	0.166406		Pjv1_00009190	450.157	0.612731	0.262892	2.33073	0.0197674	0.26749
Pjv1_00026535	292.495	-0.0500578	0.18356	-0.272706	0.785079	0.999982		Pjv1_00019497	870.755	-0.29896	0.120139	-2.48845	0.0128301	0.166406		Pjv1_00022239	238.82	0.583981	0.250636	2.33	0.0198062	0.267693
Pjv1_00026536	2092.64	-0.0896904	0.16801	-0.533838	0.593453	0.999982		Pjv1_00012504	3079.67	-0.223525	0.0898579	-2.48754	0.0128631	0.166734		Pjv1_00025868	417.029	-0.37393	0.160478	-2.3301	0.0198008	0.267693
Pjv1_00026537	1367.76	0.0527484	0.121266	0.434982	0.663576	0.999982		Pjv1_00000697	1015.52	-0.345041	0.138733	-2.48709	0.0128791	0.166841		Pjv1_00009654	202.077	0.470045	0.20188	2.32834	0.0198941	0.26872
Pjv1_00026538	1105.63	-0.01475	0.154428	-0.0955139	0.923907	0.999982		Pjv1_00024946	1201.69	0.456547	0.183597	2.48668	0.012894	0.166933		Pjv1_00010666	354.324	0.355961	0.152985	2.32676	0.0199778	0.269505
Pjv1_00026539	394.442	0.282449	0.188688	1.49691	0.134417	0.999982		Pjv1_00002468	181.523	0.629787	0.253335	2.48599	0.0129193	0.16716		Pjv1_00005419	3840.19	0.393698	0.169302	2.32541	0.0200499	0.269505
Pjv1_00026540	398.395	-0.00185969	0.189212	-0.00982857	0.992158	0.999982		Pjv1_00022308	230.916	-0.540918	0.217628	-2.48551	0.0129364	0.167282		Pjv1_00011801	357.723	-0.3513	0.151027	-2.32607	0.0200147	0.269505
Pjv1_00026541	230.203	-0.00130942	0.266845	-0.00490707	0.996085	0.999982		Pjv1_00002379	833.119	0.321343	0.12939	2.48351	0.0130094	0.168124		Pjv1_00003202	796.21	0.517528	0.22251	2.32586	0.020026	0.269505
Pjv1_00026542	0.343309	1.90686	4.03512	0.472566	0.636523	0.999982		Pjv1_00006533	41.8698	1.03798	0.418196	2.48204	0.0130634	0.168721		Pjv1_00014239	2682.83	-0.237563	0.10214	-2.32585	0.0200267	0.269505
Pjv1_00026543	1.71519	-2.00451	2.38455	-0.840624	0.400559	0.999982		Pjv1_00025766	406.044	-0.455007	0.183383	-2.48119	0.0130945	0.169022		Pjv1_00014601	3910.08	-0.267661	0.115122	-2.32501	0.0200715	0.269505
Pjv1_00026642	226.99	-0.130806	0.186165	-0.702637	0.482282	0.999982		Pjv1_00021999	131.37	-0.597817	0.240964	-2.48094	0.0131037	0.16904		Pjv1_00014314	4837.39	-0.217159	0.0933425	-2.32647	0.0199934	0.269505
Pjv1_00026643	5733.06	0.117094	0.123561	0.947658	0.343304	0.999982		Pjv1_00023612	259.993	-0.563861	0.227324	-2.48043	0.0131222	0.169177		Pjv1_00019275	277.607	-0.732316	0.315005	-2.32477	0.020084	0.269505
Pjv1_00026644	427.512	-0.0216033	0.146687	-0.147275	0.882915	0.999982		Pjv1_00028251	6.47171	3.25659	1.31307	2.48013	0.0131334	0.16922		Pjv1_00021926	1820.39	-0.230569	0.0991515	-2.32542	0.0200494	0.269505
Pjv1_00026645	700.975	0.103487	0.144525	0.716046	0.473963	0.999982		Pjv1_00010143	955.028	0.349578	0.141034	2.47869	0.0131866	0.169702		Pjv1_00025467	2.41945	4.77116	2.05216	2.32494	0.0200753	0.269505
Pjv1_00026646	0.366211	1.98831	4.02818	0.493601	0.621588	0.999982		Pjv1_00006329	127.424	-0.641936	0.25898	-2.47871	0.0131857	0.169702		Pjv1_00025948	2004.71	-0.318256	0.136795	-2.32651	0.0199913	0.269505
Pjv1_00026647	297.197	-0.121262	0.184212	-0.658274	0.510362	0.999982		Pjv1_00004625	81.2033	-0.780428	0.314907	-2.47828	0.0132016	0.169795		Pjv1_00018948	1101.51	-0.269501	0.115997	-2.32335	0.0201605	0.27037
Pjv1_00026648	19.2797	0.144718	0.592891	0.244089	0.807162	0.999982		Pjv1_00018095	466.411	-0.429329	0.173317	-2.47713	0.0132443	0.170209		Pjv1_00021939	2138.63	0.288835	0.124434	2.32118	0.0202771	0.271771
Pjv1_00005987	455.473	-0.245365	0.243697	-1.00684	0.31401	0.999982		Pjv1_00026188	490.517	0.344692	0.139158	2.47699	0.0132496	0.170209		Pjv1_00009936	107.634	-0.731967	0.315419	-2.32062	0.0203076	0.272018
Pjv1_00005988	453.373	-0.0840127	0.150329	-0.558859	0.576258	0.999982		Pjv1_00016243	420.666	0.381195	0.15401	2.47512	0.013319	0.170998		Pjv1_00010836	2489.19	-0.352508	0.151986	-2.31934	0.0203765	0.272779
Pjv1_00005989	130.965	0.0679085	0.286323	0.237174	0.812522	0.999982		Pjv1_00010188	2600.38	-0.249994	0.101035	-2.47433	0.0133487	0.171085		Pjv1_00015717	1399.46	-0.381227	0.164425	-2.31855	0.0204195	0.273191
Pjv1_00005990	7.50829	1.50733	0.892079	1.68969	0.0910881	0.999982		Pjv1_00012990	475.876	0.452842	0.182997	2.47458	0.0133392	0.171085		Pjv1_00024075	2669.56	0.350544	0.151215	2.31818	0.0204394	0.273295
Pjv1_00005992	1795.19	0.0607115	0.113683	0.534043	0.593312	0.999982		Pjv1_00004902	356.823	-0.400769	0.161972	-2.47431	0.0133496	0.171085		Pjv1_00021082	1190.03	-0.336012	0.144977	-2.31769	0.0204662	0.27349
Pjv1_00005993	1.55482	-2.04507	2.87305	-0.71181	0.476583	0.999982		Pjv1_00000504	15080	-0.28399	0.11487	-2.47228	0.0134256	0.171958		Pjv1_00000628	1669.27	-0.258067	0.111365	-2.31731	0.020487	0.273607
Pjv1_00005994	597.093	-0.210335	0.168411	-1.24894	0.211688	0.999982		Pjv1_00024319	2522.47	-0.257927	0.104383	-2.47097	0.0134749	0.172487		Pjv1_00008305	861.273	0.273027	0.117891	2.31593	0.0205622	0.274284
Pjv1_00005995	161.957	-0.352657	0.244029	-1.44514	0.148418	0.999982		Pjv1_00007997	1600.64	0.34094	0.138076	2.46922	0.0135409	0.173229		Pjv1_00008533	2257.73	-0.465524	0.200995	-2.3161	0.020553	0.274284
Pjv1_00005997	3412.86	-0.14057	0.104022	-1.35135	0.176584	0.999982		Pjv1_00025747	113.755	-0.715054	0.289658	-2.46861	0.0135637	0.173418		Pjv1_00012908	86.9767	-0.699331	0.302037	-2.31538	0.020592	0.274519
Pjv1_00005998	752.24	0.0548708	0.169833	0.323086	0.74663	0.999982		Pjv1_00010489	92.2762	-0.689163	0.279289	-2.46756	0.0136037	0.173826		Pjv1_00016591	320.178	0.590799	0.255328	2.31388	0.0206741	0.275451
Pjv1_00005999	2770	-0.0480611	0.18386	-0.261401	0.793783	0.999982		Pjv1_00021007	56.3475	1.12739	0.456943	2.46724	0.0136161	0.173881		Pjv1_00007197	1109.89	0.285234	0.12334	2.31259	0.0207451	0.276215
Pjv1_00006000	90.2482	0.141794	0.310288	0.456975	0.647689	0.999982		Pjv1_00003732	3100.33	0.270382	0.1096	2.46698	0.0136258	0.173902		Pjv1_00017232	1339.85	0.33227	0.143691	2.31239	0.020756	0.276215
Pjv1_00006001	207.344	-0.394987	0.298741	-1.32217	0.18611	0.999982		Pjv1_00013481	2090.64	-0.228586	0.0926798	-2.4664	0.0136477	0.173976		Pjv1_00028903	576.012	0.356411	0.154209	2.31122	0.020821	0.276915
Pjv1_00006004	281.522	-0.165104	0.257128	-0.642108	0.520803	0.999982		Pjv1_00013368	453.557	-0.357288	0.144859	-2.46645	0.013646	0.173976		Pjv1_00003860	1664.81	-0.313186	0.135581	-2.30995	0.0208907	0.277678
Pjv1_00006005	530.386	-0.167127	0.298585	-0.55973	0.575664	0.999982		Pjv1_00001632	95.0818	0.883853	0.358629	2.46453	0.0137191	0.174664		Pjv1_00020640	860.773	0.279948	0.121219	2.30944	0.0209191	0.277892
Pjv1_00006007	0.628785	-2.77429	3.97602	-0.697754	0.485331	0.999982		Pjv1_00006525	1152.82	0.282551	0.114655	2.46436	0.013726	0.174664		Pjv1_00023753	1735.56	-0.419469	0.181685	-2.30876	0.0209566	0.278226
Pjv1_00006008	245.333	0.107521	0.172198	0.624401	0.532364	0.999982		Pjv1_00004733	2950.1	-0.285043	0.115654	-2.46463	0.0137156	0.174664		Pjv1_00024855	164.096	0.49984	0.216544	2.30826	0.0209847	0.278434
Pjv1_00006009	2574.19	0.0578938	0.117303	0.493542	0.621629	0.999982		Pjv1_00017458	264.778	-0.498548	0.20236	-2.46367	0.0137523	0.174886		Pjv1_00003243	6443.38	0.283784	0.122956	2.30801	0.0209987	0.278456
Pjv1_00006010	339.005	0.015403	0.163862	0.0939999	0.925109	0.999982		Pjv1_00021219	161.316	0.554989	0.225287	2.46348	0.0137596	0.174886		Pjv1_00008726	427.97	-0.470566	0.203958	-2.30718	0.0210449	0.27874
Pjv1_00006012	235.887	-0.157459	0.239916	-0.656309	0.511626	0.999982		Pjv1_00013053	1932.62	-0.251536	0.102123	-2.46307	0.0137755	0.174984		Pjv1_00021579	597.03	0.443626	0.192272	2.30729	0.0210389	0.27874
Pjv1_00006013	450.021	0.0528581	0.174513	0.30289	0.761974	0.999982		Pjv1_00029114	18.0505	2.0821	0.845464	2.46267	0.0137906	0.175073		Pjv1_00011301	604.121	-0.485107	0.210383	-2.30583	0.0211201	0.279571
Pjv1_00006014	691.066	0.255159	0.225097	1.13355	0.256984	0.999982		Pjv1_00002519	140.48	0.54672	0.222052	2.46212	0.0138117	0.175237		Pjv1_00000350	3180.21	-0.225184	0.097678	-2.30537	0.0211461	0.279751
Pjv1_00006016	0.54246	1.02597	3.96149	0.258986	0.795646	0.999982		Pjv1_00008537	4.99195	3.37641	1.37281	2.45949	0.0139136	0.176427		Pjv1_00013091	961.242	-0.305729	0.132637	-2.30501	0.0211659	0.279848
Pjv1_00006017	2598.93	-0.266538	0.197246	-1.35129	0.176601	0.999982		Pjv1_00010982	10080.2	-0.242169	0.0984753	-2.45918	0.0139254	0.176473		Pjv1_00007735	765.96	-0.542705	0.235516	-2.30432	0.0212046	0.280195
Pjv1_00006020	3290.78	-0.146038	0.168537	-0.866501	0.386216	0.999982		Pjv1_00013683	9075.74	0.232336	0.0945069	2.4584	0.0139556	0.176752		Pjv1_00029021	2803.68	-0.202767	0.0880537	-2.30276	0.0212923	0.281189
Pjv1_00006021	1486.59	-0.140216	0.131319	-1.06775	0.285633	0.999982		Pjv1_00025165	502.054	-0.408723	0.166299	-2.45776	0.0139807	0.176966		Pjv1_00025108	2614.39	-0.242675	0.105499	-2.30026	0.0214337	0.282889
Pjv1_00026300	12.3179	0.0107508	0.862828	0.01246	0.990059	0.999982		Pjv1_00019070	141.95	0.743744	0.302745	2.45667	0.0140233	0.177401		Pjv1_00024941	44727.9	-0.317702	0.138216	-2.2986	0.0215277	0.283964
Pjv1_00026301	111.067	0.110314	0.264453	0.417139	0.676576	0.999982		Pjv1_00001018	112.808	0.640401	0.260873	2.45484	0.0140947	0.178043		Pjv1_00000005	2491.27	-0.379394	0.165178	-2.29687	0.0216259	0.284489
Pjv1_00026302	1156.96	0.0323594	0.155842	0.207643	0.835508	0.999982		Pjv1_00005266	1973.77	-0.267681	0.109056	-2.45453	0.014107	0.178043		Pjv1_00008871	687.216	0.340551	0.148286	2.29658	0.0216426	0.284489
Pjv1_00026303	2764.27	0.0164139	0.118855	0.1381	0.890161	0.999982		Pjv1_00008972	9.74898	2.59394	1.05688	2.45433	0.0141149	0.178043		Pjv1_00003244	15.1266	1.51777	0.660884	2.29657	0.0216434	0.284489
Pjv1_00026306	387.474	0.223831	0.254553	0.879309	0.379234	0.999982		Pjv1_00029315	123.128	-0.6053	0.246552	-2.45506	0.0140861	0.178043		Pjv1_00022712	2211.14	-0.513529	0.223507	-2.2976	0.0215847	0.284489
Pjv1_00026307	51.682	-0.298547	0.444222	-0.672069	0.50154	0.999982		Pjv1_00022914	2488.69	0.296443	0.120784	2.45432	0.0141153	0.178043		Pjv1_00000826	1410.73	0.330868	0.144048	2.29692	0.0216231	0.284489
Pjv1_00026308	12235.6	-0.0357065	0.15722	-0.227112	0.820337	0.999982		Pjv1_00026260	6707.57	-0.248107	0.101104	-2.45397	0.0141288	0.178109		Pjv1_00022401	7920.7	-0.223113	0.0971222	-2.29724	0.0216049	0.284489
Pjv1_00026309	11867.8	-0.0977993	0.202612	-0.482693	0.629314	0.999982		Pjv1_00005559	829.861	-0.289947	0.118211	-2.4528	0.014175	0.178587		Pjv1_00021598	1797.12	0.259144	0.112888	2.29558	0.0216998	0.284979
Pjv1_00026310	4739.74	-0.111768	0.232214	-0.481313	0.630294	0.999982		Pjv1_00011059	45.5792	1.59436	0.650163	2.45225	0.0141967	0.178756		Pjv1_00004079	14127.8	-0.283146	0.12335	-2.29547	0.0217061	0.284979
Pjv1_00026311	653.316	-0.20122	0.171887	-1.17066	0.241736	0.999982		Pjv1_00018205	1508.79	0.253624	0.103506	2.45034	0.0142721	0.179601		Pjv1_00004799	2635.98	-0.20979	0.0914047	-2.29518	0.0217229	0.285033
Pjv1_00026312	7579.73	0.0931735	0.154894	0.601532	0.547486	0.999982		Pjv1_00018136	7764.32	-0.248531	0.101458	-2.44959	0.0143019	0.179871		Pjv1_00014128	102.827	3.67533	1.60175	2.29457	0.0217579	0.285161
Pjv1_00026313	2022.29	0.0570058	0.151901	0.375282	0.707451	0.999982		Pjv1_00026295	1969.73	-0.250498	0.102311	-2.4484	0.0143492	0.180271		Pjv1_00002918	1696.47	-0.275832	0.120206	-2.29466	0.0217526	0.285161
Pjv1_00026314	825.511	-0.0650798	0.165879	-0.392332	0.694813	0.999982		Pjv1_00014183	186.018	-0.597847	0.244203	-2.44816	0.0143588	0.180271		Pjv1_00005888	1823.9	-0.252873	0.110263	-2.29337	0.0218269	0.285731
Pjv1_00028250	144.931	0.0734217	0.255347	0.287537	0.773701	0.999982		Pjv1_00012846	215.063	0.481852	0.196807	2.44835	0.0143513	0.180271		Pjv1_00019574	46.6078	-1.0496	0.457633	-2.29355	0.0218166	0.285731
Pjv1_00028251	5.93991	-1.40334	1.47882	-0.948961	0.34264	0.999982		Pjv1_00009433	4215.65	-0.235049	0.0960345	-2.44755	0.0143831	0.180372		Pjv1_00021884	7297.48	0.184067	0.0802798	2.29282	0.0218585	0.285979
Pjv1_00028252	0.628785	-2.77429	3.97602	-0.697754	0.485331	0.999982		Pjv1_00021745	384.042	-0.37942	0.155021	-2.44754	0.0143836	0.180372		Pjv1_00021471	349.76	-0.546684	0.238508	-2.2921	0.0219	0.286355
Pjv1_00028254	1575.22	0.027424	0.128124	0.214043	0.830514	0.999982		Pjv1_00020658	498.36	0.458486	0.187373	2.44691	0.0144085	0.180579		Pjv1_00022305	178.542	-0.723825	0.316033	-2.29035	0.0220012	0.287512
Pjv1_00028255	864.42	0.0233557	0.153748	0.151909	0.879259	0.999982		Pjv1_00011165	201.917	0.602328	0.246255	2.44595	0.0144469	0.180851		Pjv1_00000250	823.629	-0.305648	0.133547	-2.28869	0.0220974	0.288434
Pjv1_00028257	525.055	-0.048141	0.21328	-0.225717	0.821421	0.999982		Pjv1_00012145	4237.9	-0.245927	0.100537	-2.44614	0.0144396	0.180851		Pjv1_00011073	918.24	0.299724	0.130952	2.28882	0.0220901	0.288434
Pjv1_00028258	145.604	-0.296403	0.227774	-1.3013	0.193155	0.999982		Pjv1_00027879	765.144	0.308198	0.126024	2.44554	0.0144635	0.180953		Pjv1_00022148	4182.07	-0.304713	0.133247	-2.28684	0.0222052	0.289392
Pjv1_00028259	13401.5	0.0652826	0.189946	0.34369	0.731079	0.999982		Pjv1_00012056	2079.07	1.58236	0.647536	2.44367	0.0145388	0.181481		Pjv1_00018643	205.461	0.723602	0.31643	2.28677	0.0222094	0.289392
Pjv1_00028260	267.378	-0.100944	0.249056	-0.405308	0.685251	0.999982		Pjv1_00001957	1155.85	-0.281756	0.115291	-2.44387	0.0145305	0.181481		Pjv1_00026150	8646.32	-0.214829	0.0939329	-2.28705	0.0221931	0.289392
Pjv1_00028261	0.343309	1.90686	4.03512	0.472566	0.636523	0.999982		Pjv1_00006380	12.5533	-1.89034	0.773571	-2.44365	0.0145393	0.181481		Pjv1_00021251	16.5258	1.58282	0.692244	2.28651	0.0222245	0.28942
Pjv1_00028483	32.9831	-0.300934	0.48327	-0.622705	0.533479	0.999982		Pjv1_00006815	2303.85	-0.286769	0.11734	-2.44392	0.0145287	0.181481		Pjv1_00000689	29.5746	1.2619	0.552084	2.2857	0.0222719	0.289869
Pjv1_00028484	2703.92	-0.0849473	0.202762	-0.418951	0.675252	0.999982		Pjv1_00004905	20.4258	1.75501	0.718649	2.4421	0.0146021	0.182158		Pjv1_00013053	2403.49	-0.229962	0.100624	-2.28536	0.0222915	0.289958
Pjv1_00028485	1589.67	-0.230976	0.182943	-1.26255	0.206749	0.999982		Pjv1_00003935	1093.06	-0.389033	0.159403	-2.44056	0.0146646	0.182833		Pjv1_00000951	616.144	0.708372	0.310085	2.28444	0.0223455	0.290222
Pjv1_00027458	72.5804	0.0295705	0.287749	0.102765	0.91815	0.999982		Pjv1_00024727	3039.71	0.297761	0.122032	2.44002	0.0146863	0.182998		Pjv1_00020539	2050.86	0.335071	0.146695	2.28414	0.0223635	0.290222
Pjv1_00027459	20.583	0.138317	0.589908	0.234472	0.814619	0.999982		Pjv1_00008806	4286.35	0.253518	0.103946	2.43895	0.0147301	0.183438		Pjv1_00023290	1738.48	0.344322	0.150745	2.28414	0.0223631	0.290222
Pjv1_00027460	930.869	-0.0822128	0.157631	-0.521554	0.601981	0.999982		Pjv1_00012220	113.622	0.63185	0.259092	2.43871	0.0147398	0.183452		Pjv1_00023905	18713.5	-0.316694	0.138613	-2.28474	0.0223278	0.290222
Pjv1_00027461	1021.92	-0.177386	0.155002	-1.14441	0.252452	0.999982		Pjv1_00000399	1300.78	-0.292008	0.119778	-2.43791	0.0147724	0.183752		Pjv1_00017015	380.774	0.463004	0.202755	2.28357	0.022397	0.290489
Pjv1_00027462	959.379	-0.0366283	0.144424	-0.253617	0.799792	0.999982		Pjv1_00005298	678.08	0.401942	0.164934	2.43699	0.01481	0.184114		Pjv1_00001258	853.385	-0.415922	0.182211	-2.28265	0.0224511	0.290876
Pjv1_00027463	473.862	0.000385766	0.153944	0.00250589	0.998001	0.999982		Pjv1_00019479	2051.91	0.268838	0.110395	2.43523	0.0148823	0.184906		Pjv1_00006851	7058.07	-0.319032	0.139779	-2.2824	0.0224656	0.290876
Pjv1_00027464	0.352497	-1.92246	4.03088	-0.476933	0.63341	0.999982		Pjv1_00004346	721.212	-0.472885	0.19432	-2.43354	0.0149519	0.185664		Pjv1_00007394	661.706	0.549639	0.2408	2.28256	0.0224565	0.290876
Pjv1_00027465	0.843814	1.9463	3.42898	0.567604	0.570304	0.999982		Pjv1_00000043	4319.74	0.24062	0.0989464	2.43182	0.015023	0.186439		Pjv1_00001613	859.035	-0.274552	0.120357	-2.28115	0.0225398	0.291669
Pjv1_00027466	2.24121	-1.42183	1.86361	-0.762943	0.445497	0.999982		Pjv1_00003716	1492.58	-0.353571	0.145436	-2.43111	0.0150525	0.186698		Pjv1_00009265	2341.4	-0.371921	0.163184	-2.27915	0.0226583	0.292529
Pjv1_00028262	0.171655	0.97714	4.08047	0.239467	0.810743	0.999982		Pjv1_00000066	14.6007	2.00822	0.826583	2.42955	0.0151177	0.187184		Pjv1_00005603	1212.74	-0.301241	0.132149	-2.27955	0.0226342	0.292529
Pjv1_00026368	3216.65	-0.00959091	0.136008	-0.0705172	0.943782	0.999982		Pjv1_00014140	582.277	-0.344555	0.141806	-2.42976	0.015109	0.187184		Pjv1_00003366	738.378	-0.270576	0.118712	-2.27926	0.0226516	0.292529
Pjv1_00026369	935.314	-0.0796223	0.129553	-0.614591	0.538825	0.999982		Pjv1_00015585	1231.76	-0.297027	0.122249	-2.42969	0.0151116	0.187184		Pjv1_00023145	5306.75	-0.194729	0.0854363	-2.27923	0.0226532	0.292529
Pjv1_00028490	12.1719	-0.921715	0.750919	-1.22745	0.219654	0.999982		Pjv1_00008656	323.318	-0.596139	0.245444	-2.42882	0.0151481	0.187452		Pjv1_00018427	1013.79	0.253171	0.111105	2.27866	0.0226874	0.292737
Pjv1_00028491	1037.31	0.0880915	0.135117	0.651965	0.514424	0.999982		Pjv1_00009491	439.293	0.384671	0.158468	2.42744	0.0152056	0.188056		Pjv1_00007483	5.16621	3.87554	1.70151	2.2777	0.0227444	0.293136
Pjv1_00028492	0.297252	1.72698	4.05184	0.426221	0.669947	0.999982		Pjv1_00015562	1713.85	-0.245843	0.101312	-2.42659	0.0152414	0.188391		Pjv1_00012838	1248.59	-0.283103	0.124289	-2.27779	0.0227393	0.293136
Pjv1_00028493	180.008	-0.0279943	0.247461	-0.113126	0.909931	0.999982		Pjv1_00025851	4569	0.222843	0.0918496	2.42617	0.015259	0.1885		Pjv1_00009588	4195.98	-0.254805	0.111894	-2.27719	0.0227748	0.29336
Pjv1_00028494	744.236	-0.0134847	0.144899	-0.0930628	0.925854	0.999982		Pjv1_00012519	371.082	0.547849	0.22593	2.42486	0.0153143	0.188962		Pjv1_00016806	100.525	-0.696536	0.306006	-2.27621	0.0228333	0.293944
Pjv1_00028495	391.675	-0.124537	0.225243	-0.552902	0.58033	0.999982		Pjv1_00015749	345.64	0.415128	0.1712	2.42481	0.0153162	0.188962		Pjv1_00008273	19.7918	1.60566	0.705769	2.27505	0.022903	0.294673
Pjv1_00028496	3.29911	-1.58332	1.62949	-0.971664	0.331218	0.999982		Pjv1_00021220	654.558	0.378441	0.15608	2.42466	0.0153226	0.188962		Pjv1_00013683	10035.9	0.28974	0.127372	2.27475	0.0229211	0.294738
Pjv1_00028009	156.291	-0.322566	0.311874	-1.03428	0.301005	0.999982		Pjv1_00012703	5996.15	-0.223616	0.0922692	-2.42352	0.015371	0.189299		Pjv1_00012231	6787.22	-0.202455	0.0890803	-2.27272	0.023043	0.295966
Pjv1_00028010	356.69	-0.130338	0.216319	-0.602526	0.546824	0.999982		Pjv1_00012512	509.44	-0.372821	0.153819	-2.42377	0.0153605	0.189299		Pjv1_00012322	577.793	-0.300212	0.132093	-2.27273	0.0230425	0.295966
Pjv1_00028011	1472.26	0.0133266	0.195627	0.0681225	0.945688	0.999982		Pjv1_00017494	291.749	0.481009	0.198486	2.42339	0.0153763	0.189299		Pjv1_00006411	772.665	-0.366427	0.161257	-2.27232	0.0230672	0.296108
Pjv1_00028012	244.043	0.0318827	0.213965	0.149009	0.881547	0.999982		Pjv1_00016760	704.688	0.307854	0.127047	2.42316	0.0153863	0.189313		Pjv1_00004368	278.135	0.639118	0.281294	2.27206	0.0230828	0.29614
Pjv1_00028013	2783.68	-0.238993	0.170685	-1.4002	0.161453	0.999982		Pjv1_00013541	2398.3	0.268065	0.110645	2.42274	0.015404	0.18934		Pjv1_00023168	16.5628	1.91835	0.844454	2.27171	0.023104	0.296242
Pjv1_00028014	44.4305	0.260157	0.430541	0.604256	0.545673	0.999982		Pjv1_00018933	18.7461	1.48944	0.614838	2.42248	0.0154148	0.18934		Pjv1_00020770	3133.87	-0.294317	0.129596	-2.27104	0.0231447	0.296426
Pjv1_00028015	0.326606	-1.82653	4.03927	-0.452193	0.65113	0.999982		Pjv1_00023623	349.97	0.494441	0.204094	2.42262	0.0154092	0.18934		Pjv1_00018445	3929.88	-0.274538	0.120883	-2.27111	0.0231405	0.296426
Pjv1_00028017	481.498	0.116542	0.204489	0.569921	0.568731	0.999982		Pjv1_00013952	138.011	-0.58803	0.242803	-2.42184	0.0154421	0.189568		Pjv1_00001616	294.42	-0.480699	0.211696	-2.27071	0.0231647	0.296487
Pjv1_00028018	4155.27	0.0595891	0.123231	0.483557	0.6287	0.999982		Pjv1_00000520	5221.92	0.224825	0.0928684	2.4209	0.0154823	0.189954		Pjv1_00021337	1188.8	0.367588	0.161896	2.27052	0.0231758	0.296487
Pjv1_00027336	1731.37	0.0358691	0.10959	0.327303	0.743439	0.999982		Pjv1_00010875	191.403	-0.739198	0.305493	-2.41969	0.0155336	0.190475		Pjv1_00013809	22.7183	-1.20177	0.52941	-2.27001	0.0232069	0.296716
Pjv1_00027337	0.326606	-1.82653	4.03927	-0.452193	0.65113	0.999982		Pjv1_00009890	1776.32	-0.363699	0.150374	-2.41863	0.0155792	0.190925		Pjv1_00020900	195.375	-0.600141	0.264468	-2.26924	0.0232539	0.297148
Pjv1_00027338	2053.47	0.129904	0.16125	0.805607	0.42047	0.999982		Pjv1_00022495	48.0862	0.897007	0.371195	2.41654	0.0156687	0.191913		Pjv1_00015884	104.144	-0.561779	0.247623	-2.26869	0.0232873	0.297322
Pjv1_00027339	79.5403	0.289354	0.286823	1.00883	0.313058	0.999982		Pjv1_00028032	59.8938	0.961872	0.398682	2.41263	0.015838	0.193656		Pjv1_00029740	1305.82	-0.346529	0.152751	-2.26858	0.023294	0.297322
Pjv1_00027340	27036	-0.0107885	0.157431	-0.0685288	0.945365	0.999982		Pjv1_00027730	2503.72	0.236504	0.0980198	2.41282	0.0158296	0.193656		Pjv1_00002259	4825.2	-0.225626	0.0994668	-2.26835	0.0233076	0.297328
Pjv1_00027342	5375.88	0.0432151	0.149925	0.288245	0.773159	0.999982		Pjv1_00020539	1745.43	0.322746	0.133764	2.4128	0.0158306	0.193656		Pjv1_00019145	578.277	0.514394	0.226815	2.2679	0.0233353	0.297347
Pjv1_00027343	4613.81	0.018923	0.130769	0.144705	0.884944	0.999982		Pjv1_00018419	9.23455	2.45227	1.01662	2.41217	0.0158578	0.193788		Pjv1_00005518	694.671	0.390559	0.172212	2.2679	0.0233356	0.297347
Pjv1_00025808	19.9713	-0.404625	0.614305	-0.658672	0.510106	0.999982		Pjv1_00000153	1449.96	0.263331	0.10922	2.41102	0.0159082	0.193913		Pjv1_00026568	11680.6	0.266903	0.11771	2.26747	0.0233618	0.297512
Pjv1_00025809	573.28	-0.0470005	0.144547	-0.325158	0.745062	0.999982		Pjv1_00026501	238.784	0.444084	0.184229	2.41049	0.0159309	0.193913		Pjv1_00014370	346.199	0.470628	0.2078	2.26482	0.023524	0.299239
Pjv1_00025810	80.697	-0.0416224	0.298622	-0.139381	0.889149	0.999982		Pjv1_00002205	746.385	-0.406848	0.168755	-2.41088	0.015914	0.193913		Pjv1_00025523	6.87926	2.60103	1.14837	2.26498	0.0235136	0.299239
Pjv1_00025811	7894.41	-0.00907889	0.191403	-0.0474333	0.962168	0.999982		Pjv1_00009809	712.327	-0.379151	0.15728	-2.41068	0.015923	0.193913		Pjv1_00005740	1258.78	-0.340759	0.150518	-2.2639	0.0235802	0.299616
Pjv1_00025812	575.208	0.00131245	0.144003	0.00911404	0.992728	0.999982		Pjv1_00029358	16540.8	0.20965	0.086938	2.41148	0.0158878	0.193913		Pjv1_00008511	1784.84	-0.532168	0.235049	-2.26407	0.02357	0.299616
Pjv1_00025813	8.61293	-0.686313	0.897408	-0.764772	0.444407	0.999982		Pjv1_00012499	1397.28	-0.381825	0.158363	-2.41107	0.0159058	0.193913		Pjv1_00019339	1048.09	0.258168	0.114074	2.26317	0.023625	0.300015
Pjv1_00025814	1661.44	0.072727	0.16876	0.430949	0.666505	0.999982		Pjv1_00023970	1028.48	0.321649	0.13342	2.4108	0.0159175	0.193913		Pjv1_00001493	8.35413	2.46431	1.09004	2.26075	0.0237745	0.301743
Pjv1_00010452	0.314392	-1.77887	4.04365	-0.439917	0.659997	0.999982		Pjv1_00005770	1421.01	-0.265272	0.110096	-2.40946	0.0159762	0.194355		Pjv1_00019382	1618.96	0.280071	0.123908	2.26031	0.0238019	0.30192
Pjv1_00010453	76.4498	-0.456113	0.359753	-1.26785	0.204851	0.999982		Pjv1_00001613	725.695	-0.307463	0.127669	-2.40827	0.0160282	0.194767		Pjv1_00028370	3770.83	-0.30887	0.136688	-2.25966	0.0238421	0.301993
Pjv1_00010454	0.326606	-1.82653	4.03927	-0.452193	0.65113	0.999982		Pjv1_00025090	2221.46	-0.243239	0.100997	-2.40838	0.0160234	0.194767		Pjv1_00011722	376.023	0.346203	0.153213	2.25962	0.0238446	0.301993
Pjv1_00010458	17.5685	0.363522	0.641975	0.566256	0.57122	0.999982		Pjv1_00012889	1121.23	-0.27698	0.115151	-2.40537	0.0161561	0.196211		Pjv1_00019227	1073.61	0.235686	0.104305	2.25957	0.0238479	0.301993
Pjv1_00010459	1129.62	-0.319552	0.219446	-1.45618	0.145344	0.999982		Pjv1_00021895	187.781	-0.597418	0.248405	-2.40501	0.0161719	0.196292		Pjv1_00027806	23.2497	-1.57191	0.695822	-2.25907	0.023879	0.302046
Pjv1_00010460	615.004	0.0875342	0.208098	0.420638	0.674019	0.999982		Pjv1_00026395	181.017	-0.513758	0.213674	-2.4044	0.0161989	0.19651		Pjv1_00014092	111.286	-0.562448	0.248959	-2.2592	0.0238708	0.302046
Pjv1_00010461	1240.18	-0.231892	0.152852	-1.5171	0.12924	0.999982		Pjv1_00011467	137.29	0.572858	0.238275	2.40419	0.0162085	0.196516		Pjv1_00003377	2.25028	-4.58138	2.0289	-2.25807	0.0239416	0.302668
Pjv1_00010462	257.777	-0.0693916	0.204996	-0.338502	0.734985	0.999982		Pjv1_00020974	318.536	-0.427691	0.178006	-2.40267	0.0162759	0.197221		Pjv1_00007646	545.496	0.344953	0.152951	2.25532	0.0241134	0.303985
Pjv1_00010463	0.183106	0.97714	4.08047	0.239467	0.810743	0.999982		Pjv1_00019734	3010.23	0.269127	0.112037	2.40211	0.0163006	0.197411		Pjv1_00002465	113.31	0.93225	0.413229	2.25602	0.0240697	0.303985
Pjv1_00010464	0.659832	-0.0587408	2.82679	-0.02078	0.983421	0.999982		Pjv1_00006643	530.059	0.360643	0.150201	2.40107	0.016347	0.197861		Pjv1_00017812	10292.6	-0.23707	0.105113	-2.25537	0.0241099	0.303985
Pjv1_00010465	1.65379	2.01779	2.39764	0.841573	0.400027	0.999982		Pjv1_00012678	263.3	-0.597291	0.248842	-2.40028	0.0163824	0.198178		Pjv1_00018925	2884.18	0.226049	0.100221	2.25551	0.0241015	0.303985
Pjv1_00010466	1995.82	0.0535836	0.122665	0.436829	0.662235	0.999982		Pjv1_00028734	4060.63	-0.239417	0.0997886	-2.39924	0.0164291	0.198632		Pjv1_00004500	54.1687	-0.925919	0.410479	-2.2557	0.0240894	0.303985
Pjv1_00010467	0.352497	-1.92246	4.03088	-0.476933	0.63341	0.999982		Pjv1_00022661	116.49	-0.648186	0.270229	-2.39865	0.0164555	0.198743		Pjv1_00026941	2077.14	0.250142	0.110951	2.25454	0.0241625	0.304434
Pjv1_00010470	962.269	-0.0560653	0.169913	-0.329964	0.741427	0.999982		Pjv1_00000662	1428.17	0.264386	0.110224	2.39863	0.0164568	0.198743		Pjv1_00013290	6.75804	-2.57208	1.14101	-2.25421	0.0241828	0.304519
Pjv1_00010474	355.732	0.146202	0.158301	0.923565	0.355713	0.999982		Pjv1_00003180	248.967	0.738445	0.308075	2.39696	0.0165316	0.199514		Pjv1_00008120	2742.64	-0.287102	0.127396	-2.25361	0.0242205	0.304823
Pjv1_00010475	344.305	0.0239891	0.16488	0.145494	0.884321	0.999982		Pjv1_00020140	1595.86	0.251484	0.104925	2.3968	0.0165391	0.199514		Pjv1_00006440	29.1106	1.67663	0.744717	2.25136	0.0243625	0.306439
Pjv1_00010476	967.992	-0.0588759	0.137146	-0.429294	0.667709	0.999982		Pjv1_00021107	150.537	-0.539803	0.225318	-2.39574	0.0165869	0.199979		Pjv1_00010833	51.1279	-0.872908	0.387806	-2.25089	0.0243928	0.306648
Pjv1_00010477	3.54346	-0.935914	1.53203	-0.6109	0.541266	0.999982		Pjv1_00023245	575.985	-0.334227	0.139574	-2.39461	0.0166379	0.200482		Pjv1_00002183	619.651	-0.341496	0.151751	-2.25038	0.024425	0.306882
Pjv1_00010478	1.24438	2.6	2.66415	0.97592	0.329104	0.999982		Pjv1_00005092	6063.53	-0.220733	0.0922074	-2.39388	0.0166713	0.200773		Pjv1_00012003	1622.61	-0.282809	0.125719	-2.24954	0.0244785	0.307382
Pjv1_00010479	324.954	-0.0909856	0.190233	-0.478285	0.632448	0.999982		Pjv1_00001876	792.183	-0.329034	0.137516	-2.39269	0.0167252	0.201273		Pjv1_00010555	1441.36	-0.443636	0.197251	-2.24909	0.0245065	0.307391
Pjv1_00026427	1996.88	0.0293505	0.116689	0.251528	0.801406	0.999982		Pjv1_00020854	1019.77	0.440612	0.18416	2.39255	0.0167316	0.201273		Pjv1_00008924	637.828	-0.626353	0.278478	-2.2492	0.0244995	0.307391
Pjv1_00026428	415.824	-0.111707	0.167743	-0.665943	0.505448	0.999982		Pjv1_00011288	4305.06	0.262482	0.109747	2.3917	0.0167705	0.201405		Pjv1_00000183	109.58	-0.718316	0.319611	-2.24747	0.0246103	0.30807
Pjv1_00026429	945.312	-0.428674	0.32408	-1.32274	0.185922	0.999982		Pjv1_00006383	3714.45	0.219626	0.0918134	2.39209	0.0167526	0.201405		Pjv1_00028898	409.879	0.658666	0.293027	2.2478	0.024589	0.30807
Pjv1_00026430	366.672	0.0838693	0.1608	0.521575	0.601966	0.999982		Pjv1_00000574	18.1337	2.16696	0.905965	2.39188	0.0167623	0.201405		Pjv1_00029315	156.986	-0.513851	0.228597	-2.24785	0.0245858	0.30807
Pjv1_00026431	0.843814	1.9463	3.42898	0.567604	0.570304	0.999982		Pjv1_00016654	6370.45	0.229347	0.0959836	2.38944	0.016874	0.202534		Pjv1_00000302	34.6716	-1.14407	0.509065	-2.24738	0.0246155	0.30807
Pjv1_00026432	1.69853	-1.90276	2.38764	-0.796918	0.425499	0.999982		Pjv1_00014425	953.432	-0.300896	0.125958	-2.38886	0.0169006	0.202742		Pjv1_00007018	668.527	-0.33031	0.146995	-2.24708	0.0246347	0.308098
Pjv1_00026434	31.4278	0.00680488	0.489671	0.0138968	0.988912	0.999982		Pjv1_00004350	47.3789	1.14764	0.480495	2.38845	0.0169195	0.202793		Pjv1_00026092	3063.72	-0.279145	0.124235	-2.24692	0.0246451	0.308098
Pjv1_00026435	207.964	0.0432441	0.40333	0.107218	0.914616	0.999982		Pjv1_00017068	424.827	-0.391488	0.163915	-2.38836	0.0169237	0.202793		Pjv1_00012370	1753.3	0.259242	0.115429	2.2459	0.0247103	0.308612
Pjv1_00026436	3.66897	0.192128	1.44334	0.133114	0.894104	0.999982		Pjv1_00001435	1142.93	0.333111	0.139537	2.38726	0.0169745	0.20328		Pjv1_00021913	15.1165	1.52896	0.680793	2.24585	0.0247137	0.308612
Pjv1_00026437	276.301	-0.0767714	0.184436	-0.41625	0.677227	0.999982		Pjv1_00008626	212.657	-0.523881	0.219466	-2.38707	0.0169832	0.20328		Pjv1_00006196	8474.85	-0.28683	0.127778	-2.24475	0.0247841	0.309149
Pjv1_00026438	2940.19	0.246815	0.223918	1.10225	0.270351	0.999982		Pjv1_00026872	3387.79	-0.398179	0.166854	-2.38639	0.0170149	0.203321		Pjv1_00023798	297.226	-0.52605	0.234327	-2.24494	0.0247718	0.309149
Pjv1_00026439	940.931	0.0866343	0.158084	0.548028	0.583673	0.999982		Pjv1_00014157	6919.61	0.306754	0.128536	2.38651	0.0170089	0.203321		Pjv1_00024682	9760.43	-0.298642	0.133117	-2.24345	0.0248677	0.309676
Pjv1_00026441	614.326	0.0127567	0.175512	0.0726826	0.942059	0.999982		Pjv1_00030153	321.921	-0.511587	0.21437	-2.38647	0.017011	0.203321		Pjv1_00006160	2884.01	-0.37421	0.1668	-2.24346	0.024867	0.309676
Pjv1_00026442	2504.91	0.0877539	0.102217	0.858508	0.390612	0.999982		Pjv1_00028510	331.837	0.48229	0.202176	2.38549	0.0170562	0.203701		Pjv1_00018797	366.119	-0.456376	0.203404	-2.24369	0.0248522	0.309676
Pjv1_00026443	1355.04	-0.0590004	0.177397	-0.332589	0.739445	0.999982		Pjv1_00015680	1728.89	0.230307	0.0965647	2.385	0.0170789	0.20386		Pjv1_00010324	656.462	0.36914	0.164631	2.24223	0.0249463	0.310482
Pjv1_00026444	35.2056	-0.194393	0.430202	-0.451863	0.651367	0.999982		Pjv1_00003079	761.047	0.353617	0.148328	2.38401	0.017125	0.204297		Pjv1_00012686	199.745	-0.584662	0.261047	-2.23968	0.0251118	0.31237
Pjv1_00026445	715.631	0.0245387	0.219984	0.111548	0.911182	0.999982		Pjv1_00010788	32.7421	1.41084	0.591997	2.38318	0.0171636	0.204645		Pjv1_00012045	3801.57	-0.347372	0.155167	-2.23869	0.0251759	0.312994
Pjv1_00026446	1947.44	-0.0189266	0.10363	-0.182637	0.855083	0.999982		Pjv1_00002722	913.36	0.320767	0.134656	2.38213	0.0172129	0.205119		Pjv1_00009016	40.7833	1.02927	0.460159	2.23676	0.025302	0.31427
Pjv1_00026447	1334.5	0.00509913	0.135528	0.0376243	0.969987	0.999982		Pjv1_00001886	4520.3	-0.220298	0.0925086	-2.38138	0.0172479	0.205423		Pjv1_00005042	13.6298	-1.80543	0.807188	-2.23669	0.0253065	0.31427
Pjv1_00026448	443.045	0.039346	0.151755	0.259273	0.795424	0.999982		Pjv1_00026671	562.919	0.566816	0.238078	2.3808	0.017275	0.205632		Pjv1_00001300	659.454	0.368033	0.164637	2.23542	0.0253899	0.315132
Pjv1_00026449	68.1803	-0.184761	0.312013	-0.592158	0.553745	0.999982		Pjv1_00011580	140.361	-0.598448	0.251513	-2.37939	0.0173411	0.206304		Pjv1_00000078	4.67723	-5.63874	2.52328	-2.23469	0.025438	0.315424
Pjv1_00026450	4992.91	0.0823248	0.142026	0.579646	0.562153	0.999982		Pjv1_00011367	454.568	-0.387628	0.162937	-2.379	0.0173598	0.206413		Pjv1_00029574	6366.48	-0.21775	0.0974432	-2.23463	0.0254415	0.315424
Pjv1_00026451	26.6611	0.313472	0.589989	0.531319	0.595198	0.999982		Pjv1_00011951	5376.06	0.268427	0.112843	2.37878	0.0173702	0.206422		Pjv1_00010913	47.3281	1.15616	0.517545	2.23394	0.0254871	0.315584
Pjv1_00026452	15.9666	-0.0201814	0.696083	-0.0289928	0.97687	0.999982		Pjv1_00007281	339.334	0.391407	0.164594	2.37802	0.017406	0.206734		Pjv1_00013952	163.17	-0.565614	0.253202	-2.23385	0.0254933	0.315584
Pjv1_00026453	216.31	0.0692642	0.218107	0.317569	0.750812	0.999982		Pjv1_00005326	4227.96	0.21058	0.0886008	2.37673	0.017467	0.207345		Pjv1_00000827	124.27	0.794535	0.355688	2.2338	0.0254965	0.315584
Pjv1_00028007	2264.82	-0.0765961	0.118071	-0.64873	0.516513	0.999982		Pjv1_00000641	422.512	-0.501147	0.210898	-2.37625	0.0174895	0.207498		Pjv1_00013448	369.19	-0.372709	0.166901	-2.23311	0.0255419	0.315973
Pjv1_00027406	216.732	0.0609436	0.389154	0.156605	0.875556	0.999982		Pjv1_00004289	166.881	0.606249	0.25516	2.37595	0.0175037	0.207552		Pjv1_00006346	296.531	-0.491408	0.220111	-2.23254	0.0255793	0.31626
Pjv1_00027408	0.628785	-2.77429	3.97602	-0.697754	0.485331	0.999982		Pjv1_00030242	470.351	-0.368216	0.154993	-2.3757	0.0175159	0.207582		Pjv1_00012534	300.52	0.673515	0.301814	2.23156	0.0256441	0.316888
Pjv1_00027136	0.326606	-1.82653	4.03927	-0.452193	0.65113	0.999982		Pjv1_00007064	198.708	0.588825	0.247904	2.37521	0.0175389	0.207741		Pjv1_00019032	1759.73	-0.244426	0.109602	-2.23014	0.0257384	0.317879
Pjv1_00027137	423.867	0.235786	0.164892	1.42994	0.152735	0.999982		Pjv1_00026080	517.215	0.456317	0.192137	2.37496	0.0175511	0.207771		Pjv1_00029421	2754.72	-0.350168	0.157118	-2.2287	0.0258341	0.318745
Pjv1_00027138	379.165	-0.0475869	0.213918	-0.222454	0.823961	0.999982		Pjv1_00010753	760.909	-0.345708	0.145606	-2.37427	0.0175836	0.207928		Pjv1_00020424	751.064	-0.277305	0.124427	-2.22865	0.0258369	0.318745
Pjv1_00027139	61.9848	-0.210166	0.312554	-0.672413	0.501321	0.999982		Pjv1_00005419	3621.13	0.318517	0.134147	2.37438	0.0175783	0.207928		Pjv1_00028015	12.2641	2.36458	1.0612	2.2282	0.025867	0.318941
Pjv1_00027140	1262.46	-0.0832629	0.140763	-0.59151	0.554179	0.999982		Pjv1_00028468	11.9526	2.86076	1.20514	2.37379	0.0176064	0.208006		Pjv1_00023390	2888.58	-0.281439	0.126353	-2.2274	0.0259205	0.319426
Pjv1_00027141	1.99148	-2.27627	2.25475	-1.00954	0.312715	0.999982		Pjv1_00011994	1047.99	-0.317307	0.133675	-2.37373	0.0176094	0.208006		Pjv1_00008647	40.1518	1.10289	0.495594	2.2254	0.0260545	0.320726
Pjv1_00027142	3337.7	0.00153624	0.118492	0.0129649	0.989656	0.999982		Pjv1_00022337	393.091	0.376929	0.158816	2.37337	0.0176265	0.208093		Pjv1_00000806	251.933	0.561939	0.252503	2.22547	0.0260497	0.320726
Pjv1_00025902	40.2668	-0.311318	0.408839	-0.761468	0.446377	0.999982		Pjv1_00007050	1990.14	0.239082	0.100747	2.37308	0.0176405	0.208144		Pjv1_00027848	92.3729	0.926658	0.416656	2.22404	0.0261461	0.321677
Pjv1_00025904	7.9475	-0.493011	0.881059	-0.559567	0.575775	0.999982		Pjv1_00010393	3574.04	0.207566	0.087517	2.37173	0.0177052	0.208679		Pjv1_00020140	1917.42	0.241565	0.108661	2.22311	0.0262086	0.322269
Pjv1_00025905	1480.56	-0.104528	0.165101	-0.633115	0.526658	0.999982		Pjv1_00022215	824.302	-0.374531	0.157914	-2.37175	0.0177042	0.208679		Pjv1_00026769	50.6716	0.775476	0.348977	2.22214	0.0262736	0.322364
Pjv1_00025906	111.775	-0.49849	0.290554	-1.71566	0.0862249	0.999982		Pjv1_00019574	28.4404	-1.37237	0.578732	-2.37134	0.0177237	0.208784		Pjv1_00007537	5582.89	-0.253021	0.113859	-2.22223	0.0262678	0.322364
Pjv1_00025907	315.831	-0.270877	0.205335	-1.31919	0.187105	0.999982		Pjv1_00012921	245.652	-0.459792	0.193914	-2.37111	0.0177346	0.208798		Pjv1_00022428	655.608	-0.527883	0.23755	-2.2222	0.0262696	0.322364
Pjv1_00025908	370.05	0.211554	0.293356	0.721152	0.470816	0.999982		Pjv1_00021801	566.058	0.315607	0.133124	2.37079	0.0177503	0.208869		Pjv1_00005446	897.063	-0.48492	0.218193	-2.22243	0.026254	0.322364
Pjv1_00025909	137.255	0.128152	0.247037	0.518757	0.603931	0.999982		Pjv1_00014108	3.32376	-5.18922	2.18978	-2.36974	0.0178004	0.209344		Pjv1_00026651	160.854	-0.562902	0.253438	-2.22106	0.0263466	0.323084
Pjv1_00025910	145.754	0.00737212	0.213692	0.0344987	0.972479	0.999982		Pjv1_00001926	486.005	-0.3492	0.147537	-2.36687	0.0179392	0.210823		Pjv1_00020885	528.25	-0.308144	0.138756	-2.22077	0.0263666	0.323153
Pjv1_00025911	54.2976	-0.202561	0.439897	-0.460473	0.645177	0.999982		Pjv1_00027087	2897.42	-0.204667	0.0864766	-2.36674	0.0179457	0.210823		Pjv1_00017919	2346.37	0.251793	0.113398	2.22044	0.0263892	0.323253
Pjv1_00025913	10.0557	-0.385302	0.964892	-0.399322	0.689656	0.999982		Pjv1_00026559	291.404	0.519676	0.219627	2.36618	0.0179727	0.211025		Pjv1_00012404	20.4806	1.31908	0.594163	2.22006	0.0264145	0.323388
Pjv1_00025914	6.54911	-0.873771	1.16361	-0.750913	0.452705	0.999982		Pjv1_00009020	1678.48	-0.290542	0.122964	-2.36283	0.018136	0.212827		Pjv1_00020658	673.772	0.38283	0.172464	2.21977	0.0264344	0.323437
Pjv1_00026630	52.95	0.378531	0.354441	1.06797	0.285536	0.999982		Pjv1_00005860	1910.79	-0.236173	0.0999715	-2.36241	0.0181568	0.212955		Pjv1_00008423	37.9772	1.60023	0.72096	2.21958	0.0264473	0.323437
Pjv1_00026631	1937.49	0.00255769	0.124341	0.02057	0.983589	0.999982		Pjv1_00013822	39.8106	1.01956	0.431699	2.36174	0.0181895	0.213223		Pjv1_00022396	894.643	-0.280418	0.126353	-2.21932	0.026465	0.323477
Pjv1_00026632	5948.35	-0.507352	0.857157	-0.591901	0.553917	0.999982		Pjv1_00010949	286.762	-0.438316	0.185608	-2.36151	0.0182006	0.213237		Pjv1_00022229	1379.03	0.221997	0.10004	2.21908	0.0264813	0.323501
Pjv1_00026634	84.5151	-0.20942	0.344438	-0.608005	0.543184	0.999982		Pjv1_00014781	911.792	-0.287545	0.121776	-2.36126	0.0182131	0.213268		Pjv1_00021281	1585.16	-0.272407	0.122821	-2.21792	0.0265606	0.32415
Pjv1_00026635	2562.97	0.0873594	0.13891	0.628891	0.52942	0.999982		Pjv1_00024030	250.387	-0.518343	0.219589	-2.36051	0.0182498	0.213582		Pjv1_00003772	164.211	0.490972	0.22137	2.21788	0.0265633	0.32415
Pjv1_00026636	567.171	-0.0128944	0.145964	-0.0883397	0.929607	0.999982		Pjv1_00028838	184.164	0.605195	0.256502	2.35941	0.018304	0.214099		Pjv1_00013651	4878.92	-0.195705	0.0882717	-2.21707	0.0266183	0.324606
Pjv1_00026637	353.804	0.0645021	0.198986	0.324154	0.745822	0.999982		Pjv1_00000053	2703.92	-0.216822	0.0919276	-2.35861	0.0183435	0.214359		Pjv1_00016701	148.879	-0.481606	0.217242	-2.21691	0.0266295	0.324606
Pjv1_00026638	2232.67	-0.0874123	0.14724	-0.59367	0.552733	0.999982		Pjv1_00002317	781.744	-0.283335	0.120143	-2.35831	0.0183583	0.214359		Pjv1_00013870	3958.71	0.284252	0.12828	2.21587	0.0267001	0.32529
Pjv1_00026639	353.048	0.0725878	0.230236	0.315276	0.752552	0.999982		Pjv1_00018384	2732.55	0.23511	0.0997007	2.35816	0.0183659	0.214359		Pjv1_00026952	636.011	0.336677	0.151973	2.21537	0.0267349	0.325537
Pjv1_00026640	238.631	0.122011	0.265333	0.459841	0.64563	0.999982		Pjv1_00024423	240.252	-0.516346	0.218937	-2.35842	0.0183529	0.214359		Pjv1_00008872	1327.42	0.373419	0.168628	2.21445	0.0267978	0.326026
Pjv1_00026641	0.314392	-1.77887	4.04365	-0.439917	0.659997	0.999982		Pjv1_00022169	6751.56	-0.207135	0.0878499	-2.35782	0.0183824	0.214435		Pjv1_00008193	2420.5	-0.347087	0.156744	-2.21436	0.026804	0.326026
Pjv1_00027044	0.943177	-3.35782	3.82468	-0.877935	0.379979	0.999982		Pjv1_00018321	2117.66	0.342106	0.145128	2.35728	0.0184094	0.214634		Pjv1_00027385	3570.71	0.216076	0.0976294	2.21323	0.026882	0.326798
Pjv1_00027046	437.186	-0.031361	0.175169	-0.179033	0.857911	0.999982		Pjv1_00000127	1789.2	0.255815	0.108555	2.35655	0.0184457	0.214824		Pjv1_00009076	26.4641	1.33198	0.602103	2.21221	0.0269519	0.327372
Pjv1_00027047	74.9107	0.046702	0.29492	0.158355	0.874177	0.999982		Pjv1_00016727	1713.57	0.238519	0.101211	2.35666	0.0184402	0.214824		Pjv1_00019813	1024.69	0.291368	0.131714	2.21212	0.0269583	0.327372
Pjv1_00028004	997.78	0.156332	0.124617	1.25451	0.209658	0.999982		Pjv1_00011110	348.817	0.421669	0.179058	2.35492	0.0185265	0.215562		Pjv1_00000413	1841.61	-0.290135	0.131198	-2.21142	0.027007	0.327786
Pjv1_00028005	219.537	0.0301199	0.277671	0.108473	0.91362	0.999982		Pjv1_00004759	777.552	0.405826	0.172335	2.35487	0.018529	0.215562		Pjv1_00011717	6921.38	-0.492045	0.222626	-2.21019	0.027092	0.327933
Pjv1_00028006	19690.7	-0.0256363	0.186526	-0.137441	0.890682	0.999982		Pjv1_00018077	1121.89	0.298184	0.126657	2.35427	0.0185592	0.215797		Pjv1_00014034	2203.93	-0.283976	0.128462	-2.21059	0.0270645	0.327933
Pjv1_00024665	0.326606	-1.82653	4.03927	-0.452193	0.65113	0.999982		Pjv1_00022093	70276.5	0.228976	0.0972731	2.35395	0.0185753	0.215868		Pjv1_00015009	393.471	-0.335883	0.151927	-2.21081	0.0270488	0.327933
Pjv1_00024666	10.9022	-0.907928	0.891893	-1.01798	0.308688	0.999982		Pjv1_00018285	83.6052	-0.854698	0.36338	-2.35208	0.0186689	0.216838		Pjv1_00020141	1698.5	-0.26886	0.12161	-2.21084	0.0270471	0.327933
Pjv1_00024667	0.366211	1.98831	4.02818	0.493601	0.621588	0.999982		Pjv1_00012247	531.435	-0.346126	0.147261	-2.35042	0.0187522	0.217689		Pjv1_00008521	158.618	-0.504258	0.22813	-2.21039	0.027078	0.327933
Pjv1_00024668	184.686	0.0763664	0.242623	0.314754	0.752949	0.999982		Pjv1_00001088	851.996	0.348695	0.148371	2.35016	0.0187654	0.217725		Pjv1_00011550	145.441	-0.538549	0.243771	-2.20924	0.027158	0.328025
Pjv1_00024670	11.635	0.330974	0.832574	0.397531	0.690976	0.999982		Pjv1_00006851	6343.63	-0.276156	0.117564	-2.34899	0.0188246	0.218294		Pjv1_00014140	827.437	-0.324879	0.147017	-2.2098	0.0271189	0.328025
Pjv1_00024672	1.20615	1.50311	3.06702	0.490086	0.624073	0.999982		Pjv1_00014583	627.505	-0.406793	0.173224	-2.34836	0.0188561	0.218542		Pjv1_00021633	884.154	-0.34825	0.157608	-2.20959	0.0271336	0.328025
Pjv1_00024673	2826.64	-0.034075	0.136278	-0.25004	0.802556	0.999982		Pjv1_00029429	369.29	0.382491	0.162983	2.34681	0.0189347	0.219335		Pjv1_00021693	103.635	-0.917347	0.415194	-2.20944	0.0271438	0.328025
Pjv1_00024674	1084.1	-0.0589195	0.198223	-0.297239	0.766284	0.999982		Pjv1_00017943	3411.05	-0.243178	0.103631	-2.34656	0.0189474	0.219364		Pjv1_00014670	795.273	0.321649	0.145615	2.2089	0.0271815	0.328134
Pjv1_00024675	914.616	-0.0689116	0.128865	-0.534759	0.592817	0.999982		Pjv1_00028569	2729.66	-0.253523	0.108137	-2.34446	0.0190546	0.220434		Pjv1_00010527	1940.74	-0.366919	0.166208	-2.20759	0.0272732	0.329063
Pjv1_00024676	2912.59	0.0265028	0.141662	0.187084	0.851595	0.999982		Pjv1_00008932	1958.01	0.237859	0.10146	2.34435	0.0190602	0.220434		Pjv1_00001005	22.4469	1.22405	0.554554	2.20727	0.0272949	0.329148
Pjv1_00024677	1251.2	0.114653	0.1428	0.802895	0.422036	0.999982		Pjv1_00000102	2642.12	-0.242098	0.103285	-2.34399	0.0190786	0.220528		Pjv1_00007889	4313.42	0.225634	0.102242	2.20686	0.027324	0.329211
Pjv1_00024678	150.947	-0.00665004	0.282989	-0.0234993	0.981252	0.999982		Pjv1_00000503	846.688	-0.503271	0.214748	-2.34355	0.0191013	0.220672		Pjv1_00019336	716.788	0.421106	0.190823	2.20678	0.0273293	0.329211
Pjv1_00024679	2.80011	-0.692062	1.83486	-0.377175	0.706044	0.999982		Pjv1_00025703	22.5803	-1.24753	0.532515	-2.34271	0.0191445	0.220699		Pjv1_00028465	201.443	0.49704	0.225367	2.20547	0.0274209	0.329961
Pjv1_00024680	1.74009	-1.49885	2.339	-0.640809	0.521647	0.999982		Pjv1_00014320	3467.02	0.199564	0.0851797	2.34286	0.0191367	0.220699		Pjv1_00023343	2346.54	0.313612	0.142195	2.20551	0.0274183	0.329961
Pjv1_00024681	0.148626	0.97714	4.08047	0.239467	0.810743	0.999982		Pjv1_00017712	8082.67	-0.263259	0.11237	-2.34278	0.0191405	0.220699		Pjv1_00010188	2833.79	-0.233169	0.105798	-2.20391	0.0275306	0.330822
Pjv1_00024682	8927.57	0.196258	0.126729	1.54864	0.121468	0.999982		Pjv1_00025030	111.516	0.836572	0.357095	2.34272	0.0191439	0.220699		Pjv1_00003441	39.1687	0.971522	0.440834	2.20383	0.0275366	0.330822
Pjv1_00024683	30.8973	0.523573	0.918864	0.569805	0.56881	0.999982		Pjv1_00020272	148.352	-0.601599	0.256833	-2.34238	0.0191614	0.220776		Pjv1_00029870	352.718	0.533356	0.241974	2.20419	0.0275109	0.330822
Pjv1_00024684	0.663463	2.86193	3.57883	0.799681	0.423895	0.999982		Pjv1_00013985	481.772	-0.357354	0.15264	-2.34116	0.0192241	0.22138		Pjv1_00023242	161.927	0.459113	0.208373	2.20333	0.0275716	0.331065
Pjv1_00024686	47.7337	-0.41795	0.737815	-0.56647	0.571074	0.999982		Pjv1_00022233	101.092	0.710215	0.303393	2.34091	0.0192369	0.221409		Pjv1_00008262	184.294	-0.509024	0.231048	-2.20311	0.0275873	0.331077
Pjv1_00024687	1591.93	0.047647	0.172844	0.275664	0.782806	0.999982		Pjv1_00020827	3368.23	-0.208746	0.089227	-2.33949	0.01931	0.222132		Pjv1_00011165	179.655	0.571799	0.259645	2.20223	0.0276491	0.331289
Pjv1_00024688	4433.81	0.0322353	0.107289	0.300455	0.76383	0.999982		Pjv1_00028333	688.936	0.304688	0.130267	2.33895	0.0193382	0.222298		Pjv1_00002518	269.395	0.359841	0.163368	2.20263	0.0276206	0.331289
Pjv1_00024689	307.378	0.230519	0.270356	0.852652	0.393852	0.999982		Pjv1_00010852	3936.81	0.233943	0.100026	2.33881	0.0193451	0.222298		Pjv1_00017133	9548.5	-0.389482	0.176848	-2.20235	0.0276403	0.331289
Pjv1_00024690	2136.35	0.0648989	0.119441	0.543353	0.586887	0.999982		Pjv1_00004660	3272.57	0.344191	0.147204	2.3382	0.0193771	0.222547		Pjv1_00028177	429.511	0.449094	0.203976	2.2017	0.0276865	0.331439
Pjv1_00024691	1980.42	-0.035811	0.137859	-0.259766	0.795045	0.999982		Pjv1_00017642	3292.94	0.259486	0.110994	2.33784	0.0193956	0.222642		Pjv1_00018205	1824.4	0.25625	0.116391	2.20163	0.0276912	0.331439
Pjv1_00024692	0.653213	-2.82533	3.97364	-0.71102	0.477072	0.999982		Pjv1_00015952	1475.07	-0.285106	0.12197	-2.33751	0.0194125	0.222717		Pjv1_00014701	504.181	-0.541307	0.245897	-2.20136	0.0277109	0.331499
Pjv1_00024693	359.361	-0.145072	0.167795	-0.864583	0.387268	0.999982		Pjv1_00006709	363.737	0.431782	0.184752	2.33709	0.0194344	0.222732		Pjv1_00001649	356.446	-0.367955	0.167175	-2.20102	0.0277347	0.331607
Pjv1_00024694	129.483	0.352668	0.286811	1.22962	0.218841	0.999982		Pjv1_00027514	1030.82	0.335589	0.143582	2.33726	0.0194255	0.222732		Pjv1_00016300	1045.64	-0.381097	0.173168	-2.20074	0.0277544	0.331667
Pjv1_00024695	702.988	0.0260197	0.179987	0.144564	0.885055	0.999982		Pjv1_00015379	7283.27	-0.285512	0.122177	-2.33688	0.0194456	0.222741		Pjv1_00009963	3.81285	4.39476	1.9973	2.20034	0.0277825	0.331826
Pjv1_00027009	33.6517	0.159202	0.508721	0.312946	0.754322	0.999982		Pjv1_00013655	985.217	0.281088	0.120397	2.33467	0.0195606	0.22394		Pjv1_00018140	1097.05	-0.51548	0.234318	-2.19992	0.0278128	0.332012
Pjv1_00027010	624.346	-0.111314	0.162378	-0.685526	0.493012	0.999982		Pjv1_00014876	8.24334	-2.28742	0.98	-2.3341	0.0195904	0.224162		Pjv1_00000050	2710.02	-0.243979	0.110932	-2.19935	0.027853	0.332096
Pjv1_00027011	1346.51	0.0385809	0.108723	0.354856	0.722697	0.999982		Pjv1_00009222	6527.66	-0.806443	0.345543	-2.33384	0.0196041	0.2242		Pjv1_00018913	258.292	-0.566948	0.257783	-2.19932	0.027855	0.332096
Pjv1_00027012	4250.57	0.0268538	0.157165	0.170863	0.864331	0.999982		Pjv1_00017832	10169.2	-0.224094	0.0960476	-2.33315	0.0196401	0.224401		Pjv1_00025091	9834.68	-0.258049	0.117338	-2.19919	0.0278642	0.332096
Pjv1_00027013	1487.83	-0.125591	0.166171	-0.755796	0.449771	0.999982		Pjv1_00025360	1660.75	0.35826	0.153555	2.33311	0.0196425	0.224401		Pjv1_00010531	628.472	-0.418966	0.190571	-2.19848	0.027915	0.332525
Pjv1_00027014	3687.29	0.0664298	0.129906	0.511368	0.609094	0.999982		Pjv1_00002539	4082.36	-0.207534	0.0889639	-2.33279	0.0196593	0.224474		Pjv1_00014321	158.496	-0.4782	0.217617	-2.19744	0.027989	0.333054
Pjv1_00027015	625.598	-0.0925657	0.152463	-0.607136	0.54376	0.999982		Pjv1_00016583	10391	-0.245813	0.105398	-2.33223	0.0196884	0.224568		Pjv1_00017303	867.027	-0.398768	0.181469	-2.19744	0.0279888	0.333054
Pjv1_00027016	3.35701	-0.488523	1.49406	-0.326976	0.743686	0.999982		Pjv1_00022866	1782.64	-0.282435	0.121097	-2.33231	0.0196845	0.224568		Pjv1_00013351	5.48365	-2.48259	1.12991	-2.19716	0.0280089	0.333115
Pjv1_00027017	11.9325	0.354101	0.840531	0.421283	0.673549	0.999982		Pjv1_00002336	80.5467	-0.698009	0.299362	-2.33165	0.0197189	0.224798		Pjv1_00021653	452.422	0.309644	0.141003	2.19601	0.0280912	0.333917
Pjv1_00027018	9.99252	0.996972	0.748581	1.33182	0.182921	0.999982		Pjv1_00006733	3911.34	-0.209455	0.0899105	-2.3296	0.0198275	0.225678		Pjv1_00016463	4.30279	3.59253	1.63659	2.19514	0.0281539	0.334485
Pjv1_00027019	1.04681	1.19248	3.20829	0.371687	0.710126	0.999982		Pjv1_00028662	147.679	0.742297	0.318601	2.32987	0.0198133	0.225678		Pjv1_00016778	1008.69	-0.288796	0.131585	-2.19475	0.0281814	0.334635
Pjv1_00027020	538.9	0.283792	0.172925	1.64113	0.100771	0.999982		Pjv1_00022430	2192.61	-0.290182	0.124555	-2.32975	0.0198191	0.225678		Pjv1_00026676	6.45731	2.4786	1.13012	2.19323	0.0282909	0.335759
Pjv1_00027021	86.3989	-0.166598	0.300632	-0.554159	0.57947	0.999982		Pjv1_00022761	3268.35	-0.241719	0.103792	-2.32888	0.0198656	0.225993		Pjv1_00011580	132.581	-0.74309	0.33892	-2.19252	0.028342	0.336027
Pjv1_00027022	60.4509	-0.0821678	0.343381	-0.23929	0.81088	0.999982		Pjv1_00023862	3307.22	-0.247786	0.106426	-2.32823	0.0198996	0.22626		Pjv1_00019112	1684.46	0.225875	0.103022	2.1925	0.0283434	0.336027
[truncated: 28,440 more rows]
