# Supplementary material for: Nitrogen represses haustoria formation through abscisic acid in the parasitic plant Phtheirospermum japonicum
Source: Nat Commun. 2022 May 27;13:2976. doi: 10.1038/s41467-022-30550-x (PMC9142502; doi:10.1038/s41467-022-30550-x)
Supplement: Supplementary file 8 — Supplementary Data 5 [file 41467_2022_30550_MOESM8_ESM.xlsx]

## Sheet: Supplementary Table 5
Supplementary Table 5: NH4NO3 infecting vs water infecting Deseq2 results. Wald statistical test.
0hpi								12hpi								24hpi
GeneID	baseMean	lo2FoldChane	lfcSE	stat	pvalue	padj		GeneID	baseMean	lo2FoldChane	lfcSE	stat	pvalue	padj		GeneID	baseMean	lo2FoldChane	lfcSE	stat	pvalue	padj
Pjv1_00008648	1509.05	4.43807	0.237929	18.653	1.19498e-77	1.33844e-73		Pjv1_00019309	556.468	5.04997	0.259366	19.4704	1.95653e-84	4.35309e-80		Pjv1_00009919	3378.97	8.33097	0.346163	24.0666	5.59748e-128	1.24465e-123
Pjv1_00000651	3266.2	6.55158	0.350887	18.6715	8.44563e-78	1.33844e-73		Pjv1_00024241	2533.57	6.21382	0.338678	18.3473	3.47085e-75	3.86115e-71		Pjv1_00006513	63846.3	5.10748	0.265349	19.2481	1.46327e-82	1.62686e-78
Pjv1_00019309	757.371	4.05999	0.2401	16.9096	3.82263e-64	2.85436e-60		Pjv1_00026910	675.829	-6.76931	0.371095	-18.2415	2.41864e-74	1.79374e-70		Pjv1_00016025	7336.73	3.15707	0.165289	19.1003	2.5118e-81	1.86175e-77
Pjv1_00005345	11244.7	3.94343	0.235193	16.7667	4.27263e-63	2.39278e-59		Pjv1_00028371	748.795	6.43275	0.370284	17.3725	1.33379e-67	7.41886e-64		Pjv1_00000651	3940.03	6.39325	0.348151	18.3635	2.57673e-75	1.43241e-71
Pjv1_00014925	610.908	4.73852	0.297435	15.9313	3.84354e-57	1.72198e-53		Pjv1_00024834	1982.37	3.66033	0.215846	16.958	1.67894e-64	7.47096e-61		Pjv1_00021912	735.074	-6.23311	0.356763	-17.4713	2.36956e-68	1.05379e-64
Pjv1_00006513	95299.4	4.97944	0.32458	15.3412	4.05937e-53	1.51557e-49		Pjv1_00006513	61623.6	5.08642	0.316098	16.0913	2.93674e-58	1.08899e-54		Pjv1_00025063	1586.27	6.17809	0.369019	16.742	6.48286e-63	2.40255e-59
Pjv1_00020923	3543.56	5.48307	0.375444	14.6042	2.63975e-48	8.44757e-45		Pjv1_00015381	434.162	4.15147	0.264801	15.6777	2.14958e-55	6.83228e-52		Pjv1_00004696	5021.91	2.9175	0.175388	16.6346	3.91669e-62	1.24416e-58
Pjv1_00009392	402.97	6.89899	0.480847	14.3476	1.10319e-46	3.08908e-43		Pjv1_00019310	1229.22	5.07429	0.328914	15.4274	1.07039e-53	2.9769e-50		Pjv1_00011085	288.403	4.64244	0.279246	16.6249	4.60186e-62	1.27909e-58
Pjv1_00017303	984.799	-2.90459	0.204042	-14.2352	5.53681e-46	1.37811e-42		Pjv1_00005344	1242.7	4.01766	0.260887	15.4	1.63658e-53	4.04581e-50		Pjv1_00017895	1167.04	5.02012	0.305244	16.4462	8.92655e-61	2.20545e-57
Pjv1_00020945	595.315	7.11853	0.509742	13.965	2.55009e-44	5.71246e-41		Pjv1_00006749	1745.3	-4.86625	0.318702	-15.269	1.23136e-52	2.73964e-49		Pjv1_00007897	2131.06	3.39063	0.209582	16.1781	7.20041e-59	1.60108e-55
Pjv1_00024830	5938.4	4.38402	0.318953	13.745	5.45557e-43	1.111e-39		Pjv1_00000416	2642.79	4.04735	0.271426	14.9114	2.77896e-50	5.62083e-47		Pjv1_00026046	4917.39	2.5228	0.159124	15.8543	1.31325e-56	2.65468e-53
Pjv1_00015418	1123.69	3.36658	0.249194	13.5099	1.36707e-41	2.55199e-38		Pjv1_00024830	4347.83	5.58163	0.375496	14.8647	5.58675e-50	1.03583e-46		Pjv1_00023823	618.942	3.46623	0.222765	15.5601	1.35968e-54	2.51948e-51
Pjv1_00014665	2707.38	3.47391	0.261191	13.3002	2.30742e-40	3.97604e-37		Pjv1_00013831	1226.24	3.63625	0.254506	14.2875	2.61903e-46	4.1622e-43		Pjv1_00012055	809.408	5.94117	0.385895	15.3958	1.74613e-53	2.9867e-50
Pjv1_00019360	410.713	-4.6587	0.353292	-13.1865	1.04905e-39	1.67855e-36		Pjv1_00020059	762.056	4.56169	0.319206	14.2908	2.49877e-46	4.1622e-43		Pjv1_00022844	856.625	8.40105	0.554203	15.1588	6.62948e-52	1.05295e-48
Pjv1_00005612	640.977	5.63096	0.429469	13.1115	2.83101e-39	4.22783e-36		Pjv1_00006669	455.881	4.18976	0.299096	14.0081	1.39153e-44	2.06401e-41		Pjv1_00004928	9194.06	2.81406	0.186174	15.1152	1.28638e-51	1.90692e-48
Pjv1_00025124	904.27	2.46165	0.18797	13.096	3.47022e-39	4.85853e-36		Pjv1_00027807	660.208	6.59495	0.476849	13.8303	1.67385e-43	2.3276e-40		Pjv1_00007964	405.687	4.22278	0.280595	15.0494	3.48524e-51	4.84361e-48
Pjv1_00002204	3010.9	3.4972	0.269587	12.9724	1.75436e-38	2.31174e-35		Pjv1_00008648	858.054	4.94066	0.35797	13.8019	2.48358e-43	3.25042e-40		Pjv1_00005345	6719.67	3.61252	0.241523	14.9573	1.39585e-50	1.82577e-47
Pjv1_00004342	5119.76	-4.58871	0.356572	-12.869	6.73098e-38	8.37671e-35		Pjv1_00005345	6267.41	3.26773	0.237395	13.765	4.14024e-43	5.11757e-40		Pjv1_00005344	1686.53	3.51265	0.238024	14.7575	2.75148e-49	3.399e-46
Pjv1_00020204	1362.45	3.25813	0.259036	12.5779	2.79345e-36	3.29348e-33		Pjv1_00015826	661.379	6.58223	0.480301	13.7044	9.55873e-43	1.11933e-39		Pjv1_00016448	506.01	3.52028	0.242079	14.5419	6.57897e-48	7.69947e-45
Pjv1_00005344	1715.29	3.30537	0.266554	12.4004	2.60022e-35	2.91238e-32		Pjv1_00010094	14681.3	-3.76827	0.277962	-13.5568	7.223e-42	8.03522e-39		Pjv1_00004906	606.552	4.5095	0.311809	14.4624	2.0945e-47	2.32867e-44
Pjv1_00015826	628.712	4.13138	0.336575	12.2748	1.23733e-34	1.31988e-31		Pjv1_00017895	854.046	5.23508	0.390156	13.4179	4.74861e-41	5.03103e-38		Pjv1_00006423	900.957	2.50838	0.174382	14.3844	6.48582e-47	6.86756e-44
Pjv1_00016099	400.333	3.39929	0.279895	12.1449	6.10845e-34	6.21979e-31		Pjv1_00024686	291.719	6.91974	0.528087	13.1034	3.14824e-39	3.18387e-36		Pjv1_00007916	1483.8	3.86064	0.274357	14.0716	5.67804e-45	5.73895e-42
Pjv1_00013845	531.4	3.02065	0.249964	12.0844	1.27763e-33	1.24436e-30		Pjv1_00029391	703.186	2.63223	0.201437	13.0673	5.06637e-39	4.90094e-36		Pjv1_00014925	519.657	4.79023	0.343472	13.9465	3.30459e-44	3.19482e-41
Pjv1_00012534	373.558	3.63318	0.303234	11.9814	4.44636e-33	4.15012e-30		Pjv1_00020923	1173.55	6.09501	0.468194	13.0181	9.64917e-39	8.58737e-36		Pjv1_00007898	464.913	3.37468	0.243191	13.8767	8.77036e-44	8.12573e-41
Pjv1_00007328	2419.91	-2.2274	0.186355	-11.9524	6.30446e-33	5.64905e-30		Pjv1_00023823	497.888	3.00916	0.231109	13.0205	9.35585e-39	8.58737e-36		Pjv1_00004907	401.796	4.17256	0.304322	13.711	8.72151e-43	7.75726e-40
Pjv1_00019310	1650.18	3.70021	0.309671	11.9488	6.58436e-33	5.67293e-30		Pjv1_00025063	559.947	5.80381	0.448627	12.9368	2.78905e-38	2.38668e-35		Pjv1_00024834	1545.42	3.12218	0.227862	13.7021	9.86406e-43	8.43605e-40
Pjv1_00011463	1084.55	2.01414	0.169269	11.8991	1.19625e-32	9.92488e-30		Pjv1_00005114	3389.06	4.6214	0.35865	12.8856	5.42724e-38	4.47225e-35		Pjv1_00027626	825.679	3.64298	0.269816	13.5017	1.52819e-41	1.25855e-38
Pjv1_00007916	1550.11	3.94665	0.333614	11.83	2.73214e-32	2.18581e-29		Pjv1_00028047	1231.24	-2.32458	0.180768	-12.8595	7.60678e-38	6.0444e-35		Pjv1_00012593	478.971	4.00986	0.300378	13.3494	1.19433e-40	9.48472e-38
Pjv1_00008273	164.215	3.96854	0.336155	11.8057	3.64764e-32	2.81761e-29		Pjv1_00018968	378.958	7.5593	0.59494	12.706	5.47713e-37	4.20209e-34		Pjv1_00020923	927.668	5.26061	0.395195	13.3114	1.98645e-40	1.52313e-37
Pjv1_00024801	2155.05	4.20923	0.356667	11.8016	3.83071e-32	2.86039e-29		Pjv1_00005786	3982.45	1.75315	0.138312	12.6753	8.10248e-37	6.00907e-34		Pjv1_00005612	274.315	5.35959	0.416718	12.8614	7.4187e-38	5.49874e-35
Pjv1_00030244	254.353	5.04829	0.43582	11.5834	5.00046e-31	3.6134e-28		Pjv1_00025587	348.291	4.88796	0.38796	12.5991	2.13526e-36	1.5325e-33		Pjv1_00008476	1075.82	2.07543	0.162556	12.7675	2.48978e-37	1.78589e-34
Pjv1_00007964	132.768	4.78958	0.414662	11.5506	7.33253e-31	5.133e-28		Pjv1_00029158	27357.5	4.7638	0.381962	12.4719	1.06251e-35	7.38743e-33		Pjv1_00001072	4306.09	2.11339	0.167384	12.626	1.51745e-36	1.05444e-33
Pjv1_00015095	737.794	3.93715	0.341428	11.5314	9.1605e-31	6.21831e-28		Pjv1_00027067	540.988	4.13486	0.334693	12.3542	4.62429e-35	3.11775e-32		Pjv1_00025587	912.769	3.98523	0.316931	12.5744	2.91882e-36	1.96675e-33
Pjv1_00027526	781.296	-2.464	0.21454	-11.485	1.56879e-30	1.0336e-27		Pjv1_00024801	1638.07	3.73582	0.303366	12.3146	7.56256e-35	4.94881e-32		Pjv1_00005870	1702.85	2.14045	0.170733	12.5369	4.69264e-36	3.06899e-33
Pjv1_00026894	496.971	4.16412	0.363746	11.4479	2.41028e-30	1.54265e-27		Pjv1_00003653	1449.87	3.03344	0.247028	12.2797	1.16369e-34	7.39739e-32		Pjv1_00023129	440.733	-3.84127	0.310691	-12.3636	4.11234e-35	2.61263e-32
Pjv1_00015717	9470.63	2.26282	0.198376	11.4067	3.87141e-30	2.40898e-27		Pjv1_00004715	333.49	4.31541	0.355775	12.1296	7.36017e-34	4.54879e-31		Pjv1_00015717	4801.59	2.84607	0.231173	12.3114	7.86128e-35	4.85565e-32
Pjv1_00024840	750.799	-2.15916	0.189642	-11.3855	4.93977e-30	2.9907e-27		Pjv1_00021384	424.955	4.97179	0.412281	12.0592	1.73395e-33	1.04267e-30		Pjv1_00015418	924.668	3.51777	0.289115	12.1674	4.63672e-34	2.78654e-31
Pjv1_00019386	1088.65	3.3869	0.298767	11.3363	8.67788e-30	5.11561e-27		Pjv1_00008372	1414.01	3.23899	0.278394	11.6346	2.75001e-31	1.61013e-28		Pjv1_00006693	7717.28	4.82264	0.40053	12.0406	2.17242e-33	1.27121e-30
Pjv1_00023886	561.26	3.03058	0.268362	11.2929	1.42241e-29	8.17012e-27		Pjv1_00026046	3509.43	2.72399	0.235449	11.5694	5.89189e-31	3.36125e-28		Pjv1_00019386	720.431	3.82125	0.318345	12.0035	3.40679e-33	1.9424e-30
Pjv1_00004636	5066.66	3.44941	0.307756	11.2083	3.71397e-29	2.07992e-26		Pjv1_00006410	584.029	3.41238	0.297094	11.4858	1.55417e-30	8.64469e-28		Pjv1_00006424	5175.2	1.94526	0.163947	11.8652	1.79403e-32	9.97302e-30
Pjv1_00004617	3995.37	2.76683	0.247207	11.1924	4.44484e-29	2.42851e-26		Pjv1_00022498	11313.9	2.84586	0.247912	11.4793	1.67566e-30	9.09309e-28		Pjv1_00021721	722.028	2.94143	0.24984	11.7733	5.36015e-32	2.90703e-29
Pjv1_00019912	169.684	3.69829	0.330853	11.178	5.22262e-29	2.78552e-26		Pjv1_00011589	508.212	5.14294	0.451426	11.3926	4.54999e-30	2.41031e-27		Pjv1_00027067	1554.38	3.69919	0.316719	11.6797	1.61822e-31	8.56733e-29
Pjv1_00000226	1764.96	2.6714	0.239933	11.134	8.5745e-29	4.46692e-26		Pjv1_00024100	13974.3	2.90397	0.255094	11.3839	5.0297e-30	2.60246e-27		Pjv1_00002216	2502.03	3.26856	0.280664	11.6458	2.40944e-31	1.24596e-28
Pjv1_00008749	869.716	-2.20061	0.19815	-11.1058	1.17539e-28	5.98406e-26		Pjv1_00009919	3226.26	7.38594	0.650009	11.3628	6.4035e-30	3.23799e-27		Pjv1_00020774	423.427	5.26409	0.457492	11.5064	1.22462e-30	6.18878e-28
Pjv1_00002405	341.659	4.1798	0.379777	11.0059	3.57731e-28	1.74207e-25		Pjv1_00019070	583.109	3.33434	0.295155	11.2969	1.35902e-29	6.71932e-27		Pjv1_00005312	1565.38	2.71117	0.236884	11.4451	2.48733e-30	1.22907e-27
Pjv1_00029160	154.337	5.33634	0.48479	11.0075	3.51502e-28	1.74207e-25		Pjv1_00007897	1749.15	3.60311	0.319413	11.2804	1.64006e-29	7.93255e-27		Pjv1_00028326	2563.59	-1.76116	0.153945	-11.4402	2.63362e-30	1.27307e-27
Pjv1_00019704	214.401	-2.94407	0.270014	-10.9034	1.11032e-27	5.29199e-25		Pjv1_00027279	2696.48	1.53583	0.136879	11.2204	3.23855e-29	1.53308e-26		Pjv1_00020204	812.867	3.32666	0.293252	11.344	7.93994e-30	3.75644e-27
Pjv1_00024654	112.674	3.98792	0.366446	10.8827	1.39367e-27	6.50406e-25		Pjv1_00020774	437.895	4.92896	0.441412	11.1664	5.95706e-29	2.76122e-26		Pjv1_00020081	399.487	3.54537	0.313137	11.3221	1.02002e-29	4.72526e-27
Pjv1_00019525	1327.3	3.94775	0.363403	10.8633	1.72466e-27	7.88452e-25		Pjv1_00004696	6165.23	3.15627	0.283638	11.1278	9.18636e-29	4.11909e-26		Pjv1_00002204	1711.47	3.0791	0.272566	11.2967	1.36274e-29	6.18408e-27
Pjv1_00024285	2305	2.98322	0.275146	10.8423	2.16833e-27	9.71454e-25		Pjv1_00009392	366.313	8.51592	0.765329	11.1271	9.25679e-29	4.11909e-26		Pjv1_00009392	215.682	7.36853	0.655338	11.2439	2.48267e-29	1.10409e-26
Pjv1_00016795	988.47	3.11363	0.289551	10.7533	5.71552e-27	2.51046e-24		Pjv1_00002204	1691.99	3.31819	0.298807	11.1048	1.18894e-28	5.1868e-26		Pjv1_00020453	329.177	3.1015	0.27648	11.2178	3.33396e-29	1.45361e-26
Pjv1_00000951	1735.27	3.48206	0.324233	10.7394	6.64907e-27	2.86434e-24		Pjv1_00011901	157.676	6.36033	0.581331	10.941	7.34024e-28	3.14063e-25		Pjv1_00011171	310.376	3.98002	0.35732	11.1386	8.14285e-29	3.48201e-26
Pjv1_00016083	96.1601	-5.55078	0.51735	-10.7292	7.42026e-27	3.13625e-24		Pjv1_00019492	1186.51	2.51535	0.230062	10.9334	7.98403e-28	3.35163e-25		Pjv1_00026848	223.841	4.1085	0.369004	11.134	8.56727e-29	3.59437e-26
Pjv1_00007897	2463.76	3.63123	0.340268	10.6717	1.38128e-26	5.73001e-24		Pjv1_00028730	6314.05	3.59467	0.331849	10.8323	2.42077e-27	9.97401e-25		Pjv1_00004538	3672.8	5.0329	0.452893	11.1128	1.08715e-28	4.47664e-26
Pjv1_00005870	1740.45	2.11193	0.198493	10.6398	1.94459e-26	7.92015e-24		Pjv1_00020204	1088.3	4.26403	0.394037	10.8214	2.72589e-27	1.1027e-24		Pjv1_00004366	497.024	-4.81856	0.438606	-10.9861	4.45955e-28	1.80295e-25
Pjv1_00007136	850.042	2.99825	0.281886	10.6364	2.01796e-26	8.07222e-24		Pjv1_00000426	3552.94	3.38274	0.313789	10.7803	4.26424e-27	1.6942e-24		Pjv1_00000537	1110.03	-4.84648	0.441887	-10.9677	5.46558e-28	2.17022e-25
Pjv1_00009827	798.486	4.37609	0.412048	10.6203	2.39662e-26	9.41873e-24		Pjv1_00021130	4585.83	2.71342	0.252917	10.7285	7.48005e-27	2.91971e-24		Pjv1_00024025	528.724	-2.35396	0.215102	-10.9434	7.14464e-28	2.78716e-25
Pjv1_00015410	2269.72	-1.85117	0.17449	-10.609	2.70558e-26	1.04496e-23		Pjv1_00018273	17137.8	4.691	0.438438	10.6994	1.02483e-26	3.93129e-24		Pjv1_00004342	933.619	-3.8261	0.350347	-10.9209	9.15941e-28	3.51153e-25
Pjv1_00006693	13757.3	3.87633	0.368782	10.5112	7.67513e-26	2.86551e-23		Pjv1_00021894	974.849	-1.99197	0.187546	-10.6212	2.3746e-26	8.95466e-24		Pjv1_00005786	4676.5	1.89431	0.174247	10.8714	1.57821e-27	5.94797e-25
Pjv1_00008372	1635.55	2.31989	0.220675	10.5127	7.54938e-26	2.86551e-23		Pjv1_00008730	701.578	-2.16357	0.203821	-10.615	2.5369e-26	9.40724e-24		Pjv1_00008914	3727.82	2.70841	0.249442	10.8579	1.82979e-27	6.78119e-25
Pjv1_00012533	252.326	3.83751	0.366461	10.4718	1.16395e-25	4.27438e-23		Pjv1_00029690	471.119	3.81575	0.360739	10.5776	3.78572e-26	1.38079e-23		Pjv1_00004261	155.363	5.06359	0.46671	10.8495	2.00422e-27	7.30586e-25
Pjv1_00017700	759.717	3.12829	0.30004	10.4262	1.88229e-25	6.80083e-23		Pjv1_00021512	2271.27	1.97958	0.187701	10.5464	5.27604e-26	1.89333e-23		Pjv1_00026435	435.867	3.2344	0.298258	10.8443	2.12281e-27	7.61337e-25
Pjv1_00020370	1854.44	-2.47285	0.237823	-10.3979	2.53482e-25	9.0131e-23		Pjv1_00018146	1409.13	2.53179	0.241327	10.4911	9.49219e-26	3.35225e-23		Pjv1_00025115	270.144	-4.88161	0.452066	-10.7984	3.5013e-27	1.23579e-24
Pjv1_00017363	337.184	4.54561	0.437422	10.3918	2.70187e-25	9.45697e-23		Pjv1_00008914	4770.1	3.24157	0.309139	10.4858	1.00402e-25	3.49039e-23		Pjv1_00011706	2831.86	2.17982	0.202584	10.7601	5.31137e-27	1.84537e-24
Pjv1_00011165	587.13	2.74101	0.265021	10.3426	4.52026e-25	1.55782e-22		Pjv1_00016372	2350.38	1.54309	0.147381	10.4701	1.18523e-25	4.05694e-23		Pjv1_00022943	209.475	7.32575	0.682163	10.739	6.67621e-27	2.28388e-24
Pjv1_00024834	2704.56	2.47664	0.239652	10.3343	4.92911e-25	1.67299e-22		Pjv1_00014925	315.253	4.2168	0.403663	10.4463	1.5232e-25	5.13479e-23		Pjv1_00018146	1749.77	2.30215	0.215015	10.7069	9.4434e-27	3.18157e-24
Pjv1_00020059	664.282	3.44222	0.333467	10.3225	5.57338e-25	1.86342e-22		Pjv1_00017505	1802.89	1.61553	0.154873	10.4314	1.78291e-25	5.9206e-23		Pjv1_00024830	2446.36	4.24944	0.397804	10.6823	1.2323e-26	4.08975e-24
Pjv1_00012055	691.12	4.85426	0.471147	10.3031	6.82412e-25	2.24805e-22		Pjv1_00021721	531.106	2.53509	0.243187	10.4245	1.91748e-25	6.27384e-23		Pjv1_00013593	1740.72	2.02372	0.190354	10.6313	2.13045e-26	6.96657e-24
Pjv1_00014998	6261	2.47699	0.240644	10.2932	7.56403e-25	2.45568e-22		Pjv1_00026034	5021.25	1.67564	0.160788	10.4215	1.97909e-25	6.38156e-23		Pjv1_00023122	238.582	3.18646	0.300718	10.5962	3.10441e-26	1.00043e-23
Pjv1_00016448	666.38	3.25784	0.319031	10.2117	1.75814e-24	5.62631e-22		Pjv1_00021632	142.381	3.94769	0.381264	10.3542	4.0047e-25	1.27287e-22		Pjv1_00020083	1670.51	2.53861	0.239676	10.5919	3.25044e-26	1.03253e-23
Pjv1_00023996	3581.98	-3.7081	0.363676	-10.1962	2.0627e-24	6.50797e-22		Pjv1_00011543	4265.59	2.62035	0.25428	10.305	6.69108e-25	2.09676e-22		Pjv1_00012521	704.472	-2.62276	0.252763	-10.3764	3.17675e-25	9.94904e-23
Pjv1_00021052	636.326	-1.78032	0.17482	-10.1837	2.34415e-24	7.29322e-22		Pjv1_00026149	1872.49	3.29647	0.32104	10.2681	9.8128e-25	3.03229e-22		Pjv1_00020638	5187.64	2.77763	0.267815	10.3714	3.34455e-25	1.03291e-22
Pjv1_00027626	1170.27	2.58789	0.25504	10.147	3.4172e-24	1.04861e-21		Pjv1_00020081	491.592	3.59208	0.351271	10.2259	1.51733e-24	4.62453e-22		Pjv1_00020863	388.883	4.3671	0.423018	10.3237	5.50791e-25	1.67772e-22
Pjv1_00019605	5311.83	2.7129	0.26743	10.1444	3.51044e-24	1.06267e-21		Pjv1_00021527	2042.49	3.11541	0.306439	10.1665	2.79783e-24	8.41201e-22		Pjv1_00028587	164.102	2.93048	0.284973	10.2834	8.37642e-25	2.517e-22
Pjv1_00001665	4736.54	-2.46578	0.243254	-10.1367	3.7983e-24	1.13448e-21		Pjv1_00011426	661.817	-2.20465	0.217157	-10.1524	3.23446e-24	9.59514e-22		Pjv1_00007956	2104.85	2.31645	0.225669	10.2648	1.01516e-24	3.00974e-22
Pjv1_00029740	1311.91	-2.36214	0.233132	-10.1322	3.97523e-24	1.1717e-21		Pjv1_00015264	3106.78	2.19987	0.21697	10.139	3.70743e-24	1.08535e-21		Pjv1_00001509	346.968	3.03295	0.296404	10.2325	1.41819e-24	4.14932e-22
Pjv1_00023823	909.006	3.48795	0.34455	10.1232	4.35873e-24	1.26805e-21		Pjv1_00013886	605.743	3.33019	0.330248	10.0839	6.50823e-24	1.88054e-21		Pjv1_00006669	531.767	4.2067	0.41393	10.1628	2.90568e-24	8.391e-22
Pjv1_00019271	472.064	-2.16836	0.214395	-10.1139	4.79525e-24	1.37716e-21		Pjv1_00022943	219.486	7.75705	0.770184	10.0717	7.37066e-24	2.10243e-21		Pjv1_00015826	491.189	5.09174	0.50661	10.0506	9.12941e-24	2.60258e-21
Pjv1_00026910	349.396	-4.52262	0.447923	-10.0969	5.70296e-24	1.5969e-21		Pjv1_00022482	791.083	2.5526	0.253979	10.0505	9.14474e-24	2.57546e-21		Pjv1_00017663	2344.97	2.01852	0.201033	10.0407	1.00917e-23	2.84049e-21
Pjv1_00010308	1641.48	-1.91786	0.189927	-10.0979	5.64569e-24	1.5969e-21		Pjv1_00008306	362.843	-1.97377	0.197061	-10.016	1.29587e-23	3.60398e-21		Pjv1_00011519	768.434	1.84135	0.183426	10.0387	1.03067e-23	2.84244e-21
Pjv1_00005114	3668.91	3.36034	0.332973	10.0919	5.99761e-24	1.65867e-21		Pjv1_00025662	697.922	3.18166	0.319475	9.95903	2.30289e-23	6.32555e-21		Pjv1_00026155	169.719	-3.8387	0.382409	-10.0382	1.03543e-23	2.84244e-21
Pjv1_00023070	533.682	4.45818	0.441935	10.0879	6.2522e-24	1.70799e-21		Pjv1_00013183	566.052	3.6798	0.370412	9.93435	2.95084e-23	8.00648e-21		Pjv1_00022498	12167.7	2.80627	0.279625	10.0358	1.06046e-23	2.87566e-21
Pjv1_00006322	176.075	4.3338	0.430544	10.0659	7.81886e-24	2.11025e-21		Pjv1_00025243	2259.99	1.29475	0.130475	9.92331	3.29637e-23	8.83625e-21		Pjv1_00000421	863.005	2.99102	0.302163	9.89871	4.21662e-23	1.12965e-20
Pjv1_00008914	8110.14	3.02316	0.301304	10.0336	1.08487e-23	2.89312e-21		Pjv1_00002644	1006.25	2.66871	0.269179	9.91425	3.6096e-23	9.5607e-21		Pjv1_00025763	309.002	3.6169	0.365864	9.88593	4.7911e-23	1.26827e-20
Pjv1_00013401	535.918	-2.74729	0.274385	-10.0125	1.34278e-23	3.53878e-21		Pjv1_00013593	1993.94	1.93872	0.195918	9.89561	4.34943e-23	1.13848e-20		Pjv1_00022707	142.837	-4.17456	0.422371	-9.88363	4.90235e-23	1.28246e-20
Pjv1_00007898	489.153	3.78852	0.378504	10.0092	1.38858e-23	3.61693e-21		Pjv1_00011085	417.804	4.19969	0.426117	9.85571	6.47545e-23	1.67526e-20		Pjv1_00028058	242.717	-3.7371	0.37912	-9.8573	6.37427e-23	1.64812e-20
Pjv1_00012521	1649.15	-2.8727	0.287997	-9.97478	1.96533e-23	5.06038e-21		Pjv1_00009511	441.561	3.27418	0.333568	9.81561	9.64503e-23	2.46658e-20		Pjv1_00003598	1037.07	2.38172	0.241852	9.84781	7.00538e-23	1.79048e-20
Pjv1_00029800	663.343	2.65881	0.266802	9.96546	2.15866e-23	5.49502e-21		Pjv1_00015277	349.301	3.87601	0.395516	9.79988	1.12724e-22	2.84999e-20		Pjv1_00021366	9959.53	3.02222	0.307702	9.8219	9.06197e-23	2.2898e-20
Pjv1_00010608	143.582	6.25867	0.628467	9.95862	2.31249e-23	5.82047e-21		Pjv1_00018358	931.733	2.2417	0.228778	9.79859	1.14173e-22	2.85419e-20		Pjv1_00027736	347.325	4.59097	0.469125	9.78624	1.2901e-22	3.22321e-20
Pjv1_00021151	3187.36	4.14482	0.417437	9.92921	3.10713e-23	7.73366e-21		Pjv1_00001241	1294.45	-2.17509	0.222308	-9.78413	1.3173e-22	3.2565e-20		Pjv1_00025608	4415	2.41266	0.247458	9.74978	1.84876e-22	4.56767e-20
Pjv1_00022498	15610.9	1.87849	0.189509	9.91241	3.67664e-23	9.00943e-21		Pjv1_00014039	185.193	3.36578	0.344818	9.76103	1.65474e-22	4.04574e-20		Pjv1_00013183	906.214	3.01376	0.309493	9.73773	2.08144e-22	5.08602e-20
Pjv1_00018991	1880.86	3.44414	0.34748	9.91177	3.70014e-23	9.00943e-21		Pjv1_00026494	1491.91	-1.4301	0.146625	-9.75351	1.78197e-22	4.30946e-20		Pjv1_00020464	5321.96	2.01321	0.207243	9.71426	2.62147e-22	6.33598e-20
Pjv1_00029158	38953.4	3.04134	0.307938	9.87647	5.26564e-23	1.26834e-20		Pjv1_00028551	759.588	-2.80249	0.288571	-9.71162	2.69031e-22	6.4362e-20		Pjv1_00025662	587.881	2.94125	0.303195	9.70085	2.98986e-22	7.14866e-20
Pjv1_00018521	544.786	3.59406	0.364093	9.87128	5.54531e-23	1.32149e-20		Pjv1_00015691	180.265	-2.66548	0.275924	-9.66019	4.45048e-22	1.05339e-19		Pjv1_00009834	906.884	2.70614	0.27953	9.68103	3.63052e-22	8.58811e-20
Pjv1_00015691	186.645	-3.38258	0.343474	-9.84814	6.98258e-23	1.64649e-20		Pjv1_00003452	885.531	1.97963	0.205083	9.65282	4.78241e-22	1.12004e-19		Pjv1_00003336	132.397	-7.30988	0.756209	-9.66648	4.18509e-22	9.79576e-20
Pjv1_00008263	831.717	2.23291	0.22682	9.84443	7.24477e-23	1.69052e-20		Pjv1_00018778	232.221	3.35054	0.347667	9.63723	5.56681e-22	1.29017e-19		Pjv1_00010261	485.288	-4.57047	0.473343	-9.65572	4.64879e-22	1.07678e-19
Pjv1_00027807	1076.72	4.19195	0.427061	9.81581	9.62603e-23	2.20768e-20		Pjv1_00021151	1505.74	4.3345	0.450659	9.61814	6.7035e-22	1.53759e-19		Pjv1_00030182	887.813	4.08581	0.423515	9.64737	5.0435e-22	1.15616e-19
Pjv1_00004696	6521.21	2.98437	0.304047	9.81548	9.65817e-23	2.20768e-20		Pjv1_00006112	2377.01	-1.98757	0.206684	-9.61646	6.81352e-22	1.54688e-19		Pjv1_00022658	1574.04	-2.99216	0.310825	-9.6265	6.17993e-22	1.40221e-19
Pjv1_00025587	750.029	4.48081	0.458679	9.76894	1.53042e-22	3.46292e-20		Pjv1_00012828	352.399	3.59796	0.374292	9.6127	7.06702e-22	1.58822e-19		Pjv1_00022642	16060.6	2.95939	0.307756	9.61604	6.84148e-22	1.53664e-19
Pjv1_00008730	271.379	-2.694	0.276032	-9.75972	1.67612e-22	3.75467e-20		Pjv1_00024285	1471.95	2.6194	0.272951	9.59659	8.26328e-22	1.8385e-19		Pjv1_00016923	2491.71	-2.07701	0.21684	-9.57853	9.84364e-22	2.18883e-19
Pjv1_00011589	231.653	6.07998	0.625814	9.71531	2.59455e-22	5.69809e-20		Pjv1_00016159	395.448	-4.08854	0.428227	-9.5476	1.32734e-21	2.92395e-19		Pjv1_00006436	120.569	3.30337	0.345096	9.57234	1.04512e-21	2.30092e-19
Pjv1_00007221	125.644	6.57919	0.677171	9.7157	2.58469e-22	5.69809e-20		Pjv1_00004617	3180.91	3.12135	0.327306	9.5365	1.47727e-21	3.22234e-19		Pjv1_00005309	593.051	1.80331	0.188464	9.56843	1.08539e-21	2.36615e-19
Pjv1_00008476	1001.29	1.94799	0.20056	9.71278	2.65981e-22	5.7847e-20		Pjv1_00013156	574.814	3.42505	0.359386	9.53028	1.56859e-21	3.3883e-19		Pjv1_00012086	657.836	-2.22238	0.232496	-9.55878	1.19153e-21	2.57231e-19
Pjv1_00016031	1320.43	-2.4432	0.251683	-9.70743	2.80321e-22	6.03796e-20		Pjv1_00008490	157.67	-3.16416	0.332537	-9.51519	1.8138e-21	3.88032e-19		Pjv1_00022136	956.747	1.73114	0.181875	9.51829	1.76054e-21	3.76418e-19
Pjv1_00003501	29499.8	-1.52764	0.157578	-9.69452	3.18116e-22	6.78678e-20		Pjv1_00008476	1056.88	2.20938	0.232575	9.49963	2.10628e-21	4.46311e-19		Pjv1_00008648	607.86	4.34446	0.457015	9.50617	1.97814e-21	4.18914e-19
Pjv1_00025861	12271.5	-3.15878	0.326302	-9.68054	3.64769e-22	7.70868e-20		Pjv1_00026036	1359.27	3.05786	0.323108	9.46389	2.96699e-21	6.22761e-19		Pjv1_00017928	4213.85	-3.11374	0.328421	-9.48093	2.52026e-21	5.28685e-19
Pjv1_00010262	79.9644	-4.84159	0.500447	-9.67452	3.86886e-22	8.09967e-20		Pjv1_00005823	279.818	2.7847	0.29575	9.41574	4.69743e-21	9.76759e-19		Pjv1_00025151	12642.7	1.80979	0.191053	9.47272	2.72645e-21	5.66592e-19
Pjv1_00024946	2962.66	2.50882	0.259579	9.66495	4.24814e-22	8.81135e-20		Pjv1_00021858	143.585	4.05191	0.430829	9.40492	5.20702e-21	1.07269e-18		Pjv1_00003808	1401.92	-2.10679	0.222646	-9.46254	3.00554e-21	6.18807e-19
Pjv1_00027067	443.137	4.8451	0.501668	9.65798	4.54747e-22	9.34568e-20		Pjv1_00017363	442.659	4.13217	0.440316	9.38456	6.31774e-21	1.28957e-18		Pjv1_00015381	491.408	3.1827	0.336885	9.44743	3.47236e-21	7.08361e-19
Pjv1_00006436	108.912	4.97945	0.516	9.65008	4.91163e-22	1.00023e-19		Pjv1_00027308	266.409	2.74064	0.292849	9.35856	8.08281e-21	1.63486e-18		Pjv1_00018794	3786.54	1.96438	0.208574	9.41815	4.59108e-21	9.28067e-19
Pjv1_00029560	3127.72	-2.86702	0.297348	-9.64197	5.31572e-22	1.07277e-19		Pjv1_00008936	758.757	2.42256	0.259242	9.34479	9.20717e-21	1.82902e-18		Pjv1_00005034	519.316	3.12365	0.331803	9.41419	4.76746e-21	9.55038e-19
Pjv1_00005232	1682.67	3.57028	0.3713	9.61562	6.86911e-22	1.37388e-19		Pjv1_00010851	293.675	3.48768	0.373214	9.34499	9.18971e-21	1.82902e-18		Pjv1_00003183	7654.97	2.25866	0.239973	9.41216	4.8605e-21	9.64983e-19
Pjv1_00028899	314.602	-4.00879	0.416959	-9.61435	6.9546e-22	1.37867e-19		Pjv1_00015418	885.376	3.04913	0.32673	9.33226	1.03636e-20	2.04052e-18		Pjv1_00012333	21271.3	2.35004	0.250919	9.36574	7.55213e-21	1.4861e-18
Pjv1_00020081	617.355	2.37418	0.248567	9.55147	1.27869e-21	2.51263e-19		Pjv1_00011689	1919.45	1.44462	0.154827	9.33057	1.053e-20	2.0551e-18		Pjv1_00021722	2160.87	2.58535	0.276139	9.3625	7.78749e-21	1.51897e-18
Pjv1_00019070	514.139	3.18844	0.334032	9.5453	1.3572e-21	2.64371e-19		Pjv1_00008923	1477.58	2.16327	0.232374	9.30942	1.28529e-20	2.48665e-18		Pjv1_00012472	6407.78	1.5192	0.16275	9.33456	1.01409e-20	1.96081e-18
Pjv1_00015749	1303.65	2.0355	0.214289	9.49888	2.12152e-21	4.09691e-19		Pjv1_00007889	11988.6	1.98543	0.21336	9.30555	1.33296e-20	2.55665e-18		Pjv1_00008490	182.424	-4.19075	0.450102	-9.31066	1.27041e-20	2.43524e-18
Pjv1_00007824	178.461	-2.46753	0.259802	-9.4977	2.14569e-21	4.10818e-19		Pjv1_00005482	384.059	10.121	1.08944	9.29012	1.5412e-20	2.93077e-18		Pjv1_00000601	673.575	-2.12103	0.228087	-9.29924	1.41459e-20	2.68844e-18
Pjv1_00028047	1172.6	-2.55774	0.271759	-9.4118	4.87698e-21	9.25841e-19		Pjv1_00005309	547.283	2.1821	0.235649	9.25997	2.04481e-20	3.85551e-18		Pjv1_00007136	661.737	2.97566	0.320197	9.29322	1.49692e-20	2.8208e-18
Pjv1_00007956	2188.63	2.08477	0.223026	9.34764	8.96222e-21	1.68708e-18		Pjv1_00012534	524.601	2.2441	0.243055	9.23287	2.63482e-20	4.92624e-18		Pjv1_00005419	12636	2.85539	0.307744	9.27846	1.71942e-20	3.21285e-18
Pjv1_00003976	1784.23	2.58605	0.276973	9.33681	9.92798e-21	1.85331e-18		Pjv1_00002406	2681.92	-1.30804	0.141721	-9.22969	2.71415e-20	5.03227e-18		Pjv1_00007997	1108.75	-1.6851	0.181751	-9.27143	1.8366e-20	3.40322e-18
Pjv1_00024403	2014.74	2.82396	0.302762	9.32735	1.08547e-20	2.00956e-18		Pjv1_00021722	1681.82	1.67394	0.181421	9.22682	2.78777e-20	5.12603e-18		Pjv1_00012202	503.216	-3.97683	0.430022	-9.24797	2.28804e-20	4.2047e-18
Pjv1_00013482	266.888	-2.51979	0.270296	-9.32236	1.13785e-20	2.08926e-18		Pjv1_00002216	1736.59	3.27691	0.355327	9.22223	2.90994e-20	5.30683e-18		Pjv1_00018052	852.373	-1.72527	0.186836	-9.23413	2.60399e-20	4.7461e-18
Pjv1_00015409	4175.95	-2.12159	0.227801	-9.31337	1.23843e-20	2.25545e-18		Pjv1_00027048	109.357	6.75747	0.73439	9.20147	3.53081e-20	6.38675e-18		Pjv1_00001241	1085.45	-2.60574	0.282299	-9.23044	2.69515e-20	4.8723e-18
Pjv1_00011085	404.019	3.93132	0.423107	9.29154	1.52068e-20	2.74717e-18		Pjv1_00012121	4601.88	1.7044	0.185294	9.1984	3.63311e-20	6.47712e-18		Pjv1_00004908	333.886	3.87366	0.419895	9.22532	2.8272e-20	5.0698e-18
Pjv1_00011484	342.089	3.88664	0.419057	9.27472	1.78082e-20	3.19137e-18		Pjv1_00021366	5920.36	3.3825	0.367733	9.19823	3.639e-20	6.47712e-18		Pjv1_00026310	6577.96	1.62683	0.176847	9.1991	3.60954e-20	6.42093e-18
Pjv1_00025287	128.118	4.62097	0.498963	9.26114	2.02252e-20	3.59576e-18		Pjv1_00000166	77.465	4.95986	0.539347	9.19606	3.71324e-20	6.55681e-18		Pjv1_00017057	193.404	-3.86489	0.421304	-9.17363	4.57347e-20	8.07109e-18
Pjv1_00004014	540.374	2.55149	0.275552	9.25958	2.05247e-20	3.62027e-18		Pjv1_00000371	813.09	1.77195	0.192934	9.18423	4.14465e-20	7.26098e-18		Pjv1_00004125	677.624	3.58054	0.39137	9.14874	5.76006e-20	1.00851e-17
Pjv1_00029297	2790.01	-1.93584	0.209785	-9.22775	2.76375e-20	4.83678e-18		Pjv1_00029142	1346.08	3.50277	0.382386	9.16029	5.17559e-20	8.96139e-18		Pjv1_00010091	182.395	-3.46216	0.378518	-9.14664	5.87333e-20	1.02031e-17
Pjv1_00011880	1247.04	3.03234	0.330387	9.17815	4.38566e-20	7.61576e-18		Pjv1_00005762	5708.39	2.00901	0.219327	9.15987	5.19583e-20	8.96139e-18		Pjv1_00002368	8871.48	2.14656	0.234754	9.1439	6.02419e-20	1.0384e-17
Pjv1_00013695	769.934	-3.56711	0.390238	-9.14084	6.19671e-20	1.06779e-17		Pjv1_00003603	261.737	-4.2058	0.460481	-9.1335	6.63208e-20	1.13505e-17		Pjv1_00015462	1186.73	-1.83752	0.201682	-9.11099	8.163e-20	1.39625e-17
Pjv1_00023938	549.128	3.10028	0.339982	9.11894	7.58607e-20	1.29722e-17		Pjv1_00002941	296.406	2.40674	0.263822	9.12261	7.33363e-20	1.24554e-17		Pjv1_00001671	337.649	-2.8482	0.312924	-9.1019	8.87663e-20	1.50672e-17
Pjv1_00020863	813.527	4.12273	0.453517	9.09059	9.84992e-20	1.67158e-17		Pjv1_00009285	564.192	-3.82663	0.419874	-9.11374	7.95879e-20	1.33139e-17		Pjv1_00029158	23382.1	3.66768	0.403161	9.09731	9.25929e-20	1.55977e-17
Pjv1_00028730	11615.4	2.88157	0.317555	9.07424	1.14474e-19	1.92807e-17		Pjv1_00015664	1265.26	4.03451	0.442666	9.11411	7.93169e-20	1.33139e-17		Pjv1_00023070	647.483	2.52897	0.27811	9.09343	9.59611e-20	1.60435e-17
Pjv1_00005208	795.371	-1.90529	0.210668	-9.04406	1.50957e-19	2.52358e-17		Pjv1_00021994	1325.76	1.75828	0.193256	9.09817	9.18634e-20	1.52528e-17		Pjv1_00014039	219.921	3.87058	0.425901	9.08799	1.00888e-19	1.67414e-17
Pjv1_00007695	5089.37	1.67838	0.185608	9.04262	1.52957e-19	2.53806e-17		Pjv1_00011482	543.572	2.35946	0.259517	9.09174	9.7463e-20	1.6024e-17		Pjv1_00029800	800.37	2.17849	0.240272	9.06675	1.22623e-19	2.01973e-17
Pjv1_00021539	764.572	2.55563	0.283273	9.02179	1.85034e-19	3.04775e-17		Pjv1_00002261	399.693	2.71623	0.298775	9.0912	9.79489e-20	1.6024e-17		Pjv1_00003416	187.999	-4.02295	0.444079	-9.05909	1.3154e-19	2.15068e-17
Pjv1_00025662	844.623	2.92362	0.324267	9.0161	1.94909e-19	3.18697e-17		Pjv1_00019386	1166.77	4.11653	0.453257	9.08211	1.06493e-19	1.72946e-17		Pjv1_00011832	352.41	-3.14384	0.347829	-9.03846	1.58894e-19	2.57896e-17
Pjv1_00020660	174.603	4.0311	0.447908	8.99984	2.26047e-19	3.66933e-17		Pjv1_00027335	945.488	-3.52056	0.387674	-9.08125	1.0734e-19	1.73058e-17		Pjv1_00003386	107.879	6.19914	0.687936	9.01122	2.03784e-19	3.28358e-17
Pjv1_00005714	5071.72	-2.77431	0.308869	-8.98217	2.6549e-19	4.27859e-17		Pjv1_00025115	372.761	-3.30296	0.364698	-9.05669	1.34467e-19	2.15234e-17		Pjv1_00019556	4770.2	1.4845	0.164778	9.00911	2.07735e-19	3.32316e-17
Pjv1_00009623	260.114	-3.09686	0.345435	-8.96511	3.09984e-19	4.95997e-17		Pjv1_00016114	8450.57	-1.64617	0.182209	-9.03454	1.64698e-19	2.6174e-17		Pjv1_00008372	1024.27	2.14654	0.238746	8.99089	2.45228e-19	3.89492e-17
Pjv1_00002216	2537.56	3.58603	0.400401	8.9561	3.36357e-19	5.34379e-17		Pjv1_00020464	6149.91	2.14244	0.237378	9.02541	1.79028e-19	2.82497e-17		Pjv1_00015853	1431.16	2.37807	0.264915	8.97672	2.78962e-19	4.39929e-17
Pjv1_00013810	1581.13	3.40337	0.380274	8.94979	3.5616e-19	5.61855e-17		Pjv1_00019533	105.105	-3.33108	0.36921	-9.02218	1.84386e-19	2.88902e-17		Pjv1_00012534	725.654	2.11275	0.235409	8.97479	2.83892e-19	4.4455e-17
Pjv1_00009898	242.58	3.68162	0.411563	8.94545	3.70422e-19	5.80268e-17		Pjv1_00017501	1540.17	1.76428	0.196662	8.97111	2.93528e-19	4.56693e-17		Pjv1_00029740	667.869	-2.0835	0.2325	-8.96129	3.20889e-19	4.98971e-17
Pjv1_00026046	4509.42	2.53255	0.283964	8.91856	4.72408e-19	7.34889e-17		Pjv1_00006842	740.123	1.56757	0.174817	8.96692	3.04924e-19	4.67879e-17		Pjv1_00006322	94.9743	3.50303	0.391724	8.94259	3.80148e-19	5.87012e-17
Pjv1_00015585	3144.63	-2.38402	0.267823	-8.90148	5.51086e-19	8.51371e-17		Pjv1_00005455	577.757	-1.76923	0.197295	-8.96742	3.03553e-19	4.67879e-17		Pjv1_00000257	341.839	-2.18424	0.244462	-8.9349	4.07542e-19	6.24019e-17
Pjv1_00021217	184.961	2.89203	0.325518	8.8844	6.42648e-19	9.86025e-17		Pjv1_00027588	531.006	1.91087	0.213177	8.96379	3.13704e-19	4.78054e-17		Pjv1_00006796	1268.21	-1.70644	0.190998	-8.93431	4.09727e-19	6.24019e-17
Pjv1_00002941	316.47	2.9514	0.332671	8.87185	7.19431e-19	1.09632e-16		Pjv1_00026260	11505.1	1.36669	0.152556	8.95862	3.28766e-19	4.97599e-17		Pjv1_00019360	167.339	-4.28939	0.480929	-8.91897	4.70646e-19	7.11924e-17
Pjv1_00026408	7998.87	1.93452	0.218202	8.8657	7.60235e-19	1.15068e-16		Pjv1_00008766	397.075	2.39023	0.266863	8.95677	3.34318e-19	5.02584e-17		Pjv1_00028839	200.272	-4.00446	0.449211	-8.91444	4.90267e-19	7.36593e-17
Pjv1_00000257	767.05	-2.77508	0.314154	-8.83351	1.01443e-18	1.52511e-16		Pjv1_00021757	208.55	3.70935	0.414392	8.9513	3.51333e-19	5.24618e-17		Pjv1_00009935	4717.86	2.08905	0.234417	8.91166	5.02744e-19	7.5027e-17
Pjv1_00018968	379.809	3.24648	0.369076	8.79626	1.41458e-18	2.11253e-16		Pjv1_00009500	1770.91	3.70885	0.414559	8.94651	3.66915e-19	5.44233e-17		Pjv1_00021194	12989.2	-2.19698	0.246596	-8.90925	5.13788e-19	7.61639e-17
Pjv1_00026036	1809.72	2.99353	0.3405	8.79158	1.47473e-18	2.18777e-16		Pjv1_00020414	348.429	1.75946	0.197063	8.92842	4.32119e-19	6.32514e-17		Pjv1_00015691	189.626	-3.12678	0.350997	-8.90829	5.18273e-19	7.63199e-17
Pjv1_00013220	1732.13	1.43019	0.162869	8.78119	1.61747e-18	2.38375e-16		Pjv1_00017599	187.519	-2.39105	0.267791	-8.92881	4.3062e-19	6.32514e-17		Pjv1_00028764	843.463	-1.82923	0.205421	-8.90479	5.3485e-19	7.8243e-17
Pjv1_00010850	849.99	-2.41857	0.275626	-8.77483	1.71162e-18	2.50602e-16		Pjv1_00028313	4545.28	1.36977	0.1535	8.92359	4.51402e-19	6.56421e-17		Pjv1_00015264	4794.43	2.55639	0.287137	8.90305	5.4334e-19	7.84526e-17
Pjv1_00003679	1677.61	1.60921	0.18421	8.73575	2.4205e-18	3.52089e-16		Pjv1_00014998	4468.5	3.19309	0.357977	8.91982	4.67064e-19	6.74786e-17		Pjv1_00000371	768.673	1.67042	0.187616	8.9034	5.41621e-19	7.84526e-17
Pjv1_00003244	98.5889	4.99546	0.574006	8.7028	3.23786e-18	4.67944e-16		Pjv1_00008838	261.343	-2.94098	0.329767	-8.91836	4.73264e-19	6.79333e-17		Pjv1_00016679	13897.1	3.92787	0.441485	8.89696	5.73987e-19	8.23431e-17
Pjv1_00005259	2529.99	2.14127	0.246852	8.67431	4.16083e-18	5.9748e-16		Pjv1_00000028	722.734	2.00471	0.224863	8.91526	4.86667e-19	6.94093e-17		Pjv1_00012533	434.044	2.45395	0.276095	8.88808	6.21745e-19	8.86225e-17
Pjv1_00019676	6731.48	2.58315	0.298173	8.66326	4.58481e-18	6.54168e-16		Pjv1_00028358	346.27	-3.29281	0.369654	-8.90782	5.20436e-19	7.37527e-17		Pjv1_00021384	577.864	3.56624	0.402467	8.86094	7.93414e-19	1.12372e-16
Pjv1_00023129	237.156	-2.79328	0.322471	-8.66213	4.6305e-18	6.56505e-16		Pjv1_00005714	6417.91	-2.22167	0.250126	-8.88219	6.5556e-19	9.23136e-17		Pjv1_00028551	601.999	-3.15115	0.356221	-8.84606	9.06664e-19	1.27599e-16
Pjv1_00004125	712.214	3.62881	0.419399	8.65239	5.04339e-18	7.10548e-16		Pjv1_00017312	296.474	2.53095	0.28527	8.87211	7.17755e-19	1.00436e-16		Pjv1_00028899	116.59	-4.29646	0.485883	-8.84258	9.35321e-19	1.30804e-16
Pjv1_00008483	1116.87	2.47117	0.285807	8.6463	5.31984e-18	7.44811e-16		Pjv1_00003183	8690.54	2.60697	0.294202	8.86116	7.9187e-19	1.10114e-16		Pjv1_00004014	562.247	2.38903	0.270922	8.81816	1.16352e-18	1.61701e-16
Pjv1_00018778	269.178	3.0776	0.356022	8.64442	5.40802e-18	7.47809e-16		Pjv1_00006734	6262.52	1.62893	0.184114	8.84737	8.96098e-19	1.23834e-16		Pjv1_00005714	5204.72	-1.97918	0.224503	-8.81584	1.18786e-18	1.64057e-16
Pjv1_00003649	6051.31	-2.12495	0.245815	-8.64452	5.403e-18	7.47809e-16		Pjv1_00023454	823.601	2.60251	0.294446	8.83868	9.68546e-19	1.3302e-16		Pjv1_00004617	2848.56	3.16051	0.358709	8.81078	1.2428e-18	1.70586e-16
Pjv1_00010088	1146.36	-3.79927	0.439913	-8.63641	5.80065e-18	7.93877e-16		Pjv1_00010829	272.627	3.30909	0.37447	8.83672	9.85721e-19	1.34548e-16		Pjv1_00025325	205.121	2.97999	0.338403	8.80602	1.29665e-18	1.76885e-16
Pjv1_00026089	368.17	3.80532	0.440625	8.63619	5.81205e-18	7.93877e-16		Pjv1_00006423	980.308	2.74274	0.311163	8.81447	1.20256e-18	1.63145e-16		Pjv1_00016668	1209.15	1.47821	0.168272	8.78469	1.568e-18	2.12598e-16
Pjv1_00023534	1871.85	-1.66346	0.192739	-8.63066	6.10009e-18	8.2817e-16		Pjv1_00005987	597.744	1.91093	0.216962	8.80766	1.27783e-18	1.72305e-16		Pjv1_00014270	822.739	3.29907	0.376373	8.76543	1.86064e-18	2.50746e-16
Pjv1_00008193	1394.99	-2.85592	0.331006	-8.628	6.24319e-18	8.42492e-16		Pjv1_00010427	236.782	4.21006	0.479196	8.78568	1.55425e-18	2.08317e-16		Pjv1_00026034	6685.35	1.64398	0.187801	8.75383	2.06235e-18	2.76255e-16
Pjv1_00017144	1633.12	-2.71471	0.314728	-8.62556	6.37782e-18	8.55506e-16		Pjv1_00025692	82.7012	6.9222	0.788134	8.78302	1.59148e-18	2.12029e-16		Pjv1_00009769	110.48	-3.06486	0.350294	-8.7494	2.1449e-18	2.85592e-16
Pjv1_00013977	117.454	3.11926	0.362186	8.6123	7.16069e-18	9.54801e-16		Pjv1_00019197	285.329	2.50931	0.285904	8.77675	1.6826e-18	2.22835e-16		Pjv1_00014998	4979.65	2.93005	0.335169	8.74203	2.28964e-18	3.03051e-16
Pjv1_00008943	1113.25	2.22293	0.258171	8.6103	7.28676e-18	9.65862e-16		Pjv1_00016098	4572.71	3.63069	0.414011	8.76955	1.79381e-18	2.36157e-16		Pjv1_00001772	127.911	6.28886	0.721164	8.72044	2.77123e-18	3.64622e-16
Pjv1_00012252	1396.11	3.6325	0.422149	8.60478	7.64666e-18	1.00388e-15		Pjv1_00017131	384.33	-3.57281	0.407548	-8.76661	1.84133e-18	2.40986e-16		Pjv1_00012488	2131.99	2.50673	0.287856	8.70828	3.08509e-18	4.03529e-16
Pjv1_00002975	918.693	2.76957	0.321899	8.60386	7.70805e-18	1.00388e-15		Pjv1_00027626	542.444	2.8577	0.326433	8.75432	2.05342e-18	2.67173e-16		Pjv1_00011148	591.857	2.08996	0.240024	8.70728	3.11262e-18	4.0475e-16
Pjv1_00003722	109.742	3.53084	0.410374	8.60395	7.70203e-18	1.00388e-15		Pjv1_00010608	97.5328	5.18331	0.593332	8.73592	2.41671e-18	3.12613e-16		Pjv1_00010094	14110.8	-4.01038	0.462296	-8.67492	4.13847e-18	5.31925e-16
Pjv1_00029986	204.175	3.99891	0.464873	8.60214	7.82409e-18	1.01311e-15		Pjv1_00011063	541.44	4.26778	0.489	8.72756	2.6022e-18	3.32738e-16		Pjv1_00024200	575.277	1.79085	0.206432	8.67529	4.1251e-18	5.31925e-16
Pjv1_00004346	2020.03	-2.28884	0.266423	-8.591	8.62122e-18	1.10991e-15		Pjv1_00021586	148.028	2.84459	0.325929	8.72765	2.60017e-18	3.32738e-16		Pjv1_00008306	279.777	-2.40855	0.277866	-8.66802	4.3969e-18	5.61893e-16
Pjv1_00022642	23720.9	3.15739	0.367732	8.58612	8.99553e-18	1.15148e-15		Pjv1_00002126	438.503	2.24623	0.257598	8.71989	2.78476e-18	3.54047e-16		Pjv1_00028892	311.829	-1.86492	0.21571	-8.64551	5.35678e-18	6.7678e-16
Pjv1_00022161	530.36	2.02513	0.235939	8.58325	9.22322e-18	1.17392e-15		Pjv1_00022081	264.343	2.06801	0.237282	8.71543	2.89647e-18	3.66157e-16		Pjv1_00004715	383.302	4.4069	0.509697	8.64612	5.32797e-18	6.7678e-16
Pjv1_00021130	6039.33	1.87692	0.218808	8.57794	9.65835e-18	1.22235e-15		Pjv1_00021829	785.529	-1.97707	0.227507	-8.69015	3.61947e-18	4.5497e-16		Pjv1_00006203	1894.25	-2.51419	0.291167	-8.63485	5.88029e-18	7.38724e-16
Pjv1_00013593	2037.92	1.79527	0.209575	8.56625	1.06912e-17	1.34547e-15		Pjv1_00026815	255.605	3.50536	0.403807	8.68079	3.93019e-18	4.91251e-16		Pjv1_00015585	1282.73	-2.52838	0.292889	-8.63256	5.99948e-18	7.49463e-16
Pjv1_00011479	1544.29	1.97075	0.230128	8.56371	1.09292e-17	1.36774e-15		Pjv1_00022658	1595.74	-3.02421	0.348579	-8.67581	4.10605e-18	5.10366e-16		Pjv1_00017700	1084.03	3.32906	0.386335	8.61704	6.87085e-18	8.5352e-16
Pjv1_00020462	448.709	-2.68623	0.313707	-8.56285	1.10107e-17	1.37028e-15		Pjv1_00016590	6548.88	2.23292	0.257425	8.67406	4.16982e-18	5.15413e-16		Pjv1_00000849	577.662	-1.83249	0.212701	-8.61535	6.97307e-18	8.61407e-16
Pjv1_00001771	6429.41	2.41658	0.282323	8.55961	1.13248e-17	1.40159e-15		Pjv1_00002273	1194.51	1.82471	0.210496	8.66862	4.37389e-18	5.3765e-16		Pjv1_00005232	1794.32	1.91773	0.222956	8.60141	7.87421e-18	9.67354e-16
Pjv1_00006197	208.672	2.43024	0.284432	8.54421	1.29424e-17	1.59298e-15		Pjv1_00003513	217.669	-4.10095	0.473242	-8.66565	4.4894e-18	5.48816e-16		Pjv1_00005259	2172.04	2.13228	0.248106	8.59424	8.38149e-18	1.02402e-15
Pjv1_00006423	1158.33	2.73874	0.320861	8.53561	1.3942e-17	1.70664e-15		Pjv1_00026045	515.248	1.96903	0.22758	8.65206	5.05776e-18	6.14919e-16		Pjv1_00007889	12664.7	2.05472	0.239489	8.5796	9.52017e-18	1.15678e-15
Pjv1_00013156	612.698	2.33533	0.273631	8.53457	1.40681e-17	1.71272e-15		Pjv1_00022786	144.409	4.1041	0.475554	8.63015	6.12702e-18	7.4087e-16		Pjv1_00024124	617.638	1.68159	0.196243	8.56893	1.04455e-17	1.26231e-15
Pjv1_00006669	723.789	3.65463	0.428269	8.5335	1.41988e-17	1.7129e-15		Pjv1_00025325	200.154	3.31056	0.383843	8.62478	6.42181e-18	7.72319e-16		Pjv1_00024252	243.074	2.35539	0.274994	8.56525	1.07842e-17	1.2962e-15
Pjv1_00008923	2085.17	2.03743	0.238762	8.5333	1.42225e-17	1.7129e-15		Pjv1_00028001	210.175	2.2031	0.256425	8.59161	8.57583e-18	1.02583e-15		Pjv1_00025415	236.285	-3.94083	0.460536	-8.55706	1.15787e-17	1.38421e-15
Pjv1_00014091	700.161	2.3284	0.272998	8.52901	1.47607e-17	1.7682e-15		Pjv1_00000141	3099.74	1.4584	0.169914	8.58318	9.22876e-18	1.09802e-15		Pjv1_00024981	668.343	2.44541	0.285885	8.55381	1.19086e-17	1.41604e-15
Pjv1_00025325	384.313	3.54304	0.415472	8.52774	1.49237e-17	1.77822e-15		Pjv1_00024470	1466.92	3.43088	0.400158	8.57382	1.00111e-17	1.18477e-15		Pjv1_00012828	293.939	2.81299	0.329171	8.54568	1.27782e-17	1.51136e-15
Pjv1_00018455	1523.14	2.46949	0.289856	8.51972	1.59937e-17	1.89563e-15		Pjv1_00021539	692.012	2.51931	0.294362	8.55855	1.14297e-17	1.3433e-15		Pjv1_00028322	625.557	-2.37505	0.278065	-8.54137	1.32639e-17	1.5605e-15
Pjv1_00023122	254.685	2.86802	0.337073	8.50859	1.76056e-17	2.0757e-15		Pjv1_00019605	7488.16	2.43803	0.284879	8.55813	1.14714e-17	1.3433e-15		Pjv1_00024403	1651.74	2.54918	0.298499	8.54001	1.34211e-17	1.5707e-15
Pjv1_00001072	4426.24	1.97506	0.232601	8.49119	2.04526e-17	2.39874e-15		Pjv1_00006583	386.478	-2.61018	0.305163	-8.55338	1.19533e-17	1.3924e-15		Pjv1_00012978	286.928	-2.60221	0.304896	-8.53477	1.40441e-17	1.63499e-15
Pjv1_00007889	14016	2.37165	0.279362	8.48952	2.07499e-17	2.42093e-15		Pjv1_00004967	169.972	10.8095	1.26419	8.55052	1.22531e-17	1.41989e-15		Pjv1_00027249	3227.38	2.21865	0.260021	8.53259	1.43113e-17	1.65743e-15
Pjv1_00023623	878.472	3.16289	0.372754	8.4852	2.15356e-17	2.49958e-15		Pjv1_00024207	85.5718	5.95997	0.697361	8.54646	1.26918e-17	1.46311e-15		Pjv1_00015095	1628.42	3.47884	0.40807	8.52511	1.52661e-17	1.75885e-15
Pjv1_00010642	862.985	1.95473	0.230628	8.47569	2.337e-17	2.69851e-15		Pjv1_00014850	902.705	2.43229	0.28478	8.54097	1.33101e-17	1.52648e-15		Pjv1_00015052	1359.27	-1.43975	0.169235	-8.50741	1.77865e-17	2.03866e-15
Pjv1_00000267	176.604	-4.26728	0.503704	-8.4718	2.41628e-17	2.77575e-15		Pjv1_00011542	215.261	4.30923	0.504603	8.53984	1.34411e-17	1.53359e-15		Pjv1_00029432	73610.7	-1.23127	0.14512	-8.4845	2.16645e-17	2.47042e-15
Pjv1_00001006	125.687	5.29624	0.625514	8.46702	2.51749e-17	2.87726e-15		Pjv1_00024420	906.785	1.60539	0.188055	8.53679	1.38001e-17	1.56652e-15		Pjv1_00000426	3543.53	2.8974	0.342689	8.45489	2.7934e-17	3.16909e-15
Pjv1_00026429	2098.69	3.48619	0.411888	8.46393	2.58522e-17	2.93967e-15		Pjv1_00010901	1196.93	-2.12065	0.248534	-8.53265	1.43037e-17	1.61545e-15		Pjv1_00011426	789.793	-2.50825	0.297018	-8.44477	3.04638e-17	3.43855e-15
Pjv1_00012898	199.003	-2.61102	0.308908	-8.45241	2.85342e-17	3.22825e-15		Pjv1_00020043	1860.32	-1.04114	0.122475	-8.50087	1.88167e-17	2.10965e-15		Pjv1_00012110	256.317	-2.73924	0.32446	-8.44244	3.10772e-17	3.49006e-15
Pjv1_00000371	830.14	1.81829	0.215239	8.44775	2.96958e-17	3.34279e-15		Pjv1_00021542	177.848	3.20074	0.376533	8.50055	1.88692e-17	2.10965e-15		Pjv1_00019803	1678.96	1.40921	0.167044	8.43616	3.2794e-17	3.66436e-15
Pjv1_00017599	275.642	-3.05047	0.361784	-8.43175	3.40544e-17	3.81426e-15		Pjv1_00006422	8623.54	1.34667	0.158873	8.47643	2.32204e-17	2.58315e-15		Pjv1_00021151	1317.15	4.39327	0.521417	8.42564	3.58797e-17	3.98911e-15
Pjv1_00015338	747.873	-2.69413	0.320205	-8.41377	3.97034e-17	4.42485e-15		Pjv1_00008483	523.535	2.18452	0.258184	8.46111	2.64849e-17	2.93166e-15		Pjv1_00022720	2272.13	1.79087	0.212786	8.41628	3.88618e-17	4.29916e-15
Pjv1_00017722	830.532	-2.4094	0.286628	-8.40601	4.24209e-17	4.68114e-15		Pjv1_00013443	964.45	2.99789	0.354348	8.46028	2.6673e-17	2.93786e-15		Pjv1_00004905	433.187	3.24645	0.386498	8.39965	4.47798e-17	4.92932e-15
Pjv1_00024100	13016.8	2.13946	0.25451	8.40621	4.23486e-17	4.68114e-15		Pjv1_00009322	880.965	2.1017	0.248457	8.45902	2.69627e-17	2.95514e-15		Pjv1_00003165	1058.24	-1.71939	0.204716	-8.39891	4.50655e-17	4.93634e-15
Pjv1_00028404	1470.29	-2.42458	0.288661	-8.39938	4.48854e-17	4.92881e-15		Pjv1_00024252	163.196	2.69083	0.318209	8.45617	2.76301e-17	2.99874e-15		Pjv1_00018968	149.157	4.18244	0.498014	8.39823	4.53271e-17	4.94065e-15
Pjv1_00019492	1034.95	2.72777	0.325092	8.39078	4.82929e-17	5.27712e-15		Pjv1_00006826	282.027	1.85346	0.219184	8.45621	2.76207e-17	2.99874e-15		Pjv1_00003064	9455.08	-1.94937	0.232164	-8.39653	4.59878e-17	4.964e-15
Pjv1_00023454	781.769	2.49015	0.297165	8.37969	5.30675e-17	5.7707e-15		Pjv1_00023542	3965.35	2.78146	0.329424	8.4434	3.08235e-17	3.32909e-15		Pjv1_00015629	1080.93	2.01595	0.240091	8.3966	4.59609e-17	4.964e-15
Pjv1_00004388	372.089	1.70258	0.20336	8.37225	5.65306e-17	6.11759e-15		Pjv1_00001072	3856.07	2.10253	0.249201	8.43706	3.25407e-17	3.49758e-15		Pjv1_00000556	733.303	4.64805	0.55385	8.39225	4.76926e-17	5.12315e-15
Pjv1_00005309	526.6	1.73641	0.207434	8.37093	5.71646e-17	6.15646e-15		Pjv1_00010490	5939.61	1.55846	0.184812	8.43267	3.37861e-17	3.61398e-15		Pjv1_00002581	2388.44	1.78987	0.214267	8.35345	6.62973e-17	7.05979e-15
Pjv1_00005419	13369.6	2.34487	0.280313	8.36517	6.00284e-17	6.43395e-15		Pjv1_00010724	112.596	5.49206	0.65142	8.43092	3.42966e-17	3.65103e-15		Pjv1_00022036	3648.95	-2.15687	0.258205	-8.35335	6.63562e-17	7.05979e-15
Pjv1_00005207	599.112	-2.64336	0.316349	-8.35584	6.49668e-17	6.9301e-15		Pjv1_00007916	1176.75	3.2677	0.387714	8.42811	3.51308e-17	3.72202e-15		Pjv1_00005762	5814.51	1.82533	0.218531	8.35274	6.66952e-17	7.06207e-15
Pjv1_00000460	436.103	2.55281	0.30556	8.35454	6.5687e-17	6.97372e-15		Pjv1_00020904	2280.11	-0.979939	0.116526	-8.40958	4.11471e-17	4.33877e-15		Pjv1_00001077	1149.33	-3.01833	0.361431	-8.35105	6.76572e-17	7.08346e-15
Pjv1_00020781	3125.29	-2.26136	0.270949	-8.34607	7.05731e-17	7.45711e-15		Pjv1_00001587	1479.33	1.10952	0.132117	8.39802	4.54065e-17	4.76532e-15		Pjv1_00014486	93.2374	-4.21483	0.504673	-8.35161	6.73406e-17	7.08346e-15
Pjv1_00020286	846.514	-1.97087	0.23622	-8.34336	7.22097e-17	7.59422e-15		Pjv1_00010744	199.317	2.07443	0.247058	8.39653	4.5986e-17	4.80349e-15		Pjv1_00021395	5324.39	1.54714	0.18527	8.35071	6.78529e-17	7.08346e-15
Pjv1_00016679	33482.9	3.2398	0.388355	8.34236	7.28213e-17	7.62276e-15		Pjv1_00000872	78.1472	4.33131	0.516615	8.38403	5.11436e-17	5.31726e-15		Pjv1_00003613	1148.58	-1.50683	0.180508	-8.3477	6.96056e-17	7.23248e-15
Pjv1_00022943	106.781	7.15352	0.858148	8.33599	7.68501e-17	8.00706e-15		Pjv1_00011784	2284.09	1.94822	0.232421	8.38229	5.19077e-17	5.34673e-15		Pjv1_00002199	1117.04	-7.20034	0.862856	-8.34477	7.13497e-17	7.37922e-15
Pjv1_00002031	161.376	-2.56677	0.308256	-8.32674	8.31013e-17	8.6183e-15		Pjv1_00020439	3868.89	1.4524	0.173263	8.3826	5.17703e-17	5.34673e-15		Pjv1_00006410	371.925	3.1785	0.381254	8.33696	7.62251e-17	7.84695e-15
Pjv1_00004928	12732.3	2.70593	0.325333	8.31742	8.98984e-17	9.28025e-15		Pjv1_00023553	3396.92	2.50217	0.298577	8.38032	5.27857e-17	5.41212e-15		Pjv1_00016667	306.122	1.76767	0.212441	8.32074	8.74136e-17	8.95728e-15
Pjv1_00014482	1267.83	-2.28705	0.275075	-8.31425	9.23355e-17	9.48811e-15		Pjv1_00025124	957.392	1.9431	0.232037	8.37411	5.56419e-17	5.67073e-15		Pjv1_00012224	100.858	5.37229	0.646331	8.31198	9.41211e-17	9.60036e-15
Pjv1_00016590	6373.91	2.01629	0.242536	8.31338	9.30137e-17	9.51415e-15		Pjv1_00004125	462.358	3.5205	0.420422	8.37374	5.58178e-17	5.67073e-15		Pjv1_00007167	522.309	-3.12307	0.375819	-8.31002	9.56842e-17	9.71522e-15
Pjv1_00010129	993.538	-1.36664	0.164528	-8.30643	9.86218e-17	1.00419e-14		Pjv1_00021634	231.786	2.45041	0.29288	8.36658	5.9314e-17	5.99853e-15		Pjv1_00001020	561.843	-2.92801	0.352604	-8.30397	1.00692e-16	1.01772e-14
Pjv1_00025908	509.931	-2.58314	0.311576	-8.29056	1.12714e-16	1.1425e-14		Pjv1_00025018	185.954	2.93441	0.350921	8.36204	6.1645e-17	6.20606e-15		Pjv1_00023542	4165.68	2.20304	0.26561	8.29425	1.09273e-16	1.09946e-14
Pjv1_00000426	2312.44	3.04261	0.367418	8.28108	1.22065e-16	1.2317e-14		Pjv1_00010168	475.228	3.231	0.387038	8.34801	6.94203e-17	6.95735e-15		Pjv1_00008808	685.748	-3.49171	0.422549	-8.26346	1.4151e-16	1.4174e-14
Pjv1_00016098	6438.79	2.76316	0.333803	8.27783	1.25435e-16	1.26003e-14		Pjv1_00000221	696.47	-2.19972	0.263554	-8.34636	7.03978e-17	7.02368e-15		Pjv1_00005789	3322.94	2.57866	0.312271	8.25775	1.48449e-16	1.48023e-14
Pjv1_00024470	1170.97	3.39042	0.409727	8.27484	1.28633e-16	1.28639e-14		Pjv1_00011061	1276.18	2.0084	0.24072	8.34334	7.22235e-17	7.15047e-15		Pjv1_00014489	109.698	-3.14469	0.381488	-8.24322	1.67635e-16	1.66408e-14
Pjv1_00001855	291.735	2.61642	0.316391	8.26958	1.34428e-16	1.33837e-14		Pjv1_00028354	3675.28	1.32507	0.15882	8.34319	7.23113e-17	7.15047e-15		Pjv1_00006664	413.767	2.42724	0.294601	8.23905	1.73579e-16	1.71542e-14
Pjv1_00025116	263.819	-3.49198	0.422455	-8.26591	1.38631e-16	1.37411e-14		Pjv1_00020151	2921.48	2.21359	0.265541	8.33617	7.67347e-17	7.5543e-15		Pjv1_00002359	793.282	1.6701	0.203953	8.18864	2.64205e-16	2.5995e-14
Pjv1_00019408	79.7021	-7.1767	0.868501	-8.26332	1.41672e-16	1.39806e-14		Pjv1_00021194	15620.6	-1.85225	0.222496	-8.32486	8.44265e-17	8.23862e-15		Pjv1_00016590	5709.55	1.98167	0.242338	8.1773	2.90268e-16	2.84335e-14
Pjv1_00015664	779.945	3.33818	0.404041	8.26197	1.43287e-16	1.40779e-14		Pjv1_00021812	213.761	2.1281	0.255626	8.32503	8.43074e-17	8.23862e-15		Pjv1_00002941	399.243	2.60178	0.318254	8.17516	2.95483e-16	2.88173e-14
Pjv1_00027548	1365.79	-2.83548	0.343312	-8.2592	1.46653e-16	1.43457e-14		Pjv1_00011273	2561.73	-1.71188	0.205736	-8.32076	8.7403e-17	8.4626e-15		Pjv1_00019605	5310.96	2.46096	0.301375	8.16578	3.19356e-16	3.10096e-14
Pjv1_00016025	10047.5	2.40966	0.292124	8.24878	1.60018e-16	1.5585e-14		Pjv1_00005032	19621.9	-1.14508	0.137619	-8.32065	8.74825e-17	8.4626e-15		Pjv1_00010851	275.465	2.69837	0.330902	8.15459	3.50377e-16	3.38739e-14
Pjv1_00017506	407.048	1.59259	0.1936	8.22619	1.93264e-16	1.87416e-14		Pjv1_00010184	21510.2	1.26536	0.152127	8.3178	8.96138e-17	8.63124e-15		Pjv1_00009845	479.621	2.388	0.293114	8.14698	3.73117e-16	3.59161e-14
Pjv1_00005203	5602.76	-2.57329	0.312906	-8.22382	1.97116e-16	1.90327e-14		Pjv1_00007898	349.96	3.50028	0.421041	8.31339	9.30061e-17	8.91937e-15		Pjv1_00002631	680.361	1.84491	0.22669	8.13846	4.00341e-16	3.83706e-14
Pjv1_00014047	186.236	3.90846	0.475449	8.22057	2.02539e-16	1.94725e-14		Pjv1_00014585	925.671	3.38765	0.407789	8.30735	9.78627e-17	9.34484e-15		Pjv1_00006099	1403.82	-1.49403	0.183636	-8.13581	4.09193e-16	3.90507e-14
Pjv1_00000601	1387.95	-2.79987	0.34088	-8.21366	2.14548e-16	2.05389e-14		Pjv1_00003533	2879.79	2.1599	0.260025	8.30653	9.85433e-17	9.36962e-15		Pjv1_00003259	671.046	-1.7008	0.209108	-8.13361	4.16689e-16	3.95962e-14
Pjv1_00013324	86.4049	-4.38732	0.534491	-8.20841	2.24133e-16	2.13651e-14		Pjv1_00022300	1167.67	-3.65349	0.439968	-8.30399	1.00673e-16	9.53139e-15		Pjv1_00022690	417.437	2.01669	0.248033	8.13072	4.2676e-16	4.03806e-14
Pjv1_00012121	4365.46	1.46886	0.179292	8.19256	2.55727e-16	2.42735e-14		Pjv1_00010642	664.717	1.43318	0.173014	8.28362	1.19488e-16	1.12648e-14		Pjv1_00006260	1139.34	-1.56751	0.192855	-8.12793	4.36685e-16	4.11446e-14
Pjv1_00012202	1571.46	-3.42113	0.418292	-8.1788	2.86678e-16	2.70965e-14		Pjv1_00022844	606.626	8.77483	1.06026	8.27608	1.27293e-16	1.195e-14		Pjv1_00000236	689.171	2.13911	0.263301	8.12418	4.50402e-16	4.2258e-14
Pjv1_00010366	633.751	-1.95378	0.239337	-8.16331	3.25977e-16	3.05532e-14		Pjv1_00023623	1509.6	3.12066	0.377161	8.27407	1.29462e-16	1.21025e-14		Pjv1_00013078	2539.73	-2.06862	0.25465	-8.12336	4.53454e-16	4.23655e-14
Pjv1_00020464	8229.98	1.76846	0.216633	8.16339	3.25743e-16	3.05532e-14		Pjv1_00000601	1377.74	-1.97232	0.238631	-8.26516	1.3951e-16	1.29873e-14		Pjv1_00007187	143.498	4.32474	0.532419	8.12282	4.55489e-16	4.23776e-14
Pjv1_00001255	4308.59	2.84395	0.3485	8.16055	3.33497e-16	3.11278e-14		Pjv1_00023354	143.793	2.60612	0.315417	8.26246	1.42699e-16	1.32288e-14		Pjv1_00017408	4785.88	1.57734	0.194462	8.11132	5.00733e-16	4.63929e-14
Pjv1_00026422	203.755	3.00556	0.368481	8.15663	3.44508e-16	3.20084e-14		Pjv1_00016448	343.975	2.57021	0.31115	8.26037	1.45223e-16	1.34069e-14		Pjv1_00016719	236.928	-3.06072	0.377408	-8.10985	5.06821e-16	4.67621e-14
Pjv1_00003561	543.518	-1.98577	0.243468	-8.15618	3.4579e-16	3.20084e-14		Pjv1_00026015	497.527	2.4761	0.299964	8.25468	1.52308e-16	1.40029e-14		Pjv1_00023886	571.651	3.23371	0.399583	8.0927	5.8355e-16	5.36191e-14
Pjv1_00013279	1297.88	1.75675	0.215449	8.1539	3.52379e-16	3.24842e-14		Pjv1_00020527	3176.53	1.98095	0.24021	8.24676	1.6275e-16	1.49013e-14		Pjv1_00026149	2386.1	2.76505	0.341833	8.08891	6.02021e-16	5.50886e-14
Pjv1_00026034	6031.17	1.45605	0.17871	8.14755	3.7138e-16	3.40955e-14		Pjv1_00026848	134.678	4.01122	0.487013	8.23636	1.77529e-16	1.61878e-14		Pjv1_00026036	1889.84	3.47018	0.429217	8.08491	6.22127e-16	5.66951e-14
Pjv1_00021675	1309.29	-1.85303	0.227675	-8.13891	3.98852e-16	3.64681e-14		Pjv1_00026894	339.572	3.64566	0.443057	8.22842	1.89696e-16	1.72267e-14		Pjv1_00028804	1176.59	1.919	0.23772	8.07255	6.88461e-16	6.24842e-14
Pjv1_00022707	410.954	-3.6994	0.456507	-8.10369	5.33149e-16	4.85491e-14		Pjv1_00025287	89.6686	5.39231	0.65538	8.22776	1.9074e-16	1.72511e-14		Pjv1_00015917	1063.09	-1.80508	0.224007	-8.05816	7.74519e-16	7.0009e-14
Pjv1_00011321	159.701	-2.67586	0.330344	-8.10022	5.48614e-16	4.97551e-14		Pjv1_00025608	1461.36	1.7702	0.215316	8.22141	2.0112e-16	1.81163e-14		Pjv1_00004075	2947.75	-1.64394	0.204105	-8.0544	7.98665e-16	7.18992e-14
Pjv1_00001742	2169.92	-2.268	0.280232	-8.0933	5.80683e-16	5.24511e-14		Pjv1_00027226	204.447	2.33592	0.284511	8.21028	2.20667e-16	1.97968e-14		Pjv1_00004644	218.024	2.58165	0.32081	8.04728	8.46533e-16	7.59013e-14
Pjv1_00022540	238.619	-2.25993	0.279397	-8.08861	6.03486e-16	5.42919e-14		Pjv1_00013326	9704.01	1.51848	0.184974	8.20919	2.22694e-16	1.98984e-14		Pjv1_00008373	1962.5	-1.55968	0.193828	-8.0467	8.50581e-16	7.59579e-14
Pjv1_00006424	5812.54	2.05684	0.25435	8.08667	6.1319e-16	5.49443e-14		Pjv1_00009817	1762.44	1.6884	0.205916	8.19944	2.41514e-16	2.14938e-14		Pjv1_00027048	92.0006	6.65014	0.826525	8.04591	8.56075e-16	7.61427e-14
Pjv1_00012168	646.978	-2.86729	0.35531	-8.06982	7.04036e-16	6.28331e-14		Pjv1_00023150	1178.06	2.23216	0.272365	8.19548	2.49602e-16	2.21251e-14		Pjv1_00020854	1376.07	-1.78002	0.22156	-8.034	9.43431e-16	8.35782e-14
Pjv1_00022786	101.207	4.56998	0.566595	8.06569	7.28215e-16	6.47331e-14		Pjv1_00019704	180.07	-2.2553	0.275209	-8.19487	2.50864e-16	2.21487e-14		Pjv1_00013695	197.493	-2.68401	0.334281	-8.02922	9.80935e-16	8.65558e-14
Pjv1_00018146	1184.28	2.42866	0.301168	8.06414	7.37508e-16	6.53001e-14		Pjv1_00004320	35672.3	2.15322	0.263336	8.17671	2.91706e-16	2.56528e-14		Pjv1_00009822	7092.46	1.61297	0.200934	8.02739	9.95691e-16	8.75106e-14
Pjv1_00012045	3790.23	-1.64442	0.204015	-8.06029	7.61123e-16	6.71257e-14		Pjv1_00015929	5373.88	1.43327	0.175407	8.17113	3.05502e-16	2.67603e-14		Pjv1_00024207	79.492	4.43215	0.553145	8.01264	1.12271e-15	9.82861e-14
Pjv1_00024025	476.149	-1.8292	0.227329	-8.04649	8.52001e-16	7.48458e-14		Pjv1_00000321	201.599	2.07007	0.253487	8.16639	3.17766e-16	2.77254e-14		Pjv1_00003221	3077	1.47442	0.184228	8.00323	1.21195e-15	1.05682e-13
Pjv1_00012472	11426.5	2.35186	0.292401	8.04329	8.74597e-16	7.65306e-14		Pjv1_00028325	1250.18	-2.16686	0.2654	-8.16447	3.22838e-16	2.80579e-14		Pjv1_00018051	2065.19	1.34197	0.167834	7.99582	1.28719e-15	1.11804e-13
Pjv1_00009845	517.425	2.6782	0.333271	8.0361	9.27465e-16	8.0841e-14		Pjv1_00025519	2183.04	1.77751	0.217731	8.16379	3.24663e-16	2.81067e-14		Pjv1_00028325	831.302	-3.04695	0.38179	-7.98069	1.45512e-15	1.25899e-13
Pjv1_00003183	10767.2	1.93469	0.240913	8.03065	9.6957e-16	8.41835e-14		Pjv1_00012488	1300.01	2.73788	0.335691	8.15595	3.4645e-16	2.98766e-14		Pjv1_00010382	3319.52	1.32708	0.166491	7.97085	1.57583e-15	1.35815e-13
Pjv1_00021527	1989.11	3.09236	0.385607	8.01945	1.06223e-15	9.1519e-14		Pjv1_00015095	1190.42	3.60673	0.443199	8.13794	4.02063e-16	3.45386e-14		Pjv1_00007365	247.44	-3.94653	0.495724	-7.96115	1.70452e-15	1.46338e-13
Pjv1_00008423	93.2774	5.46843	0.681867	8.01978	1.0593e-15	9.1519e-14		Pjv1_00018985	2074.66	1.04647	0.128599	8.13747	4.03631e-16	3.454e-14		Pjv1_00019019	1309.21	2.26033	0.28397	7.95976	1.72368e-15	1.47414e-13
Pjv1_00013629	2358.57	-2.27305	0.283534	-8.01683	1.08508e-15	9.31296e-14		Pjv1_00011913	507.42	2.79233	0.34332	8.13333	4.17672e-16	3.56045e-14		Pjv1_00011901	91.8311	6.82452	0.857782	7.95601	1.77677e-15	1.51372e-13
Pjv1_00009919	6146.96	6.71568	0.839261	8.00189	1.22524e-15	1.04758e-13		Pjv1_00004499	463.275	1.9966	0.245572	8.13042	4.27806e-16	3.63292e-14		Pjv1_00018990	769.619	1.91449	0.240729	7.9529	1.82188e-15	1.54624e-13
Pjv1_00018093	490.456	3.81901	0.477298	8.00132	1.23096e-15	1.04847e-13		Pjv1_00021594	105.53	3.93755	0.484612	8.12517	4.46746e-16	3.77934e-14		Pjv1_00003953	1774.05	1.81743	0.228644	7.94872	1.88448e-15	1.59328e-13
Pjv1_00020709	7649.11	1.40283	0.175503	7.99317	1.31508e-15	1.11588e-13		Pjv1_00004163	62.9448	-5.44349	0.670014	-8.12444	4.49417e-16	3.78753e-14		Pjv1_00006230	1374.5	-3.30085	0.41633	-7.92844	2.2192e-15	1.86917e-13
Pjv1_00024207	109.46	4.11706	0.515718	7.98316	1.42629e-15	1.20568e-13		Pjv1_00000027	4453.21	1.84051	0.226593	8.12254	4.56522e-16	3.83289e-14		Pjv1_00025394	149.629	4.1974	0.529866	7.92162	2.34441e-15	1.96718e-13
Pjv1_00027279	3741.77	1.41314	0.177028	7.98257	1.43319e-15	1.20695e-13		Pjv1_00008014	1169.35	1.98403	0.244314	8.12084	4.62954e-16	3.87228e-14		Pjv1_00020931	1500.06	-1.43703	0.181579	-7.91406	2.49132e-15	2.08259e-13
Pjv1_00020638	7784.77	2.31573	0.290268	7.9779	1.48849e-15	1.24883e-13		Pjv1_00023421	144.34	2.82172	0.347932	8.10998	5.06274e-16	4.21876e-14		Pjv1_00010168	588.43	3.39731	0.429373	7.91226	2.52766e-15	2.10505e-13
Pjv1_00002198	84.4284	-3.28749	0.412776	-7.96434	1.66109e-15	1.38843e-13		Pjv1_00018839	429.66	3.45254	0.42579	8.10855	5.12261e-16	4.25272e-14		Pjv1_00011093	2505.27	1.48023	0.187246	7.90527	2.67348e-15	2.21819e-13
Pjv1_00014124	597.645	1.88909	0.238051	7.93565	2.09399e-15	1.74377e-13		Pjv1_00028899	220.288	-3.22692	0.398093	-8.10594	5.23372e-16	4.32881e-14		Pjv1_00011021	663.189	1.53949	0.194838	7.90137	2.75852e-15	2.2718e-13
Pjv1_00012056	310.263	3.58288	0.451656	7.93275	2.14339e-15	1.7783e-13		Pjv1_00009789	209.867	2.40282	0.296505	8.10381	5.32663e-16	4.38934e-14		Pjv1_00024129	2153.59	2.2123	0.279981	7.90161	2.75314e-15	2.2718e-13
Pjv1_00022916	3037.57	1.87718	0.236766	7.92843	2.21937e-15	1.83454e-13		Pjv1_00008431	188.739	2.17486	0.268898	8.08802	6.064e-16	4.97852e-14		Pjv1_00002548	909.138	2.77932	0.352018	7.8954	2.89388e-15	2.37448e-13
Pjv1_00005786	5937.68	1.59866	0.201692	7.92624	2.25882e-15	1.86029e-13		Pjv1_00002235	2993.94	1.29532	0.160365	8.0773	6.62182e-16	5.4165e-14		Pjv1_00026220	156.581	-3.16535	0.401196	-7.8898	3.02677e-15	2.47438e-13
Pjv1_00014039	252.489	3.04587	0.384402	7.92367	2.30592e-15	1.89212e-13		Pjv1_00022685	1168.69	-2.97643	0.368654	-8.07379	6.81504e-16	5.55413e-14		Pjv1_00017133	1942.26	-3.17549	0.402815	-7.88325	3.18962e-15	2.59797e-13
Pjv1_00003398	1666.08	2.80321	0.353939	7.92002	2.3747e-15	1.94144e-13		Pjv1_00020010	1373.04	1.65353	0.204919	8.06919	7.0768e-16	5.74641e-14		Pjv1_00009619	242.036	-2.45767	0.311921	-7.87913	3.29671e-15	2.67539e-13
Pjv1_00008595	276.308	3.43607	0.434036	7.91655	2.4419e-15	1.98913e-13		Pjv1_00003482	4531.49	3.01113	0.373262	8.06709	7.19927e-16	5.8246e-14		Pjv1_00029986	209.278	3.53322	0.448922	7.87046	3.53346e-15	2.85709e-13
Pjv1_00006204	473.261	2.90176	0.367285	7.90057	2.77623e-15	2.25327e-13		Pjv1_00023214	1511.19	-2.22664	0.276113	-8.06423	7.36997e-16	5.9411e-14		Pjv1_00008062	604.323	-2.14334	0.273104	-7.84808	4.2246e-15	3.39734e-13
Pjv1_00024129	3066.47	2.21586	0.280876	7.8891	3.04368e-15	2.46142e-13		Pjv1_00003525	354.783	1.69865	0.210676	8.06288	7.45203e-16	5.98353e-14		Pjv1_00020447	4921.1	1.52134	0.193855	7.84785	4.23216e-15	3.39734e-13
Pjv1_00019989	836.362	2.37868	0.302035	7.87551	3.39352e-15	2.73447e-13		Pjv1_00021574	278.666	-4.24181	0.526117	-8.06248	7.47639e-16	5.98353e-14		Pjv1_00021829	856.056	-2.17136	0.276783	-7.84501	4.32923e-15	3.46276e-13
Pjv1_00026698	499.369	-1.84784	0.235021	-7.86247	3.76642e-15	3.02407e-13		Pjv1_00026328	410.545	1.68617	0.209299	8.05629	7.8645e-16	6.27159e-14		Pjv1_00022842	1861.81	1.5581	0.198855	7.83534	4.67572e-15	3.7265e-13
Pjv1_00005150	187.056	2.06175	0.262781	7.8459	4.29861e-15	3.43904e-13		Pjv1_00008469	767.693	3.43796	0.427026	8.05094	8.21627e-16	6.52871e-14		Pjv1_00005739	1650.9	2.8457	0.363692	7.82447	5.09794e-15	4.04849e-13
Pjv1_00025151	10575.5	2.62621	0.33543	7.82939	4.90254e-15	3.90825e-13		Pjv1_00014486	62.0381	-3.60239	0.447626	-8.04777	8.43169e-16	6.67604e-14		Pjv1_00010865	2270.68	1.31041	0.167502	7.82323	5.1483e-15	4.07394e-13
Pjv1_00005206	714.766	-3.02983	0.387271	-7.82354	5.13602e-15	4.07245e-13		Pjv1_00020638	5551.23	2.632	0.327426	8.03845	9.09785e-16	7.17794e-14		Pjv1_00017511	1207.78	2.17826	0.278471	7.82222	5.19004e-15	4.0924e-13
Pjv1_00011542	167.026	3.19483	0.408381	7.82315	5.15177e-15	4.07245e-13		Pjv1_00006203	2005.34	-2.94366	0.366478	-8.03229	9.56685e-16	7.5213e-14		Pjv1_00003999	326.91	1.87663	0.240158	7.81415	5.53339e-15	4.34772e-13
Pjv1_00005034	206.951	3.44253	0.44006	7.82287	5.16306e-15	4.07245e-13		Pjv1_00011972	623.395	1.98039	0.246657	8.02891	9.83386e-16	7.704e-14		Pjv1_00028850	312.741	-2.80971	0.359817	-7.80873	5.77689e-15	4.52306e-13
Pjv1_00000980	1767.04	2.88519	0.369038	7.81815	5.36033e-15	4.20748e-13		Pjv1_00024403	1716.36	2.28791	0.285303	8.01923	1.06413e-15	8.30734e-14		Pjv1_00028737	2828.65	-1.78199	0.228237	-7.80761	5.82828e-15	4.54728e-13
Pjv1_00028482	5785.2	-1.92891	0.24673	-7.81789	5.37181e-15	4.20748e-13		Pjv1_00005419	13071.9	2.31817	0.289205	8.01568	1.0953e-15	8.52072e-14		Pjv1_00013557	881.072	-1.93553	0.248076	-7.80216	6.08582e-15	4.73162e-13
Pjv1_00011171	407.655	3.74823	0.479602	7.81529	5.48349e-15	4.27998e-13		Pjv1_00006147	143.614	2.3341	0.291411	8.00965	1.15033e-15	8.91767e-14		Pjv1_00005243	3170.82	-1.30041	0.166809	-7.79579	6.40048e-15	4.95892e-13
Pjv1_00021366	6284.52	3.18847	0.408458	7.80612	5.89765e-15	4.58727e-13		Pjv1_00025317	1274.32	-3.06684	0.383203	-8.00318	1.21244e-15	9.36653e-14		Pjv1_00025317	1361.22	-2.90546	0.372726	-7.79516	6.43268e-15	4.96657e-13
Pjv1_00007970	81.5796	-5.74808	0.736555	-7.804	5.9974e-15	4.64871e-13		Pjv1_00009981	3400.94	1.19524	0.149363	8.00225	1.22166e-15	9.40513e-14		Pjv1_00019849	2257.18	-1.27818	0.164069	-7.79051	6.67372e-15	5.13484e-13
Pjv1_00006541	2467.1	1.69483	0.217276	7.80038	6.17204e-15	4.76758e-13		Pjv1_00002117	2037.57	-1.32681	0.165928	-7.99629	1.28222e-15	9.83724e-14		Pjv1_00019735	1342.01	1.80366	0.231771	7.78208	7.13434e-15	5.47032e-13
Pjv1_00020774	466.767	6.35971	0.816306	7.79084	6.65647e-15	5.12411e-13		Pjv1_00007546	89.4156	9.88289	1.23608	7.99535	1.29206e-15	9.87871e-14		Pjv1_00004162	624.29	-1.85516	0.238583	-7.77574	7.50095e-15	5.73165e-13
Pjv1_00016114	7995.89	-2.50345	0.321662	-7.78285	7.09076e-15	5.43973e-13		Pjv1_00013177	3027.88	1.10303	0.138229	7.97967	1.46727e-15	1.11799e-13		Pjv1_00003603	450.825	-4.01745	0.517569	-7.76215	8.35032e-15	6.35883e-13
Pjv1_00019017	216.782	2.7244	0.350321	7.77686	7.43484e-15	5.68423e-13		Pjv1_00019239	2581.77	-1.91885	0.241231	-7.95438	1.80037e-15	1.36711e-13		Pjv1_00011717	13874.8	2.13307	0.274853	7.76077	8.44156e-15	6.40637e-13
Pjv1_00002259	3685.52	-1.87756	0.241728	-7.76726	8.02002e-15	6.11077e-13		Pjv1_00007136	501.275	2.72753	0.343532	7.93966	2.02729e-15	1.53419e-13		Pjv1_00005012	2553.93	-1.56752	0.202325	-7.74757	9.36682e-15	7.08437e-13
Pjv1_00011021	1028.88	2.10036	0.270473	7.76553	8.13075e-15	6.17413e-13		Pjv1_00001111	401.374	-4.15966	0.524548	-7.92999	2.19159e-15	1.65291e-13		Pjv1_00001006	65.6029	4.76922	0.616742	7.73292	1.05109e-14	7.92276e-13
Pjv1_00011394	159.813	-2.6873	0.346236	-7.76149	8.39398e-15	6.35249e-13		Pjv1_00006951	10059.9	1.4384	0.181614	7.9201	2.37322e-15	1.77939e-13		Pjv1_00016701	261.264	2.58126	0.334434	7.71831	1.17883e-14	8.85559e-13
Pjv1_00011972	810.708	2.34478	0.303216	7.73302	1.05023e-14	7.92124e-13		Pjv1_00027402	1655.61	-1.46894	0.185473	-7.91999	2.37529e-15	1.77939e-13		Pjv1_00024202	2137.48	1.43572	0.18604	7.71729	1.18827e-14	8.89646e-13
Pjv1_00016987	18530.3	1.59883	0.206812	7.73086	1.06822e-14	8.02993e-13		Pjv1_00011331	4064.6	-2.81962	0.356285	-7.91394	2.49373e-15	1.86184e-13		Pjv1_00020239	520.052	-2.0008	0.259481	-7.71077	1.25059e-14	9.3316e-13
Pjv1_00002068	41143.1	2.57283	0.332898	7.72857	1.08765e-14	8.14862e-13		Pjv1_00025861	13167.9	-1.49424	0.188945	-7.90834	2.6085e-15	1.94102e-13		Pjv1_00015962	1567.54	-2.17706	0.282462	-7.70745	1.28353e-14	9.54532e-13
Pjv1_00021431	1230.31	2.15348	0.278766	7.72504	1.11815e-14	8.34922e-13		Pjv1_00015289	67.8478	3.83078	0.485074	7.89731	2.84981e-15	2.11351e-13		Pjv1_00030060	670.005	-1.45927	0.189364	-7.70618	1.29639e-14	9.60881e-13
Pjv1_00021309	649.189	-2.22328	0.287871	-7.72316	1.13482e-14	8.44555e-13		Pjv1_00006284	2068.59	-1.11052	0.140707	-7.89246	2.96296e-15	2.19013e-13		Pjv1_00011871	101.128	-3.0679	0.398855	-7.69177	1.45118e-14	1.07204e-12
Pjv1_00008445	331.889	-1.90344	0.246579	-7.71939	1.16884e-14	8.66991e-13		Pjv1_00008263	1087.22	2.37465	0.300989	7.88949	3.03425e-15	2.2354e-13		Pjv1_00003245	963.713	-1.47386	0.191689	-7.68879	1.48536e-14	1.09366e-12
Pjv1_00023150	2021.07	2.83002	0.366648	7.71862	1.17595e-14	8.6939e-13		Pjv1_00007708	2912.29	1.38294	0.175321	7.88808	3.06862e-15	2.25326e-13		Pjv1_00025287	93.4967	6.14996	0.801079	7.67709	1.62744e-14	1.19431e-12
Pjv1_00005875	2188.7	1.44132	0.186775	7.7169	1.19194e-14	8.75434e-13		Pjv1_00009827	444.763	3.7446	0.474853	7.8858	3.12527e-15	2.27981e-13		Pjv1_00017304	7494.52	1.6663	0.217094	7.67548	1.64802e-14	1.20464e-12
Pjv1_00008876	367.907	-2.64594	0.342874	-7.71693	1.19163e-14	8.75434e-13		Pjv1_00001636	8588.29	1.17101	0.148491	7.88608	3.11831e-15	2.27981e-13		Pjv1_00000584	507.589	-1.44552	0.188338	-7.67514	1.65234e-14	1.20464e-12
Pjv1_00026294	167.677	3.30451	0.429487	7.69409	1.4251e-14	1.04325e-12		Pjv1_00009935	3558.83	1.89239	0.240131	7.88067	3.25638e-15	2.36768e-13		Pjv1_00008936	835.095	2.10089	0.273964	7.6685	1.74023e-14	1.26457e-12
Pjv1_00000005	2164.4	-1.27961	0.166343	-7.69257	1.44204e-14	1.05222e-12		Pjv1_00014482	885.171	-1.67814	0.213303	-7.86741	3.62062e-15	2.62395e-13		Pjv1_00028533	6641.99	-1.16285	0.151727	-7.66407	1.8013e-14	1.30169e-12
Pjv1_00027125	4254.84	-1.63329	0.212611	-7.68207	1.56533e-14	1.13847e-12		Pjv1_00009699	1293.01	1.71971	0.219317	7.84124	4.46131e-15	3.22272e-13		Pjv1_00013938	2921.3	-1.50232	0.196025	-7.66395	1.80302e-14	1.30169e-12
Pjv1_00011475	315.328	2.40193	0.312859	7.67735	1.6241e-14	1.17739e-12		Pjv1_00013856	711.277	1.84895	0.235981	7.83518	4.68163e-15	3.37093e-13		Pjv1_00025243	2205.44	1.33767	0.174558	7.66316	1.81411e-14	1.30545e-12
Pjv1_00019330	1076.89	2.21013	0.288112	7.67109	1.70535e-14	1.23231e-12		Pjv1_00027548	3034.28	-2.55559	0.326956	-7.81633	5.43854e-15	3.89074e-13		Pjv1_00021130	3870.53	2.47446	0.322941	7.66226	1.82692e-14	1.31043e-12
Pjv1_00003758	256.882	-2.46785	0.321802	-7.66886	1.73531e-14	1.24993e-12		Pjv1_00000951	957.854	1.6523	0.211386	7.81654	5.42953e-15	3.89074e-13		Pjv1_00004656	271.896	1.83447	0.239549	7.65803	1.88811e-14	1.34997e-12
Pjv1_00011279	1064.85	-1.70401	0.222607	-7.65481	1.93599e-14	1.39e-12		Pjv1_00004299	4229	1.12266	0.143727	7.81105	5.67134e-15	4.04428e-13		Pjv1_00023454	614.415	2.07924	0.271632	7.65463	1.93876e-14	1.38174e-12
Pjv1_00010168	1366.48	3.05185	0.399128	7.64628	2.06884e-14	1.48064e-12		Pjv1_00019803	1463.37	1.85885	0.238306	7.80028	6.17697e-15	4.39078e-13		Pjv1_00026328	650.491	1.4482	0.189237	7.65287	1.96547e-14	1.3963e-12
Pjv1_00012333	40704.4	2.56988	0.336207	7.64374	2.10996e-14	1.50526e-12		Pjv1_00029169	599.61	-2.25459	0.2893	-7.79326	6.53007e-15	4.62699e-13		Pjv1_00023098	259.473	3.04885	0.39864	7.64812	2.03937e-14	1.44419e-12
Pjv1_00009709	3561.66	-2.22206	0.290966	-7.63684	2.22624e-14	1.58318e-12		Pjv1_00027249	2339.43	2.58644	0.331978	7.791	6.64816e-15	4.68645e-13		Pjv1_00023346	536.797	1.64781	0.215888	7.63273	2.29833e-14	1.6224e-12
Pjv1_00011326	16711.8	1.3633	0.178529	7.63629	2.23569e-14	1.58487e-12		Pjv1_00024001	1682.17	1.80639	0.231861	7.79085	6.65611e-15	4.68645e-13		Pjv1_00017945	153.147	-3.64787	0.478224	-7.62795	2.38508e-14	1.67831e-12
Pjv1_00023932	319.041	-1.83046	0.239816	-7.63278	2.29752e-14	1.62355e-12		Pjv1_00024629	182.415	-2.14045	0.275221	-7.77722	7.41374e-15	5.20342e-13		Pjv1_00022300	1285.35	-3.21203	0.422067	-7.61023	2.73601e-14	1.91918e-12
Pjv1_00019389	1357.84	2.81296	0.369468	7.61353	2.66704e-14	1.87875e-12		Pjv1_00023129	445.964	-3.04591	0.392092	-7.76834	7.95201e-15	5.56366e-13		Pjv1_00007121	1057.65	3.43436	0.451341	7.60922	2.75746e-14	1.92814e-12
Pjv1_00012593	210.877	2.96215	0.389677	7.60156	2.92585e-14	2.05461e-12		Pjv1_00007763	112.124	-2.03654	0.26262	-7.75471	8.85479e-15	6.17587e-13		Pjv1_00000238	2259.95	-1.06164	0.139758	-7.59627	3.04785e-14	2.1227e-12
Pjv1_00006654	575.865	-3.14457	0.413709	-7.60092	2.94043e-14	2.0584e-12		Pjv1_00007956	1292.74	1.58505	0.204471	7.75196	9.04881e-15	6.29147e-13		Pjv1_00023905	6492.77	-1.67802	0.220909	-7.59598	3.0548e-14	2.1227e-12
Pjv1_00026435	312.517	2.98818	0.393174	7.60015	2.95778e-14	2.06409e-12		Pjv1_00019525	1701.38	3.44419	0.444508	7.74832	9.31181e-15	6.45416e-13		Pjv1_00003909	14618.4	1.2753	0.168111	7.58604	3.29841e-14	2.28485e-12
Pjv1_00020336	936.852	3.14669	0.414961	7.58309	3.37411e-14	2.34731e-12		Pjv1_00016849	520.409	-1.43107	0.184857	-7.74152	9.82318e-15	6.78745e-13		Pjv1_00018036	2048.62	-1.68858	0.222624	-7.58492	3.32703e-14	2.2904e-12
Pjv1_00027039	639.552	1.31347	0.173222	7.58257	3.38774e-14	2.3495e-12		Pjv1_00017767	1474.45	1.13096	0.146485	7.72065	1.15742e-14	7.9726e-13		Pjv1_00017303	366.261	-2.41983	0.319015	-7.58531	3.31698e-14	2.2904e-12
Pjv1_00024273	1372.95	1.77777	0.23447	7.58209	3.40036e-14	2.35097e-12		Pjv1_00001255	4069.69	2.77762	0.359834	7.71917	1.17091e-14	8.04061e-13		Pjv1_00011479	1618.03	2.27597	0.30024	7.5805	3.44226e-14	2.36241e-12
Pjv1_00001876	872.886	-2.51031	0.331525	-7.57199	3.67541e-14	2.53332e-12		Pjv1_00024273	1214.08	1.60041	0.207656	7.70702	1.28794e-14	8.81702e-13		Pjv1_00014913	1057.32	1.3333	0.175982	7.57635	3.55408e-14	2.43165e-12
Pjv1_00003026	2211.91	3.11101	0.411121	7.56714	3.81533e-14	2.62169e-12		Pjv1_00000980	2746.45	3.03637	0.394222	7.70218	1.33763e-14	9.12913e-13		Pjv1_00021512	2564.58	1.70237	0.224909	7.56916	3.75656e-14	2.5623e-12
Pjv1_00011706	2641.51	1.80646	0.238889	7.56193	3.97136e-14	2.72056e-12		Pjv1_00011603	745.726	-1.46063	0.189719	-7.69892	1.37226e-14	9.33685e-13		Pjv1_00011348	8031.34	3.10873	0.410949	7.56477	3.88553e-14	2.64216e-12
Pjv1_00012086	993.135	-1.89561	0.250874	-7.55601	4.15611e-14	2.82124e-12		Pjv1_00003853	594.444	2.8168	0.365983	7.69653	1.39809e-14	9.48356e-13		Pjv1_00015237	2569.69	2.16036	0.285725	7.56097	4.00082e-14	2.71227e-12
Pjv1_00000323	298.781	2.58365	0.341927	7.55614	4.15203e-14	2.82124e-12		Pjv1_00007270	628.442	-1.63176	0.212058	-7.69489	1.4162e-14	9.57722e-13		Pjv1_00026422	122.078	2.76942	0.366408	7.55828	4.0843e-14	2.76044e-12
Pjv1_00003876	1101.65	1.96467	0.259994	7.55659	4.13772e-14	2.82124e-12		Pjv1_00021253	379.402	-1.56519	0.203515	-7.69076	1.46261e-14	9.86108e-13		Pjv1_00006583	290.639	-2.50998	0.333198	-7.53298	4.9597e-14	3.34193e-12
Pjv1_00026717	6731.45	-2.00847	0.265975	-7.55136	4.3075e-14	2.91518e-12		Pjv1_00024202	2453.17	1.35159	0.175818	7.68748	1.50064e-14	1.0087e-12		Pjv1_00024801	1180.49	3.56083	0.473402	7.52179	5.40307e-14	3.62969e-12
Pjv1_00024247	73.3975	3.06601	0.406858	7.53583	4.85237e-14	3.27403e-12		Pjv1_00008920	542.31	-2.24296	0.291831	-7.68581	1.52033e-14	1.01885e-12		Pjv1_00009819	735.683	-2.37576	0.316086	-7.51618	5.64019e-14	3.77757e-12
Pjv1_00009935	5934.87	1.91786	0.254513	7.53542	4.86763e-14	3.27447e-12		Pjv1_00013915	2170.94	-1.05316	0.137096	-7.68196	1.56671e-14	1.04678e-12		Pjv1_00013629	1323.86	-1.85149	0.246499	-7.51114	5.86143e-14	3.91396e-12
Pjv1_00010005	356.611	2.6739	0.355192	7.52803	5.15106e-14	3.45475e-12		Pjv1_00011706	2397.05	1.95603	0.255061	7.66889	1.73492e-14	1.15569e-12		Pjv1_00007933	509.734	-1.58785	0.21175	-7.49873	6.44388e-14	4.29e-12
Pjv1_00029999	279.034	3.02799	0.402289	7.5269	5.19588e-14	3.47441e-12		Pjv1_00019360	174.152	-2.77589	0.362051	-7.66713	1.75891e-14	1.16818e-12		Pjv1_00002406	1587.87	-1.89619	0.252908	-7.49754	6.50259e-14	4.31617e-12
Pjv1_00000134	73.3448	-2.96663	0.394264	-7.52448	5.29317e-14	3.52894e-12		Pjv1_00023098	144.862	3.20699	0.419317	7.64813	2.03921e-14	1.35031e-12		Pjv1_00019989	2022.44	2.06776	0.275875	7.49529	6.6154e-14	4.37798e-12
Pjv1_00020262	3890.76	1.49191	0.198373	7.52074	5.44669e-14	3.62051e-12		Pjv1_00008749	779.211	-2.09129	0.273491	-7.64668	2.06235e-14	1.36158e-12		Pjv1_00028460	808.857	1.45879	0.194766	7.48999	6.88783e-14	4.54474e-12
Pjv1_00017865	820.917	-1.94289	0.258516	-7.51555	5.66732e-14	3.75603e-12		Pjv1_00003198	474.195	1.46165	0.19127	7.64179	2.1423e-14	1.41018e-12		Pjv1_00022605	2190.68	-1.10937	0.148178	-7.48673	7.06095e-14	4.64518e-12
Pjv1_00000795	670.849	-2.67859	0.356478	-7.51404	5.73288e-14	3.78827e-12		Pjv1_00001981	1975.54	2.05055	0.268378	7.64052	2.16351e-14	1.41576e-12		Pjv1_00017110	52.2057	-5.2885	0.7067	-7.48338	7.24343e-14	4.75118e-12
Pjv1_00010314	829.117	-2.47374	0.329234	-7.51363	5.751e-14	3.78906e-12		Pjv1_00023346	407.575	3.07529	0.402481	7.64082	2.15836e-14	1.41576e-12		Pjv1_00008582	109.866	3.04958	0.407823	7.47772	7.56254e-14	4.9459e-12
Pjv1_00020594	283.727	-1.90061	0.252982	-7.51281	5.78726e-14	3.80177e-12		Pjv1_00016252	770.849	1.26512	0.16563	7.63821	2.20258e-14	1.4371e-12		Pjv1_00014591	13278.7	-1.48368	0.198545	-7.47276	7.853e-14	5.12016e-12
Pjv1_00003989	927.729	1.50336	0.200495	7.49824	6.46795e-14	4.23651e-12		Pjv1_00019019	832.342	1.81986	0.238469	7.63142	2.32173e-14	1.51042e-12		Pjv1_00005150	236.736	2.48467	0.332513	7.47239	7.87504e-14	5.12016e-12
Pjv1_00015853	1750.55	2.17971	0.291706	7.47227	7.88261e-14	5.14805e-12		Pjv1_00016040	862.017	2.40796	0.316094	7.61786	2.57925e-14	1.67305e-12		Pjv1_00027588	634.939	1.79529	0.240517	7.46428	8.3755e-14	5.42967e-12
Pjv1_00007270	912.938	-2.22599	0.297949	-7.47106	7.95536e-14	5.16545e-12		Pjv1_00025661	230.373	2.16652	0.284488	7.61551	2.62658e-14	1.6988e-12		Pjv1_00011494	394.355	1.97136	0.264686	7.4479	9.4841e-14	6.13048e-12
Pjv1_00003064	13981.6	-2.16099	0.289245	-7.47113	7.95095e-14	5.16545e-12		Pjv1_00009761	301.229	1.78102	0.234003	7.61111	2.71753e-14	1.75253e-12		Pjv1_00001336	762.366	-1.88322	0.253016	-7.44309	9.83586e-14	6.33943e-12
Pjv1_00006271	906.405	-2.39976	0.321598	-7.46199	8.52279e-14	5.51789e-12		Pjv1_00000498	1858.32	1.53949	0.202354	7.6079	2.78591e-14	1.79144e-12		Pjv1_00008059	1266.09	1.50504	0.202298	7.43971	1.00903e-13	6.48463e-12
Pjv1_00006022	2072.36	1.79283	0.240563	7.45265	9.14823e-14	5.90575e-12		Pjv1_00011602	2304.02	2.05201	0.269771	7.60648	2.81659e-14	1.80594e-12		Pjv1_00018247	654.266	-2.05098	0.276052	-7.4297	1.08841e-13	6.97463e-12
Pjv1_00000236	674.52	1.93998	0.260415	7.44956	9.36523e-14	6.01424e-12		Pjv1_00023096	246.566	2.82334	0.371334	7.60324	2.88816e-14	1.84651e-12		Pjv1_00014370	241.127	-1.72232	0.231829	-7.42928	1.09187e-13	6.97665e-12
Pjv1_00007548	163.973	-2.30655	0.309626	-7.44949	9.36998e-14	6.01424e-12		Pjv1_00025251	347.024	-1.95048	0.256648	-7.59984	2.96508e-14	1.89026e-12		Pjv1_00008730	496.987	-1.80704	0.24327	-7.42815	1.10126e-13	7.01648e-12
Pjv1_00009296	3446.33	1.42254	0.190993	7.44812	9.46817e-14	6.0599e-12		Pjv1_00002589	5057.05	-1.95269	0.257062	-7.59617	3.05022e-14	1.93898e-12		Pjv1_00023938	479.616	2.92645	0.394277	7.42233	1.15075e-13	7.31088e-12
Pjv1_00023098	198.326	2.61341	0.351224	7.44088	1.00019e-13	6.38328e-12		Pjv1_00005878	4584.3	1.51112	0.199073	7.5908	3.17925e-14	2.01525e-12		Pjv1_00020833	1275.72	-2.05059	0.276331	-7.42077	1.16438e-13	7.37637e-12
Pjv1_00021337	2030.88	2.00315	0.269246	7.43984	1.00804e-13	6.41508e-12		Pjv1_00012794	13234.8	2.6131	0.344548	7.58413	3.34718e-14	2.11567e-12		Pjv1_00029993	16639.6	1.33416	0.179965	7.41346	1.23049e-13	7.77305e-12
Pjv1_00009563	124.507	-3.20396	0.431342	-7.4279	1.10337e-13	7.00189e-12		Pjv1_00026330	9461.88	-1.24975	0.164833	-7.58191	3.40506e-14	2.14615e-12		Pjv1_00017769	13620.8	-1.9101	0.257773	-7.41	1.26299e-13	7.95577e-12
Pjv1_00013550	851.984	-2.35782	0.317517	-7.42578	1.12114e-13	7.09452e-12		Pjv1_00001695	994.692	1.17279	0.154786	7.57686	3.54011e-14	2.22497e-12		Pjv1_00014807	3985.18	-2.15749	0.291323	-7.40583	1.30329e-13	8.18641e-12
Pjv1_00009399	795.396	-1.61008	0.216915	-7.42261	1.14835e-13	7.24624e-12		Pjv1_00024825	543.942	2.55502	0.337733	7.56521	3.87252e-14	2.42704e-12		Pjv1_00020961	8297.35	-1.53274	0.206987	-7.40499	1.31161e-13	8.21549e-12
Pjv1_00009297	1925.61	1.55725	0.210105	7.41176	1.24635e-13	7.84258e-12		Pjv1_00016795	947.051	2.9598	0.391358	7.5629	3.94181e-14	2.46352e-12		Pjv1_00004344	75.3409	9.68976	1.31004	7.39654	1.39775e-13	8.73045e-12
Pjv1_00000896	9292.07	1.52754	0.206149	7.40985	1.26443e-13	7.934e-12		Pjv1_00011021	737.999	2.00661	0.265362	7.5618	3.97516e-14	2.4774e-12		Pjv1_00021327	3670.56	-1.40676	0.190533	-7.38333	1.54381e-13	9.61572e-12
Pjv1_00024824	1292.5	-1.40765	0.189986	-7.40919	1.2707e-13	7.95112e-12		Pjv1_00025228	662.367	1.25457	0.165983	7.55846	4.07863e-14	2.53479e-12		Pjv1_00011358	194.689	-1.79134	0.242816	-7.37733	1.61491e-13	1.00305e-11
Pjv1_00013448	251.058	-1.78113	0.240729	-7.3989	1.37321e-13	8.56861e-12		Pjv1_00002031	258.612	-1.75118	0.231809	-7.55439	4.20838e-14	2.60814e-12		Pjv1_00018358	996.339	2.10918	0.286014	7.3744	1.65082e-13	1.01966e-11
Pjv1_00028551	922.06	-3.38149	0.457134	-7.39716	1.39132e-13	8.65752e-12		Pjv1_00001077	1171.09	-2.59056	0.343045	-7.55167	4.29717e-14	2.65577e-12		Pjv1_00026083	6475.55	1.74717	0.236922	7.37447	1.64998e-13	1.01966e-11
Pjv1_00021194	13343	-1.82553	0.24703	-7.3899	1.46937e-13	9.11784e-12		Pjv1_00027701	542.37	-3.63198	0.481057	-7.55	4.35268e-14	2.68262e-12		Pjv1_00011603	597.569	-1.92581	0.261213	-7.37255	1.67401e-13	1.03111e-11
Pjv1_00015264	2159.63	1.7297	0.234106	7.38851	1.48488e-13	9.18859e-12		Pjv1_00026209	2828.75	1.26623	0.167927	7.54036	4.68685e-14	2.8806e-12		Pjv1_00007362	11005.8	1.17676	0.159656	7.37059	1.69879e-13	1.04349e-11
Pjv1_00009322	617.525	1.82205	0.246913	7.3793	1.59121e-13	9.81948e-12		Pjv1_00016907	1544.54	1.48895	0.197632	7.53398	4.92172e-14	3.01662e-12		Pjv1_00016114	6397.27	-1.89941	0.257765	-7.36877	1.72208e-13	1.05488e-11
Pjv1_00001594	1236.59	-2.00619	0.27235	-7.36623	1.75526e-13	1.08021e-11		Pjv1_00026355	105.795	3.79034	0.503766	7.52401	5.31225e-14	3.24704e-12		Pjv1_00020527	3450.42	1.93733	0.263156	7.36193	1.81275e-13	1.10737e-11
Pjv1_00016849	540.571	-1.74115	0.236581	-7.35964	1.84407e-13	1.13175e-11		Pjv1_00023344	10351.3	-1.05018	0.139637	-7.52077	5.44533e-14	3.31926e-12		Pjv1_00027634	593.137	-1.70472	0.231902	-7.35105	1.96662e-13	1.19808e-11
Pjv1_00018114	92.0441	2.64572	0.359513	7.3592	1.85017e-13	1.1324e-11		Pjv1_00017241	713.169	1.22875	0.163543	7.51332	5.76467e-14	3.49663e-12		Pjv1_00001876	347.623	-2.59149	0.352935	-7.34268	2.0936e-13	1.27195e-11
Pjv1_00014167	647.887	1.48931	0.202407	7.35801	1.86671e-13	1.13941e-11		Pjv1_00029992	356.411	4.0758	0.542482	7.51325	5.76774e-14	3.49663e-12		Pjv1_00000460	425.964	2.61097	0.355946	7.3353	2.21229e-13	1.34039e-11
Pjv1_00026149	1083.05	3.1435	0.427296	7.35673	1.88474e-13	1.14728e-11		Pjv1_00002220	5800.61	1.40499	0.187208	7.50499	6.14319e-14	3.70406e-12		Pjv1_00022685	1066.05	-2.81415	0.383732	-7.33363	2.23996e-13	1.35347e-11
Pjv1_00013312	50304.8	-1.96599	0.267418	-7.35175	1.9563e-13	1.18762e-11		Pjv1_00011479	2058.08	2.16948	0.28906	7.5053	6.12859e-14	3.70406e-12		Pjv1_00015338	270.452	-2.21217	0.301822	-7.32937	2.31237e-13	1.39344e-11
Pjv1_00009819	983.585	-1.53651	0.209017	-7.35112	1.9655e-13	1.18998e-11		Pjv1_00026915	1379.63	1.36286	0.181773	7.49756	6.50192e-14	3.90976e-12		Pjv1_00029930	92.7531	2.84375	0.388126	7.32687	2.35596e-13	1.4137e-11
Pjv1_00017163	1169.12	1.19927	0.163233	7.34699	2.02724e-13	1.22405e-11		Pjv1_00021235	1223.52	1.98693	0.265164	7.49321	6.721e-14	4.03061e-12		Pjv1_00023344	8911.72	-1.5608	0.213029	-7.32671	2.35871e-13	1.4137e-11
Pjv1_00019496	5198.29	1.4143	0.192546	7.34529	2.05321e-13	1.2364e-11		Pjv1_00011237	875.098	1.28005	0.171115	7.48062	7.39734e-14	4.42428e-12		Pjv1_00024470	2351.29	3.64004	0.496952	7.32474	2.39367e-13	1.4308e-11
Pjv1_00014970	1592.6	1.2596	0.17157	7.34158	2.11084e-13	1.26769e-11		Pjv1_00016627	267.949	-1.58473	0.211981	-7.4758	7.67378e-14	4.57732e-12		Pjv1_00004910	861.063	3.00854	0.411368	7.3135	2.60272e-13	1.55159e-11
Pjv1_00020083	1332.94	2.55307	0.347862	7.33932	2.14681e-13	1.28585e-11		Pjv1_00011165	534.065	2.45083	0.328069	7.47046	7.99155e-14	4.75412e-12		Pjv1_00027026	3236.58	-1.72927	0.23671	-7.30544	2.76361e-13	1.64309e-11
Pjv1_00024085	218.269	-2.67916	0.365189	-7.33636	2.19474e-13	1.31105e-11		Pjv1_00023886	433.675	3.16031	0.423228	7.46715	8.19486e-14	4.86207e-12		Pjv1_00021189	2384.32	1.01205	0.138559	7.30414	2.79045e-13	1.65463e-11
Pjv1_00020854	2213.9	-2.08021	0.283772	-7.33056	2.29192e-13	1.36184e-11		Pjv1_00000867	784.828	-1.82116	0.243971	-7.46464	8.35259e-14	4.94247e-12		Pjv1_00019390	945.884	-1.74371	0.238756	-7.3033	2.80794e-13	1.66057e-11
Pjv1_00017408	3335.48	1.789	0.244036	7.33087	2.28657e-13	1.36184e-11		Pjv1_00015258	1949.74	1.65694	0.222066	7.4615	8.55423e-14	5.04836e-12		Pjv1_00028120	60.1995	-7.00565	0.959835	-7.2988	2.90336e-13	1.71244e-11
Pjv1_00011543	3701.72	1.79385	0.244808	7.32758	2.34349e-13	1.3888e-11		Pjv1_00009308	587.32	1.4163	0.190069	7.45154	9.22573e-14	5.43025e-12		Pjv1_00015555	929.561	-3.45916	0.474203	-7.29469	2.99357e-13	1.76098e-11
Pjv1_00016190	881.354	-1.43647	0.196074	-7.32617	2.36824e-13	1.39976e-11		Pjv1_00019389	1248.87	3.31475	0.444866	7.45113	9.25435e-14	5.43272e-12		Pjv1_00001105	2137.25	-1.99698	0.273994	-7.28841	3.13629e-13	1.84006e-11
Pjv1_00009834	680.5	2.05831	0.281035	7.32402	2.40654e-13	1.41866e-11		Pjv1_00006022	1551.93	1.61955	0.217564	7.44402	9.76675e-14	5.70342e-12		Pjv1_00009296	2660.18	1.81273	0.248757	7.28716	3.16551e-13	1.85232e-11
Pjv1_00019197	429.242	2.46993	0.337782	7.3122	2.62804e-13	1.54516e-11		Pjv1_00012140	1494.78	1.35327	0.181789	7.44416	9.75662e-14	5.70342e-12		Pjv1_00008621	2952.43	1.69732	0.232964	7.28577	3.19845e-13	1.86669e-11
Pjv1_00001948	831.13	-3.34884	0.458497	-7.30395	2.79438e-13	1.63866e-11		Pjv1_00022271	131.514	4.01956	0.540213	7.4407	1.00155e-13	5.83339e-12		Pjv1_00006790	1642.68	1.88016	0.258177	7.28246	3.27777e-13	1.90797e-11
Pjv1_00019074	296.57	-1.68352	0.230987	-7.28836	3.13747e-13	1.83505e-11		Pjv1_00019377	701.145	1.53172	0.205911	7.43873	1.01659e-13	5.90551e-12		Pjv1_00014850	1150.87	1.92189	0.263973	7.28064	3.32247e-13	1.92894e-11
Pjv1_00026815	277.656	3.03791	0.417104	7.28336	3.25614e-13	1.8995e-11		Pjv1_00006017	3806.36	1.37978	0.185547	7.43626	1.03573e-13	6.00103e-12		Pjv1_00021743	1746.56	1.75257	0.240743	7.27985	3.3418e-13	1.93511e-11
Pjv1_00002126	575.178	2.03342	0.279413	7.27748	3.40126e-13	1.97387e-11		Pjv1_00007766	2298.39	2.0525	0.276129	7.43313	1.06061e-13	6.12922e-12		Pjv1_00015506	1049.73	-1.45377	0.199813	-7.27566	3.44721e-13	1.99096e-11
Pjv1_00025409	48.4168	-5.26571	0.723552	-7.27757	3.39876e-13	1.97387e-11		Pjv1_00011035	560.888	1.78742	0.24088	7.42038	1.16786e-13	6.73156e-12		Pjv1_00023257	1549.29	-1.64597	0.22626	-7.2747	3.47203e-13	2.0001e-11
Pjv1_00011863	8297.95	1.29952	0.178589	7.27661	3.42319e-13	1.98147e-11		Pjv1_00000040	1386.32	1.38838	0.187113	7.41999	1.17126e-13	6.73368e-12		Pjv1_00011902	1899.07	-1.50206	0.20656	-7.27182	3.54671e-13	2.03784e-11
Pjv1_00006829	147.847	-2.03635	0.279961	-7.2737	3.49782e-13	2.01945e-11		Pjv1_00004664	1050	1.30357	0.175767	7.41646	1.2029e-13	6.89779e-12		Pjv1_00009203	1171.52	1.32632	0.182484	7.26817	3.64379e-13	2.08823e-11
Pjv1_00023774	227.592	-3.50374	0.481938	-7.2701	3.5921e-13	2.06855e-11		Pjv1_00020256	686.036	1.89521	0.255744	7.41055	1.25774e-13	7.1937e-12		Pjv1_00011784	2375.9	1.71654	0.236249	7.26582	3.70786e-13	2.11949e-11
Pjv1_00004460	1753.6	1.41954	0.195288	7.26895	3.62283e-13	2.0809e-11		Pjv1_00015585	1255.32	-1.60477	0.216603	-7.40881	1.27439e-13	7.27023e-12		Pjv1_00017312	439.647	2.54114	0.349771	7.26514	3.72665e-13	2.12477e-11
Pjv1_00021349	488.269	1.93495	0.266383	7.2638	3.76359e-13	2.15622e-11		Pjv1_00024025	543.845	-2.21785	0.300306	-7.3853	1.52111e-13	8.65554e-12		Pjv1_00013520	202.386	2.0458	0.282132	7.25121	4.13071e-13	2.34912e-11
Pjv1_00022982	131.261	-2.34788	0.323289	-7.26248	3.80062e-13	2.17188e-11		Pjv1_00018498	865.084	-2.4251	0.328896	-7.37345	1.66263e-13	9.43673e-12		Pjv1_00008534	950.774	-1.50896	0.208549	-7.23552	4.63755e-13	2.63063e-11
Pjv1_00002644	728.237	2.5342	0.349025	7.26079	3.84838e-13	2.19358e-11		Pjv1_00019408	79.4449	-5.61411	0.762031	-7.3673	1.74123e-13	9.85765e-12		Pjv1_00001636	9305.9	1.3392	0.185141	7.23342	4.70984e-13	2.66484e-11
Pjv1_00007202	12304.3	-1.22989	0.169516	-7.25529	4.00816e-13	2.27885e-11		Pjv1_00009297	1624.54	1.84332	0.250301	7.36441	1.77936e-13	1.0048e-11		Pjv1_00002253	882.899	-1.46761	0.202932	-7.23201	4.75895e-13	2.68579e-11
Pjv1_00021137	3848.79	-1.18851	0.163846	-7.25379	4.05259e-13	2.29828e-11		Pjv1_00012647	478.3	2.01426	0.273732	7.35851	1.85974e-13	1.04753e-11		Pjv1_00008856	2869.97	1.45783	0.201604	7.23114	4.78969e-13	2.69629e-11
Pjv1_00020092	2312.16	-2.3167	0.319414	-7.25295	4.07793e-13	2.30681e-11		Pjv1_00027526	655.068	-2.06253	0.280498	-7.35308	1.93697e-13	1.08827e-11		Pjv1_00007680	3112.99	-1.90475	0.26343	-7.23055	4.81057e-13	2.70121e-11
Pjv1_00016627	285.985	-1.51713	0.209242	-7.2506	4.14914e-13	2.33952e-11		Pjv1_00009107	362.44	2.11182	0.287227	7.35246	1.94595e-13	1.09056e-11		Pjv1_00011890	615.343	1.57071	0.217278	7.229	4.86566e-13	2.72526e-11
Pjv1_00013611	83.0951	-2.55446	0.352322	-7.25036	4.15664e-13	2.33952e-11		Pjv1_00008943	1314.24	2.05037	0.279194	7.34389	2.07474e-13	1.15982e-11		Pjv1_00006953	2964.26	1.78633	0.247151	7.2277	4.91237e-13	2.74451e-11
Pjv1_00029329	3601.31	-1.84263	0.254292	-7.24611	4.28927e-13	2.40812e-11		Pjv1_00019792	643.985	-2.39405	0.326112	-7.34118	2.11726e-13	1.18062e-11		Pjv1_00009695	1148.49	1.28976	0.178534	7.22415	5.04248e-13	2.81014e-11
Pjv1_00004016	111.083	2.11808	0.292343	7.24518	4.31851e-13	2.41847e-11		Pjv1_00024190	279.402	-1.51062	0.205902	-7.33661	2.19067e-13	1.2185e-11		Pjv1_00018560	789.899	-1.73448	0.240141	-7.22274	5.0949e-13	2.83225e-11
Pjv1_00019809	363.123	-1.73807	0.240101	-7.23894	4.52192e-13	2.52607e-11		Pjv1_00026300	58.2594	4.18987	0.571132	7.33608	2.1994e-13	1.22031e-11		Pjv1_00003452	919.112	2.14013	0.296703	7.21305	5.47124e-13	3.03388e-11
Pjv1_00003252	633.967	-1.49628	0.206808	-7.23511	4.65163e-13	2.59207e-11		Pjv1_00026422	200.457	3.68446	0.503256	7.32123	2.45706e-13	1.3565e-11		Pjv1_00026815	376.812	2.99919	0.415884	7.21159	5.53012e-13	3.0589e-11
Pjv1_00019607	384.582	2.14888	0.297772	7.21653	5.33326e-13	2.96452e-11		Pjv1_00015747	247.273	-2.86498	0.391316	-7.32139	2.45408e-13	1.3565e-11		Pjv1_00019408	74.6704	-7.84057	1.08731	-7.21097	5.55546e-13	3.06529e-11
Pjv1_00006753	548.711	3.18281	0.441395	7.2108	5.56254e-13	3.08432e-11		Pjv1_00006032	191.541	2.40784	0.328957	7.31962	2.48682e-13	1.36852e-11		Pjv1_00028313	6056.86	1.58264	0.219516	7.20967	5.60877e-13	3.08704e-11
Pjv1_00009513	1263.62	-1.8136	0.251534	-7.21016	5.58861e-13	3.09112e-11		Pjv1_00024594	1067	1.24623	0.170264	7.31938	2.49113e-13	1.36852e-11		Pjv1_00000590	159.477	-2.55413	0.354308	-7.2088	5.64486e-13	3.09924e-11
Pjv1_00022720	2884.1	1.65242	0.229383	7.20373	5.85878e-13	3.23257e-11		Pjv1_00027688	653.084	2.64055	0.360864	7.31732	2.52968e-13	1.38628e-11		Pjv1_00000141	3986.16	1.38438	0.192257	7.20067	5.99155e-13	3.28148e-11
Pjv1_00007544	418.329	-1.81771	0.252434	-7.20074	5.98877e-13	3.29618e-11		Pjv1_00022240	1020.77	1.6609	0.227066	7.31459	2.58169e-13	1.41131e-11		Pjv1_00009042	2861.3	1.46262	0.20316	7.19936	6.04957e-13	3.29701e-11
Pjv1_00002581	2243.9	1.75536	0.244242	7.18698	6.62419e-13	3.63697e-11		Pjv1_00009769	188.86	-2.98489	0.408797	-7.30164	2.84274e-13	1.5502e-11		Pjv1_00001676	1045.66	2.03324	0.282407	7.19968	6.0354e-13	3.29701e-11
Pjv1_00003073	1124.62	1.86438	0.259477	7.18513	6.71444e-13	3.67751e-11		Pjv1_00018052	1051.98	-1.53327	0.210121	-7.29707	2.94098e-13	1.59729e-11		Pjv1_00011542	122.937	2.53269	0.352114	7.1928	6.34777e-13	3.44522e-11
Pjv1_00016701	417.577	2.54779	0.35486	7.17972	6.98556e-13	3.81667e-11		Pjv1_00023390	1253.04	-1.10217	0.151046	-7.29696	2.94345e-13	1.59729e-11		Pjv1_00019017	291.141	2.57165	0.357536	7.19269	6.35249e-13	3.44522e-11
Pjv1_00025799	668.453	3.01632	0.420396	7.17496	7.23293e-13	3.94221e-11		Pjv1_00000967	1198.78	1.92301	0.263573	7.29593	2.9661e-13	1.60566e-11		Pjv1_00017897	973.683	-1.2487	0.173642	-7.19125	6.42015e-13	3.47344e-11
Pjv1_00002273	1682.28	1.69817	0.236803	7.17126	7.43102e-13	4.03056e-11		Pjv1_00019989	1692.4	2.44884	0.335743	7.29379	3.0136e-13	1.62742e-11		Pjv1_00019855	757.401	-1.18686	0.165153	-7.18641	6.6519e-13	3.59009e-11
Pjv1_00020833	1289.27	-1.35083	0.188362	-7.17148	7.41929e-13	4.03056e-11		Pjv1_00020629	2058.51	1.55272	0.213509	7.27237	3.53244e-13	1.90298e-11		Pjv1_00009504	242.703	2.55663	0.35631	7.17529	7.21521e-13	3.88468e-11
Pjv1_00005961	1157.99	1.87185	0.26133	7.16279	7.90499e-13	4.27728e-11		Pjv1_00012593	312.669	3.09866	0.426134	7.27157	3.5534e-13	1.90965e-11		Pjv1_00005163	1223.67	-2.66283	0.371131	-7.17492	7.23516e-13	3.88601e-11
Pjv1_00024556	4270.05	-2.72071	0.379867	-7.16226	7.93559e-13	4.2835e-11		Pjv1_00012110	293.91	-2.28272	0.313952	-7.27093	3.5701e-13	1.914e-11		Pjv1_00009322	1520.56	2.20066	0.306792	7.17314	7.32994e-13	3.92744e-11
Pjv1_00023542	6098.45	2.11413	0.29541	7.15661	8.26942e-13	4.45296e-11		Pjv1_00012377	146.106	1.88802	0.259781	7.26775	3.65516e-13	1.9549e-11		Pjv1_00004935	281.041	2.36986	0.330423	7.17219	7.38065e-13	3.9451e-11
Pjv1_00008490	247.705	-3.0913	0.432118	-7.15384	8.43839e-13	4.53305e-11		Pjv1_00011368	630.413	1.58522	0.218205	7.26481	3.73572e-13	1.99319e-11		Pjv1_00003110	709.65	-1.49448	0.208468	-7.16887	7.56183e-13	4.03225e-11
Pjv1_00021858	232.317	3.21973	0.450121	7.15303	8.48852e-13	4.54907e-11		Pjv1_00027417	398.477	1.50519	0.207319	7.26027	3.8633e-13	2.05633e-11		Pjv1_00021431	1593.06	1.56794	0.219092	7.15655	8.27353e-13	4.4012e-11
Pjv1_00011800	15944	-1.30926	0.183078	-7.15141	8.58892e-13	4.58771e-11		Pjv1_00005946	381.528	-3.74679	0.516287	-7.25718	3.95241e-13	2.08967e-11		Pjv1_00005890	1305.75	-1.11899	0.156371	-7.156	8.30667e-13	4.40828e-11
Pjv1_00009041	2252.49	1.69506	0.237032	7.15121	8.60157e-13	4.58771e-11		Pjv1_00023145	5724.7	1.08704	0.149789	7.25712	3.95412e-13	2.08967e-11		Pjv1_00021349	565.408	1.26417	0.176742	7.15261	8.51451e-13	4.50783e-11
Pjv1_00014867	444.939	2.8593	0.399932	7.14946	8.71182e-13	4.63548e-11		Pjv1_00005150	227.284	2.18357	0.300885	7.25716	3.95307e-13	2.08967e-11		Pjv1_00018455	845.093	1.77441	0.248401	7.14334	9.10882e-13	4.81101e-11
Pjv1_00027736	154.599	4.30185	0.602438	7.14074	9.28299e-13	4.92768e-11		Pjv1_00003386	62.3093	9.36173	1.29031	7.25539	4.00493e-13	2.11151e-11		Pjv1_00028602	600.682	2.99483	0.419691	7.13579	9.62361e-13	5.07087e-11
Pjv1_00030280	1714.91	1.96932	0.275938	7.13682	9.55136e-13	5.05816e-11		Pjv1_00022392	92.983	8.08699	1.11488	7.25367	4.05626e-13	2.13352e-11		Pjv1_00025695	1494.01	-1.60502	0.225206	-7.1269	1.02653e-12	5.39622e-11
Pjv1_00009651	438.459	3.35904	0.470861	7.13382	9.76175e-13	5.15738e-11		Pjv1_00000795	590.518	-1.78329	0.246002	-7.24907	4.19631e-13	2.20197e-11		Pjv1_00009699	1271.21	1.52553	0.214148	7.12373	1.05046e-12	5.50899e-11
Pjv1_00025509	1199.21	2.24751	0.315389	7.12615	1.03213e-12	5.44016e-11		Pjv1_00003398	1630.36	2.93301	0.404763	7.24622	4.28549e-13	2.24348e-11		Pjv1_00005521	378.241	-2.28861	0.321362	-7.12158	1.06699e-12	5.58251e-11
Pjv1_00024150	150.993	-2.09611	0.294174	-7.12541	1.03772e-12	5.45678e-11		Pjv1_00005612	530.003	6.19352	0.855358	7.24085	4.45875e-13	2.3287e-11		Pjv1_00003398	2753.15	3.34172	0.469555	7.11677	1.10486e-12	5.76705e-11
Pjv1_00017635	682.449	-2.01111	0.282342	-7.12297	1.05629e-12	5.54142e-11		Pjv1_00020863	268.199	3.74476	0.517478	7.23655	4.60231e-13	2.39805e-11		Pjv1_00005114	2244.1	3.45568	0.485707	7.11475	1.12117e-12	5.8385e-11
Pjv1_00003853	554.221	3.29581	0.462848	7.12072	1.07367e-12	5.61945e-11		Pjv1_00024030	196.095	-1.89963	0.262834	-7.22749	4.92013e-13	2.55766e-11		Pjv1_00017943	2177.19	-1.39218	0.195808	-7.10995	1.16084e-12	6.03095e-11
Pjv1_00014591	24123.7	-1.46302	0.205476	-7.12013	1.07823e-12	5.63017e-11		Pjv1_00005352	655.053	1.52605	0.211177	7.22639	4.95986e-13	2.56707e-11		Pjv1_00023329	511.96	2.76167	0.388601	7.1067	1.1885e-12	6.14925e-11
Pjv1_00004664	1527.38	1.72473	0.242524	7.11157	1.14733e-12	5.97704e-11		Pjv1_00002068	53052.4	2.44613	0.338514	7.22606	4.97196e-13	2.56707e-11		Pjv1_00007386	1340.9	1.40446	0.197626	7.10663	1.18914e-12	6.14925e-11
Pjv1_00027366	6212.93	-1.50492	0.211722	-7.10798	1.1775e-12	6.12001e-11		Pjv1_00015294	433.692	1.71038	0.236696	7.22604	4.97284e-13	2.56707e-11		Pjv1_00016098	2293.78	2.72836	0.383944	7.10615	1.19321e-12	6.15595e-11
Pjv1_00017928	6031.6	-2.85159	0.401297	-7.10593	1.19513e-12	6.19724e-11		Pjv1_00020462	393.473	-1.76647	0.244663	-7.21999	5.19926e-13	2.67774e-11		Pjv1_00013879	1918.65	1.00701	0.141769	7.10317	1.21926e-12	6.27582e-11
Pjv1_00011913	243.511	3.24105	0.456246	7.10372	1.2144e-12	6.28265e-11		Pjv1_00025095	234.227	1.70454	0.236284	7.21396	5.43464e-13	2.7925e-11		Pjv1_00017964	4919.25	-1.41599	0.199621	-7.09339	1.30863e-12	6.72023e-11
Pjv1_00005017	386.256	-2.22431	0.313382	-7.09776	1.26795e-12	6.54454e-11		Pjv1_00004928	8254.31	2.61064	0.362334	7.20505	5.80236e-13	2.97458e-11		Pjv1_00020094	857.209	-1.43142	0.201818	-7.09261	1.31605e-12	6.7428e-11
Pjv1_00008859	771.274	2.77533	0.391805	7.08345	1.40613e-12	7.24108e-11		Pjv1_00020709	7887.8	1.4491	0.201135	7.20459	5.82188e-13	2.97772e-11		Pjv1_00016855	55.1299	-4.03985	0.569623	-7.09214	1.32058e-12	6.75044e-11
Pjv1_00019711	9604.92	-1.45787	0.205878	-7.08122	1.42892e-12	7.34155e-11		Pjv1_00007075	4749.4	-1.37749	0.191546	-7.19141	6.41254e-13	3.27231e-11		Pjv1_00016802	6237.57	-1.55665	0.219533	-7.09076	1.33381e-12	6.80241e-11
Pjv1_00002037	259.053	-1.95022	0.275615	-7.07589	1.48492e-12	7.57713e-11		Pjv1_00006099	1544.36	-1.05619	0.146893	-7.19022	6.4685e-13	3.29331e-11		Pjv1_00026089	246.943	3.96351	0.55905	7.08972	1.34381e-12	6.83777e-11
Pjv1_00023344	9872.14	-1.61175	0.227776	-7.07604	1.48333e-12	7.57713e-11		Pjv1_00017511	540.264	1.53072	0.21295	7.18818	6.56628e-13	3.33546e-11		Pjv1_00019393	641.319	-2.19857	0.310173	-7.08819	1.35879e-12	6.88716e-11
Pjv1_00024165	531.399	-1.85306	0.261872	-7.07621	1.48148e-12	7.57713e-11		Pjv1_00026811	226.698	-1.9097	0.265811	-7.18441	6.74981e-13	3.41781e-11		Pjv1_00016372	1786.58	1.54554	0.218047	7.08809	1.35972e-12	6.88716e-11
Pjv1_00025471	1045.4	1.68724	0.238646	7.07003	1.54897e-12	7.86708e-11		Pjv1_00029847	325.5	7.16148	0.996835	7.18422	6.75912e-13	3.41781e-11		Pjv1_00017436	104.239	2.8444	0.401511	7.08423	1.39816e-12	7.06577e-11
Pjv1_00000669	557.468	1.56904	0.221935	7.06983	1.55125e-12	7.86708e-11		Pjv1_00016719	243.223	-3.64303	0.507115	-7.18384	6.77787e-13	3.41952e-11		Pjv1_00024100	9756.91	3.09957	0.4376	7.08311	1.40958e-12	7.10734e-11
Pjv1_00024033	1157.85	-1.64038	0.232028	-7.06974	1.55227e-12	7.86708e-11		Pjv1_00028356	4516.27	-1.06852	0.148855	-7.17825	7.06098e-13	3.55429e-11		Pjv1_00020146	1296.54	-1.19862	0.169236	-7.08252	1.41551e-12	7.12113e-11
Pjv1_00020780	349.098	-2.44595	0.346144	-7.06627	1.59158e-12	8.04806e-11		Pjv1_00020336	2259.09	3.17796	0.442758	7.17764	7.09251e-13	3.56211e-11		Pjv1_00012121	4496.21	1.46845	0.207389	7.08066	1.43473e-12	7.20152e-11
Pjv1_00019239	1533.42	-3.06207	0.433554	-7.06272	1.63276e-12	8.2377e-11		Pjv1_00000236	521.983	1.76493	0.246054	7.17296	7.33926e-13	3.67773e-11		Pjv1_00007031	1699.97	2.08106	0.294273	7.07187	1.52859e-12	7.65536e-11
Pjv1_00000034	98.0339	-3.10219	0.439292	-7.06178	1.64378e-12	8.2747e-11		Pjv1_00026769	177.193	2.82022	0.393231	7.17192	7.39528e-13	3.69748e-11		Pjv1_00023553	3254.52	1.88533	0.266631	7.07095	1.53875e-12	7.68889e-11
Pjv1_00011411	39651.7	-1.44473	0.204665	-7.05903	1.6767e-12	8.42147e-11		Pjv1_00026429	2057.49	3.10191	0.432619	7.17007	7.49588e-13	3.73937e-11		Pjv1_00019207	3303.29	-1.3667	0.193457	-7.06462	1.61054e-12	8.02957e-11
Pjv1_00008299	8936.83	-1.40018	0.198494	-7.05404	1.738e-12	8.70984e-11		Pjv1_00006819	202.625	3.6059	0.502975	7.16915	7.54631e-13	3.7561e-11		Pjv1_00011225	3931.6	-1.28451	0.181952	-7.05962	1.66959e-12	8.30539e-11
Pjv1_00008945	446.194	2.02965	0.287834	7.05145	1.77065e-12	8.85363e-11		Pjv1_00009296	2902.77	1.88519	0.262981	7.16856	7.57896e-13	3.76394e-11		Pjv1_00020663	338.132	1.94271	0.275249	7.05801	1.68906e-12	8.38347e-11
Pjv1_00006261	10987.2	2.01931	0.286427	7.05001	1.78911e-12	8.92603e-11		Pjv1_00017144	1781.65	-1.35053	0.188578	-7.16167	7.96998e-13	3.94931e-11		Pjv1_00003853	1091.14	3.2714	0.463781	7.05377	1.74131e-12	8.62357e-11
Pjv1_00008368	901.33	-1.55056	0.220196	-7.04171	1.89889e-12	9.45267e-11		Pjv1_00016947	1956.57	-1.49074	0.208335	-7.15548	8.33803e-13	4.11784e-11		Pjv1_00014108	50.381	-9.10207	1.29112	-7.04976	1.79231e-12	8.85638e-11
Pjv1_00026201	305.363	2.85592	0.405643	7.04048	1.91581e-12	9.49991e-11		Pjv1_00029800	698.94	2.37273	0.331603	7.15533	8.3471e-13	4.11784e-11		Pjv1_00010727	199.275	-2.32215	0.32954	-7.04666	1.83268e-12	9.03582e-11
Pjv1_00005987	587.217	1.5194	0.215816	7.04026	1.91884e-12	9.49991e-11		Pjv1_00015629	876.579	1.86831	0.261309	7.1498	8.69045e-13	4.27774e-11		Pjv1_00014120	1765.39	1.32839	0.188657	7.04126	1.90504e-12	9.37179e-11
Pjv1_00018450	2994.05	-1.28949	0.183164	-7.04009	1.9211e-12	9.49991e-11		Pjv1_00016468	903.823	-1.05855	0.148073	-7.14884	8.75151e-13	4.29829e-11		Pjv1_00008663	878.719	-2.91607	0.414591	-7.03362	2.01239e-12	9.87803e-11
Pjv1_00011131	15013.3	1.7309	0.245895	7.03915	1.93409e-12	9.54309e-11		Pjv1_00015658	711.5	1.69948	0.237859	7.14488	9.00749e-13	4.41426e-11		Pjv1_00003024	1725.3	1.69786	0.241579	7.02817	2.09263e-12	1.02403e-10
Pjv1_00000584	745.476	-1.60867	0.228723	-7.03326	2.01767e-12	9.93357e-11		Pjv1_00016668	1097.77	1.25119	0.1754	7.13337	9.7941e-13	4.78921e-11		Pjv1_00024840	694.009	-2.16077	0.307452	-7.02798	2.0954e-12	1.02403e-10
Pjv1_00027026	5033.27	-1.9467	0.276904	-7.03022	2.06202e-12	1.01297e-10		Pjv1_00022537	1119.4	0.949328	0.133144	7.13007	1.00315e-12	4.89453e-11		Pjv1_00011928	845.238	-1.33491	0.190081	-7.02286	2.17378e-12	1.05768e-10
Pjv1_00012434	169.278	2.14744	0.305508	7.02909	2.07891e-12	1.01903e-10		Pjv1_00012533	349.445	2.4527	0.344041	7.12908	1.01038e-12	4.913e-11		Pjv1_00006147	125.555	3.87669	0.552005	7.02293	2.17267e-12	1.05768e-10
Pjv1_00008666	201.355	-2.69225	0.383276	-7.02433	2.151e-12	1.05206e-10		Pjv1_00003068	393.899	1.54917	0.217307	7.12895	1.01135e-12	4.913e-11		Pjv1_00011498	148.579	-3.16159	0.450268	-7.02158	2.19376e-12	1.06508e-10
Pjv1_00021577	1303.07	-1.68504	0.239932	-7.02297	2.17201e-12	1.05772e-10		Pjv1_00002581	1776.24	1.69174	0.23747	7.12403	1.04815e-12	5.08069e-11		Pjv1_00008014	2673.71	1.97888	0.281842	7.02124	2.19915e-12	1.06536e-10
Pjv1_00004730	1417.5	2.70974	0.385831	7.02314	2.16932e-12	1.05772e-10		Pjv1_00022129	218.882	-1.7509	0.245995	-7.11763	1.09798e-12	5.31065e-11		Pjv1_00028814	395.787	3.01576	0.42957	7.02042	2.21205e-12	1.06929e-10
Pjv1_00008619	379.293	-1.66881	0.237646	-7.02224	2.18339e-12	1.06096e-10		Pjv1_00020817	648.558	1.12671	0.158312	7.11705	1.10263e-12	5.32156e-11		Pjv1_00013845	224.695	2.71774	0.38726	7.01787	2.25269e-12	1.08657e-10
Pjv1_00007075	3316.85	-1.93116	0.275092	-7.02005	2.21785e-12	1.07537e-10		Pjv1_00020833	1281.75	-1.55643	0.218773	-7.11435	1.12438e-12	5.41481e-11		Pjv1_00001705	1222.62	-1.75139	0.250131	-7.00189	2.5254e-12	1.21547e-10
Pjv1_00021633	588.554	-2.00647	0.285926	-7.01745	2.2596e-12	1.09325e-10		Pjv1_00013810	988.566	2.64351	0.371738	7.11122	1.15023e-12	5.52733e-11		Pjv1_00015782	4227.03	-1.10496	0.157876	-6.99891	2.57967e-12	1.23891e-10
Pjv1_00001705	1538.87	-1.69597	0.241832	-7.013	2.33255e-12	1.12611e-10		Pjv1_00014981	285.552	2.60116	0.365865	7.10963	1.16357e-12	5.55544e-11		Pjv1_00003935	5292.47	2.42158	0.346037	6.99805	2.59549e-12	1.24382e-10
Pjv1_00019305	21191.9	1.82924	0.260963	7.00957	2.39049e-12	1.1516e-10		Pjv1_00016387	1254.89	1.48284	0.208566	7.10967	1.16319e-12	5.55544e-11		Pjv1_00012431	5847.67	2.44866	0.350281	6.99055	2.73816e-12	1.30937e-10
Pjv1_00000804	1221.37	1.65919	0.236751	7.00817	2.41452e-12	1.16068e-10		Pjv1_00006230	579.696	-2.946	0.414338	-7.11014	1.15925e-12	5.55544e-11		Pjv1_00008105	1397.19	-1.83057	0.261908	-6.98934	2.76186e-12	1.31787e-10
Pjv1_00001732	2409.64	-2.39118	0.341509	-7.00181	2.52679e-12	1.21205e-10		Pjv1_00001572	790.164	1.52263	0.214195	7.10862	1.17205e-12	5.58392e-11		Pjv1_00002625	267.875	-1.47097	0.210515	-6.98747	2.79879e-12	1.33263e-10
Pjv1_00027402	1178	-1.605	0.229329	-6.99868	2.58394e-12	1.23681e-10		Pjv1_00002200	624.475	-1.03289	0.145327	-7.10733	1.18309e-12	5.62447e-11		Pjv1_00018736	223.883	-1.81629	0.260117	-6.98258	2.89815e-12	1.37699e-10
Pjv1_00002199	506.704	-6.4347	0.919818	-6.99562	2.6408e-12	1.26134e-10		Pjv1_00021337	1680.28	1.604	0.226028	7.09646	1.27991e-12	6.07179e-11		Pjv1_00025602	2094.77	-2.08979	0.299518	-6.97718	3.01174e-12	1.42791e-10
Pjv1_00019574	45.2744	-5.78035	0.826652	-6.99248	2.70065e-12	1.28718e-10		Pjv1_00006693	7047.22	4.97891	0.70166	7.09591	1.28503e-12	6.07661e-11		Pjv1_00010017	3154.39	-1.4138	0.202665	-6.97604	3.03622e-12	1.43645e-10
Pjv1_00010829	202.594	2.33648	0.334312	6.98892	2.77006e-12	1.31746e-10		Pjv1_00019630	87.1127	4.68309	0.659984	7.09576	1.28639e-12	6.07661e-11		Pjv1_00008973	3531.01	1.33192	0.191005	6.97322	3.09778e-12	1.46247e-10
Pjv1_00008014	1759.44	1.6191	0.232164	6.97394	3.08194e-12	1.46191e-10		Pjv1_00007688	743.451	1.20178	0.169392	7.09465	1.29677e-12	6.11267e-11		Pjv1_00026408	4443.59	1.61998	0.232562	6.96582	3.26493e-12	1.53811e-10
Pjv1_00026220	167.48	-4.16606	0.597395	-6.97371	3.08683e-12	1.46191e-10		Pjv1_00020554	423.211	1.48443	0.209317	7.0918	1.32379e-12	6.22684e-11		Pjv1_00022786	182.487	3.5103	0.504179	6.96241	3.34498e-12	1.57249e-10
Pjv1_00004815	1757.06	-1.66342	0.238603	-6.97152	3.13537e-12	1.48176e-10		Pjv1_00023329	474.316	3.15927	0.445772	7.08719	1.36858e-12	6.42395e-11		Pjv1_00006654	310.112	-2.79177	0.401058	-6.96102	3.37826e-12	1.58479e-10
Pjv1_00004644	179.236	2.20726	0.316692	6.96975	3.17498e-12	1.49732e-10		Pjv1_00020542	571.002	1.71409	0.241935	7.08492	1.39121e-12	6.51641e-11		Pjv1_00016739	1369.17	1.36288	0.19581	6.9602	3.39779e-12	1.59059e-10
Pjv1_00013935	2862.39	-1.10526	0.15869	-6.9649	3.28648e-12	1.54505e-10		Pjv1_00007548	179.583	-2.17291	0.30689	-7.08042	1.4372e-12	6.71426e-11		Pjv1_00010421	553.152	-1.2972	0.186405	-6.95907	3.42529e-12	1.59685e-10
Pjv1_00021129	1623.16	-2.2031	0.316321	-6.96475	3.28999e-12	1.54505e-10		Pjv1_00014867	209.068	2.47729	0.349889	7.0802	1.43948e-12	6.71426e-11		Pjv1_00009420	420.304	-2.0111	0.288991	-6.95906	3.42552e-12	1.59685e-10
Pjv1_00013937	78.7178	7.72099	1.11061	6.95204	3.60033e-12	1.68726e-10		Pjv1_00007167	435.278	-2.7502	0.388572	-7.07771	1.46557e-12	6.82164e-11		Pjv1_00026876	876.903	1.45272	0.208811	6.95709	3.47372e-12	1.61594e-10
Pjv1_00003482	7703.68	2.03708	0.293077	6.95065	3.63603e-12	1.70043e-10		Pjv1_00001264	465.834	1.68338	0.238066	7.07109	1.53726e-12	7.12553e-11		Pjv1_00021632	151.3	3.56781	0.513242	6.95152	3.61374e-12	1.67756e-10
Pjv1_00001794	1100.22	-1.29209	0.186027	-6.94571	3.76571e-12	1.75741e-10		Pjv1_00012202	601.392	-2.73333	0.386539	-7.07131	1.53483e-12	7.12553e-11		Pjv1_00027039	627.359	1.32033	0.190174	6.94273	3.84604e-12	1.78168e-10
Pjv1_00011299	1110.64	-1.78219	0.256641	-6.9443	3.80347e-12	1.77054e-10		Pjv1_00002045	4742.35	1.07586	0.152484	7.05553	1.71948e-12	7.95358e-11		Pjv1_00009433	2734.88	-1.61911	0.233234	-6.94202	3.86526e-12	1.78686e-10
Pjv1_00013607	234.405	2.05659	0.296177	6.94378	3.81755e-12	1.77054e-10		Pjv1_00022454	738.936	1.41171	0.200132	7.05389	1.73987e-12	8.03121e-11		Pjv1_00005638	741.515	-1.60231	0.231001	-6.93637	4.02291e-12	1.85588e-10
Pjv1_00004908	323.23	2.94865	0.424645	6.94378	3.81732e-12	1.77054e-10		Pjv1_00014051	1061.87	1.38904	0.197108	7.04712	1.82653e-12	8.41378e-11		Pjv1_00010938	53981.3	-1.53776	0.221737	-6.93504	4.06094e-12	1.86955e-10
Pjv1_00018560	1193.19	-1.88225	0.271259	-6.93895	3.95036e-12	1.82835e-10		Pjv1_00023257	1496.06	-1.22586	0.174122	-7.04023	1.91925e-12	8.82259e-11		Pjv1_00022392	83.173	5.70322	0.822538	6.93369	4.10005e-12	1.88365e-10
Pjv1_00004017	2908.59	1.14255	0.164758	6.93473	4.07001e-12	1.87984e-10		Pjv1_00005259	1833.54	1.62844	0.23132	7.03976	1.92578e-12	8.83436e-11		Pjv1_00008041	644.937	1.34919	0.195049	6.91715	4.60814e-12	2.11272e-10
Pjv1_00010913	131.01	3.2389	0.467117	6.93381	4.09657e-12	1.88821e-10		Pjv1_00028755	5794.85	1.36093	0.193352	7.03861	1.94161e-12	8.87041e-11		Pjv1_00029810	259.429	-2.07284	0.299901	-6.91176	4.78685e-12	2.19013e-10
Pjv1_00008704	253.676	3.68567	0.532595	6.92022	4.50959e-12	2.07432e-10		Pjv1_00024129	2239.53	2.29823	0.326516	7.03864	1.94121e-12	8.87041e-11		Pjv1_00028817	1346.32	-1.05123	0.152181	-6.90776	4.92382e-12	2.24817e-10
Pjv1_00015629	1074.53	1.7778	0.256927	6.9195	4.5325e-12	2.08059e-10		Pjv1_00013409	2162.68	-1.09654	0.15584	-7.03631	1.97391e-12	8.99951e-11		Pjv1_00006467	252.996	-1.97083	0.285339	-6.90696	4.95152e-12	2.25619e-10
Pjv1_00014688	767.652	-1.77888	0.257241	-6.91522	4.67143e-12	2.13998e-10		Pjv1_00003876	751.505	1.50913	0.214844	7.02431	2.15125e-12	9.78795e-11		Pjv1_00026396	3676.39	-1.14435	0.165733	-6.90478	5.02828e-12	2.28648e-10
Pjv1_00025495	1041.89	-1.964	0.284512	-6.90305	5.08967e-12	2.32681e-10		Pjv1_00003065	372.172	1.30585	0.185915	7.02391	2.15743e-12	9.79606e-11		Pjv1_00001019	661.778	-1.81441	0.263079	-6.89682	5.31796e-12	2.41327e-10
Pjv1_00028942	13547.8	-2.32996	0.337764	-6.89818	5.26731e-12	2.40312e-10		Pjv1_00026408	4802.32	1.90492	0.271329	7.02071	2.2075e-12	1.0003e-10		Pjv1_00012650	339.794	-1.6905	0.245189	-6.89469	5.39817e-12	2.44468e-10
Pjv1_00016181	618.379	-2.87445	0.416749	-6.89731	5.29973e-12	2.41299e-10		Pjv1_00029023	182.194	-1.68015	0.239371	-7.019	2.23459e-12	1.01051e-10		Pjv1_00016907	1193.78	1.24171	0.180154	6.89249	5.48229e-12	2.47773e-10
Pjv1_00015052	1693.23	-1.17844	0.170899	-6.89553	5.3664e-12	2.43839e-10		Pjv1_00028168	178.569	-1.61092	0.229526	-7.01843	2.2437e-12	1.01258e-10		Pjv1_00002272	1354.24	1.21335	0.176083	6.89078	5.54867e-12	2.49788e-10
Pjv1_00019221	25585.7	-1.06271	0.154223	-6.89074	5.55038e-12	2.51689e-10		Pjv1_00000021	5869.87	1.46113	0.208694	7.00128	2.53633e-12	1.14232e-10		Pjv1_00016171	1011.4	-1.89203	0.274585	-6.89048	5.56038e-12	2.49788e-10
Pjv1_00006410	475.394	2.78328	0.404068	6.88816	5.65186e-12	2.55772e-10		Pjv1_00016435	964.303	1.80584	0.257955	7.00062	2.54836e-12	1.14377e-10		Pjv1_00020828	2130.92	-2.21567	0.321555	-6.89048	5.56058e-12	2.49788e-10
Pjv1_00000197	623.911	1.55012	0.225162	6.88447	5.80039e-12	2.61965e-10		Pjv1_00002092	611.685	1.12018	0.160013	7.00054	2.54982e-12	1.14377e-10		Pjv1_00022326	1380.31	-1.28615	0.186695	-6.88906	5.61628e-12	2.51782e-10
Pjv1_00010427	392.895	2.75011	0.399565	6.88275	5.87061e-12	2.64603e-10		Pjv1_00027406	315.282	-2.15209	0.30749	-6.99889	2.57989e-12	1.15493e-10		Pjv1_00002241	790.734	1.79453	0.260557	6.8873	5.68593e-12	2.54391e-10
Pjv1_00023298	2109.28	-1.70712	0.248117	-6.88032	5.97163e-12	2.68615e-10		Pjv1_00007209	470.559	1.91466	0.273631	6.99723	2.6107e-12	1.16638e-10		Pjv1_00008612	2598.61	-1.53065	0.222257	-6.88686	5.7036e-12	2.54669e-10
Pjv1_00022690	373.14	1.96036	0.28499	6.8787	6.03994e-12	2.71144e-10		Pjv1_00028380	348.185	3.00195	0.429296	6.99272	2.696e-12	1.20207e-10		Pjv1_00016986	124.329	2.11057	0.306525	6.88548	5.75923e-12	2.56638e-10
Pjv1_00000813	665.343	-2.48293	0.361422	-6.8699	6.42456e-12	2.87833e-10		Pjv1_00012521	763.994	-1.95458	0.279605	-6.9905	2.7391e-12	1.21884e-10		Pjv1_00017588	3057.48	-1.26045	0.183145	-6.88225	5.89134e-12	2.61999e-10
Pjv1_00000763	262.979	-1.94119	0.282671	-6.86733	6.54159e-12	2.92491e-10		Pjv1_00007221	48.9409	4.84259	0.692839	6.98948	2.75901e-12	1.22525e-10		Pjv1_00025709	2073.82	-1.73169	0.251702	-6.87995	5.98738e-12	2.65739e-10
Pjv1_00011610	701.203	3.04506	0.443913	6.85959	6.90572e-12	3.08158e-10		Pjv1_00000651	4243.09	5.28295	0.756363	6.98468	2.85507e-12	1.26539e-10		Pjv1_00022601	4124.22	-1.26497	0.183877	-6.87945	6.00844e-12	2.66143e-10
Pjv1_00001241	689.451	-1.59238	0.232198	-6.85786	6.99e-12	3.11298e-10		Pjv1_00015340	1905.7	1.73105	0.247895	6.98301	2.88931e-12	1.27802e-10		Pjv1_00014335	678.279	-1.11658	0.162404	-6.87535	6.18395e-12	2.73373e-10
Pjv1_00005148	42.2841	-3.65116	0.532778	-6.85306	7.22877e-12	3.21293e-10		Pjv1_00029986	131.68	2.85088	0.408361	6.98127	2.92525e-12	1.29135e-10		Pjv1_00016636	1017.99	-1.27671	0.185757	-6.87303	6.28504e-12	2.7729e-10
Pjv1_00001367	1380.93	-1.29406	0.189242	-6.83816	8.02178e-12	3.55834e-10		Pjv1_00013941	5379.54	-1.06075	0.152113	-6.97342	3.0933e-12	1.36013e-10		Pjv1_00006753	548.283	3.55381	0.517412	6.86844	6.49097e-12	2.85808e-10
Pjv1_00005234	1852.35	2.02248	0.295874	6.83562	8.16539e-12	3.61488e-10		Pjv1_00022655	672.613	1.27172	0.182361	6.97363	3.08859e-12	1.36013e-10		Pjv1_00024144	958.96	-1.70791	0.248691	-6.8676	6.52924e-12	2.86925e-10
Pjv1_00009042	5320.45	1.83328	0.268234	6.83463	8.22158e-12	3.63258e-10		Pjv1_00022892	56.0377	-3.11158	0.44627	-6.97241	3.11554e-12	1.36721e-10		Pjv1_00017921	1149.46	1.2866	0.187569	6.85937	6.91638e-12	3.03339e-10
Pjv1_00013516	678.216	2.14204	0.313651	6.82938	8.52848e-12	3.76076e-10		Pjv1_00004117	273.816	-1.51533	0.217517	-6.9665	3.24925e-12	1.42308e-10		Pjv1_00017444	159.824	-3.15562	0.460497	-6.85263	7.2505e-12	3.17366e-10
Pjv1_00025243	2266.78	1.35888	0.198999	6.82855	8.57767e-12	3.77502e-10		Pjv1_00012086	762.92	-2.03081	0.291574	-6.96499	3.28437e-12	1.43564e-10		Pjv1_00024241	2802.43	5.44333	0.79453	6.85101	7.33302e-12	3.20348e-10
Pjv1_00005032	20392.8	-1.53772	0.225229	-6.82738	8.64813e-12	3.79856e-10		Pjv1_00006828	183.354	-2.01507	0.289589	-6.95837	3.44243e-12	1.50178e-10		Pjv1_00004909	71.7056	3.74196	0.546401	6.84838	7.46885e-12	3.25642e-10
Pjv1_00011355	12230	-1.72471	0.252711	-6.82483	8.80321e-12	3.85911e-10		Pjv1_00029160	76.6142	4.94815	0.711216	6.95731	3.46826e-12	1.51008e-10		Pjv1_00023206	438.397	-1.38124	0.201751	-6.84626	7.5806e-12	3.29868e-10
Pjv1_00028355	953.169	-1.30547	0.19161	-6.81316	9.54798e-12	4.16928e-10		Pjv1_00020492	2645.24	-0.831001	0.119484	-6.95491	3.52788e-12	1.53304e-10		Pjv1_00004163	50.9564	-4.68512	0.684627	-6.84332	7.738e-12	3.36059e-10
Pjv1_00011901	55.4074	5.36537	0.7875	6.81317	9.54685e-12	4.16928e-10		Pjv1_00019390	804.08	-1.61769	0.23282	-6.94823	3.69905e-12	1.60429e-10		Pjv1_00026201	418.498	2.33638	0.34162	6.83912	7.96785e-12	3.45367e-10
Pjv1_00013534	667.604	-1.71507	0.251796	-6.81134	9.66916e-12	4.21399e-10		Pjv1_00029137	181.49	-2.02668	0.291923	-6.9425	3.85213e-12	1.66743e-10		Pjv1_00006181	749.233	1.30514	0.190929	6.83573	8.1587e-12	3.52951e-10
Pjv1_00017434	5733.97	1.76861	0.259765	6.8085	9.86222e-12	4.28978e-10		Pjv1_00011880	1080.07	3.14039	0.45238	6.94193	3.86787e-12	1.6695e-10		Pjv1_00006409	471.496	2.47356	0.361907	6.83478	8.21284e-12	3.54603e-10
Pjv1_00020256	781.214	2.17461	0.319488	6.80655	9.99698e-12	4.33997e-10		Pjv1_00017204	104.425	2.70944	0.390309	6.94178	3.8719e-12	1.6695e-10		Pjv1_00002589	3972.13	-1.56981	0.229719	-6.83361	8.28045e-12	3.5683e-10
Pjv1_00027960	2271.73	1.48734	0.21863	6.80304	1.02436e-11	4.43845e-10		Pjv1_00012333	25314	2.52677	0.364026	6.94118	3.88838e-12	1.67336e-10		Pjv1_00008396	957.844	-1.71015	0.250268	-6.83327	8.30026e-12	3.56992e-10
Pjv1_00000660	1305.98	-1.62863	0.23944	-6.8018	1.03319e-11	4.46807e-10		Pjv1_00001966	171.511	1.63245	0.235253	6.93913	3.94531e-12	1.69458e-10		Pjv1_00013156	508.246	2.72301	0.398766	6.82858	8.57583e-12	3.68132e-10
Pjv1_00006583	289.402	-2.27103	0.334181	-6.79582	1.077e-11	4.64854e-10		Pjv1_00003264	360.242	2.19145	0.315871	6.9378	3.98253e-12	1.70727e-10		Pjv1_00011273	2135.74	-1.78088	0.261038	-6.8223	8.95938e-12	3.83481e-10
Pjv1_00008936	803.336	2.30062	0.33855	6.79552	1.07922e-11	4.64916e-10		Pjv1_00008876	267.47	-1.59536	0.229979	-6.93698	4.00561e-12	1.71386e-10		Pjv1_00022375	1386.83	-1.63677	0.239919	-6.82216	8.96788e-12	3.83481e-10
Pjv1_00028354	3317.68	1.37031	0.201682	6.79438	1.08777e-11	4.677e-10		Pjv1_00006001	502.255	2.28259	0.329465	6.92817	4.26317e-12	1.82056e-10		Pjv1_00000023	1582.28	2.95606	0.433809	6.8142	9.47904e-12	4.0456e-10
Pjv1_00001019	849.012	-1.34726	0.198343	-6.79257	1.1015e-11	4.72695e-10		Pjv1_00015853	1598.85	2.20976	0.319149	6.92389	4.39392e-12	1.8728e-10		Pjv1_00017687	98.8877	4.22299	0.619902	6.81235	9.60153e-12	4.09003e-10
Pjv1_00009107	320.986	2.40029	0.353605	6.78806	1.13648e-11	4.86775e-10		Pjv1_00015257	1932.42	1.44718	0.209991	6.89162	5.51606e-12	2.34659e-10		Pjv1_00006112	2268.8	-2.00601	0.294517	-6.81121	9.67798e-12	4.11471e-10
Pjv1_00012794	15622.9	2.36033	0.348066	6.78126	1.19135e-11	5.093e-10		Pjv1_00020566	1614.03	-1.07596	0.156143	-6.89086	5.54548e-12	2.35229e-10		Pjv1_00025448	2678.06	3.05625	0.448883	6.80858	9.85655e-12	4.18264e-10
Pjv1_00017458	254.227	-2.18513	0.322284	-6.78013	1.20066e-11	5.12303e-10		Pjv1_00018114	83.9612	2.43941	0.354013	6.89073	5.5506e-12	2.35229e-10		Pjv1_00019073	523.212	-1.78676	0.262479	-6.80724	9.94912e-12	4.21388e-10
Pjv1_00007455	2236.99	-2.04037	0.301271	-6.77255	1.26533e-11	5.37849e-10		Pjv1_00014088	216.996	1.87894	0.272734	6.88927	5.60794e-12	2.36892e-10		Pjv1_00014091	387.521	1.46377	0.215153	6.80341	1.0217e-11	4.31909e-10
Pjv1_00005228	309.432	2.35879	0.34828	6.77267	1.26427e-11	5.37849e-10		Pjv1_00030168	67.4359	-4.67285	0.678288	-6.88919	5.61112e-12	2.36892e-10		Pjv1_00024952	826.505	-1.18997	0.174941	-6.80214	1.03077e-11	4.34919e-10
Pjv1_00007267	44.5493	8.75953	1.29363	6.77128	1.27651e-11	5.41574e-10		Pjv1_00003139	3230.99	1.59724	0.231917	6.8871	5.69403e-12	2.39937e-10		Pjv1_00008709	498.552	-2.22924	0.327788	-6.80088	1.03985e-11	4.37091e-10
Pjv1_00008709	930.531	-2.13608	0.315526	-6.7699	1.28872e-11	5.4572e-10		Pjv1_00002199	507.499	-8.0969	1.17588	-6.88582	5.74565e-12	2.41654e-10		Pjv1_00024328	865.937	1.94402	0.285841	6.80106	1.03856e-11	4.37091e-10
Pjv1_00011369	5039.19	-1.3898	0.205318	-6.76899	1.29687e-11	5.48135e-10		Pjv1_00025905	1809.03	1.19301	0.173354	6.88192	5.90528e-12	2.47899e-10		Pjv1_00011113	1183.88	-1.96313	0.288707	-6.79972	1.04823e-11	4.39784e-10
Pjv1_00008092	334.864	1.74902	0.258503	6.76598	1.32413e-11	5.58602e-10		Pjv1_00015411	318.366	-2.61533	0.38008	-6.881	5.94352e-12	2.49035e-10		Pjv1_00019457	1285.74	-2.19224	0.32286	-6.79006	1.12088e-11	4.69375e-10
Pjv1_00000023	2275.92	2.88771	0.427087	6.76141	1.36658e-11	5.75426e-10		Pjv1_00016099	293.621	3.28375	0.477318	6.87958	6.00295e-12	2.51052e-10		Pjv1_00026746	2623.15	1.41682	0.208743	6.78738	1.14188e-11	4.77271e-10
Pjv1_00006793	2890.5	-1.38927	0.205623	-6.75638	1.41481e-11	5.94616e-10		Pjv1_00002368	8065.92	1.54921	0.225553	6.86848	6.48892e-12	2.70867e-10		Pjv1_00009046	697.143	1.61514	0.238028	6.78548	1.157e-11	4.81779e-10
Pjv1_00015042	1041.2	-1.83247	0.271391	-6.75216	1.4566e-11	6.11036e-10		Pjv1_00007031	2176.45	2.6507	0.386121	6.86495	6.65157e-12	2.77136e-10		Pjv1_00023948	445.81	2.36695	0.348815	6.78569	1.15534e-11	4.81779e-10
Pjv1_00011259	1303.8	-1.24469	0.184403	-6.74984	1.48011e-11	6.19737e-10		Pjv1_00019905	112.217	4.72223	0.687947	6.86424	6.68445e-12	2.77986e-10		Pjv1_00023150	1390.22	2.32982	0.343508	6.78243	1.18174e-11	4.91161e-10
Pjv1_00012930	16230	-1.91816	0.284453	-6.74333	1.54797e-11	6.46944e-10		Pjv1_00008059	1366.8	1.71902	0.250627	6.85889	6.93954e-12	2.88056e-10		Pjv1_00009121	282.136	3.37751	0.498233	6.77898	1.21027e-11	5.00813e-10
Pjv1_00011602	3108.68	1.94938	0.28935	6.73712	1.61562e-11	6.73955e-10		Pjv1_00009759	239.786	1.72657	0.251808	6.85668	7.04812e-12	2.92018e-10		Pjv1_00008085	1479.55	-2.20388	0.32511	-6.77889	1.21106e-11	5.00813e-10
Pjv1_00011347	72.6735	7.59911	1.12807	6.73639	1.62374e-11	6.76087e-10		Pjv1_00023895	1316.97	1.44402	0.210675	6.85425	7.16876e-12	2.96464e-10		Pjv1_00011368	722.516	1.54195	0.227466	6.77881	1.21172e-11	5.00813e-10
Pjv1_00010794	150.042	2.65324	0.394353	6.72808	1.71911e-11	7.14469e-10		Pjv1_00005870	1175.84	1.88917	0.275767	6.85061	7.35374e-12	3.0355e-10		Pjv1_00013121	2567.58	-1.11047	0.163935	-6.77382	1.25424e-11	5.17427e-10
Pjv1_00029434	4209.72	-1.77186	0.263372	-6.72759	1.725e-11	7.15588e-10		Pjv1_00026155	138.256	-4.53885	0.662579	-6.85028	7.37069e-12	3.03686e-10		Pjv1_00009511	468.069	3.21315	0.474407	6.77297	1.26163e-11	5.19509e-10
Pjv1_00012431	1484.1	2.2156	0.329536	6.72339	1.77549e-11	7.35173e-10		Pjv1_00023888	1489.69	1.05563	0.154194	6.8461	7.58917e-12	3.1211e-10		Pjv1_00003225	511.254	2.20159	0.325298	6.76792	1.30647e-11	5.36982e-10
Pjv1_00002368	9165.79	1.75837	0.261595	6.72171	1.79609e-11	7.42327e-10		Pjv1_00027772	2379.12	1.3242	0.193437	6.84562	7.61431e-12	3.12566e-10		Pjv1_00029142	1328.9	2.76943	0.409322	6.7659	1.32485e-11	5.4353e-10
Pjv1_00012268	5897.56	-1.23987	0.184473	-6.72112	1.80334e-11	7.43951e-10		Pjv1_00013133	1676.06	1.37152	0.200675	6.8345	8.22893e-12	3.37174e-10		Pjv1_00004871	2290.06	-1.7004	0.251467	-6.76194	1.36152e-11	5.57545e-10
Pjv1_00004571	491.561	2.0033	0.298083	6.72061	1.80969e-11	7.45198e-10		Pjv1_00017057	196.791	-2.27645	0.333194	-6.83221	8.36182e-12	3.41989e-10		Pjv1_00018565	896.331	1.20212	0.177825	6.76015	1.37848e-11	5.63455e-10
Pjv1_00023987	114.121	-2.35073	0.34996	-6.71713	1.85334e-11	7.61774e-10		Pjv1_00025394	131.728	3.56381	0.521728	6.8308	8.44448e-12	3.44736e-10		Pjv1_00005482	489.993	6.83472	1.01218	6.75246	1.45356e-11	5.93051e-10
Pjv1_00026832	2350.91	-1.89502	0.282935	-6.69771	2.11709e-11	8.68588e-10		Pjv1_00011723	46.3188	5.20203	0.761853	6.82813	8.60262e-12	3.50549e-10		Pjv1_00000347	186.894	3.15656	0.467646	6.74989	1.47955e-11	6.02549e-10
Pjv1_00019115	145.146	1.9023	0.284055	6.69695	2.12812e-11	8.71518e-10		Pjv1_00011093	1789.34	1.42527	0.209275	6.81052	9.72485e-12	3.95554e-10		Pjv1_00002380	18804	1.00998	0.149829	6.74086	1.57455e-11	6.40066e-10
Pjv1_00028131	1238.11	1.38896	0.20754	6.69248	2.19414e-11	8.96914e-10		Pjv1_00023570	5304.36	1.5006	0.220394	6.80871	9.848e-12	3.99833e-10		Pjv1_00015258	2194.11	1.44627	0.214665	6.73736	1.61288e-11	6.54452e-10
Pjv1_00004318	1102.91	1.24369	0.18588	6.69084	2.21895e-11	9.05406e-10		Pjv1_00007967	852.36	-1.25815	0.184864	-6.80582	1.00474e-11	4.07186e-10		Pjv1_00029128	4803.07	1.45991	0.216744	6.73562	1.63232e-11	6.61135e-10
Pjv1_00008780	6897.33	-1.08604	0.162328	-6.69038	2.22592e-11	9.06597e-10		Pjv1_00020252	174.856	1.7293	0.254132	6.80475	1.01222e-11	4.09472e-10		Pjv1_00010593	8005.91	-1.25388	0.186231	-6.73292	1.66296e-11	6.72319e-10
Pjv1_00027041	65.1405	3.14282	0.470096	6.68548	2.30169e-11	9.34063e-10		Pjv1_00026201	365.99	2.02353	0.297404	6.80397	1.01775e-11	4.10712e-10		Pjv1_00019792	862.762	-2.55725	0.380147	-6.727	1.73198e-11	6.98952e-10
Pjv1_00013542	2030.65	-1.21549	0.181809	-6.68556	2.30046e-11	9.34063e-10		Pjv1_00001993	341.724	-2.66221	0.391283	-6.8038	1.01898e-11	4.10712e-10		Pjv1_00011882	970.764	-2.37722	0.35379	-6.71929	1.82617e-11	7.35631e-10
Pjv1_00000754	2919.74	-2.30345	0.345065	-6.6754	2.46556e-11	9.98753e-10		Pjv1_00010421	472.053	-2.1181	0.311339	-6.80317	1.0234e-11	4.11747e-10		Pjv1_00021159	2180.76	-1.57061	0.2338	-6.71776	1.84545e-11	7.4191e-10
Pjv1_00000498	1873.77	1.08146	0.162033	6.67435	2.4833e-11	1.00412e-09		Pjv1_00015233	1278.61	1.0162	0.149495	6.79755	1.06417e-11	4.27376e-10		Pjv1_00023588	4659.4	-2.32715	0.34643	-6.71752	1.84843e-11	7.4191e-10
Pjv1_00021524	131.103	-1.88251	0.282188	-6.67115	2.53814e-11	1.02445e-09		Pjv1_00016923	2957.15	-2.03632	0.299888	-6.79026	1.11931e-11	4.48713e-10		Pjv1_00010104	2081.47	1.62127	0.241373	6.71685	1.85697e-11	7.43991e-10
Pjv1_00009511	248.015	2.56943	0.385233	6.66983	2.56107e-11	1.03081e-09		Pjv1_00025114	62.2952	-4.97066	0.732391	-6.78689	1.14576e-11	4.58491e-10		Pjv1_00021005	2504.54	1.1946	0.177996	6.71137	1.92804e-11	7.70242e-10
Pjv1_00004615	65.1274	2.69428	0.403958	6.66971	2.56311e-11	1.03081e-09		Pjv1_00018991	1131.81	2.75516	0.406439	6.77878	1.21197e-11	4.84112e-10		Pjv1_00025114	38.4166	-4.31601	0.643099	-6.71127	1.92941e-11	7.70242e-10
Pjv1_00013443	463.939	2.80623	0.420888	6.6674	2.60381e-11	1.0453e-09		Pjv1_00007997	1289.93	-0.938543	0.138476	-6.77767	1.22129e-11	4.86961e-10		Pjv1_00001351	2026.07	1.24179	0.185221	6.70437	2.0228e-11	8.06075e-10
Pjv1_00003245	1098.61	-1.8375	0.275759	-6.66342	2.67534e-11	1.0721e-09		Pjv1_00029185	398.485	1.79166	0.264462	6.77475	1.24619e-11	4.96001e-10		Pjv1_00017434	4888.19	1.46646	0.218829	6.70137	2.0647e-11	8.21299e-10
Pjv1_00008590	16793	-1.0844	0.162759	-6.66263	2.68976e-11	1.07595e-09		Pjv1_00007938	543.129	1.52112	0.224584	6.77308	1.26072e-11	4.99995e-10		Pjv1_00009227	2386.73	-2.26874	0.338702	-6.69833	2.10818e-11	8.37099e-10
Pjv1_00005265	996.508	1.43286	0.215132	6.66041	2.73068e-11	1.09037e-09		Pjv1_00024654	130.112	1.99411	0.294414	6.77315	1.26009e-11	4.99995e-10		Pjv1_00016971	203.625	2.43711	0.364126	6.69306	2.18553e-11	8.66266e-10
Pjv1_00017943	3269.95	-1.5881	0.238502	-6.65865	2.76351e-11	1.09956e-09		Pjv1_00009504	240.785	3.34364	0.494161	6.7663	1.32116e-11	5.21287e-10		Pjv1_00021750	2869.51	-2.106	0.314961	-6.68653	2.28532e-11	9.04205e-10
Pjv1_00023257	2229.1	-1.66668	0.250296	-6.65884	2.76001e-11	1.09956e-09		Pjv1_00003349	1294.38	1.17115	0.173086	6.76627	1.32143e-11	5.21287e-10		Pjv1_00025853	266.984	-2.59315	0.387952	-6.68421	2.32177e-11	9.16997e-10
Pjv1_00002794	2697.03	1.43427	0.215433	6.6576	2.78328e-11	1.10547e-09		Pjv1_00025369	2570.28	-0.853278	0.126105	-6.76639	1.32038e-11	5.21287e-10		Pjv1_00008483	565.824	2.12779	0.318416	6.68243	2.35016e-11	9.26565e-10
Pjv1_00023410	522.804	2.61043	0.392348	6.65336	2.86478e-11	1.13582e-09		Pjv1_00020823	682.737	1.35317	0.200009	6.76553	1.32823e-11	5.23039e-10		Pjv1_00005873	2074.8	1.40541	0.210364	6.68085	2.37564e-11	9.34951e-10
Pjv1_00000503	1420.85	-2.55658	0.384321	-6.65219	2.88768e-11	1.14288e-09		Pjv1_00027213	392.377	2.31461	0.342191	6.76408	1.34156e-11	5.27356e-10		Pjv1_00028495	884.697	1.87044	0.280254	6.67411	2.48736e-11	9.7719e-10
Pjv1_00021816	369.375	-1.47925	0.222388	-6.65164	2.89837e-11	1.14307e-09		Pjv1_00023740	385.419	1.38705	0.20514	6.76149	1.36577e-11	5.35925e-10		Pjv1_00027308	274.393	3.03965	0.455823	6.66849	2.58451e-11	1.01356e-09
Pjv1_00019331	634.314	2.26336	0.34027	6.65166	2.89811e-11	1.14307e-09		Pjv1_00028667	3469.46	1.26333	0.186974	6.75668	1.41191e-11	5.53056e-10		Pjv1_00006001	551.774	1.90571	0.285823	6.66743	2.60324e-11	1.01912e-09
Pjv1_00029162	47.2011	5.36866	0.807201	6.65096	2.91197e-11	1.14641e-09		Pjv1_00014270	446.98	3.24202	0.480326	6.74963	1.48227e-11	5.78984e-10		Pjv1_00012961	159.055	-1.84037	0.276073	-6.66622	2.62473e-11	1.02392e-09
Pjv1_00005789	1275.76	2.02329	0.304353	6.64783	2.97448e-11	1.16897e-09		Pjv1_00006790	1719.05	1.76051	0.260834	6.74952	1.48331e-11	5.78984e-10		Pjv1_00022757	11672.2	1.70378	0.255582	6.66625	2.62416e-11	1.02392e-09
Pjv1_00012828	549.152	1.77099	0.266468	6.64616	3.00845e-11	1.18025e-09		Pjv1_00011499	708.967	1.29126	0.191323	6.74909	1.48776e-11	5.79705e-10		Pjv1_00000223	1628.13	1.05086	0.157647	6.66591	2.63027e-11	1.02428e-09
Pjv1_00002842	394.279	-1.25685	0.189148	-6.64476	3.03702e-11	1.18938e-09		Pjv1_00028357	160.791	-1.90475	0.282278	-6.74779	1.50113e-11	5.83892e-10		Pjv1_00007471	1588.14	1.2117	0.182071	6.65506	2.83192e-11	1.09952e-09
Pjv1_00023895	1874.74	1.93045	0.290776	6.63895	3.15917e-11	1.23505e-09		Pjv1_00018594	1982.9	-1.50469	0.223265	-6.73946	1.58976e-11	6.17287e-10		Pjv1_00010901	1451.79	-3.05873	0.459616	-6.65498	2.83336e-11	1.09952e-09
Pjv1_00016667	239.71	1.83761	0.276928	6.63569	3.22991e-11	1.26051e-09		Pjv1_00011475	331.164	3.06979	0.4556	6.7379	1.60697e-11	6.22884e-10		Pjv1_00002407	716.006	1.41429	0.21255	6.65391	2.854e-11	1.10538e-09
Pjv1_00005055	45.104	-4.29819	0.647906	-6.63397	3.26769e-11	1.27304e-09		Pjv1_00013895	62.5578	2.89039	0.429042	6.73685	1.61858e-11	6.26293e-10		Pjv1_00002064	1970.45	-1.52399	0.229044	-6.65369	2.85841e-11	1.10538e-09
Pjv1_00013326	12209.2	1.88695	0.284842	6.62453	3.48348e-11	1.35475e-09		Pjv1_00003999	367.451	1.85274	0.275031	6.73648	1.62273e-11	6.26807e-10		Pjv1_00015749	989.714	1.74445	0.262271	6.65132	2.90471e-11	1.12134e-09
Pjv1_00021586	230.601	2.78327	0.420261	6.62272	3.52658e-11	1.36913e-09		Pjv1_00008582	84.5073	2.85039	0.423631	6.72847	1.71456e-11	6.61131e-10		Pjv1_00015216	159.346	4.36887	0.656869	6.65106	2.90997e-11	1.12142e-09
Pjv1_00017254	17679.9	-2.15805	0.326005	-6.6197	3.59923e-11	1.39492e-09		Pjv1_00026554	1248.09	1.18264	0.176105	6.71556	1.87348e-11	7.21162e-10		Pjv1_00030133	290.964	1.83794	0.276354	6.65067	2.91752e-11	1.12239e-09
Pjv1_00001298	631.968	-1.27454	0.192638	-6.61624	3.68439e-11	1.42546e-09		Pjv1_00010792	5294.73	1.80981	0.270044	6.70189	2.05736e-11	7.90575e-10		Pjv1_00002273	1425.23	1.4959	0.225005	6.6483	2.96498e-11	1.13868e-09
Pjv1_00011683	1842.13	1.08433	0.163924	6.6148	3.72063e-11	1.437e-09		Pjv1_00005025	264.001	-1.84684	0.275585	-6.70153	2.0625e-11	7.91184e-10		Pjv1_00027402	1331.31	-1.60894	0.24212	-6.6452	3.02796e-11	1.16086e-09
Pjv1_00002827	32.1731	-5.23953	0.792183	-6.61405	3.73955e-11	1.44182e-09		Pjv1_00010331	704.353	1.8099	0.27043	6.69268	2.19127e-11	8.3769e-10		Pjv1_00010991	1605.24	1.78843	0.26933	6.64028	3.13083e-11	1.19823e-09
Pjv1_00015613	1500.11	-1.41368	0.213844	-6.61078	3.82292e-11	1.47143e-09		Pjv1_00015382	38.4455	4.54536	0.679144	6.69278	2.18972e-11	8.3769e-10		Pjv1_00016222	3740.56	-1.56627	0.235884	-6.63997	3.1374e-11	1.19868e-09
Pjv1_00014382	3066.1	2.43455	0.368439	6.60775	3.90207e-11	1.49932e-09		Pjv1_00004344	74.2652	7.72797	1.15507	6.69045	2.22481e-11	8.49054e-10		Pjv1_00008943	1037.96	1.39683	0.210639	6.63139	3.32542e-11	1.26834e-09
Pjv1_00028466	3394.95	-1.7967	0.272082	-6.60354	4.01466e-11	1.53754e-09		Pjv1_00024346	1044.22	1.52254	0.227653	6.688	2.26234e-11	8.61898e-10		Pjv1_00004017	3022.49	1.084	0.163475	6.63098	3.33471e-11	1.2697e-09
Pjv1_00018316	110.468	2.33077	0.35296	6.60351	4.01527e-11	1.53754e-09		Pjv1_00014024	954.355	1.21991	0.18258	6.68152	2.36477e-11	8.99379e-10		Pjv1_00021591	1579.47	-2.76958	0.417833	-6.62843	3.39268e-11	1.28957e-09
Pjv1_00013183	446.123	2.80073	0.424236	6.60183	4.06104e-11	1.55241e-09		Pjv1_00025116	352.5	-1.97198	0.29531	-6.67765	2.42798e-11	9.21843e-10		Pjv1_00011131	9999.88	1.33858	0.201983	6.62717	3.42175e-11	1.2984e-09
Pjv1_00004794	6003.23	-1.52552	0.231128	-6.60033	4.1024e-11	1.56555e-09		Pjv1_00008840	3485.55	1.20149	0.179941	6.67715	2.43632e-11	9.23434e-10		Pjv1_00017975	1101.79	-1.99769	0.301511	-6.62561	3.45821e-11	1.31e-09
Pjv1_00016668	1060.26	1.85358	0.280885	6.59908	4.1373e-11	1.57619e-09		Pjv1_00015052	1420.1	-1.06677	0.159837	-6.67411	2.48741e-11	9.41199e-10		Pjv1_00019623	4317.44	-1.16207	0.175496	-6.62163	3.55262e-11	1.34347e-09
Pjv1_00010470	542.233	-1.46156	0.221636	-6.59443	4.26882e-11	1.62353e-09		Pjv1_00001596	166.932	1.85458	0.278041	6.67016	2.55527e-11	9.65233e-10		Pjv1_00004735	278.788	-2.1621	0.326536	-6.62131	3.56024e-11	1.34406e-09
Pjv1_00027249	1589.11	2.22395	0.337367	6.59206	4.33752e-11	1.64686e-09		Pjv1_00004730	1686.37	2.6143	0.391996	6.6692	2.57201e-11	9.69911e-10		Pjv1_00004983	8773.63	-1.06361	0.160658	-6.62033	3.58408e-11	1.35077e-09
Pjv1_00004723	135.714	2.30958	0.351144	6.57729	4.79086e-11	1.81591e-09		Pjv1_00005961	1114.08	1.04408	0.156568	6.66857	2.58307e-11	9.72431e-10		Pjv1_00006227	1297.98	1.68506	0.254553	6.61967	3.60012e-11	1.35224e-09
Pjv1_00007205	53.3313	3.52452	0.536018	6.57539	4.85274e-11	1.83625e-09		Pjv1_00026699	4837.98	1.25193	0.187822	6.66554	2.63697e-11	9.91045e-10		Pjv1_00029944	217.371	-2.56159	0.386953	-6.61989	3.59458e-11	1.35224e-09
Pjv1_00020465	1175.15	1.4294	0.217429	6.5741	4.89482e-11	1.84905e-09		Pjv1_00028822	870.478	1.12095	0.168204	6.66422	2.6607e-11	9.98278e-10		Pjv1_00027295	3690.17	1.00921	0.152478	6.6187	3.62374e-11	1.35881e-09
Pjv1_00029294	381.533	1.57226	0.239275	6.57092	5.00045e-11	1.88261e-09		Pjv1_00023861	2450.08	-1.04859	0.15743	-6.66069	2.72548e-11	1.02086e-09		Pjv1_00004688	642.994	-1.31935	0.199403	-6.6165	3.67795e-11	1.37682e-09
Pjv1_00013008	20919	1.67485	0.254881	6.5711	4.99466e-11	1.88261e-09		Pjv1_00008663	674.855	-2.26296	0.339863	-6.65843	2.76776e-11	1.03496e-09		Pjv1_00007314	400.448	1.71327	0.258996	6.61504	3.71446e-11	1.38815e-09
Pjv1_00017663	2708.31	2.71469	0.413461	6.56575	5.177e-11	1.94581e-09		Pjv1_00013516	530.169	2.02144	0.303603	6.65817	2.77265e-11	1.03504e-09		Pjv1_00011833	355.738	-2.45769	0.37177	-6.61079	3.82279e-11	1.42623e-09
Pjv1_00017431	375.742	-1.75522	0.267349	-6.5653	5.19282e-11	1.94848e-09		Pjv1_00013783	479.157	1.56479	0.235146	6.65454	2.84178e-11	1.05908e-09		Pjv1_00011499	878.444	1.37603	0.20816	6.61044	3.8318e-11	1.4272e-09
Pjv1_00012469	278.603	-1.4689	0.223789	-6.56374	5.24733e-11	1.95909e-09		Pjv1_00029999	199.57	2.96893	0.446392	6.65093	2.91242e-11	1.08359e-09		Pjv1_00004586	263.395	2.26782	0.3431	6.60979	3.84861e-11	1.43107e-09
Pjv1_00023329	365.945	2.67078	0.406889	6.56392	5.24128e-11	1.95909e-09		Pjv1_00009704	3385.69	-1.04838	0.157648	-6.65013	2.92835e-11	1.08748e-09		Pjv1_00014135	7721.08	-1.22085	0.184727	-6.60892	3.87146e-11	1.43716e-09
Pjv1_00006276	406.737	1.62441	0.247468	6.56414	5.2334e-11	1.95909e-09		Pjv1_00019966	4481.13	1.3235	0.199026	6.64991	2.93265e-11	1.08748e-09		Pjv1_00016159	620.167	-3.19058	0.482803	-6.60845	3.88354e-11	1.43924e-09
Pjv1_00004967	189.614	7.41974	1.13086	6.56115	5.33935e-11	1.99013e-09		Pjv1_00004366	368.817	-3.21764	0.483886	-6.64958	2.93929e-11	1.08812e-09		Pjv1_00015814	637.432	-1.48829	0.225248	-6.60735	3.91258e-11	1.44759e-09
Pjv1_00017849	338.679	1.26766	0.193216	6.56084	5.35037e-11	1.99092e-09		Pjv1_00000513	111.525	-3.74985	0.564294	-6.64521	3.02775e-11	1.11901e-09		Pjv1_00011689	1936.59	1.3214	0.200016	6.60647	3.93586e-11	1.45378e-09
Pjv1_00021519	1054.83	-1.16739	0.177955	-6.56001	5.38024e-11	1.99872e-09		Pjv1_00017458	224.815	-1.97004	0.296865	-6.63613	3.2203e-11	1.1882e-09		Pjv1_00012120	2152.65	1.0265	0.155474	6.6024	4.0455e-11	1.4918e-09
Pjv1_00015812	8573.71	1.3273	0.20236	6.55908	5.41415e-11	2.00799e-09		Pjv1_00018890	165.513	1.96769	0.296643	6.63321	3.28465e-11	1.20994e-09		Pjv1_00012990	215.074	-1.51271	0.22917	-6.60081	4.08929e-11	1.50545e-09
Pjv1_00011567	2203.92	-1.57537	0.240245	-6.55736	5.47697e-11	2.02793e-09		Pjv1_00007386	987.593	1.27634	0.192477	6.63111	3.33163e-11	1.22521e-09		Pjv1_00009613	380.37	-1.44474	0.218899	-6.60005	4.11011e-11	1.51062e-09
Pjv1_00006689	1818.1	1.77277	0.270361	6.55704	5.48873e-11	2.02893e-09		Pjv1_00022562	1739.97	2.37893	0.35892	6.62802	3.40217e-11	1.24909e-09		Pjv1_00003265	132.256	4.62413	0.700652	6.59975	4.11844e-11	1.51118e-09
Pjv1_00009810	9345.13	1.8346	0.279822	6.55633	5.51498e-11	2.03527e-09		Pjv1_00001594	1508.36	-1.07763	0.162633	-6.62616	3.44536e-11	1.26286e-09		Pjv1_00012255	372.476	-3.25092	0.492678	-6.59847	4.15424e-11	1.52046e-09
Pjv1_00022757	12481.1	1.68957	0.257796	6.55391	5.60514e-11	2.06514e-09		Pjv1_00005890	1294.51	-1.10767	0.167183	-6.62553	3.45997e-11	1.26613e-09		Pjv1_00024043	197.19	-2.58027	0.391047	-6.59836	4.1574e-11	1.52046e-09
Pjv1_00017895	1650.47	5.35391	0.817137	6.55204	5.67576e-11	2.08773e-09		Pjv1_00007674	156.409	-3.84832	0.581264	-6.62061	3.57718e-11	1.30687e-09		Pjv1_00012703	3305.84	-1.33841	0.202881	-6.59703	4.19469e-11	1.53158e-09
Pjv1_00025814	707.677	-1.20635	0.184132	-6.55152	5.69528e-11	2.08913e-09		Pjv1_00012709	310.658	1.22967	0.185766	6.61949	3.60449e-11	1.31356e-09		Pjv1_00006237	795.563	1.41196	0.214086	6.59532	4.24329e-11	1.54678e-09
Pjv1_00027213	566.803	1.90662	0.291023	6.55145	5.69822e-11	2.08913e-09		Pjv1_00019607	250.002	2.03233	0.307027	6.61937	3.60728e-11	1.31356e-09		Pjv1_00014137	5775.62	-1.27112	0.192936	-6.58827	4.44972e-11	1.61938e-09
Pjv1_00003259	1040.04	-1.98173	0.302624	-6.54851	5.81132e-11	2.12536e-09		Pjv1_00008694	416.229	1.17657	0.177759	6.61891	3.61857e-11	1.31551e-09		Pjv1_00001661	2092.47	1.0623	0.161292	6.58619	4.51253e-11	1.63955e-09
Pjv1_00000541	165.675	-1.87908	0.286953	-6.54839	5.81602e-11	2.12536e-09		Pjv1_00021431	1187.95	1.71477	0.259167	6.61647	3.6788e-11	1.33523e-09		Pjv1_00016468	725.831	-1.29458	0.196821	-6.57746	4.78566e-11	1.73595e-09
Pjv1_00020770	1927.9	-1.58734	0.242519	-6.54525	5.93978e-11	2.16705e-09		Pjv1_00029237	1238	1.04399	0.157815	6.61526	3.70908e-11	1.34403e-09		Pjv1_00011610	626.218	1.38346	0.210469	6.57326	4.92262e-11	1.78273e-09
Pjv1_00005950	1522.42	-1.32557	0.202566	-6.5439	5.9935e-11	2.1831e-09		Pjv1_00005289	926.091	-1.50023	0.226895	-6.612	3.79165e-11	1.37171e-09		Pjv1_00023996	850.286	-2.62675	0.399706	-6.5717	4.97428e-11	1.79851e-09
Pjv1_00003999	643.733	1.66203	0.254024	6.54282	6.03677e-11	2.19529e-09		Pjv1_00009628	543.866	1.05458	0.159579	6.60853	3.88155e-11	1.39969e-09		Pjv1_00025116	221.044	-2.41549	0.367591	-6.57113	4.99364e-11	1.80257e-09
Pjv1_00003386	62.3544	5.78307	0.884037	6.54166	6.0839e-11	2.20527e-09		Pjv1_00019676	3609.89	1.28503	0.194445	6.6087	3.8771e-11	1.39969e-09		Pjv1_00001665	2660.18	-1.29686	0.197545	-6.56489	5.20711e-11	1.87659e-09
Pjv1_00008528	115.167	-2.27088	0.347129	-6.54189	6.07473e-11	2.20527e-09		Pjv1_00016855	29.6952	-4.47792	0.677871	-6.60586	3.95213e-11	1.42283e-09		Pjv1_00010259	4402.33	1.55712	0.237334	6.56088	5.34902e-11	1.92461e-09
Pjv1_00000419	1600.44	-1.44941	0.221647	-6.53926	6.18245e-11	2.23682e-09		Pjv1_00018521	343.058	2.68169	0.406114	6.60328	4.02156e-11	1.44549e-09		Pjv1_00006587	2341.17	1.04643	0.159683	6.55315	5.63344e-11	2.02367e-09
Pjv1_00001695	1288.9	1.24247	0.190008	6.53905	6.19092e-11	2.23682e-09		Pjv1_00015710	1334.85	-1.98092	0.300048	-6.60203	4.05576e-11	1.45543e-09		Pjv1_00008029	921.924	-1.63295	0.24961	-6.54201	6.06974e-11	2.17688e-09
Pjv1_00027211	878.802	1.52875	0.233859	6.53707	6.27354e-11	2.26302e-09		Pjv1_00016679	15596.8	4.39964	0.666589	6.60022	4.10553e-11	1.47092e-09		Pjv1_00024166	757.86	-1.09502	0.167561	-6.53503	6.35979e-11	2.27724e-09
Pjv1_00007386	1278.2	1.52954	0.234286	6.52853	6.64171e-11	2.39197e-09		Pjv1_00003026	6329.91	4.19649	0.635919	6.59909	4.13681e-11	1.47974e-09		Pjv1_00022868	89.6484	6.17142	0.944688	6.53275	6.45708e-11	2.30835e-09
Pjv1_00006703	2616.23	-1.63403	0.250387	-6.52599	6.75525e-11	2.42896e-09		Pjv1_00007762	290.349	-1.9217	0.291234	-6.59847	4.15429e-11	1.48361e-09		Pjv1_00026855	465.841	1.49708	0.229191	6.53204	6.48782e-11	2.31562e-09
Pjv1_00011826	45.848	4.28405	0.656495	6.52563	6.7714e-11	2.43087e-09		Pjv1_00014885	15047.9	1.3605	0.206282	6.59536	4.24226e-11	1.5126e-09		Pjv1_00014057	655.881	-2.30784	0.353479	-6.52894	6.62375e-11	2.35657e-09
Pjv1_00012647	647.641	1.71643	0.263096	6.52397	6.84724e-11	2.45416e-09		Pjv1_00022136	551.906	1.72003	0.261487	6.57788	4.77204e-11	1.69877e-09		Pjv1_00003095	116.783	2.14287	0.32821	6.52895	6.62316e-11	2.35657e-09
Pjv1_00025550	2651.09	-1.53594	0.235604	-6.51916	7.07024e-11	2.53004e-09		Pjv1_00020465	855.97	1.05126	0.159892	6.57484	4.87043e-11	1.73103e-09		Pjv1_00008128	773.237	-2.12704	0.325919	-6.52629	6.74204e-11	2.39483e-09
Pjv1_00023491	77.7554	4.46665	0.685281	6.51798	7.1259e-11	2.54589e-09		Pjv1_00002221	605.89	1.73383	0.263897	6.5701	5.02801e-11	1.78418e-09		Pjv1_00018704	2333.57	1.31871	0.202125	6.52422	6.83568e-11	2.42421e-09
Pjv1_00006409	671.829	2.0525	0.31491	6.51774	7.13762e-11	2.54601e-09		Pjv1_00000827	138.272	3.28004	0.499812	6.56254	5.2898e-11	1.87409e-09		Pjv1_00017355	1650.96	1.03748	0.159038	6.52343	6.87169e-11	2.4331e-09
Pjv1_00004149	153.077	-2.37327	0.364146	-6.51737	7.15493e-11	2.54813e-09		Pjv1_00012055	773.382	5.34331	0.81435	6.56144	5.32898e-11	1.88497e-09		Pjv1_00000208	2510.13	-1.2857	0.197163	-6.52098	6.98517e-11	2.4667e-09
Pjv1_00013857	580.063	1.53802	0.236037	6.51601	7.22024e-11	2.56731e-09		Pjv1_00027987	2429.69	-1.34941	0.205898	-6.55376	5.61062e-11	1.98144e-09		Pjv1_00021925	1138.28	-1.57005	0.240779	-6.52069	6.99829e-11	2.4667e-09
Pjv1_00012520	1889.94	-2.25992	0.347044	-6.51191	7.42035e-11	2.63428e-09		Pjv1_00013857	541.8	1.75555	0.268009	6.55036	5.7399e-11	2.02388e-09		Pjv1_00019328	297.063	1.48093	0.227114	6.52066	6.99984e-11	2.4667e-09
Pjv1_00006790	1991.74	1.46728	0.225522	6.50616	7.70977e-11	2.7327e-09		Pjv1_00016790	404.157	1.58491	0.242063	6.54749	5.85122e-11	2.05987e-09		Pjv1_00027072	4705.72	1.0038	0.153952	6.52025	7.01925e-11	2.46962e-09
Pjv1_00008325	44.5349	-5.4712	0.841058	-6.50514	7.76207e-11	2.74689e-09		Pjv1_00020447	4161.12	1.56819	0.239547	6.54645	5.89189e-11	2.07091e-09		Pjv1_00017805	560.258	-2.08597	0.320127	-6.51607	7.21752e-11	2.53537e-09
Pjv1_00025394	126.43	2.94015	0.452072	6.50373	7.83541e-11	2.76847e-09		Pjv1_00017945	116.607	-3.07786	0.470229	-6.54546	5.93112e-11	2.08048e-09		Pjv1_00007202	14519.2	-1.25903	0.193292	-6.51364	7.33511e-11	2.57261e-09
Pjv1_00019326	1281.16	2.0294	0.312055	6.50332	7.8566e-11	2.77159e-09		Pjv1_00003759	355.835	-1.86658	0.285179	-6.54529	5.93783e-11	2.08048e-09		Pjv1_00024285	1337.68	2.55595	0.392657	6.50936	7.54696e-11	2.64274e-09
Pjv1_00010184	25687.5	1.40257	0.215681	6.50296	7.87564e-11	2.77394e-09		Pjv1_00004295	2535.11	1.13346	0.173252	6.54224	6.06058e-11	2.12016e-09		Pjv1_00013409	1352.85	-1.24572	0.19139	-6.50881	7.575e-11	2.64839e-09
Pjv1_00002970	184.613	1.60264	0.246598	6.49899	8.08635e-11	2.84368e-09		Pjv1_00022690	356.855	1.77849	0.271974	6.53918	6.18564e-11	2.16051e-09		Pjv1_00007965	43.8692	8.90791	1.36917	6.50605	7.71511e-11	2.69314e-09
Pjv1_00029054	1974.26	1.71446	0.263913	6.49633	8.23049e-11	2.88983e-09		Pjv1_00016025	5392.35	1.96877	0.301258	6.53516	6.35409e-11	2.21586e-09		Pjv1_00013886	452.443	1.86255	0.286378	6.50382	7.83078e-11	2.72923e-09
Pjv1_00016414	3917.25	-1.98899	0.306205	-6.49562	8.26912e-11	2.89885e-09		Pjv1_00028185	237.361	1.49623	0.228985	6.53419	6.39563e-11	2.22338e-09		Pjv1_00012713	188.356	-2.15723	0.331719	-6.50318	7.86415e-11	2.73658e-09
Pjv1_00006099	1390.34	-1.40627	0.216595	-6.49263	8.43502e-11	2.95239e-09		Pjv1_00023941	7452.45	-1.03678	0.158669	-6.53421	6.39464e-11	2.22338e-09		Pjv1_00019492	1252.86	2.11319	0.325296	6.4962	8.23731e-11	2.85808e-09
Pjv1_00023678	577.224	1.62158	0.249837	6.49057	8.55104e-11	2.98833e-09		Pjv1_00002198	110.846	-3.5884	0.549396	-6.53154	6.50954e-11	2.25945e-09		Pjv1_00021586	202.12	2.55426	0.393195	6.49617	8.23903e-11	2.85808e-09
Pjv1_00028125	27239.7	-1.59468	0.24582	-6.48717	8.74636e-11	3.05182e-09		Pjv1_00027342	7881.5	-1.58586	0.242973	-6.5269	6.71443e-11	2.32528e-09		Pjv1_00029897	419.938	-2.24619	0.345814	-6.49538	8.28241e-11	2.86866e-09
Pjv1_00028955	1039.75	-1.78292	0.274876	-6.48626	8.79926e-11	3.06551e-09		Pjv1_00004966	784.104	2.45614	0.376318	6.52677	6.72011e-11	2.32528e-09		Pjv1_00008263	717.26	1.96602	0.302736	6.49416	8.3498e-11	2.88302e-09
Pjv1_00009901	129.385	-2.19445	0.338471	-6.4834	8.96772e-11	3.11935e-09		Pjv1_00003531	194.935	2.4725	0.379037	6.52311	6.8863e-11	2.37909e-09		Pjv1_00022733	4462.3	1.13803	0.175237	6.4942	8.34753e-11	2.88302e-09
Pjv1_00020527	4258.7	1.78775	0.276198	6.47271	9.62599e-11	3.34313e-09		Pjv1_00022660	3695.41	0.883597	0.135462	6.52285	6.89845e-11	2.37959e-09		Pjv1_00011383	135.544	-3.34939	0.515822	-6.49331	8.39718e-11	2.89488e-09
Pjv1_00008533	956.743	-2.34788	0.363055	-6.46701	9.99579e-11	3.46619e-09		Pjv1_00008859	694.123	2.87267	0.440547	6.5207	6.99798e-11	2.41019e-09		Pjv1_00011137	892.404	-1.54844	0.238599	-6.48973	8.59902e-11	2.95987e-09
Pjv1_00013096	16024.8	-1.31351	0.203294	-6.46113	1.03922e-10	3.59808e-09		Pjv1_00028564	283.422	1.83667	0.281695	6.52006	7.02801e-11	2.41679e-09		Pjv1_00008940	50.9622	3.22845	0.497522	6.48905	8.63779e-11	2.96862e-09
Pjv1_00025063	1483.47	4.9329	0.763725	6.45901	1.05393e-10	3.64337e-09		Pjv1_00005553	495.552	1.45678	0.223457	6.51929	7.064e-11	2.42542e-09		Pjv1_00005598	1412.01	1.11645	0.172058	6.48878	8.6535e-11	2.96943e-09
Pjv1_00027850	147.238	2.47969	0.384415	6.45056	1.11439e-10	3.84645e-09		Pjv1_00025799	439.601	2.74419	0.42115	6.51595	7.22296e-11	2.47617e-09		Pjv1_00018866	1128.47	-1.18809	0.183118	-6.48812	8.69149e-11	2.97787e-09
Pjv1_00002453	782.07	1.07393	0.166539	6.44848	1.1298e-10	3.89365e-09		Pjv1_00019482	1478.95	0.995532	0.152947	6.509	7.56508e-11	2.58947e-09		Pjv1_00020953	964.508	-2.0245	0.312064	-6.48747	8.72907e-11	2.98615e-09
Pjv1_00024252	201.155	2.42311	0.375961	6.44511	1.15514e-10	3.97487e-09		Pjv1_00009209	613.023	-1.37599	0.211506	-6.50567	7.7349e-11	2.64353e-09		Pjv1_00021812	306.162	1.75765	0.270959	6.48677	8.76953e-11	2.99538e-09
Pjv1_00010072	3116.78	-1.99564	0.309653	-6.44475	1.1579e-10	3.97825e-09		Pjv1_00012473	563.961	1.46903	0.225859	6.50418	7.81166e-11	2.66567e-09		Pjv1_00005480	1089.62	-1.67421	0.258229	-6.48344	8.96572e-11	3.05751e-09
Pjv1_00012140	1815.17	1.40711	0.218411	6.44246	1.17551e-10	4.03257e-09		Pjv1_00012537	3481.92	-0.76948	0.118322	-6.50328	7.85889e-11	2.67768e-09		Pjv1_00022555	2702.3	1.34573	0.207571	6.48321	8.97892e-11	3.05751e-09
Pjv1_00027364	182.338	-2.27411	0.353142	-6.43964	1.19759e-10	4.10203e-09		Pjv1_00025500	356.094	1.58227	0.243528	6.49728	8.17874e-11	2.7824e-09		Pjv1_00022646	836.092	-1.78977	0.276099	-6.48236	9.02964e-11	3.07008e-09
Pjv1_00001915	202.211	-2.93839	0.456601	-6.43535	1.23193e-10	4.21319e-09		Pjv1_00028814	287.55	2.339	0.360053	6.49628	8.23327e-11	2.79667e-09		Pjv1_00016256	1261.73	1.03399	0.159554	6.48049	9.14241e-11	3.10367e-09
Pjv1_00002733	839.585	-1.77041	0.27512	-6.43505	1.23436e-10	4.21506e-09		Pjv1_00026310	5494.95	1.63967	0.252683	6.48904	8.6384e-11	2.92981e-09		Pjv1_00018024	255.264	1.70976	0.263847	6.48011	9.16541e-11	3.10674e-09
Pjv1_00027930	630.019	2.86508	0.445532	6.43069	1.2703e-10	4.33119e-09		Pjv1_00012478	1182.9	1.27489	0.196494	6.48819	8.68716e-11	2.94082e-09		Pjv1_00013756	2759.47	-1.68759	0.260566	-6.47663	9.37929e-11	3.1744e-09
Pjv1_00015192	826.258	-1.41906	0.22076	-6.42804	1.29261e-10	4.40059e-09		Pjv1_00022295	1146.95	-3.01616	0.464881	-6.48802	8.69729e-11	2.94082e-09		Pjv1_00011485	9252.46	-1.29402	0.19997	-6.47106	9.73186e-11	3.28872e-09
Pjv1_00018807	16249.1	1.27859	0.199052	6.4234	1.33268e-10	4.53009e-09		Pjv1_00028602	364.113	2.92087	0.450494	6.48371	8.94947e-11	3.0215e-09		Pjv1_00025786	195.999	-2.10763	0.325732	-6.47044	9.77153e-11	3.29711e-09
Pjv1_00021634	202.312	2.16409	0.336961	6.42238	1.34156e-10	4.55337e-09		Pjv1_00019530	831.005	-1.09763	0.169308	-6.48307	8.98751e-11	3.02974e-09		Pjv1_00021575	547.22	1.58606	0.24517	6.46922	9.85098e-11	3.31889e-09
Pjv1_00010724	246.462	3.38753	0.527509	6.42175	1.34716e-10	4.56546e-09		Pjv1_00002380	20540.3	1.18502	0.182814	6.4821	9.04546e-11	3.04467e-09		Pjv1_00017505	1804.9	1.96041	0.303156	6.46668	1.00178e-10	3.36997e-09
Pjv1_00026400	3401.34	-1.14411	0.178245	-6.41877	1.37376e-10	4.64857e-09		Pjv1_00025177	1256.72	0.990395	0.152816	6.48095	9.11454e-11	3.06328e-09		Pjv1_00005455	514.183	-2.15491	0.333407	-6.46331	1.02436e-10	3.44074e-09
Pjv1_00016475	760.899	-1.96566	0.306472	-6.41382	1.41916e-10	4.79495e-09		Pjv1_00015951	477.875	1.75491	0.270802	6.48044	9.14542e-11	3.06903e-09		Pjv1_00000166	70.4382	4.0507	0.626759	6.46293	1.02693e-10	3.44418e-09
Pjv1_00016494	66.5696	-2.94698	0.459546	-6.4128	1.42868e-10	4.81986e-09		Pjv1_00026123	2419.41	0.908615	0.140241	6.47896	9.23563e-11	3.09463e-09		Pjv1_00002887	847.057	-1.558	0.241235	-6.45845	1.0578e-10	3.54234e-09
Pjv1_00003457	1347.39	1.28281	0.200067	6.41189	1.4373e-10	4.84163e-09		Pjv1_00025635	54.4903	-3.11855	0.481402	-6.47805	9.29162e-11	3.10871e-09		Pjv1_00010314	356.157	-2.72036	0.421429	-6.45509	1.08153e-10	3.61638e-09
Pjv1_00017353	3660.74	-1.28018	0.199818	-6.40676	1.48646e-10	4.99972e-09		Pjv1_00022445	906.435	0.996606	0.15391	6.47523	9.46675e-11	3.16255e-09		Pjv1_00000891	904.889	-2.13819	0.331507	-6.44992	1.11906e-10	3.73625e-09
Pjv1_00008552	1130.89	-1.44821	0.226085	-6.4056	1.49776e-10	5.03019e-09		Pjv1_00000259	817.315	2.03285	0.314003	6.47398	9.54517e-11	3.18396e-09		Pjv1_00024978	755.085	-2.40411	0.372849	-6.44794	1.13378e-10	3.77971e-09
Pjv1_00027604	246.754	-1.47169	0.229767	-6.40512	1.5025e-10	5.03856e-09		Pjv1_00028352	398.288	1.1738	0.181483	6.46778	9.94526e-11	3.31246e-09		Pjv1_00010531	1138.37	2.26977	0.352119	6.44602	1.14825e-10	3.81725e-09
Pjv1_00005446	482.702	-2.31639	0.361821	-6.40202	1.53332e-10	5.13421e-09		Pjv1_00018024	242.361	1.81995	0.281629	6.46221	1.03185e-10	3.43162e-09		Pjv1_00012879	868.034	-1.54187	0.239199	-6.44599	1.14847e-10	3.81725e-09
Pjv1_00002367	1720.05	-1.26647	0.197833	-6.40173	1.53629e-10	5.13648e-09		Pjv1_00008316	2270.28	5.02511	0.777931	6.45959	1.04989e-10	3.48643e-09		Pjv1_00009879	1155	-1.29777	0.201365	-6.44487	1.15703e-10	3.83996e-09
Pjv1_00021952	76.2344	-3.29247	0.514439	-6.40012	1.55252e-10	5.18302e-09		Pjv1_00013723	693.46	1.29729	0.200876	6.45819	1.05963e-10	3.5135e-09		Pjv1_00020510	206.137	3.18049	0.493617	6.44325	1.16944e-10	3.87537e-09
Pjv1_00002189	650.816	2.32019	0.362816	6.39493	1.60618e-10	5.35417e-09		Pjv1_00025443	2009.56	1.71926	0.266378	6.45423	1.08769e-10	3.6012e-09		Pjv1_00025471	872.604	1.42282	0.220869	6.44192	1.17972e-10	3.89899e-09
Pjv1_00016750	137.274	-2.47843	0.387694	-6.39276	1.62922e-10	5.4229e-09		Pjv1_00026106	848.14	1.1618	0.180117	6.45027	1.11654e-10	3.69122e-09		Pjv1_00027526	319.118	-1.89626	0.294365	-6.44187	1.18008e-10	3.89899e-09
Pjv1_00028397	152.29	-1.72686	0.270163	-6.39192	1.63811e-10	5.4444e-09		Pjv1_00027637	306.609	-1.43989	0.223241	-6.44991	1.11919e-10	3.69448e-09		Pjv1_00025941	1659.24	-1.4908	0.2315	-6.43977	1.19657e-10	3.94761e-09
Pjv1_00021348	6839.88	-1.25748	0.196803	-6.38953	1.664e-10	5.52228e-09		Pjv1_00021896	162.126	3.20677	0.497731	6.44278	1.17309e-10	3.86666e-09		Pjv1_00015289	85.9707	2.85395	0.443248	6.43872	1.20486e-10	3.96909e-09
Pjv1_00025253	34.797	-3.61088	0.5652	-6.38868	1.67325e-10	5.54474e-09		Pjv1_00013279	895.989	1.78611	0.277499	6.43644	1.22306e-10	4.02542e-09		Pjv1_00016365	162.382	-2.66103	0.413447	-6.4362	1.22501e-10	4.02947e-09
Pjv1_00021944	1870.41	-2.39337	0.375136	-6.38	1.77093e-10	5.85976e-09		Pjv1_00017722	846.337	-2.30498	0.35814	-6.43597	1.22686e-10	4.03195e-09		Pjv1_00003772	217.221	1.49234	0.231927	6.43452	1.23866e-10	4.06836e-09
Pjv1_00028322	977.094	-2.24113	0.351396	-6.37779	1.79658e-10	5.93588e-09		Pjv1_00003199	1435.64	1.12143	0.174259	6.43542	1.23129e-10	4.04056e-09		Pjv1_00012444	2522.61	1.12687	0.175197	6.432	1.2594e-10	4.13037e-09
Pjv1_00017444	399.125	-3.03366	0.47576	-6.37645	1.81241e-10	5.97937e-09		Pjv1_00019330	912.148	1.98163	0.307976	6.43436	1.23997e-10	4.06305e-09		Pjv1_00013453	787.197	-1.55371	0.241672	-6.42901	1.28437e-10	4.20608e-09
Pjv1_00016427	681.805	-1.41589	0.22221	-6.37187	1.86731e-10	6.15142e-09		Pjv1_00004957	13877.7	1.6449	0.255759	6.43145	1.26394e-10	4.13551e-09		Pjv1_00017666	291.178	1.56742	0.243814	6.42875	1.28661e-10	4.20721e-09
Pjv1_00002403	6651.46	-1.98028	0.310863	-6.37028	1.88688e-10	6.20676e-09		Pjv1_00011484	354.219	3.07423	0.478243	6.42817	1.29153e-10	4.2116e-09		Pjv1_00017204	170.547	2.61191	0.406389	6.42712	1.30042e-10	4.24614e-09
Pjv1_00005539	279.887	-1.69655	0.26647	-6.36676	1.93066e-10	6.34147e-09		Pjv1_00013977	106.777	2.61123	0.406227	6.42801	1.29288e-10	4.2116e-09		Pjv1_00020848	8659.65	-1.01121	0.157418	-6.42374	1.32968e-10	4.3353e-09
Pjv1_00027048	38.0191	8.52917	1.33985	6.36575	1.94338e-10	6.37387e-09		Pjv1_00024833	6216.71	1.54927	0.241009	6.42825	1.2908e-10	4.2116e-09		Pjv1_00023411	354.916	-1.80321	0.28073	-6.42328	1.33366e-10	4.34192e-09
Pjv1_00010727	207.904	-1.56587	0.246021	-6.36478	1.9557e-10	6.40493e-09		Pjv1_00017133	2478.51	-2.37905	0.370195	-6.42647	1.30605e-10	4.24828e-09		Pjv1_00014717	2912.31	1.19388	0.185924	6.42134	1.35082e-10	4.39136e-09
Pjv1_00011395	159.338	-2.38523	0.374947	-6.36151	1.99785e-10	6.53341e-09		Pjv1_00028438	47.8617	5.28239	0.822156	6.42505	1.31826e-10	4.28174e-09		Pjv1_00018376	969.482	1.23844	0.19296	6.41811	1.3798e-10	4.47901e-09
Pjv1_00026760	1255.52	1.51583	0.238432	6.3575	2.05064e-10	6.69627e-09		Pjv1_00002212	358.383	1.79112	0.278834	6.42362	1.33075e-10	4.31603e-09		Pjv1_00006951	13925.2	1.30291	0.203026	6.41747	1.3856e-10	4.49129e-09
Pjv1_00007923	1091.93	1.84428	0.290182	6.3556	2.07614e-10	6.7631e-09		Pjv1_00003909	9614.07	0.855587	0.133253	6.42077	1.35587e-10	4.39109e-09		Pjv1_00008538	187.312	-2.00634	0.312707	-6.41603	1.39872e-10	4.5272e-09
Pjv1_00007938	363.536	1.91486	0.301291	6.35553	2.07715e-10	6.7631e-09		Pjv1_00015412	2814.4	-1.42897	0.222568	-6.42037	1.35946e-10	4.39549e-09		Pjv1_00007198	259.99	1.35876	0.211862	6.4134	1.42307e-10	4.59933e-09
Pjv1_00026876	938.862	1.29214	0.203325	6.35505	2.08362e-10	6.77434e-09		Pjv1_00021057	407.514	2.11438	0.329334	6.42017	1.36118e-10	4.39549e-09		Pjv1_00005603	435.674	-2.44872	0.381853	-6.41273	1.42941e-10	4.6131e-09
Pjv1_00020141	1886	-1.29961	0.204528	-6.35421	2.09495e-10	6.80129e-09		Pjv1_00027827	1759.84	0.924048	0.143941	6.41965	1.36587e-10	4.40425e-09		Pjv1_00019180	308.828	-2.27922	0.355544	-6.41053	1.45015e-10	4.67327e-09
Pjv1_00008202	511.928	-1.28039	0.201547	-6.35278	2.11462e-10	6.85523e-09		Pjv1_00018018	49.8823	2.89739	0.451526	6.41688	1.39098e-10	4.47872e-09		Pjv1_00012794	11578.9	2.43019	0.379265	6.40763	1.47802e-10	4.75617e-09
Pjv1_00000893	1858.04	1.22329	0.192589	6.35183	2.12771e-10	6.88768e-09		Pjv1_00000226	1189.71	1.8339	0.286228	6.40716	1.48257e-10	4.76672e-09		Pjv1_00008838	216.914	-2.66484	0.416076	-6.4047	1.50662e-10	4.83424e-09
Pjv1_00005922	712.395	-1.90004	0.299195	-6.35048	2.1464e-10	6.93818e-09		Pjv1_00016225	36.3327	4.18364	0.653092	6.4059	1.49483e-10	4.7992e-09		Pjv1_00013338	2029.91	-1.12904	0.176283	-6.40472	1.5065e-10	4.83424e-09
Pjv1_00013435	810.927	-2.39878	0.37786	-6.34833	2.1766e-10	7.02565e-09		Pjv1_00002750	138.45	-1.73524	0.271365	-6.39448	1.61099e-10	5.16469e-09		Pjv1_00021527	3280.01	3.11102	0.48592	6.40233	1.53021e-10	4.90285e-09
Pjv1_00004530	182.406	3.57803	0.563794	6.34634	2.20502e-10	7.10714e-09		Pjv1_00009825	1394.58	1.64471	0.257224	6.3941	1.61496e-10	5.16997e-09		Pjv1_00011972	800.273	1.88326	0.294173	6.40187	1.53482e-10	4.91053e-09
Pjv1_00001661	2679.37	1.04631	0.164878	6.34596	2.21038e-10	7.11418e-09		Pjv1_00019017	183.427	2.33397	0.365074	6.39313	1.62522e-10	5.19535e-09		Pjv1_00007508	10839.1	-1.27418	0.199079	-6.40038	1.54988e-10	4.95159e-09
Pjv1_00010490	8115.01	1.6519	0.260353	6.34486	2.22631e-10	7.15518e-09		Pjv1_00004615	85.647	2.52529	0.395024	6.39276	1.62923e-10	5.20068e-09		Pjv1_00010490	7158.5	1.69728	0.265375	6.39578	1.59725e-10	5.09563e-09
Pjv1_00002372	1008.19	1.2347	0.194639	6.34351	2.2459e-10	7.20779e-09		Pjv1_00007395	4773.55	2.31187	0.361666	6.39229	1.63424e-10	5.2092e-09		Pjv1_00007316	798.775	-1.87639	0.293611	-6.39075	1.65078e-10	5.25885e-09
Pjv1_00006818	652.681	1.8396	0.290116	6.34091	2.28413e-10	7.31999e-09		Pjv1_00003188	1868.97	0.922962	0.144411	6.39123	1.64555e-10	5.23775e-09		Pjv1_00028734	2001.85	-1.83693	0.287508	-6.38914	1.66821e-10	5.30678e-09
Pjv1_00021743	1678.4	1.49166	0.235377	6.33731	2.33812e-10	7.48231e-09		Pjv1_00027920	1075.84	1.09499	0.17175	6.3755	1.82365e-10	5.79174e-09		Pjv1_00028142	2421.12	-1.32882	0.208132	-6.38448	1.7198e-10	5.46308e-09
Pjv1_00001822	1102.71	-1.18195	0.186567	-6.33525	2.36951e-10	7.57196e-09		Pjv1_00010991	1170.35	1.9976	0.313329	6.3754	1.82481e-10	5.79174e-09		Pjv1_00010608	98.1589	4.25667	0.666919	6.3826	1.74109e-10	5.52281e-09
Pjv1_00014885	16100.8	1.46367	0.231111	6.33321	2.40119e-10	7.65443e-09		Pjv1_00019331	445.81	1.78481	0.280377	6.36574	1.94344e-10	6.15949e-09		Pjv1_00006592	14920.6	-1.51578	0.237535	-6.3813	1.75596e-10	5.56205e-09
Pjv1_00000364	109.953	-2.99685	0.473201	-6.33314	2.40215e-10	7.65443e-09		Pjv1_00030133	257.33	2.04034	0.320702	6.3621	1.99008e-10	6.29835e-09		Pjv1_00022128	749.431	1.50705	0.236183	6.38086	1.76092e-10	5.56981e-09
Pjv1_00005049	746.625	-2.04948	0.323642	-6.33255	2.41145e-10	7.67313e-09		Pjv1_00014650	744.788	1.17439	0.184623	6.36099	2.00463e-10	6.33536e-09		Pjv1_00013649	155.48	1.60994	0.252392	6.37872	1.78574e-10	5.6403e-09
Pjv1_00008409	6877.08	-1.91223	0.301984	-6.33225	2.41617e-10	7.67725e-09		Pjv1_00010017	2920.24	-1.21013	0.190292	-6.35934	2.02625e-10	6.39462e-09		Pjv1_00017832	6021.92	-1.42545	0.223512	-6.37749	1.80019e-10	5.67788e-09
Pjv1_00026218	328.982	-1.53213	0.242043	-6.32997	2.45204e-10	7.78018e-09		Pjv1_00029993	14892.7	1.2409	0.195214	6.35662	2.06239e-10	6.49945e-09		Pjv1_00002296	774.69	1.56587	0.245605	6.37556	1.82292e-10	5.74143e-09
Pjv1_00018964	137.163	-2.3188	0.366423	-6.32822	2.48006e-10	7.85797e-09		Pjv1_00021816	249.899	-1.27639	0.200823	-6.35577	2.07386e-10	6.52634e-09		Pjv1_00027943	2023.85	-1.12637	0.17668	-6.37518	1.82751e-10	5.74774e-09
Pjv1_00024833	6183.02	1.29765	0.205163	6.32495	2.53318e-10	8.01494e-09		Pjv1_00003058	1144.41	-0.848638	0.133615	-6.35136	2.13416e-10	6.70662e-09		Pjv1_00029690	305.311	2.49313	0.391267	6.37193	1.86664e-10	5.86251e-09
Pjv1_00023572	1063.64	-1.46553	0.231853	-6.32097	2.59934e-10	8.21268e-09		Pjv1_00023832	4316.28	-0.846611	0.133325	-6.35	2.15317e-10	6.75683e-09		Pjv1_00014775	1733.91	1.09275	0.171542	6.37015	1.88843e-10	5.92258e-09
Pjv1_00026490	517.057	-1.72189	0.272521	-6.31838	2.64327e-10	8.33971e-09		Pjv1_00003009	554.117	0.985646	0.155265	6.34816	2.17909e-10	6.82852e-09		Pjv1_00007851	41190.5	1.16425	0.182783	6.3696	1.89524e-10	5.92823e-09
Pjv1_00020924	106.853	3.05253	0.483445	6.31412	2.71705e-10	8.56044e-09		Pjv1_00008720	151.72	-1.75231	0.276157	-6.34532	2.21959e-10	6.93591e-09		Pjv1_00000612	255.335	2.22646	0.349546	6.36957	1.89556e-10	5.92823e-09
Pjv1_00016923	2059.21	-1.12001	0.177412	-6.31306	2.73568e-10	8.60702e-09		Pjv1_00023996	956.55	-2.6184	0.412648	-6.34536	2.21905e-10	6.93591e-09		Pjv1_00019865	460.403	-1.47085	0.230949	-6.36873	1.90597e-10	5.95241e-09
Pjv1_00002829	1151.36	-1.39156	0.220507	-6.31074	2.77701e-10	8.72479e-09		Pjv1_00023695	401.441	-1.60874	0.253565	-6.34448	2.2318e-10	6.96429e-09		Pjv1_00000009	1013.4	1.00979	0.158643	6.36516	1.9509e-10	6.08419e-09
Pjv1_00022271	207.532	2.78487	0.441346	6.30995	2.79117e-10	8.75702e-09		Pjv1_00008956	944.459	1.18315	0.186584	6.34113	2.28092e-10	7.09866e-09		Pjv1_00020223	1227.49	1.08606	0.170639	6.36465	1.95733e-10	6.09568e-09
Pjv1_00021395	4784.18	1.4471	0.229381	6.30873	2.81343e-10	8.8145e-09		Pjv1_00019963	144.254	1.91368	0.30179	6.3411	2.28124e-10	7.09866e-09		Pjv1_00004967	86.5667	8.92865	1.4031	6.36352	1.97179e-10	6.13212e-09
Pjv1_00023890	7309.78	-1.52509	0.241807	-6.30707	2.84362e-10	8.89663e-09		Pjv1_00020924	130.796	2.8378	0.447599	6.34005	2.29695e-10	7.13756e-09		Pjv1_00016837	1770.55	1.34738	0.211796	6.36167	1.99571e-10	6.19786e-09
Pjv1_00013533	207.752	3.22771	0.511786	6.30676	2.84936e-10	8.90216e-09		Pjv1_00007455	2238.81	-1.41386	0.223202	-6.33441	2.38246e-10	7.39294e-09		Pjv1_00021007	53.0872	-5.14023	0.808039	-6.36136	1.99969e-10	6.20154e-09
Pjv1_00002261	1031.36	2.14166	0.339748	6.30366	2.90691e-10	9.06933e-09		Pjv1_00015962	1864.16	-1.64064	0.259023	-6.33395	2.38959e-10	7.40472e-09		Pjv1_00007221	47.1546	5.63764	0.886581	6.35885	2.03269e-10	6.2951e-09
Pjv1_00027634	580.918	-1.14422	0.181537	-6.303	2.91946e-10	9.09466e-09		Pjv1_00005598	1212.22	1.27395	0.201309	6.32834	2.47819e-10	7.6686e-09		Pjv1_00020963	9859.79	-0.963937	0.151701	-6.3542	2.0952e-10	6.47968e-09
Pjv1_00015951	806.977	1.80192	0.285891	6.3028	2.92315e-10	9.09466e-09		Pjv1_00017667	208.84	1.44776	0.228861	6.32596	2.51661e-10	7.77667e-09		Pjv1_00001334	160.889	-2.16716	0.341079	-6.35382	2.1003e-10	6.48643e-09
Pjv1_00000994	3688.62	-2.05582	0.326227	-6.30182	2.94167e-10	9.13958e-09		Pjv1_00006404	350.564	1.20329	0.190227	6.32555	2.52336e-10	7.78673e-09		Pjv1_00027922	1168.51	-1.12351	0.176872	-6.3521	2.12401e-10	6.55055e-09
Pjv1_00027470	324.639	-1.64743	0.261561	-6.29846	3.00621e-10	9.32715e-09		Pjv1_00024437	6239.94	-2.21006	0.349403	-6.32524	2.52843e-10	7.79157e-09		Pjv1_00003653	1482.83	2.84656	0.448411	6.34812	2.17963e-10	6.71276e-09
Pjv1_00008484	2620.34	-1.44883	0.230409	-6.2881	3.21382e-10	9.95752e-09		Pjv1_00023211	3180.75	-1.34744	0.213119	-6.32248	2.57395e-10	7.92085e-09		Pjv1_00004965	869.922	2.739	0.431494	6.34771	2.18537e-10	6.72113e-09
Pjv1_00011519	803.466	1.40747	0.223885	6.28659	3.24525e-10	1.0041e-08		Pjv1_00015611	673.182	1.04711	0.165649	6.3213	2.59375e-10	7.97077e-09		Pjv1_00016216	839.533	1.5047	0.23711	6.34602	2.20953e-10	6.78607e-09
Pjv1_00018933	62.0226	2.47531	0.393768	6.2862	3.25333e-10	1.00521e-08		Pjv1_00008646	43679.5	1.32979	0.210455	6.31866	2.63843e-10	8.09688e-09		Pjv1_00004149	140.945	-2.00227	0.315633	-6.34366	2.24364e-10	6.88133e-09
Pjv1_00018358	852.698	2.09247	0.332951	6.28462	3.28653e-10	1.01407e-08		Pjv1_00011951	5612.7	-0.755115	0.119604	-6.31346	2.72868e-10	8.36233e-09		Pjv1_00019305	13831.8	1.56933	0.247501	6.3407	2.28725e-10	7.00542e-09
Pjv1_00003407	3008.34	-1.25241	0.199373	-6.28175	3.34783e-10	1.03157e-08		Pjv1_00027143	166.61	1.75125	0.277587	6.30883	2.8116e-10	8.60459e-09		Pjv1_00008821	36918.2	-1.43525	0.226444	-6.33823	2.32427e-10	7.08951e-09
Pjv1_00006465	486.272	-1.55335	0.247497	-6.27623	3.4688e-10	1.06737e-08		Pjv1_00011930	42.2489	4.88755	0.774843	6.3078	2.83032e-10	8.64996e-09		Pjv1_00018267	1658.6	-2.23303	0.352303	-6.33838	2.32197e-10	7.08951e-09
Pjv1_00020782	9412.02	-1.76992	0.282138	-6.27324	3.53613e-10	1.0866e-08		Pjv1_00017666	255.303	1.44713	0.229471	6.30637	2.85652e-10	8.70657e-09		Pjv1_00014284	37498.6	1.48628	0.23448	6.33863	2.31823e-10	7.08951e-09
Pjv1_00028546	839.095	1.14871	0.183264	6.26805	3.65605e-10	1.12191e-08		Pjv1_00023655	135.948	1.9935	0.316114	6.30628	2.85822e-10	8.70657e-09		Pjv1_00007766	2459.16	1.57223	0.248098	6.33714	2.34068e-10	7.12976e-09
Pjv1_00018122	52.7109	-3.48904	0.556873	-6.2654	3.71864e-10	1.13955e-08		Pjv1_00023122	183.665	2.62467	0.416207	6.30615	2.86058e-10	8.70657e-09		Pjv1_00003759	414.289	-2.92487	0.461652	-6.33566	2.3632e-10	7.18852e-09
Pjv1_00026209	2411.12	1.36337	0.217799	6.25977	3.85547e-10	1.17987e-08		Pjv1_00008044	860.342	2.40608	0.381654	6.30435	2.89398e-10	8.79619e-09		Pjv1_00003976	2693.72	2.83342	0.447393	6.33319	2.4015e-10	7.29505e-09
Pjv1_00028465	142.888	-2.17311	0.347234	-6.25835	3.89072e-10	1.18903e-08		Pjv1_00025936	788.892	1.51312	0.240062	6.30306	2.91825e-10	8.85786e-09		Pjv1_00011355	10323.8	-1.16768	0.184471	-6.32989	2.45332e-10	7.44231e-09
Pjv1_00005434	5006.66	1.23	0.196569	6.25738	3.91498e-10	1.19482e-08		Pjv1_00006424	5058.75	1.8313	0.290667	6.30034	2.96984e-10	9.00218e-09		Pjv1_00019816	723.534	-1.27702	0.201845	-6.32675	2.50379e-10	7.58507e-09
Pjv1_00011367	531.784	-1.46508	0.23424	-6.25461	3.98509e-10	1.21291e-08		Pjv1_00026573	393.352	-2.06805	0.328389	-6.29756	3.02369e-10	9.15294e-09		Pjv1_00000226	1357.12	2.47605	0.391542	6.32383	2.55158e-10	7.7193e-09
Pjv1_00001671	274.024	-1.52083	0.243148	-6.25478	3.98087e-10	1.21291e-08		Pjv1_00027796	3816.41	-1.32414	0.210345	-6.29506	3.07283e-10	9.27643e-09		Pjv1_00006195	486.383	-2.06853	0.327322	-6.31957	2.62292e-10	7.92434e-09
Pjv1_00008894	2000.5	-1.39292	0.222859	-6.25024	4.09828e-10	1.24567e-08		Pjv1_00012456	2925.47	1.44289	0.229203	6.29525	3.06905e-10	9.27643e-09		Pjv1_00023530	244.11	1.94206	0.307355	6.31861	2.63919e-10	7.9627e-09
Pjv1_00028645	148.946	3.07401	0.491895	6.24932	4.12247e-10	1.25132e-08		Pjv1_00017506	429.282	1.35987	0.216084	6.29322	3.10941e-10	9.37416e-09		Pjv1_00023016	15777	-1.28219	0.202995	-6.31635	2.67806e-10	8.06902e-09
Pjv1_00010087	2430.25	-4.08003	0.652991	-6.24822	4.15163e-10	1.25846e-08		Pjv1_00011607	191.811	2.36361	0.3756	6.29288	3.11637e-10	9.38243e-09		Pjv1_00001255	7215.35	2.79046	0.441871	6.3151	2.69993e-10	8.11292e-09
Pjv1_00006658	1673.84	-1.29409	0.207158	-6.2469	4.18673e-10	1.26739e-08		Pjv1_00013401	418.391	-2.70184	0.429401	-6.2921	3.13209e-10	9.417e-09		Pjv1_00012966	6042.32	2.61911	0.414731	6.31521	2.69792e-10	8.11292e-09
Pjv1_00007992	30.7011	-8.55415	1.3696	-6.24571	4.2187e-10	1.27535e-08		Pjv1_00021080	1733.67	-0.988083	0.157061	-6.29109	3.15252e-10	9.46565e-09		Pjv1_00005628	2363.89	1.05822	0.167711	6.30974	2.79503e-10	8.38734e-09
Pjv1_00008766	417.917	2.75632	0.441514	6.24287	4.29608e-10	1.29699e-08		Pjv1_00001184	1869.76	1.09355	0.173894	6.28857	3.20404e-10	9.60736e-09		Pjv1_00002198	186.796	-2.80748	0.444981	-6.30922	2.80442e-10	8.40419e-09
Pjv1_00024982	202.356	-1.6535	0.265253	-6.23368	4.55596e-10	1.37359e-08		Pjv1_00000545	218.925	-3.65627	0.581684	-6.28565	3.26482e-10	9.77645e-09		Pjv1_00024420	1040.65	1.42036	0.225428	6.30071	2.96277e-10	8.86678e-09
Pjv1_00013127	13786.2	-1.04375	0.167453	-6.23309	4.57324e-10	1.37695e-08		Pjv1_00011546	362.152	-3.3523	0.533498	-6.28362	3.3078e-10	9.89182e-09		Pjv1_00006740	1264.79	-1.73813	0.275996	-6.29766	3.02176e-10	9.03117e-09
Pjv1_00028587	190.76	2.93046	0.470935	6.22264	4.8887e-10	1.46996e-08		Pjv1_00028184	311.877	1.58857	0.252938	6.28048	3.37539e-10	1.00804e-08		Pjv1_00021757	230.811	3.30507	0.524843	6.29726	3.02958e-10	9.04239e-09
Pjv1_00019528	1445.91	-1.07517	0.17281	-6.22172	4.91746e-10	1.47662e-08		Pjv1_00027884	1399.43	1.65907	0.264313	6.2769	3.45389e-10	1.0301e-08		Pjv1_00015870	5825.93	1.41734	0.225159	6.29483	3.07744e-10	9.17293e-09
Pjv1_00015929	5286.8	1.24779	0.200733	6.21619	5.09386e-10	1.5255e-08		Pjv1_00000496	2703.77	1.66239	0.264876	6.27613	3.47115e-10	1.03386e-08		Pjv1_00020477	896.735	-1.76755	0.280827	-6.29409	3.09208e-10	9.20421e-09
Pjv1_00021467	1131.2	1.24125	0.199677	6.21627	5.09112e-10	1.5255e-08		Pjv1_00002241	631.865	1.48145	0.236068	6.27554	3.48414e-10	1.03635e-08		Pjv1_00015233	1807.55	0.984776	0.156551	6.29045	3.16545e-10	9.41001e-09
Pjv1_00003454	4263.09	-1.83599	0.295369	-6.21594	5.10184e-10	1.52585e-08		Pjv1_00018526	522.714	1.39089	0.221655	6.27499	3.49653e-10	1.03742e-08		Pjv1_00001166	181.408	-2.22473	0.353895	-6.28641	3.24885e-10	9.64506e-09
Pjv1_00009620	32.2568	-4.66928	0.751362	-6.21442	5.15147e-10	1.53864e-08		Pjv1_00024124	556.701	1.54117	0.245606	6.27497	3.49709e-10	1.03742e-08		Pjv1_00019330	804.231	1.79028	0.284975	6.28223	3.33743e-10	9.88165e-09
Pjv1_00017821	400.459	1.57357	0.253379	6.21036	5.28632e-10	1.57682e-08		Pjv1_00014992	837.385	1.08604	0.173172	6.27146	3.57681e-10	1.05966e-08		Pjv1_00021747	668.592	-1.79641	0.285949	-6.28228	3.33638e-10	9.88165e-09
Pjv1_00029814	976.375	-1.68002	0.270757	-6.20492	5.4726e-10	1.63021e-08		Pjv1_00015900	561.724	1.95647	0.312001	6.27071	3.59402e-10	1.06334e-08		Pjv1_00024844	660.977	-1.63231	0.259867	-6.28134	3.3567e-10	9.92548e-09
Pjv1_00022306	764.632	-1.84614	0.297551	-6.20446	5.48855e-10	1.63279e-08		Pjv1_00002267	72.9055	-2.886	0.46034	-6.26928	3.62723e-10	1.07174e-08		Pjv1_00006904	131.809	-1.9322	0.307708	-6.27935	3.39998e-10	1.00136e-08
Pjv1_00009067	1461.77	-1.4897	0.240248	-6.20068	5.622e-10	1.67027e-08		Pjv1_00010701	417.869	1.43857	0.22948	6.26883	3.63774e-10	1.072e-08		Pjv1_00011642	843.518	1.53967	0.245196	6.27935	3.40002e-10	1.00136e-08
Pjv1_00023277	218.506	1.76435	0.284653	6.19827	5.70881e-10	1.69382e-08		Pjv1_00000629	66.6907	3.50457	0.559033	6.26899	3.63402e-10	1.072e-08		Pjv1_00007625	628.77	-1.80162	0.286902	-6.27955	3.39559e-10	1.00136e-08
Pjv1_00023741	24419.8	-1.66828	0.269237	-6.19631	5.78009e-10	1.7127e-08		Pjv1_00012624	8622.51	-0.829507	0.132423	-6.26405	3.75098e-10	1.09955e-08		Pjv1_00023347	2050.24	0.944116	0.150422	6.27647	3.46354e-10	1.01872e-08
Pjv1_00020439	5395.23	1.23751	0.199756	6.19508	5.82541e-10	1.72384e-08		Pjv1_00015892	1149.42	1.14241	0.182371	6.26419	3.74765e-10	1.09955e-08		Pjv1_00011602	2709.76	2.54157	0.405652	6.2654	3.7187e-10	1.09232e-08
Pjv1_00007823	22.9353	-8.13123	1.31351	-6.19045	5.99937e-10	1.77298e-08		Pjv1_00003976	1661.12	2.77533	0.443046	6.2642	3.74744e-10	1.09955e-08		Pjv1_00009107	481.982	1.74609	0.278714	6.2648	3.73304e-10	1.09509e-08
Pjv1_00029432	95149.6	-1.32229	0.213717	-6.1871	6.12792e-10	1.80858e-08		Pjv1_00022805	885.917	1.78894	0.285566	6.26454	3.73931e-10	1.09955e-08		Pjv1_00017144	1266.39	-1.79635	0.286783	-6.26381	3.75679e-10	1.10061e-08
Pjv1_00025602	1822.58	-1.47445	0.238394	-6.18492	6.21341e-10	1.8314e-08		Pjv1_00028013	2593.64	0.888949	0.142065	6.25732	3.91639e-10	1.14652e-08		Pjv1_00008352	2168.16	-1.72229	0.275229	-6.25768	3.90743e-10	1.14323e-08
Pjv1_00007011	890.523	-1.27824	0.206862	-6.17916	6.44444e-10	1.897e-08		Pjv1_00000659	64.2676	3.58927	0.574376	6.24899	4.13125e-10	1.20784e-08		Pjv1_00028487	13912	-0.873524	0.13961	-6.25689	3.92719e-10	1.1475e-08
Pjv1_00011601	755.439	-1.34993	0.218526	-6.17745	6.51442e-10	1.91509e-08		Pjv1_00026876	866.065	1.33403	0.213491	6.24865	4.1402e-10	1.20886e-08		Pjv1_00012930	9862.54	-1.5458	0.247125	-6.25511	3.9724e-10	1.15919e-08
Pjv1_00006001	447.426	1.90342	0.30826	6.17473	6.62773e-10	1.94584e-08		Pjv1_00024457	6063.38	0.853231	0.136644	6.24417	4.2607e-10	1.24241e-08		Pjv1_00016806	100.962	-2.83627	0.453453	-6.25483	3.97959e-10	1.15977e-08
Pjv1_00005455	287.378	-2.05657	0.333301	-6.1703	6.81592e-10	1.99847e-08		Pjv1_00019496	3814.02	1.72906	0.277005	6.24198	4.3207e-10	1.25826e-08		Pjv1_00007761	719.247	1.5434	0.246847	6.25244	4.04093e-10	1.1761e-08
Pjv1_00008979	11654.1	-1.16007	0.188074	-6.16816	6.90873e-10	2.0204e-08		Pjv1_00005142	285.123	-1.82803	0.292948	-6.24011	4.3726e-10	1.27171e-08		Pjv1_00020904	2195.86	-1.04308	0.166895	-6.24991	4.10684e-10	1.19372e-08
Pjv1_00008784	110.756	3.35693	0.544227	6.16826	6.90458e-10	2.0204e-08		Pjv1_00028804	621.924	1.7145	0.274933	6.23606	4.48722e-10	1.30334e-08		Pjv1_00008430	1617.2	1.45382	0.232633	6.24944	4.11923e-10	1.19576e-08
Pjv1_00003221	5292.16	1.80569	0.292971	6.16336	7.12171e-10	2.07997e-08		Pjv1_00014202	972.377	-1.5458	0.248128	-6.22985	4.6687e-10	1.35429e-08		Pjv1_00004295	2964.13	1.19706	0.191572	6.24859	4.14169e-10	1.20071e-08
Pjv1_00021887	10568.5	-1.01034	0.163998	-6.16069	7.24295e-10	2.11262e-08		Pjv1_00008355	2123.87	0.978373	0.157053	6.22958	4.67699e-10	1.35493e-08		Pjv1_00005199	5741.34	1.14821	0.183777	6.24784	4.16169e-10	1.20494e-08
Pjv1_00001020	576.476	-1.7437	0.283047	-6.16045	7.25375e-10	2.11302e-08		Pjv1_00018794	5420.53	1.99342	0.320049	6.22848	4.70975e-10	1.36264e-08		Pjv1_00013516	581.624	2.16385	0.346361	6.24738	4.17405e-10	1.20694e-08
Pjv1_00027406	122.097	-2.41379	0.391898	-6.15923	7.31015e-10	2.12668e-08		Pjv1_00004326	14970.9	1.12649	0.180943	6.22568	4.79477e-10	1.38492e-08		Pjv1_00023298	1148.82	-1.51418	0.242502	-6.24397	4.26612e-10	1.23197e-08
Pjv1_00002932	7395.35	1.35232	0.219663	6.15633	7.44481e-10	2.16305e-08		Pjv1_00006818	474.865	1.61673	0.259693	6.22553	4.79921e-10	1.38492e-08		Pjv1_00011049	567.641	-2.15699	0.345654	-6.24031	4.36709e-10	1.25949e-08
Pjv1_00003264	314.09	1.7263	0.280707	6.14982	7.75722e-10	2.24607e-08		Pjv1_00025016	589.187	-1.54928	0.248999	-6.22204	4.90732e-10	1.41429e-08		Pjv1_00021337	2445.94	1.73464	0.277991	6.23992	4.37794e-10	1.26098e-08
Pjv1_00020043	1331.6	-1.70983	0.278029	-6.14985	7.75544e-10	2.24607e-08		Pjv1_00028764	842.019	-1.63947	0.263664	-6.21804	5.03389e-10	1.44889e-08		Pjv1_00007577	1225.13	-1.95445	0.31327	-6.23888	4.40724e-10	1.26778e-08
Pjv1_00021740	2456.85	-1.57268	0.255731	-6.14975	7.76061e-10	2.24607e-08		Pjv1_00016032	2452.19	1.07843	0.173448	6.21758	5.04897e-10	1.45135e-08		Pjv1_00026708	2916.87	-1.70564	0.27345	-6.23749	4.44647e-10	1.27741e-08
Pjv1_00015883	902.912	-1.80269	0.293223	-6.14784	7.85443e-10	2.27028e-08		Pjv1_00028469	41.834	-8.88671	1.42967	-6.21591	5.10275e-10	1.46303e-08		Pjv1_00007299	5693.19	-1.28224	0.205608	-6.23635	4.47895e-10	1.28508e-08
Pjv1_00023023	353.389	2.68092	0.43629	6.14482	8.00552e-10	2.31098e-08		Pjv1_00026708	2777.71	-1.42768	0.229678	-6.21603	5.09897e-10	1.46303e-08		Pjv1_00013326	8955.65	1.30175	0.20877	6.23535	4.50774e-10	1.29168e-08
Pjv1_00002272	1316.71	1.22646	0.199629	6.14371	8.06164e-10	2.32418e-08		Pjv1_00027026	3336.34	-1.23334	0.198728	-6.20618	5.42892e-10	1.55454e-08		Pjv1_00018487	712.321	1.43725	0.230538	6.23431	4.53767e-10	1.29858e-08
Pjv1_00024892	317.06	-2.09401	0.340952	-6.14166	8.16638e-10	2.35135e-08		Pjv1_00009666	996.566	1.07098	0.172596	6.20512	5.4654e-10	1.56298e-08		Pjv1_00009623	221.758	-1.81655	0.291392	-6.23405	4.54524e-10	1.29907e-08
Pjv1_00015349	663.862	1.80218	0.293503	6.14026	8.23889e-10	2.36918e-08		Pjv1_00000626	134.195	-2.13526	0.344129	-6.20483	5.47554e-10	1.56387e-08		Pjv1_00004171	2183.16	-1.33189	0.213899	-6.22671	4.76337e-10	1.35967e-08
Pjv1_00017588	4405.01	-1.46533	0.238781	-6.13674	8.42324e-10	2.41909e-08		Pjv1_00024838	8021.51	1.06193	0.171203	6.20275	5.5484e-10	1.58264e-08		Pjv1_00028819	401.121	-1.17494	0.188734	-6.22537	4.80427e-10	1.36959e-08
Pjv1_00012374	9964.58	-1.8628	0.303622	-6.13525	8.50253e-10	2.43874e-08		Pjv1_00000064	1298.93	1.0835	0.174689	6.20245	5.55914e-10	1.58368e-08		Pjv1_00026409	41.6417	6.98468	1.12211	6.22461	4.82768e-10	1.3745e-08
Pjv1_00009695	1757.44	1.7179	0.280224	6.13044	8.76377e-10	2.51045e-08		Pjv1_00027340	37523.3	-1.43108	0.230847	-6.19926	5.67282e-10	1.614e-08		Pjv1_00001981	1750.26	1.93456	0.31085	6.22345	4.86326e-10	1.38286e-08
Pjv1_00021164	3564.81	-1.79311	0.292524	-6.12978	8.79986e-10	2.51757e-08		Pjv1_00011285	945.574	1.34684	0.217312	6.19773	5.72843e-10	1.62593e-08		Pjv1_00006934	778.803	1.22965	0.197668	6.22078	4.94699e-10	1.40116e-08
Pjv1_00000626	140.013	-2.20681	0.360455	-6.12229	9.2239e-10	2.63552e-08		Pjv1_00020060	7794.48	1.44441	0.233057	6.1977	5.72937e-10	1.62593e-08		Pjv1_00005244	22212	-1.33903	0.215258	-6.22059	4.95284e-10	1.40116e-08
Pjv1_00011368	707.129	1.36533	0.223061	6.12089	9.30542e-10	2.65542e-08		Pjv1_00019734	3088.34	-0.889073	0.143522	-6.19469	5.84015e-10	1.65525e-08		Pjv1_00018594	1327.86	-1.87677	0.301696	-6.22072	4.94873e-10	1.40116e-08
Pjv1_00004497	173.633	1.78254	0.291586	6.11323	9.76328e-10	2.78254e-08		Pjv1_00015193	1038.25	1.2035	0.194416	6.19035	6.0029e-10	1.69922e-08		Pjv1_00017507	1728.58	1.3773	0.221402	6.2208	4.94641e-10	1.40116e-08
Pjv1_00013575	2524.93	1.20024	0.196363	6.11234	9.81816e-10	2.79462e-08		Pjv1_00011863	7959.65	1.13786	0.183843	6.18931	6.04274e-10	1.70832e-08		Pjv1_00021994	1611.23	1.42482	0.229082	6.21969	4.98151e-10	1.40748e-08
Pjv1_00004334	276.343	-1.71855	0.281198	-6.11155	9.86692e-10	2.80494e-08		Pjv1_00002372	844.509	1.0406	0.168173	6.18766	6.10628e-10	1.72409e-08		Pjv1_00026015	509.256	2.47168	0.397436	6.21907	5.00117e-10	1.41124e-08
Pjv1_00019467	808.108	-1.59051	0.260273	-6.11095	9.90425e-10	2.81198e-08		Pjv1_00023678	602.254	2.08874	0.337635	6.18637	6.15653e-10	1.73608e-08		Pjv1_00028755	6377.42	1.79077	0.287994	6.21806	5.03342e-10	1.41854e-08
Pjv1_00015962	2602.77	-2.10119	0.343893	-6.11	9.96318e-10	2.82513e-08		Pjv1_00006538	162.03	1.77706	0.28747	6.18172	6.34068e-10	1.78574e-08		Pjv1_00008423	579.851	6.30992	1.01513	6.21585	5.10471e-10	1.43682e-08
Pjv1_00028464	353.543	-1.79565	0.293938	-6.10896	1.00283e-09	2.84e-08		Pjv1_00011505	1276.36	0.778981	0.126097	6.17762	6.50754e-10	1.83042e-08		Pjv1_00014090	24203.4	-1.17888	0.189676	-6.21524	5.12466e-10	1.44061e-08
Pjv1_00018704	1513.02	1.08953	0.178367	6.10834	1.00674e-09	2.84747e-08		Pjv1_00006633	742.17	1.32544	0.214566	6.17731	6.52013e-10	1.83165e-08		Pjv1_00005265	1122.52	1.24162	0.199937	6.21008	5.29574e-10	1.48495e-08
Pjv1_00023609	656.575	1.3247	0.216987	6.10495	1.02833e-09	2.90486e-08		Pjv1_00010013	114.632	2.18216	0.353632	6.17071	6.79833e-10	1.90739e-08		Pjv1_00006319	566.164	1.21895	0.196284	6.21013	5.29408e-10	1.48495e-08
Pjv1_00010851	370.373	2.80635	0.459906	6.102	1.04749e-09	2.95527e-08		Pjv1_00002359	763.928	1.81885	0.294819	6.16938	6.85588e-10	1.92111e-08		Pjv1_00023073	823.94	1.51531	0.244025	6.20967	5.3097e-10	1.48698e-08
Pjv1_00012858	1210.1	1.51944	0.249125	6.0991	1.06666e-09	3.00556e-08		Pjv1_00021988	85.8677	-2.87267	0.465658	-6.16906	6.86982e-10	1.9226e-08		Pjv1_00003925	2574.22	0.858797	0.138364	6.20678	5.40806e-10	1.51262e-08
Pjv1_00013391	151.437	2.84609	0.466787	6.09719	1.07947e-09	3.03402e-08		Pjv1_00002880	531.583	1.57582	0.255568	6.16597	7.0052e-10	1.95802e-08		Pjv1_00009759	300.313	1.59301	0.256704	6.20562	5.448e-10	1.52188e-08
Pjv1_00023893	54.5676	3.76499	0.61748	6.09735	1.07838e-09	3.03402e-08		Pjv1_00001351	2242.16	1.28544	0.208554	6.16355	7.11314e-10	1.9857e-08		Pjv1_00008533	745.378	-1.63156	0.26305	-6.20247	5.55836e-10	1.55076e-08
Pjv1_00020060	8426.45	1.85498	0.304511	6.09168	1.11731e-09	3.13644e-08		Pjv1_00018221	288.323	1.79412	0.291123	6.16277	7.1481e-10	1.99086e-08		Pjv1_00011299	630.491	-1.41366	0.228071	-6.19832	5.70684e-10	1.59019e-08
Pjv1_00010802	1885.33	0.899526	0.147672	6.09139	1.11934e-09	3.13822e-08		Pjv1_00000592	802.06	1.19002	0.193099	6.16274	7.14951e-10	1.99086e-08		Pjv1_00028743	174.334	1.47726	0.238375	6.19724	5.74607e-10	1.59912e-08
Pjv1_00002793	94.8126	2.57727	0.42319	6.09011	1.12831e-09	3.15942e-08		Pjv1_00009121	196.205	1.97413	0.320688	6.15592	7.4642e-10	2.07589e-08		Pjv1_00029136	2124.99	-1.25129	0.202062	-6.19259	5.91822e-10	1.64497e-08
Pjv1_00004965	1037.1	1.84373	0.302832	6.0883	1.14114e-09	3.19134e-08		Pjv1_00020555	553.753	1.18538	0.192636	6.15345	7.58167e-10	2.10593e-08		Pjv1_00027406	305.636	-2.61174	0.421882	-6.19068	5.99034e-10	1.66183e-08
Pjv1_00013390	1357.88	-1.82616	0.300167	-6.08379	1.17375e-09	3.27844e-08		Pjv1_00004014	369.746	1.70078	0.276448	6.15226	7.6385e-10	2.11907e-08		Pjv1_00003535	1970.3	-1.69603	0.273968	-6.19059	5.99384e-10	1.66183e-08
Pjv1_00010810	299.183	-1.51877	0.24975	-6.08114	1.19331e-09	3.32894e-08		Pjv1_00027204	786.685	1.17254	0.190619	6.15122	7.68882e-10	2.13037e-08		Pjv1_00019133	1317.91	-1.96446	0.317609	-6.18515	6.20447e-10	1.71809e-08
Pjv1_00005201	4649.78	-1.01076	0.166219	-6.08091	1.19506e-09	3.32966e-08		Pjv1_00000023	877.745	2.74875	0.446958	6.14991	7.75263e-10	2.14538e-08		Pjv1_00012473	712.426	1.48778	0.240621	6.18307	6.28678e-10	1.73656e-08
Pjv1_00014720	7271.42	-2.06851	0.340184	-6.08056	1.19766e-09	3.33276e-08		Pjv1_00029044	2395.25	1.05177	0.171058	6.14859	7.81758e-10	2.16066e-08		Pjv1_00019771	64.5216	5.61458	0.908039	6.18319	6.28186e-10	1.73656e-08
Pjv1_00023214	1095.89	-1.83902	0.302544	-6.07854	1.21284e-09	3.37083e-08		Pjv1_00029500	11655.6	1.29702	0.211323	6.13763	8.376e-10	2.31213e-08		Pjv1_00013783	552.088	1.62145	0.262294	6.18181	6.33714e-10	1.7483e-08
Pjv1_00022738	4555.57	-2.00146	0.329286	-6.07818	1.21552e-09	3.37407e-08		Pjv1_00003772	248.176	1.51398	0.246883	6.13238	8.65737e-10	2.38684e-08		Pjv1_00005633	551.619	2.03225	0.328806	6.18069	6.38219e-10	1.75854e-08
Pjv1_00011580	136.095	-1.8387	0.30261	-6.07612	1.23124e-09	3.4135e-08		Pjv1_00019108	426.966	-1.5749	0.256951	-6.12919	8.8329e-10	2.43222e-08		Pjv1_00019496	3689.04	1.60634	0.260008	6.17804	6.49015e-10	1.78387e-08
Pjv1_00026409	33.3459	5.45165	0.897475	6.07444	1.24422e-09	3.44522e-08		Pjv1_00029118	460.308	1.01239	0.165467	6.11839	9.45262e-10	2.59965e-08		Pjv1_00005025	320.824	-1.76054	0.284961	-6.17816	6.4851e-10	1.78387e-08
Pjv1_00002967	336.765	-1.71753	0.282811	-6.07305	1.25504e-09	3.47089e-08		Pjv1_00025316	1571.27	1.01641	0.166139	6.11784	9.48511e-10	2.60536e-08		Pjv1_00014608	1804.22	1.80409	0.292123	6.17578	6.58361e-10	1.80627e-08
Pjv1_00012967	88.4448	-2.17844	0.35888	-6.07012	1.27815e-09	3.53044e-08		Pjv1_00025501	131.208	2.14702	0.350958	6.11759	9.49985e-10	2.60619e-08		Pjv1_00024165	348.457	-1.48802	0.240949	-6.17568	6.58791e-10	1.80627e-08
Pjv1_00018554	1166.37	1.31547	0.21674	6.06936	1.28418e-09	3.54272e-08		Pjv1_00009160	4719.56	1.51094	0.247101	6.11465	9.67691e-10	2.6515e-08		Pjv1_00027312	556.768	-1.32707	0.214989	-6.17273	6.71224e-10	1.8381e-08
Pjv1_00025540	193.192	1.57481	0.259495	6.06874	1.28917e-09	3.55212e-08		Pjv1_00011519	644.075	1.46003	0.238915	6.11108	9.89587e-10	2.70816e-08		Pjv1_00018807	11113.3	1.28907	0.208846	6.17237	6.72759e-10	1.84003e-08
Pjv1_00006051	292.637	2.03549	0.335531	6.06648	1.30745e-09	3.59807e-08		Pjv1_00024121	3576.24	1.05492	0.172641	6.1105	9.93187e-10	2.71467e-08		Pjv1_00016115	1076.3	-1.62977	0.26409	-6.17127	6.77425e-10	1.85052e-08
Pjv1_00011358	384.595	-1.66605	0.274757	-6.06374	1.32994e-09	3.65545e-08		Pjv1_00003245	1133.3	-1.39918	0.228989	-6.11026	9.94676e-10	2.7154e-08		Pjv1_00015747	285.454	-3.41405	0.553284	-6.17052	6.80645e-10	1.85665e-08
Pjv1_00006294	433.6	2.52355	0.416347	6.06116	1.35146e-09	3.71007e-08		Pjv1_00015232	39.125	-4.25638	0.696781	-6.10863	1.00493e-09	2.74003e-08		Pjv1_00023572	1198.21	-2.11937	0.343475	-6.17036	6.8134e-10	1.85665e-08
Pjv1_00017633	1344.62	-1.28021	0.211235	-6.06058	1.35629e-09	3.71875e-08		Pjv1_00014646	2607.36	1.1779	0.192892	6.10652	1.01826e-09	2.77299e-08		Pjv1_00018498	887.932	-2.19738	0.356165	-6.16957	6.84753e-10	1.86367e-08
Pjv1_00009443	1687.87	-1.07896	0.178043	-6.06009	1.36045e-09	3.7256e-08		Pjv1_00015717	3642.67	2.54704	0.417301	6.1036	1.03706e-09	2.82073e-08		Pjv1_00020947	299.6	1.78435	0.289291	6.16801	6.91568e-10	1.87991e-08
Pjv1_00010017	3453.04	-1.32508	0.218704	-6.0588	1.3714e-09	3.75099e-08		Pjv1_00010167	972.287	-1.13629	0.186197	-6.10263	1.04339e-09	2.83448e-08		Pjv1_00006576	1065.19	1.32539	0.21491	6.16718	6.95166e-10	1.88739e-08
Pjv1_00000043	4962.26	-0.981811	0.16207	-6.05796	1.37859e-09	3.76606e-08		Pjv1_00006227	1299.36	1.56117	0.255867	6.1015	1.05079e-09	2.8511e-08		Pjv1_00004383	1348.92	-1.28729	0.208819	-6.1646	7.06597e-10	1.91608e-08
Pjv1_00023695	304.846	-1.73897	0.287146	-6.05605	1.39501e-09	3.8063e-08		Pjv1_00002705	3798.08	1.77997	0.291788	6.10023	1.05915e-09	2.87029e-08		Pjv1_00013698	7204.37	-1.79984	0.291988	-6.16409	7.08918e-10	1.92004e-08
Pjv1_00025798	1371.31	-1.91005	0.31549	-6.05424	1.41086e-09	3.84484e-08		Pjv1_00008325	74.0231	-3.09802	0.508299	-6.09487	1.09525e-09	2.96451e-08		Pjv1_00028047	548.273	-1.75692	0.285078	-6.16294	7.14082e-10	1.93167e-08
Pjv1_00010754	499.198	-1.50407	0.24845	-6.05381	1.4146e-09	3.85036e-08		Pjv1_00026605	575.031	1.12685	0.184923	6.09359	1.10405e-09	2.98468e-08		Pjv1_00022953	463.599	-1.80901	0.293542	-6.16268	7.15231e-10	1.93243e-08
Pjv1_00014303	1608.97	-1.22714	0.202717	-6.05345	1.4178e-09	3.85438e-08		Pjv1_00004342	551.421	-2.42228	0.397545	-6.09309	1.10749e-09	2.99037e-08		Pjv1_00024940	313.511	-1.56816	0.25449	-6.16197	7.18453e-10	1.93878e-08
Pjv1_00022844	1159.95	5.83619	0.964297	6.05228	1.42812e-09	3.87774e-08		Pjv1_00000323	203.94	2.38201	0.391219	6.08869	1.1384e-09	3.0701e-08		Pjv1_00006022	1664.34	1.53351	0.248912	6.16084	7.23594e-10	1.95028e-08
Pjv1_00022566	590.231	1.37379	0.227186	6.047	1.47563e-09	4.0019e-08		Pjv1_00017408	2591.39	1.2834	0.210855	6.08663	1.15315e-09	3.1061e-08		Pjv1_00000795	517.183	-1.98769	0.322729	-6.15902	7.31957e-10	1.97044e-08
Pjv1_00021007	66.4305	-4.48037	0.741183	-6.0449	1.49505e-09	4.04966e-08		Pjv1_00024215	4468.73	-0.95787	0.157396	-6.08575	1.15949e-09	3.1194e-08		Pjv1_00028354	5472.43	1.38065	0.224203	6.15804	7.36486e-10	1.97784e-08
Pjv1_00006038	530.908	1.44231	0.238614	6.04455	1.49831e-09	4.05359e-08		Pjv1_00007045	1319.1	-0.975264	0.160296	-6.08416	1.17107e-09	3.14675e-08		Pjv1_00030238	44.041	-2.85242	0.46319	-6.15821	7.35724e-10	1.97784e-08
Pjv1_00021432	369.07	2.25008	0.372274	6.04414	1.50205e-09	4.05879e-08		Pjv1_00024549	218.566	1.46396	0.240637	6.08367	1.17461e-09	3.15246e-08		Pjv1_00008142	36.5621	-3.70127	0.601209	-6.15638	7.44257e-10	1.9963e-08
Pjv1_00004932	5646.9	1.03338	0.171002	6.04311	1.5117e-09	4.07996e-08		Pjv1_00029415	358.669	1.07118	0.176118	6.08213	1.18596e-09	3.1791e-08		Pjv1_00002030	1216.05	-1.53591	0.249703	-6.15093	7.70281e-10	2.06361e-08
Pjv1_00012420	626.421	1.2815	0.212093	6.04217	1.52051e-09	4.09879e-08		Pjv1_00025763	275.696	2.87317	0.472607	6.07941	1.20623e-09	3.22953e-08		Pjv1_00014493	113.153	-4.39128	0.714241	-6.14817	7.83826e-10	2.09737e-08
Pjv1_00025018	245.919	2.08763	0.345764	6.03773	1.56297e-09	4.20818e-08		Pjv1_00008709	697.799	-2.1179	0.348437	-6.07829	1.21471e-09	3.24833e-08		Pjv1_00000956	3867.12	-0.902539	0.146813	-6.14755	7.8688e-10	2.10301e-08
Pjv1_00015315	2007.21	-1.42563	0.23627	-6.03388	1.60066e-09	4.30449e-08		Pjv1_00027832	938.201	1.72876	0.284501	6.07644	1.22877e-09	3.28199e-08		Pjv1_00014867	173.604	2.57787	0.419396	6.14664	7.91438e-10	2.11265e-08
Pjv1_00030243	869.266	1.34875	0.223569	6.0328	1.61141e-09	4.32821e-08		Pjv1_00009433	2720.71	-1.00625	0.165643	-6.07481	1.24137e-09	3.31166e-08		Pjv1_00023354	157.903	2.58352	0.420397	6.14543	7.97465e-10	2.12619e-08
Pjv1_00017355	2006.65	1.22199	0.202655	6.0299	1.64066e-09	4.40148e-08		Pjv1_00008666	252.538	-2.95384	0.486269	-6.07449	1.24386e-09	3.31433e-08		Pjv1_00006098	63.2579	-5.08775	0.827984	-6.14474	8.00931e-10	2.13287e-08
Pjv1_00004239	519.926	-1.48506	0.246334	-6.02864	1.65345e-09	4.43049e-08		Pjv1_00026311	735.754	1.00973	0.166256	6.07334	1.25275e-09	3.33403e-08		Pjv1_00001361	349.385	1.76453	0.287199	6.14392	8.05076e-10	2.14135e-08
Pjv1_00022199	9804.91	-1.80544	0.299609	-6.02598	1.68086e-09	4.49857e-08		Pjv1_00015917	1931.81	-2.09294	0.344631	-6.07301	1.25537e-09	3.33702e-08		Pjv1_00014580	17284.7	-1.49885	0.243971	-6.14354	8.07e-10	2.1439e-08
Pjv1_00011285	993.075	1.51648	0.251671	6.02566	1.68416e-09	4.49919e-08		Pjv1_00030163	2413.22	2.18359	0.359594	6.07238	1.26029e-09	3.34609e-08		Pjv1_00008884	488.548	-2.00115	0.325891	-6.14056	8.22334e-10	2.18203e-08
Pjv1_00005312	731.228	2.65981	0.441421	6.02557	1.68511e-09	4.49919e-08		Pjv1_00006271	553.043	-1.35698	0.223601	-6.06878	1.28886e-09	3.41786e-08		Pjv1_00002372	1049.66	1.17391	0.191277	6.13723	8.3974e-10	2.22556e-08
Pjv1_00016859	308.329	-2.09107	0.347084	-6.02469	1.69434e-09	4.51843e-08		Pjv1_00025481	153.348	-2.03407	0.335226	-6.06775	1.29714e-09	3.43571e-08		Pjv1_00015277	271.081	3.46024	0.564279	6.13215	8.67006e-10	2.29509e-08
Pjv1_00008265	724.248	-1.69929	0.282382	-6.01772	1.76893e-09	4.71175e-08		Pjv1_00024398	70.0983	2.2235	0.366987	6.05879	1.37147e-09	3.62829e-08		Pjv1_00013856	685.098	1.49558	0.243949	6.13069	8.74979e-10	2.31344e-08
Pjv1_00015294	486.19	1.68001	0.279271	6.01572	1.79091e-09	4.76464e-08		Pjv1_00026089	202.36	2.20973	0.36473	6.05854	1.37365e-09	3.62973e-08		Pjv1_00002260	6719.11	0.990203	0.161535	6.12996	8.78988e-10	2.32128e-08
Pjv1_00025497	582.104	-1.75637	0.292023	-6.01449	1.80454e-09	4.7952e-08		Pjv1_00025782	41.4454	8.77225	1.44799	6.05825	1.37613e-09	3.63197e-08		Pjv1_00019722	6272.48	-1.36469	0.222807	-6.12499	9.06887e-10	2.39212e-08
Pjv1_00013887	2182.21	-1.54771	0.257352	-6.014	1.81001e-09	4.80404e-08		Pjv1_00028587	171.726	2.33703	0.385955	6.05519	1.40255e-09	3.69657e-08		Pjv1_00016974	765.311	-1.32237	0.216245	-6.11515	9.64679e-10	2.54154e-08
Pjv1_00027884	1652.5	1.43029	0.237856	6.01329	1.81798e-09	4.81948e-08		Pjv1_00022225	3529.07	0.897254	0.148183	6.05503	1.40393e-09	3.69657e-08		Pjv1_00025799	723.706	2.56173	0.418979	6.11421	9.70351e-10	2.54743e-08
Pjv1_00025860	5972.12	-1.5766	0.262316	-6.01029	1.85193e-09	4.90368e-08		Pjv1_00008275	1583	-1.39804	0.230903	-6.05464	1.40728e-09	3.70101e-08		Pjv1_00002068	42655.4	2.50557	0.40979	6.11429	9.69868e-10	2.54743e-08
Pjv1_00008840	3920.59	1.22879	0.2046	6.00582	1.90367e-09	5.03472e-08		Pjv1_00003221	3320.08	1.51167	0.249774	6.05215	1.42925e-09	3.75435e-08		Pjv1_00023410	462.08	2.43067	0.397532	6.1144	9.69236e-10	2.54743e-08
Pjv1_00014069	3629.38	1.6707	0.278205	6.00528	1.91002e-09	5.04556e-08		Pjv1_00018192	479.255	-0.991179	0.163825	-6.05022	1.44649e-09	3.79517e-08		Pjv1_00030026	546.414	1.70128	0.27836	6.1118	9.85138e-10	2.5832e-08
Pjv1_00018488	821.489	-1.63162	0.271716	-6.00489	1.91467e-09	5.05189e-08		Pjv1_00024946	2870.36	2.09618	0.346688	6.0463	1.48212e-09	3.88406e-08		Pjv1_00013553	111.166	-3.33293	0.545499	-6.10987	9.971e-10	2.61148e-08
Pjv1_00022300	116.132	-1.94361	0.323726	-6.00389	1.92643e-09	5.07694e-08		Pjv1_00011328	2356.13	-1.02005	0.168773	-6.04389	1.50439e-09	3.93779e-08		Pjv1_00026221	18365.4	-1.29394	0.211821	-6.10866	1.00473e-09	2.62837e-08
Pjv1_00005890	1236.34	-1.35019	0.224942	-6.00237	1.94456e-09	5.11868e-08		Pjv1_00008076	270.308	-1.62919	0.26967	-6.04144	1.52743e-09	3.99339e-08		Pjv1_00011327	4754.02	1.01974	0.167012	6.10581	1.02278e-09	2.67244e-08
Pjv1_00001893	259.438	-1.76869	0.294716	-6.00135	1.95681e-09	5.14491e-08		Pjv1_00014438	463.433	1.40279	0.232208	6.04108	1.53081e-09	3.99755e-08		Pjv1_00027392	411.006	-1.75705	0.28784	-6.10425	1.03287e-09	2.69564e-08
Pjv1_00019738	1297.68	-1.34845	0.224818	-5.99795	1.99829e-09	5.24781e-08		Pjv1_00004017	2224.36	0.759828	0.12579	6.04044	1.53692e-09	4.00877e-08		Pjv1_00001221	82.9378	3.98074	0.652407	6.10163	1.04995e-09	2.73702e-08
Pjv1_00006147	101.647	2.73607	0.456553	5.99288	2.06152e-09	5.40751e-08		Pjv1_00025838	1753	1.65341	0.273766	6.03949	1.54602e-09	4.02779e-08		Pjv1_00004636	3607.27	1.60735	0.263448	6.10121	1.05267e-09	2.7409e-08
Pjv1_00002548	1259.99	1.98195	0.330816	5.99111	2.08409e-09	5.46032e-08		Pjv1_00027930	676.637	2.62087	0.434139	6.03695	1.57055e-09	4.08691e-08		Pjv1_00020924	133.272	2.79255	0.457853	6.09922	1.06585e-09	2.77196e-08
Pjv1_00022897	2957.01	-2.47255	0.412726	-5.99079	2.08827e-09	5.46487e-08		Pjv1_00022518	232.511	1.40974	0.233546	6.03621	1.57772e-09	4.09599e-08		Pjv1_00027924	231.802	-2.09308	0.343192	-6.09884	1.0684e-09	2.77535e-08
Pjv1_00026839	230.103	-2.32716	0.388608	-5.98845	2.11852e-09	5.53756e-08		Pjv1_00006644	328.865	1.81758	0.301111	6.03622	1.57765e-09	4.09599e-08		Pjv1_00014808	4028.58	-2.03011	0.332962	-6.09713	1.0799e-09	2.80195e-08
Pjv1_00019849	3390.43	-1.74821	0.291991	-5.98721	2.13465e-09	5.57324e-08		Pjv1_00005721	1960.65	-1.0075	0.167076	-6.03022	1.63742e-09	4.24602e-08		Pjv1_00006695	489.261	-1.55501	0.255099	-6.09572	1.08949e-09	2.82024e-08
Pjv1_00009504	230.686	3.2287	0.539514	5.98447	2.17096e-09	5.66143e-08		Pjv1_00013391	259.831	2.33233	0.387155	6.02427	1.69875e-09	4.39995e-08		Pjv1_00018093	40.9728	5.6484	0.926602	6.09582	1.08875e-09	2.82024e-08
Pjv1_00024445	364.684	2.19181	0.36634	5.98299	2.19073e-09	5.70634e-08		Pjv1_00018271	981.174	1.15109	0.191107	6.02331	1.70887e-09	4.41588e-08		Pjv1_00024815	33057.9	1.20724	0.198145	6.0927	1.1102e-09	2.8705e-08
Pjv1_00000478	2044.73	-1.27774	0.213624	-5.98124	2.2145e-09	5.75832e-08		Pjv1_00002877	119.295	1.47882	0.245513	6.0234	1.70787e-09	4.41588e-08		Pjv1_00005289	1103.38	-1.62413	0.266584	-6.09237	1.11252e-09	2.87317e-08
Pjv1_00010573	64.9551	-2.5431	0.425186	-5.98114	2.21583e-09	5.75832e-08		Pjv1_00028954	1129.71	0.942113	0.15648	6.02066	1.73711e-09	4.48365e-08		Pjv1_00000698	1071.77	-1.44149	0.236728	-6.08922	1.13464e-09	2.9269e-08
Pjv1_00027588	604.527	1.78001	0.297623	5.98076	2.22101e-09	5.76509e-08		Pjv1_00023296	1687.22	0.898119	0.149315	6.01494	1.79958e-09	4.63949e-08		Pjv1_00010309	9675.46	1.04658	0.171882	6.08896	1.13646e-09	2.9282e-08
Pjv1_00017975	870.103	-1.5635	0.26154	-5.97806	2.25806e-09	5.8545e-08		Pjv1_00005995	264.052	1.64582	0.273756	6.012	1.83253e-09	4.71351e-08		Pjv1_00011546	389.068	-3.5379	0.581126	-6.08801	1.14324e-09	2.94225e-08
Pjv1_00017031	151.706	-1.76108	0.294664	-5.97657	2.2788e-09	5.90144e-08		Pjv1_00011131	10876.6	1.35479	0.225345	6.01207	1.83165e-09	4.71351e-08		Pjv1_00014088	258.924	2.03912	0.334984	6.08721	1.14897e-09	2.95359e-08
Pjv1_00024241	1881.96	4.19259	0.701589	5.97585	2.28892e-09	5.9208e-08		Pjv1_00004606	677.763	1.07311	0.178517	6.01122	1.84129e-09	4.73059e-08		Pjv1_00000716	716.647	2.14659	0.352686	6.08639	1.15486e-09	2.96529e-08
Pjv1_00022136	557.807	1.3843	0.231669	5.97536	2.29582e-09	5.9318e-08		Pjv1_00010972	2683.84	-1.17222	0.195041	-6.0101	1.85411e-09	4.75801e-08		Pjv1_00008145	847.698	1.80868	0.297251	6.08468	1.16723e-09	2.99359e-08
Pjv1_00026780	1249.88	-1.0215	0.17099	-5.97404	2.31442e-09	5.97297e-08		Pjv1_00017304	6389.89	1.92297	0.319971	6.00983	1.8572e-09	4.76048e-08		Pjv1_00018761	371.774	1.85994	0.305733	6.08353	1.17564e-09	3.01169e-08
Pjv1_00006237	1608.8	1.09595	0.183483	5.97303	2.32882e-09	6.0032e-08		Pjv1_00012711	136.754	-2.58267	0.429767	-6.00946	1.86142e-09	4.76579e-08		Pjv1_00025908	135.353	-2.88484	0.474241	-6.08305	1.17914e-09	3.0172e-08
Pjv1_00000166	47.3335	5.95038	0.99656	5.97092	2.35926e-09	6.06929e-08		Pjv1_00014699	6077.13	1.36217	0.226825	6.00538	1.90883e-09	4.88155e-08		Pjv1_00005148	66.4965	-3.9199	0.644614	-6.081	1.19433e-09	3.05255e-08
Pjv1_00007018	574.692	-2.17824	0.364811	-5.97087	2.35987e-09	6.06929e-08		Pjv1_00003945	1284.25	1.02128	0.17012	6.00331	1.93339e-09	4.93734e-08		Pjv1_00009122	479.047	2.10323	0.34592	6.08011	1.20102e-09	3.06611e-08
Pjv1_00009046	587.205	1.27897	0.214263	5.96917	2.38465e-09	6.12599e-08		Pjv1_00017389	1194.37	-1.373	0.228713	-6.00316	1.93508e-09	4.93734e-08		Pjv1_00030330	677.437	1.23957	0.203888	6.07965	1.20444e-09	3.07132e-08
Pjv1_00018217	493.477	-1.79141	0.300129	-5.96878	2.39031e-09	6.13347e-08		Pjv1_00009122	420.69	2.04902	0.341363	6.00246	1.94346e-09	4.94172e-08		Pjv1_00024623	1331.79	1.15847	0.190557	6.07939	1.2064e-09	3.07279e-08
Pjv1_00029690	504.88	2.18995	0.366929	5.96832	2.39703e-09	6.1437e-08		Pjv1_00011540	703.161	1.00113	0.166778	6.00276	1.93986e-09	4.94172e-08		Pjv1_00010642	568.666	1.73018	0.284642	6.07844	1.21358e-09	3.08673e-08
Pjv1_00007935	202.079	-2.27662	0.381498	-5.96759	2.40789e-09	6.16447e-08		Pjv1_00020663	270.963	1.59044	0.26496	6.00256	1.94228e-09	4.94172e-08		Pjv1_00000538	1156.91	1.48822	0.244842	6.0783	1.21465e-09	3.08673e-08
Pjv1_00006319	532.319	1.64759	0.276182	5.96561	2.43729e-09	6.23261e-08		Pjv1_00010104	2542.95	1.70906	0.284929	5.99818	1.99536e-09	5.0679e-08		Pjv1_00006488	563.325	1.09297	0.179824	6.07797	1.2171e-09	3.08943e-08
Pjv1_00008145	1000.7	1.20423	0.201874	5.96525	2.44257e-09	6.23899e-08		Pjv1_00009535	1300.93	1.24343	0.207309	5.99796	1.99816e-09	5.06921e-08		Pjv1_00002656	870.292	-1.30862	0.215324	-6.07742	1.22135e-09	3.09668e-08
Pjv1_00004769	4643.87	-1.69239	0.283756	-5.96424	2.45777e-09	6.27067e-08		Pjv1_00019891	242.632	-1.45045	0.241836	-5.99767	2.00171e-09	5.07244e-08		Pjv1_00024078	289.647	1.68298	0.277106	6.07341	1.25226e-09	3.17144e-08
Pjv1_00024434	98.2831	2.4022	0.402906	5.96219	2.48875e-09	6.34248e-08		Pjv1_00018549	786.352	1.00096	0.166937	5.99605	2.02169e-09	5.11724e-08		Pjv1_00004499	700.761	1.79401	0.295439	6.07236	1.2604e-09	3.18843e-08
Pjv1_00028313	6019.45	1.44148	0.24181	5.96122	2.50362e-09	6.36589e-08		Pjv1_00014723	729.24	2.79113	0.465615	5.9945	2.04108e-09	5.16046e-08		Pjv1_00026671	1105.54	1.3677	0.22529	6.07082	1.27261e-09	3.21564e-08
Pjv1_00017148	65.5519	3.13298	0.525558	5.96125	2.5032e-09	6.36589e-08		Pjv1_00009810	6611.56	1.60741	0.268425	5.98832	2.12021e-09	5.35444e-08		Pjv1_00022233	158.8	-2.84912	0.469404	-6.06966	1.28184e-09	3.23529e-08
Pjv1_00024202	2499.19	1.18305	0.198522	5.9593	2.53326e-09	6.43395e-08		Pjv1_00028186	393.901	1.30601	0.218109	5.98786	2.12618e-09	5.36343e-08		Pjv1_00005189	689.419	-1.09602	0.180588	-6.06919	1.28559e-09	3.24108e-08
Pjv1_00022555	2611.93	1.69597	0.284697	5.9571	2.56748e-09	6.50613e-08		Pjv1_00009619	237.332	-2.60674	0.435527	-5.98525	2.16063e-09	5.44414e-08		Pjv1_00014073	9148.15	1.77377	0.292331	6.06766	1.29783e-09	3.26825e-08
Pjv1_00021721	711.205	2.06711	0.346993	5.95721	2.56574e-09	6.50613e-08		Pjv1_00007410	985.78	1.48191	0.247721	5.98216	2.20204e-09	5.5422e-08		Pjv1_00018631	1627.95	1.40424	0.231464	6.06678	1.30499e-09	3.28255e-08
Pjv1_00021512	4680.32	1.71107	0.287266	5.9564	2.57859e-09	6.5269e-08		Pjv1_00008841	8556.19	1.38159	0.231074	5.97899	2.2452e-09	5.64445e-08		Pjv1_00016932	950.081	-1.26736	0.208961	-6.06504	1.31919e-09	3.31452e-08
Pjv1_00008044	783.714	2.00176	0.336106	5.95574	2.58904e-09	6.54596e-08		Pjv1_00011948	1102.46	1.16353	0.194664	5.9771	2.27142e-09	5.70394e-08		Pjv1_00012731	7288.67	-1.06817	0.176136	-6.06446	1.32399e-09	3.32282e-08
Pjv1_00012392	58.772	4.30774	0.723315	5.95555	2.592e-09	6.54604e-08		Pjv1_00000372	363.251	1.14462	0.191531	5.97616	2.28461e-09	5.73058e-08		Pjv1_00000493	7313.69	0.939901	0.15504	6.06232	1.34168e-09	3.36019e-08
Pjv1_00013464	814.2	-1.26953	0.213193	-5.95486	2.60293e-09	6.56624e-08		Pjv1_00010624	776.788	0.950325	0.159077	5.97397	2.31544e-09	5.80138e-08		Pjv1_00020465	896.48	1.22477	0.20203	6.0623	1.3419e-09	3.36019e-08
Pjv1_00002296	782.569	1.9064	0.320182	5.95412	2.6148e-09	6.58878e-08		Pjv1_00002794	2109.54	1.51431	0.253519	5.97316	2.32706e-09	5.82393e-08		Pjv1_00009209	512.247	-1.66243	0.274322	-6.06016	1.3599e-09	3.40144e-08
Pjv1_00026186	1163.13	1.29226	0.217059	5.95349	2.62482e-09	6.60658e-08		Pjv1_00015806	633.672	2.06023	0.344983	5.97198	2.34387e-09	5.8594e-08		Pjv1_00007863	593.81	1.01535	0.167566	6.0594	1.36633e-09	3.40985e-08
Pjv1_00006749	863.796	-4.27148	0.717529	-5.95304	2.63209e-09	6.61745e-08		Pjv1_00004965	1194.75	2.39228	0.400843	5.96814	2.39977e-09	5.99242e-08		Pjv1_00000708	49.7655	-4.40933	0.727668	-6.05953	1.36518e-09	3.40985e-08
Pjv1_00021094	2341.48	1.65166	0.277513	5.95164	2.65462e-09	6.66661e-08		Pjv1_00004586	120.694	2.89851	0.48572	5.96745	2.40992e-09	6.01102e-08		Pjv1_00020439	6040.5	1.6606	0.274067	6.05912	1.36865e-09	3.41179e-08
Pjv1_00009089	331.167	-1.56125	0.262388	-5.95015	2.67889e-09	6.72003e-08		Pjv1_00009818	608.438	-1.14298	0.191587	-5.96586	2.43344e-09	6.06289e-08		Pjv1_00001408	265.775	1.43391	0.236819	6.05487	1.40528e-09	3.49136e-08
Pjv1_00026561	1296.3	-1.22028	0.205114	-5.9493	2.69297e-09	6.74025e-08		Pjv1_00002647	10472.2	0.81666	0.136904	5.96521	2.44313e-09	6.08023e-08		Pjv1_00016387	1258.94	1.2275	0.202726	6.05499	1.40424e-09	3.49136e-08
Pjv1_00007410	1070.11	1.30438	0.219244	5.94946	2.69023e-09	6.74025e-08		Pjv1_00015555	693.954	-2.87875	0.482774	-5.96293	2.47751e-09	6.15889e-08		Pjv1_00008787	5735.43	-1.21298	0.200328	-6.05494	1.40473e-09	3.49136e-08
Pjv1_00019359	195.986	-3.22776	0.542652	-5.94812	2.71234e-09	6.78114e-08		Pjv1_00017649	1536.56	1.80043	0.302189	5.95795	2.55418e-09	6.3424e-08		Pjv1_00005721	1760.86	-1.10782	0.183006	-6.05345	1.41772e-09	3.51836e-08
Pjv1_00009936	155.709	-1.65429	0.278151	-5.94744	2.72371e-09	6.80198e-08		Pjv1_00013466	532.745	1.34424	0.225654	5.95708	2.56781e-09	6.36915e-08		Pjv1_00006239	77.1575	2.76058	0.456064	6.05306	1.42123e-09	3.52313e-08
Pjv1_00013941	5442.96	-1.14281	0.192194	-5.94615	2.74514e-09	6.84788e-08		Pjv1_00007328	2118.73	-1.84293	0.309448	-5.95554	2.59209e-09	6.42221e-08		Pjv1_00008859	547.389	3.25339	0.537513	6.05269	1.4245e-09	3.52731e-08
Pjv1_00020692	745.642	-1.23746	0.208241	-5.94242	2.80844e-09	6.99798e-08		Pjv1_00004329	1368.35	1.38874	0.233292	5.95279	2.63615e-09	6.5241e-08		Pjv1_00007523	372.64	-1.29446	0.21398	-6.04943	1.45363e-09	3.59544e-08
Pjv1_00005174	346.883	2.28891	0.385824	5.93252	2.98322e-09	7.42523e-08		Pjv1_00005702	23.666	7.96309	1.33793	5.95182	2.65181e-09	6.55556e-08		Pjv1_00011484	640.27	5.01448	0.828946	6.04922	1.45549e-09	3.59603e-08
Pjv1_00002385	5591.69	-1.77179	0.298708	-5.93153	3.00124e-09	7.45352e-08		Pjv1_00000493	7009.27	1.05594	0.177503	5.94887	2.70004e-09	6.6674e-08		Pjv1_00019593	1898.04	-1.04544	0.172862	-6.04782	1.46819e-09	3.62339e-08
Pjv1_00019584	1860.67	0.882785	0.148826	5.93166	2.99896e-09	7.45352e-08		Pjv1_00007692	975.132	1.2486	0.209918	5.94805	2.7136e-09	6.69343e-08		Pjv1_00029999	222.765	2.92649	0.483913	6.04755	1.47062e-09	3.62535e-08
Pjv1_00016066	159.912	2.44854	0.412832	5.9311	3.00917e-09	7.46495e-08		Pjv1_00025883	928.405	1.21039	0.203532	5.94691	2.73253e-09	6.73268e-08		Pjv1_00009297	1381.3	1.71121	0.283124	6.04401	1.50326e-09	3.69834e-08
Pjv1_00020101	5056.69	-1.34813	0.227324	-5.93043	3.02137e-09	7.48692e-08		Pjv1_00016452	3142.64	0.923227	0.155325	5.94383	2.78445e-09	6.85302e-08		Pjv1_00026136	3464.89	-2.22621	0.368335	-6.04398	1.50355e-09	3.69834e-08
Pjv1_00027154	4233.85	-1.28562	0.216871	-5.92805	3.06551e-09	7.58791e-08		Pjv1_00020996	391.423	1.77064	0.297946	5.94282	2.80166e-09	6.88776e-08		Pjv1_00027555	705.353	-1.15219	0.190661	-6.04313	1.5115e-09	3.71377e-08
Pjv1_00029993	19594.8	1.33176	0.225077	5.9169	3.28065e-09	8.11146e-08		Pjv1_00019393	601.371	-1.78803	0.301063	-5.93905	2.86681e-09	7.04014e-08		Pjv1_00019467	666.178	-1.23806	0.204944	-6.04094	1.53215e-09	3.76035e-08
Pjv1_00000128	16715.7	-0.920964	0.155663	-5.91638	3.29098e-09	8.12803e-08		Pjv1_00021599	414.51	1.08702	0.183091	5.93705	2.90191e-09	7.11847e-08		Pjv1_00009789	257.714	2.33023	0.385764	6.04055	1.53587e-09	3.76534e-08
Pjv1_00007877	2795.63	-1.37377	0.232273	-5.91448	3.32935e-09	8.2047e-08		Pjv1_00006239	70.3799	2.4716	0.416355	5.93627	2.9158e-09	7.14468e-08		Pjv1_00023740	623.452	1.44891	0.240002	6.03707	1.56935e-09	3.84319e-08
Pjv1_00015928	119.214	-1.99928	0.338025	-5.91459	3.32713e-09	8.2047e-08		Pjv1_00028719	802.789	0.921977	0.15553	5.92797	3.06708e-09	7.49062e-08		Pjv1_00021432	456.464	1.55255	0.257219	6.0359	1.58082e-09	3.867e-08
Pjv1_00026080	511.721	-1.91328	0.323514	-5.91405	3.33788e-09	8.21667e-08		Pjv1_00014120	1307.93	0.986442	0.166398	5.92821	3.06246e-09	7.49062e-08		Pjv1_00000040	1493	1.46429	0.242661	6.03431	1.59641e-09	3.90086e-08
Pjv1_00016583	7433.06	-1.74552	0.295191	-5.91319	3.35552e-09	8.25103e-08		Pjv1_00018659	3667.97	2.38251	0.40191	5.92797	3.06707e-09	7.49062e-08		Pjv1_00028371	1787.9	5.55012	0.919935	6.03317	1.60777e-09	3.92429e-08
Pjv1_00025633	620.834	-2.14966	0.363565	-5.91271	3.36518e-09	8.26572e-08		Pjv1_00010382	4897.62	1.63188	0.275357	5.92641	3.0962e-09	7.55345e-08		Pjv1_00016435	1389.65	1.78307	0.295554	6.03298	1.60967e-09	3.92462e-08
Pjv1_00012732	3228.68	1.05579	0.178644	5.91002	3.42072e-09	8.39294e-08		Pjv1_00011619	85.8839	3.44297	0.581247	5.92341	3.15324e-09	7.68416e-08		Pjv1_00008318	2123.41	-1.18339	0.19628	-6.02906	1.64912e-09	4.01033e-08
Pjv1_00026848	177.579	3.43035	0.580451	5.9098	3.42522e-09	8.39479e-08		Pjv1_00019922	871.844	2.20047	0.371586	5.92185	3.18339e-09	7.74914e-08		Pjv1_00011331	3509.73	-1.86721	0.309712	-6.02885	1.65129e-09	4.01033e-08
Pjv1_00000827	135.303	1.9323	0.327193	5.90569	3.51164e-09	8.59719e-08		Pjv1_00021052	567.835	-1.59206	0.268888	-5.92089	3.20199e-09	7.78592e-08		Pjv1_00011683	1722.46	0.995453	0.165117	6.02878	1.65203e-09	4.01033e-08
Pjv1_00011331	2422.82	-1.78291	0.301932	-5.90499	3.52663e-09	8.62446e-08		Pjv1_00025213	691	1.10666	0.186985	5.91842	3.25057e-09	7.89541e-08		Pjv1_00018114	94.7376	2.07191	0.343654	6.02907	1.64908e-09	4.01033e-08
Pjv1_00021542	217.643	3.06855	0.519671	5.9048	3.53081e-09	8.62526e-08		Pjv1_00023635	47.3807	3.63368	0.614048	5.91758	3.26715e-09	7.92703e-08		Pjv1_00002031	219.992	-2.55558	0.423963	-6.02784	1.6617e-09	4.025e-08
Pjv1_00015867	2207.52	1.00671	0.170542	5.903	3.56951e-09	8.71031e-08		Pjv1_00002631	542.918	1.36282	0.230351	5.91626	3.29341e-09	7.98204e-08		Pjv1_00002975	882.246	1.60089	0.265578	6.02797	1.66034e-09	4.025e-08
Pjv1_00002631	645.557	1.52993	0.259205	5.90241	3.58222e-09	8.71526e-08		Pjv1_00003416	244.373	-3.26591	0.552211	-5.91424	3.33408e-09	8.06304e-08		Pjv1_00003278	402.85	-1.86636	0.309757	-6.02523	1.6887e-09	4.08596e-08
Pjv1_00017984	2315.28	-1.2036	0.20391	-5.90259	3.57833e-09	8.71526e-08		Pjv1_00021467	1134.87	0.869854	0.147075	5.91436	3.33169e-09	8.06304e-08		Pjv1_00003513	222.265	-2.86796	0.476097	-6.0239	1.70262e-09	4.11517e-08
Pjv1_00016763	53.1404	-4.6258	0.783719	-5.90237	3.58321e-09	8.71526e-08		Pjv1_00025069	1999.37	1.04605	0.176879	5.91393	3.34045e-09	8.06966e-08		Pjv1_00007877	1471.27	-1.28134	0.212915	-6.01808	1.76493e-09	4.26112e-08
Pjv1_00008775	290.678	-1.44018	0.244023	-5.90181	3.5954e-09	8.73541e-08		Pjv1_00026612	489.365	1.12652	0.190525	5.91274	3.36456e-09	8.11911e-08		Pjv1_00028846	901.754	-1.20505	0.200298	-6.01628	1.78475e-09	4.30431e-08
Pjv1_00000539	88.6962	3.38816	0.574362	5.899	3.6571e-09	8.8757e-08		Pjv1_00021007	28.3634	-4.43393	0.750043	-5.91156	3.38877e-09	8.16866e-08		Pjv1_00011112	833.533	1.36219	0.226432	6.01588	1.78913e-09	4.3102e-08
Pjv1_00003836	6473.31	-1.04769	0.17761	-5.8988	3.66155e-09	8.87688e-08		Pjv1_00010357	328.688	-1.21615	0.205758	-5.91059	3.40889e-09	8.20826e-08		Pjv1_00007989	13918.2	-1.09782	0.182511	-6.01509	1.79792e-09	4.322e-08
Pjv1_00029635	506.585	1.25387	0.21266	5.89614	3.72096e-09	9.01116e-08		Pjv1_00010183	129780	1.32583	0.224344	5.9098	3.42526e-09	8.23877e-08		Pjv1_00015409	1746.28	-1.7297	0.28756	-6.0151	1.79781e-09	4.322e-08
Pjv1_00014088	212.645	1.95386	0.331395	5.89587	3.7271e-09	9.01627e-08		Pjv1_00015719	194.144	1.54153	0.260868	5.90924	3.43684e-09	8.2577e-08		Pjv1_00004571	346.68	1.45995	0.242748	6.01427	1.80703e-09	4.33922e-08
Pjv1_00000451	423.687	-1.7426	0.295668	-5.89378	3.77455e-09	9.12121e-08		Pjv1_00018376	803.649	1.18561	0.200685	5.90782	3.4666e-09	8.32023e-08		Pjv1_00029434	2578.89	-1.66603	0.277122	-6.01191	1.83348e-09	4.39797e-08
Pjv1_00015778	5650.55	1.34786	0.228875	5.88905	3.88427e-09	9.37625e-08		Pjv1_00027147	15169.9	-0.818965	0.138654	-5.90652	3.49411e-09	8.3772e-08		Pjv1_00001007	1302.41	-1.08948	0.181233	-6.01149	1.83831e-09	4.40482e-08
Pjv1_00009972	7212.44	-1.68585	0.286346	-5.88744	3.92212e-09	9.45742e-08		Pjv1_00011857	1064.36	1.13027	0.191378	5.90595	3.50613e-09	8.39697e-08		Pjv1_00026211	5457.66	-1.77839	0.296032	-6.00743	1.88492e-09	4.51164e-08
Pjv1_00025545	728.139	1.53502	0.260886	5.88388	4.0075e-09	9.65291e-08		Pjv1_00011610	587.73	1.85495	0.314128	5.90508	3.52483e-09	8.43269e-08		Pjv1_00028095	953.829	1.10834	0.18458	6.00466	1.91734e-09	4.57446e-08
Pjv1_00025810	152.335	1.90703	0.324253	5.88132	4.06995e-09	9.7928e-08		Pjv1_00002172	1769.99	1.17346	0.19877	5.90361	3.55635e-09	8.49195e-08		Pjv1_00021634	265.284	1.90204	0.316752	6.00484	1.91518e-09	4.57446e-08
Pjv1_00009490	1159.73	-1.48219	0.252047	-5.88059	4.08816e-09	9.82606e-08		Pjv1_00001528	387.024	1.3039	0.220867	5.90357	3.55724e-09	8.49195e-08		Pjv1_00023422	972.194	-1.12791	0.187834	-6.00483	1.91531e-09	4.57446e-08
Pjv1_00012741	843.702	-2.2767	0.387509	-5.87523	4.22268e-09	1.01385e-07		Pjv1_00026746	1898.33	1.10605	0.187393	5.90231	3.58443e-09	8.54769e-08		Pjv1_00011228	79.4856	2.37604	0.395776	6.0035	1.93111e-09	4.60238e-08
Pjv1_00015258	2052.38	1.5742	0.267991	5.87407	4.25224e-09	1.01985e-07		Pjv1_00000425	30.4413	3.4137	0.578467	5.90128	3.60687e-09	8.592e-08		Pjv1_00029262	6265.87	0.964571	0.160783	5.99921	1.98285e-09	4.72062e-08
Pjv1_00011728	1513.15	-1.16667	0.198649	-5.87302	4.27922e-09	1.02413e-07		Pjv1_00015342	535.299	-1.61225	0.273452	-5.89593	3.72582e-09	8.86586e-08		Pjv1_00006541	1770.7	1.25853	0.209793	5.99892	1.98639e-09	4.724e-08
Pjv1_00018256	909.785	-2.21044	0.376366	-5.87312	4.27676e-09	1.02413e-07		Pjv1_00012238	6589.15	1.36207	0.231058	5.89493	3.7484e-09	8.91005e-08		Pjv1_00021186	974.368	-1.57052	0.261858	-5.99763	2.00218e-09	4.75646e-08
Pjv1_00009699	1412.42	1.63326	0.278235	5.87008	4.35577e-09	1.04134e-07		Pjv1_00015694	1586.15	-1.40712	0.238762	-5.89339	3.78345e-09	8.98378e-08		Pjv1_00001429	269.056	-3.82347	0.637573	-5.99692	2.01099e-09	4.77229e-08
Pjv1_00018501	1202.44	-1.4636	0.24938	-5.86895	4.38575e-09	1.04739e-07		Pjv1_00008170	76.5759	3.63847	0.617498	5.89229	3.80891e-09	9.03458e-08		Pjv1_00005245	14888.2	-1.33557	0.222733	-5.99628	2.01893e-09	4.78604e-08
Pjv1_00026015	475.549	2.3405	0.398891	5.86751	4.42379e-09	1.05535e-07		Pjv1_00011267	2610.43	0.945602	0.160496	5.89175	3.82129e-09	9.05429e-08		Pjv1_00019325	185.841	-3.92363	0.654443	-5.99538	2.0301e-09	4.80738e-08
Pjv1_00012206	8971.54	-1.4478	0.246763	-5.86718	4.43271e-09	1.05635e-07		Pjv1_00003095	164.754	2.33617	0.396535	5.89147	3.82771e-09	9.05986e-08		Pjv1_00002932	6185.68	1.2216	0.203782	5.99464	2.03935e-09	4.82416e-08
Pjv1_00013557	1292.07	-1.71234	0.292037	-5.86343	4.53409e-09	1.07936e-07		Pjv1_00025290	357.539	1.6976	0.288255	5.88922	3.88017e-09	9.17427e-08		Pjv1_00013941	5266.38	-1.10705	0.184828	-5.9896	2.10361e-09	4.97087e-08
Pjv1_00002407	710.467	1.39571	0.238156	5.86048	4.61544e-09	1.09756e-07		Pjv1_00024552	384.388	1.23363	0.209508	5.88822	3.90377e-09	9.22028e-08		Pjv1_00004690	346.785	-1.88669	0.315192	-5.98582	2.15297e-09	5.08211e-08
Pjv1_00017666	262.627	1.68506	0.287656	5.85792	4.68701e-09	1.1134e-07		Pjv1_00009399	641.442	-1.29779	0.220656	-5.8815	4.0656e-09	9.59232e-08		Pjv1_00003031	73.3373	2.70267	0.451584	5.98488	2.16553e-09	5.10634e-08
Pjv1_00005482	160.44	7.16525	1.22357	5.85604	4.74021e-09	1.12485e-07		Pjv1_00003244	86.1202	3.94722	0.671563	5.87766	4.16096e-09	9.80691e-08		Pjv1_00012555	1552.14	1.20844	0.202014	5.98198	2.20441e-09	5.1925e-08
Pjv1_00017687	43.1832	3.41488	0.583165	5.85577	4.74803e-09	1.12551e-07		Pjv1_00018166	173.827	-1.72826	0.294193	-5.87456	4.2396e-09	9.98168e-08		Pjv1_00014821	1053.48	-1.20139	0.201006	-5.9769	2.27423e-09	5.35129e-08
Pjv1_00008654	422.137	1.87948	0.321008	5.85494	4.77181e-09	1.12995e-07		Pjv1_00020623	1059.61	-1.07649	0.183295	-5.87297	4.2805e-09	1.00673e-07		Pjv1_00024838	9094.82	1.07258	0.17953	5.97439	2.30954e-09	5.42865e-08
Pjv1_00007743	1796.71	-1.15451	0.197258	-5.85278	4.83434e-09	1.14316e-07		Pjv1_00028850	228.959	-2.06673	0.352032	-5.87085	4.33568e-09	1.01756e-07		Pjv1_00016589	542.912	-2.31419	0.387375	-5.97402	2.31476e-09	5.43516e-08
Pjv1_00015817	115.381	3.68452	0.629546	5.85266	4.83781e-09	1.14316e-07		Pjv1_00019073	469.314	-1.43681	0.24473	-5.87099	4.3321e-09	1.01756e-07		Pjv1_00010982	5253.33	-1.4808	0.247915	-5.97301	2.32916e-09	5.46321e-08
Pjv1_00011225	5107.43	-1.46377	0.25012	-5.85227	4.84914e-09	1.14463e-07		Pjv1_00006541	1686.9	1.62081	0.276259	5.86699	4.43778e-09	1.04042e-07		Pjv1_00016583	4120.85	-1.40563	0.23534	-5.97276	2.33275e-09	5.46587e-08
Pjv1_00011499	1053.15	1.17872	0.201424	5.85194	4.85878e-09	1.1457e-07		Pjv1_00023073	577.127	1.31714	0.224559	5.86544	4.47953e-09	1.04911e-07		Pjv1_00008310	1314.06	1.28028	0.214573	5.96664	2.42191e-09	5.65689e-08
Pjv1_00010716	1272.91	1.11055	0.189808	5.85094	4.88815e-09	1.1502e-07		Pjv1_00015990	131.314	2.55336	0.435425	5.86407	4.51661e-09	1.05668e-07		Pjv1_00001744	3103.23	1.80652	0.302765	5.96673	2.42061e-09	5.65689e-08
Pjv1_00028487	16381.2	-1.23899	0.211753	-5.85111	4.88317e-09	1.1502e-07		Pjv1_00006470	1275.78	-1.26215	0.215263	-5.8633	4.5375e-09	1.05934e-07		Pjv1_00023127	209.647	-1.96304	0.328985	-5.96697	2.41701e-09	5.65689e-08
Pjv1_00027274	399.879	-1.29436	0.221258	-5.85001	4.91532e-09	1.15538e-07		Pjv1_00018736	323.069	-2.22044	0.378699	-5.86333	4.53675e-09	1.05934e-07		Pjv1_00000229	272.129	-1.53795	0.257794	-5.96581	2.43424e-09	5.67972e-08
Pjv1_00011421	1413.93	-1.58065	0.270209	-5.84973	4.92371e-09	1.15614e-07		Pjv1_00016802	6794.48	-1.33474	0.227776	-5.8599	4.63151e-09	1.08015e-07		Pjv1_00023214	775.063	-1.87794	0.315122	-5.9594	2.53165e-09	5.90081e-08
Pjv1_00003110	1015.6	-1.47644	0.252463	-5.84814	4.97103e-09	1.16603e-07		Pjv1_00027736	131.258	4.05844	0.692671	5.85911	4.6535e-09	1.08414e-07		Pjv1_00026284	400.416	1.32743	0.222791	5.95818	2.55057e-09	5.93868e-08
Pjv1_00008348	1487.56	-1.59106	0.27211	-5.84712	5.00144e-09	1.17194e-07		Pjv1_00003551	1263.36	-1.57224	0.268365	-5.85858	4.66853e-09	1.08651e-07		Pjv1_00002190	7400.37	-1.0921	0.183322	-5.95727	2.56492e-09	5.96586e-08
Pjv1_00005762	5740.58	1.43564	0.245547	5.8467	5.01436e-09	1.17374e-07		Pjv1_00030026	309.27	1.06785	0.182375	5.85523	4.76363e-09	1.10748e-07		Pjv1_00003523	753.154	-1.45589	0.244461	-5.95552	2.59248e-09	6.02366e-08
Pjv1_00013466	652.056	1.26784	0.216873	5.84602	5.03471e-09	1.17727e-07		Pjv1_00007202	12742.9	-1.04782	0.179004	-5.85363	4.80963e-09	1.11701e-07		Pjv1_00013504	672.493	-1.00295	0.168443	-5.95422	2.61309e-09	6.06521e-08
Pjv1_00028755	6731.89	1.68902	0.288982	5.84473	5.07389e-09	1.1852e-07		Pjv1_00013805	157.581	1.33962	0.228997	5.84993	4.91787e-09	1.13977e-07		Pjv1_00023673	645.893	1.54184	0.259075	5.95131	2.65999e-09	6.16763e-08
Pjv1_00005598	1154.85	1.25039	0.213945	5.84443	5.08297e-09	1.18608e-07		Pjv1_00009034	1220.29	1.35911	0.232329	5.84995	4.91707e-09	1.13977e-07		Pjv1_00012590	18369.7	-1.33861	0.224941	-5.95095	2.66592e-09	6.16851e-08
Pjv1_00015892	1342.39	1.36455	0.23357	5.84215	5.15326e-09	1.20123e-07		Pjv1_00002260	6190.71	1.11558	0.190888	5.84414	5.09202e-09	1.1789e-07		Pjv1_00024928	89.435	3.10827	0.52231	5.951	2.66512e-09	6.16851e-08
Pjv1_00024825	322.825	2.26809	0.388616	5.83634	5.33597e-09	1.24253e-07		Pjv1_00009651	260.29	3.47486	0.594658	5.84346	5.11266e-09	1.18245e-07		Pjv1_00021807	8805.33	-1.23115	0.206965	-5.94862	2.70406e-09	6.25026e-08
Pjv1_00010147	3054.19	1.12151	0.192172	5.83595	5.34852e-09	1.24415e-07		Pjv1_00024824	1727.55	-1.00066	0.17132	-5.84088	5.1926e-09	1.19969e-07		Pjv1_00013466	555.858	1.22227	0.205645	5.9436	2.78829e-09	6.43827e-08
Pjv1_00003909	11703.1	1.02113	0.174985	5.83552	5.36242e-09	1.2448e-07		Pjv1_00022720	2062.31	1.26365	0.216599	5.83407	5.40905e-09	1.2484e-07		Pjv1_00000027	5910.11	1.59666	0.268687	5.94248	2.80745e-09	6.46907e-08
Pjv1_00018328	118.973	-2.24075	0.383983	-5.83554	5.36174e-09	1.2448e-07		Pjv1_00014328	36.0123	3.47891	0.59633	5.83388	5.41546e-09	1.24859e-07		Pjv1_00002259	2602.61	-1.45218	0.244373	-5.9425	2.807e-09	6.46907e-08
Pjv1_00028602	387.505	2.68715	0.4605	5.8353	5.36942e-09	1.24514e-07		Pjv1_00006051	243.422	1.31083	0.224715	5.83331	5.43391e-09	1.25154e-07		Pjv1_00025200	1571.04	0.934399	0.157275	5.94119	2.82959e-09	6.51333e-08
Pjv1_00021278	1091.58	-2.06291	0.353569	-5.83453	5.39426e-09	1.24961e-07		Pjv1_00011323	1444.08	1.91884	0.329126	5.83011	5.53924e-09	1.27448e-07		Pjv1_00019963	194.883	2.71024	0.456455	5.93759	2.89249e-09	6.65123e-08
Pjv1_00021352	1869.85	-1.31584	0.225579	-5.83316	5.43884e-09	1.25863e-07		Pjv1_00028937	105.68	1.86541	0.319986	5.82965	5.55442e-09	1.27666e-07		Pjv1_00025905	2103.74	1.40548	0.23673	5.93708	2.90145e-09	6.66494e-08
Pjv1_00025191	399.004	-1.69004	0.289756	-5.83263	5.45616e-09	1.26134e-07		Pjv1_00022134	262.788	-2.00589	0.344218	-5.82738	5.63027e-09	1.29275e-07		Pjv1_00022863	4953.92	-0.943007	0.158878	-5.93542	2.93091e-09	6.72566e-08
Pjv1_00016040	531.917	2.31227	0.396583	5.83049	5.52658e-09	1.2763e-07		Pjv1_00025000	1615.32	0.995847	0.170913	5.82663	5.65587e-09	1.29729e-07		Pjv1_00018281	1953.8	-1.13637	0.191533	-5.93302	2.9742e-09	6.81796e-08
Pjv1_00010906	5033.07	0.918758	0.157646	5.82798	5.61033e-09	1.2943e-07		Pjv1_00001653	2697.29	1.21784	0.209227	5.82067	5.86124e-09	1.34301e-07		Pjv1_00021664	3941.16	-1.16254	0.196305	-5.92214	3.17781e-09	7.27721e-08
Pjv1_00000027	4786.42	1.27901	0.219569	5.82508	5.70869e-09	1.31429e-07		Pjv1_00008265	767.466	-1.50519	0.25879	-5.81626	6.01803e-09	1.37752e-07		Pjv1_00027417	457.498	1.62787	0.274949	5.9206	3.20761e-09	7.3379e-08
Pjv1_00013856	731.464	1.52875	0.262439	5.82516	5.70562e-09	1.31429e-07		Pjv1_00026536	3339.57	1.04901	0.180374	5.81572	6.03735e-09	1.38052e-07		Pjv1_00019230	105.282	-2.2732	0.38403	-5.91933	3.23253e-09	7.38731e-08
Pjv1_00006422	13854.9	1.38618	0.238053	5.82298	5.78091e-09	1.32814e-07		Pjv1_00003618	66.7339	-4.20946	0.723891	-5.81504	6.06178e-09	1.38469e-07		Pjv1_00012140	1531.89	1.33112	0.22497	5.91684	3.28178e-09	7.49215e-08
Pjv1_00008316	598.339	4.48286	0.769856	5.82299	5.78053e-09	1.32814e-07		Pjv1_00010181	486.092	1.36155	0.234258	5.8122	6.16588e-09	1.40702e-07		Pjv1_00028631	1551.14	1.14555	0.193649	5.9156	3.30663e-09	7.54116e-08
Pjv1_00003638	131.298	-2.62592	0.450972	-5.82281	5.78663e-09	1.32814e-07		Pjv1_00008799	594.872	0.917481	0.157885	5.81106	6.20796e-09	1.41517e-07		Pjv1_00006749	1851.07	-4.74752	0.802596	-5.91521	3.31454e-09	7.55146e-08
Pjv1_00027697	222.76	1.42835	0.245396	5.82059	5.86391e-09	1.3445e-07		Pjv1_00026166	2708.97	-0.879064	0.151279	-5.81089	6.21429e-09	1.41517e-07		Pjv1_00029688	677.995	-1.78789	0.302282	-5.91463	3.32617e-09	7.57018e-08
Pjv1_00006248	301.81	-1.70699	0.29338	-5.81836	5.94289e-09	1.36121e-07		Pjv1_00002967	280.168	-1.34513	0.231496	-5.81058	6.22551e-09	1.41627e-07		Pjv1_00016246	1454.45	-0.914456	0.154639	-5.91347	3.34973e-09	7.61602e-08
Pjv1_00016354	127.264	-2.2919	0.393943	-5.81783	5.96171e-09	1.36413e-07		Pjv1_00014284	39165	1.30859	0.225225	5.81014	6.242e-09	1.41857e-07		Pjv1_00019607	273.394	1.75958	0.2977	5.91058	3.40908e-09	7.74302e-08
Pjv1_00002092	702.83	1.31226	0.225653	5.8154	6.04904e-09	1.3827e-07		Pjv1_00003165	1181.79	-1.38283	0.238031	-5.80947	6.2671e-09	1.42282e-07		Pjv1_00000052	104.153	-2.08749	0.35349	-5.90536	3.51885e-09	7.9842e-08
Pjv1_00002539	3394.83	-1.15161	0.198182	-5.81089	6.21405e-09	1.41897e-07		Pjv1_00021159	2144.2	-0.941107	0.162062	-5.8071	6.35654e-09	1.44166e-07		Pjv1_00018902	10858.2	-1.2615	0.213696	-5.90326	3.56396e-09	8.0783e-08
Pjv1_00000529	570.129	1.04665	0.18014	5.81018	6.24067e-09	1.4236e-07		Pjv1_00003935	2827.53	1.83685	0.316374	5.80593	6.40102e-09	1.45027e-07		Pjv1_00001454	1075.05	-1.66323	0.281859	-5.90093	3.6145e-09	8.18452e-08
Pjv1_00014775	1999.86	1.21658	0.209414	5.80943	6.26869e-09	1.42853e-07		Pjv1_00009240	1309.4	1.14269	0.196927	5.8026	6.5293e-09	1.47783e-07		Pjv1_00029044	2914.24	1.21636	0.206234	5.89797	3.67995e-09	8.32425e-08
Pjv1_00022129	190.31	-2.41643	0.416048	-5.80806	6.32e-09	1.43876e-07		Pjv1_00000213	200.175	-2.71836	0.468495	-5.80232	6.54019e-09	1.47879e-07		Pjv1_00016099	156.484	3.69541	0.626728	5.89634	3.71647e-09	8.39831e-08
Pjv1_00012830	8633.34	1.63555	0.281653	5.80694	6.3624e-09	1.44694e-07		Pjv1_00016490	2337.33	0.938617	0.161789	5.8015	6.57258e-09	1.4846e-07		Pjv1_00014917	14717.8	-1.01353	0.171913	-5.89559	3.73352e-09	8.42828e-08
Pjv1_00027938	19332.6	-1.43841	0.24772	-5.80659	6.37567e-09	1.44849e-07		Pjv1_00010825	1528.78	1.47469	0.254257	5.8	6.6315e-09	1.49639e-07		Pjv1_00007695	2914.23	0.967744	0.164358	5.88802	3.90845e-09	8.81423e-08
Pjv1_00003127	14468.2	-1.08249	0.186438	-5.80615	6.39265e-09	1.45088e-07		Pjv1_00008857	162.624	-1.43954	0.2483	-5.79761	6.72671e-09	1.51634e-07		Pjv1_00015892	1613.97	1.34315	0.228193	5.88601	3.95621e-09	8.91291e-08
Pjv1_00019019	911.79	1.77781	0.306346	5.80326	6.50375e-09	1.4746e-07		Pjv1_00000180	309.22	-1.57794	0.272237	-5.7962	6.78335e-09	1.52601e-07		Pjv1_00016297	1163.45	-1.18638	0.20164	-5.88367	4.01267e-09	9.03095e-08
Pjv1_00018839	518.504	2.56381	0.441972	5.80083	6.59862e-09	1.4946e-07		Pjv1_00010823	1783.91	-0.763586	0.131738	-5.79624	6.78185e-09	1.52601e-07		Pjv1_00022037	2087.36	-2.27877	0.387652	-5.87839	4.14276e-09	9.31429e-08
Pjv1_00026624	1334.23	-1.60448	0.276819	-5.79614	6.78573e-09	1.53542e-07		Pjv1_00001509	166.301	1.42921	0.246597	5.79575	6.80151e-09	1.52855e-07		Pjv1_00027253	128.867	-4.07724	0.69373	-5.87728	4.17064e-09	9.36751e-08
Pjv1_00014028	1210.85	-1.40666	0.242805	-5.79339	6.89808e-09	1.55927e-07		Pjv1_00018297	1958.65	1.61565	0.278975	5.79139	6.98076e-09	1.56722e-07		Pjv1_00027883	388.757	-2.32742	0.396044	-5.87668	4.18577e-09	9.392e-08
Pjv1_00028267	3828.79	-1.09554	0.189124	-5.7927	6.92622e-09	1.55934e-07		Pjv1_00002127	337.887	1.40853	0.243217	5.79122	6.98763e-09	1.56722e-07		Pjv1_00027366	3936.35	-1.42002	0.241669	-5.87589	4.20565e-09	9.4271e-08
Pjv1_00028631	1276.39	0.996077	0.171949	5.79286	6.91984e-09	1.55934e-07		Pjv1_00017194	440.003	1.47321	0.254422	5.79041	7.02153e-09	1.57323e-07		Pjv1_00001869	393.736	-2.43253	0.414002	-5.87565	4.21199e-09	9.43181e-08
Pjv1_00011689	1930.11	1.27064	0.219342	5.79299	6.91455e-09	1.55934e-07		Pjv1_00012224	47.9613	6.1921	1.06983	5.78795	7.12522e-09	1.59486e-07		Pjv1_00011496	488.292	1.34971	0.229723	5.87539	4.21852e-09	9.43691e-08
Pjv1_00014971	1732.63	1.20092	0.207301	5.79313	6.90876e-09	1.55934e-07		Pjv1_00005182	294.417	1.28417	0.221923	5.78657	7.18402e-09	1.60641e-07		Pjv1_00007023	3526.12	-1.01413	0.172629	-5.8746	4.23869e-09	9.46299e-08
Pjv1_00011838	904.078	1.03847	0.179291	5.79211	6.95095e-09	1.56334e-07		Pjv1_00023938	465.431	2.58743	0.447213	5.78568	7.22204e-09	1.61329e-07		Pjv1_00026477	773.163	1.48652	0.253034	5.87476	4.23461e-09	9.46299e-08
Pjv1_00027362	178.665	-1.38731	0.239538	-5.79163	6.97077e-09	1.56622e-07		Pjv1_00029528	168.574	-1.7979	0.310776	-5.78519	7.24311e-09	1.61476e-07		Pjv1_00006842	1037.36	1.3396	0.228081	5.87334	4.27105e-09	9.51614e-08
Pjv1_00017832	8036.75	-1.89382	0.327105	-5.78964	7.05369e-09	1.58326e-07		Pjv1_00000267	249.161	-3.4338	0.59355	-5.78519	7.24317e-09	1.61476e-07		Pjv1_00018454	881.982	1.09934	0.187173	5.87341	4.26931e-09	9.51614e-08
Pjv1_00023421	120.771	2.03377	0.351618	5.78402	7.29369e-09	1.63549e-07		Pjv1_00026576	412.483	1.06475	0.184068	5.78454	7.271e-09	1.61784e-07		Pjv1_00013961	844.824	-1.91345	0.325813	-5.87285	4.28371e-09	9.5348e-08
Pjv1_00006155	1164.32	1.32567	0.229218	5.78343	7.31946e-09	1.63963e-07		Pjv1_00005265	872.283	1.02078	0.176468	5.78453	7.2715e-09	1.61784e-07		Pjv1_00013575	1954.19	1.17325	0.199791	5.87239	4.29553e-09	9.55154e-08
Pjv1_00026862	7870.13	-1.67392	0.289524	-5.7816	7.39919e-09	1.65467e-07		Pjv1_00000994	4261.24	-1.56006	0.269742	-5.78355	7.31413e-09	1.6257e-07		Pjv1_00011764	395.183	-1.52351	0.259517	-5.87055	4.34344e-09	9.64842e-08
Pjv1_00017194	438.838	1.74005	0.300966	5.78155	7.40138e-09	1.65467e-07		Pjv1_00023068	941.938	0.91198	0.157709	5.78268	7.35177e-09	1.63243e-07		Pjv1_00029005	1661.15	0.974834	0.166069	5.87005	4.35669e-09	9.6682e-08
Pjv1_00015850	2241.32	-1.32464	0.229151	-5.78067	7.44058e-09	1.66178e-07		Pjv1_00018911	1063.81	-1.00785	0.174296	-5.78242	7.36314e-09	1.63333e-07		Pjv1_00006144	1692.66	-1.12462	0.191652	-5.86802	4.41017e-09	9.77712e-08
Pjv1_00013449	2514.25	-1.46066	0.252696	-5.78028	7.4576e-09	1.66392e-07		Pjv1_00007923	1175.12	2.07791	0.359436	5.78102	7.42489e-09	1.64538e-07		Pjv1_00022009	6711.47	0.973935	0.166008	5.8668	4.4429e-09	9.83987e-08
Pjv1_00013168	2096.56	-1.4686	0.254097	-5.77967	7.48495e-09	1.66836e-07		Pjv1_00015279	1174.74	1.14724	0.198552	5.77802	7.55851e-09	1.67333e-07		Pjv1_00005829	432.346	-2.23035	0.380186	-5.86647	4.45169e-09	9.84953e-08
Pjv1_00027036	750.852	-2.14179	0.370602	-5.77922	7.50462e-09	1.66942e-07		Pjv1_00001893	264.167	-1.82311	0.315791	-5.77316	7.7799e-09	1.72063e-07		Pjv1_00023609	707.379	1.15917	0.197695	5.86343	4.53398e-09	1.00216e-07
Pjv1_00012318	1670.57	-1.10726	0.191588	-5.77936	7.4985e-09	1.66942e-07		Pjv1_00015870	5154.01	1.16817	0.20243	5.77076	7.89136e-09	1.74354e-07		Pjv1_00013096	11144.2	-1.00642	0.171731	-5.86042	4.61695e-09	1.01949e-07
Pjv1_00030089	2138.01	2.00679	0.347342	5.77755	7.57957e-09	1.68442e-07		Pjv1_00004139	807.085	1.09268	0.189479	5.76673	8.08262e-09	1.78403e-07		Pjv1_00019852	660.022	-1.69459	0.289249	-5.8586	4.66785e-09	1.02971e-07
Pjv1_00010444	1199.92	1.2993	0.224913	5.77691	7.60828e-09	1.68913e-07		Pjv1_00023733	531.641	-1.02018	0.176945	-5.76551	8.14125e-09	1.79519e-07		Pjv1_00019676	6691.83	1.96999	0.336282	5.85816	4.68024e-09	1.03142e-07
Pjv1_00007996	969.643	-2.02882	0.351702	-5.76859	7.99373e-09	1.77295e-07		Pjv1_00019402	28.9484	-4.42141	0.767253	-5.76266	8.28005e-09	1.82399e-07		Pjv1_00003640	1444.77	1.10355	0.188511	5.85404	4.79777e-09	1.05627e-07
Pjv1_00010823	2209.44	-0.992313	0.172043	-5.76783	8.03004e-09	1.77924e-07		Pjv1_00006195	553.114	-1.50757	0.261624	-5.76235	8.29513e-09	1.8255e-07		Pjv1_00017812	5120.13	-1.2792	0.218541	-5.85336	4.81735e-09	1.05937e-07
Pjv1_00000697	1058.94	-1.37558	0.238586	-5.76556	8.13873e-09	1.80154e-07		Pjv1_00008621	1591.14	1.22876	0.213344	5.75951	8.43581e-09	1.85463e-07		Pjv1_00020376	574.106	-1.05436	0.180134	-5.85322	4.82139e-09	1.05937e-07
Pjv1_00023097	374.847	1.91568	0.33228	5.76525	8.15391e-09	1.80312e-07		Pjv1_00027554	1055.38	1.29608	0.225043	5.75925	8.44862e-09	1.85561e-07		Pjv1_00028171	762.743	-1.52415	0.260418	-5.85271	4.83615e-09	1.06157e-07
Pjv1_00006264	1735.38	1.15602	0.200584	5.76324	8.25138e-09	1.82287e-07		Pjv1_00001718	1033.69	1.09662	0.190494	5.75674	8.57523e-09	1.88156e-07		Pjv1_00007518	3788.82	-0.880207	0.150408	-5.85214	4.85296e-09	1.0642e-07
Pjv1_00009358	202.675	-1.35672	0.235451	-5.7622	8.30254e-09	1.83237e-07		Pjv1_00011551	396.656	1.53579	0.266843	5.75541	8.64322e-09	1.89461e-07		Pjv1_00010300	3630.08	-1.4233	0.243221	-5.85191	4.85974e-09	1.06464e-07
Pjv1_00017649	2992.75	1.75294	0.30423	5.76189	8.31772e-09	1.83391e-07		Pjv1_00012434	200.357	1.52449	0.264893	5.75513	8.65756e-09	1.89589e-07		Pjv1_00023893	62.8518	3.04468	0.520306	5.8517	4.86569e-09	1.0649e-07
Pjv1_00002570	275.714	1.3523	0.234711	5.76154	8.33476e-09	1.83586e-07		Pjv1_00017848	10230.6	-1.27436	0.221535	-5.7524	8.7986e-09	1.92488e-07		Pjv1_00007107	601.231	-1.0887	0.186077	-5.85081	4.89177e-09	1.06955e-07
Pjv1_00019794	1691.75	1.62114	0.281505	5.75884	8.46963e-09	1.86373e-07		Pjv1_00020058	2058.61	1.19636	0.208017	5.75125	8.85834e-09	1.93604e-07		Pjv1_00018207	3049.64	-1.15003	0.196601	-5.84956	4.9287e-09	1.07657e-07
Pjv1_00012693	76.9156	2.18267	0.379036	5.75848	8.48724e-09	1.86578e-07		Pjv1_00012045	2268.42	-0.968684	0.168442	-5.75086	8.87902e-09	1.93866e-07		Pjv1_00014809	3592.6	-1.6131	0.276012	-5.84432	5.08642e-09	1.10993e-07
Pjv1_00019141	11849.6	1.12474	0.195377	5.75678	8.5732e-09	1.88283e-07		Pjv1_00017440	233.3	-2.92799	0.50939	-5.74804	9.0286e-09	1.96939e-07		Pjv1_00016169	6394.09	-1.35548	0.231945	-5.84398	5.09675e-09	1.11109e-07
Pjv1_00015738	280.695	-1.45755	0.253197	-5.75657	8.58378e-09	1.8833e-07		Pjv1_00004310	380.666	-2.506	0.436089	-5.74653	9.10909e-09	1.985e-07		Pjv1_00025369	2163.71	-1.22485	0.209635	-5.84277	5.1341e-09	1.11814e-07
Pjv1_00014629	2267.07	1.24117	0.215805	5.75136	8.85261e-09	1.93981e-07		Pjv1_00012065	129.658	1.64441	0.286337	5.7429	9.30677e-09	2.02609e-07		Pjv1_00008920	280.276	-1.81033	0.309913	-5.84139	5.17665e-09	1.1263e-07
Pjv1_00006241	476.796	1.04908	0.182409	5.75125	8.85865e-09	1.93981e-07		Pjv1_00027761	5554.85	0.759069	0.132197	5.74197	9.35821e-09	2.0353e-07		Pjv1_00010794	238.957	2.68982	0.460522	5.84081	5.19483e-09	1.12865e-07
Pjv1_00001645	573.824	1.29237	0.224725	5.75087	8.8786e-09	1.94228e-07		Pjv1_00015354	3511.93	0.97204	0.169335	5.74033	9.44936e-09	2.05311e-07		Pjv1_00012520	1089.02	-2.32306	0.397735	-5.84072	5.19761e-09	1.12865e-07
Pjv1_00029469	332.537	-1.54617	0.268901	-5.74996	8.9266e-09	1.95088e-07		Pjv1_00026314	1520.2	1.45998	0.254387	5.73921	9.51168e-09	2.06156e-07		Pjv1_00013305	310.292	-1.2972	0.222128	-5.83987	5.22427e-09	1.13334e-07
Pjv1_00024069	497.124	-1.48546	0.258544	-5.74546	9.16695e-09	2.00145e-07		Pjv1_00015883	442.477	-1.63893	0.285568	-5.73917	9.5139e-09	2.06156e-07		Pjv1_00011761	681.247	-1.41992	0.24322	-5.83799	5.28353e-09	1.14507e-07
Pjv1_00016721	204.222	2.25595	0.392702	5.74469	9.20912e-09	2.0087e-07		Pjv1_00025030	244.183	2.08861	0.363924	5.73914	9.51602e-09	2.06156e-07		Pjv1_00024782	1944.48	0.856405	0.146732	5.83654	5.32974e-09	1.15396e-07
Pjv1_00023073	690.539	1.69799	0.29559	5.74441	9.22414e-09	2.01002e-07		Pjv1_00019251	2197.51	0.958843	0.167101	5.7381	9.57469e-09	2.07225e-07		Pjv1_00020908	230.231	-2.61854	0.448771	-5.83491	5.38185e-09	1.16411e-07
Pjv1_00006262	23.0079	7.80151	1.35823	5.74386	9.25402e-09	2.01457e-07		Pjv1_00003988	20.5384	7.75848	1.35263	5.73586	9.70167e-09	2.09769e-07		Pjv1_00016849	669.788	-1.50197	0.25743	-5.83446	5.39642e-09	1.165e-07
Pjv1_00002380	29400.5	1.31258	0.228558	5.74289	9.30722e-09	2.02418e-07		Pjv1_00002027	1025.76	0.778919	0.135814	5.73518	9.74112e-09	2.10418e-07		Pjv1_00022208	346.021	1.53725	0.263473	5.83456	5.39335e-09	1.165e-07
Pjv1_00009189	266.915	-1.69646	0.295632	-5.73844	9.55534e-09	2.07613e-07		Pjv1_00005382	205.339	2.38416	0.415834	5.73343	9.84189e-09	2.11772e-07		Pjv1_00022703	7673.38	0.924726	0.158503	5.83414	5.40676e-09	1.1661e-07
Pjv1_00016976	1308.26	-1.55939	0.271753	-5.73824	9.56674e-09	2.0766e-07		Pjv1_00007618	781.103	0.920179	0.160485	5.73374	9.8239e-09	2.11772e-07		Pjv1_00001536	57.1122	2.67809	0.459208	5.83198	5.47743e-09	1.1802e-07
Pjv1_00011359	2656.08	1.10785	0.19308	5.73777	9.59305e-09	2.08029e-07		Pjv1_00015749	765.909	1.22259	0.213234	5.73356	9.83435e-09	2.11772e-07		Pjv1_00010970	1109.51	-1.36357	0.233861	-5.8307	5.51937e-09	1.18711e-07
Pjv1_00026811	281.239	-1.44602	0.252046	-5.73711	9.63034e-09	2.08636e-07		Pjv1_00018558	1765.65	0.929971	0.162192	5.73378	9.82187e-09	2.11772e-07		Pjv1_00019406	64.19	-3.65676	0.627158	-5.83068	5.52021e-09	1.18711e-07
Pjv1_00023390	1346.07	-1.9874	0.346424	-5.73691	9.64209e-09	2.08688e-07		Pjv1_00015575	1275.7	-0.792013	0.138225	-5.7299	1.00491e-08	2.16022e-07		Pjv1_00025286	376.738	1.42661	0.244796	5.82776	5.61768e-09	1.20691e-07
Pjv1_00022588	592.948	-1.4606	0.254622	-5.73637	9.67296e-09	2.09154e-07		Pjv1_00009126	362.675	2.16942	0.378787	5.72728	1.02052e-08	2.1896e-07		Pjv1_00013533	202.675	3.53264	0.606323	5.82634	5.6657e-09	1.21605e-07
Pjv1_00008742	1209.08	-0.90724	0.158181	-5.73546	9.72464e-09	2.10069e-07		Pjv1_00008894	1584.91	-1.62451	0.283644	-5.72728	1.02055e-08	2.1896e-07		Pjv1_00011838	892.61	1.16517	0.199994	5.82603	5.67618e-09	1.21712e-07
Pjv1_00030253	792.282	1.80854	0.315421	5.73374	9.82414e-09	2.12014e-07		Pjv1_00030239	65.2835	2.34037	0.408778	5.72529	1.03256e-08	2.21325e-07		Pjv1_00028358	352.219	-2.63889	0.452976	-5.82568	5.68814e-09	1.21851e-07
Pjv1_00025408	37674.8	-1.53576	0.267921	-5.73215	9.9163e-09	2.13797e-07		Pjv1_00022757	11936.7	1.71226	0.299089	5.72492	1.03485e-08	2.21602e-07		Pjv1_00011543	2858.62	2.02364	0.347415	5.82484	5.71659e-09	1.22343e-07
Pjv1_00015379	6607.39	-1.45803	0.254368	-5.73197	9.92684e-09	2.13818e-07		Pjv1_00011327	4964.63	1.18958	0.20781	5.72435	1.03828e-08	2.22122e-07		Pjv1_00013652	327.262	2.10854	0.362089	5.82327	5.77085e-09	1.23267e-07
Pjv1_00021485	1472.79	2.23937	0.390697	5.73173	9.94141e-09	2.13926e-07		Pjv1_00010894	500.376	1.06075	0.185331	5.72355	1.04323e-08	2.22966e-07		Pjv1_00002641	64.8001	3.0259	0.51961	5.8234	5.76622e-09	1.23267e-07
Pjv1_00004117	295.132	-1.44028	0.251303	-5.73124	9.96973e-09	2.1433e-07		Pjv1_00023070	625.072	2.34965	0.410755	5.72033	1.0632e-08	2.27017e-07		Pjv1_00015109	797.545	-1.53851	0.264275	-5.82162	5.82806e-09	1.24264e-07
Pjv1_00029761	1846.11	2.01576	0.351841	5.7292	1.00908e-08	2.16724e-07		Pjv1_00010865	1948.9	1.15119	0.201273	5.71957	1.06791e-08	2.27804e-07		Pjv1_00003067	3764.3	1.30976	0.224982	5.8216	5.8287e-09	1.24264e-07
Pjv1_00023485	1837.52	-1.48975	0.260067	-5.72832	1.01431e-08	2.17639e-07		Pjv1_00009190	526.392	-1.28079	0.223956	-5.71893	1.07198e-08	2.28454e-07		Pjv1_00018554	950.576	0.989384	0.169956	5.8214	5.83565e-09	1.24293e-07
Pjv1_00003830	2217.39	-2.25723	0.394073	-5.72793	1.01663e-08	2.17928e-07		Pjv1_00008652	162.844	-1.49475	0.261391	-5.71844	1.07508e-08	2.28873e-07		Pjv1_00027147	14577.4	-0.993574	0.170686	-5.82107	5.84714e-09	1.24418e-07
Pjv1_00020996	362.994	1.5618	0.272729	5.72657	1.02479e-08	2.19467e-07		Pjv1_00011357	106.984	-2.81514	0.492305	-5.71829	1.07601e-08	2.28873e-07		Pjv1_00017131	438.438	-3.36317	0.577794	-5.8207	5.86013e-09	1.24575e-07
Pjv1_00028357	161.59	-1.57517	0.275099	-5.72583	1.02927e-08	2.20216e-07		Pjv1_00028898	85.7481	-4.13984	0.724292	-5.7157	1.0925e-08	2.32159e-07		Pjv1_00007979	7903.37	-1.50105	0.258026	-5.81743	5.97592e-09	1.26794e-07
Pjv1_00017511	732.516	1.4113	0.246492	5.72557	1.03089e-08	2.20353e-07		Pjv1_00018041	1255.89	0.883526	0.154711	5.71083	1.12429e-08	2.38686e-07		Pjv1_00008791	15461.1	-1.05072	0.180612	-5.81755	5.97154e-09	1.26794e-07
Pjv1_00028765	2664.62	-1.58406	0.276688	-5.72507	1.03389e-08	2.20415e-07		Pjv1_00028324	6538.58	-1.00072	0.175305	-5.70844	1.14014e-08	2.41821e-07		Pjv1_00000813	171.382	-2.542	0.436987	-5.81711	5.98725e-09	1.26914e-07
Pjv1_00021820	690.091	1.75583	0.306683	5.72524	1.03285e-08	2.20415e-07		Pjv1_00027444	1548.81	0.749645	0.131399	5.7051	1.16272e-08	2.46375e-07		Pjv1_00006844	263.926	-1.2801	0.220347	-5.80948	6.26673e-09	1.32711e-07
Pjv1_00024075	2667.44	1.08656	0.189792	5.72503	1.03414e-08	2.20415e-07		Pjv1_00003598	674.898	2.03944	0.357565	5.7037	1.17233e-08	2.48175e-07		Pjv1_00004110	9781.94	-1.11444	0.191845	-5.80904	6.28311e-09	1.32932e-07
Pjv1_00028892	312.339	-1.54841	0.270485	-5.72457	1.03693e-08	2.20801e-07		Pjv1_00023277	222.275	1.42915	0.250597	5.70296	1.17742e-08	2.49016e-07		Pjv1_00018659	2580.45	1.64481	0.283192	5.8081	6.31858e-09	1.33529e-07
Pjv1_00004688	872.916	-1.84187	0.321787	-5.72387	1.04126e-08	2.21512e-07		Pjv1_00006654	306.922	-2.09281	0.367013	-5.70226	1.18227e-08	2.49567e-07		Pjv1_00030243	535.175	1.80521	0.310816	5.80797	6.32337e-09	1.33529e-07
Pjv1_00003265	37.0912	4.11917	0.719672	5.72368	1.04241e-08	2.21547e-07		Pjv1_00009623	287.01	-1.65945	0.291014	-5.70232	1.18188e-08	2.49567e-07		Pjv1_00007601	1095.63	-2.15843	0.371703	-5.80685	6.36591e-09	1.34173e-07
Pjv1_00012224	109.847	3.7675	0.658489	5.72143	1.05631e-08	2.24287e-07		Pjv1_00004314	829.614	1.81429	0.318223	5.70129	1.18901e-08	2.50753e-07		Pjv1_00019317	313.772	1.46666	0.252574	5.80686	6.36543e-09	1.34173e-07
Pjv1_00024844	483.057	-1.34492	0.235088	-5.72093	1.05943e-08	2.24737e-07		Pjv1_00024646	751.246	-1.05413	0.184909	-5.7008	1.19246e-08	2.5124e-07		Pjv1_00025431	2941.2	-1.21315	0.208933	-5.80639	6.38331e-09	1.34412e-07
Pjv1_00007070	10343.9	1.28209	0.224187	5.71883	1.07257e-08	2.2731e-07		Pjv1_00019852	863.479	-1.78485	0.313145	-5.69975	1.19984e-08	2.52557e-07		Pjv1_00021896	98.5102	3.79371	0.653601	5.80431	6.46307e-09	1.35963e-07
Pjv1_00017519	218.884	-2.35453	0.4123	-5.71073	1.12491e-08	2.38177e-07		Pjv1_00024988	1056.28	-1.55078	0.272109	-5.69911	1.20437e-08	2.53271e-07		Pjv1_00024105	2676.54	-1.13928	0.196319	-5.80321	6.50577e-09	1.36732e-07
Pjv1_00000521	107.453	-1.83962	0.322222	-5.70916	1.13534e-08	2.40158e-07		Pjv1_00012956	397.706	1.29065	0.22655	5.697	1.21937e-08	2.56183e-07		Pjv1_00013401	257.731	-2.35538	0.405965	-5.80192	6.55597e-09	1.37657e-07
Pjv1_00008787	8767.48	-1.52409	0.266988	-5.70846	1.14001e-08	2.40919e-07		Pjv1_00014091	579.245	1.36392	0.23948	5.69537	1.23108e-08	2.58398e-07		Pjv1_00013937	26.5793	8.2001	1.4134	5.8017	6.56479e-09	1.37712e-07
Pjv1_00006538	286.241	1.4464	0.253396	5.70808	1.14257e-08	2.41231e-07		Pjv1_00007863	570.932	1.0404	0.182743	5.69323	1.24657e-08	2.61405e-07		Pjv1_00019070	814.65	3.06729	0.529117	5.79699	6.75152e-09	1.41496e-07
Pjv1_00021005	2751.99	1.00179	0.175518	5.7076	1.14582e-08	2.4169e-07		Pjv1_00003846	828.656	0.814414	0.143237	5.68577	1.30224e-08	2.7282e-07		Pjv1_00022035	3725.54	-2.26701	0.391262	-5.79411	6.86844e-09	1.4381e-07
Pjv1_00020563	2485.39	-1.69262	0.296582	-5.70708	1.14928e-08	2.42192e-07		Pjv1_00020254	1179.47	1.40092	0.24644	5.68464	1.31086e-08	2.74368e-07		Pjv1_00015013	495.315	-1.46244	0.25252	-5.7914	6.98034e-09	1.46016e-07
Pjv1_00017505	2418.76	1.20865	0.211909	5.70365	1.17272e-08	2.46899e-07		Pjv1_00000521	119.304	-1.45485	0.255969	-5.68371	1.318e-08	2.75366e-07		Pjv1_00017722	419.023	-1.81996	0.314408	-5.78853	7.10057e-09	1.48391e-07
Pjv1_00026612	607.816	1.15047	0.201831	5.70019	1.19673e-08	2.51718e-07		Pjv1_00022994	731.621	1.68442	0.29636	5.6837	1.3181e-08	2.75366e-07		Pjv1_00014416	3055.29	0.895212	0.154694	5.78699	7.16573e-09	1.49612e-07
Pjv1_00005878	5730.87	1.42025	0.249184	5.69959	1.20098e-08	2.5237e-07		Pjv1_00011838	881.766	1.27284	0.223957	5.68341	1.32038e-08	2.75582e-07		Pjv1_00011601	465.576	-1.09453	0.189142	-5.78682	7.1733e-09	1.4963e-07
Pjv1_00011234	386.944	-1.67786	0.294396	-5.69932	1.20284e-08	2.5237e-07		Pjv1_00011345	2214.09	1.1657	0.205163	5.6818	1.33285e-08	2.77924e-07		Pjv1_00003139	3301.35	1.32552	0.229104	5.78569	7.22149e-09	1.50384e-07
Pjv1_00025838	1184.38	1.42265	0.249619	5.69927	1.20321e-08	2.5237e-07		Pjv1_00008704	559.09	4.45403	0.784311	5.6789	1.3556e-08	2.82404e-07		Pjv1_00023469	85.2487	-2.18014	0.376818	-5.78566	7.22298e-09	1.50384e-07
Pjv1_00007846	969.796	1.08669	0.190744	5.69711	1.21856e-08	2.5535e-07		Pjv1_00004470	10033.3	0.663284	0.116835	5.67712	1.36981e-08	2.85098e-07		Pjv1_00012776	1909.98	-1.15196	0.199112	-5.78549	7.23024e-09	1.50394e-07
Pjv1_00009769	70.2046	-2.14559	0.376657	-5.69641	1.22357e-08	2.56161e-07		Pjv1_00008107	684.933	1.11026	0.195656	5.67457	1.39039e-08	2.89111e-07		Pjv1_00019773	7428.56	1.84193	0.318414	5.78471	7.26385e-09	1.50952e-07
Pjv1_00000416	2485.95	3.901	0.684931	5.69547	1.23034e-08	2.57337e-07		Pjv1_00009010	2607.79	1.30148	0.229373	5.67408	1.39433e-08	2.89658e-07		Pjv1_00004299	4200.18	1.21753	0.210564	5.78222	7.372e-09	1.53057e-07
Pjv1_00023861	2421.54	-1.275	0.22399	-5.69223	1.25393e-08	2.62026e-07		Pjv1_00001771	4273.33	1.41264	0.249083	5.67136	1.41669e-08	2.9403e-07		Pjv1_00017806	1500.05	-1.7036	0.294638	-5.78202	7.38108e-09	1.53102e-07
Pjv1_00001324	5829.38	-1.5213	0.267352	-5.69025	1.26854e-08	2.64833e-07		Pjv1_00010207	991.718	1.02157	0.180212	5.66873	1.43857e-08	2.98293e-07		Pjv1_00001578	115.534	-2.70175	0.467423	-5.78009	7.46589e-09	1.54717e-07
Pjv1_00014664	1152.18	0.952575	0.167448	5.6888	1.27937e-08	2.66845e-07		Pjv1_00007559	957.412	-0.805528	0.142139	-5.66719	1.45157e-08	3.00707e-07		Pjv1_00007938	467.912	1.51122	0.261473	5.77962	7.4869e-09	1.55008e-07
Pjv1_00022044	964.713	1.23427	0.217014	5.6875	1.28911e-08	2.68627e-07		Pjv1_00000538	869.767	1.20787	0.213273	5.66348	1.48334e-08	3.07002e-07		Pjv1_00020407	776.348	1.52014	0.263037	5.77919	7.50622e-09	1.55264e-07
Pjv1_00001351	2992.39	1.01772	0.178968	5.68662	1.29579e-08	2.69768e-07		Pjv1_00027221	327.433	2.05805	0.363478	5.6621	1.49532e-08	3.09196e-07		Pjv1_00007419	311.666	1.15104	0.199194	5.77848	7.53776e-09	1.55771e-07
Pjv1_00000574	20.1223	-7.94362	1.39726	-5.68513	1.30714e-08	2.71877e-07		Pjv1_00005350	7141.5	0.996078	0.17606	5.65761	1.53497e-08	3.171e-07		Pjv1_00000197	901.379	1.62094	0.280633	5.77601	7.64919e-09	1.57927e-07
Pjv1_00012347	1050.81	1.05505	0.185595	5.68468	1.3106e-08	2.72344e-07		Pjv1_00028028	1180.66	1.64434	0.290676	5.65697	1.5407e-08	3.17988e-07		Pjv1_00008923	1564.44	2.22242	0.384864	5.77456	7.71529e-09	1.59144e-07
Pjv1_00010046	7430.72	1.18392	0.208316	5.68331	1.32116e-08	2.74285e-07		Pjv1_00012639	23122	1.97468	0.349408	5.65149	1.5906e-08	3.27982e-07		Pjv1_00014921	164.287	1.42	0.245987	5.77267	7.8023e-09	1.60789e-07
Pjv1_00028471	1809.62	-1.27177	0.223843	-5.68152	1.335e-08	2.76901e-07		Pjv1_00008808	524.238	-4.42438	0.78327	-5.6486	1.61761e-08	3.33243e-07		Pjv1_00029169	464.561	-2.39219	0.414449	-5.77199	7.83417e-09	1.61297e-07
Pjv1_00024701	592.092	-1.34194	0.236226	-5.68074	1.34116e-08	2.77923e-07		Pjv1_00005277	619.056	2.03798	0.360817	5.64824	1.62102e-08	3.33636e-07		Pjv1_00014786	1515.22	-0.93258	0.161575	-5.77181	7.84224e-09	1.61314e-07
Pjv1_00016455	605.852	-1.33486	0.235016	-5.67988	1.34786e-08	2.79052e-07		Pjv1_00005199	4332.02	0.88829	0.157312	5.64668	1.63575e-08	3.36323e-07		Pjv1_00016948	6744.67	-0.943755	0.163541	-5.77074	7.89222e-09	1.62192e-07
Pjv1_00004320	42299.2	1.85306	0.326448	5.67642	1.37542e-08	2.84494e-07		Pjv1_00013448	217.827	-1.24304	0.220142	-5.64654	1.6371e-08	3.36323e-07		Pjv1_00002339	2115.95	-1.29395	0.224237	-5.77046	7.90547e-09	1.62314e-07
Pjv1_00009101	26276.8	1.22403	0.215684	5.67513	1.38584e-08	2.86387e-07		Pjv1_00029647	1167.49	0.841625	0.14906	5.6462	1.6403e-08	3.3667e-07		Pjv1_00015042	406.063	-1.39229	0.24135	-5.76879	7.98438e-09	1.63783e-07
Pjv1_00011595	47.7983	2.63436	0.464384	5.67279	1.40488e-08	2.90053e-07		Pjv1_00008444	1137.54	0.926689	0.164167	5.64481	1.65367e-08	3.39101e-07		Pjv1_00020942	5007.29	-1.12033	0.19429	-5.76629	8.10379e-09	1.66079e-07
Pjv1_00017377	3504.33	-1.43655	0.253242	-5.67262	1.40633e-08	2.90085e-07		Pjv1_00028807	738.57	0.857162	0.151884	5.64353	1.66596e-08	3.41306e-07		Pjv1_00012107	626.81	-2.20242	0.382048	-5.76478	8.1766e-09	1.67263e-07
Pjv1_00019702	2078.95	1.27987	0.225731	5.6699	1.4288e-08	2.94449e-07		Pjv1_00010956	2762.68	0.71847	0.127375	5.6406	1.69457e-08	3.46803e-07		Pjv1_00019466	63.4269	2.54093	0.440757	5.76492	8.16967e-09	1.67263e-07
Pjv1_00017041	636.115	-1.42407	0.251177	-5.6696	1.43135e-08	2.94703e-07		Pjv1_00016455	429.39	-1.40409	0.248932	-5.64047	1.69591e-08	3.46803e-07		Pjv1_00028380	448.2	2.9277	0.507974	5.76349	8.23943e-09	1.68393e-07
Pjv1_00010438	390.206	-1.51787	0.267837	-5.66712	1.45218e-08	2.98717e-07		Pjv1_00009841	7316.97	0.62353	0.110557	5.63991	1.70143e-08	3.47613e-07		Pjv1_00001594	1061.23	-1.48669	0.258112	-5.75984	8.41922e-09	1.7191e-07
Pjv1_00029081	2624.15	-1.26873	0.223979	-5.66453	1.4743e-08	3.02988e-07		Pjv1_00007644	315.5	1.12152	0.198913	5.63825	1.71782e-08	3.5064e-07		Pjv1_00008456	188.744	-1.61045	0.279658	-5.75862	8.48032e-09	1.72998e-07
Pjv1_00026746	1841.52	1.18082	0.208496	5.66351	1.48307e-08	3.04511e-07		Pjv1_00015778	5341.27	0.962365	0.170711	5.6374	1.72635e-08	3.52058e-07		Pjv1_00005352	684.42	1.53618	0.266774	5.75834	8.49471e-09	1.73133e-07
Pjv1_00009191	161.957	-2.14746	0.379241	-5.66252	1.49162e-08	3.05988e-07		Pjv1_00018316	94.7769	2.15297	0.381965	5.63657	1.73467e-08	3.53432e-07		Pjv1_00009874	322.384	1.66653	0.289549	5.7556	8.63352e-09	1.75801e-07
Pjv1_00011915	6166.38	1.30761	0.231058	5.6592	1.52078e-08	3.11538e-07		Pjv1_00001396	732.793	-0.938253	0.166507	-5.6349	1.75161e-08	3.56555e-07		Pjv1_00027807	493.189	5.50785	0.956987	5.7554	8.64344e-09	1.75842e-07
Pjv1_00017800	1117.84	-1.11312	0.196694	-5.65913	1.52146e-08	3.11538e-07		Pjv1_00002407	669.826	1.10839	0.196789	5.63239	1.7773e-08	3.61454e-07		Pjv1_00028772	1000.28	1.93772	0.336739	5.75438	8.69599e-09	1.7675e-07
Pjv1_00004659	168.472	-1.8926	0.334454	-5.65878	1.52453e-08	3.11882e-07		Pjv1_00022918	2767.99	1.46325	0.259858	5.63096	1.79209e-08	3.6413e-07		Pjv1_00029560	525.873	-1.489	0.258792	-5.75365	8.73387e-09	1.77357e-07
Pjv1_00012380	6482.43	-0.901996	0.159443	-5.65716	1.53902e-08	3.14558e-07		Pjv1_00021005	2215.25	1.10609	0.196524	5.62824	1.82061e-08	3.69587e-07		Pjv1_00021020	234.154	1.74023	0.302491	5.75299	8.76805e-09	1.77889e-07
Pjv1_00013245	720.887	-1.38825	0.245428	-5.65645	1.54533e-08	3.15561e-07		Pjv1_00011496	421.843	1.50024	0.266631	5.62663	1.83759e-08	3.72695e-07		Pjv1_00024622	737.911	-1.74975	0.304192	-5.75212	8.81301e-09	1.78638e-07
Pjv1_00017304	8540.47	1.71292	0.303039	5.65248	1.58146e-08	3.22643e-07		Pjv1_00023534	1050.05	-1.1463	0.203756	-5.62587	1.84572e-08	3.74003e-07		Pjv1_00004314	1207.61	1.87472	0.326082	5.74924	8.96431e-09	1.8154e-07
Pjv1_00008009	1061.38	1.09437	0.193626	5.65197	1.58616e-08	3.23015e-07		Pjv1_00020370	551.914	-1.29998	0.231109	-5.62495	1.85557e-08	3.75657e-07		Pjv1_00001556	5398.09	-0.900796	0.15673	-5.74743	9.06103e-09	1.83331e-07
Pjv1_00016297	1312.72	-1.49006	0.26363	-5.65208	1.5852e-08	3.23015e-07		Pjv1_00016135	986.468	1.02537	0.182337	5.62349	1.87133e-08	3.78501e-07		Pjv1_00007374	447.114	-1.11613	0.194298	-5.74444	9.22236e-09	1.86426e-07
Pjv1_00006907	3649.03	-1.47396	0.260848	-5.65065	1.59842e-08	3.25216e-07		Pjv1_00015185	918.812	0.982448	0.174786	5.62086	1.90008e-08	3.83969e-07		Pjv1_00027279	2238.25	1.11619	0.194333	5.74367	9.26461e-09	1.8694e-07
Pjv1_00009320	198.002	-1.938	0.342995	-5.65023	1.60233e-08	3.25715e-07		Pjv1_00021466	4922.44	0.828631	0.147474	5.61885	1.92237e-08	3.8812e-07		Pjv1_00015984	1127.19	-1.3359	0.232581	-5.74382	9.25628e-09	1.8694e-07
Pjv1_00014024	1209.89	1.42471	0.25223	5.64845	1.61899e-08	3.28616e-07		Pjv1_00014493	46.7004	-3.62546	0.645753	-5.61431	1.97352e-08	3.98085e-07		Pjv1_00004664	1187.09	1.3435	0.234069	5.73977	9.48031e-09	1.91119e-07
Pjv1_00016468	947.71	-1.16628	0.206479	-5.64839	1.61954e-08	3.28616e-07		Pjv1_00030204	142.933	1.47024	0.261911	5.6135	1.9828e-08	3.99595e-07		Pjv1_00019839	2695.37	-1.07727	0.1877	-5.73932	9.50561e-09	1.91455e-07
Pjv1_00010869	20247.9	-1.48823	0.263613	-5.64549	1.64709e-08	3.33904e-07		Pjv1_00025071	548.638	1.22757	0.218752	5.6117	2.00352e-08	4.03405e-07		Pjv1_00013279	1122.77	2.0531	0.357736	5.73915	9.51504e-09	1.91472e-07
Pjv1_00022375	1496.7	-1.21385	0.215038	-5.64481	1.6536e-08	3.34921e-07		Pjv1_00013076	5493.41	1.03243	0.184105	5.60782	2.04889e-08	4.11795e-07		Pjv1_00028645	167.792	2.11375	0.368412	5.73746	9.61047e-09	1.93217e-07
Pjv1_00000892	1496.89	1.12441	0.199253	5.64312	1.66994e-08	3.37925e-07		Pjv1_00019191	163.826	-1.51141	0.269518	-5.60784	2.04868e-08	4.11795e-07		Pjv1_00006505	1516.89	-1.12263	0.195705	-5.73631	9.67612e-09	1.94362e-07
Pjv1_00012276	5400.36	1.14389	0.202821	5.63989	1.70157e-08	3.44015e-07		Pjv1_00022982	137.53	-1.50228	0.267914	-5.6073	2.05507e-08	4.12664e-07		Pjv1_00015883	438.049	-2.09161	0.364678	-5.73548	9.72346e-09	1.95136e-07
Pjv1_00006771	1923.89	-1.69909	0.301373	-5.63781	1.72223e-08	3.47879e-07		Pjv1_00026624	1018	-1.16108	0.207111	-5.6061	2.06939e-08	4.15161e-07		Pjv1_00027364	103.582	-1.96201	0.342178	-5.73389	9.81538e-09	1.96803e-07
Pjv1_00025398	753.993	1.61573	0.286833	5.63298	1.77124e-08	3.57455e-07		Pjv1_00014148	1505.12	0.954867	0.170331	5.60594	2.07123e-08	4.15161e-07		Pjv1_00016261	2258.78	-1.00081	0.174619	-5.73138	9.96142e-09	1.99551e-07
Pjv1_00029044	3022.49	1.23107	0.218588	5.63195	1.78179e-08	3.59261e-07		Pjv1_00022842	1454.31	1.43066	0.255228	5.60543	2.07735e-08	4.16013e-07		Pjv1_00000028	957.514	1.53475	0.267824	5.73043	1.00177e-08	2.00418e-07
Pjv1_00007059	4480.34	0.991677	0.17613	5.63036	1.79836e-08	3.62276e-07		Pjv1_00010531	746.338	1.99494	0.355976	5.60412	2.09312e-08	4.18793e-07		Pjv1_00015678	17719.7	-1.1296	0.197126	-5.73034	1.00227e-08	2.00418e-07
Pjv1_00024030	245.976	-2.66249	0.472971	-5.62928	1.80961e-08	3.64215e-07		Pjv1_00000460	429.013	2.19705	0.392203	5.60182	2.12115e-08	4.2402e-07		Pjv1_00008092	301.213	1.64646	0.287407	5.72868	1.01214e-08	2.02209e-07
Pjv1_00011482	441.957	2.2452	0.398946	5.62783	1.8249e-08	3.66963e-07		Pjv1_00024623	1067.28	0.989412	0.176741	5.59809	2.16732e-08	4.32861e-07		Pjv1_00020542	938.892	1.59258	0.278019	5.72832	1.0143e-08	2.02459e-07
Pjv1_00025651	848.186	-1.57882	0.280548	-5.62764	1.82694e-08	3.67042e-07		Pjv1_00029810	272.834	-1.77645	0.317436	-5.59625	2.19039e-08	4.37075e-07		Pjv1_00025091	4883.63	-1.13868	0.198835	-5.72678	1.02357e-08	2.04127e-07
Pjv1_00025021	269.403	-1.35929	0.241553	-5.62728	1.83076e-08	3.67481e-07		Pjv1_00018701	562.344	1.54939	0.277117	5.59109	2.25654e-08	4.49872e-07		Pjv1_00014491	109.735	-2.41503	0.42197	-5.72322	1.04526e-08	2.08265e-07
Pjv1_00026806	815.291	-1.68357	0.299234	-5.62628	1.84141e-08	3.69288e-07		Pjv1_00024844	543.389	-1.22691	0.219575	-5.58765	2.3016e-08	4.58444e-07		Pjv1_00008840	4489.97	1.33447	0.233209	5.72221	1.05145e-08	2.09311e-07
Pjv1_00010094	3238.22	-3.91064	0.695139	-5.6257	1.84759e-08	3.69864e-07		Pjv1_00016642	890.581	0.870169	0.155764	5.58645	2.31753e-08	4.61205e-07		Pjv1_00008747	6552.7	-0.996809	0.174369	-5.71665	1.08644e-08	2.16083e-07
Pjv1_00022186	2080.95	-1.06784	0.189814	-5.62573	1.84721e-08	3.69864e-07		Pjv1_00000067	949.276	0.869396	0.15565	5.58559	2.32905e-08	4.62671e-07		Pjv1_00025936	800.842	1.49682	0.26187	5.71589	1.09128e-08	2.16782e-07
Pjv1_00009488	1037.38	-0.967592	0.17203	-5.62455	1.85996e-08	3.72008e-07		Pjv1_00025119	10002.8	0.730385	0.130761	5.58564	2.32835e-08	4.62671e-07		Pjv1_00014110	1728.06	-6.35657	1.11211	-5.7158	1.0919e-08	2.16782e-07
Pjv1_00028072	1772.72	-0.847976	0.150774	-5.62417	1.86403e-08	3.72489e-07		Pjv1_00004810	102.002	1.94225	0.347862	5.58341	2.35853e-08	4.68109e-07		Pjv1_00013152	1673.94	1.1757	0.205767	5.71372	1.10531e-08	2.19204e-07
Pjv1_00011093	1832.48	1.60121	0.284783	5.62257	1.88136e-08	3.75617e-07		Pjv1_00011657	7696.89	0.86106	0.154279	5.58119	2.38883e-08	4.737e-07		Pjv1_00025817	4988.28	-0.985309	0.17245	-5.71361	1.10608e-08	2.19204e-07
Pjv1_00008352	3533.5	-1.5433	0.27451	-5.62204	1.88713e-08	3.76435e-07		Pjv1_00012317	1608.04	-0.917746	0.164453	-5.5806	2.39695e-08	4.74464e-07		Pjv1_00026683	1227.19	-2.33131	0.408525	-5.70665	1.1522e-08	2.28143e-07
Pjv1_00013409	1983.28	-1.22403	0.217781	-5.62045	1.9046e-08	3.79582e-07		Pjv1_00020484	1181.64	1.16361	0.208506	5.58073	2.39515e-08	4.74464e-07		Pjv1_00018541	91.0425	2.24714	0.393952	5.70411	1.16952e-08	2.31365e-07
Pjv1_00010945	178.166	-1.46248	0.260246	-5.61958	1.91421e-08	3.81157e-07		Pjv1_00022555	2179.56	1.33101	0.238519	5.5803	2.40103e-08	4.7485e-07		Pjv1_00028482	2719.03	-1.4099	0.247181	-5.70393	1.17075e-08	2.31404e-07
Pjv1_00007680	5104.32	-2.02743	0.361116	-5.61433	1.97323e-08	3.92561e-07		Pjv1_00027379	2249.58	0.793994	0.14232	5.57892	2.42015e-08	4.78205e-07		Pjv1_00000823	4041.27	-1.04802	0.183757	-5.70328	1.17525e-08	2.32086e-07
Pjv1_00024420	1106.38	1.54111	0.274579	5.61263	1.9927e-08	3.96083e-07		Pjv1_00021648	1299.53	0.863047	0.154703	5.57875	2.42252e-08	4.7825e-07		Pjv1_00017801	773.443	0.927048	0.162569	5.70248	1.18079e-08	2.32972e-07
Pjv1_00010518	14376.4	-0.873068	0.155592	-5.61127	2.0085e-08	3.9887e-07		Pjv1_00015812	7909.29	1.40307	0.251544	5.57784	2.43529e-08	4.80343e-07		Pjv1_00014723	1299.17	2.86146	0.501973	5.70042	1.19513e-08	2.35594e-07
Pjv1_00005130	490.783	-1.19021	0.212129	-5.61081	2.01377e-08	3.99562e-07		Pjv1_00004690	304.462	-2.00308	0.359283	-5.57522	2.47212e-08	4.87176e-07		Pjv1_00008193	822.36	-2.54936	0.447307	-5.69934	1.20274e-08	2.36884e-07
Pjv1_00022605	3072.8	-1.11252	0.198324	-5.60963	2.02764e-08	4.01957e-07		Pjv1_00018289	98.81	-2.24721	0.40325	-5.57274	2.50769e-08	4.93748e-07		Pjv1_00026494	1162.78	-1.28382	0.225294	-5.69844	1.20912e-08	2.37928e-07
Pjv1_00007694	2194.92	0.988434	0.176211	5.60937	2.03064e-08	4.02197e-07		Pjv1_00021172	689.489	0.896304	0.160892	5.57085	2.53499e-08	4.98683e-07		Pjv1_00019958	315.13	-1.64195	0.288206	-5.69714	1.21836e-08	2.39536e-07
Pjv1_00014821	1395.14	-1.23669	0.220573	-5.6067	2.06225e-08	4.08096e-07		Pjv1_00010946	1454.72	-0.852011	0.152955	-5.57034	2.54241e-08	4.997e-07		Pjv1_00018933	124.816	2.76344	0.485102	5.69662	1.22205e-08	2.40048e-07
Pjv1_00029275	2920.29	1.10089	0.19637	5.6062	2.06821e-08	4.08915e-07		Pjv1_00007070	9569.52	1.08733	0.195242	5.56912	2.56033e-08	5.02334e-07		Pjv1_00015392	31.8394	-3.38711	0.594834	-5.69421	1.23946e-08	2.43254e-07
Pjv1_00004295	2519.98	0.963245	0.171846	5.60528	2.07917e-08	4.10718e-07		Pjv1_00020080	264.473	1.37516	0.246927	5.56912	2.56031e-08	5.02334e-07		Pjv1_00010582	1201.02	-0.902979	0.158615	-5.69291	1.24891e-08	2.44892e-07
Pjv1_00008425	1629.99	1.37269	0.244905	5.60498	2.08276e-08	4.11066e-07		Pjv1_00017985	1634.33	1.24516	0.223645	5.56757	2.58322e-08	5.06379e-07		Pjv1_00022295	742.255	-2.26649	0.398177	-5.69216	1.25445e-08	2.45761e-07
Pjv1_00026284	567.122	1.03505	0.18469	5.60427	2.09138e-08	4.12403e-07		Pjv1_00022992	1431.33	1.51032	0.271339	5.56616	2.60419e-08	5.10041e-07		Pjv1_00018252	913.447	1.19158	0.209382	5.69096	1.26327e-08	2.47272e-07
Pjv1_00025608	1836.86	1.6668	0.297449	5.60365	2.09882e-08	4.13506e-07		Pjv1_00005852	135.848	-1.9853	0.356748	-5.56499	2.62172e-08	5.13023e-07		Pjv1_00016360	283.376	-2.68991	0.472972	-5.68725	1.29098e-08	2.52473e-07
Pjv1_00024598	89.6303	-2.26575	0.404351	-5.60342	2.10159e-08	4.13689e-07		Pjv1_00017854	1938.12	0.988672	0.17774	5.56245	2.66006e-08	5.20067e-07		Pjv1_00028300	372.996	-1.68745	0.296815	-5.68518	1.30679e-08	2.54997e-07
Pjv1_00018855	1036.98	2.25527	0.402501	5.60315	2.10489e-08	4.13973e-07		Pjv1_00001873	1281.94	-0.831588	0.149522	-5.56164	2.67253e-08	5.22046e-07		Pjv1_00011015	1682.46	-1.18257	0.208003	-5.68535	1.30545e-08	2.54997e-07
Pjv1_00008728	121.829	-2.64976	0.473048	-5.60146	2.1255e-08	4.1766e-07		Pjv1_00000506	1700.95	-1.07949	0.194109	-5.56125	2.67854e-08	5.22762e-07		Pjv1_00024042	115.536	-2.16967	0.381641	-5.6851	1.30733e-08	2.54997e-07
Pjv1_00013938	4178.17	-1.47603	0.263554	-5.6005	2.13739e-08	4.19628e-07		Pjv1_00007302	6129.47	0.990139	0.178211	5.55598	2.76062e-08	5.38309e-07		Pjv1_00011482	424.863	1.97032	0.346754	5.68217	1.32994e-08	2.58953e-07
Pjv1_00021057	443.764	2.56662	0.458331	5.59993	2.14439e-08	4.20634e-07		Pjv1_00002296	598.288	1.42502	0.256567	5.5542	2.78894e-08	5.43355e-07		Pjv1_00023319	14438.6	1.29206	0.227385	5.68223	1.32946e-08	2.58953e-07
Pjv1_00000577	660.503	1.04959	0.187454	5.59921	2.15334e-08	4.2202e-07		Pjv1_00015415	1081.4	1.04047	0.187393	5.55236	2.81845e-08	5.48144e-07		Pjv1_00005745	473.534	-1.12015	0.197209	-5.68004	1.34662e-08	2.61972e-07
Pjv1_00015873	5511.54	-1.51827	0.271177	-5.59879	2.15851e-08	4.22665e-07		Pjv1_00018565	906.518	1.16623	0.210042	5.55238	2.81813e-08	5.48144e-07		Pjv1_00004991	998.712	-1.48338	0.2612	-5.67909	1.35414e-08	2.63205e-07
Pjv1_00024153	16.4679	-7.65436	1.36749	-5.59738	2.1761e-08	4.25736e-07		Pjv1_00005480	1269.63	-1.19129	0.214691	-5.54884	2.87574e-08	5.58797e-07		Pjv1_00006287	11107.8	-1.07652	0.189615	-5.6774	1.36758e-08	2.65586e-07
Pjv1_00010382	6226.33	1.34575	0.240489	5.59588	2.19499e-08	4.29058e-07		Pjv1_00017922	271.429	1.09976	0.198237	5.54771	2.8944e-08	5.61933e-07		Pjv1_00015342	510.698	-1.59247	0.28051	-5.67704	1.37044e-08	2.65908e-07
Pjv1_00028734	2902.18	-1.92359	0.343783	-5.59536	2.20167e-08	4.29987e-07		Pjv1_00014717	2675.14	1.32001	0.237982	5.54668	2.91151e-08	5.6427e-07		Pjv1_00023913	633.837	2.13455	0.376073	5.67588	1.37975e-08	2.6748e-07
Pjv1_00000282	2979.43	1.18745	0.21224	5.59484	2.20822e-08	4.30892e-07		Pjv1_00020667	1541.13	1.34981	0.243354	5.54669	2.91123e-08	5.6427e-07		Pjv1_00010132	2774.85	-1.1731	0.206744	-5.67415	1.39382e-08	2.6974e-07
Pjv1_00015947	27689	-1.24769	0.223077	-5.5931	2.23052e-08	4.34864e-07		Pjv1_00023969	528.066	0.931541	0.168005	5.54473	2.94402e-08	5.69578e-07		Pjv1_00002705	3119.47	1.4299	0.251999	5.67421	1.39326e-08	2.6974e-07
Pjv1_00011047	1361.73	-0.931364	0.166634	-5.58928	2.28012e-08	4.43762e-07		Pjv1_00002148	321.366	-1.23355	0.222472	-5.54475	2.94366e-08	5.69578e-07		Pjv1_00025316	1666.73	0.970477	0.171067	5.67309	1.40244e-08	2.71018e-07
Pjv1_00024854	468.886	1.16967	0.209267	5.58936	2.27906e-08	4.43762e-07		Pjv1_00022707	116.634	-3.42752	0.61836	-5.54292	2.97475e-08	5.75023e-07		Pjv1_00008784	93.5902	2.75029	0.484801	5.67304	1.40287e-08	2.71018e-07
Pjv1_00009761	389.325	1.87983	0.336347	5.58896	2.28435e-08	4.44199e-07		Pjv1_00020969	113.774	1.41216	0.254792	5.54241	2.9833e-08	5.76176e-07		Pjv1_00029471	1019.16	-1.15339	0.203355	-5.6718	1.41302e-08	2.72743e-07
Pjv1_00008522	157.648	2.04717	0.366353	5.58798	2.2973e-08	4.4633e-07		Pjv1_00009455	4208.53	0.734571	0.132564	5.54127	3.00277e-08	5.79434e-07		Pjv1_00009041	1444.44	1.11056	0.19582	5.67134	1.41683e-08	2.7324e-07
Pjv1_00001368	1447.75	1.05194	0.188259	5.58775	2.30027e-08	4.4652e-07		Pjv1_00001848	126.997	-1.47624	0.266552	-5.53827	3.05471e-08	5.88944e-07		Pjv1_00015041	277.186	3.0066	0.530231	5.67035	1.42508e-08	2.74594e-07
Pjv1_00025169	2001.76	1.01038	0.180864	5.58639	2.31838e-08	4.49645e-07		Pjv1_00020083	903.085	1.85974	0.335817	5.53796	3.06013e-08	5.89478e-07		Pjv1_00010188	1617.11	-0.892734	0.157456	-5.66973	1.43027e-08	2.75256e-07
Pjv1_00018051	2902.07	1.19599	0.21419	5.58378	2.35345e-08	4.56052e-07		Pjv1_00027475	1271.55	0.84569	0.152732	5.53708	3.07553e-08	5.91934e-07		Pjv1_00021060	1980.97	-1.41804	0.250111	-5.66964	1.43099e-08	2.75256e-07
Pjv1_00011510	163.441	-1.54892	0.277456	-5.58259	2.36967e-08	4.58799e-07		Pjv1_00022987	24669.4	-1.12068	0.202436	-5.53595	3.09544e-08	5.95251e-07		Pjv1_00028125	16439.5	-1.00929	0.17813	-5.66605	1.46127e-08	2.80837e-07
Pjv1_00028973	1867.63	-1.44174	0.258323	-5.58115	2.38927e-08	4.62143e-07		Pjv1_00008008	3334.82	-1.15432	0.208585	-5.53405	3.12919e-08	6.01221e-07		Pjv1_00022025	11538.3	-1.11585	0.196981	-5.66475	1.47238e-08	2.82727e-07
Pjv1_00010091	155.848	-2.35227	0.421477	-5.58102	2.39107e-08	4.62143e-07		Pjv1_00022371	276.279	1.79797	0.324924	5.53351	3.13888e-08	6.02562e-07		Pjv1_00015235	2175.96	0.950039	0.167737	5.66387	1.47996e-08	2.83939e-07
Pjv1_00000619	233.621	-1.4172	0.254033	-5.57879	2.42195e-08	4.67707e-07		Pjv1_00025792	1900.15	-0.947004	0.171167	-5.53264	3.15448e-08	6.05034e-07		Pjv1_00026434	53.8667	2.46134	0.434582	5.6637	1.48144e-08	2.83977e-07
Pjv1_00027729	520.912	1.30422	0.233814	5.57801	2.43285e-08	4.69004e-07		Pjv1_00002170	741.851	-1.74415	0.315267	-5.53227	3.16107e-08	6.05776e-07		Pjv1_00020771	543.08	2.02582	0.357717	5.66318	1.48593e-08	2.84591e-07
Pjv1_00011433	4379.12	-1.33824	0.239911	-5.57806	2.43216e-08	4.69004e-07		Pjv1_00002087	824.666	0.974824	0.176229	5.53157	3.1737e-08	6.07674e-07		Pjv1_00026917	102.36	3.25706	0.575183	5.66265	1.49052e-08	2.85226e-07
Pjv1_00011327	7057.47	1.14152	0.20469	5.57683	2.44934e-08	4.71777e-07		Pjv1_00026851	1263.91	-0.750773	0.135731	-5.53135	3.1778e-08	6.07936e-07		Pjv1_00005752	1027.53	1.69068	0.298682	5.66045	1.50975e-08	2.88656e-07
Pjv1_00006828	185.961	-2.15139	0.385788	-5.57663	2.4523e-08	4.7194e-07		Pjv1_00016188	763.381	0.780604	0.141209	5.52801	3.23878e-08	6.19069e-07		Pjv1_00008107	688.071	0.969838	0.171347	5.6601	1.51286e-08	2.88747e-07
Pjv1_00012234	418.925	-1.44616	0.259484	-5.57321	2.50087e-08	4.80875e-07		Pjv1_00022249	910.261	-0.714603	0.129277	-5.52771	3.24441e-08	6.19612e-07		Pjv1_00015611	690.739	1.25975	0.222566	5.6601	1.51286e-08	2.88747e-07
Pjv1_00006348	1155.81	-2.28419	0.40994	-5.57201	2.51816e-08	4.83784e-07		Pjv1_00008675	437.317	1.30822	0.236732	5.52617	3.27302e-08	6.24541e-07		Pjv1_00005694	1270.18	-0.961467	0.169872	-5.65996	1.51412e-08	2.88747e-07
Pjv1_00028058	320.322	-2.86111	0.513534	-5.57142	2.52669e-08	4.85008e-07		Pjv1_00027182	5677.73	-0.854168	0.154583	-5.52562	3.28321e-08	6.25948e-07		Pjv1_00009830	2124.96	4.1558	0.734268	5.65979	1.51562e-08	2.88786e-07
Pjv1_00007151	345.322	-2.69883	0.48442	-5.57125	2.52916e-08	4.85065e-07		Pjv1_00030332	48.4762	2.64672	0.479096	5.5244	3.30611e-08	6.29774e-07		Pjv1_00015947	18008.6	-1.06631	0.188444	-5.65849	1.52713e-08	2.90729e-07
Pjv1_00025867	65.2956	-2.77108	0.49741	-5.57102	2.53255e-08	4.85301e-07		Pjv1_00027789	881.196	1.04367	0.188985	5.52249	3.3423e-08	6.35579e-07		Pjv1_00022196	8695.05	-1.03742	0.183357	-5.65791	1.53225e-08	2.91455e-07
Pjv1_00025829	323.312	1.44937	0.260197	5.57029	2.54319e-08	4.86923e-07		Pjv1_00007964	155.592	2.91595	0.528013	5.52251	3.342e-08	6.35579e-07		Pjv1_00019108	465.217	-1.73949	0.307526	-5.65638	1.54598e-08	2.93816e-07
Pjv1_00015235	2205.31	1.00448	0.180391	5.56833	2.57193e-08	4.92005e-07		Pjv1_00024494	283.809	1.07243	0.194234	5.5213	3.36507e-08	6.39364e-07		Pjv1_00002453	687.797	1.28018	0.226349	5.65577	1.55145e-08	2.94604e-07
Pjv1_00016447	93.9961	2.99266	0.537472	5.56802	2.57656e-08	4.92471e-07		Pjv1_00004261	48.3107	3.34843	0.606531	5.52063	3.37788e-08	6.41249e-07		Pjv1_00001955	4793.07	-1.17921	0.20865	-5.65162	1.58942e-08	3.01486e-07
Pjv1_00026113	621.19	1.03668	0.186191	5.56782	2.57943e-08	4.92599e-07		Pjv1_00019141	10598.3	1.00578	0.182352	5.51561	3.47573e-08	6.59262e-07		Pjv1_00003807	527.964	-1.5535	0.274882	-5.65151	1.59041e-08	3.01486e-07
Pjv1_00020254	1425.87	1.59664	0.286813	5.56684	2.59406e-08	4.9497e-07		Pjv1_00007918	179.607	1.42819	0.258951	5.51528	3.48226e-08	6.59938e-07		Pjv1_00026624	994.416	-1.10968	0.196364	-5.65111	1.59415e-08	3.01938e-07
Pjv1_00023118	81.6263	-2.1053	0.378205	-5.56656	2.59814e-08	4.95327e-07		Pjv1_00027537	858.136	-1.0096	0.183144	-5.51263	3.5351e-08	6.69383e-07		Pjv1_00004309	916.091	-1.99363	0.352879	-5.64963	1.60798e-08	3.04298e-07
Pjv1_00021896	386.92	2.33137	0.41885	5.56613	2.60462e-08	4.9614e-07		Pjv1_00025853	276.46	-2.54183	0.461213	-5.51119	3.56406e-08	6.74293e-07		Pjv1_00011269	83.2155	-1.82468	0.32305	-5.64827	1.62067e-08	3.0644e-07
Pjv1_00014064	753.908	-1.31147	0.235633	-5.56572	2.61065e-08	4.96867e-07		Pjv1_00007001	141.377	-2.30928	0.41909	-5.51024	3.58346e-08	6.77387e-07		Pjv1_00001877	1433.75	-1.08972	0.19295	-5.64767	1.6264e-08	3.07261e-07
Pjv1_00005873	2333.44	1.38274	0.248512	5.56408	2.63541e-08	5.01153e-07		Pjv1_00025163	2387.38	-1.22795	0.222917	-5.50856	3.61783e-08	6.83303e-07		Pjv1_00000021	6803.62	1.3113	0.232223	5.6467	1.63553e-08	3.08724e-07
Pjv1_00020754	184.816	-1.61002	0.28943	-5.56273	2.65583e-08	5.04608e-07		Pjv1_00013533	97.6941	4.30458	0.781693	5.50674	3.65547e-08	6.89826e-07		Pjv1_00001653	2430.37	1.00344	0.177742	5.64548	1.64721e-08	3.10664e-07
Pjv1_00030133	283.907	1.84389	0.331496	5.56233	2.66197e-08	5.04918e-07		Pjv1_00010673	598.001	1.14368	0.207732	5.50555	3.68016e-08	6.93896e-07		Pjv1_00018526	513.603	1.22867	0.217729	5.64312	1.66995e-08	3.14686e-07
Pjv1_00009034	1167.76	1.67321	0.300808	5.56239	2.66101e-08	5.04918e-07		Pjv1_00028404	890.209	-1.48728	0.270203	-5.5043	3.70628e-08	6.9823e-07		Pjv1_00024430	535.858	-1.31577	0.23332	-5.63936	1.70679e-08	3.21357e-07
Pjv1_00028743	189.72	1.60242	0.288096	5.5621	2.66542e-08	5.05145e-07		Pjv1_00001676	967.026	1.54965	0.281545	5.5041	3.71065e-08	6.98461e-07		Pjv1_00024634	1012.32	-0.934721	0.165767	-5.63876	1.71275e-08	3.22207e-07
Pjv1_00002887	963.484	-1.75846	0.316274	-5.55993	2.69877e-08	5.11032e-07		Pjv1_00013152	1831.74	1.24209	0.225679	5.50378	3.71743e-08	6.98556e-07		Pjv1_00013428	1224.31	-1.52106	0.269776	-5.63823	1.71806e-08	3.22932e-07
Pjv1_00024427	1326.82	-1.21257	0.218113	-5.55934	2.70796e-08	5.1234e-07		Pjv1_00024840	787.469	-1.58658	0.288268	-5.50384	3.71611e-08	6.98556e-07		Pjv1_00007688	879.541	0.914389	0.162237	5.63614	1.73907e-08	3.26604e-07
Pjv1_00001077	333.251	-2.10717	0.379137	-5.55782	2.73165e-08	5.15952e-07		Pjv1_00028130	867.217	0.872128	0.158498	5.50246	3.74518e-08	7.03178e-07		Pjv1_00010946	1047.71	-1.01411	0.179952	-5.63547	1.7458e-08	3.27592e-07
Pjv1_00014717	3680.02	1.06636	0.191867	5.55782	2.73166e-08	5.15952e-07		Pjv1_00014920	575.675	1.18546	0.215462	5.50192	3.75673e-08	7.04752e-07		Pjv1_00000794	1226.53	-1.43431	0.254675	-5.63191	1.78222e-08	3.34143e-07
Pjv1_00026350	460.514	-1.52546	0.274517	-5.55688	2.74644e-08	5.18306e-07		Pjv1_00013127	14272.7	-0.876706	0.159385	-5.50054	3.78635e-08	7.0971e-07		Pjv1_00027182	6214.52	-1.09001	0.193584	-5.6307	1.79476e-08	3.36212e-07
Pjv1_00005852	160.593	-1.9255	0.346588	-5.55558	2.76686e-08	5.21722e-07		Pjv1_00014069	2697.64	1.39852	0.254268	5.5002	3.79357e-08	7.09866e-07		Pjv1_00009490	1030.67	-1.86954	0.332218	-5.62744	1.82905e-08	3.42346e-07
Pjv1_00006951	12656.5	1.30009	0.234104	5.55348	2.80045e-08	5.2761e-07		Pjv1_00016178	58.5188	-2.90598	0.528339	-5.50022	3.79318e-08	7.09866e-07		Pjv1_00025834	2128.9	1.37027	0.243584	5.62545	1.85022e-08	3.46017e-07
Pjv1_00000086	755.04	1.21727	0.219203	5.55314	2.80585e-08	5.28184e-07		Pjv1_00010916	563.135	1.14505	0.20823	5.49897	3.8202e-08	7.14248e-07		Pjv1_00000006	443.784	3.02242	0.537362	5.62455	1.85996e-08	3.46433e-07
Pjv1_00022842	1853.17	1.44151	0.259612	5.55256	2.81511e-08	5.29482e-07		Pjv1_00016701	339.194	2.47144	0.449596	5.49703	3.86245e-08	7.20936e-07		Pjv1_00000994	3164.47	-1.81405	0.322497	-5.62504	1.8547e-08	3.46433e-07
Pjv1_00007121	735.848	2.4983	0.450002	5.55175	2.82825e-08	5.31062e-07		Pjv1_00020592	1476.94	0.875506	0.159265	5.49715	3.85982e-08	7.20936e-07		Pjv1_00016031	588.012	-1.95963	0.348414	-5.62442	1.86133e-08	3.46433e-07
Pjv1_00000848	4987.89	1.38265	0.249041	5.5519	2.82589e-08	5.31062e-07		Pjv1_00024144	987.08	-1.03977	0.189193	-5.49582	3.88901e-08	7.25285e-07		Pjv1_00020706	2025.93	-1.16174	0.206555	-5.62438	1.86179e-08	3.46433e-07
Pjv1_00004715	147.598	3.53236	0.636289	5.55151	2.83213e-08	5.31345e-07		Pjv1_00029761	1370.42	1.79222	0.326184	5.49451	3.91787e-08	7.30055e-07		Pjv1_00024594	1194.3	1.16308	0.20678	5.62471	1.85825e-08	3.46433e-07
Pjv1_00000151	3040.09	-1.30692	0.235498	-5.5496	2.86327e-08	5.36737e-07		Pjv1_00013515	78.5334	2.58023	0.469666	5.49375	3.93476e-08	7.32591e-07		Pjv1_00024946	4932.72	2.33145	0.414522	5.62444	1.86111e-08	3.46433e-07
Pjv1_00024398	108.003	2.45208	0.44201	5.54757	2.89664e-08	5.42539e-07		Pjv1_00008872	1716.09	0.816783	0.148741	5.4913	3.98984e-08	7.42223e-07		Pjv1_00015789	1377.68	-0.96943	0.172379	-5.62384	1.86757e-08	3.47218e-07
Pjv1_00028142	3021.35	-1.3831	0.249356	-5.54667	2.91154e-08	5.44874e-07		Pjv1_00019301	517.366	-1.27323	0.231872	-5.4911	3.9944e-08	7.4245e-07		Pjv1_00001159	6874.59	-1.03458	0.184013	-5.62231	1.88424e-08	3.50025e-07
Pjv1_00015340	1524.57	1.39968	0.252411	5.54522	2.93577e-08	5.48949e-07		Pjv1_00026477	675.532	1.44048	0.262397	5.48971	4.02605e-08	7.4771e-07		Pjv1_00015411	267.532	-2.86708	0.51009	-5.62074	1.90139e-08	3.52917e-07
Pjv1_00007708	3553.43	1.39593	0.251939	5.54074	3.01202e-08	5.62738e-07		Pjv1_00005883	4123.57	-0.918983	0.167415	-5.48926	4.0363e-08	7.48888e-07		Pjv1_00008326	7902.61	-1.15176	0.204937	-5.62008	1.90866e-08	3.53969e-07
Pjv1_00001641	758.608	1.08726	0.19627	5.53962	3.03125e-08	5.65858e-07		Pjv1_00001705	1436.26	-1.27861	0.23294	-5.48899	4.04249e-08	7.48888e-07		Pjv1_00028426	3172.54	1.14987	0.204708	5.61713	1.94161e-08	3.5948e-07
Pjv1_00026539	401.627	-1.25098	0.225896	-5.53788	3.06151e-08	5.71031e-07		Pjv1_00024000	2806.35	0.717333	0.130683	5.4891	4.03989e-08	7.48888e-07		Pjv1_00009745	1974.98	-1.10117	0.196033	-5.61725	1.94019e-08	3.5948e-07
Pjv1_00000405	90.4828	-2.02552	0.365813	-5.53704	3.07622e-08	5.73297e-07		Pjv1_00027343	6628.51	-1.13398	0.206656	-5.48727	4.08182e-08	7.55544e-07		Pjv1_00012851	368.696	-1.55854	0.277494	-5.61649	1.9488e-08	3.60212e-07
Pjv1_00007749	70.3705	-4.02931	0.727768	-5.53652	3.08537e-08	5.74525e-07		Pjv1_00006505	1693.65	-1.33697	0.24377	-5.48456	4.14511e-08	7.66621e-07		Pjv1_00025712	461.507	-1.10271	0.19633	-5.61662	1.94733e-08	3.60212e-07
Pjv1_00001108	31686.1	-1.01389	0.183145	-5.53603	3.09413e-08	5.75677e-07		Pjv1_00023948	172.462	1.42577	0.259988	5.48397	4.1588e-08	7.68515e-07		Pjv1_00021539	566.711	2.11945	0.377392	5.61603	1.95398e-08	3.6087e-07
Pjv1_00017805	445.33	-1.5588	0.281587	-5.53575	3.09892e-08	5.7609e-07		Pjv1_00006856	481.384	1.04895	0.191321	5.48265	4.19e-08	7.73638e-07		Pjv1_00017675	1005.13	-1.05454	0.187785	-5.61568	1.95788e-08	3.6129e-07
Pjv1_00015611	834.506	1.02722	0.185586	5.53501	3.11218e-08	5.78076e-07		Pjv1_00023319	14053.8	1.08505	0.197994	5.4802	4.2485e-08	7.83788e-07		Pjv1_00014646	2660.66	1.18993	0.211938	5.6145	1.97133e-08	3.6347e-07
Pjv1_00010300	6010.59	-1.45062	0.262434	-5.52757	3.24693e-08	6.02605e-07		Pjv1_00021432	350.374	1.9224	0.35084	5.47943	4.26694e-08	7.86538e-07		Pjv1_00028822	885.151	0.930952	0.165829	5.61392	1.97789e-08	3.64377e-07
Pjv1_00012963	387.14	-1.597	0.28898	-5.52635	3.26963e-08	6.06315e-07		Pjv1_00016256	1376.03	1.10187	0.201185	5.4769	4.32844e-08	7.97213e-07		Pjv1_00026769	144.729	2.43766	0.434249	5.61351	1.98264e-08	3.6495e-07
Pjv1_00006573	2718.26	-1.27118	0.230043	-5.52583	3.27924e-08	6.07595e-07		Pjv1_00018762	1171.38	-1.26309	0.230759	-5.47364	4.40883e-08	8.11349e-07		Pjv1_00026314	1178.59	1.68431	0.300069	5.61309	1.98742e-08	3.65528e-07
Pjv1_00018221	341.941	1.45435	0.263279	5.52399	3.31393e-08	6.13515e-07		Pjv1_00027056	2588.76	-0.932645	0.170416	-5.47274	4.4313e-08	8.14811e-07		Pjv1_00014203	11479.5	-0.901451	0.160602	-5.61295	1.9891e-08	3.65535e-07
Pjv1_00028736	19.1547	7.53783	1.36562	5.5197	3.39572e-08	6.28139e-07		Pjv1_00011048	239.413	-1.24946	0.228315	-5.4725	4.43737e-08	8.15252e-07		Pjv1_00002235	2836.8	1.06881	0.19047	5.61144	2.00653e-08	3.68434e-07
Pjv1_00016909	43.4783	6.25539	1.1335	5.51867	3.41584e-08	6.31338e-07		Pjv1_00011851	1439.94	1.61293	0.294912	5.46919	4.521e-08	8.29931e-07		Pjv1_00014970	1538.77	1.08168	0.192803	5.61027	2.0201e-08	3.70619e-07
Pjv1_00015201	5829.28	1.09854	0.199088	5.51787	3.43127e-08	6.33668e-07		Pjv1_00019328	286.696	1.53063	0.279905	5.46838	4.54179e-08	8.3306e-07		Pjv1_00003700	9558.88	-0.962382	0.171586	-5.60875	2.03798e-08	3.7359e-07
Pjv1_00028814	199.401	1.78695	0.324093	5.51371	3.51348e-08	6.48316e-07		Pjv1_00001641	652.484	0.927234	0.169588	5.46756	4.56267e-08	8.36201e-07		Pjv1_00028579	518.981	1.13247	0.202034	5.60534	2.07847e-08	3.80403e-07
Pjv1_00003773	2094.77	1.18991	0.215816	5.51354	3.51678e-08	6.4839e-07		Pjv1_00005349	290.181	-1.63394	0.298864	-5.46715	4.57327e-08	8.37455e-07		Pjv1_00019881	5814.28	1.29235	0.230557	5.60533	2.07856e-08	3.80403e-07
Pjv1_00026061	530.202	1.21803	0.220941	5.51293	3.52911e-08	6.50128e-07		Pjv1_00016589	319.311	-1.78153	0.326076	-5.46355	4.66706e-08	8.53927e-07		Pjv1_00012624	6913.49	-1.05279	0.187844	-5.60458	2.08756e-08	3.81421e-07
Pjv1_00004619	4629.94	-1.23199	0.223485	-5.51261	3.53543e-08	6.50758e-07		Pjv1_00017781	203.984	-2.5672	0.470085	-5.46114	4.73074e-08	8.64867e-07		Pjv1_00013542	1874.09	-1.09422	0.195232	-5.6047	2.08616e-08	3.81421e-07
Pjv1_00002880	624.805	1.61908	0.293767	5.51144	3.5591e-08	6.54576e-07		Pjv1_00017421	124.95	-2.28457	0.418518	-5.45872	4.79579e-08	8.76039e-07		Pjv1_00010404	2290.37	-0.900382	0.160685	-5.60339	2.10203e-08	3.8375e-07
Pjv1_00000929	948.168	-1.37259	0.249123	-5.50972	3.59415e-08	6.6048e-07		Pjv1_00007419	311.463	1.07129	0.196378	5.45525	4.89044e-08	8.92596e-07		Pjv1_00029500	10011.3	1.00997	0.180335	5.60054	2.13684e-08	3.89785e-07
Pjv1_00000076	130.743	-1.84101	0.334177	-5.50908	3.60706e-08	6.62309e-07		Pjv1_00019816	564.676	-1.08171	0.198295	-5.45504	4.89605e-08	8.92888e-07		Pjv1_00003988	35.0054	5.83643	1.04222	5.60002	2.1433e-08	3.90643e-07
Pjv1_00009152	2674.03	1.23203	0.223659	5.5085	3.61896e-08	6.6395e-07		Pjv1_00004733	6913.86	1.84139	0.33757	5.45484	4.90173e-08	8.93192e-07		Pjv1_00019673	24390.5	-1.49219	0.266504	-5.59912	2.15444e-08	3.92352e-07
Pjv1_00008041	504.79	1.26248	0.229349	5.5046	3.70006e-08	6.78273e-07		Pjv1_00023572	967.641	-1.52702	0.280287	-5.44804	5.09276e-08	9.27241e-07		Pjv1_00001176	650.917	-1.81287	0.323921	-5.59663	2.18559e-08	3.97699e-07
Pjv1_00028204	15491.7	-1.17584	0.213758	-5.50077	3.78128e-08	6.92595e-07		Pjv1_00026435	317.324	2.61427	0.479878	5.44778	5.10014e-08	9.27825e-07		Pjv1_00021679	1237.42	-1.49832	0.26774	-5.5962	2.19104e-08	3.98365e-07
Pjv1_00000456	690.992	-0.988472	0.179761	-5.49881	3.82365e-08	6.99784e-07		Pjv1_00002879	350.327	1.42222	0.261165	5.44568	5.16073e-08	9.38081e-07		Pjv1_00019310	968.381	5.0396	0.900966	5.59355	2.22473e-08	4.0416e-07
Pjv1_00009462	1339.67	-1.1307	0.20566	-5.49791	3.84322e-08	7.02791e-07		Pjv1_00010501	7310.83	-1.10409	0.202786	-5.44462	5.19168e-08	9.42388e-07		Pjv1_00022199	7063.08	-1.44053	0.257592	-5.59229	2.24092e-08	4.06767e-07
Pjv1_00017389	453.062	2.16211	0.393358	5.49654	3.87306e-08	7.0767e-07		Pjv1_00003336	36.9375	-5.52845	1.0154	-5.44458	5.1929e-08	9.42388e-07		Pjv1_00019806	184.193	-1.75983	0.314749	-5.59122	2.25479e-08	4.08953e-07
Pjv1_00006123	2470.6	-1.44384	0.262726	-5.49562	3.89331e-08	7.10792e-07		Pjv1_00027253	83.7819	-2.7883	0.51229	-5.44281	5.2446e-08	9.50995e-07		Pjv1_00024988	878.967	-2.95138	0.528008	-5.58964	2.27537e-08	4.12349e-07
Pjv1_00011348	2449.97	2.29583	0.417961	5.49294	3.95306e-08	7.21111e-07		Pjv1_00006123	2825.8	-1.08323	0.199062	-5.44167	5.27846e-08	9.56356e-07		Pjv1_00025022	896.419	-1.16337	0.208135	-5.58949	2.27735e-08	4.12372e-07
Pjv1_00011548	1013.03	-1.26657	0.230691	-5.49034	4.0115e-08	7.31176e-07		Pjv1_00013689	306.427	-1.43323	0.263661	-5.4359	5.45215e-08	9.86663e-07		Pjv1_00002388	95.3751	2.51927	0.450786	5.58862	2.28877e-08	4.14102e-07
Pjv1_00000716	595.435	1.69435	0.308627	5.48994	4.02065e-08	7.32249e-07		Pjv1_00010600	1381.86	-0.854821	0.157257	-5.43582	5.45461e-08	9.86663e-07		Pjv1_00005682	4829.38	-0.994035	0.177888	-5.58799	2.29715e-08	4.1528e-07
Pjv1_00023248	189.699	-1.49395	0.272239	-5.48763	4.07362e-08	7.41292e-07		Pjv1_00019794	1054.56	1.16331	0.214041	5.43499	5.47997e-08	9.90446e-07		Pjv1_00001979	17.8457	-7.60483	1.36124	-5.58671	2.31418e-08	4.18019e-07
Pjv1_00029931	225.063	1.68097	0.306462	5.48509	4.13269e-08	7.51432e-07		Pjv1_00012015	376.72	1.06996	0.196896	5.43415	5.5058e-08	9.94306e-07		Pjv1_00027593	5499.37	-0.993205	0.177826	-5.58526	2.33349e-08	4.21165e-07
Pjv1_00027481	3664.92	-1.02405	0.186704	-5.4849	4.13705e-08	7.51614e-07		Pjv1_00027951	438.882	1.0453	0.192408	5.4327	5.55068e-08	1.0016e-06		Pjv1_00011433	3767.42	-1.01284	0.18136	-5.58469	2.34111e-08	4.22197e-07
Pjv1_00021625	314.451	1.26773	0.231161	5.48419	4.15359e-08	7.54009e-07		Pjv1_00025971	50.4814	2.06331	0.379862	5.43174	5.5808e-08	1.00622e-06		Pjv1_00006801	41.4557	-3.64193	0.65215	-5.5845	2.34377e-08	4.22335e-07
Pjv1_00003139	3804.14	1.14989	0.209701	5.48348	4.17035e-08	7.56437e-07		Pjv1_00011082	341.869	1.71315	0.315489	5.43015	5.63073e-08	1.0144e-06		Pjv1_00021253	391.408	-1.9255	0.344875	-5.58317	2.36171e-08	4.25223e-07
Pjv1_00021814	36.2515	-3.72442	0.679336	-5.48245	4.19479e-08	7.60255e-07		Pjv1_00006753	763.66	3.94048	0.726348	5.42505	5.79367e-08	1.04206e-06		Pjv1_00023277	218.681	1.57918	0.282898	5.58216	2.37554e-08	4.27366e-07
Pjv1_00014849	2262.08	0.814827	0.148669	5.4808	4.23403e-08	7.66746e-07		Pjv1_00012791	522.038	-1.93677	0.356999	-5.42514	5.79085e-08	1.04206e-06		Pjv1_00025719	11780.1	-1.06374	0.190599	-5.58105	2.39078e-08	4.2976e-07
Pjv1_00005721	2116.17	-1.17581	0.214561	-5.48005	4.25196e-08	7.6937e-07		Pjv1_00011782	818.318	-0.749036	0.138113	-5.42334	5.84958e-08	1.05127e-06		Pjv1_00026811	240.67	-1.95761	0.350833	-5.5799	2.40657e-08	4.3225e-07
Pjv1_00007933	756.792	-1.65699	0.302572	-5.47636	4.34154e-08	7.84947e-07		Pjv1_00028095	880.942	1.06596	0.196558	5.42316	5.85542e-08	1.05147e-06		Pjv1_00017030	189.451	1.91835	0.343815	5.57961	2.41061e-08	4.32626e-07
Pjv1_00027147	17251.9	-0.973255	0.177834	-5.47282	4.42942e-08	8.00189e-07		Pjv1_00014450	55.5537	2.68639	0.495492	5.42166	5.90497e-08	1.05951e-06		Pjv1_00009958	472.537	1.29938	0.232951	5.57791	2.43423e-08	4.36512e-07
Pjv1_00001774	1204.1	1.41148	0.257921	5.47253	4.43653e-08	8.00828e-07		Pjv1_00010727	189.775	-1.61519	0.298076	-5.41873	6.0024e-08	1.07613e-06		Pjv1_00019301	660.571	-1.51017	0.270829	-5.5761	2.45968e-08	4.4072e-07
Pjv1_00010701	472.142	1.43291	0.261934	5.4705	4.48769e-08	8.0876e-07		Pjv1_00015552	688.465	1.07396	0.198289	5.41614	6.08998e-08	1.09095e-06		Pjv1_00004780	510.607	-1.26713	0.227253	-5.57585	2.46324e-08	4.41003e-07
Pjv1_00010485	280.298	-1.97952	0.361851	-5.47054	4.48671e-08	8.0876e-07		Pjv1_00012520	1495.21	-1.17009	0.216226	-5.41143	6.25234e-08	1.11913e-06		Pjv1_00009669	1150.94	1.39489	0.250197	5.57517	2.47292e-08	4.4238e-07
Pjv1_00023096	245.823	1.9311	0.353053	5.46973	4.5071e-08	8.11604e-07		Pjv1_00028736	19.5715	7.68833	1.42168	5.40794	6.37555e-08	1.13935e-06		Pjv1_00013521	133.545	1.83522	0.329228	5.57432	2.48498e-08	4.4418e-07
Pjv1_00014608	2022.75	1.36048	0.24878	5.46861	4.53585e-08	8.16125e-07		Pjv1_00017431	460.171	-1.61593	0.298807	-5.40796	6.37474e-08	1.13935e-06		Pjv1_00005823	317.004	2.47532	0.444112	5.57364	2.49466e-08	4.45552e-07
Pjv1_00001003	4686.82	-1.73722	0.317725	-5.46768	4.55964e-08	8.19747e-07		Pjv1_00010757	91.1269	2.19458	0.405861	5.40723	6.40068e-08	1.14201e-06		Pjv1_00006993	2028.81	-1.04992	0.188407	-5.57258	2.50991e-08	4.47916e-07
Pjv1_00002241	629.676	2.06188	0.37725	5.46556	4.61445e-08	8.28935e-07		Pjv1_00029740	630.797	-1.0111	0.186988	-5.40728	6.39886e-08	1.14201e-06		Pjv1_00016193	17385.3	-1.05458	0.189282	-5.57145	2.5263e-08	4.50479e-07
Pjv1_00019382	2935.76	1.15833	0.21203	5.46304	4.68052e-08	8.40131e-07		Pjv1_00014579	565.383	1.63357	0.302133	5.4068	6.41609e-08	1.14384e-06		Pjv1_00014069	2581.18	1.14789	0.20623	5.56608	2.60531e-08	4.64196e-07
Pjv1_00003298	2065.62	1.34967	0.247082	5.46243	4.69671e-08	8.42361e-07		Pjv1_00011522	37.8072	2.55107	0.472061	5.40413	6.51253e-08	1.16011e-06		Pjv1_00019588	5331.06	-1.0503	0.188712	-5.56561	2.61235e-08	4.64706e-07
Pjv1_00026643	4106.9	-1.12396	0.205775	-5.46208	4.70592e-08	8.42818e-07		Pjv1_00022128	555.846	1.39802	0.258708	5.40385	6.52264e-08	1.16098e-06		Pjv1_00020804	256.851	-1.54954	0.27841	-5.56568	2.61129e-08	4.64706e-07
Pjv1_00024576	473.428	-1.434	0.26254	-5.46205	4.70678e-08	8.42818e-07		Pjv1_00014629	1857	0.849533	0.157225	5.4033	6.54242e-08	1.16357e-06		Pjv1_00018221	276.022	1.59039	0.285956	5.56167	2.67206e-08	4.74947e-07
Pjv1_00026902	1188.6	-1.22038	0.223507	-5.46012	4.75809e-08	8.51326e-07		Pjv1_00021925	1018.15	-1.28104	0.237147	-5.40186	6.59528e-08	1.17203e-06		Pjv1_00011716	13195.5	-1.28492	0.231074	-5.56064	2.68792e-08	4.77384e-07
Pjv1_00018043	452.862	1.09097	0.199886	5.45797	4.81597e-08	8.60994e-07		Pjv1_00025614	294.047	1.25332	0.232036	5.40142	6.61172e-08	1.17402e-06		Pjv1_00017682	1627.6	-1.36051	0.244682	-5.56033	2.69259e-08	4.77833e-07
Pjv1_00022326	1651.19	-1.76807	0.324079	-5.45568	4.87859e-08	8.71494e-07		Pjv1_00008590	14480.9	-0.677231	0.125414	-5.39998	6.66495e-08	1.18252e-06		Pjv1_00028184	354.763	1.66804	0.300151	5.55733	2.7393e-08	4.85733e-07
Pjv1_00014120	1494.22	1.11096	0.203688	5.45421	4.91921e-08	8.7805e-07		Pjv1_00006829	159.164	-1.87307	0.346897	-5.39951	6.68246e-08	1.18469e-06		Pjv1_00015710	1145.74	-1.59763	0.287601	-5.55501	2.77594e-08	4.9184e-07
Pjv1_00014617	1308.58	-1.12086	0.205578	-5.45224	4.97398e-08	8.87118e-07		Pjv1_00018441	226.601	1.29536	0.239938	5.39874	6.71115e-08	1.18882e-06		Pjv1_00026139	5853.04	-1.08888	0.196048	-5.55417	2.78938e-08	4.93826e-07
Pjv1_00011049	1511.37	-2.1949	0.402612	-5.45166	4.99021e-08	8.89305e-07		Pjv1_00000257	364.559	-2.00075	0.370745	-5.39656	6.7931e-08	1.20238e-06		Pjv1_00027036	497.118	-2.1645	0.389808	-5.55275	2.81215e-08	4.97461e-07
Pjv1_00013680	1458.43	-0.984719	0.180685	-5.44991	5.0394e-08	8.97357e-07		Pjv1_00015968	9331.05	-2.0255	0.375404	-5.39553	6.83199e-08	1.20735e-06		Pjv1_00003589	1056.08	-0.948892	0.170899	-5.55237	2.81827e-08	4.98147e-07
Pjv1_00010459	1458.51	1.28246	0.235325	5.44973	5.04466e-08	8.97581e-07		Pjv1_00023609	693.816	1.30131	0.241181	5.39557	6.83073e-08	1.20735e-06		Pjv1_00000437	1985.9	-1.1102	0.200037	-5.54996	2.85738e-08	5.0426e-07
Pjv1_00015625	13608.6	-2.0352	0.373501	-5.44899	5.06574e-08	9.00617e-07		Pjv1_00012580	2566.84	-0.810788	0.150281	-5.39516	6.84626e-08	1.20891e-06		Pjv1_00026573	372.716	-1.8843	0.339511	-5.55004	2.85602e-08	5.0426e-07
Pjv1_00016229	674.258	1.27668	0.234361	5.44747	5.10902e-08	9.0759e-07		Pjv1_00000501	224.659	2.06387	0.382719	5.39266	6.94234e-08	1.22393e-06		Pjv1_00021690	20887.5	-0.851377	0.153431	-5.54891	2.87462e-08	5.069e-07
Pjv1_00000493	7930.17	1.30001	0.238655	5.44723	5.11596e-08	9.08103e-07		Pjv1_00007824	162.474	-1.9811	0.367361	-5.39279	6.93723e-08	1.22393e-06		Pjv1_00003318	217.78	-1.63219	0.294331	-5.54542	2.93248e-08	5.16692e-07
Pjv1_00007395	6945.94	1.8776	0.344703	5.44701	5.12242e-08	9.08531e-07		Pjv1_00010391	1736.73	4.1657	0.772625	5.39161	6.98274e-08	1.23008e-06		Pjv1_00014971	1636.95	1.03976	0.187547	5.544	2.95644e-08	5.20502e-07
Pjv1_00020314	1526.42	-1.61521	0.296594	-5.44587	5.15536e-08	9.13649e-07		Pjv1_00015615	11271.3	-0.900419	0.167014	-5.39127	6.9961e-08	1.23146e-06		Pjv1_00017599	110.2	-2.39431	0.432011	-5.54224	2.98628e-08	5.25339e-07
Pjv1_00025017	993.869	-1.5458	0.283889	-5.44508	5.17821e-08	9.16974e-07		Pjv1_00004655	5024.91	0.904968	0.167889	5.39028	7.03468e-08	1.23727e-06		Pjv1_00000696	2352.48	-1.02757	0.185418	-5.54193	2.99157e-08	5.25854e-07
Pjv1_00005350	8517.08	1.23778	0.22734	5.44464	5.19111e-08	9.18531e-07		Pjv1_00029897	429.838	-1.6324	0.302947	-5.38841	7.10852e-08	1.24927e-06		Pjv1_00010184	24858	1.18805	0.214407	5.54109	3.00593e-08	5.27961e-07
Pjv1_00011775	307.13	2.07379	0.380924	5.4441	5.20677e-08	9.20575e-07		Pjv1_00015349	605.066	1.71366	0.318096	5.38724	7.15494e-08	1.25643e-06		Pjv1_00009578	181.771	1.44521	0.260853	5.54032	3.01914e-08	5.29826e-07
Pjv1_00007766	2333.54	1.66597	0.306076	5.44298	5.23967e-08	9.24932e-07		Pjv1_00028021	2503.75	0.912104	0.169397	5.38441	7.26808e-08	1.2753e-06		Pjv1_00025108	1246.02	-0.889521	0.160558	-5.5402	3.02132e-08	5.29826e-07
Pjv1_00011035	619.612	1.8389	0.337848	5.44298	5.23967e-08	9.24932e-07		Pjv1_00025065	444.294	1.41007	0.262044	5.38103	7.4062e-08	1.29851e-06		Pjv1_00026595	2662.22	-1.15619	0.208726	-5.53928	3.03715e-08	5.32184e-07
Pjv1_00009226	675.456	-1.64217	0.301743	-5.44227	5.26061e-08	9.27897e-07		Pjv1_00027198	701.811	-0.991672	0.184418	-5.37731	7.56076e-08	1.32456e-06		Pjv1_00026561	1205.02	-1.06621	0.192506	-5.53859	3.0492e-08	5.33875e-07
Pjv1_00013258	171.203	1.45066	0.266633	5.44066	5.30842e-08	9.35593e-07		Pjv1_00022290	795.125	0.90946	0.169136	5.37707	7.57057e-08	1.32524e-06		Pjv1_00015840	2189.82	0.856746	0.154749	5.53635	3.08842e-08	5.40316e-07
Pjv1_00020873	1625.54	1.12272	0.206401	5.43953	5.34216e-08	9.408e-07		Pjv1_00006885	158.65	1.89337	0.352274	5.37471	7.67062e-08	1.34104e-06		Pjv1_00015900	907.097	1.44095	0.260333	5.53502	3.11201e-08	5.44015e-07
Pjv1_00011372	6469.72	0.775047	0.142488	5.43938	5.3467e-08	9.4086e-07		Pjv1_00004819	2925.15	-0.712114	0.132495	-5.37466	7.67291e-08	1.34104e-06		Pjv1_00023880	1121.89	-0.909468	0.164334	-5.53427	3.12533e-08	5.45913e-07
Pjv1_00004329	1250.97	1.15927	0.213212	5.43716	5.41362e-08	9.51325e-07		Pjv1_00023551	662.419	1.01722	0.189476	5.3686	7.93514e-08	1.38579e-06		Pjv1_00006458	438.051	-1.79846	0.325023	-5.53332	3.14223e-08	5.48434e-07
Pjv1_00023733	471.428	-1.03095	0.189613	-5.43713	5.41466e-08	9.51325e-07		Pjv1_00017833	850.841	-1.10995	0.206774	-5.36792	7.96486e-08	1.38988e-06		Pjv1_00020624	146.854	1.52485	0.275622	5.53241	3.15856e-08	5.50518e-07
Pjv1_00017237	11577.8	-1.38786	0.255341	-5.43531	5.47008e-08	9.60307e-07		Pjv1_00016365	152.818	-3.04392	0.567139	-5.36715	7.99913e-08	1.3943e-06		Pjv1_00000751	631.582	-1.17076	0.211619	-5.53238	3.15912e-08	5.50518e-07
Pjv1_00020471	3317.82	1.10616	0.203555	5.43419	5.50449e-08	9.65591e-07		Pjv1_00004788	15.6826	7.37211	1.37358	5.36707	8.00271e-08	1.3943e-06		Pjv1_00026113	692.647	1.07485	0.194298	5.53197	3.16655e-08	5.51381e-07
Pjv1_00030276	1776.58	1.65981	0.305502	5.43306	5.53949e-08	9.7097e-07		Pjv1_00006322	66.4471	3.03886	0.566258	5.36657	8.02487e-08	1.39707e-06		Pjv1_00015035	31.4847	5.0068	0.905145	5.53149	3.17518e-08	5.52452e-07
Pjv1_00028667	4011.77	1.19382	0.219818	5.43095	5.60537e-08	9.81751e-07		Pjv1_00005545	1556.87	0.79873	0.148851	5.36595	8.0524e-08	1.40077e-06		Pjv1_00012630	1425.45	0.903398	0.163365	5.52994	3.20332e-08	5.56911e-07
Pjv1_00022027	3424.1	1.67279	0.308068	5.42994	5.63723e-08	9.8656e-07		Pjv1_00018925	2721.66	-0.689461	0.1285	-5.36545	8.07497e-08	1.40359e-06		Pjv1_00014474	475.901	-1.16494	0.210689	-5.52921	3.21682e-08	5.58821e-07
Pjv1_00018290	267.473	-1.88687	0.347582	-5.42856	5.68111e-08	9.93462e-07		Pjv1_00027471	35.5018	2.5909	0.482936	5.3649	8.0992e-08	1.40671e-06		Pjv1_00008275	1136.52	-1.78001	0.322036	-5.52735	3.25095e-08	5.63431e-07
Pjv1_00008116	6985.5	-1.22913	0.226519	-5.42616	5.75797e-08	1.00612e-06		Pjv1_00007372	1936.96	0.703334	0.131154	5.36265	8.20109e-08	1.42329e-06		Pjv1_00014056	377.553	-2.46853	0.446598	-5.52742	3.2498e-08	5.63431e-07
Pjv1_00012458	25.0201	-4.22311	0.778307	-5.42601	5.76263e-08	1.00615e-06		Pjv1_00028275	5922.6	0.870266	0.162317	5.36152	8.2525e-08	1.42965e-06		Pjv1_00024941	24772.7	-0.802624	0.145203	-5.52758	3.24674e-08	5.63431e-07
Pjv1_00002974	8478.51	1.30514	0.240543	5.4258	5.76944e-08	1.00655e-06		Pjv1_00010753	998.675	1.14364	0.213309	5.36142	8.25697e-08	1.42965e-06		Pjv1_00009018	3371.96	-1.1016	0.19933	-5.5265	3.2669e-08	5.65754e-07
Pjv1_00017134	34.1836	-3.78441	0.697539	-5.42537	5.78344e-08	1.00821e-06		Pjv1_00005366	2570.95	1.18469	0.220958	5.36161	8.24827e-08	1.42965e-06		Pjv1_00010046	8154.1	0.983318	0.177979	5.5249	3.2967e-08	5.7047e-07
Pjv1_00006740	2218.45	-2.13925	0.39436	-5.42461	5.80821e-08	1.01131e-06		Pjv1_00012915	348.131	1.11097	0.207225	5.36118	8.26802e-08	1.43044e-06		Pjv1_00029825	115.6	-3.13041	0.566857	-5.5224	3.34408e-08	5.78218e-07
Pjv1_00018024	238.421	1.59903	0.294777	5.42454	5.81026e-08	1.01131e-06		Pjv1_00006268	6401.36	1.06951	0.199532	5.36008	8.31832e-08	1.43803e-06		Pjv1_00005685	2298.01	-0.957933	0.173478	-5.52193	3.35291e-08	5.79296e-07
Pjv1_00029237	1334.73	1.29007	0.238054	5.41922	5.98591e-08	1.04108e-06		Pjv1_00027729	513.005	0.991377	0.18502	5.35822	8.40463e-08	1.45182e-06		Pjv1_00005411	5071.47	-1.10984	0.201024	-5.5209	3.37271e-08	5.82264e-07
Pjv1_00009800	533.593	1.46211	0.269874	5.41776	6.03499e-08	1.0488e-06		Pjv1_00001369	2237.63	-0.860109	0.160567	-5.35668	8.47632e-08	1.46307e-06		Pjv1_00017148	63.5747	3.94719	0.714975	5.52074	3.37568e-08	5.82324e-07
Pjv1_00016406	55.5476	-3.03304	0.559897	-5.41714	6.05609e-08	1.05165e-06		Pjv1_00026564	703.939	1.03677	0.193615	5.35481	8.56447e-08	1.47714e-06		Pjv1_00008876	259.874	-2.03488	0.368773	-5.51798	3.4292e-08	5.91099e-07
Pjv1_00011551	570.292	1.7824	0.329071	5.41647	6.07878e-08	1.05477e-06		Pjv1_00018709	748.905	1.05978	0.197926	5.35442	8.58318e-08	1.47922e-06		Pjv1_00020667	1821.56	1.5792	0.286208	5.51767	3.43531e-08	5.91236e-07
Pjv1_00028326	4728.22	-1.38248	0.255339	-5.4143	6.15283e-08	1.06542e-06		Pjv1_00016120	2462.57	-1.2392	0.231545	-5.35189	8.70388e-08	1.49886e-06		Pjv1_00000804	931.367	1.3297	0.240989	5.51767	3.43529e-08	5.91236e-07
Pjv1_00005740	1075.26	-1.30357	0.240757	-5.41443	6.14829e-08	1.06542e-06		Pjv1_00010843	550.782	0.871898	0.162963	5.35028	8.78162e-08	1.51108e-06		Pjv1_00006271	369.022	-1.365	0.247407	-5.51725	3.44337e-08	5.92163e-07
Pjv1_00026888	3451.91	1.09834	0.20286	5.41425	6.15445e-08	1.06542e-06		Pjv1_00015880	59.5051	3.30766	0.618271	5.34987	8.80193e-08	1.5134e-06		Pjv1_00024701	737.891	-1.72629	0.312971	-5.51582	3.47163e-08	5.96562e-07
Pjv1_00004305	408.121	1.27227	0.235039	5.41303	6.19684e-08	1.07193e-06		Pjv1_00019452	5886.49	0.856894	0.160186	5.34939	8.82535e-08	1.51626e-06		Pjv1_00020751	169.074	2.0349	0.369025	5.51426	3.50253e-08	6.01408e-07
Pjv1_00028545	488.795	1.14833	0.212268	5.40983	6.3085e-08	1.09041e-06		Pjv1_00027265	2696.85	0.781217	0.146069	5.34827	8.87995e-08	1.52446e-06		Pjv1_00020256	722.04	1.66991	0.302939	5.51237	3.54029e-08	6.07421e-07
Pjv1_00028370	2372.95	-1.68704	0.311869	-5.40946	6.32148e-08	1.09181e-06		Pjv1_00021610	316.841	-1.684	0.31497	-5.34654	8.965e-08	1.53787e-06		Pjv1_00026294	247.988	2.77556	0.503602	5.51141	3.55977e-08	6.10294e-07
Pjv1_00004971	7379.72	1.08175	0.199982	5.40924	6.32932e-08	1.09232e-06		Pjv1_00007695	3670.37	1.06567	0.199343	5.34591	8.99647e-08	1.54208e-06		Pjv1_00019985	1278.76	-1.03436	0.187685	-5.51114	3.56527e-08	6.10765e-07
Pjv1_00002750	160.578	-2.21216	0.409011	-5.40855	6.35358e-08	1.09314e-06		Pjv1_00008678	2973.38	-0.90832	0.17001	-5.34274	9.15506e-08	1.56806e-06		Pjv1_00002644	691.595	1.91357	0.347253	5.5106	3.57616e-08	6.1216e-07
Pjv1_00020354	2340.82	-1.15968	0.214411	-5.40867	6.34944e-08	1.09314e-06		Pjv1_00002174	197.034	1.44313	0.270147	5.34204	9.19087e-08	1.57245e-06		Pjv1_00029965	1070.58	1.88142	0.341448	5.51012	3.58588e-08	6.13351e-07
Pjv1_00000586	10838.8	-1.26411	0.233719	-5.40867	6.34951e-08	1.09314e-06		Pjv1_00005121	183.772	1.4342	0.268477	5.34196	9.19482e-08	1.57245e-06		Pjv1_00003618	65.9196	-3.8221	0.693843	-5.5086	3.61694e-08	6.18187e-07
Pjv1_00024152	15.369	-7.55462	1.39669	-5.40894	6.33986e-08	1.09314e-06		Pjv1_00017459	52.9057	-1.98768	0.372339	-5.33835	9.37939e-08	1.60278e-06		Pjv1_00012918	376.016	1.50688	0.273595	5.50771	3.63536e-08	6.20859e-07
Pjv1_00028184	325.939	1.12572	0.20817	5.4077	6.38376e-08	1.09749e-06		Pjv1_00021369	30.2239	4.0025	0.749892	5.33744	9.42697e-08	1.60968e-06		Pjv1_00030168	37.3564	-3.8335	0.696049	-5.5075	3.63956e-08	6.21099e-07
Pjv1_00025862	56.2627	-2.57783	0.47702	-5.40403	6.51586e-08	1.11934e-06		Pjv1_00018240	635.941	1.10565	0.20717	5.33694	9.45264e-08	1.61282e-06		Pjv1_00024215	3750.83	-1.38638	0.251737	-5.50724	3.64503e-08	6.21555e-07
Pjv1_00020441	17014.5	-0.913822	0.169118	-5.40345	6.53712e-08	1.1219e-06		Pjv1_00015165	4992.55	1.07107	0.200843	5.3329	9.6658e-08	1.64666e-06		Pjv1_00024847	83.9985	-2.46092	0.447107	-5.50411	3.71048e-08	6.32231e-07
Pjv1_00006268	8844.6	1.12028	0.20733	5.40335	6.5408e-08	1.1219e-06		Pjv1_00000669	488.833	1.07611	0.201785	5.33296	9.66223e-08	1.64666e-06		Pjv1_00023332	449.524	-1.18858	0.21595	-5.50396	3.71344e-08	6.32251e-07
Pjv1_00001981	3584.93	1.58008	0.29264	5.39939	6.68665e-08	1.14604e-06		Pjv1_00028058	184.895	-2.30686	0.432767	-5.33048	9.79532e-08	1.66745e-06		Pjv1_00024968	346	-1.99595	0.362704	-5.50297	3.7344e-08	6.35333e-07
Pjv1_00017110	135.713	-3.40271	0.630218	-5.39926	6.69179e-08	1.14605e-06		Pjv1_00009885	212.502	-1.3654	0.256192	-5.3296	9.84308e-08	1.6743e-06		Pjv1_00007441	972.104	1.12736	0.204939	5.50096	3.7772e-08	6.41633e-07
Pjv1_00009975	89.9803	-1.70384	0.315642	-5.39802	6.73821e-08	1.15311e-06		Pjv1_00013553	112.521	-2.46683	0.462927	-5.32877	9.88795e-08	1.68065e-06		Pjv1_00008222	563.276	-1.82638	0.332005	-5.50107	3.77485e-08	6.41633e-07
Pjv1_00011505	1420.39	0.927997	0.171927	5.39763	6.75273e-08	1.15472e-06		Pjv1_00014966	489.517	1.29058	0.24232	5.32593	1.00436e-07	1.7058e-06		Pjv1_00019191	144.961	-1.9307	0.350992	-5.5007	3.78291e-08	6.42113e-07
Pjv1_00009698	913.562	-1.2875	0.238661	-5.39466	6.86517e-08	1.17305e-06		Pjv1_00029116	1548.1	-1.50806	0.283339	-5.32246	1.02374e-07	1.7374e-06		Pjv1_00003457	963.273	0.959819	0.174499	5.50043	3.78863e-08	6.42593e-07
Pjv1_00001297	21444.6	1.16594	0.216198	5.39291	6.93243e-08	1.18364e-06		Pjv1_00027916	1338.5	-0.88141	0.165639	-5.32126	1.03049e-07	1.74751e-06		Pjv1_00021933	6375.74	-0.844145	0.153513	-5.49886	3.82264e-08	6.47868e-07
Pjv1_00021870	2544.51	-1.62021	0.300554	-5.39074	7.01687e-08	1.19714e-06		Pjv1_00009042	4737.31	1.76405	0.33156	5.32045	1.03513e-07	1.75271e-06		Pjv1_00022593	5433.48	-1.06339	0.193404	-5.4983	3.83465e-08	6.49409e-07
Pjv1_00001724	10168.1	-0.841535	0.156159	-5.38898	7.08593e-08	1.20801e-06		Pjv1_00022276	837.927	-0.930304	0.174853	-5.3205	1.03482e-07	1.75271e-06		Pjv1_00023437	2101.39	-0.948059	0.172474	-5.49683	3.86682e-08	6.54357e-07
Pjv1_00014344	286.854	-1.84863	0.343078	-5.38837	7.11007e-08	1.2112e-06		Pjv1_00016909	47.3002	7.16004	1.34586	5.32005	1.03739e-07	1.75519e-06		Pjv1_00014645	886.665	1.3471	0.245078	5.49662	3.87147e-08	6.54358e-07
Pjv1_00005682	5401.7	-0.959437	0.178077	-5.38777	7.13391e-08	1.21434e-06		Pjv1_00020079	124.625	1.61516	0.303615	5.31975	1.0391e-07	1.75676e-06		Pjv1_00005032	15980.2	-1.49011	0.271099	-5.49656	3.87271e-08	6.54358e-07
Pjv1_00012519	524.554	-1.98507	0.36849	-5.38704	7.16258e-08	1.21829e-06		Pjv1_00027420	200.88	-1.42897	0.26867	-5.31867	1.04528e-07	1.76587e-06		Pjv1_00024836	2279.58	-1.17021	0.212908	-5.49631	3.87821e-08	6.5479e-07
Pjv1_00020203	544.764	1.08517	0.201517	5.38499	7.24474e-08	1.23133e-06		Pjv1_00018051	1727.68	1.89331	0.355994	5.31838	1.04694e-07	1.76733e-06		Pjv1_00027056	2624.94	-0.984162	0.179115	-5.49459	3.91608e-08	6.60683e-07
Pjv1_00024808	19326.5	1.51275	0.28094	5.38461	7.26034e-08	1.23305e-06		Pjv1_00008561	1451.28	1.05569	0.198524	5.31768	1.05099e-07	1.77283e-06		Pjv1_00004239	528.181	-1.49144	0.271511	-5.4931	3.94949e-08	6.65814e-07
Pjv1_00006587	2465.63	1.00339	0.186489	5.38042	7.43133e-08	1.26113e-06		Pjv1_00024043	210.1	-2.21886	0.41731	-5.31704	1.05466e-07	1.77767e-06		Pjv1_00027688	556.006	1.67308	0.304592	5.49285	3.95508e-08	6.66251e-07
Pjv1_00022539	909.588	1.62853	0.302705	5.37993	7.45136e-08	1.26262e-06		Pjv1_00016868	75.196	1.95644	0.368216	5.31329	1.07662e-07	1.81225e-06		Pjv1_00022805	791.915	1.54734	0.281713	5.4926	3.96065e-08	6.66685e-07
Pjv1_00025481	148.666	-1.8548	0.344758	-5.38002	7.44789e-08	1.26262e-06		Pjv1_00014533	2031.12	-1.11178	0.209245	-5.31326	1.07681e-07	1.81225e-06		Pjv1_00010871	11917.5	-0.881652	0.160535	-5.49195	3.9751e-08	6.6861e-07
Pjv1_00009589	417.317	-1.11024	0.206378	-5.37962	7.46427e-08	1.26289e-06		Pjv1_00020526	824.752	0.791886	0.149154	5.30918	1.10121e-07	1.85191e-06		Pjv1_00015498	2433.09	-1.25985	0.229429	-5.49122	3.99156e-08	6.70871e-07
Pjv1_00008502	430.406	-1.31687	0.244788	-5.37964	7.46348e-08	1.26289e-06		Pjv1_00019074	237.14	-1.70741	0.321639	-5.30846	1.10554e-07	1.85779e-06		Pjv1_00001481	594.993	1.47737	0.269091	5.49021	4.01446e-08	6.74211e-07
Pjv1_00007187	67.8261	3.93907	0.732263	5.37931	7.4773e-08	1.26414e-06		Pjv1_00029814	553.437	-1.39812	0.263388	-5.30819	1.10719e-07	1.85915e-06		Pjv1_00005601	1129.86	-1.82374	0.332242	-5.4892	4.03764e-08	6.77593e-07
Pjv1_00010825	2275.5	1.40997	0.262135	5.37878	7.49924e-08	1.26594e-06		Pjv1_00026101	248.195	1.3354	0.251752	5.30441	1.13036e-07	1.89664e-06		Pjv1_00021798	210.756	-1.56234	0.284656	-5.48853	4.05289e-08	6.79639e-07
Pjv1_00000591	1023.25	1.10249	0.204968	5.37885	7.4963e-08	1.26594e-06		Pjv1_00001665	4315.41	-1.07312	0.202318	-5.30412	1.1322e-07	1.89828e-06		Pjv1_00015176	540.371	-1.0062	0.183342	-5.48807	4.06346e-08	6.80898e-07
Pjv1_00017427	1990.77	-1.19472	0.222141	-5.37822	7.52254e-08	1.26892e-06		Pjv1_00010906	4545.79	0.734779	0.138541	5.30369	1.13483e-07	1.90127e-06		Pjv1_00014841	10412.1	-1.03824	0.189191	-5.48778	4.07023e-08	6.81518e-07
Pjv1_00010982	7361.7	-1.45613	0.270768	-5.37776	7.54162e-08	1.27118e-06		Pjv1_00023376	227.775	1.89333	0.35714	5.30137	1.14936e-07	1.92417e-06		Pjv1_00005961	1638.29	1.21023	0.220566	5.48692	4.08994e-08	6.84303e-07
Pjv1_00027239	103.67	-2.14975	0.399768	-5.37749	7.55301e-08	1.27214e-06		Pjv1_00008041	489.321	1.20894	0.228067	5.30081	1.15288e-07	1.92861e-06		Pjv1_00002091	1629.85	-1.71222	0.3121	-5.48613	4.10833e-08	6.86863e-07
Pjv1_00010836	2565.09	-1.53963	0.286322	-5.37727	7.56231e-08	1.27275e-06		Pjv1_00024249	2522.28	0.956837	0.180532	5.30009	1.15747e-07	1.93483e-06		Pjv1_00013443	740.977	2.19582	0.400336	5.48493	4.13638e-08	6.91034e-07
Pjv1_00021073	286.66	1.13617	0.211307	5.37687	7.57938e-08	1.27467e-06		Pjv1_00014303	1290.08	-0.99093	0.187256	-5.29184	1.21091e-07	2.02264e-06		Pjv1_00009277	700.11	-1.63384	0.297895	-5.4846	4.14406e-08	6.91796e-07
Pjv1_00015715	2209.6	-1.0819	0.201271	-5.37535	7.64358e-08	1.2845e-06		Pjv1_00026611	211.503	1.37673	0.260188	5.29128	1.21462e-07	2.02731e-06		Pjv1_00027226	194.707	2.02271	0.368858	5.48371	4.16488e-08	6.94751e-07
Pjv1_00010181	721.39	1.79763	0.334434	5.37513	7.6528e-08	1.28508e-06		Pjv1_00005873	1729.56	1.20611	0.228005	5.28985	1.22415e-07	2.04069e-06		Pjv1_00027046	274.395	-1.25797	0.229412	-5.48343	4.17154e-08	6.9534e-07
Pjv1_00016904	1133.82	1.16351	0.21656	5.3727	7.75679e-08	1.30157e-06		Pjv1_00026682	291.397	1.00516	0.190018	5.2898	1.22447e-07	2.04069e-06		Pjv1_00014640	8794.01	-1.00389	0.183116	-5.48225	4.19942e-08	6.99463e-07
Pjv1_00010183	169871	1.43804	0.267752	5.37078	7.83986e-08	1.31453e-06		Pjv1_00025179	851.454	-0.759721	0.143655	-5.28852	1.23308e-07	2.05351e-06		Pjv1_00028357	158.027	-2.18939	0.39966	-5.47814	4.2982e-08	7.15379e-07
Pjv1_00021574	63.3777	-2.93442	0.546459	-5.36989	7.87847e-08	1.32001e-06		Pjv1_00020495	9383.62	0.948405	0.179354	5.28791	1.23722e-07	2.05886e-06		Pjv1_00017036	483.476	1.37451	0.250943	5.4774	4.3161e-08	7.17822e-07
Pjv1_00013362	123.657	-1.77086	0.329921	-5.36753	7.982e-08	1.33636e-06		Pjv1_00004735	330.744	-1.76271	0.333448	-5.28631	1.24812e-07	2.07544e-06		Pjv1_00022987	23806.3	-1.35205	0.246854	-5.47713	4.32285e-08	7.18408e-07
Pjv1_00009344	3501.58	0.923702	0.172128	5.36636	8.03427e-08	1.34411e-06		Pjv1_00004934	323.51	1.40613	0.266039	5.28543	1.25413e-07	2.08388e-06		Pjv1_00012221	297.526	-1.60011	0.292247	-5.4752	4.37018e-08	7.25731e-07
Pjv1_00001470	2589.45	-1.05548	0.196692	-5.36615	8.04348e-08	1.34464e-06		Pjv1_00018401	548.786	-1.05711	0.200025	-5.28489	1.2578e-07	2.08841e-06		Pjv1_00009797	61.854	-2.0383	0.372312	-5.4747	4.38256e-08	7.26701e-07
Pjv1_00005610	657.502	-1.30286	0.24286	-5.36464	8.11126e-08	1.35483e-06		Pjv1_00005698	35.0374	-3.69994	0.700118	-5.28474	1.25882e-07	2.08856e-06		Pjv1_00013977	150.586	2.61566	0.477769	5.47474	4.38157e-08	7.26701e-07
Pjv1_00013980	116.479	-1.98321	0.369692	-5.3645	8.11753e-08	1.35483e-06		Pjv1_00021421	110.835	1.56675	0.296654	5.2814	1.28202e-07	2.12546e-06		Pjv1_00005878	4529.6	1.39654	0.255115	5.47414	4.39631e-08	7.28437e-07
Pjv1_00009409	20.1256	7.6073	1.41811	5.36438	8.12258e-08	1.35483e-06		Pjv1_00014026	368.12	2.27932	0.431607	5.28101	1.28473e-07	2.12794e-06		Pjv1_00026382	286.968	1.52105	0.277951	5.47235	4.44096e-08	7.35289e-07
Pjv1_00026769	168.912	2.27713	0.424514	5.36408	8.1362e-08	1.35609e-06		Pjv1_00019406	55.7937	-3.60138	0.681962	-5.28091	1.28543e-07	2.12794e-06		Pjv1_00010825	1592.47	1.2766	0.233288	5.47219	4.4452e-08	7.35443e-07
Pjv1_00017556	923.295	-1.22369	0.228169	-5.36308	8.18147e-08	1.36263e-06		Pjv1_00005450	3394.47	1.11371	0.210934	5.2799	1.29251e-07	2.13808e-06		Pjv1_00007960	716.588	1.20619	0.22046	5.47122	4.46936e-08	7.38341e-07
Pjv1_00013465	347.111	1.19582	0.222982	5.36286	8.1913e-08	1.36325e-06		Pjv1_00015765	3218.93	0.635993	0.120469	5.27929	1.29685e-07	2.14366e-06		Pjv1_00025578	831.634	-2.91674	0.533104	-5.47123	4.46919e-08	7.38341e-07
Pjv1_00011625	441.823	1.41485	0.263846	5.36239	8.21277e-08	1.36581e-06		Pjv1_00023025	1001.22	-0.882229	0.167198	-5.27656	1.31629e-07	2.17417e-06		Pjv1_00028293	2691.92	-1.01275	0.185114	-5.47095	4.47633e-08	7.38943e-07
Pjv1_00011082	434.858	1.64868	0.307614	5.35956	8.34261e-08	1.38637e-06		Pjv1_00025151	15367.3	1.73882	0.32958	5.27586	1.32133e-07	2.18088e-06		Pjv1_00025095	358.096	1.62979	0.297988	5.46931	4.51791e-08	7.45254e-07
Pjv1_00010744	209.34	1.84522	0.344378	5.35813	8.40859e-08	1.3963e-06		Pjv1_00006636	1711.32	0.967875	0.183562	5.27273	1.34412e-07	2.21685e-06		Pjv1_00013199	495.585	0.993419	0.181733	5.46635	4.59395e-08	7.57235e-07
Pjv1_00025567	1296.44	-1.30469	0.243548	-5.35703	8.46011e-08	1.40381e-06		Pjv1_00002352	2323.33	1.18059	0.223913	5.27253	1.34558e-07	2.21761e-06		Pjv1_00029079	1320.18	1.18982	0.217753	5.46407	4.65349e-08	7.66481e-07
Pjv1_00028460	793.658	1.75048	0.326896	5.35486	8.56208e-08	1.41968e-06		Pjv1_00029104	1273.52	-1.20847	0.229218	-5.27216	1.34827e-07	2.22041e-06		Pjv1_00006573	2813.33	-1.86255	0.340896	-5.46368	4.66352e-08	7.66998e-07
Pjv1_00000028	802.442	1.2926	0.241426	5.35401	8.60251e-08	1.42454e-06		Pjv1_00027615	606.833	-0.785113	0.148978	-5.27001	1.36417e-07	2.24493e-06		Pjv1_00006595	1958.46	-1.79722	0.328938	-5.46371	4.66278e-08	7.66998e-07
Pjv1_00001600	317.887	-1.20867	0.225752	-5.35398	8.60407e-08	1.42454e-06		Pjv1_00024431	500.258	-1.36651	0.259312	-5.26974	1.36617e-07	2.24602e-06		Pjv1_00002838	1565.54	-1.18899	0.217632	-5.46332	4.6732e-08	7.68021e-07
Pjv1_00000421	679.94	2.06576	0.386051	5.35101	8.74664e-08	1.44648e-06		Pjv1_00007777	376.712	1.16163	0.220438	5.26965	1.36685e-07	2.24602e-06		Pjv1_00011723	45.6946	7.09671	1.30007	5.45871	4.79596e-08	7.87614e-07
Pjv1_00013133	1713.04	1.31451	0.24566	5.35095	8.74952e-08	1.44648e-06		Pjv1_00016401	158.746	1.32953	0.252345	5.26872	1.37381e-07	2.25579e-06		Pjv1_00000104	228.354	-1.35017	0.247474	-5.45581	4.87489e-08	7.99986e-07
Pjv1_00026477	795.081	1.45834	0.272592	5.34989	8.8007e-08	1.45387e-06		Pjv1_00006197	174.529	2.10215	0.399304	5.26454	1.40538e-07	2.30591e-06		Pjv1_00022872	8009.81	-1.16705	0.213918	-5.45561	4.88048e-08	8.00312e-07
Pjv1_00003278	916.06	-1.78203	0.33311	-5.34968	8.81081e-08	1.45446e-06		Pjv1_00026698	352.48	-0.978384	0.185918	-5.26245	1.42151e-07	2.33067e-06		Pjv1_00015294	424.178	1.49211	0.273524	5.45514	4.89337e-08	8.01835e-07
Pjv1_00002948	2523.17	-1.91749	0.358507	-5.34853	8.86697e-08	1.46266e-06		Pjv1_00006181	694.426	1.37988	0.26224	5.2619	1.42571e-07	2.33584e-06		Pjv1_00019071	6345.72	-1.67564	0.30722	-5.45422	4.91887e-08	8.0542e-07
Pjv1_00001310	3991.76	-1.47909	0.276662	-5.34618	8.98284e-08	1.47959e-06		Pjv1_00002062	373.491	-0.861491	0.163748	-5.26108	1.43215e-07	2.34466e-06		Pjv1_00005902	8705.65	-1.14519	0.20998	-5.45382	4.92993e-08	8.06636e-07
Pjv1_00012238	7542.47	1.37369	0.256946	5.34623	8.98035e-08	1.47959e-06		Pjv1_00005130	637.612	-0.930499	0.176886	-5.26045	1.43701e-07	2.35089e-06		Pjv1_00001774	1008.03	1.23371	0.226262	5.45256	4.96506e-08	8.11787e-07
Pjv1_00024020	1226.83	-1.47481	0.276108	-5.34143	9.22185e-08	1.51784e-06		Pjv1_00001741	1432.57	-0.724559	0.137784	-5.25866	1.45109e-07	2.37217e-06		Pjv1_00011328	1997.97	-1.03864	0.19054	-5.45102	5.00823e-08	8.18244e-07
Pjv1_00002298	546.114	1.51222	0.28319	5.33994	9.29777e-08	1.52922e-06		Pjv1_00025471	863.219	1.30707	0.248615	5.25742	1.46092e-07	2.38649e-06		Pjv1_00019309	435.087	5.17862	0.950253	5.44973	5.04461e-08	8.23583e-07
Pjv1_00010750	3205.8	1.30055	0.243558	5.33977	9.3062e-08	1.52948e-06		Pjv1_00005402	377.301	1.02439	0.194853	5.25726	1.46221e-07	2.38685e-06		Pjv1_00003035	1918.85	-1.14954	0.210942	-5.44957	5.04928e-08	8.23741e-07
Pjv1_00006260	2207.64	-1.76546	0.330666	-5.33911	9.34034e-08	1.53397e-06		Pjv1_00021395	6443.87	1.26688	0.241073	5.25519	1.47869e-07	2.41198e-06		Pjv1_00019074	303.398	-1.70997	0.313864	-5.4481	5.09099e-08	8.29935e-07
Pjv1_00017946	1683.05	-0.828482	0.155177	-5.33894	9.34922e-08	1.5343e-06		Pjv1_00020605	685.478	1.80858	0.344222	5.25411	1.48745e-07	2.42449e-06		Pjv1_00020950	7391.03	-1.09253	0.200656	-5.44477	5.18718e-08	8.44998e-07
Pjv1_00019491	395.287	-0.992468	0.185907	-5.33852	9.3708e-08	1.53672e-06		Pjv1_00010386	252.108	1.47008	0.279817	5.25371	1.49065e-07	2.42793e-06		Pjv1_00015077	829.439	0.953275	0.175095	5.44433	5.20003e-08	8.4647e-07
Pjv1_00025722	7201.63	-1.14242	0.214042	-5.33736	9.43118e-08	1.54549e-06		Pjv1_00004935	142.767	1.92202	0.365898	5.25288	1.49737e-07	2.43709e-06		Pjv1_00014805	521.615	-1.39454	0.256174	-5.44372	5.21793e-08	8.48763e-07
Pjv1_00025095	279.587	1.60783	0.301281	5.33663	9.4689e-08	1.5494e-06		Pjv1_00007757	153.722	-1.4083	0.268205	-5.25083	1.51417e-07	2.46263e-06		Pjv1_00012935	342.538	-2.4495	0.45024	-5.44043	5.31533e-08	8.63974e-07
Pjv1_00027265	3042.53	0.898939	0.168447	5.33663	9.46875e-08	1.5494e-06		Pjv1_00011279	671.896	-1.17026	0.222897	-5.25021	1.51924e-07	2.46878e-06		Pjv1_00002298	778.157	1.14634	0.210722	5.44006	5.32615e-08	8.651e-07
Pjv1_00014781	670.063	-1.02079	0.191292	-5.33631	9.48549e-08	1.55098e-06		Pjv1_00030253	475.482	1.55754	0.296669	5.2501	1.52017e-07	2.46878e-06		Pjv1_00028370	1531.74	-1.12777	0.207372	-5.43839	5.37654e-08	8.72647e-07
Pjv1_00001596	223.288	1.97827	0.370798	5.33516	9.54622e-08	1.55977e-06		Pjv1_00004497	154.86	1.29293	0.246334	5.24867	1.53199e-07	2.48617e-06		Pjv1_00021204	357.293	-1.50176	0.276221	-5.43682	5.42387e-08	8.79687e-07
Pjv1_00005739	168.229	2.22226	0.416566	5.33472	9.5694e-08	1.56242e-06		Pjv1_00024375	389.847	1.04846	0.199895	5.24508	1.56216e-07	2.53327e-06		Pjv1_00002710	252.619	2.4394	0.448774	5.4357	5.45811e-08	8.84596e-07
Pjv1_00008686	1225.89	-1.56382	0.293188	-5.33384	9.61575e-08	1.56885e-06		Pjv1_00008700	672.111	-1.29681	0.247257	-5.24478	1.56468e-07	2.53551e-06		Pjv1_00017254	7024.35	-1.53892	0.283172	-5.43458	5.49269e-08	8.89551e-07
Pjv1_00019273	1729.53	1.55553	0.291647	5.33361	9.628e-08	1.5697e-06		Pjv1_00022161	549.048	1.87668	0.358008	5.242	1.58842e-07	2.5721e-06		Pjv1_00020566	1423.9	-1.03345	0.190193	-5.43372	5.51904e-08	8.93168e-07
Pjv1_00003479	2042.64	-0.767942	0.144001	-5.33291	9.66518e-08	1.57347e-06		Pjv1_00004773	635.93	-1.33269	0.254374	-5.23907	1.61386e-07	2.61139e-06		Pjv1_00017649	1376.38	1.50888	0.277886	5.42985	5.64023e-08	9.12118e-07
Pjv1_00020872	3340.96	-1.20164	0.225323	-5.33297	9.66172e-08	1.57347e-06		Pjv1_00017215	11013.7	0.739578	0.141189	5.23822	1.62132e-07	2.62157e-06		Pjv1_00021858	183.664	3.4363	0.632873	5.42968	5.64548e-08	9.12304e-07
Pjv1_00026330	16822.3	-2.10958	0.395643	-5.33202	9.71256e-08	1.58004e-06		Pjv1_00003259	883.324	-0.856457	0.163537	-5.23709	1.63132e-07	2.63582e-06		Pjv1_00011589	537.305	4.767	0.877974	5.42955	5.6496e-08	9.12306e-07
Pjv1_00020817	867.375	1.36207	0.255488	5.33124	9.75452e-08	1.58571e-06		Pjv1_00007373	11214.8	-1.09825	0.209717	-5.23684	1.63348e-07	2.63739e-06		Pjv1_00003311	446.066	1.35159	0.248944	5.42931	5.65733e-08	9.12892e-07
Pjv1_00013134	378.504	-1.45122	0.272451	-5.32654	1.00104e-07	1.62613e-06		Pjv1_00018303	28.1773	-3.89606	0.744149	-5.23559	1.64458e-07	2.65339e-06		Pjv1_00019530	911.729	-1.06863	0.196832	-5.42917	5.66174e-08	9.12939e-07
Pjv1_00026855	575.63	1.35699	0.254786	5.32599	1.00406e-07	1.62985e-06		Pjv1_00003698	15.1299	7.31727	1.39773	5.23509	1.649e-07	2.6586e-06		Pjv1_00003688	45.7346	-5.26038	0.969081	-5.42822	5.69182e-08	9.16461e-07
Pjv1_00027294	2724.88	0.808539	0.151819	5.32567	1.00584e-07	1.63156e-06		Pjv1_00016531	2042.65	0.925053	0.176714	5.23474	1.65213e-07	2.66172e-06		Pjv1_00030169	2972.45	-1.05411	0.194186	-5.42833	5.68826e-08	9.16461e-07
Pjv1_00007919	10238.4	-1.35613	0.254649	-5.32549	1.00679e-07	1.63192e-06		Pjv1_00011598	4869.62	0.96787	0.184931	5.23369	1.66159e-07	2.67501e-06		Pjv1_00008865	8200.77	-0.915389	0.168727	-5.42528	5.78639e-08	9.31014e-07
Pjv1_00019377	837.144	1.38812	0.260685	5.32489	1.01017e-07	1.63621e-06		Pjv1_00013362	103.883	-2.03629	0.38911	-5.2332	1.66604e-07	2.68024e-06		Pjv1_00001177	155.814	-2.08885	0.385164	-5.42328	5.85165e-08	9.40833e-07
Pjv1_00023854	1141.8	-1.57895	0.29671	-5.32153	1.02897e-07	1.66545e-06		Pjv1_00014654	135.522	-2.00896	0.384041	-5.2311	1.685e-07	2.70879e-06		Pjv1_00028667	4688.01	1.35914	0.250662	5.42221	5.88677e-08	9.45797e-07
Pjv1_00017878	1990.83	1.40454	0.263958	5.32108	1.0315e-07	1.66835e-06		Pjv1_00022546	2123.02	0.770661	0.147362	5.2297	1.69782e-07	2.72742e-06		Pjv1_00022655	590.205	1.54988	0.285889	5.42125	5.91851e-08	9.49524e-07
Pjv1_00014646	3474.83	1.24798	0.234597	5.31967	1.03954e-07	1.68014e-06		Pjv1_00005034	158.527	3.03792	0.580936	5.22936	1.701e-07	2.73056e-06		Pjv1_00004553	236.224	1.37206	0.253086	5.4213	5.91676e-08	9.49524e-07
Pjv1_00015277	219.087	2.87125	0.539755	5.31954	1.04029e-07	1.68014e-06		Pjv1_00021452	189.122	1.21608	0.232577	5.22874	1.70665e-07	2.73765e-06		Pjv1_00019382	2350.45	1.01413	0.187077	5.42089	5.93032e-08	9.50733e-07
Pjv1_00020149	23.3949	-4.57573	0.86023	-5.31919	1.0423e-07	1.68162e-06		Pjv1_00005227	300.791	-1.60452	0.306894	-5.22826	1.71114e-07	2.74223e-06		Pjv1_00022261	1841.49	0.902758	0.166537	5.42075	5.93492e-08	9.50785e-07
Pjv1_00004740	605.723	1.30992	0.246267	5.31912	1.04271e-07	1.68162e-06		Pjv1_00005163	653.908	-1.93671	0.370437	-5.22817	1.71197e-07	2.74223e-06		Pjv1_00008561	1729.05	1.11588	0.20591	5.41926	5.98462e-08	9.58057e-07
Pjv1_00021819	371.473	1.74889	0.328852	5.31817	1.04817e-07	1.68921e-06		Pjv1_00026561	1263.44	-1.1384	0.217816	-5.22642	1.72825e-07	2.76632e-06		Pjv1_00000086	600.949	1.12639	0.20789	5.41823	6.01931e-08	9.62917e-07
Pjv1_00024166	1472.11	-1.49831	0.281759	-5.3177	1.05086e-07	1.69233e-06		Pjv1_00006488	581.808	1.10448	0.211361	5.22556	1.73627e-07	2.77716e-06		Pjv1_00017179	560.693	-1.4266	0.263344	-5.41727	6.05157e-08	9.6738e-07
Pjv1_00023970	1511.95	0.829065	0.155951	5.3162	1.05956e-07	1.70504e-06		Pjv1_00020475	2264.75	0.641499	0.122817	5.2232	1.75856e-07	2.81078e-06		Pjv1_00029296	2220.57	-0.967946	0.178683	-5.41713	6.05638e-08	9.67455e-07
Pjv1_00008524	2012.72	1.44654	0.272107	5.31608	1.06027e-07	1.70504e-06		Pjv1_00022667	593.33	1.07286	0.205444	5.22215	1.76857e-07	2.82476e-06		Pjv1_00009761	383.215	1.43006	0.264	5.41688	6.06476e-08	9.68097e-07
Pjv1_00026221	27575.9	-1.44088	0.271171	-5.31355	1.07508e-07	1.72761e-06		Pjv1_00014553	250.477	1.37773	0.263848	5.22168	1.77308e-07	2.82994e-06		Pjv1_00028471	1472.76	-1.42918	0.263945	-5.41469	6.13933e-08	9.78938e-07
Pjv1_00020771	413.928	1.34525	0.253246	5.31204	1.08408e-07	1.74082e-06		Pjv1_00021327	3375.45	-1.07044	0.205085	-5.21947	1.79434e-07	2.86181e-06		Pjv1_00001613	507.911	-1.09111	0.201512	-5.41463	6.14148e-08	9.78938e-07
Pjv1_00016971	139.662	1.4688	0.27653	5.31153	1.08708e-07	1.74438e-06		Pjv1_00007743	1649.97	-0.882548	0.169206	-5.21583	1.82992e-07	2.91647e-06		Pjv1_00007402	17767.5	-0.937488	0.173148	-5.41437	6.15056e-08	9.79684e-07
Pjv1_00006590	621.668	1.17643	0.221557	5.30982	1.09735e-07	1.75961e-06		Pjv1_00006465	582.628	-1.20737	0.231489	-5.21567	1.83154e-07	2.91696e-06		Pjv1_00021542	201.344	3.15025	0.581849	5.4142	6.15623e-08	9.79886e-07
Pjv1_00003385	234.681	-1.58666	0.298825	-5.30967	1.09823e-07	1.75976e-06		Pjv1_00005922	729.505	-2.07071	0.397072	-5.21495	1.83865e-07	2.92618e-06		Pjv1_00001742	769.006	-2.37306	0.438418	-5.41278	6.20551e-08	9.87023e-07
Pjv1_00006458	1327.33	-2.34325	0.441356	-5.30922	1.10097e-07	1.76038e-06		Pjv1_00015049	598.489	1.19325	0.228941	5.21204	1.86774e-07	2.97035e-06		Pjv1_00012377	223.003	1.5202	0.280882	5.41224	6.22425e-08	9.89296e-07
Pjv1_00008306	272.835	-2.26904	0.427375	-5.30925	1.10074e-07	1.76038e-06		Pjv1_00007002	2878.21	-0.860422	0.165091	-5.21182	1.87001e-07	2.97185e-06		Pjv1_00007328	1111.6	-1.63623	0.302342	-5.41187	6.23709e-08	9.90628e-07
Pjv1_00018990	342.108	1.78584	0.336352	5.30944	1.09964e-07	1.76038e-06		Pjv1_00010261	626.486	-4.04245	0.775759	-5.21097	1.8786e-07	2.9821e-06		Pjv1_00029689	397.016	1.24289	0.229686	5.41126	6.25841e-08	9.9261e-07
Pjv1_00010983	16524.3	-1.0211	0.192488	-5.30474	1.12832e-07	1.80282e-06		Pjv1_00024704	2169.16	-0.85289	0.163676	-5.21085	1.87977e-07	2.9821e-06		Pjv1_00000363	25.1573	-3.86464	0.714186	-5.41125	6.25849e-08	9.9261e-07
Pjv1_00009081	2101.31	-1.43289	0.270149	-5.30407	1.13246e-07	1.80706e-06		Pjv1_00021980	363.305	0.940002	0.180396	5.21078	1.88048e-07	2.9821e-06		Pjv1_00017849	373.337	1.22832	0.227028	5.41045	6.28662e-08	9.9636e-07
Pjv1_00020931	1668.03	-0.904321	0.170496	-5.30405	1.13259e-07	1.80706e-06		Pjv1_00008806	4504.71	-1.38855	0.266502	-5.21028	1.88551e-07	2.98794e-06		Pjv1_00003289	12418.5	-1.059	0.195748	-5.41002	6.30194e-08	9.98076e-07
Pjv1_00014090	26888.1	-1.59607	0.301057	-5.30154	1.14827e-07	1.83078e-06		Pjv1_00022458	40.6416	3.16442	0.607486	5.20905	1.89811e-07	3.00577e-06		Pjv1_00028937	98.0633	2.18558	0.40409	5.40866	6.34997e-08	1.00485e-06
Pjv1_00023319	14935.1	1.27264	0.240185	5.29859	1.16702e-07	1.85935e-06		Pjv1_00010087	687.771	-2.04399	0.392447	-5.20832	1.90556e-07	3.01542e-06		Pjv1_00013324	32.2633	-4.56169	0.843422	-5.40855	6.35377e-08	1.00485e-06
Pjv1_00001327	254.73	-1.87379	0.353728	-5.29725	1.17558e-07	1.87086e-06		Pjv1_00011466	522.659	1.20736	0.231907	5.20624	1.92709e-07	3.04732e-06		Pjv1_00009409	16.5633	7.5087	1.38851	5.40774	6.38246e-08	1.00867e-06
Pjv1_00015744	1229.88	1.24376	0.234796	5.2972	1.17591e-07	1.87086e-06		Pjv1_00018455	783.774	2.07037	0.397689	5.206	1.9295e-07	3.04896e-06		Pjv1_00007994	140.798	-1.65182	0.305468	-5.40751	6.39063e-08	1.00925e-06
Pjv1_00021935	1707.46	-2.244	0.423708	-5.29611	1.18298e-07	1.88076e-06		Pjv1_00024982	2104.35	-5.19055	0.997604	-5.20302	1.96079e-07	3.09621e-06		Pjv1_00003876	918.825	2.02399	0.374405	5.40589	6.44864e-08	1.01769e-06
Pjv1_00022134	266.378	-1.71207	0.323324	-5.29523	1.18869e-07	1.8885e-06		Pjv1_00008719	503.452	2.22777	0.428316	5.20122	1.9798e-07	3.12401e-06		Pjv1_00019924	3026.49	1.21717	0.225166	5.40564	6.45779e-08	1.01841e-06
Pjv1_00018950	44.4008	-3.51455	0.664061	-5.29252	1.20645e-07	1.91536e-06		Pjv1_00009845	338.635	1.93988	0.373022	5.20043	1.98823e-07	3.13509e-06		Pjv1_00019331	399.612	1.44168	0.266715	5.40532	6.46941e-08	1.01952e-06
Pjv1_00018890	120.913	1.74539	0.329869	5.29117	1.21539e-07	1.92818e-06		Pjv1_00000971	140.016	1.91245	0.367773	5.20008	1.99202e-07	3.13884e-06		Pjv1_00013267	407.193	-1.79659	0.332386	-5.40512	6.47636e-08	1.01989e-06
Pjv1_00028371	991.358	5.66637	1.07126	5.28945	1.22683e-07	1.94495e-06		Pjv1_00009993	473.983	1.42894	0.274803	5.19988	1.99417e-07	3.14e-06		Pjv1_00028186	386.339	1.36768	0.25304	5.40499	6.48135e-08	1.01995e-06
Pjv1_00001315	525.852	1.16588	0.220464	5.28829	1.23464e-07	1.95595e-06		Pjv1_00003700	11277.2	-1.17246	0.22552	-5.19891	2.00455e-07	3.1531e-06		Pjv1_00010022	1112.69	-1.28562	0.237937	-5.40322	6.54559e-08	1.02933e-06
Pjv1_00017057	123.397	-3.27143	0.61888	-5.28605	1.24985e-07	1.97864e-06		Pjv1_00005789	901.857	1.77638	0.341687	5.19884	2.00532e-07	3.1531e-06		Pjv1_00012963	452.544	-1.99984	0.370204	-5.40199	6.59059e-08	1.03568e-06
Pjv1_00029947	71.4088	2.3627	0.447022	5.28543	1.25412e-07	1.98401e-06		Pjv1_00010802	1607.99	0.663903	0.127722	5.19802	2.01425e-07	3.16491e-06		Pjv1_00027268	658.646	0.949985	0.175863	5.40183	6.5963e-08	1.03584e-06
Pjv1_00006196	6789.44	-1.21726	0.230323	-5.28502	1.25692e-07	1.98703e-06		Pjv1_00005539	276.755	-1.41265	0.271778	-5.19782	2.01642e-07	3.16608e-06		Pjv1_00021420	874.218	-1.57556	0.291781	-5.3998	6.67149e-08	1.04691e-06
Pjv1_00015364	51.9825	2.88808	0.546539	5.2843	1.26184e-07	1.99341e-06		Pjv1_00010309	11297.8	1.25733	0.24193	5.19706	2.02461e-07	3.17223e-06		Pjv1_00011740	183.85	1.39339	0.258165	5.3973	6.76525e-08	1.06087e-06
Pjv1_00023553	2297.8	1.89776	0.359145	5.28412	1.2631e-07	1.99399e-06		Pjv1_00018536	526.304	1.04122	0.200346	5.19713	2.02388e-07	3.17223e-06		Pjv1_00019962	680.951	-1.51453	0.280651	-5.3965	6.79524e-08	1.06483e-06
Pjv1_00000437	1883.61	-0.923487	0.174803	-5.28301	1.2708e-07	2.00473e-06		Pjv1_00009385	166.156	1.53752	0.295842	5.19708	2.02443e-07	3.17223e-06		Pjv1_00016737	934.226	-1.02358	0.189702	-5.39572	6.82483e-08	1.06871e-06
Pjv1_00004788	31.2952	5.3567	1.01405	5.28248	1.27443e-07	2.00905e-06		Pjv1_00019698	208.1	2.77505	0.533981	5.1969	2.02643e-07	3.17284e-06		Pjv1_00003625	51.39	-3.14306	0.582595	-5.39492	6.85526e-08	1.07272e-06
Pjv1_00006842	753.614	1.27603	0.2417	5.2794	1.29609e-07	2.04176e-06		Pjv1_00008145	609.69	1.36634	0.262929	5.19662	2.02943e-07	3.17476e-06		Pjv1_00008076	248.66	-1.73612	0.321909	-5.39319	6.92173e-08	1.08236e-06
Pjv1_00012015	438.269	1.07353	0.203375	5.27857	1.30196e-07	2.04812e-06		Pjv1_00018855	1081.29	2.19957	0.423277	5.19652	2.03051e-07	3.17476e-06		Pjv1_00018536	810.459	1.36729	0.253542	5.39273	6.93946e-08	1.08437e-06
Pjv1_00023570	7597.57	1.51514	0.28703	5.27868	1.30118e-07	2.04812e-06		Pjv1_00013436	1957.77	1.00798	0.194103	5.193	2.06931e-07	3.23315e-06		Pjv1_00006276	402.019	1.11839	0.207416	5.39203	6.9665e-08	1.08783e-06
Pjv1_00016134	3837.7	-1.33755	0.253421	-5.27797	1.3062e-07	2.05335e-06		Pjv1_00028579	485.672	0.911245	0.17548	5.19287	2.0708e-07	3.23321e-06		Pjv1_00009218	757.046	-0.913401	0.169416	-5.39146	6.98867e-08	1.089e-06
Pjv1_00002117	2157.72	-1.44538	0.273915	-5.27676	1.31489e-07	2.06556e-06		Pjv1_00029275	2481.05	1.14059	0.219691	5.19178	2.08292e-07	3.24986e-06		Pjv1_00010788	33.126	-3.34143	0.619751	-5.39158	6.9842e-08	1.089e-06
Pjv1_00010990	681.657	-1.19242	0.225994	-5.27634	1.31792e-07	2.06887e-06		Pjv1_00008742	1111.83	-0.641581	0.123628	-5.18961	2.10731e-07	3.28559e-06		Pjv1_00016253	639.274	1.16611	0.216288	5.39147	6.98854e-08	1.089e-06
Pjv1_00018267	1287.31	-1.32583	0.25133	-5.27525	1.32576e-07	2.07972e-06		Pjv1_00018491	475.747	-1.30753	0.251964	-5.18938	2.10996e-07	3.28743e-06		Pjv1_00010167	837.358	-1.23722	0.229493	-5.39108	7.00337e-08	1.09053e-06
Pjv1_00000483	1279.27	-1.47222	0.27909	-5.27509	1.32691e-07	2.08006e-06		Pjv1_00016393	317.264	-1.38546	0.266992	-5.18915	2.11258e-07	3.28811e-06		Pjv1_00013014	387.692	2.17712	0.403852	5.3909	7.01075e-08	1.09091e-06
Pjv1_00005480	1268.91	-1.47516	0.279801	-5.27217	1.34818e-07	2.11193e-06		Pjv1_00022627	501.605	-0.796257	0.153449	-5.18908	2.11335e-07	3.28811e-06		Pjv1_00012425	12868.7	-0.884436	0.164078	-5.39034	7.03256e-08	1.09354e-06
Pjv1_00022292	763.422	-1.13995	0.216346	-5.26909	1.37102e-07	2.14621e-06		Pjv1_00018447	2805.45	1.21426	0.23406	5.18782	2.12774e-07	3.30818e-06		Pjv1_00004957	15210.1	1.14577	0.212597	5.38941	7.06898e-08	1.09843e-06
Pjv1_00018762	800.245	-1.5629	0.296641	-5.26867	1.37417e-07	2.14963e-06		Pjv1_00012990	194.669	-1.29433	0.249612	-5.18537	2.15583e-07	3.34951e-06		Pjv1_00002829	1007.31	-1.07168	0.198864	-5.389	7.08488e-08	1.10014e-06
Pjv1_00025192	931.776	1.14568	0.217465	5.26834	1.37664e-07	2.152e-06		Pjv1_00007433	745.922	1.97836	0.381724	5.18269	2.18704e-07	3.39327e-06		Pjv1_00016442	16751.8	-1.00659	0.186812	-5.38825	7.1147e-08	1.104e-06
Pjv1_00007286	2053.7	-1.11239	0.211225	-5.26638	1.39144e-07	2.17283e-06		Pjv1_00006328	1951.52	1.57702	0.304278	5.18282	2.18553e-07	3.39327e-06		Pjv1_00000515	53.8305	-2.93692	0.545301	-5.38587	7.20949e-08	1.11792e-06
Pjv1_00010055	2234.63	0.848399	0.161099	5.26631	1.3919e-07	2.17283e-06		Pjv1_00014347	785.538	0.848527	0.163813	5.17985	2.22065e-07	3.44301e-06		Pjv1_00009012	3604.7	0.986113	0.183127	5.38485	7.25066e-08	1.12352e-06
Pjv1_00020629	2358.38	1.54371	0.293325	5.26279	1.41885e-07	2.21334e-06		Pjv1_00022868	68.6517	4.25867	0.822354	5.17864	2.23511e-07	3.46302e-06		Pjv1_00006538	219.443	1.63622	0.303988	5.38251	7.34556e-08	1.13585e-06
Pjv1_00027943	3028.59	-1.39804	0.265715	-5.26142	1.4295e-07	2.22841e-06		Pjv1_00006907	3373.6	-0.718487	0.13876	-5.17791	2.24383e-07	3.47411e-06		Pjv1_00025533	2248.86	-1.41707	0.263269	-5.3826	7.34187e-08	1.13585e-06
Pjv1_00008485	3485.34	-1.25481	0.238519	-5.26081	1.4342e-07	2.23418e-06		Pjv1_00027276	315.798	-1.44434	0.278967	-5.17746	2.24921e-07	3.48003e-06		Pjv1_00027475	1349.22	0.915398	0.170063	5.38269	7.33799e-08	1.13585e-06
Pjv1_00028358	485.09	-2.58023	0.490486	-5.26057	1.43611e-07	2.23464e-06		Pjv1_00026113	535.147	0.944042	0.182404	5.17557	2.27221e-07	3.51316e-06		Pjv1_00003490	630.779	-0.965745	0.179449	-5.38174	7.37697e-08	1.13992e-06
Pjv1_00014650	923.975	1.40152	0.266429	5.26039	1.43749e-07	2.23464e-06		Pjv1_00028465	172.816	-1.25703	0.242991	-5.17313	2.30201e-07	3.55677e-06		Pjv1_00008841	8159.49	1.21723	0.226193	5.38136	7.39257e-08	1.14154e-06
Pjv1_00012512	461.843	-1.2925	0.245704	-5.26041	1.43738e-07	2.23464e-06		Pjv1_00014769	1460.08	0.969925	0.187551	5.17153	2.32187e-07	3.58247e-06		Pjv1_00010600	1403.3	-1.13882	0.211654	-5.38057	7.42502e-08	1.14575e-06
Pjv1_00005352	378.366	1.34248	0.255292	5.2586	1.45154e-07	2.25492e-06		Pjv1_00023746	337.923	1.40393	0.27147	5.17158	2.3212e-07	3.58247e-06		Pjv1_00014313	284.706	-1.46978	0.273175	-5.38037	7.43317e-08	1.14621e-06
Pjv1_00004983	11177	-1.14855	0.218432	-5.25814	1.45521e-07	2.25906e-06		Pjv1_00002641	72.7675	2.52289	0.487995	5.16992	2.34197e-07	3.60911e-06		Pjv1_00017974	150.607	1.86635	0.346956	5.37922	7.48085e-08	1.15277e-06
Pjv1_00013515	96.3175	2.13541	0.406156	5.25763	1.45925e-07	2.26329e-06		Pjv1_00005081	3882	0.930544	0.179993	5.16989	2.34238e-07	3.60911e-06		Pjv1_00008046	195.201	-1.44485	0.268629	-5.3786	7.50657e-08	1.15593e-06
Pjv1_00026494	1001.05	-1.19509	0.227309	-5.25754	1.45996e-07	2.26329e-06		Pjv1_00028487	14215.2	-1.02172	0.197673	-5.16872	2.35696e-07	3.62907e-06		Pjv1_00006633	773.98	1.15825	0.21536	5.37822	7.52274e-08	1.15762e-06
Pjv1_00008373	2064.75	-1.20875	0.229976	-5.25598	1.47235e-07	2.28093e-06		Pjv1_00000770	62.0872	2.68637	0.519873	5.16736	2.37428e-07	3.6532e-06		Pjv1_00026894	132.659	1.82954	0.340192	5.37795	7.53396e-08	1.15854e-06
Pjv1_00007845	683.213	1.08614	0.206679	5.25521	1.47857e-07	2.28739e-06		Pjv1_00017753	781.863	2.35148	0.455119	5.16673	2.38224e-07	3.66292e-06		Pjv1_00017393	336.062	-1.77304	0.329775	-5.3765	7.59473e-08	1.16708e-06
Pjv1_00018565	773.206	1.28556	0.244625	5.25524	1.47834e-07	2.28739e-06		Pjv1_00005751	1155.52	0.761557	0.147411	5.16623	2.38861e-07	3.67017e-06		Pjv1_00008149	4617.62	-0.816023	0.151797	-5.37575	7.62641e-08	1.17092e-06
Pjv1_00010730	564.004	-1.1894	0.226396	-5.25363	1.49134e-07	2.30556e-06		Pjv1_00007862	366.344	1.24676	0.241408	5.16456	2.41003e-07	3.69814e-06		Pjv1_00000756	2654.58	-1.04438	0.19428	-5.37566	7.63024e-08	1.17092e-06
Pjv1_00008987	227.341	6.43922	1.22593	5.2525	1.50049e-07	2.3181e-06		Pjv1_00008425	1467.03	1.56148	0.302346	5.16455	2.41013e-07	3.69814e-06		Pjv1_00020262	2680.05	1.05741	0.19673	5.37491	7.66216e-08	1.175e-06
Pjv1_00026306	427.258	-2.3491	0.44726	-5.2522	1.50293e-07	2.32027e-06		Pjv1_00007064	160.823	-2.16892	0.420082	-5.1631	2.42891e-07	3.72439e-06		Pjv1_00007410	954.735	1.02817	0.191301	5.37465	7.67328e-08	1.1759e-06
Pjv1_00011718	84.9596	-2.98466	0.568517	-5.24991	1.52174e-07	2.3477e-06		Pjv1_00018450	2964.79	-0.963118	0.186569	-5.16226	2.43981e-07	3.73851e-06		Pjv1_00020479	671.009	-1.03467	0.192549	-5.37352	7.72135e-08	1.18245e-06
Pjv1_00017888	302.363	1.3807	0.263016	5.24949	1.52521e-07	2.35142e-06		Pjv1_00028892	415.311	-1.91658	0.371494	-5.15912	2.48115e-07	3.79925e-06		Pjv1_00002117	1804.73	-1.28287	0.23876	-5.37306	7.74124e-08	1.18468e-06
Pjv1_00008430	1480.79	1.18912	0.226542	5.24901	1.52921e-07	2.35597e-06		Pjv1_00022245	740.776	1.34337	0.26045	5.15787	2.49778e-07	3.82209e-06		Pjv1_00027952	144.421	-1.73132	0.322392	-5.37024	7.86318e-08	1.20252e-06
Pjv1_00009264	967.555	-1.4493	0.276197	-5.24733	1.54323e-07	2.37448e-06		Pjv1_00006597	4537.99	0.902104	0.174923	5.15715	2.50735e-07	3.83409e-06		Pjv1_00020996	625.733	1.65462	0.308135	5.36977	7.88357e-08	1.20481e-06
Pjv1_00005366	2932.17	1.27418	0.242832	5.24719	1.5444e-07	2.37448e-06		Pjv1_00019912	264.799	2.66096	0.516135	5.15555	2.52889e-07	3.86171e-06		Pjv1_00011495	6047.36	-0.943858	0.175821	-5.3683	7.94838e-08	1.21388e-06
Pjv1_00008458	394.784	-1.21716	0.231963	-5.24723	1.54404e-07	2.37448e-06		Pjv1_00005638	688.793	-1.2534	0.243113	-5.15562	2.52788e-07	3.86171e-06		Pjv1_00003847	3242.41	-1.09068	0.20321	-5.36724	7.99497e-08	1.22015e-06
Pjv1_00016261	3264.86	-1.33376	0.254261	-5.24564	1.55745e-07	2.39289e-06		Pjv1_00028840	14979.1	0.697758	0.135362	5.15476	2.53952e-07	3.87529e-06		Pjv1_00015968	8721.33	-1.44035	0.268539	-5.36367	8.15499e-08	1.24372e-06
Pjv1_00021830	1774.53	-1.22029	0.232644	-5.24532	1.56011e-07	2.39534e-06		Pjv1_00029138	514.201	-1.76446	0.342348	-5.154	2.54992e-07	3.8885e-06		Pjv1_00015279	1090.84	1.7931	0.334388	5.36233	8.21537e-08	1.25207e-06
Pjv1_00021595	704.707	0.987485	0.188308	5.244	1.57134e-07	2.41093e-06		Pjv1_00007965	27.5034	6.3158	1.2257	5.1528	2.56624e-07	3.9107e-06		Pjv1_00024938	295.542	-1.76671	0.329604	-5.36009	8.3182e-08	1.26687e-06
Pjv1_00017214	683.604	-1.07611	0.20523	-5.24341	1.57637e-07	2.41699e-06		Pjv1_00019257	427.277	0.902432	0.17518	5.15147	2.58459e-07	3.93597e-06		Pjv1_00012611	4799.34	-1.23215	0.229992	-5.35737	8.44431e-08	1.2852e-06
Pjv1_00013256	3140.75	0.997989	0.190357	5.24271	1.58236e-07	2.42452e-06		Pjv1_00011853	668.481	-0.94526	0.183514	-5.15089	2.5926e-07	3.94474e-06		Pjv1_00007243	522.508	-1.98125	0.369833	-5.35714	8.45499e-08	1.28594e-06
Pjv1_00020909	3272.28	-1.07379	0.204863	-5.2415	1.59281e-07	2.43886e-06		Pjv1_00022765	4971.49	0.691858	0.134321	5.15079	2.59389e-07	3.94474e-06		Pjv1_00017821	480.987	1.57142	0.293351	5.35681	8.47038e-08	1.2874e-06
Pjv1_00018526	494.44	1.23558	0.235736	5.24136	1.59394e-07	2.43893e-06		Pjv1_00009613	429.043	-1.26218	0.245063	-5.15043	2.59893e-07	3.94969e-06		Pjv1_00015504	10297.5	-1.15031	0.214749	-5.35653	8.48363e-08	1.28766e-06
Pjv1_00008347	338.84	-1.44725	0.276144	-5.24092	1.59774e-07	2.44307e-06		Pjv1_00027604	198.8	-1.25768	0.2442	-5.1502	2.60206e-07	3.95176e-06		Pjv1_00018501	1471.74	-1.99574	0.372572	-5.35664	8.47844e-08	1.28766e-06
Pjv1_00026136	5173.09	-1.78936	0.341463	-5.24027	1.60338e-07	2.45001e-06		Pjv1_00024266	1715.88	-0.798889	0.155123	-5.15003	2.60439e-07	3.95259e-06		Pjv1_00028736	17.5991	7.58837	1.41674	5.35622	8.49815e-08	1.28898e-06
Pjv1_00018048	18141.1	-1.12822	0.215318	-5.23981	1.60742e-07	2.45451e-06		Pjv1_00022630	3123.45	-1.25583	0.243906	-5.14881	2.62138e-07	3.97566e-06		Pjv1_00024131	261.402	-1.63393	0.305177	-5.35404	8.60109e-08	1.30371e-06
Pjv1_00023459	5470.27	1.21272	0.231578	5.23678	1.63399e-07	2.49339e-06		Pjv1_00004571	323.625	1.43584	0.278892	5.14836	2.6278e-07	3.97998e-06		Pjv1_00016190	429.149	-1.07425	0.200753	-5.35109	8.74264e-08	1.32426e-06
Pjv1_00002212	336.117	2.04248	0.390075	5.23613	1.63976e-07	2.5005e-06		Pjv1_00026888	2801.99	0.934898	0.181588	5.14846	2.62634e-07	3.97998e-06		Pjv1_00017800	865.014	-1.17954	0.220441	-5.35082	8.75581e-08	1.32535e-06
Pjv1_00010306	1679.95	-1.09909	0.209926	-5.23561	1.64439e-07	2.50585e-06		Pjv1_00025834	1978.52	1.30166	0.252853	5.14788	2.63445e-07	3.98733e-06		Pjv1_00022569	2363.56	-0.934237	0.174602	-5.35067	8.76277e-08	1.3255e-06
Pjv1_00015973	33.6234	2.86151	0.546618	5.23494	1.65041e-07	2.51331e-06		Pjv1_00010965	31682.2	0.73071	0.14198	5.14658	2.65285e-07	4.01246e-06		Pjv1_00001568	2745.57	-1.25417	0.234431	-5.34983	8.80364e-08	1.33078e-06
Pjv1_00012295	103.914	2.53082	0.483544	5.2339	1.65974e-07	2.52581e-06		Pjv1_00023591	266.297	-1.04827	0.203693	-5.14632	2.65649e-07	4.01524e-06		Pjv1_00008666	251.507	-2.71015	0.506665	-5.349	8.84399e-08	1.33506e-06
Pjv1_00004623	639.396	-1.88789	0.360734	-5.23347	1.66355e-07	2.52989e-06		Pjv1_00014417	7224.46	1.14959	0.223388	5.14617	2.65864e-07	4.01576e-06		Pjv1_00020945	432.847	5.14327	0.961521	5.3491	8.83928e-08	1.33506e-06
Pjv1_00024726	43.31	-3.41548	0.652939	-5.23094	1.6865e-07	2.56304e-06		Pjv1_00024782	1794.71	0.915602	0.177928	5.14591	2.66228e-07	4.01853e-06		Pjv1_00027004	6816.87	-1.05036	0.196382	-5.34856	8.86548e-08	1.3374e-06
Pjv1_00000971	158.966	1.69237	0.323584	5.23007	1.6945e-07	2.57345e-06		Pjv1_00019815	170.446	1.13834	0.221241	5.14525	2.6716e-07	4.02985e-06		Pjv1_00025077	23375.2	-1.04036	0.194629	-5.34534	9.02473e-08	1.3605e-06
Pjv1_00012478	845.778	1.07539	0.205624	5.2299	1.69603e-07	2.57403e-06		Pjv1_00022375	1948.68	-1.76957	0.34402	-5.14381	2.69223e-07	4.05823e-06		Pjv1_00029185	425.738	1.60686	0.300638	5.34484	9.04968e-08	1.36266e-06
Pjv1_00009269	2087.96	-1.15855	0.221587	-5.22842	1.70961e-07	2.59289e-06		Pjv1_00005552	555.379	1.32757	0.258112	5.1434	2.69808e-07	4.0643e-06		Pjv1_00018480	9073.71	-1.35594	0.253692	-5.34481	9.05133e-08	1.36266e-06
Pjv1_00024205	2657.85	1.3942	0.266684	5.22792	1.71423e-07	2.59814e-06		Pjv1_00019350	7226.82	-0.933169	0.18145	-5.14285	2.70599e-07	4.07345e-06		Pjv1_00002580	11451.9	-0.845634	0.158233	-5.34425	9.07928e-08	1.36595e-06
Pjv1_00003533	2416.12	1.41074	0.269937	5.22618	1.7305e-07	2.62102e-06		Pjv1_00007939	398.816	1.37136	0.266672	5.14248	2.7114e-07	4.07608e-06		Pjv1_00019853	1755.09	1.18925	0.222569	5.34331	9.12666e-08	1.37215e-06
Pjv1_00009759	260.958	1.41093	0.270128	5.2232	1.75859e-07	2.66177e-06		Pjv1_00024075	3979.09	0.970944	0.188806	5.14254	2.71055e-07	4.07608e-06		Pjv1_00003236	469.883	1.03718	0.194116	5.34307	9.13856e-08	1.37301e-06
Pjv1_00028764	668.005	-1.22024	0.23372	-5.22095	1.78011e-07	2.69252e-06		Pjv1_00000965	570.777	0.963559	0.187424	5.14105	2.73204e-07	4.10417e-06		Pjv1_00029118	491.663	1.08049	0.202292	5.34123	9.23166e-08	1.38606e-06
Pjv1_00026142	905.64	1.09899	0.210514	5.22052	1.78425e-07	2.69696e-06		Pjv1_00017700	206.733	2.27578	0.442679	5.14093	2.73378e-07	4.10417e-06		Pjv1_00005738	53.1291	-2.7023	0.506037	-5.34013	9.28808e-08	1.39359e-06
Pjv1_00028119	218.629	-1.71479	0.328498	-5.22008	1.78849e-07	2.70155e-06		Pjv1_00026153	1969.06	1.03107	0.200586	5.1403	2.74299e-07	4.11522e-06		Pjv1_00006710	62.4094	2.95665	0.55398	5.3371	9.44447e-08	1.4161e-06
Pjv1_00008285	1698.93	1.0306	0.197439	5.21984	1.7908e-07	2.70321e-06		Pjv1_00020426	1970.46	-0.870837	0.169419	-5.14014	2.74535e-07	4.11599e-06		Pjv1_00021574	461.349	-4.60293	0.862646	-5.33583	9.51079e-08	1.42508e-06
Pjv1_00017769	18217	-1.63832	0.313879	-5.21959	1.79316e-07	2.70495e-06		Pjv1_00001367	1100.28	-1.02498	0.199506	-5.1376	2.78271e-07	4.16919e-06		Pjv1_00015817	169.74	3.86108	0.723848	5.3341	9.60173e-08	1.43774e-06
Pjv1_00022026	1054.1	1.63941	0.314167	5.21828	1.80592e-07	2.72237e-06		Pjv1_00002548	793.315	1.67904	0.326963	5.13525	2.81772e-07	4.2188e-06		Pjv1_00021967	3395.36	-0.955354	0.179121	-5.33357	9.62993e-08	1.44099e-06
Pjv1_00011494	300.364	1.88156	0.3606	5.21786	1.81001e-07	2.72487e-06		Pjv1_00014917	18056.6	-0.879039	0.171189	-5.13489	2.82314e-07	4.22408e-06		Pjv1_00012156	55.3058	-2.90096	0.543957	-5.33306	9.65697e-08	1.44406e-06
Pjv1_00021079	637.786	-1.95022	0.373756	-5.21791	1.80953e-07	2.72487e-06		Pjv1_00012650	478.68	-1.8215	0.354806	-5.13378	2.83979e-07	4.24613e-06		Pjv1_00023550	45.6646	-2.45746	0.46085	-5.33244	9.69039e-08	1.44809e-06
Pjv1_00011698	184.265	1.59052	0.304963	5.21545	1.83375e-07	2.75875e-06		Pjv1_00009874	241.519	1.61706	0.315117	5.13163	2.87245e-07	4.2892e-06		Pjv1_00016032	2499.19	1.11379	0.208908	5.33147	9.74208e-08	1.45483e-06
Pjv1_00010391	520.307	4.17077	0.799808	5.21472	1.84094e-07	2.76585e-06		Pjv1_00003831	335.76	1.59056	0.30995	5.13168	2.87162e-07	4.2892e-06		Pjv1_00011136	306.159	-1.70038	0.319028	-5.32988	9.82792e-08	1.46667e-06
Pjv1_00024238	155.756	1.51334	0.2902	5.21482	1.83995e-07	2.76585e-06		Pjv1_00023374	14509.5	0.89992	0.175372	5.13148	2.87474e-07	4.28975e-06		Pjv1_00004717	643.899	-1.8426	0.345753	-5.32923	9.86307e-08	1.47093e-06
Pjv1_00017301	4518.03	0.863146	0.165551	5.21379	1.85018e-07	2.77787e-06		Pjv1_00017849	325.353	1.42292	0.277345	5.13052	2.8895e-07	4.30889e-06		Pjv1_00014695	4520.09	-1.07574	0.201904	-5.32796	9.9322e-08	1.48024e-06
Pjv1_00028568	6699.82	0.989981	0.189902	5.2131	1.85711e-07	2.78641e-06		Pjv1_00006671	284.069	1.31066	0.255526	5.12925	2.90897e-07	4.33501e-06		Pjv1_00025545	557.644	1.14401	0.214732	5.32762	9.95075e-08	1.48201e-06
Pjv1_00021999	167.738	-1.73196	0.332247	-5.21288	1.85929e-07	2.78782e-06		Pjv1_00012969	625.575	-1.18388	0.230938	-5.12638	2.95374e-07	4.39877e-06		Pjv1_00018428	768.882	-1.54674	0.29034	-5.32735	9.96533e-08	1.48319e-06
Pjv1_00007482	5524.6	1.23335	0.236606	5.21268	1.86134e-07	2.78902e-06		Pjv1_00008928	1362.24	0.957374	0.186826	5.12441	2.98478e-07	4.44203e-06		Pjv1_00012188	521.525	-0.927521	0.174111	-5.3272	9.97408e-08	1.4835e-06
Pjv1_00000213	267.466	-2.5002	0.479762	-5.21133	1.87491e-07	2.80648e-06		Pjv1_00027036	608.152	-1.48299	0.289432	-5.12379	2.99448e-07	4.45349e-06		Pjv1_00019383	753.242	1.52673	0.286611	5.32684	9.99356e-08	1.48541e-06
Pjv1_00022684	5028.93	-1.57703	0.302618	-5.21127	1.8755e-07	2.80648e-06		Pjv1_00000537	1791.25	-5.06605	0.988936	-5.12272	3.01153e-07	4.47375e-06		Pjv1_00004725	16.8558	7.52606	1.4136	5.32405	1.01482e-07	1.50739e-06
Pjv1_00015506	1385.53	-1.354	0.259829	-5.21111	1.87712e-07	2.80703e-06		Pjv1_00004794	5134.8	-1.06399	0.207702	-5.12269	3.01213e-07	4.47375e-06		Pjv1_00025432	1762.37	-1.35346	0.25425	-5.32335	1.01876e-07	1.51222e-06
Pjv1_00014645	1384.66	1.40346	0.269368	5.2102	1.88633e-07	2.81892e-06		Pjv1_00016066	82.2934	3.05327	0.596234	5.12092	3.04055e-07	4.51295e-06		Pjv1_00021685	1461.8	-1.12999	0.212278	-5.32318	1.01971e-07	1.51262e-06
Pjv1_00002338	3608.67	0.993375	0.190707	5.20889	1.89971e-07	2.83702e-06		Pjv1_00021045	489.676	1.16005	0.226577	5.11991	3.05675e-07	4.53398e-06		Pjv1_00009399	690.579	-1.47768	0.277644	-5.3222	1.02521e-07	1.51978e-06
Pjv1_00022302	2987.44	1.37393	0.263796	5.20828	1.90594e-07	2.84444e-06		Pjv1_00014079	904.109	0.710414	0.138762	5.11966	3.06082e-07	4.53699e-06		Pjv1_00018701	656.668	1.39571	0.26226	5.32186	1.0271e-07	1.52156e-06
Pjv1_00002479	666.13	-1.80383	0.346351	-5.2081	1.9078e-07	2.84532e-06		Pjv1_00003773	1709.52	0.887451	0.173359	5.11916	3.06892e-07	4.54597e-06		Pjv1_00008623	28.1527	-3.35622	0.630774	-5.3208	1.03312e-07	1.52946e-06
Pjv1_00012365	4287.35	-1.1055	0.212314	-5.20691	1.92007e-07	2.86171e-06		Pjv1_00017921	790.302	0.778045	0.151994	5.11893	3.07273e-07	4.54858e-06		Pjv1_00028815	336.289	1.24032	0.233162	5.31956	1.0402e-07	1.53891e-06
Pjv1_00012432	2642.94	-0.901615	0.17317	-5.20652	1.92411e-07	2.86582e-06		Pjv1_00017247	239.944	1.21884	0.238236	5.11612	3.1189e-07	4.61079e-06		Pjv1_00027204	950.485	1.27361	0.239473	5.31839	1.04689e-07	1.54779e-06
Pjv1_00011550	73.8517	-1.95292	0.375161	-5.20554	1.93436e-07	2.87917e-06		Pjv1_00021349	545.296	1.13388	0.221623	5.11624	3.11693e-07	4.61079e-06		Pjv1_00023072	401.586	1.56612	0.294482	5.31824	1.04774e-07	1.54801e-06
Pjv1_00011833	225.843	-1.94895	0.374581	-5.20302	1.96078e-07	2.91656e-06		Pjv1_00011644	4208.78	-0.897746	0.1755	-5.11535	3.13152e-07	4.62638e-06		Pjv1_00020989	318.203	-1.6483	0.30997	-5.31762	1.05133e-07	1.55152e-06
Pjv1_00018273	8296.64	4.25256	0.817492	5.20196	1.97195e-07	2.93123e-06		Pjv1_00028780	1084.05	0.710998	0.139008	5.11478	3.14099e-07	4.63729e-06		Pjv1_00028145	2364.29	-0.871346	0.163861	-5.31759	1.05151e-07	1.55152e-06
Pjv1_00026886	333.517	1.0051	0.19328	5.20026	1.9901e-07	2.95625e-06		Pjv1_00009975	80.5585	-1.77699	0.347465	-5.11416	3.15146e-07	4.64658e-06		Pjv1_00022518	282.324	1.40743	0.264695	5.31718	1.05388e-07	1.55398e-06
Pjv1_00020623	736.165	-0.901203	0.173306	-5.20006	1.99225e-07	2.95749e-06		Pjv1_00007911	1427.71	1.16604	0.227999	5.11423	3.15018e-07	4.64658e-06		Pjv1_00019717	1532.68	-1.50612	0.28327	-5.3169	1.05552e-07	1.55538e-06
Pjv1_00005638	739.205	-1.3484	0.259329	-5.19956	1.99761e-07	2.96347e-06		Pjv1_00008644	14946.6	1.24498	0.24352	5.11244	3.18027e-07	4.68594e-06		Pjv1_00004016	96.4212	2.29154	0.431006	5.31672	1.05652e-07	1.55581e-06
Pjv1_00026469	3180.36	-0.950171	0.18282	-5.1973	2.022e-07	2.99767e-06		Pjv1_00014988	728.754	0.858185	0.167882	5.11183	3.19055e-07	4.69488e-06		Pjv1_00028244	974.696	-1.02593	0.192989	-5.316	1.06071e-07	1.56068e-06
Pjv1_00006070	175.083	2.72968	0.5253	5.19641	2.03174e-07	3.00614e-06		Pjv1_00005037	60.6529	1.90272	0.372215	5.11189	3.18955e-07	4.69488e-06		Pjv1_00026242	5439.13	-0.955917	0.179822	-5.31591	1.06123e-07	1.56068e-06
Pjv1_00009669	1052.9	1.16716	0.224599	5.19663	2.02936e-07	3.00614e-06		Pjv1_00013678	264.601	1.54141	0.30155	5.11164	3.19378e-07	4.69653e-06		Pjv1_00011489	695.736	-1.27043	0.238999	-5.31565	1.06275e-07	1.56188e-06
Pjv1_00014183	246.129	-1.43514	0.276172	-5.19653	2.03044e-07	3.00614e-06		Pjv1_00028322	1064.81	-1.69489	0.331625	-5.11087	3.20687e-07	4.70954e-06		Pjv1_00012284	1904.65	0.902793	0.169842	5.31549	1.06371e-07	1.56227e-06
Pjv1_00008008	3267.39	-1.21341	0.233518	-5.19622	2.03385e-07	3.00727e-06		Pjv1_00013014	366.923	1.74775	0.341966	5.11088	3.20654e-07	4.70954e-06		Pjv1_00014303	1622.69	-1.42491	0.268122	-5.31442	1.06997e-07	1.57042e-06
Pjv1_00026095	17.5899	7.41233	1.42689	5.19476	2.04985e-07	3.02894e-06		Pjv1_00006485	92.2048	-1.83512	0.35908	-5.1106	3.21131e-07	4.71119e-06		Pjv1_00020629	2435.6	1.36598	0.257082	5.31338	1.07608e-07	1.57834e-06
Pjv1_00009879	1348.66	-1.20607	0.232183	-5.19448	2.05287e-07	3.03141e-06		Pjv1_00017965	846.762	-0.922814	0.18057	-5.11055	3.21222e-07	4.71119e-06		Pjv1_00001601	6651.9	-0.894175	0.168335	-5.31188	1.08501e-07	1.59039e-06
Pjv1_00002705	4762.02	1.5622	0.300792	5.19363	2.06238e-07	3.04343e-06		Pjv1_00001070	1894.43	-1.06938	0.209256	-5.11038	3.21514e-07	4.71236e-06		Pjv1_00027848	101.171	-2.07034	0.389891	-5.31006	1.09592e-07	1.60519e-06
Pjv1_00024748	415.438	1.40332	0.270217	5.19329	2.06611e-07	3.04693e-06		Pjv1_00011625	267.853	1.40358	0.274701	5.10949	3.23035e-07	4.73154e-06		Pjv1_00006826	278.534	1.64601	0.309987	5.30995	1.09655e-07	1.60519e-06
Pjv1_00016097	341.392	-1.75074	0.33721	-5.19184	2.08228e-07	3.06877e-06		Pjv1_00015189	250.254	1.26842	0.248283	5.10877	3.24254e-07	4.74627e-06		Pjv1_00023678	538.998	1.7227	0.324453	5.30954	1.09902e-07	1.60776e-06
Pjv1_00019418	1019.37	-1.23164	0.237259	-5.1911	2.09055e-07	3.07893e-06		Pjv1_00015666	1496.89	0.968673	0.18962	5.10849	3.24741e-07	4.75027e-06		Pjv1_00003461	974.548	-1.83783	0.346415	-5.30527	1.12505e-07	1.64474e-06
Pjv1_00015566	2163.28	-1.04488	0.201333	-5.18983	2.10483e-07	3.09792e-06		Pjv1_00005312	894.065	2.38756	0.467423	5.10791	3.25741e-07	4.76177e-06		Pjv1_00014577	505.957	-1.64577	0.310283	-5.30409	1.13235e-07	1.65434e-06
Pjv1_00022472	37048	1.29526	0.249587	5.18962	2.10724e-07	3.09943e-06		Pjv1_00011433	3433.89	-0.866459	0.169653	-5.10725	3.26876e-07	4.77522e-06		Pjv1_00007378	195.429	-2.13602	0.402751	-5.30358	1.13556e-07	1.65793e-06
Pjv1_00019328	284.354	1.53395	0.295594	5.18938	2.10991e-07	3.10132e-06		Pjv1_00029874	3536.7	0.818733	0.160318	5.10692	3.27452e-07	4.78051e-06		Pjv1_00027221	351.944	1.70282	0.321122	5.30272	1.14088e-07	1.6646e-06
Pjv1_00010167	995.995	-1.01353	0.195319	-5.18908	2.11341e-07	3.10443e-06		Pjv1_00013374	8426.27	0.868714	0.17011	5.10676	3.27727e-07	4.78137e-06		Pjv1_00012747	813.734	0.99719	0.188072	5.30216	1.1444e-07	1.66865e-06
Pjv1_00025393	407.994	-1.85159	0.356918	-5.18772	2.12886e-07	3.12507e-06		Pjv1_00007903	3571.52	1.29762	0.254145	5.10583	3.29346e-07	4.80185e-06		Pjv1_00007493	193.154	3.41516	0.644309	5.30051	1.15482e-07	1.68274e-06
Pjv1_00024686	242.494	5.60331	1.08017	5.18745	2.13197e-07	3.12759e-06		Pjv1_00006785	2643.84	0.889588	0.17424	5.10552	3.2989e-07	4.80663e-06		Pjv1_00028228	117.713	-2.11665	0.400019	-5.29136	1.21407e-07	1.76792e-06
Pjv1_00026382	329.806	1.36469	0.263129	5.1864	2.14401e-07	3.1432e-06		Pjv1_00014956	617.776	1.15958	0.227148	5.10498	3.30837e-07	4.81214e-06		Pjv1_00017427	1748.3	-0.96138	0.181695	-5.29118	1.21529e-07	1.76854e-06
Pjv1_00006992	732.194	-1.35829	0.261902	-5.18626	2.14558e-07	3.14344e-06		Pjv1_00019584	1581.36	0.985222	0.192994	5.10493	3.30917e-07	4.81214e-06		Pjv1_00003127	10493.5	-1.04392	0.197331	-5.29023	1.22165e-07	1.77662e-06
Pjv1_00004606	830.561	1.30655	0.25196	5.18555	2.15378e-07	3.15339e-06		Pjv1_00021388	1036.07	-1.56189	0.305944	-5.10514	3.30544e-07	4.81214e-06		Pjv1_00019791	305.145	-3.17649	0.600563	-5.2892	1.22856e-07	1.7855e-06
Pjv1_00025883	1052.61	1.03325	0.199278	5.18499	2.16025e-07	3.16079e-06		Pjv1_00012555	1319.59	0.909771	0.178298	5.10253	3.35138e-07	4.87034e-06		Pjv1_00028719	830.844	0.972881	0.184002	5.28734	1.24109e-07	1.80253e-06
Pjv1_00007649	1548.07	-1.20474	0.232404	-5.18382	2.17391e-07	3.1787e-06		Pjv1_00005696	579.287	-1.46924	0.287962	-5.10219	3.35744e-07	4.87595e-06		Pjv1_00007070	11111	1.24017	0.234617	5.28593	1.25068e-07	1.81528e-06
Pjv1_00001009	125.067	-1.54132	0.297391	-5.1828	2.18582e-07	3.19347e-06		Pjv1_00000798	365.019	0.956135	0.187422	5.10152	3.3694e-07	4.89014e-06		Pjv1_00020654	569.808	1.12304	0.212557	5.2835	1.26738e-07	1.83832e-06
Pjv1_00019556	4676.13	1.27131	0.245299	5.18271	2.18686e-07	3.19347e-06		Pjv1_00011832	378.249	-2.24307	0.439725	-5.10109	3.37709e-07	4.89811e-06		Pjv1_00022858	234.241	2.24319	0.424588	5.28323	1.26926e-07	1.83985e-06
Pjv1_00013508	743.449	0.979942	0.189136	5.18114	2.20528e-07	3.21828e-06		Pjv1_00026683	1443.49	-1.8018	0.353263	-5.10046	3.38828e-07	4.91113e-06		Pjv1_00008299	5315.49	-1.03584	0.196136	-5.28126	1.28295e-07	1.85732e-06
Pjv1_00019366	683.128	-1.21192	0.233924	-5.18083	2.20898e-07	3.22157e-06		Pjv1_00012444	2378.13	1.019	0.199815	5.09972	3.40163e-07	4.92727e-06		Pjv1_00024699	5233.34	-1.25841	0.238279	-5.28126	1.28298e-07	1.85732e-06
Pjv1_00010991	787.744	1.58368	0.305719	5.1802	2.21653e-07	3.23048e-06		Pjv1_00018328	79.5999	-1.89801	0.372235	-5.09895	3.41549e-07	4.94412e-06		Pjv1_00017189	582.5	-1.75524	0.332373	-5.28093	1.28533e-07	1.85951e-06
Pjv1_00002748	3498.48	-0.989882	0.191394	-5.17197	2.31643e-07	3.37388e-06		Pjv1_00028468	60.0648	-2.47854	0.486258	-5.09717	3.44774e-07	4.97791e-06		Pjv1_00023004	388.354	-1.25388	0.237486	-5.2798	1.29325e-07	1.86975e-06
Pjv1_00004661	348.587	-1.36949	0.264823	-5.17134	2.32427e-07	3.38091e-06		Pjv1_00012122	2693.63	0.851338	0.167021	5.09719	3.44727e-07	4.97791e-06		Pjv1_00019875	275.161	1.53537	0.290815	5.27955	1.29498e-07	1.87103e-06
Pjv1_00010624	857.784	0.966491	0.186893	5.17137	2.32384e-07	3.38091e-06		Pjv1_00023459	4433.92	1.09592	0.215006	5.09717	3.44778e-07	4.97791e-06		Pjv1_00002794	1917.7	1.43523	0.27192	5.27815	1.30497e-07	1.88424e-06
Pjv1_00017921	998.943	0.922929	0.178479	5.17108	2.32748e-07	3.38338e-06		Pjv1_00009355	68.6208	2.365	0.463969	5.09733	3.44479e-07	4.97791e-06		Pjv1_00013436	1881.86	0.833721	0.158019	5.27607	1.31985e-07	1.90448e-06
Pjv1_00017273	75.3652	2.38156	0.460578	5.17081	2.33081e-07	3.38603e-06		Pjv1_00014275	314.322	1.00369	0.19694	5.09643	3.46113e-07	4.99395e-06		Pjv1_00016721	166.261	2.48694	0.471623	5.27316	1.34093e-07	1.93365e-06
Pjv1_00023907	28.5774	6.23267	1.20552	5.17012	2.33948e-07	3.39641e-06		Pjv1_00029069	371.018	1.24472	0.244332	5.09437	3.49901e-07	5.04533e-06		Pjv1_00018224	2404.37	-1.32828	0.251938	-5.27224	1.34765e-07	1.94209e-06
Pjv1_00014053	4882.57	1.24081	0.240008	5.16988	2.34238e-07	3.39843e-06		Pjv1_00029432	69389.7	-0.936965	0.18404	-5.09111	3.55982e-07	5.12969e-06		Pjv1_00019909	790.633	-0.836709	0.158708	-5.27199	1.34953e-07	1.94354e-06
Pjv1_00006686	3745.42	0.811448	0.156963	5.16969	2.34489e-07	3.39986e-06		Pjv1_00024847	75.8912	-2.02538	0.397898	-5.09019	3.57698e-07	5.15108e-06		Pjv1_00007302	5877.19	0.927834	0.176062	5.26992	1.36485e-07	1.96433e-06
Pjv1_00018491	345.1	-1.40725	0.272263	-5.16869	2.35737e-07	3.41574e-06		Pjv1_00011727	2408.23	-0.698428	0.137238	-5.08918	3.59624e-07	5.17547e-06		Pjv1_00027032	886.856	-1.75064	0.332367	-5.26719	1.38526e-07	1.99241e-06
Pjv1_00025053	1385.44	1.11349	0.215472	5.16766	2.37044e-07	3.43247e-06		Pjv1_00005726	1054.95	-0.664432	0.130636	-5.08614	3.65425e-07	5.25556e-06		Pjv1_00017922	394.673	1.43312	0.272147	5.26597	1.39454e-07	2.00446e-06
Pjv1_00023622	6012.91	0.943962	0.182694	5.16691	2.37994e-07	3.44399e-06		Pjv1_00007125	74.3494	-1.62391	0.319326	-5.08544	3.66773e-07	5.27153e-06		Pjv1_00018839	325.088	2.71455	0.515528	5.26558	1.39745e-07	2.00735e-06
Pjv1_00011426	600.493	-1.43761	0.27825	-5.16662	2.3836e-07	3.44707e-06		Pjv1_00013891	909.104	0.733226	0.144253	5.08291	3.71705e-07	5.33897e-06		Pjv1_00005227	385.242	-1.31277	0.249346	-5.26484	1.40313e-07	2.01311e-06
Pjv1_00026200	1026.63	-1.71847	0.332632	-5.16629	2.38785e-07	3.45098e-06		Pjv1_00003347	567.732	0.937908	0.184553	5.08205	3.73377e-07	5.35953e-06		Pjv1_00029401	26601.9	-1.06971	0.203182	-5.26482	1.40328e-07	2.01311e-06
Pjv1_00023343	2513.27	-1.43595	0.278052	-5.16431	2.41327e-07	3.48547e-06		Pjv1_00007035	1587.42	0.699768	0.137703	5.08173	3.74011e-07	5.36516e-06		Pjv1_00005669	11399.6	-1.44994	0.275432	-5.26422	1.40785e-07	2.01838e-06
Pjv1_00024209	10603.5	1.02278	0.19808	5.16346	2.42425e-07	3.49907e-06		Pjv1_00023469	111.31	-1.66784	0.328255	-5.08092	3.75616e-07	5.38471e-06		Pjv1_00018273	14695.1	4.37609	0.831378	5.26367	1.41211e-07	2.02317e-06
Pjv1_00006383	2526.35	-0.807704	0.156463	-5.16227	2.43975e-07	3.51862e-06		Pjv1_00017558	2306.91	0.873019	0.17188	5.07924	3.7894e-07	5.42888e-06		Pjv1_00020104	2916.24	-1.31102	0.249108	-5.26286	1.41833e-07	2.03077e-06
Pjv1_00005518	1645.02	1.30337	0.252484	5.16218	2.44093e-07	3.51862e-06		Pjv1_00026284	552.776	1.10542	0.217684	5.07811	3.81207e-07	5.45432e-06		Pjv1_00021741	10593.1	-0.97383	0.185075	-5.26182	1.42637e-07	2.04097e-06
Pjv1_00011858	400.471	1.08094	0.209419	5.16163	2.44814e-07	3.52674e-06		Pjv1_00020708	997.701	0.844206	0.166243	5.07813	3.81165e-07	5.45432e-06		Pjv1_00011121	1375.44	-1.25775	0.239063	-5.26116	1.43153e-07	2.04612e-06
Pjv1_00024930	6580.11	-1.14593	0.222084	-5.15989	2.47095e-07	3.55731e-06		Pjv1_00012630	1115.16	0.751577	0.148024	5.0774	3.82631e-07	5.47118e-06		Pjv1_00002650	301.8	-1.36295	0.25906	-5.26112	1.43181e-07	2.04612e-06
Pjv1_00001653	2779.59	1.12517	0.218092	5.15917	2.48049e-07	3.56849e-06		Pjv1_00024020	994.025	-1.29093	0.25429	-5.07659	3.84273e-07	5.49112e-06		Pjv1_00015257	2066.02	1.42841	0.271552	5.26018	1.43911e-07	2.05524e-06
Pjv1_00020955	988.371	-0.92516	0.179329	-5.15901	2.48259e-07	3.56849e-06		Pjv1_00006383	3530.52	-0.992599	0.195532	-5.07641	3.84628e-07	5.49267e-06		Pjv1_00018188	11167.4	-0.902294	0.171557	-5.25944	1.44491e-07	2.0622e-06
Pjv1_00029874	3515.31	1.12199	0.217484	5.15894	2.4835e-07	3.56849e-06		Pjv1_00012130	567.081	0.809688	0.159512	5.07605	3.85368e-07	5.49641e-06		Pjv1_00030253	435.57	1.46555	0.278682	5.25888	1.44933e-07	2.06718e-06
Pjv1_00012917	5603.49	-0.925845	0.179478	-5.15855	2.48876e-07	3.57147e-06		Pjv1_00003298	1449.02	1.04112	0.205105	5.07604	3.85384e-07	5.49641e-06		Pjv1_00019064	2389.82	-1.31165	0.249423	-5.25874	1.45042e-07	2.06741e-06
Pjv1_00013778	1869.16	1.11335	0.215821	5.15864	2.48752e-07	3.57147e-06		Pjv1_00012190	816.492	1.81269	0.357142	5.07554	3.86407e-07	5.50748e-06		Pjv1_00024676	3058.7	-1.07084	0.203661	-5.25799	1.45642e-07	2.07463e-06
Pjv1_00008708	362.985	-1.11482	0.216173	-5.15706	2.50859e-07	3.59762e-06		Pjv1_00003953	1497.86	1.5813	0.311636	5.0742	3.89129e-07	5.54272e-06		Pjv1_00001756	483.918	1.39259	0.264989	5.25528	1.47798e-07	2.10264e-06
Pjv1_00023072	354.448	1.45696	0.28256	5.15631	2.51869e-07	3.60981e-06		Pjv1_00028964	135.522	-1.65883	0.326926	-5.07402	3.89492e-07	5.54434e-06		Pjv1_00019859	3424.48	-0.70035	0.133265	-5.25532	1.47765e-07	2.10264e-06
Pjv1_00022208	244.952	1.61582	0.313388	5.15598	2.52304e-07	3.61372e-06		Pjv1_00026806	688.261	-0.846378	0.166842	-5.07293	3.91732e-07	5.56911e-06		Pjv1_00025100	131.628	2.20702	0.42	5.25481	1.4818e-07	2.10673e-06
Pjv1_00012315	3306.24	-1.0681	0.207187	-5.15525	2.53297e-07	3.62563e-06		Pjv1_00022186	1765.09	-0.751735	0.148182	-5.07304	3.91511e-07	5.56911e-06		Pjv1_00000267	89.0003	-2.68514	0.511088	-5.25378	1.49011e-07	2.11585e-06
Pjv1_00015917	1162.62	-1.93146	0.374733	-5.15424	2.54665e-07	3.64055e-06		Pjv1_00003758	178.036	-1.47259	0.290298	-5.07268	3.92252e-07	5.57294e-06		Pjv1_00023128	86.4277	-1.82351	0.347086	-5.25378	1.49011e-07	2.11585e-06
Pjv1_00020146	1821.77	-1.14613	0.222365	-5.15424	2.54655e-07	3.64055e-06		Pjv1_00004756	65.2198	-3.47799	0.685696	-5.0722	3.93239e-07	5.58339e-06		Pjv1_00001330	3327.51	-0.972185	0.185068	-5.25313	1.49538e-07	2.12122e-06
Pjv1_00002625	464.643	-1.22274	0.237239	-5.15404	2.54938e-07	3.64213e-06		Pjv1_00018704	1515.96	1.05175	0.207453	5.06984	3.98157e-07	5.64962e-06		Pjv1_00003405	418.751	-1.20969	0.230283	-5.25307	1.49581e-07	2.12122e-06
Pjv1_00019803	1037.64	1.33251	0.258577	5.15325	2.56016e-07	3.6552e-06		Pjv1_00016171	1042.55	-1.33685	0.263705	-5.06947	3.98927e-07	5.65333e-06		Pjv1_00019495	616.982	-1.78356	0.339549	-5.25274	1.49852e-07	2.12371e-06
Pjv1_00020953	731.399	-1.20494	0.233863	-5.15233	2.57275e-07	3.67083e-06		Pjv1_00016674	2269.54	0.887557	0.175076	5.06956	3.98737e-07	5.65333e-06		Pjv1_00028255	1052.86	0.884538	0.168508	5.24922	1.52742e-07	2.16329e-06
Pjv1_00005243	4174.2	-1.40098	0.271972	-5.15119	2.58836e-07	3.68841e-06		Pjv1_00007121	133.584	2.32318	0.458421	5.06779	4.02466e-07	5.69986e-06		Pjv1_00011968	5300.44	-1.22924	0.234222	-5.24818	1.53613e-07	2.17425e-06
Pjv1_00025065	390.259	1.29548	0.251488	5.15127	2.58727e-07	3.68841e-06		Pjv1_00025053	1300.47	1.01359	0.200023	5.06738	4.03329e-07	5.70843e-06		Pjv1_00022371	321.53	1.48981	0.283896	5.24774	1.53978e-07	2.17803e-06
Pjv1_00020105	391.271	-1.17342	0.227844	-5.15012	2.60323e-07	3.70725e-06		Pjv1_00000979	462.856	0.882139	0.174101	5.06682	4.04517e-07	5.72162e-06		Pjv1_00017352	1369.39	-0.817999	0.155888	-5.24735	1.54305e-07	2.18127e-06
Pjv1_00023746	472.581	1.11847	0.217198	5.14955	2.61109e-07	3.71608e-06		Pjv1_00012037	3354.09	0.638902	0.126115	5.06604	4.06168e-07	5.74131e-06		Pjv1_00009901	57.6205	-2.48097	0.472846	-5.24689	1.54686e-07	2.18526e-06
Pjv1_00020566	1947.59	-0.80291	0.155984	-5.1474	2.64127e-07	3.75664e-06		Pjv1_00010392	877.834	4.05764	0.801128	5.06491	4.08599e-07	5.77201e-06		Pjv1_00024930	5152.1	-0.880301	0.167782	-5.24669	1.5486e-07	2.18633e-06
Pjv1_00010684	1933.83	1.10639	0.214965	5.14686	2.64877e-07	3.76492e-06		Pjv1_00005869	1623.7	1.15885	0.228896	5.06279	4.13158e-07	5.83271e-06		Pjv1_00016537	13104.4	-0.968921	0.184778	-5.24371	1.57378e-07	2.22047e-06
Pjv1_00007851	40189	1.08408	0.210649	5.1464	2.65536e-07	3.77138e-06		Pjv1_00028097	1204.92	1.00162	0.197915	5.06088	4.17334e-07	5.88793e-06		Pjv1_00010308	898.747	-1.483	0.282883	-5.24244	1.58468e-07	2.23443e-06
Pjv1_00021452	233.534	1.40772	0.273541	5.1463	2.65668e-07	3.77138e-06		Pjv1_00028859	3818.61	-1.01346	0.200296	-5.05979	4.19728e-07	5.91795e-06		Pjv1_00024461	81.6198	-2.20053	0.419776	-5.24216	1.58706e-07	2.23637e-06
Pjv1_00023536	838.758	1.41018	0.274077	5.14519	2.67251e-07	3.79144e-06		Pjv1_00018352	2542.73	0.814322	0.160947	5.05958	4.20179e-07	5.92056e-06		Pjv1_00007704	869.592	-1.79843	0.343116	-5.24146	1.59313e-07	2.24227e-06
Pjv1_00018441	259.42	1.74053	0.338305	5.14485	2.67741e-07	3.79599e-06		Pjv1_00015364	36.8053	3.60338	0.712469	5.05759	4.24593e-07	5.97897e-06		Pjv1_00026533	559.638	-1.31852	0.251557	-5.24144	1.59326e-07	2.24227e-06
Pjv1_00019056	608.381	1.28828	0.250444	5.14399	2.68968e-07	3.81098e-06		Pjv1_00010186	525.666	1.55785	0.308183	5.05496	4.30474e-07	6.05794e-06		Pjv1_00021878	1034.44	1.35293	0.258169	5.24047	1.60166e-07	2.25266e-06
Pjv1_00009994	2353.95	-0.912535	0.177403	-5.14386	2.69157e-07	3.81124e-06		Pjv1_00020804	283.443	-1.8486	0.365714	-5.05477	4.30901e-07	6.06013e-06		Pjv1_00005467	17779.7	-0.893701	0.170564	-5.23968	1.60857e-07	2.26094e-06
Pjv1_00028706	804.94	1.05438	0.204989	5.1436	2.6952e-07	3.81397e-06		Pjv1_00007521	125.815	2.48332	0.491303	5.05455	4.31408e-07	6.06342e-06		Pjv1_00017633	993.26	-1.18126	0.225455	-5.23946	1.61048e-07	2.2622e-06
Pjv1_00001755	134.364	-2.0043	0.389714	-5.14301	2.70376e-07	3.82367e-06		Pjv1_00025817	6010.32	-1.1849	0.234534	-5.05217	4.36817e-07	6.13557e-06		Pjv1_00004040	3613.36	-0.863257	0.164786	-5.23867	1.6174e-07	2.27048e-06
Pjv1_00020431	8063.24	-1.34573	0.261678	-5.14269	2.70829e-07	3.82766e-06		Pjv1_00014298	1198.92	0.8728	0.172808	5.05069	4.40219e-07	6.17946e-06		Pjv1_00016229	629.721	1.11731	0.213315	5.23784	1.62463e-07	2.2792e-06
Pjv1_00010858	1024.42	1.47429	0.286775	5.14092	2.73397e-07	3.86151e-06		Pjv1_00029262	6233.2	0.986721	0.19538	5.05028	4.41172e-07	6.18893e-06		Pjv1_00025000	1745.37	1.0501	0.200534	5.2365	1.6365e-07	2.29441e-06
Pjv1_00008652	220.195	-1.87161	0.364089	-5.14053	2.73968e-07	3.86714e-06		Pjv1_00009890	1561.39	-0.662274	0.131184	-5.04844	4.45426e-07	6.24466e-06		Pjv1_00016618	857.101	-0.984102	0.187969	-5.23546	1.64573e-07	2.30589e-06
Pjv1_00000208	3345.93	-1.21876	0.237123	-5.13977	2.7507e-07	3.88025e-06		Pjv1_00006692	1349.77	0.900422	0.178372	5.04799	4.4648e-07	6.25551e-06		Pjv1_00025073	389.158	-1.53151	0.292537	-5.23527	1.64741e-07	2.3068e-06
Pjv1_00012676	137.84	1.92858	0.375371	5.1378	2.77974e-07	3.91874e-06		Pjv1_00014775	1365.84	0.881747	0.174715	5.04678	4.4933e-07	6.29146e-06		Pjv1_00009397	370.667	-1.13058	0.215961	-5.23514	1.64859e-07	2.30699e-06
Pjv1_00018699	1449.36	-1.35195	0.263189	-5.1368	2.79454e-07	3.93714e-06		Pjv1_00009819	633.453	-1.60466	0.317994	-5.0462	4.50689e-07	6.30653e-06		Pjv1_00004757	395.792	-1.25597	0.239942	-5.23445	1.6548e-07	2.31422e-06
Pjv1_00015257	2251.02	1.5947	0.310532	5.13538	2.81574e-07	3.96451e-06		Pjv1_00014913	911.416	1.25793	0.249299	5.04588	4.5145e-07	6.31321e-06		Pjv1_00024833	5690.15	1.58808	0.303511	5.23237	1.67354e-07	2.33896e-06
Pjv1_00013943	422.147	1.38673	0.270087	5.13437	2.83091e-07	3.98101e-06		Pjv1_00028235	1157.43	-1.31046	0.259782	-5.04447	4.54788e-07	6.35589e-06		Pjv1_00006658	1171.41	-1.05277	0.201225	-5.23181	1.67858e-07	2.34453e-06
Pjv1_00016230	377.753	1.47555	0.287387	5.13436	2.83101e-07	3.98101e-06		Pjv1_00016447	53.4619	3.09003	0.612661	5.04362	4.56809e-07	6.38013e-06		Pjv1_00005702	39.0417	7.77122	1.48564	5.23088	1.68708e-07	2.35492e-06
Pjv1_00008821	51964.6	-1.56239	0.30432	-5.13404	2.83583e-07	3.98528e-06		Pjv1_00006945	10060.1	1.53631	0.304649	5.0429	4.58534e-07	6.4002e-06		Pjv1_00021278	438.481	-1.73873	0.332411	-5.23066	1.68907e-07	2.35622e-06
Pjv1_00029743	5956.34	1.41863	0.276413	5.13229	2.86244e-07	4.02015e-06		Pjv1_00009041	1966.42	1.32184	0.262209	5.04116	4.62724e-07	6.45464e-06		Pjv1_00010906	4893.07	0.730521	0.139696	5.22936	1.70101e-07	2.3699e-06
Pjv1_00024774	7940.73	-1.06833	0.208206	-5.13113	2.8801e-07	4.04242e-06		Pjv1_00003457	1043.83	0.965838	0.1917	5.03827	4.69756e-07	6.54862e-06		Pjv1_00012104	935.567	-1.14563	0.219072	-5.22947	1.69999e-07	2.3699e-06
Pjv1_00019717	1705.08	-1.30017	0.253433	-5.13024	2.89377e-07	4.05907e-06		Pjv1_00013850	347.633	1.21395	0.240954	5.03811	4.7014e-07	6.54987e-06		Pjv1_00012478	1215.22	1.08924	0.208331	5.2284	1.70981e-07	2.38067e-06
Pjv1_00025534	166.902	1.54863	0.301877	5.13	2.89743e-07	4.06165e-06		Pjv1_00019631	332.753	-1.12872	0.224044	-5.03794	4.70574e-07	6.55182e-06		Pjv1_00024422	8306.5	-1.08155	0.206922	-5.22685	1.72426e-07	2.39928e-06
Pjv1_00024973	995.502	-1.20225	0.234369	-5.12973	2.9016e-07	4.06497e-06		Pjv1_00020594	204.761	-1.08015	0.214464	-5.03652	4.74081e-07	6.59652e-06		Pjv1_00013687	1172.32	-0.91227	0.174557	-5.2262	1.73025e-07	2.40612e-06
Pjv1_00015665	1376.15	-1.06327	0.207297	-5.1292	2.90971e-07	4.07378e-06		Pjv1_00017588	2984.92	-1.00486	0.199541	-5.03585	4.7574e-07	6.61547e-06		Pjv1_00030163	4255.83	2.49557	0.477706	5.22407	1.75036e-07	2.43257e-06
Pjv1_00013783	565.803	1.66652	0.324973	5.12816	2.92582e-07	4.09377e-06		Pjv1_00004239	527.691	-1.77203	0.351945	-5.03495	4.77975e-07	6.64239e-06		Pjv1_00018558	2024.94	1.07697	0.206169	5.22373	1.75351e-07	2.43542e-06
Pjv1_00025546	1610.81	-0.990474	0.193201	-5.12666	2.94934e-07	4.12411e-06		Pjv1_00001647	1937.52	0.670084	0.133137	5.03304	4.82757e-07	6.70466e-06		Pjv1_00014661	58.4945	4.34466	0.831827	5.22304	1.76013e-07	2.44308e-06
Pjv1_00016533	3695.73	1.0163	0.198292	5.12529	2.97082e-07	4.15155e-06		Pjv1_00023327	1338.88	-0.870446	0.172983	-5.03197	4.8546e-07	6.738e-06		Pjv1_00012838	473.859	-1.91252	0.366235	-5.2221	1.76902e-07	2.45389e-06
Pjv1_00021794	386.409	1.64925	0.321978	5.12224	3.01932e-07	4.2167e-06		Pjv1_00003005	2144.02	1.07955	0.214619	5.03008	4.90273e-07	6.80055e-06		Pjv1_00016954	163.009	-2.20044	0.421415	-5.22156	1.77424e-07	2.45961e-06
Pjv1_00019054	725.865	1.24982	0.244006	5.12208	3.02181e-07	4.21754e-06		Pjv1_00003213	189.037	2.61659	0.520333	5.02868	4.93874e-07	6.83493e-06		Pjv1_00027440	474.316	-1.52373	0.29183	-5.22127	1.77696e-07	2.46183e-06
Pjv1_00008661	13708.4	-1.24037	0.242225	-5.12075	3.04325e-07	4.24482e-06		Pjv1_00022044	998.11	1.07715	0.214194	5.02886	4.93406e-07	6.83493e-06		Pjv1_00001966	233.851	1.43223	0.274353	5.22039	1.78544e-07	2.47204e-06
Pjv1_00022574	2841.54	-1.32816	0.259411	-5.1199	3.05705e-07	4.26141e-06		Pjv1_00023791	234.95	-1.94148	0.386068	-5.02885	4.93436e-07	6.83493e-06		Pjv1_00015036	43.2041	5.07389	0.972521	5.21725	1.81599e-07	2.51277e-06
Pjv1_00002072	797.025	-1.61495	0.315449	-5.11953	3.06295e-07	4.26699e-06		Pjv1_00004750	16155.7	0.708145	0.140823	5.02864	4.9398e-07	6.83493e-06		Pjv1_00008431	139.681	2.41288	0.462515	5.21686	1.81982e-07	2.51651e-06
Pjv1_00022505	2335.4	0.810326	0.158352	5.11723	3.10054e-07	4.31667e-06		Pjv1_00024815	24165.6	1.27023	0.252624	5.02813	4.95277e-07	6.84862e-06		Pjv1_00022161	435.932	1.13142	0.21689	5.21657	1.82269e-07	2.51891e-06
Pjv1_00024903	68.9406	2.60052	0.508264	5.11646	3.11316e-07	4.33155e-06		Pjv1_00009589	531.742	-1.63825	0.325905	-5.02676	4.98831e-07	6.88952e-06		Pjv1_00009421	29798.6	-0.74291	0.142423	-5.21624	1.82592e-07	2.5218e-06
Pjv1_00011725	6915.77	-1.19938	0.234422	-5.11632	3.11561e-07	4.33227e-06		Pjv1_00002523	575.619	0.938079	0.186617	5.02675	4.98855e-07	6.88952e-06		Pjv1_00000345	3001.35	0.8342	0.159951	5.21533	1.83489e-07	2.53263e-06
Pjv1_00025936	883.646	1.34991	0.263894	5.11535	3.13166e-07	4.35096e-06		Pjv1_00026083	5878.46	1.39011	0.276652	5.02477	5.04036e-07	6.95675e-06		Pjv1_00010055	3229.19	1.09274	0.209546	5.21478	1.84033e-07	2.53855e-06
Pjv1_00003867	229.379	1.25638	0.245614	5.11527	3.13294e-07	4.35096e-06		Pjv1_00015620	953.436	0.9053	0.18023	5.02303	5.08626e-07	7.01576e-06		Pjv1_00014048	10808.7	-1.07842	0.206892	-5.21245	1.86365e-07	2.56913e-06
Pjv1_00007143	1634.89	1.02872	0.201113	5.11513	3.13517e-07	4.35136e-06		Pjv1_00006917	110.089	-2.09863	0.417943	-5.02134	5.13128e-07	7.07347e-06		Pjv1_00007281	355.988	-1.13007	0.216822	-5.21195	1.86865e-07	2.57442e-06
Pjv1_00020663	369.203	1.73061	0.338347	5.11489	3.13928e-07	4.35437e-06		Pjv1_00011593	1697.59	-0.981228	0.195454	-5.02026	5.16013e-07	7.10883e-06		Pjv1_00010716	1149.65	1.04731	0.200963	5.21145	1.87375e-07	2.57985e-06
Pjv1_00008841	8945.67	1.53121	0.299384	5.11451	3.14549e-07	4.36027e-06		Pjv1_00005267	584.446	0.903698	0.180023	5.0199	5.16989e-07	7.11788e-06		Pjv1_00023733	537.805	-1.13157	0.21716	-5.21076	1.88067e-07	2.58779e-06
Pjv1_00000425	35.5627	3.01038	0.588834	5.11244	3.18031e-07	4.40582e-06		Pjv1_00012918	363.707	1.28064	0.255127	5.01962	5.1775e-07	7.12121e-06		Pjv1_00023639	4973.9	-0.993865	0.190813	-5.20859	1.90282e-07	2.61665e-06
Pjv1_00026248	726.087	-1.70945	0.33442	-5.11169	3.19289e-07	4.42052e-06		Pjv1_00012982	1048.96	-0.857292	0.17079	-5.01957	5.17872e-07	7.12121e-06		Pjv1_00005376	10628.4	0.888307	0.170586	5.2074	1.91506e-07	2.63184e-06
Pjv1_00015640	1135.05	-1.82664	0.357474	-5.10985	3.22408e-07	4.46094e-06		Pjv1_00002189	689.886	2.27753	0.454102	5.01547	5.29051e-07	7.27045e-06		Pjv1_00022172	547.611	-1.08313	0.208005	-5.20724	1.91671e-07	2.63248e-06
Pjv1_00020010	2315.25	1.60115	0.313442	5.10828	3.25106e-07	4.4955e-06		Pjv1_00013607	200.563	1.62727	0.324481	5.01501	5.30316e-07	7.28333e-06		Pjv1_00015412	1951.53	-1.39176	0.267354	-5.20566	1.93304e-07	2.65328e-06
Pjv1_00027873	338.543	1.00882	0.197529	5.10721	3.26945e-07	4.51654e-06		Pjv1_00011065	2037.61	-0.783773	0.156296	-5.01467	5.31241e-07	7.29154e-06		Pjv1_00009500	4671.29	4.04414	0.776917	5.20537	1.93613e-07	2.65588e-06
Pjv1_00013194	272.816	-1.58848	0.311029	-5.10716	3.27031e-07	4.51654e-06		Pjv1_00026505	474.326	0.893091	0.178203	5.01164	5.39684e-07	7.3999e-06		Pjv1_00004346	612.577	-1.54815	0.297502	-5.20385	1.95206e-07	2.67608e-06
Pjv1_00011994	655.25	-1.99468	0.390631	-5.1063	3.2852e-07	4.5343e-06		Pjv1_00024268	7574.3	0.933463	0.186261	5.0116	5.39801e-07	7.3999e-06		Pjv1_00021745	366.136	-2.10755	0.405057	-5.20308	1.96012e-07	2.68547e-06
Pjv1_00020602	56.2407	-2.00257	0.392275	-5.10501	3.30778e-07	4.56266e-06		Pjv1_00021403	1077.96	-0.867257	0.173064	-5.01121	5.409e-07	7.40584e-06		Pjv1_00001190	4709.31	-0.956733	0.183894	-5.20263	1.96486e-07	2.69031e-06
Pjv1_00026683	809.338	-1.99763	0.391433	-5.10338	3.33645e-07	4.59938e-06		Pjv1_00023315	2654.73	0.666524	0.133004	5.0113	5.40634e-07	7.40584e-06		Pjv1_00021633	306.489	-1.85931	0.357536	-5.20033	1.98935e-07	2.72216e-06
Pjv1_00008120	1678.47	-1.41411	0.277118	-5.10291	3.34473e-07	4.60558e-06		Pjv1_00005567	1809.61	1.67856	0.335131	5.00868	5.4805e-07	7.49911e-06		Pjv1_00006875	8942.95	-0.88124	0.169477	-5.19975	1.99559e-07	2.72902e-06
Pjv1_00022810	9616.27	1.22787	0.240622	5.10289	3.34506e-07	4.60558e-06		Pjv1_00011915	5025.87	1.37396	0.274365	5.00777	5.50642e-07	7.52996e-06		Pjv1_00014162	208.699	-1.21945	0.234567	-5.19875	2.00635e-07	2.74205e-06
Pjv1_00012873	600.605	0.991287	0.194302	5.10179	3.36457e-07	4.62959e-06		Pjv1_00003027	395.786	1.1975	0.239182	5.00664	5.53895e-07	7.56979e-06		Pjv1_00025716	22441	-1.27378	0.245118	-5.19661	2.02959e-07	2.77211e-06
Pjv1_00024317	835.384	-0.851086	0.166897	-5.09948	3.4059e-07	4.68358e-06		Pjv1_00019264	914.868	-0.993039	0.198379	-5.00575	5.56438e-07	7.59987e-06		Pjv1_00019377	802.572	1.37439	0.264524	5.19572	2.03925e-07	2.7836e-06
Pjv1_00027996	4482.3	1.37943	0.270558	5.09848	3.42385e-07	4.70528e-06		Pjv1_00001375	595.764	0.840967	0.168096	5.0029	5.64756e-07	7.70874e-06		Pjv1_00028986	753.978	1.13724	0.218914	5.19493	2.04795e-07	2.79375e-06
Pjv1_00011973	1979.2	-1.1403	0.22366	-5.09837	3.42588e-07	4.70528e-06		Pjv1_00015716	955.083	0.942788	0.188454	5.00275	5.65191e-07	7.70995e-06		Pjv1_00009473	1538.16	-0.897679	0.172827	-5.19409	2.05728e-07	2.80476e-06
Pjv1_00021812	195.213	1.83064	0.359086	5.09806	3.43159e-07	4.71024e-06		Pjv1_00001003	5641.44	-0.756212	0.151178	-5.00214	5.66978e-07	7.72959e-06		Pjv1_00011359	2927.63	1.29542	0.249449	5.19313	2.06784e-07	2.81743e-06
Pjv1_00007960	831.126	1.18254	0.231996	5.09724	3.44632e-07	4.72756e-06		Pjv1_00012776	1917.4	-0.858409	0.171661	-5.00062	5.7146e-07	7.78592e-06		Pjv1_00005913	10761.5	-0.964971	0.185838	-5.19253	2.07458e-07	2.82489e-06
Pjv1_00012866	3623.59	-1.37758	0.27032	-5.09611	3.46698e-07	4.75299e-06		Pjv1_00001315	466.867	0.993325	0.198671	4.99986	5.73726e-07	7.81201e-06		Pjv1_00003312	3002.19	-1.24651	0.240164	-5.19024	2.10026e-07	2.8581e-06
Pjv1_00020828	1656.23	-1.25608	0.246514	-5.09536	3.48079e-07	4.769e-06		Pjv1_00000556	925.965	5.54634	1.1106	4.99402	5.91349e-07	8.04704e-06		Pjv1_00028810	31.7607	4.26784	0.822505	5.18883	2.1162e-07	2.87804e-06
Pjv1_00028255	961.469	0.845882	0.166051	5.0941	3.50396e-07	4.79782e-06		Pjv1_00013994	207.416	1.22089	0.24449	4.99363	5.92562e-07	8.0537e-06		Pjv1_00004733	6745.12	1.55425	0.299553	5.18857	2.1191e-07	2.88021e-06
Pjv1_00022864	144.1	-2.52675	0.49621	-5.09209	3.54131e-07	4.84599e-06		Pjv1_00017427	1671.07	-0.934578	0.187151	-4.99371	5.92302e-07	8.0537e-06		Pjv1_00003327	1704.47	-1.13001	0.217867	-5.18669	2.14059e-07	2.90765e-06
Pjv1_00001513	1155.49	-1.0462	0.2055	-5.09098	3.56227e-07	4.87169e-06		Pjv1_00023298	1214.21	-1.15886	0.2321	-4.99294	5.94668e-07	8.07739e-06		Pjv1_00021681	26.3056	6.2522	1.20572	5.18545	2.15492e-07	2.92532e-06
Pjv1_00023573	176.818	-1.85026	0.363471	-5.09053	3.57064e-07	4.88016e-06		Pjv1_00027046	305.849	-0.912413	0.18275	-4.99268	5.95466e-07	8.08329e-06		Pjv1_00005069	2715.46	-1.23325	0.237858	-5.18479	2.16263e-07	2.93399e-06
Pjv1_00016032	2690.25	1.06248	0.208778	5.08904	3.59885e-07	4.91353e-06		Pjv1_00000142	1038.03	-0.768983	0.15405	-4.99178	5.98259e-07	8.11626e-06		Pjv1_00028738	1468.68	1.06787	0.206004	5.18374	2.17477e-07	2.94508e-06
Pjv1_00018594	2341.11	-1.69923	0.333902	-5.08901	3.59944e-07	4.91353e-06		Pjv1_00028495	404.189	1.17369	0.235138	4.99149	5.99165e-07	8.12286e-06		Pjv1_00007911	2153.98	1.18598	0.228784	5.18385	2.17353e-07	2.94508e-06
Pjv1_00021214	343.169	-1.21708	0.239182	-5.0885	3.60916e-07	4.92329e-06		Pjv1_00012030	617.073	1.04217	0.208794	4.99139	5.99475e-07	8.12286e-06		Pjv1_00003252	495.849	-1.56394	0.301696	-5.18383	2.17379e-07	2.94508e-06
Pjv1_00025948	1413.7	-0.977105	0.192026	-5.0884	3.61098e-07	4.92329e-06		Pjv1_00014370	275.39	-1.2864	0.25785	-4.98897	6.07036e-07	8.22029e-06		Pjv1_00022215	617.611	-1.28339	0.247623	-5.18286	2.18513e-07	2.95731e-06
Pjv1_00009008	6435.26	-1.15638	0.227265	-5.08825	3.61374e-07	4.92405e-06		Pjv1_00013313	23.6065	6.09214	1.22118	4.98871	6.07838e-07	8.22615e-06		Pjv1_00006886	370.996	1.0864	0.209641	5.18218	2.1931e-07	2.96629e-06
Pjv1_00023659	691.781	-1.80572	0.354934	-5.08749	3.62828e-07	4.94086e-06		Pjv1_00008098	878.264	0.766501	0.153656	4.98841	6.0879e-07	8.23402e-06		Pjv1_00027884	1359.09	1.46539	0.282858	5.18067	2.21094e-07	2.9886e-06
Pjv1_00015666	1584.28	1.1846	0.232851	5.08737	3.63054e-07	4.94093e-06		Pjv1_00024078	393.045	1.57618	0.31598	4.98823	6.09348e-07	8.23657e-06		Pjv1_00028257	2750.38	1.56602	0.302298	5.1804	2.21415e-07	2.98931e-06
Pjv1_00004057	257.692	1.26039	0.247795	5.08641	3.64913e-07	4.96321e-06		Pjv1_00013368	380.81	-0.822621	0.164981	-4.98616	6.15906e-07	8.32015e-06		Pjv1_00016067	858.769	1.24912	0.241121	5.18045	2.21348e-07	2.98931e-06
Pjv1_00009825	1458.68	0.996085	0.195843	5.08614	3.65417e-07	4.96705e-06		Pjv1_00001603	8535.21	-0.676003	0.135588	-4.98571	6.1736e-07	8.33474e-06		Pjv1_00017667	205.242	1.33207	0.257152	5.18006	2.21811e-07	2.99283e-06
Pjv1_00002879	385.787	1.60797	0.316176	5.08566	3.66345e-07	4.97665e-06		Pjv1_00018247	974.652	-2.17845	0.437308	-4.98149	6.3096e-07	8.51317e-06		Pjv1_00014167	697.002	1.41734	0.273778	5.17698	2.25509e-07	3.04088e-06
Pjv1_00028013	3393.9	0.973713	0.191473	5.08537	3.66906e-07	4.97791e-06		Pjv1_00018119	1197.61	1.02219	0.205214	4.9811	6.32223e-07	8.52505e-06		Pjv1_00007319	4478.42	-1.14967	0.222137	-5.17549	2.27308e-07	3.06328e-06
Pjv1_00002822	156.418	1.62493	0.319543	5.08516	3.67319e-07	4.97791e-06		Pjv1_00029825	43.4125	-3.33262	0.669069	-4.98098	6.32643e-07	8.52555e-06		Pjv1_00020254	1112.16	1.57752	0.304844	5.17485	2.28094e-07	3.07201e-06
Pjv1_00006191	1156.26	-0.998943	0.196443	-5.08515	3.67327e-07	4.97791e-06		Pjv1_00000260	238.825	1.62761	0.327046	4.97671	6.46742e-07	8.71027e-06		Pjv1_00008170	122.577	3.24979	0.628036	5.17453	2.28481e-07	3.0735e-06
Pjv1_00006337	537.06	1.03241	0.203012	5.08546	3.66741e-07	4.97791e-06		Pjv1_00011620	85.1479	2.59413	0.52128	4.97647	6.47542e-07	8.71577e-06		Pjv1_00006584	1373.48	-1.74289	0.33682	-5.17455	2.28466e-07	3.0735e-06
Pjv1_00028060	847.95	1.00849	0.198337	5.08474	3.68131e-07	4.98277e-06		Pjv1_00010926	2794.75	-0.894889	0.179865	-4.97535	6.51297e-07	8.74215e-06		Pjv1_00019339	859.07	-1.39462	0.269529	-5.17429	2.28778e-07	3.07564e-06
Pjv1_00005036	1971.57	0.883768	0.173807	5.08476	3.68101e-07	4.98277e-06		Pjv1_00008193	952.675	-1.7472	0.351161	-4.97548	6.5085e-07	8.74215e-06		Pjv1_00023376	206.271	2.23213	0.431401	5.17414	2.28963e-07	3.07627e-06
Pjv1_00029891	78.8865	-2.17103	0.427053	-5.08376	3.70032e-07	5.00549e-06		Pjv1_00010202	146.976	1.36635	0.274628	4.9753	6.51467e-07	8.74215e-06		Pjv1_00010802	1629.87	0.831779	0.160761	5.17402	2.29105e-07	3.07627e-06
Pjv1_00006420	117.076	-1.52191	0.299413	-5.08299	3.7154e-07	5.02285e-06		Pjv1_00018631	786.858	0.946553	0.190238	4.97563	6.50359e-07	8.74215e-06		Pjv1_00014720	4210.4	-1.8234	0.352422	-5.17391	2.2924e-07	3.07627e-06
Pjv1_00029386	560.084	-1.12727	0.221811	-5.0821	3.73279e-07	5.04332e-06		Pjv1_00018454	888.658	1.02957	0.20693	4.97544	6.50998e-07	8.74215e-06		Pjv1_00021594	129.322	2.91113	0.562788	5.1727	2.30737e-07	3.09449e-06
Pjv1_00029104	1380.36	-1.6209	0.318957	-5.08187	3.73741e-07	5.04651e-06		Pjv1_00001436	1094.51	0.943439	0.189645	4.97477	6.5326e-07	8.76093e-06		Pjv1_00009818	398.143	-1.11873	0.216394	-5.16989	2.34235e-07	3.13951e-06
Pjv1_00008510	3849.54	0.996395	0.196106	5.08089	3.75666e-07	5.06945e-06		Pjv1_00022382	1012.26	-0.998741	0.200789	-4.97409	6.55535e-07	8.78615e-06		Pjv1_00012083	26168.9	-0.858799	0.166125	-5.16961	2.34587e-07	3.14233e-06
Pjv1_00010392	277.057	4.53461	0.892571	5.0804	3.76646e-07	5.07962e-06		Pjv1_00013121	2431.49	-0.823646	0.165675	-4.97145	6.64546e-07	8.90155e-06		Pjv1_00026473	389.448	1.03796	0.200831	5.16833	2.36198e-07	3.16201e-06
Pjv1_00021967	4316.94	-1.21185	0.238654	-5.07784	3.81743e-07	5.14526e-06		Pjv1_00005245	12724.9	-1.24931	0.251315	-4.9711	6.65727e-07	8.91201e-06		Pjv1_00009556	379.914	-1.19969	0.232152	-5.16767	2.37031e-07	3.17126e-06
Pjv1_00007862	468.328	1.46107	0.28775	5.07754	3.8235e-07	5.15035e-06		Pjv1_00027985	249.017	1.13144	0.227627	4.9706	6.67462e-07	8.92986e-06		Pjv1_00022197	488.012	-1.87083	0.362249	-5.16448	2.41108e-07	3.22386e-06
Pjv1_00017287	240.674	1.27606	0.251326	5.0773	3.82829e-07	5.1521e-06		Pjv1_00013666	2123.05	-0.838013	0.168612	-4.97008	6.6925e-07	8.94841e-06		Pjv1_00000420	329.158	1.49049	0.288631	5.16401	2.41709e-07	3.22995e-06
Pjv1_00000372	355.216	1.06125	0.209025	5.07716	3.83127e-07	5.1521e-06		Pjv1_00010324	723.737	-1.18679	0.23886	-4.96857	6.74501e-07	9.0132e-06		Pjv1_00027951	448.678	1.0957	0.212221	5.16303	2.42978e-07	3.24496e-06
Pjv1_00025444	407.888	-1.30515	0.257064	-5.07713	3.8317e-07	5.1521e-06		Pjv1_00020758	3681.51	0.914061	0.183977	4.96834	6.75285e-07	9.01483e-06		Pjv1_00009020	1040.28	-1.70094	0.32946	-5.1628	2.43282e-07	3.24708e-06
Pjv1_00013125	200.954	2.72207	0.536394	5.07475	3.88006e-07	5.21399e-06		Pjv1_00004679	539.434	-1.507	0.303322	-4.9683	6.75433e-07	9.01483e-06		Pjv1_00002819	16.2792	7.48119	1.4493	5.16192	2.44431e-07	3.26044e-06
Pjv1_00011784	3536.45	1.60101	0.315632	5.0724	3.92831e-07	5.2725e-06		Pjv1_00013845	376.036	1.71029	0.344288	4.96762	6.77798e-07	9.04096e-06		Pjv1_00011347	27.6313	8.24197	1.59687	5.16134	2.45193e-07	3.26865e-06
Pjv1_00004695	13123.5	1.81019	0.356863	5.07249	3.92647e-07	5.2725e-06		Pjv1_00025563	11604.1	0.850753	0.171278	4.9671	6.79611e-07	9.05971e-06		Pjv1_00009191	233.865	-2.28168	0.442123	-5.16073	2.45983e-07	3.27722e-06
Pjv1_00000592	983.146	0.859897	0.169555	5.07149	3.94723e-07	5.29472e-06		Pjv1_00015536	10267.9	0.662151	0.133373	4.96464	6.88288e-07	9.16584e-06		Pjv1_00014753	139.834	-2.03921	0.395181	-5.1602	2.46688e-07	3.28268e-06
Pjv1_00025429	34276.7	-1.71319	0.33784	-5.07102	3.95698e-07	5.30463e-06		Pjv1_00022936	5563.86	-0.887871	0.17884	-4.96461	6.88396e-07	9.16584e-06		Pjv1_00015357	233.743	1.54828	0.300039	5.16028	2.46579e-07	3.28268e-06
Pjv1_00025316	1600.7	1.06646	0.210326	5.07048	3.96818e-07	5.31646e-06		Pjv1_00018073	438.236	0.913599	0.184087	4.96286	6.94626e-07	9.24326e-06		Pjv1_00000447	535.251	-0.963824	0.186793	-5.15984	2.47164e-07	3.28705e-06
Pjv1_00028567	1179.33	0.992689	0.195799	5.06993	3.97953e-07	5.32848e-06		Pjv1_00010970	846.372	-1.48667	0.299571	-4.96267	6.95293e-07	9.24661e-06		Pjv1_00009651	348.685	2.81539	0.54586	5.1577	2.49996e-07	3.32272e-06
Pjv1_00004628	671.424	0.917639	0.181049	5.06845	4.01061e-07	5.36689e-06		Pjv1_00003535	2242.64	-1.42009	0.286164	-4.96249	6.95941e-07	9.24969e-06		Pjv1_00000063	179.39	-1.80606	0.350184	-5.15745	2.50332e-07	3.32519e-06
Pjv1_00009341	1163.45	1.08773	0.214647	5.06753	4.0302e-07	5.38922e-06		Pjv1_00005008	445.767	1.08775	0.219218	4.96197	6.97827e-07	9.26922e-06		Pjv1_00010870	242.59	-1.96371	0.380816	-5.15658	2.51499e-07	3.3387e-06
Pjv1_00022593	6592.93	-1.38131	0.272587	-5.06741	4.03268e-07	5.38922e-06		Pjv1_00020375	1662.77	0.690045	0.139079	4.96154	6.99365e-07	9.28411e-06		Pjv1_00021307	187.071	1.48002	0.287278	5.15187	2.57908e-07	3.42174e-06
Pjv1_00000743	2466.31	0.991655	0.195696	5.06732	4.03452e-07	5.38922e-06		Pjv1_00003265	24.9826	4.16778	0.840126	4.9609	7.01659e-07	9.30901e-06		Pjv1_00008485	3090.87	-1.04153	0.202241	-5.14995	2.60561e-07	3.45488e-06
Pjv1_00007844	1388.48	-1.1767	0.232231	-5.06692	4.04309e-07	5.39745e-06		Pjv1_00000165	117.575	1.66123	0.334916	4.96015	7.044e-07	9.32922e-06		Pjv1_00002560	10046.5	-1.11345	0.216248	-5.14896	2.61931e-07	3.4708e-06
Pjv1_00001336	1941.68	-1.87909	0.370908	-5.06618	4.05879e-07	5.41518e-06		Pjv1_00005376	10103	0.813792	0.16407	4.96004	7.04794e-07	9.32922e-06		Pjv1_00022970	5204.23	-0.963149	0.187061	-5.14886	2.62074e-07	3.4708e-06
Pjv1_00018902	13425.4	-1.63445	0.322665	-5.06546	4.07405e-07	5.43231e-06		Pjv1_00018502	3348.71	1.55196	0.312893	4.96002	7.04859e-07	9.32922e-06		Pjv1_00011863	8955.37	1.13068	0.21962	5.14836	2.62771e-07	3.47796e-06
Pjv1_00017224	816.126	1.55626	0.307277	5.06469	4.09068e-07	5.45123e-06		Pjv1_00019633	2121.92	0.862817	0.173947	4.96024	7.04054e-07	9.32922e-06		Pjv1_00024020	921.291	-1.27065	0.246844	-5.1476	2.63847e-07	3.49012e-06
Pjv1_00025286	335.51	1.6067	0.317579	5.05921	4.21003e-07	5.60695e-06		Pjv1_00001892	799.708	-1.02085	0.205969	-4.95633	7.18355e-07	9.50219e-06		Pjv1_00004168	317.454	-1.55845	0.302824	-5.14639	2.65549e-07	3.50861e-06
Pjv1_00018985	1906.67	0.880164	0.173978	5.05904	4.21364e-07	5.60842e-06		Pjv1_00002057	5040.7	0.865795	0.174704	4.95578	7.20393e-07	9.52349e-06		Pjv1_00003199	1966.71	1.43007	0.277878	5.14638	2.6556e-07	3.50861e-06
Pjv1_00016521	66.0713	-3.9043	0.771847	-5.05838	4.22835e-07	5.62466e-06		Pjv1_00001661	1899.97	0.912862	0.184339	4.95209	7.34198e-07	9.70022e-06		Pjv1_00011775	233.183	1.52751	0.296912	5.14463	2.68046e-07	3.53898e-06
Pjv1_00023168	84.4587	-3.62301	0.716445	-5.05692	4.26071e-07	5.66434e-06		Pjv1_00003521	3211.54	-0.99578	0.201093	-4.95184	7.35139e-07	9.70689e-06		Pjv1_00025626	1850.01	-1.95378	0.379777	-5.14454	2.68177e-07	3.53898e-06
Pjv1_00022711	6105.73	-0.995394	0.196885	-5.05572	4.28773e-07	5.69644e-06		Pjv1_00008816	293.475	1.57394	0.317881	4.95133	7.37068e-07	9.72659e-06		Pjv1_00026761	30.6705	-3.69752	0.718865	-5.14355	2.69599e-07	3.55563e-06
Pjv1_00022454	875.623	1.32908	0.262892	5.05562	4.28994e-07	5.69644e-06		Pjv1_00018274	1934.79	1.15741	0.233808	4.95025	7.4118e-07	9.77505e-06		Pjv1_00011082	296.554	1.32184	0.257066	5.14203	2.71791e-07	3.58242e-06
Pjv1_00001982	1806.77	0.904663	0.178968	5.0549	4.30622e-07	5.71467e-06		Pjv1_00014597	411.66	1.33047	0.268778	4.95005	7.4195e-07	9.77941e-06		Pjv1_00026801	215.971	-1.75912	0.342137	-5.14155	2.72475e-07	3.5893e-06
Pjv1_00001375	630.84	0.888852	0.175868	5.05409	4.32449e-07	5.73552e-06		Pjv1_00011580	152.663	-1.56198	0.31572	-4.94738	7.52207e-07	9.90873e-06		Pjv1_00005081	4401.67	1.03405	0.20113	5.14119	2.72997e-07	3.59406e-06
Pjv1_00027597	2861.52	-0.990491	0.195987	-5.05386	4.32963e-07	5.73894e-06		Pjv1_00008197	1519.26	-0.96086	0.194317	-4.94481	7.62198e-07	1.00344e-05		Pjv1_00008630	32.0988	-3.12295	0.60767	-5.13923	2.75866e-07	3.62968e-06
Pjv1_00010742	451.815	-1.85729	0.367828	-5.04935	4.43321e-07	5.87276e-06		Pjv1_00010055	2337.1	0.814803	0.164804	4.94408	7.65046e-07	1.00659e-05		Pjv1_00023890	4804.06	-1.30531	0.254029	-5.13844	2.77027e-07	3.6428e-06
Pjv1_00003068	203.259	1.41234	0.279771	5.04819	4.46023e-07	5.90506e-06		Pjv1_00005003	927.285	0.916411	0.185367	4.94377	7.66264e-07	1.0076e-05		Pjv1_00011880	3087.9	3.79482	0.739053	5.13471	2.82578e-07	3.71359e-06
Pjv1_00003646	963.575	-0.904207	0.17916	-5.04693	4.48956e-07	5.94038e-06		Pjv1_00004457	5183.8	-0.580491	0.117488	-4.94084	7.77882e-07	1.02227e-05		Pjv1_00009881	689.694	-1.87114	0.364417	-5.1346	2.82749e-07	3.71365e-06
Pjv1_00007419	332.634	1.45471	0.288262	5.04648	4.50021e-07	5.95095e-06		Pjv1_00020339	1210.48	1.00045	0.202492	4.9407	7.78443e-07	1.02241e-05		Pjv1_00005377	693.001	1.60551	0.312754	5.13346	2.84456e-07	3.73386e-06
Pjv1_00015549	311.834	-1.47217	0.291734	-5.04626	4.50534e-07	5.95423e-06		Pjv1_00014053	4389.81	1.16528	0.235939	4.9389	7.85633e-07	1.03124e-05		Pjv1_00029012	297.127	1.41551	0.275813	5.13214	2.86468e-07	3.75806e-06
Pjv1_00002324	908.328	1.32437	0.262459	5.04601	4.51121e-07	5.95847e-06		Pjv1_00012658	2877.22	-1.1275	0.228344	-4.9377	7.90486e-07	1.037e-05		Pjv1_00008316	2179.07	4.65831	0.907774	5.13158	2.87324e-07	3.76707e-06
Pjv1_00002190	8537.17	-0.946439	0.187592	-5.0452	4.53046e-07	5.98037e-06		Pjv1_00011633	98.9453	1.44964	0.29364	4.9368	7.94137e-07	1.04118e-05		Pjv1_00012361	15898.1	-0.972945	0.189665	-5.12981	2.90033e-07	3.80034e-06
Pjv1_00024622	577.903	-1.13909	0.225808	-5.04451	4.54688e-07	5.99851e-06		Pjv1_00017975	899.378	-1.81395	0.367459	-4.93646	7.95529e-07	1.04239e-05		Pjv1_00022081	202.962	1.99615	0.389168	5.12928	2.90853e-07	3.80872e-06
Pjv1_00022225	3914.68	0.937858	0.18595	5.04361	4.56834e-07	6.02327e-06		Pjv1_00013001	2161.65	-1.05375	0.213467	-4.93633	7.96048e-07	1.04245e-05		Pjv1_00025698	201.571	-1.60759	0.31342	-5.12917	2.91016e-07	3.80872e-06
Pjv1_00026699	5457.69	1.33026	0.263776	5.04315	4.57923e-07	6.03408e-06		Pjv1_00005888	1804.96	0.758406	0.153734	4.93323	8.08793e-07	1.05713e-05		Pjv1_00021843	1420.52	-1.13097	0.220561	-5.12769	2.93311e-07	3.83651e-06
Pjv1_00007330	1935.2	-0.985291	0.195415	-5.04204	4.60589e-07	6.06563e-06		Pjv1_00009493	2016.71	-1.74273	0.353255	-4.93336	8.08267e-07	1.05713e-05		Pjv1_00017001	266.928	1.38576	0.270286	5.12701	2.94382e-07	3.84599e-06
Pjv1_00013673	10039.1	-0.986274	0.19562	-5.0418	4.61184e-07	6.0699e-06		Pjv1_00019366	586.106	-0.98032	0.19872	-4.93316	8.09078e-07	1.05713e-05		Pjv1_00003690	184.449	-1.59572	0.311234	-5.12708	2.94269e-07	3.84599e-06
Pjv1_00000612	210.351	1.34416	0.26661	5.04167	4.61493e-07	6.07041e-06		Pjv1_00005745	481.684	-1.20645	0.24456	-4.93315	8.0916e-07	1.05713e-05		Pjv1_00002456	726.945	-1.09148	0.212955	-5.12542	2.9687e-07	3.87549e-06
Pjv1_00023005	490.881	-2.2775	0.452058	-5.03806	4.70263e-07	6.18213e-06		Pjv1_00016229	639.373	0.973639	0.197377	4.93288	8.10273e-07	1.05797e-05		Pjv1_00013666	2169.82	-1.04489	0.203871	-5.12527	2.97109e-07	3.87549e-06
Pjv1_00026101	226.365	1.31148	0.260325	5.03788	4.70728e-07	6.18462e-06		Pjv1_00000935	3783.05	0.767503	0.155634	4.93147	8.1614e-07	1.065e-05		Pjv1_00020461	30.1365	5.42194	1.05789	5.12524	2.97162e-07	3.87549e-06
Pjv1_00011164	5460.85	0.927897	0.184213	5.03709	4.72656e-07	6.20631e-06		Pjv1_00025860	7281.94	-1.09828	0.222716	-4.93131	8.16797e-07	1.06524e-05		Pjv1_00020798	295.486	1.42759	0.278648	5.12327	3.00282e-07	3.91388e-06
Pjv1_00019482	1646.39	0.973454	0.193327	5.03527	4.77171e-07	6.26193e-06		Pjv1_00013417	693.794	0.763767	0.154898	4.93076	8.19086e-07	1.0676e-05		Pjv1_00024429	203.085	-1.86313	0.363674	-5.12306	3.00609e-07	3.91585e-06
Pjv1_00002532	652.534	-1.61636	0.321052	-5.03457	4.78913e-07	6.28111e-06		Pjv1_00003342	2691.88	0.731062	0.148306	4.92942	8.24745e-07	1.07434e-05		Pjv1_00019002	3101.58	0.907345	0.177163	5.12154	3.03052e-07	3.94535e-06
Pjv1_00022850	61.4863	-1.9143	0.38032	-5.03339	4.81871e-07	6.3162e-06		Pjv1_00012053	30.4498	6.51693	1.32219	4.9289	8.26958e-07	1.07659e-05		Pjv1_00029763	1412.67	-1.32448	0.258617	-5.12139	3.03296e-07	3.94621e-06
Pjv1_00008700	727.653	-1.91061	0.379676	-5.0322	4.84883e-07	6.35196e-06		Pjv1_00001874	234.471	-1.03379	0.209816	-4.92714	8.34408e-07	1.08566e-05		Pjv1_00007214	8690.53	-0.738452	0.14421	-5.12065	3.04483e-07	3.95934e-06
Pjv1_00015868	964.99	-1.71881	0.341585	-5.03185	4.85758e-07	6.35971e-06		Pjv1_00005808	551.473	-1.07732	0.218668	-4.92674	8.36149e-07	1.08729e-05		Pjv1_00015382	47.1161	3.057	0.597026	5.12038	3.04914e-07	3.96264e-06
Pjv1_00009803	528.208	-1.29167	0.256746	-5.03095	4.88067e-07	6.38621e-06		Pjv1_00021315	949.37	0.760798	0.15446	4.92553	8.41301e-07	1.09335e-05		Pjv1_00022207	25.991	-5.4558	1.06575	-5.11923	3.06791e-07	3.9847e-06
Pjv1_00029794	5395.3	1.27782	0.254008	5.03063	4.88869e-07	6.39297e-06		Pjv1_00028645	119.252	2.07235	0.421211	4.91997	8.65565e-07	1.12422e-05		Pjv1_00015552	776.097	1.08395	0.211777	5.11838	3.08174e-07	4.00033e-06
Pjv1_00007534	3658.1	0.846561	0.168311	5.02974	4.91149e-07	6.41903e-06		Pjv1_00007446	481.377	1.25113	0.254339	4.91915	8.6922e-07	1.12831e-05		Pjv1_00025661	199.877	2.17213	0.424593	5.11581	3.12405e-07	4.05288e-06
Pjv1_00014438	611.797	1.03128	0.205064	5.02905	4.92923e-07	6.43846e-06		Pjv1_00000417	22.7132	4.33035	0.880361	4.91883	8.70626e-07	1.12882e-05		Pjv1_00020105	328.329	-1.31527	0.257107	-5.11565	3.12668e-07	4.05392e-06
Pjv1_00014370	201.802	-1.27744	0.254095	-5.02742	4.97115e-07	6.48944e-06		Pjv1_00018076	2879.67	-0.91136	0.185276	-4.91893	8.70203e-07	1.12882e-05		Pjv1_00014128	155.994	-6.7937	1.3281	-5.11536	3.13137e-07	4.05764e-06
Pjv1_00028905	1938.97	-1.77869	0.353848	-5.0267	4.98982e-07	6.51002e-06		Pjv1_00017355	1551.49	1.05925	0.215357	4.9186	8.71646e-07	1.12883e-05		Pjv1_00004841	11514.2	-0.960918	0.187867	-5.11487	3.13955e-07	4.06415e-06
Pjv1_00012872	3293.83	-0.835092	0.16615	-5.02614	5.00462e-07	6.52552e-06		Pjv1_00015392	35.2029	-3.93605	0.800221	-4.9187	8.71193e-07	1.12883e-05		Pjv1_00030332	61.8422	3.61709	0.707176	5.11484	3.14005e-07	4.06415e-06
Pjv1_00008396	831.173	-1.01507	0.201967	-5.02594	5.00968e-07	6.52832e-06		Pjv1_00011812	1100.92	0.802384	0.163156	4.91789	8.74818e-07	1.13228e-05		Pjv1_00015969	37332.2	1.19438	0.233563	5.11375	3.15822e-07	4.08529e-06
Pjv1_00017036	333.057	1.30047	0.258769	5.02559	5.01884e-07	6.53257e-06		Pjv1_00025545	543.742	1.02659	0.208758	4.91763	8.75992e-07	1.13314e-05		Pjv1_00015548	1046.39	-1.45806	0.285162	-5.11308	3.16955e-07	4.09756e-06
Pjv1_00004974	915.964	-1.09832	0.21855	-5.02548	5.02164e-07	6.53257e-06		Pjv1_00028673	1783.95	0.866237	0.176225	4.91553	8.85443e-07	1.14263e-05		Pjv1_00020969	161.691	1.75661	0.343602	5.11233	3.18206e-07	4.11135e-06
Pjv1_00004756	64.8881	-2.99568	0.596099	-5.02548	5.02169e-07	6.53257e-06		Pjv1_00003129	1220.22	-0.637124	0.129613	-4.9156	8.85126e-07	1.14263e-05		Pjv1_00025861	9329.54	-2.16978	0.424495	-5.11144	3.19715e-07	4.12844e-06
Pjv1_00003598	523.143	1.86631	0.371402	5.02505	5.03293e-07	6.54339e-06		Pjv1_00020738	283.755	-1.36484	0.277664	-4.91543	8.85896e-07	1.14263e-05		Pjv1_00003679	1231.53	0.868625	0.170007	5.10933	3.23297e-07	4.17227e-06
Pjv1_00000771	844.515	1.16284	0.231419	5.02481	5.03938e-07	6.54798e-06		Pjv1_00003905	2870.4	0.616521	0.125422	4.91555	8.8532e-07	1.14263e-05		Pjv1_00004774	4275.19	-1.00825	0.197381	-5.10814	3.25339e-07	4.19619e-06
Pjv1_00017522	2995.78	1.55359	0.309218	5.02427	5.05357e-07	6.56262e-06		Pjv1_00003951	1606.15	1.19531	0.243174	4.91547	8.85697e-07	1.14263e-05		Pjv1_00007672	405.491	-1.22422	0.23967	-5.10796	3.25662e-07	4.19793e-06
Pjv1_00017767	1760.48	0.998963	0.198849	5.02373	5.0677e-07	6.57715e-06		Pjv1_00000419	1309.28	-0.695262	0.141495	-4.91367	8.93871e-07	1.15224e-05		Pjv1_00000198	2519.23	1.04405	0.204433	5.10709	3.27166e-07	4.21296e-06
Pjv1_00016256	1610.8	1.23291	0.2455	5.02203	5.1127e-07	6.63171e-06		Pjv1_00014851	4592.89	-0.91522	0.186265	-4.91354	8.94484e-07	1.15237e-05		Pjv1_00006818	451.901	1.72511	0.337789	5.10706	3.27208e-07	4.21296e-06
Pjv1_00010883	37.3703	3.00697	0.598789	5.02176	5.12014e-07	6.63408e-06		Pjv1_00001794	1247.37	-1.36897	0.278665	-4.91259	8.98819e-07	1.15661e-05		Pjv1_00015051	1645.99	-1.4588	0.285873	-5.10297	3.34369e-07	4.30268e-06
Pjv1_00004832	286.172	2.47693	0.493241	5.02174	5.12045e-07	6.63408e-06		Pjv1_00026556	9192.14	1.02774	0.209201	4.91267	8.98437e-07	1.15661e-05		Pjv1_00011475	215.631	2.17985	0.427208	5.10256	3.35089e-07	4.30945e-06
Pjv1_00029992	71.6724	2.97939	0.593485	5.02017	5.16268e-07	6.68493e-06		Pjv1_00005481	2549.76	0.847144	0.172462	4.91206	9.01235e-07	1.15905e-05		Pjv1_00000773	3459.41	-1.56799	0.307336	-5.10185	3.36341e-07	4.32304e-06
Pjv1_00008644	14006.3	1.2744	0.25388	5.01969	5.17551e-07	6.68993e-06		Pjv1_00022605	2213.42	-0.911921	0.18568	-4.91125	9.04981e-07	1.1632e-05		Pjv1_00007559	1004.59	-0.928774	0.182069	-5.10123	3.37448e-07	4.33477e-06
Pjv1_00029185	401.704	1.61897	0.322524	5.01969	5.17537e-07	6.68993e-06		Pjv1_00009918	4952.86	-0.847029	0.172543	-4.90908	9.15051e-07	1.17546e-05		Pjv1_00011279	506.668	-1.55778	0.30549	-5.09927	3.40973e-07	4.37753e-06
Pjv1_00008355	2291.88	1.0634	0.211842	5.01977	5.17342e-07	6.68993e-06		Pjv1_00008430	1215.55	1.01973	0.207806	4.90713	9.24193e-07	1.18652e-05		Pjv1_00020873	1320.92	0.857273	0.168124	5.09906	3.41343e-07	4.37974e-06
Pjv1_00017594	62.6118	-2.27928	0.454088	-5.01947	5.18153e-07	6.69385e-06		Pjv1_00028837	168.017	-2.59762	0.529629	-4.90459	9.36206e-07	1.20125e-05		Pjv1_00023827	922.817	-1.02623	0.201268	-5.09883	3.41766e-07	4.38265e-06
Pjv1_00021406	3155.55	0.986606	0.196561	5.01933	5.18525e-07	6.6948e-06		Pjv1_00001869	265.35	-2.35782	0.480871	-4.90323	9.42758e-07	1.20896e-05		Pjv1_00000965	790.18	0.973675	0.191046	5.09654	3.45911e-07	4.43324e-06
Pjv1_00001949	415.149	1.26245	0.251527	5.01915	5.18995e-07	6.69701e-06		Pjv1_00007568	751.492	0.820067	0.167273	4.90255	9.45982e-07	1.21193e-05		Pjv1_00002871	3976.52	1.06509	0.209006	5.096	3.46898e-07	4.44334e-06
Pjv1_00008431	128.268	1.44967	0.288874	5.01836	5.21136e-07	6.72077e-06		Pjv1_00017030	232.096	1.55615	0.317419	4.90252	9.46165e-07	1.21193e-05		Pjv1_00007762	270.408	-1.86165	0.365357	-5.09542	3.47963e-07	4.45184e-06
Pjv1_00027115	2701.91	-1.05779	0.21081	-5.01775	5.22791e-07	6.73823e-06		Pjv1_00008310	977.414	1.17868	0.240454	4.90188	9.49236e-07	1.21516e-05		Pjv1_00022916	4553.89	1.13732	0.223201	5.09552	3.47794e-07	4.45184e-06
Pjv1_00014851	5023.9	-1.07058	0.213438	-5.01589	5.27893e-07	6.79617e-06		Pjv1_00010022	1173.15	-1.34962	0.275339	-4.90165	9.50327e-07	1.21586e-05		Pjv1_00002717	93.3804	-2.56884	0.50425	-5.09439	3.49874e-07	4.47372e-06
Pjv1_00015968	8097.47	-1.46233	0.291534	-5.01596	5.27681e-07	6.79617e-06		Pjv1_00007725	9201.53	0.693987	0.141633	4.8999	9.58862e-07	1.22537e-05		Pjv1_00019115	127.973	2.02014	0.39671	5.09225	3.53841e-07	4.52184e-06
Pjv1_00000482	1940.34	-1.22362	0.243957	-5.01571	5.28369e-07	6.79839e-06		Pjv1_00015109	668.16	-1.3733	0.28027	-4.89993	9.58725e-07	1.22537e-05		Pjv1_00018711	521.865	0.954085	0.187376	5.09181	3.54664e-07	4.52976e-06
Pjv1_00009121	167.122	2.17251	0.433455	5.01207	5.3849e-07	6.92463e-06		Pjv1_00004359	888.011	0.830889	0.169672	4.89704	9.72894e-07	1.24259e-05		Pjv1_00014990	91.1186	-1.86061	0.365429	-5.09158	3.5509e-07	4.53259e-06
Pjv1_00024617	362.411	1.33787	0.26695	5.01168	5.39566e-07	6.93449e-06		Pjv1_00003278	518.457	-1.24433	0.254128	-4.89648	9.75688e-07	1.24544e-05		Pjv1_00017548	1137.9	0.857117	0.168354	5.09116	3.55871e-07	4.53996e-06
Pjv1_00023530	284.879	1.56795	0.312892	5.01116	5.41031e-07	6.94933e-06		Pjv1_00015537	766.212	-1.40927	0.287833	-4.89612	9.77449e-07	1.24698e-05		Pjv1_00007477	2331.61	-1.04163	0.204651	-5.08978	3.58482e-07	4.56802e-06
Pjv1_00008088	221.538	-1.50105	0.299567	-5.01072	5.42256e-07	6.96108e-06		Pjv1_00001060	336.516	-1.93184	0.394677	-4.89472	9.84442e-07	1.25518e-05		Pjv1_00012864	437.38	-1.85165	0.363797	-5.08978	3.58471e-07	4.56802e-06
Pjv1_00027426	611.728	-1.42861	0.285243	-5.00839	5.48869e-07	7.04193e-06		Pjv1_00023187	1002.01	0.779997	0.159378	4.89401	9.88011e-07	1.25901e-05		Pjv1_00007545	1247.24	-1.80861	0.355392	-5.08906	3.59851e-07	4.58285e-06
Pjv1_00011832	382.544	-1.85749	0.370901	-5.00805	5.4983e-07	7.05022e-06		Pjv1_00027742	25.5814	-3.66925	0.749904	-4.89296	9.93283e-07	1.265e-05		Pjv1_00022594	2472.88	0.789362	0.155167	5.08719	3.63415e-07	4.62558e-06
Pjv1_00004622	2833.63	0.7934	0.158483	5.00621	5.55133e-07	7.11415e-06		Pjv1_00013757	5406.32	0.813092	0.166195	4.89241	9.96087e-07	1.26785e-05		Pjv1_00017203	742.138	-1.36571	0.268478	-5.08685	3.64065e-07	4.63121e-06
Pjv1_00018850	453.278	-1.04044	0.207836	-5.00605	5.55571e-07	7.11569e-06		Pjv1_00008540	203.928	-1.01285	0.207083	-4.891	1.00324e-06	1.27622e-05		Pjv1_00011962	1229.45	0.953587	0.187498	5.08586	3.65961e-07	4.65266e-06
Pjv1_00015492	1953.76	1.10332	0.220423	5.00546	5.57292e-07	7.13366e-06		Pjv1_00020092	1666.94	-1.39306	0.284835	-4.89078	1.00437e-06	1.27693e-05		Pjv1_00009591	213.296	1.72859	0.339898	5.0856	3.66459e-07	4.65634e-06
Pjv1_00024151	55.9895	-3.84303	0.767855	-5.00488	5.58958e-07	7.1509e-06		Pjv1_00022164	8457.74	-0.895606	0.183137	-4.89036	1.00653e-06	1.27894e-05		Pjv1_00021080	1838.55	-1.14385	0.224934	-5.08529	3.67062e-07	4.66133e-06
Pjv1_00017945	99.4568	-2.32418	0.464406	-5.00464	5.59658e-07	7.15577e-06		Pjv1_00019135	32.4527	2.80832	0.574413	4.88903	1.01332e-06	1.28684e-05		Pjv1_00022918	5849.95	1.37502	0.270431	5.08454	3.68524e-07	4.67723e-06
Pjv1_00012892	932.092	-1.71258	0.342289	-5.00332	5.63518e-07	7.20101e-06		Pjv1_00010121	105.716	-1.39661	0.285736	-4.88776	1.0199e-06	1.29445e-05		Pjv1_00006411	1003.6	2.02445	0.398264	5.0832	3.71126e-07	4.70756e-06
Pjv1_00005069	3088.45	-1.48883	0.29759	-5.00295	5.64592e-07	7.21062e-06		Pjv1_00008655	369.441	0.980969	0.200728	4.88706	1.02354e-06	1.29833e-05		Pjv1_00007270	484.192	-1.14464	0.225227	-5.08215	3.73189e-07	4.73103e-06
Pjv1_00008718	2123.84	-0.90994	0.181898	-5.00249	5.65947e-07	7.2238e-06		Pjv1_00003727	36.0174	2.84889	0.583101	4.88575	1.03035e-06	1.30622e-05		Pjv1_00002386	126.135	-1.50143	0.295458	-5.08172	3.74035e-07	4.73906e-06
Pjv1_00018489	30.5428	-3.21437	0.642659	-5.00167	5.6837e-07	7.2506e-06		Pjv1_00022274	2084.32	-0.878562	0.179875	-4.88429	1.038e-06	1.31517e-05		Pjv1_00028898	68.2632	-3.61432	0.711343	-5.08098	3.75488e-07	4.75476e-06
Pjv1_00028015	33.9744	3.57501	0.714873	5.0009	5.70622e-07	7.27519e-06		Pjv1_00019623	4190.71	-0.821788	0.16832	-4.88229	1.04862e-06	1.3273e-05		Pjv1_00015415	1078.58	0.891714	0.175515	5.08055	3.76345e-07	4.76289e-06
Pjv1_00014158	47.8716	-2.25678	0.451304	-5.00058	5.71586e-07	7.28333e-06		Pjv1_00022087	7606.7	1.03325	0.211633	4.88226	1.04877e-06	1.3273e-05		Pjv1_00019540	506.767	1.07344	0.211304	5.08009	3.77259e-07	4.77175e-06
Pjv1_00019422	169.775	1.67202	0.334421	4.99976	5.74013e-07	7.3101e-06		Pjv1_00027764	3074.27	0.888837	0.182099	4.88105	1.05521e-06	1.3347e-05		Pjv1_00027342	5443.01	-1.18568	0.233593	-5.07584	3.85788e-07	4.87685e-06
Pjv1_00023673	410.383	1.61419	0.322904	4.99898	5.76334e-07	7.33549e-06		Pjv1_00020049	2151.07	0.628035	0.128683	4.88048	1.05825e-06	1.33779e-05		Pjv1_00011973	1556.53	-1.33719	0.26348	-5.07513	3.87239e-07	4.89241e-06
Pjv1_00019855	813.495	-0.982036	0.196453	-4.99884	5.76757e-07	7.33671e-06		Pjv1_00027294	2173.78	0.718458	0.147244	4.87937	1.06427e-06	1.34463e-05		Pjv1_00003391	24.2915	-4.20851	0.829478	-5.07369	3.90178e-07	4.92675e-06
Pjv1_00019705	3844.2	0.964984	0.193123	4.99674	5.83086e-07	7.413e-06		Pjv1_00012022	159.635	1.31195	0.268961	4.87782	1.07262e-06	1.35441e-05		Pjv1_00004941	1194.69	-0.8732	0.172194	-5.07102	3.95684e-07	4.99343e-06
Pjv1_00024001	1278.04	1.48811	0.297869	4.99586	5.85749e-07	7.44264e-06		Pjv1_00019359	80.1211	-3.32647	0.68198	-4.87767	1.07346e-06	1.35471e-05		Pjv1_00006741	145.624	-1.57876	0.31142	-5.06955	3.98755e-07	5.02933e-06
Pjv1_00003044	2540.99	-0.857927	0.171767	-4.99472	5.89211e-07	7.48238e-06		Pjv1_00003735	2300.54	-0.716396	0.146879	-4.87744	1.07469e-06	1.35505e-05		Pjv1_00000626	72.0977	-2.40495	0.474412	-5.06934	3.99198e-07	5.03207e-06
Pjv1_00003349	1591.65	1.30723	0.261866	4.99197	5.97667e-07	7.58547e-06		Pjv1_00003989	1301.34	0.65847	0.135007	4.87729	1.07556e-06	1.35505e-05		Pjv1_00004280	267	-2.97253	0.586427	-5.06888	4.00168e-07	5.04143e-06
Pjv1_00000013	2352.69	-1.01386	0.203138	-4.991	6.00662e-07	7.61915e-06		Pjv1_00020872	3529.03	-1.18507	0.242975	-4.87735	1.07519e-06	1.35505e-05		Pjv1_00006079	726.295	-1.38302	0.272874	-5.06834	4.01307e-07	5.05293e-06
Pjv1_00016988	11183.6	0.816689	0.163677	4.98964	6.04928e-07	7.66893e-06		Pjv1_00025900	377.89	0.971195	0.199185	4.87583	1.0835e-06	1.36336e-05		Pjv1_00016354	84.3672	-2.85216	0.562781	-5.06799	4.02043e-07	5.05933e-06
Pjv1_00004966	603.979	1.9189	0.384588	4.98949	6.05383e-07	7.67035e-06		Pjv1_00007645	171.916	1.13156	0.232071	4.87592	1.083e-06	1.36336e-05		Pjv1_00017996	421.002	1.10005	0.217109	5.06683	4.04505e-07	5.08742e-06
Pjv1_00001632	145.29	1.76047	0.352846	4.98935	6.05821e-07	7.67156e-06		Pjv1_00029358	19813.9	-0.64299	0.131875	-4.87574	1.084e-06	1.36336e-05		Pjv1_00029291	1240.05	-0.927431	0.183072	-5.06593	4.06414e-07	5.10855e-06
Pjv1_00027764	4213.01	1.01103	0.202656	4.98886	6.07359e-07	7.68669e-06		Pjv1_00022574	2475.06	-1.04598	0.214569	-4.87478	1.08931e-06	1.36926e-05		Pjv1_00011410	1816.63	0.860127	0.169793	5.06575	4.0679e-07	5.11038e-06
Pjv1_00000308	258.909	-1.27835	0.256257	-4.98854	6.08377e-07	7.69522e-06		Pjv1_00020803	3652.92	-0.545779	0.112014	-4.8724	1.1025e-06	1.38506e-05		Pjv1_00014136	9592.86	-1.00955	0.199312	-5.0652	4.07979e-07	5.11954e-06
Pjv1_00000009	1334.72	1.16228	0.23303	4.98769	6.11062e-07	7.72394e-06		Pjv1_00019786	2627.68	-0.777848	0.159653	-4.87213	1.10402e-06	1.38619e-05		Pjv1_00015004	275.411	1.18469	0.233885	5.06527	4.07815e-07	5.11954e-06
Pjv1_00022730	11621.6	-0.788924	0.158177	-4.9876	6.11337e-07	7.72394e-06		Pjv1_00023917	22.5248	3.98369	0.817761	4.87145	1.1078e-06	1.39016e-05		Pjv1_00028208	1577.28	-0.917831	0.181247	-5.06399	4.1058e-07	5.14637e-06
Pjv1_00009628	833.692	1.05245	0.211018	4.98747	6.11737e-07	7.72465e-06		Pjv1_00006566	634.469	0.717279	0.147266	4.87064	1.11236e-06	1.39509e-05		Pjv1_00015549	212.143	-1.36185	0.268923	-5.06409	4.10358e-07	5.14637e-06
Pjv1_00010538	221.865	-1.13721	0.228055	-4.98657	6.14601e-07	7.75644e-06		Pjv1_00026265	1392.68	-1.20235	0.246901	-4.86977	1.1173e-06	1.4005e-05		Pjv1_00018279	44.9582	-2.8015	0.553318	-5.06309	4.12513e-07	5.16769e-06
Pjv1_00014699	6506.33	1.4432	0.289448	4.98605	6.16277e-07	7.77321e-06		Pjv1_00028125	19280.7	-0.838876	0.172291	-4.86893	1.12203e-06	1.40563e-05		Pjv1_00002475	351.991	1.38801	0.274184	5.06234	4.14146e-07	5.18135e-06
Pjv1_00025472	183.937	1.37781	0.276354	4.98567	6.1749e-07	7.78413e-06		Pjv1_00017594	52.1165	-1.97344	0.405384	-4.86807	1.12693e-06	1.41098e-05		Pjv1_00003697	2924.99	-1.16301	0.229742	-5.06227	4.14303e-07	5.18135e-06
Pjv1_00006227	1566.3	1.41735	0.284301	4.9854	6.18345e-07	7.79052e-06		Pjv1_00008521	271.002	1.27852	0.262718	4.86651	1.13587e-06	1.42136e-05		Pjv1_00016362	240.488	-2.45416	0.484791	-5.06232	4.1419e-07	5.18135e-06
Pjv1_00023006	236.042	-1.6207	0.325107	-4.98514	6.19168e-07	7.79651e-06		Pjv1_00008809	3448.13	-0.55078	0.11321	-4.8651	1.14398e-06	1.43071e-05		Pjv1_00024629	145.345	-3.07733	0.608006	-5.06135	4.16303e-07	5.20343e-06
Pjv1_00013152	1568.89	1.47937	0.296767	4.98495	6.19783e-07	7.79986e-06		Pjv1_00027934	1000.46	-1.9269	0.396101	-4.86469	1.14639e-06	1.43292e-05		Pjv1_00017169	1837.8	2.27489	0.449501	5.06092	4.17249e-07	5.21232e-06
Pjv1_00012024	3098.6	0.742522	0.148978	4.9841	6.22512e-07	7.82981e-06		Pjv1_00007112	888.832	1.16636	0.23977	4.8645	1.14746e-06	1.43346e-05		Pjv1_00028085	44.0808	5.17929	1.02364	5.05966	4.20011e-07	5.24389e-06
Pjv1_00008305	1212.54	0.922674	0.185134	4.98383	6.23383e-07	7.83637e-06		Pjv1_00004238	80.1735	1.60246	0.329438	4.86422	1.14906e-06	1.43465e-05		Pjv1_00021269	3245.36	0.729587	0.144242	5.05807	4.23513e-07	5.28303e-06
Pjv1_00004930	897.907	1.00084	0.200878	4.98234	6.28213e-07	7.88822e-06		Pjv1_00024389	82.8329	2.38993	0.491378	4.86373	1.15196e-06	1.43746e-05		Pjv1_00018643	327.7	1.05549	0.208676	5.05802	4.23621e-07	5.28303e-06
Pjv1_00027197	506.356	-1.18317	0.237471	-4.98238	6.28072e-07	7.88822e-06		Pjv1_00028629	4353.33	-1.86573	0.383673	-4.86282	1.15726e-06	1.44326e-05		Pjv1_00012970	3723.97	-0.963486	0.190521	-5.05712	4.25639e-07	5.30521e-06
Pjv1_00027654	11243.8	-1.2731	0.255545	-4.98192	6.29579e-07	7.90095e-06		Pjv1_00017235	5525.35	0.600507	0.123509	4.86204	1.16183e-06	1.44816e-05		Pjv1_00020929	2252.58	0.736708	0.145702	5.05628	4.27519e-07	5.32567e-06
Pjv1_00021745	295.521	-1.3699	0.274991	-4.98164	6.30487e-07	7.90791e-06		Pjv1_00020782	7677.36	-0.97555	0.200676	-4.86132	1.16606e-06	1.4518e-05		Pjv1_00008816	440.031	1.36045	0.269078	5.05596	4.28238e-07	5.33163e-06
Pjv1_00018409	777.705	1.63364	0.328002	4.98059	6.33904e-07	7.94632e-06		Pjv1_00022462	179.466	-1.17652	0.242015	-4.86135	1.16589e-06	1.4518e-05		Pjv1_00019232	475.127	0.970547	0.19201	5.05466	4.31156e-07	5.36496e-06
Pjv1_00025586	6987.15	-0.968561	0.194479	-4.98029	6.34889e-07	7.95423e-06		Pjv1_00001016	721.338	1.05883	0.218052	4.85587	1.19857e-06	1.49145e-05		Pjv1_00017767	1615.11	1.22208	0.24185	5.05306	4.34777e-07	5.40699e-06
Pjv1_00008098	1096.5	0.806855	0.162039	4.97939	6.37854e-07	7.9869e-06		Pjv1_00006934	778.876	0.971623	0.200106	4.85555	1.20053e-06	1.49221e-05		Pjv1_00024760	26.1234	-5.18366	1.02592	-5.0527	4.35603e-07	5.41423e-06
Pjv1_00013698	6860.4	-1.03972	0.208842	-4.97853	6.40701e-07	8.01808e-06		Pjv1_00024638	161.545	1.25893	0.259276	4.85555	1.20053e-06	1.49221e-05		Pjv1_00006157	932.009	-0.93605	0.185262	-5.05256	4.35919e-07	5.41514e-06
Pjv1_00021886	3909.9	-0.968647	0.194573	-4.97833	6.4135e-07	8.02171e-06		Pjv1_00023261	886.422	1.28769	0.265469	4.85061	1.23082e-06	1.529e-05		Pjv1_00007064	147.622	-1.52157	0.301181	-5.05201	4.37177e-07	5.42773e-06
Pjv1_00011603	667.459	-1.00542	0.201993	-4.97749	6.44133e-07	8.05203e-06		Pjv1_00016667	258.533	1.10667	0.228167	4.85024	1.23311e-06	1.531e-05		Pjv1_00018995	3440.17	-4.97176	0.984281	-5.05116	4.39138e-07	5.44903e-06
Pjv1_00010439	1228.36	-0.82264	0.165382	-4.97419	6.55201e-07	8.18581e-06		Pjv1_00024568	6466.82	1.6323	0.336733	4.84746	1.25054e-06	1.55177e-05		Pjv1_00014028	1176.79	-1.11674	0.221112	-5.05055	4.4053e-07	5.46326e-06
Pjv1_00006867	953.891	-0.8075	0.162362	-4.97347	6.57652e-07	8.21185e-06		Pjv1_00000198	2134.84	0.903947	0.18653	4.84613	1.25895e-06	1.56134e-05		Pjv1_00024484	148.345	-1.68687	0.334007	-5.05041	4.40874e-07	5.46447e-06
Pjv1_00000062	3350.44	-1.2149	0.244299	-4.973	6.59238e-07	8.22708e-06		Pjv1_00022553	1473.07	-0.645769	0.133278	-4.84528	1.26432e-06	1.56713e-05		Pjv1_00003784	9537.45	-1.03156	0.204355	-5.04791	4.46658e-07	5.53309e-06
Pjv1_00024656	1640.13	-1.04341	0.209861	-4.97191	6.62948e-07	8.26876e-06		Pjv1_00020290	578.832	0.945902	0.195248	4.84461	1.26859e-06	1.57155e-05		Pjv1_00028627	187.575	1.46744	0.290786	5.04644	4.50111e-07	5.57276e-06
Pjv1_00002510	1327.3	0.91869	0.184793	4.97147	6.6448e-07	8.2798e-06		Pjv1_00020407	343.848	1.41315	0.291805	4.84278	1.28035e-06	1.58522e-05		Pjv1_00005875	1642.5	1.09226	0.216456	5.04608	4.50974e-07	5.58033e-06
Pjv1_00008801	442.472	1.18109	0.237575	4.97144	6.64572e-07	8.2798e-06		Pjv1_00021219	456.164	1.20623	0.24911	4.84214	1.28448e-06	1.58945e-05		Pjv1_00010538	235.792	-2.05548	0.407616	-5.04269	4.59037e-07	5.67695e-06
Pjv1_00020530	4342.63	-1.09801	0.220924	-4.97011	6.69163e-07	8.33237e-06		Pjv1_00000773	4665.45	-1.23159	0.254359	-4.84196	1.28567e-06	1.59005e-05		Pjv1_00010980	2172.57	-1.45931	0.28946	-5.04149	4.61913e-07	5.70934e-06
Pjv1_00023723	66.4369	3.27704	0.659509	4.9689	6.73329e-07	8.37957e-06		Pjv1_00020810	454.8	-0.804958	0.166294	-4.84057	1.2947e-06	1.60032e-05		Pjv1_00021378	727.27	-1.96935	0.390724	-5.04027	4.64873e-07	5.74273e-06
Pjv1_00004369	498.142	1.05919	0.213203	4.96801	6.76427e-07	8.41345e-06		Pjv1_00025166	1020.22	0.781536	0.16149	4.83953	1.30148e-06	1.60781e-05		Pjv1_00001925	1005.76	0.891617	0.17691	5.03995	4.65648e-07	5.74911e-06
Pjv1_00022450	284.182	1.56541	0.31524	4.96577	6.84289e-07	8.50653e-06		Pjv1_00007426	965.063	-1.08767	0.224799	-4.83842	1.30872e-06	1.61522e-05		Pjv1_00000712	373.222	-1.31401	0.260786	-5.03865	4.68819e-07	5.78505e-06
Pjv1_00008435	58.8528	-1.87501	0.377653	-4.9649	6.87363e-07	8.53999e-06		Pjv1_00000345	2938.7	1.07637	0.222464	4.83839	1.30893e-06	1.61522e-05		Pjv1_00018118	122.154	1.76151	0.349608	5.03854	4.69091e-07	5.78519e-06
Pjv1_00000895	963.337	-1.25077	0.251937	-4.96463	6.88324e-07	8.5472e-06		Pjv1_00000421	555.925	2.48785	0.514236	4.83796	1.3118e-06	1.61756e-05		Pjv1_00009005	8709.39	-1.01321	0.201136	-5.03743	4.71828e-07	5.8125e-06
Pjv1_00014769	1784.7	1.0872	0.219037	4.96354	6.92204e-07	8.59061e-06		Pjv1_00013450	99.8839	-1.5689	0.324295	-4.83788	1.31228e-06	1.61756e-05		Pjv1_00022906	1822.24	-0.958672	0.190309	-5.03745	4.71785e-07	5.8125e-06
Pjv1_00001676	887.503	1.76635	0.355934	4.96258	6.95625e-07	8.62829e-06		Pjv1_00015044	50.926	2.5454	0.526167	4.83763	1.31394e-06	1.61871e-05		Pjv1_00003026	8307.11	3.71544	0.737587	5.03729	4.72176e-07	5.81357e-06
Pjv1_00001761	233.438	-1.81548	0.365864	-4.96217	6.97092e-07	8.6417e-06		Pjv1_00001006	133.539	3.26236	0.674526	4.83651	1.32137e-06	1.62696e-05		Pjv1_00007599	332.648	-1.29168	0.256433	-5.0371	4.72645e-07	5.81613e-06
Pjv1_00026250	518.878	1.13324	0.228501	4.95948	7.06832e-07	8.7576e-06		Pjv1_00006207	39.5468	-2.86703	0.592805	-4.83637	1.32231e-06	1.62721e-05		Pjv1_00004497	258.329	1.60606	0.319114	5.03286	4.83211e-07	5.94285e-06
Pjv1_00009635	40.1094	-2.95237	0.595462	-4.95812	7.11803e-07	8.81431e-06		Pjv1_00011047	1228.15	-0.832135	0.172139	-4.83409	1.33756e-06	1.64507e-05		Pjv1_00024824	1170.41	-1.31764	0.261817	-5.03268	4.83661e-07	5.94511e-06
Pjv1_00023376	146.967	1.81008	0.365199	4.95641	7.18083e-07	8.88469e-06		Pjv1_00017914	2091.88	0.833423	0.172483	4.83191	1.35231e-06	1.66147e-05		Pjv1_00029992	273.778	3.07604	0.611424	5.03095	4.88046e-07	5.99568e-06
Pjv1_00005545	1838.12	0.950303	0.191734	4.95636	7.18279e-07	8.88469e-06		Pjv1_00022670	19.5916	4.14085	0.856983	4.8319	1.35239e-06	1.66147e-05		Pjv1_00010923	2030.49	-1.28956	0.256392	-5.02964	4.91394e-07	6.03348e-06
Pjv1_00020815	190.339	-2.24671	0.4534	-4.95525	7.22357e-07	8.93019e-06		Pjv1_00011879	4082.54	1.25103	0.259006	4.83013	1.36442e-06	1.67533e-05		Pjv1_00021648	1536.11	0.949589	0.188823	5.02899	4.93067e-07	6.05069e-06
Pjv1_00003594	80.1602	-1.65791	0.334642	-4.95429	7.25946e-07	8.96961e-06		Pjv1_00009018	3572	-1.12192	0.232311	-4.82938	1.36962e-06	1.68078e-05		Pjv1_00002588	2095.87	0.884994	0.175992	5.02862	4.94027e-07	6.05912e-06
Pjv1_00021645	288.222	1.35474	0.273455	4.95416	7.26445e-07	8.97084e-06		Pjv1_00009055	1497.95	-0.696518	0.144239	-4.8289	1.37288e-06	1.68386e-05		Pjv1_00013256	3272.24	0.978421	0.194594	5.02801	4.95591e-07	6.07496e-06
Pjv1_00014532	385.095	-0.975567	0.19696	-4.95312	7.30313e-07	9.01363e-06		Pjv1_00023893	48.1554	2.08511	0.432004	4.82659	1.38889e-06	1.70162e-05		Pjv1_00017854	3209.44	1.13724	0.22624	5.02667	4.99066e-07	6.11418e-06
Pjv1_00027417	363.872	1.77896	0.359278	4.95149	7.3646e-07	9.0845e-06		Pjv1_00022180	447.096	1.01295	0.209868	4.82662	1.3887e-06	1.70162e-05		Pjv1_00004679	281.803	-1.18257	0.235291	-5.02602	5.00775e-07	6.13173e-06
Pjv1_00003551	758.943	-1.43052	0.288939	-4.95093	7.38594e-07	9.1058e-06		Pjv1_00007851	39200.2	0.827391	0.171457	4.82564	1.39555e-06	1.70819e-05		Pjv1_00017506	405.052	1.26835	0.252388	5.02541	5.02346e-07	6.14759e-06
Pjv1_00021583	6865.81	-1.87357	0.378454	-4.95058	7.39937e-07	9.11735e-06		Pjv1_00013502	555.194	1.00507	0.208279	4.8256	1.39579e-06	1.70819e-05		Pjv1_00027340	25574.3	-1.0385	0.206669	-5.02496	5.03536e-07	6.15876e-06
Pjv1_00007664	684.137	-1.16554	0.235476	-4.94972	7.43214e-07	9.15269e-06		Pjv1_00013309	122.774	1.49985	0.310881	4.82452	1.4034e-06	1.71656e-05		Pjv1_00010744	234.953	1.71688	0.341698	5.02455	5.04613e-07	6.16515e-06
Pjv1_00007162	2185.43	1.23981	0.250501	4.94931	7.44773e-07	9.16685e-06		Pjv1_00005683	2083.13	0.791566	0.164077	4.82437	1.40447e-06	1.71693e-05		Pjv1_00010617	2387.89	-0.975499	0.194143	-5.02464	5.04389e-07	6.16515e-06
Pjv1_00013389	4644.65	-1.38375	0.279628	-4.94853	7.47776e-07	9.19371e-06		Pjv1_00001671	340.246	-1.14041	0.23648	-4.82246	1.41799e-06	1.73251e-05		Pjv1_00006696	876.508	-1.42207	0.283047	-5.02415	5.05673e-07	6.17471e-06
Pjv1_00002127	444.945	1.41515	0.285972	4.94855	7.47701e-07	9.19371e-06		Pjv1_00024306	205.627	1.47903	0.306793	4.82094	1.42884e-06	1.7448e-05		Pjv1_00018762	877.531	-1.6408	0.326655	-5.02305	5.08578e-07	6.20677e-06
Pjv1_00023394	28717.5	-1.15796	0.234078	-4.94691	7.53992e-07	9.26504e-06		Pjv1_00011277	17.6366	4.01931	0.83382	4.82036	1.43299e-06	1.74891e-05		Pjv1_00009678	1346.57	1.46555	0.291784	5.02272	5.09444e-07	6.21393e-06
Pjv1_00026866	657.954	1.12114	0.22666	4.94634	7.56233e-07	9.28749e-06		Pjv1_00028466	3523.9	-0.965538	0.200311	-4.8202	1.43416e-06	1.74937e-05		Pjv1_00002479	403.512	-1.37114	0.273019	-5.02216	5.1094e-07	6.22877e-06
Pjv1_00000324	1106.42	-1.04156	0.210599	-4.9457	7.58703e-07	9.31271e-06		Pjv1_00016103	44.1698	-2.17739	0.451848	-4.81884	1.44394e-06	1.76034e-05		Pjv1_00007395	4295.75	1.60798	0.320242	5.02114	5.13667e-07	6.25858e-06
Pjv1_00001105	2878.16	-2.02237	0.408991	-4.94478	7.62295e-07	9.35168e-06		Pjv1_00027962	3462.65	0.603225	0.125204	4.81794	1.45047e-06	1.76624e-05		Pjv1_00011551	354.11	1.63279	0.325206	5.02078	5.14618e-07	6.26673e-06
Pjv1_00023827	1104.38	-1.15472	0.233529	-4.94467	7.62714e-07	9.3517e-06		Pjv1_00003356	2836.82	0.574765	0.119297	4.81791	1.45066e-06	1.76624e-05		Pjv1_00022164	7896.57	-1.03414	0.20599	-5.02034	5.15793e-07	6.2776e-06
Pjv1_00028533	8632.83	-1.20047	0.242809	-4.94411	7.64925e-07	9.37368e-06		Pjv1_00005722	26.8202	-2.82793	0.58697	-4.81785	1.45116e-06	1.76624e-05		Pjv1_00015364	25.2867	5.23725	1.04357	5.0186	5.20482e-07	6.33121e-06
Pjv1_00019276	11595.9	-1.14535	0.231719	-4.94282	7.69986e-07	9.43054e-06		Pjv1_00029469	356.74	-1.06105	0.220283	-4.81675	1.45917e-06	1.77502e-05		Pjv1_00020207	2191.27	0.792941	0.158019	5.01803	5.22043e-07	6.34672e-06
Pjv1_00024114	319.533	-1.59445	0.322651	-4.94172	7.74372e-07	9.47907e-06		Pjv1_00020841	2924.47	-0.90751	0.188467	-4.81522	1.4704e-06	1.7877e-05		Pjv1_00016230	292.011	1.38749	0.276524	5.01761	5.23184e-07	6.35712e-06
Pjv1_00016253	647.107	1.11907	0.226556	4.93949	7.83282e-07	9.5829e-06		Pjv1_00018229	4399.74	-0.720131	0.1496	-4.81371	1.48155e-06	1.80027e-05		Pjv1_00010341	163.53	-1.74812	0.348438	-5.01703	5.24769e-07	6.37289e-06
Pjv1_00024105	2660.58	-0.919212	0.18613	-4.93854	7.87105e-07	9.62442e-06		Pjv1_00009199	129.359	1.91014	0.396874	4.81298	1.487e-06	1.80492e-05		Pjv1_00025665	1410.39	-4.45989	0.889261	-5.01528	5.29552e-07	6.42747e-06
[truncated: 28,503 more rows]
