# Supplementary material for: Nitrogen represses haustoria formation through abscisic acid in the parasitic plant Phtheirospermum japonicum
Source: Nat Commun. 2022 May 27;13:2976. doi: 10.1038/s41467-022-30550-x (PMC9142502; doi:10.1038/s41467-022-30550-x)
Supplement: Supplementary file 9 — Supplementary Data 6 [file 41467_2022_30550_MOESM9_ESM.xlsx]

## Sheet: Supplementary Table 6
Supplementary Table 6: NH4NO3 not infecting vs water not infecting Deseq2 results. Wald statistical test.
0hpi								12hpi								24hpi
GeneID	baseMean	lo2FoldChane	lfcSE	stat	pvalue	padj		GeneID	baseMean	lo2FoldChane	lfcSE	stat	pvalue	padj		GeneID	baseMean	lo2FoldChane	lfcSE	stat	pvalue	padj
Pjv1_00019360	338.427	-5.96738	0.396917	-15.0343	4.37361e-51	9.7934e-47		Pjv1_00014110	1638.93	-8.44902	0.406872	-20.7658	8.82234e-96	1.89133e-91		Pjv1_00014925	973.577	5.77608	0.226619	25.488	2.67468e-143	6.72762e-139
Pjv1_00024030	223.45	-4.08681	0.277784	-14.7122	5.38646e-49	6.03068e-45		Pjv1_00009919	3865.66	8.15922	0.429054	19.0168	1.23869e-80	1.32776e-76		Pjv1_00000651	4420.95	7.72245	0.336967	22.9176	3.10566e-116	3.90583e-112
Pjv1_00003454	2896	-1.71528	0.122493	-14.003	1.4934e-44	1.11468e-40		Pjv1_00000537	662.037	-6.19604	0.349769	-17.7146	3.23322e-70	2.31046e-66		Pjv1_00000951	2386.36	3.96038	0.185449	21.3556	3.45636e-101	2.89793e-97
Pjv1_00024100	8317.84	2.00362	0.149678	13.3863	7.27578e-41	4.07298e-37		Pjv1_00002199	238.97	-6.09395	0.373564	-16.313	7.97451e-60	4.27394e-56		Pjv1_00000537	1038.29	-5.73597	0.274256	-20.9147	3.93603e-97	2.47507e-93
Pjv1_00022844	1501.24	8.53397	0.679262	12.5636	3.34763e-36	1.4992e-32		Pjv1_00022844	830.74	8.82032	0.54587	16.1583	9.9322e-59	4.25853e-55		Pjv1_00007704	1841.87	-3.20683	0.172585	-18.5811	4.56826e-77	2.29811e-73
Pjv1_00005345	10054.3	4.2492	0.342555	12.4044	2.47253e-35	9.22746e-32		Pjv1_00005612	428.116	6.28858	0.421126	14.9328	2.01732e-50	7.20788e-47		Pjv1_00005345	9325.63	4.07203	0.2349	17.3352	2.5515e-67	1.06963e-63
Pjv1_00004346	1361.95	-2.51017	0.204872	-12.2524	1.63148e-34	5.21888e-31		Pjv1_00006513	50455.2	4.81308	0.324727	14.8219	1.05755e-49	3.23881e-46		Pjv1_00004696	8245.79	3.83642	0.229215	16.7372	7.01683e-63	2.52135e-59
Pjv1_00020945	469.651	5.79606	0.489899	11.8311	2.69471e-32	7.54249e-29		Pjv1_00010260	384.394	-7.03336	0.486002	-14.4719	1.8244e-47	4.88893e-44		Pjv1_00015418	1463.8	4.31799	0.271713	15.8918	7.22713e-57	2.2723e-53
Pjv1_00006513	88507.9	4.85173	0.421432	11.5125	1.1414e-30	2.83979e-27		Pjv1_00005345	4709.51	3.59982	0.251209	14.33	1.42155e-46	3.38614e-43		Pjv1_00027736	351.364	3.96931	0.252137	15.7427	7.70725e-56	2.15401e-52
Pjv1_00003638	109.04	-4.37114	0.39096	-11.1805	5.0797e-29	1.13745e-25		Pjv1_00019605	5487.97	3.20107	0.227239	14.0868	4.57991e-45	9.81841e-42		Pjv1_00023823	1198.43	4.22378	0.271061	15.5824	9.58924e-55	2.41198e-51
Pjv1_00007916	1400.03	3.93801	0.353757	11.132	8.76856e-29	1.78496e-25		Pjv1_00010094	1816.67	-4.57448	0.334677	-13.6683	1.56925e-42	3.05833e-39		Pjv1_00005114	3373.87	3.83076	0.24733	15.4885	4.15075e-54	9.49126e-51
Pjv1_00019386	832.667	3.24965	0.293237	11.082	1.53413e-28	2.86268e-25		Pjv1_00022418	1420.93	-2.03188	0.151713	-13.393	6.64858e-41	1.18777e-37		Pjv1_00019310	1437.35	4.6884	0.307537	15.245	1.77795e-52	3.72674e-49
Pjv1_00000601	1123.69	-3.0426	0.274976	-11.065	1.85551e-28	3.19604e-25		Pjv1_00023070	411.104	5.38809	0.415629	12.9637	1.96528e-38	3.2409e-35		Pjv1_00020923	1950.24	6.26195	0.413014	15.1616	6.35038e-52	1.2287e-48
Pjv1_00011880	943.226	2.66266	0.244603	10.8856	1.34977e-27	2.15886e-24		Pjv1_00009285	305.205	-7.939	0.616461	-12.8784	5.95958e-38	8.62793e-35		Pjv1_00020204	1248.56	3.68898	0.244084	15.1135	1.3189e-51	2.3696e-48
Pjv1_00005612	769.428	6.60977	0.609484	10.8449	2.10976e-27	3.14946e-24		Pjv1_00021912	512.179	-6.75	0.524176	-12.8774	6.0369e-38	8.62793e-35		Pjv1_00011484	792.297	4.47948	0.299165	14.9733	1.09809e-50	1.84136e-47
Pjv1_00009392	541.834	7.8133	0.721247	10.833	2.40055e-27	3.35957e-24		Pjv1_00004696	5113.92	3.16119	0.245806	12.8605	7.51178e-38	1.00648e-34		Pjv1_00028326	3784.25	-2.71288	0.183819	-14.7585	2.71429e-49	4.26704e-46
Pjv1_00026910	330.844	-4.8548	0.450475	-10.7771	4.41777e-27	5.81898e-24		Pjv1_00005114	2756.91	3.79291	0.296049	12.8118	1.40894e-37	1.77676e-34		Pjv1_00004636	6027.55	4.69653	0.318956	14.7247	4.47484e-49	6.62092e-46
Pjv1_00011279	741.795	-2.058	0.192516	-10.69	1.13346e-26	1.41002e-23		Pjv1_00002043	4147.2	-1.97442	0.158466	-12.4596	1.24024e-35	1.47712e-32		Pjv1_00004906	802.559	5.48651	0.376449	14.5744	4.08824e-48	5.71286e-45
Pjv1_00020774	395.426	5.84757	0.550006	10.6318	2.11926e-26	2.49761e-23		Pjv1_00021217	472.144	4.77501	0.397027	12.0269	2.56642e-33	2.89573e-30		Pjv1_00012252	1101.57	4.76809	0.328598	14.5104	1.04099e-47	1.37811e-44
Pjv1_00028899	233.698	-3.46583	0.326919	-10.6015	2.93308e-26	3.28387e-23		Pjv1_00024100	10607.2	2.40375	0.200957	11.9615	5.65227e-33	6.05867e-30		Pjv1_00010851	588.615	3.7559	0.259591	14.4685	1.91503e-47	2.40844e-44
Pjv1_00001855	172.067	3.28314	0.309967	10.5919	3.24938e-26	3.46477e-23		Pjv1_00008648	722.251	4.77487	0.400837	11.9123	1.02169e-32	1.043e-29		Pjv1_00019605	7716.28	3.62592	0.252024	14.3872	6.22464e-47	7.45564e-44
Pjv1_00002403	4530.88	-1.84591	0.174945	-10.5513	5.0074e-26	5.09662e-23		Pjv1_00015418	755.454	3.46769	0.297746	11.6465	2.39092e-31	2.32984e-28		Pjv1_00004908	521.713	5.56576	0.387157	14.376	7.32169e-47	8.37102e-44
Pjv1_00020370	1369.7	-2.5971	0.247856	-10.4783	1.08736e-25	1.05861e-22		Pjv1_00009392	304.373	7.7894	0.671629	11.5978	4.22954e-31	3.9423e-28		Pjv1_00006513	111204	5.49236	0.383069	14.3378	1.27076e-46	1.38972e-43
Pjv1_00011463	881.642	2.11891	0.202492	10.4641	1.26218e-25	1.17761e-22		Pjv1_00016448	365.741	3.31753	0.288622	11.4944	1.40751e-30	1.25726e-27		Pjv1_00011085	548.026	4.88157	0.340724	14.327	1.48292e-46	1.55416e-43
Pjv1_00000651	2806.81	6.13868	0.593012	10.3517	4.11142e-25	3.68252e-22		Pjv1_00008914	4304.88	2.99143	0.263061	11.3716	5.7908e-30	4.96572e-27		Pjv1_00025063	4783.15	6.46478	0.456126	14.1732	1.34168e-45	1.3499e-42
Pjv1_00015409	3280.73	-2.2655	0.220882	-10.2566	1.10522e-24	9.51849e-22		Pjv1_00025448	1248.41	3.46435	0.305659	11.334	8.90221e-30	7.34022e-27		Pjv1_00004617	4818.9	3.78102	0.267827	14.1174	2.96643e-45	2.86979e-42
Pjv1_00008648	1993.04	4.83823	0.477262	10.1375	3.76747e-24	3.12449e-21		Pjv1_00006749	1708.62	-5.30279	0.469931	-11.2842	1.57074e-29	1.24717e-26		Pjv1_00024830	3777.32	4.39456	0.312127	14.0794	5.08331e-45	4.73558e-42
Pjv1_00004014	402.078	2.46947	0.244313	10.1078	5.10146e-24	4.07971e-21		Pjv1_00020370	970.441	-3.23009	0.287771	-11.2245	3.09053e-29	2.36625e-26		Pjv1_00021395	5547.76	2.23298	0.158702	14.0703	5.77997e-45	5.19227e-42
Pjv1_00029297	1864.85	-1.70814	0.169556	-10.0742	7.18482e-24	5.54768e-21		Pjv1_00011085	376.706	4.23802	0.378652	11.1924	4.44351e-29	3.28482e-26		Pjv1_00029847	1177.74	9.43416	0.671932	14.0403	8.82842e-45	7.65728e-42
Pjv1_00025587	650.611	4.70511	0.472944	9.94855	2.55883e-23	1.90991e-20		Pjv1_00005419	10733.2	3.04799	0.274155	11.1178	1.02785e-28	7.345e-26		Pjv1_00028322	996.388	-3.619	0.258084	-14.0226	1.13448e-44	9.51184e-42
Pjv1_00012055	705.296	5.76015	0.582478	9.88906	4.64376e-23	3.35429e-20		Pjv1_00020863	484.766	4.87994	0.448939	10.8699	1.60344e-27	1.10886e-24		Pjv1_00001855	334.084	3.16427	0.229883	13.7647	4.15774e-43	3.37354e-40
Pjv1_00008409	5478.75	-2.44768	0.249585	-9.80698	1.05068e-22	7.35213e-20		Pjv1_00019386	899.716	3.80498	0.351928	10.8118	3.02645e-27	2.02753e-24		Pjv1_00030280	2403.21	2.79226	0.202966	13.7573	4.6046e-43	3.61936e-40
Pjv1_00016468	693.58	-1.6002	0.163586	-9.78202	1.34505e-22	9.12676e-20		Pjv1_00028899	112.337	-3.81426	0.357118	-10.6807	1.25381e-26	8.14518e-24		Pjv1_00016448	808.212	3.80788	0.280619	13.5696	6.06627e-42	4.62379e-39
Pjv1_00027279	2635.31	1.45792	0.149212	9.77085	1.50186e-22	9.8911e-20		Pjv1_00006654	297.605	-3.21578	0.303606	-10.592	3.24697e-26	1.98881e-23		Pjv1_00010366	607.635	-2.8058	0.207081	-13.5493	7.99755e-42	5.91654e-39
Pjv1_00005344	1222.93	2.93663	0.300717	9.76541	1.58475e-22	1.01388e-19		Pjv1_00000951	770.719	2.85007	0.269041	10.5934	3.1966e-26	1.98881e-23		Pjv1_00027930	998.305	3.3578	0.248885	13.4914	1.7569e-41	1.26261e-38
Pjv1_00024830	5563.6	4.42305	0.453691	9.74904	1.86227e-22	1.15833e-19		Pjv1_00022685	456.802	-3.15564	0.298337	-10.5775	3.79093e-26	2.2575e-23		Pjv1_00023070	717.156	6.47389	0.480201	13.4816	2.00664e-41	1.40203e-38
Pjv1_00019418	747.128	-1.423	0.146358	-9.72275	2.41189e-22	1.45965e-19		Pjv1_00025578	859.949	-2.8775	0.276888	-10.3923	2.68855e-25	1.55776e-22		Pjv1_00014039	304.075	4.66036	0.346198	13.4615	2.63384e-41	1.79051e-38
Pjv1_00004149	127.673	-2.91317	0.300019	-9.70995	2.73467e-22	1.61144e-19		Pjv1_00022918	2531.53	1.39243	0.134732	10.3348	4.90273e-25	2.76592e-22		Pjv1_00022916	5300.45	2.84358	0.212059	13.4094	5.32828e-41	3.5269e-38
Pjv1_00025114	104.49	-5.76374	0.601177	-9.58743	9.03084e-22	5.18509e-19		Pjv1_00000257	393.072	-3.1714	0.307871	-10.3011	6.96762e-25	3.83005e-22		Pjv1_00005612	679.503	6.19596	0.464766	13.3313	1.52126e-40	9.81132e-38
Pjv1_00027548	763.795	-3.01787	0.315035	-9.57948	9.75383e-22	5.46019e-19		Pjv1_00011542	177.434	4.15565	0.404059	10.2847	8.25619e-25	4.42491e-22		Pjv1_00008372	1733.1	3.0373	0.228047	13.3187	1.80103e-40	1.13253e-37
Pjv1_00009285	795.483	-5.02966	0.526589	-9.5514	1.27955e-21	6.98819e-19		Pjv1_00004125	528.519	4.12098	0.400812	10.2816	8.53274e-25	4.46158e-22		Pjv1_00017131	423.64	-4.39288	0.330317	-13.299	2.34667e-40	1.43965e-37
Pjv1_00009919	8757.35	8.19969	0.859694	9.53792	1.45719e-21	7.76891e-19		Pjv1_00014925	515.073	4.58356	0.449795	10.1903	2.19021e-24	1.11794e-21		Pjv1_00002204	2760.23	3.61368	0.274009	13.1882	1.02628e-39	6.1462e-37
Pjv1_00024801	1682.15	4.03991	0.424718	9.51197	1.87086e-21	9.7424e-19		Pjv1_00003653	1368.14	2.75224	0.270442	10.1768	2.51698e-24	1.25486e-21		Pjv1_00023410	778.262	4.07273	0.309459	13.1608	1.4751e-39	8.62867e-37
Pjv1_00009042	3738.84	2.25194	0.238767	9.43154	4.04113e-21	2.05657e-18		Pjv1_00020660	111.595	3.43236	0.338361	10.1441	3.52011e-24	1.71509e-21		Pjv1_00026435	556.704	3.064	0.233227	13.1374	2.00933e-39	1.14865e-36
Pjv1_00019912	127.638	3.77166	0.400528	9.41672	4.65392e-21	2.26545e-18		Pjv1_00007394	1659.2	2.49059	0.245603	10.1407	3.64317e-24	1.73561e-21		Pjv1_00015585	2307.52	-3.03511	0.231397	-13.1165	2.64922e-39	1.48079e-36
Pjv1_00016099	342.061	3.78718	0.402098	9.41853	4.57433e-21	2.26545e-18		Pjv1_00028250	175.047	4.29887	0.426164	10.0874	6.28373e-24	2.92849e-21		Pjv1_00021721	1087.53	2.85445	0.217723	13.1104	2.86954e-39	1.56907e-36
Pjv1_00024834	2093.97	2.38934	0.254209	9.39911	5.50244e-21	2.6215e-18		Pjv1_00025608	1431.06	1.7532	0.174184	10.0652	7.87199e-24	3.59063e-21		Pjv1_00020081	484.182	2.42737	0.185596	13.0787	4.35591e-39	2.33115e-36
Pjv1_00010094	2082.91	-4.1996	0.446917	-9.39684	5.62271e-21	2.62299e-18		Pjv1_00015585	1398.03	-2.28402	0.227327	-10.0473	9.43981e-24	4.21606e-21		Pjv1_00022707	166.551	-5.60372	0.4304	-13.0198	9.44296e-39	4.94831e-36
Pjv1_00002212	194.886	2.45199	0.261625	9.37217	7.10561e-21	3.24712e-18		Pjv1_00002204	1413.84	3.28956	0.327701	10.0383	1.03434e-23	4.52532e-21		Pjv1_00013453	1494.61	-3.30975	0.255879	-12.9348	2.86204e-38	1.46916e-35
Pjv1_00012216	8732.23	-2.25648	0.241669	-9.33706	9.90459e-21	4.43567e-18		Pjv1_00018560	789.284	-2.02378	0.202401	-9.99885	1.5417e-23	6.6102e-21		Pjv1_00012055	1234.67	6.52513	0.508302	12.8371	1.0159e-37	5.11058e-35
Pjv1_00010850	504.907	-2.22159	0.238176	-9.32753	1.08367e-20	4.75794e-18		Pjv1_00003986	1177.44	-2.48815	0.249864	-9.95802	2.32647e-23	9.77938e-21		Pjv1_00007897	3388.48	4.08876	0.318953	12.8193	1.27838e-37	6.30492e-35
Pjv1_00020923	4482.11	5.34906	0.576523	9.27814	1.72466e-20	7.42666e-18		Pjv1_00014585	916.335	3.77835	0.379942	9.94455	2.66368e-23	1.09815e-20		Pjv1_00004905	616.509	4.11934	0.321523	12.812	1.405e-37	6.79616e-35
Pjv1_00026894	604.023	4.51059	0.488092	9.24127	2.43598e-20	1.02918e-17		Pjv1_00024834	1544.12	2.53331	0.255007	9.9343	2.95239e-23	1.19422e-20		Pjv1_00020453	533.922	2.86418	0.224044	12.784	2.01358e-37	9.55617e-35
Pjv1_00023070	389.66	5.09526	0.554542	9.18823	3.9935e-20	1.65597e-17		Pjv1_00023344	6393.02	-1.31846	0.132958	-9.91639	3.5329e-23	1.40256e-20		Pjv1_00024834	1873.34	2.55175	0.199674	12.7796	2.13071e-37	9.92479e-35
Pjv1_00008423	73.3029	5.90237	0.643171	9.17698	4.43348e-20	1.80499e-17		Pjv1_00001006	110.773	6.46952	0.659403	9.81118	1.00785e-22	3.92843e-20		Pjv1_00000416	3977.86	3.54575	0.278602	12.7269	4.18956e-37	1.916e-34
Pjv1_00002199	233.715	-5.60885	0.611872	-9.1667	4.87707e-20	1.95013e-17		Pjv1_00012520	1257.94	-2.60136	0.265947	-9.78149	1.35205e-22	5.17594e-20		Pjv1_00000257	508.993	-2.78888	0.219219	-12.7219	4.46788e-37	2.00679e-34
Pjv1_00006001	330.014	1.97033	0.21545	9.14516	5.95403e-20	2.33899e-17		Pjv1_00026769	115.025	2.8518	0.29243	9.75208	1.80735e-22	6.79753e-20		Pjv1_00025587	1861.86	4.38812	0.345568	12.6983	6.0463e-37	2.66812e-34
Pjv1_00022095	282.509	-1.59192	0.174205	-9.13817	6.35171e-20	2.4522e-17		Pjv1_00020204	973.486	3.46569	0.356704	9.71586	2.58055e-22	9.53826e-20		Pjv1_00022720	3540	2.18744	0.17259	12.6742	8.21978e-37	3.56469e-34
Pjv1_00021384	325.889	3.99003	0.436875	9.1331	6.6564e-20	2.52627e-17		Pjv1_00008936	629.904	2.79021	0.288705	9.66457	4.26391e-22	1.54562e-19		Pjv1_00009392	465.157	8.42457	0.665003	12.6685	8.84206e-37	3.76957e-34
Pjv1_00017700	709.916	4.0096	0.439303	9.1272	7.02942e-20	2.62338e-17		Pjv1_00030244	156.923	5.43945	0.562909	9.6631	4.32582e-22	1.54562e-19		Pjv1_00005344	2617.6	3.67878	0.290541	12.6618	9.62289e-37	4.03407e-34
Pjv1_00017506	295.761	1.54405	0.169792	9.09378	9.56527e-20	3.51124e-17		Pjv1_00014039	183.061	3.62507	0.375751	9.64751	5.03615e-22	1.76992e-19		Pjv1_00006436	199.447	6.18975	0.488956	12.6591	9.9598e-37	4.10687e-34
Pjv1_00011507	261.272	-3.62122	0.399394	-9.06679	1.2258e-19	4.42712e-17		Pjv1_00026894	265.512	3.61893	0.376211	9.61942	6.62005e-22	2.28904e-19		Pjv1_00015826	747.774	4.25615	0.337834	12.5984	2.15577e-36	8.74581e-34
Pjv1_00018455	1320	2.35882	0.260282	9.06255	1.27441e-19	4.52963e-17		Pjv1_00000651	3462.05	6.53143	0.680154	9.60287	7.77485e-22	2.64567e-19		Pjv1_00024129	3372.43	3.0285	0.240473	12.5939	2.2806e-36	9.10537e-34
Pjv1_00025115	696.804	-5.82831	0.643747	-9.05373	1.38165e-19	4.83405e-17		Pjv1_00014028	816.176	-1.62202	0.169077	-9.5934	8.52306e-22	2.85496e-19		Pjv1_00019386	1134.06	3.71727	0.295346	12.5861	2.51659e-36	9.89061e-34
Pjv1_00010659	494.099	-1.64987	0.182323	-9.04917	1.44057e-19	4.96265e-17		Pjv1_00026036	1606.66	2.96438	0.309421	9.58042	9.66546e-22	3.18782e-19		Pjv1_00008879	717.661	5.77699	0.459271	12.5786	2.76868e-36	1.07139e-33
Pjv1_00000267	88.5859	-5.38953	0.597461	-9.02072	1.8685e-19	6.3393e-17		Pjv1_00007070	7082.34	1.22297	0.12818	9.54105	1.41397e-21	4.59282e-19		Pjv1_00004346	1185.29	-2.73599	0.217591	-12.574	2.93356e-36	1.118e-33
Pjv1_00028371	955.551	5.41546	0.600521	9.01794	1.91661e-19	6.40549e-17		Pjv1_00006322	80.7246	4.74016	0.497071	9.53618	1.48187e-21	4.74153e-19		Pjv1_00009014	464.579	2.47559	0.197056	12.5629	3.37867e-36	1.26841e-33
Pjv1_00021217	147.023	3.52794	0.391478	9.01186	2.02594e-19	6.67131e-17		Pjv1_00019359	92.0891	-4.07975	0.427976	-9.53267	1.53289e-21	4.83265e-19		Pjv1_00007898	691.572	4.12205	0.329479	12.5108	6.51712e-36	2.41066e-33
Pjv1_00019704	163.181	-3.35157	0.373075	-8.98364	2.61952e-19	8.50091e-17		Pjv1_00019360	136.755	-4.10138	0.430706	-9.52245	1.69145e-21	5.25525e-19		Pjv1_00024801	1304.83	4.13809	0.332764	12.4355	1.67672e-35	6.11226e-33
Pjv1_00017895	1159.79	5.16592	0.575162	8.98168	2.66673e-19	8.5305e-17		Pjv1_00007964	209.999	6.30746	0.664463	9.49257	2.25408e-21	6.90328e-19		Pjv1_00006693	16181.7	4.76921	0.383692	12.4298	1.80141e-35	6.47297e-33
Pjv1_00021431	949.772	2.02588	0.225759	8.97368	2.86776e-19	9.04434e-17		Pjv1_00029158	22318.7	3.85403	0.407261	9.4633	2.98383e-21	8.88436e-19		Pjv1_00029800	1254.08	3.37891	0.272008	12.4221	1.98318e-35	7.02576e-33
Pjv1_00023996	2187.08	-3.56836	0.398434	-8.95597	3.36748e-19	1.04729e-16		Pjv1_00020781	2311.55	-3.54046	0.374105	-9.46381	2.96936e-21	8.88436e-19		Pjv1_00014585	1413.49	4.19594	0.338451	12.3975	2.69739e-35	9.42325e-33
Pjv1_00023886	450.944	3.15085	0.352694	8.93365	4.12174e-19	1.2643e-16		Pjv1_00022707	206.625	-6.07441	0.642481	-9.45462	3.24211e-21	9.52114e-19		Pjv1_00012534	866.217	3.70516	0.298931	12.3947	2.79171e-35	9.61915e-33
Pjv1_00023823	616.613	3.37433	0.378134	8.92363	4.51262e-19	1.36549e-16		Pjv1_00011610	492.125	2.71826	0.288267	9.42965	4.11474e-21	1.19205e-18		Pjv1_00008914	6851.86	3.21835	0.259703	12.3924	2.87207e-35	9.76231e-33
Pjv1_00018146	837.634	2.61372	0.293122	8.91681	4.79915e-19	1.42409e-16		Pjv1_00022982	105.765	-3.03121	0.321581	-9.42595	4.26222e-21	1.21831e-18		Pjv1_00009285	375.55	-6.70086	0.541439	-12.376	3.52381e-35	1.18179e-32
Pjv1_00020083	855.204	2.32442	0.260702	8.91602	4.83345e-19	1.42409e-16		Pjv1_00018968	360.542	4.35374	0.462019	9.42329	4.37167e-21	1.23316e-18		Pjv1_00005234	2509.97	2.80958	0.22723	12.3645	4.06693e-35	1.34599e-32
Pjv1_00022292	548.463	-1.69927	0.191488	-8.87401	7.05598e-19	2.05192e-16		Pjv1_00013183	518.887	3.38054	0.359583	9.40129	5.38984e-21	1.50061e-18		Pjv1_00026422	325.743	4.28798	0.34876	12.2949	9.64667e-35	3.1512e-32
Pjv1_00022207	120.891	-5.44843	0.616581	-8.83652	9.87446e-19	2.83473e-16		Pjv1_00001509	444.07	4.40906	0.469892	9.38314	6.40358e-21	1.76e-18		Pjv1_00027593	7602.09	-2.30786	0.187744	-12.2926	9.92895e-35	3.20183e-32
Pjv1_00021962	642.546	1.67659	0.190115	8.81886	1.15635e-18	3.2776e-16		Pjv1_00025665	650.516	-4.42523	0.4718	-9.37944	6.6322e-21	1.79976e-18		Pjv1_00005259	3018.64	2.4471	0.199125	12.2893	1.03431e-34	3.29317e-32
Pjv1_00004342	3705.08	-4.19274	0.477215	-8.78584	1.55199e-18	4.34402e-16		Pjv1_00003454	1594.74	-1.85774	0.198653	-9.35167	8.62715e-21	2.31186e-18		Pjv1_00007964	758.332	4.95808	0.403689	12.2819	1.13261e-34	3.56108e-32
Pjv1_00002204	2818.54	3.42579	0.390795	8.76621	1.84781e-18	5.10818e-16		Pjv1_00000023	802.237	3.54581	0.379781	9.33648	9.95881e-21	2.63577e-18		Pjv1_00025151	12375.8	2.3049	0.188379	12.2354	2.01018e-34	6.24222e-32
Pjv1_00017214	534.995	-1.27123	0.145506	-8.73657	2.40285e-18	6.56155e-16		Pjv1_00004636	3432.15	3.3653	0.36115	9.31829	1.18235e-20	3.09112e-18		Pjv1_00017821	827.324	2.68634	0.222432	12.0771	1.39503e-33	4.27917e-31
Pjv1_00000257	529.532	-2.69596	0.308978	-8.72542	2.65202e-18	7.15469e-16		Pjv1_00004014	274.881	2.1644	0.233021	9.28845	1.56548e-20	3.94833e-18		Pjv1_00012521	1113.7	-3.86028	0.321422	-12.01	3.14906e-33	9.54318e-31
Pjv1_00004696	6669.6	3.42267	0.393469	8.69871	3.35676e-18	8.94815e-16		Pjv1_00016098	3845.5	3.29999	0.355203	9.29044	1.53651e-20	3.94833e-18		Pjv1_00008476	1397.62	2.2572	0.188144	11.9972	3.67656e-33	1.10091e-30
Pjv1_00009435	995.451	-1.25221	0.14401	-8.69531	3.45889e-18	9.11193e-16		Pjv1_00006271	521.098	-1.98579	0.213776	-9.28908	1.5563e-20	3.94833e-18		Pjv1_00009845	595.465	2.56604	0.214537	11.9608	5.70074e-33	1.68695e-30
Pjv1_00009443	1124.27	-1.23919	0.142964	-8.66782	4.40476e-18	1.14688e-15		Pjv1_00017440	183.656	-4.4536	0.480862	-9.2617	2.0121e-20	5.01574e-18		Pjv1_00026848	341.645	5.46877	0.45789	11.9434	7.02683e-33	2.05519e-30
Pjv1_00007483	61.5042	-5.73173	0.66429	-8.62836	6.22403e-18	1.60194e-15		Pjv1_00004908	375.392	4.51652	0.488417	9.24725	2.30332e-20	5.6757e-18		Pjv1_00007916	2205.44	4.32173	0.362829	11.9112	1.03448e-32	2.96348e-30
Pjv1_00017865	529.277	-1.99574	0.231356	-8.62626	6.33886e-18	1.61295e-15		Pjv1_00010851	363.673	3.47367	0.377223	9.20853	3.30623e-20	8.05444e-18		Pjv1_00005419	19442.1	3.49175	0.293153	11.911	1.0368e-32	2.96348e-30
Pjv1_00026848	194.667	5.86924	0.682529	8.59925	8.02405e-18	2.01881e-15		Pjv1_00005227	218.186	-2.18669	0.239335	-9.13654	6.44842e-20	1.55327e-17		Pjv1_00019326	2056.94	3.90937	0.328518	11.9	1.18336e-32	3.34439e-30
Pjv1_00022916	1953.08	1.68477	0.195979	8.59671	8.20323e-18	2.04096e-15		Pjv1_00003482	3644.13	2.42728	0.266865	9.09551	9.41411e-20	2.24244e-17		Pjv1_00001742	1073.43	-3.62213	0.305433	-11.859	1.93236e-32	5.40052e-30
Pjv1_00008914	8180.08	3.53783	0.414398	8.53729	1.37408e-17	3.38113e-15		Pjv1_00016031	657.163	-1.99689	0.22112	-9.03079	1.70436e-19	4.01518e-17		Pjv1_00002182	1626.79	-1.59604	0.134914	-11.83	2.73e-32	7.5459e-30
Pjv1_00010829	189.995	3.22243	0.378003	8.52487	1.52984e-17	3.72351e-15		Pjv1_00007136	560.602	2.88494	0.319896	9.01838	1.90894e-19	4.44824e-17		Pjv1_00005309	795.344	2.23459	0.190205	11.7483	7.20637e-32	1.97024e-29
Pjv1_00008273	157.576	4.3693	0.515283	8.47942	2.26315e-17	5.44908e-15		Pjv1_00006583	258.003	-2.71666	0.301488	-9.01084	2.04488e-19	4.71377e-17		Pjv1_00013125	458.086	4.80838	0.411005	11.6991	1.28849e-31	3.48489e-29
Pjv1_00011782	654.45	-1.20942	0.14285	-8.46639	2.53111e-17	6.02942e-15		Pjv1_00004966	433.417	2.5861	0.287101	9.00761	2.10603e-19	4.80309e-17		Pjv1_00010168	1030.52	3.80373	0.32523	11.6955	1.34385e-31	3.59593e-29
Pjv1_00015410	1752.05	-2.1773	0.257594	-8.45244	2.85285e-17	6.72432e-15		Pjv1_00028322	678.912	-2.97107	0.330189	-8.99807	2.29729e-19	5.18413e-17		Pjv1_00004966	424.281	2.70343	0.231665	11.6696	1.82304e-31	4.82682e-29
Pjv1_00007897	2259.33	4.04313	0.478446	8.45055	2.89942e-17	6.76289e-15		Pjv1_00002216	2450.81	3.83077	0.426047	8.99143	2.44027e-19	5.44944e-17		Pjv1_00028764	575.439	-2.3582	0.202156	-11.6652	1.91852e-31	5.02672e-29
Pjv1_00028567	943.223	1.38275	0.164011	8.43088	3.43084e-17	7.91993e-15		Pjv1_00008876	188.306	-2.4713	0.275151	-8.98162	2.66818e-19	5.83677e-17		Pjv1_00012593	521.017	4.08837	0.35286	11.5864	4.83012e-31	1.25249e-28
Pjv1_00011994	575.559	-2.67354	0.317168	-8.42939	3.47476e-17	7.93947e-15		Pjv1_00029763	1118.96	-1.59034	0.177056	-8.98214	2.65551e-19	5.83677e-17		Pjv1_00016025	12674.8	3.18273	0.274838	11.5804	5.18041e-31	1.32962e-28
Pjv1_00005789	876.715	2.04994	0.244436	8.38638	5.01326e-17	1.13391e-14		Pjv1_00010642	403.154	1.67197	0.186309	8.97418	2.85481e-19	6.18197e-17		Pjv1_00027067	2143.44	3.08289	0.267198	11.5378	8.50261e-31	2.16027e-28
Pjv1_00019408	84.6558	-6.6776	0.798163	-8.36621	5.94998e-17	1.33232e-14		Pjv1_00023354	158.926	2.98884	0.333482	8.96254	3.17273e-19	6.8017e-17		Pjv1_00007889	18005.8	2.67561	0.231993	11.5332	8.97769e-31	2.25816e-28
Pjv1_00029847	859.46	10.3394	1.23763	8.35425	6.58483e-17	1.45988e-14		Pjv1_00009297	1313.33	1.87501	0.209924	8.93183	4.19024e-19	8.8941e-17		Pjv1_00007956	2862.36	2.42925	0.21108	11.5087	1.19272e-30	2.97034e-28
Pjv1_00007970	57.6094	-5.32065	0.638386	-8.33454	7.78013e-17	1.70797e-14		Pjv1_00017131	196.151	-4.36737	0.491867	-8.87916	6.7365e-19	1.41585e-16		Pjv1_00012828	422.982	2.79462	0.242912	11.5047	1.24941e-30	3.08103e-28
Pjv1_00008956	672.298	1.35581	0.16276	8.33009	8.07793e-17	1.73924e-14		Pjv1_00018839	318.31	3.228	0.363599	8.87789	6.81395e-19	1.41823e-16		Pjv1_00019309	675.444	4.7154	0.41054	11.4859	1.55386e-30	3.79459e-28
Pjv1_00006271	770.359	-2.49957	0.30005	-8.33051	8.04933e-17	1.73924e-14		Pjv1_00000763	104.967	-2.94927	0.332605	-8.8672	7.50048e-19	1.54611e-16		Pjv1_00017700	1537.56	3.52962	0.307434	11.4809	1.64524e-30	3.9791e-28
Pjv1_00014925	721.524	5.19114	0.624452	8.31312	9.32181e-17	1.98794e-14		Pjv1_00017057	75.1396	-3.36683	0.381114	-8.83419	1.00829e-18	2.05863e-16		Pjv1_00016590	7544.78	2.49941	0.21975	11.3739	5.64266e-30	1.35171e-27
Pjv1_00022271	184.285	3.04152	0.366127	8.30728	9.79184e-17	2.06848e-14		Pjv1_00010850	296.796	-2.11142	0.239369	-8.82079	1.13652e-18	2.25599e-16		Pjv1_00010850	467.174	-3.14672	0.277067	-11.3573	6.82446e-30	1.61939e-27
Pjv1_00001506	2509.74	0.942871	0.113649	8.29631	1.07394e-16	2.24744e-14		Pjv1_00020060	6318.59	2.19234	0.248489	8.8227	1.11737e-18	2.25599e-16		Pjv1_00024686	402.125	6.2153	0.548176	11.3382	8.49136e-30	1.9944e-27
Pjv1_00009898	242.229	3.8656	0.466126	8.29302	1.10405e-16	2.28907e-14		Pjv1_00019326	1048.53	3.3189	0.376252	8.82097	1.13472e-18	2.25599e-16		Pjv1_00028905	2185.05	-1.82935	0.161355	-11.3374	8.56339e-30	1.9944e-27
Pjv1_00024556	3479.55	-2.86649	0.345905	-8.28695	1.16193e-16	2.38697e-14		Pjv1_00017133	3191.29	-3.78149	0.429112	-8.81236	1.22539e-18	2.41007e-16		Pjv1_00009919	9382.71	8.76623	0.773359	11.3353	8.77544e-30	2.02483e-27
Pjv1_00014039	172.706	3.09014	0.373231	8.27942	1.23779e-16	2.51969e-14		Pjv1_00019330	646.525	2.23837	0.254476	8.796	1.41774e-18	2.76306e-16		Pjv1_00004965	692.367	2.59164	0.228651	11.3345	8.85505e-30	2.02483e-27
Pjv1_00004636	6448.85	4.28844	0.518482	8.27113	1.32692e-16	2.6768e-14		Pjv1_00027701	181.176	-2.71921	0.309305	-8.79135	1.47767e-18	2.8539e-16		Pjv1_00006669	1149.19	5.03483	0.445357	11.3051	1.23751e-29	2.80424e-27
Pjv1_00026329	163.15	-2.7944	0.338618	-8.25237	1.5529e-16	3.10469e-14		Pjv1_00001742	776.723	-2.18761	0.249029	-8.78457	1.5697e-18	3.00456e-16		Pjv1_00026136	4334.98	-3.1894	0.282471	-11.2911	1.45249e-29	3.262e-27
Pjv1_00027067	317.049	3.61504	0.439855	8.21871	2.05696e-16	4.07605e-14		Pjv1_00017303	357.57	-2.25255	0.256824	-8.7708	1.77409e-18	3.36574e-16		Pjv1_00009834	1360.8	2.64799	0.234969	11.2695	1.8558e-29	4.13087e-27
Pjv1_00018643	112.553	2.35556	0.287448	8.19474	2.51138e-16	4.93287e-14		Pjv1_00012121	3421.72	1.62281	0.185085	8.76793	1.81989e-18	3.42235e-16		Pjv1_00024988	1314.91	-3.51242	0.311926	-11.2604	2.05752e-29	4.53971e-27
Pjv1_00015418	1111.89	3.70944	0.453017	8.18829	2.64967e-16	5.15925e-14		Pjv1_00012828	279.651	3.06413	0.349891	8.75739	1.99823e-18	3.72504e-16		Pjv1_00004910	946.842	4.00943	0.356396	11.2499	2.31822e-29	5.07045e-27
Pjv1_00011475	296.23	2.90236	0.35473	8.18189	2.79423e-16	5.39384e-14		Pjv1_00005174	404.036	2.44	0.279186	8.7397	2.33728e-18	4.31953e-16		Pjv1_00004907	606.013	4.70112	0.418997	11.2199	3.25461e-29	7.05717e-27
Pjv1_00018273	8673.99	4.78101	0.584614	8.17806	2.88439e-16	5.52027e-14		Pjv1_00012469	240.177	-1.89785	0.217488	-8.72624	2.63285e-18	4.82419e-16		Pjv1_00015853	1924.67	1.8954	0.168955	11.2184	3.31318e-29	7.12277e-27
Pjv1_00000005	1526.05	-1.21766	0.149069	-8.16845	3.12372e-16	5.92766e-14		Pjv1_00004615	79.3262	5.17502	0.596258	8.67917	3.98684e-18	7.24322e-16		Pjv1_00020083	2042.49	2.8878	0.257558	11.2122	3.55146e-29	7.57032e-27
Pjv1_00024686	197.475	6.05928	0.743124	8.1538	3.52669e-16	6.63611e-14		Pjv1_00001665	2034.91	-2.02945	0.234672	-8.64804	5.23892e-18	9.43799e-16		Pjv1_00002941	706.801	3.46546	0.309899	11.1825	4.96556e-29	1.04957e-26
Pjv1_00010366	479.304	-2.26663	0.278279	-8.14517	3.78765e-16	7.06775e-14		Pjv1_00010427	200.019	3.19188	0.371099	8.60116	7.89145e-18	1.40981e-15		Pjv1_00020660	212.559	4.90708	0.439525	11.1645	6.08299e-29	1.27505e-26
Pjv1_00014482	791.168	-2.33993	0.288113	-8.12159	4.60106e-16	8.51462e-14		Pjv1_00029500	9309.71	1.32462	0.154581	8.56911	1.04289e-17	1.84772e-15		Pjv1_00011610	758.858	2.97547	0.267386	11.128	9.1674e-29	1.90568e-26
Pjv1_00005259	1811.37	2.05603	0.254346	8.0836	6.28805e-16	1.15412e-13		Pjv1_00019310	895.143	3.57838	0.418443	8.55167	1.21322e-17	2.13188e-15		Pjv1_00012216	9060.51	-2.55118	0.229432	-11.1195	1.00784e-28	2.07789e-26
Pjv1_00019605	5384.09	2.94562	0.367424	8.01694	1.08416e-15	1.9737e-13		Pjv1_00012216	7982.59	-1.94399	0.227603	-8.54116	1.32886e-17	2.31611e-15		Pjv1_00018794	6986.68	1.96989	0.177704	11.0852	1.48027e-28	3.02708e-26
Pjv1_00002182	1218.79	-1.59994	0.199602	-8.01562	1.09582e-15	1.97883e-13		Pjv1_00008595	183.022	2.91754	0.342175	8.52647	1.50877e-17	2.60847e-15		Pjv1_00004261	292.285	7.43525	0.671173	11.078	1.6043e-28	3.25427e-26
Pjv1_00025550	1804.83	-1.78385	0.22294	-8.00147	1.22943e-15	2.20235e-13		Pjv1_00025394	112.717	3.93331	0.461686	8.51945	1.60308e-17	2.74935e-15		Pjv1_00006410	420.89	3.73677	0.337395	11.0754	1.65218e-28	3.32458e-26
Pjv1_00018989	644.485	-2.57097	0.322638	-7.96859	1.60498e-15	2.85228e-13		Pjv1_00008704	435.365	3.55442	0.417398	8.51566	1.65644e-17	2.81831e-15		Pjv1_00021217	443.438	4.84671	0.437659	11.0742	1.67424e-28	3.34223e-26
Pjv1_00026080	382.24	-2.00521	0.251711	-7.96634	1.63448e-15	2.88183e-13		Pjv1_00019849	2340.79	-1.81265	0.212983	-8.51074	1.72823e-17	2.9173e-15		Pjv1_00007136	1369.08	3.9077	0.354133	11.0346	2.60344e-28	5.15625e-26
Pjv1_00012534	280.96	3.18501	0.400015	7.96223	1.68969e-15	2.95589e-13		Pjv1_00025519	1388.64	1.29385	0.152053	8.50919	1.75149e-17	2.92857e-15		Pjv1_00014482	957.595	-3.46091	0.313929	-11.0245	2.91128e-28	5.72089e-26
Pjv1_00028587	171.194	2.93335	0.369181	7.94558	1.9329e-15	3.35516e-13		Pjv1_00025287	100.296	5.47238	0.643167	8.50848	1.76222e-17	2.92857e-15		Pjv1_00017895	2809.54	5.13514	0.466613	11.0052	3.60911e-28	7.0372e-26
Pjv1_00019525	967.173	3.74569	0.471999	7.93582	2.09116e-15	3.60194e-13		Pjv1_00006644	245.609	2.25698	0.266109	8.48141	2.22472e-17	3.66873e-15		Pjv1_00006147	140.052	3.8022	0.34583	10.9944	4.06496e-28	7.86508e-26
Pjv1_00014047	110.946	4.44161	0.559971	7.93187	2.15877e-15	3.69001e-13		Pjv1_00015277	340.568	4.3641	0.515055	8.47308	2.38993e-17	3.9111e-15		Pjv1_00020510	296.667	3.26873	0.297383	10.9917	4.19178e-28	8.04853e-26
Pjv1_00026149	788.76	3.03047	0.382611	7.92049	2.36567e-15	4.01304e-13		Pjv1_00026330	8102.94	-2.07899	0.245448	-8.47017	2.45031e-17	3.97952e-15		Pjv1_00007824	150.685	-3.27788	0.298868	-10.9677	5.4664e-28	1.04164e-25
Pjv1_00006423	912.803	2.78327	0.351578	7.91651	2.44262e-15	4.11241e-13		Pjv1_00002403	2717.19	-1.81782	0.214721	-8.46596	2.54045e-17	4.09491e-15		Pjv1_00027807	1081.64	5.3918	0.492584	10.9459	6.94899e-28	1.3142e-25
Pjv1_00017945	76.4384	-3.16584	0.400118	-7.91226	2.5276e-15	4.22374e-13		Pjv1_00024285	1277.83	2.49549	0.294968	8.46021	2.66901e-17	4.27002e-15		Pjv1_00029297	1537.67	-2.31178	0.211218	-10.945	7.02434e-28	1.31853e-25
Pjv1_00000416	1702.44	3.9582	0.500968	7.90111	2.76435e-15	4.58514e-13		Pjv1_00005289	489.946	-1.64728	0.195508	-8.42564	3.58777e-17	5.66601e-15		Pjv1_00002199	650.592	-5.49475	0.502845	-10.9273	8.5321e-28	1.58969e-25
Pjv1_00011479	1060.88	1.70235	0.215577	7.89673	2.86313e-15	4.71407e-13		Pjv1_00025662	640.953	3.12195	0.37054	8.42542	3.59445e-17	5.66601e-15		Pjv1_00007386	1448.39	2.05799	0.188421	10.9222	9.02349e-28	1.66888e-25
Pjv1_00026832	1836.86	-1.78383	0.226657	-7.87019	3.5411e-15	5.78775e-13		Pjv1_00009296	2391.13	1.70345	0.202291	8.42078	3.73993e-17	5.8523e-15		Pjv1_00026046	6815.32	2.75175	0.252516	10.8973	1.18701e-27	2.17933e-25
Pjv1_00019483	825.822	1.73221	0.220665	7.84995	4.1621e-15	6.75346e-13		Pjv1_00000478	1359.34	-1.39076	0.165598	-8.39844	4.5245e-17	7.02871e-15		Pjv1_00001756	457.326	3.15236	0.289525	10.888	1.31446e-27	2.39585e-25
Pjv1_00008316	483.348	5.15974	0.659566	7.82294	5.1605e-15	8.31323e-13		Pjv1_00003026	5240.55	3.19041	0.380541	8.38389	5.12085e-17	7.8979e-15		Pjv1_00005012	1734.42	-2.105	0.193409	-10.8837	1.37841e-27	2.49433e-25
Pjv1_00003618	153.717	-5.18631	0.663415	-7.8176	5.38393e-15	8.55014e-13		Pjv1_00025786	136.519	-2.4411	0.291261	-8.38115	5.24151e-17	8.02625e-15		Pjv1_00019676	8707.21	2.72058	0.250928	10.8421	2.1748e-27	3.90734e-25
Pjv1_00004388	271.15	2.08091	0.266157	7.81835	5.35205e-15	8.55014e-13		Pjv1_00017194	349.669	1.86618	0.222841	8.3745	5.5459e-17	8.43212e-15		Pjv1_00003876	1204.64	2.44927	0.226372	10.8196	2.77864e-27	4.95682e-25
Pjv1_00008372	1840.75	2.93341	0.375749	7.80683	5.86421e-15	9.24728e-13		Pjv1_00021583	3299.7	-1.95353	0.233719	-8.35847	6.35373e-17	9.59234e-15		Pjv1_00029158	40053.8	3.56753	0.329814	10.8168	2.86696e-27	5.07836e-25
Pjv1_00020780	228.209	-2.552	0.327771	-7.78593	6.92019e-15	1.0785e-12		Pjv1_00012521	736.15	-2.82484	0.338018	-8.35708	6.42882e-17	9.63783e-15		Pjv1_00007328	1796.33	-3.24987	0.301852	-10.7664	4.95951e-27	8.72354e-25
Pjv1_00024241	1924.53	4.42665	0.568566	7.78565	6.93569e-15	1.0785e-12		Pjv1_00011063	363.815	3.21651	0.384957	8.35549	6.51592e-17	9.65936e-15		Pjv1_00017303	711.783	-3.2604	0.302868	-10.7651	5.03106e-27	8.78794e-25
Pjv1_00025495	837.138	-2.098	0.269586	-7.7823	7.12191e-15	1.09982e-12		Pjv1_00022684	3417.54	-1.4911	0.178464	-8.35518	6.53329e-17	9.65936e-15		Pjv1_00020774	552.181	5.64715	0.525499	10.7463	6.17144e-27	1.07055e-24
Pjv1_00011706	2082.06	1.97574	0.254345	7.76796	7.97573e-15	1.22324e-12		Pjv1_00003386	99.9652	6.68585	0.801996	8.33652	7.65116e-17	1.12346e-14		Pjv1_00029794	3421.2	2.20644	0.205366	10.744	6.32702e-27	1.09002e-24
Pjv1_00004908	168.997	3.23119	0.416382	7.76016	8.48195e-15	1.29203e-12		Pjv1_00020462	403.404	-2.86868	0.344178	-8.33487	7.7584e-17	1.13146e-14		Pjv1_00017663	3232.18	3.20949	0.298949	10.7359	6.90372e-27	1.18129e-24
Pjv1_00027835	158.45	-2.46053	0.31751	-7.74948	9.22687e-15	1.396e-12		Pjv1_00029986	150.989	4.19638	0.503705	8.33102	8.01502e-17	1.16099e-14		Pjv1_00016447	218.528	5.64205	0.526195	10.7224	7.99431e-27	1.35865e-24
Pjv1_00027125	2985.89	-1.92968	0.249074	-7.74744	9.37661e-15	1.40914e-12		Pjv1_00023823	558.172	3.51517	0.423624	8.29785	1.06014e-16	1.52532e-14		Pjv1_00020863	1243.98	5.93885	0.553964	10.7206	8.14482e-27	1.37494e-24
Pjv1_00009320	150.464	-2.36487	0.305705	-7.73581	1.02747e-14	1.5338e-12		Pjv1_00003984	2660.24	-1.76919	0.214092	-8.26368	1.41252e-16	2.01877e-14		Pjv1_00028645	242.005	2.94057	0.274751	10.7027	9.88915e-27	1.65828e-24
Pjv1_00015986	15737.5	-0.994797	0.128672	-7.73129	1.06465e-14	1.57878e-12		Pjv1_00026136	3277.5	-2.72835	0.330478	-8.25578	1.50908e-16	2.14249e-14		Pjv1_00022693	234.564	2.32888	0.218075	10.6793	1.27279e-26	2.12017e-24
Pjv1_00007898	453.571	3.59388	0.465846	7.71474	1.21232e-14	1.78594e-12		Pjv1_00021632	130.858	3.94142	0.478017	8.24536	1.64667e-16	2.32246e-14		Pjv1_00019406	93.2239	-4.79705	0.452325	-10.6053	2.81476e-26	4.65786e-24
Pjv1_00010088	1033.28	-4.34508	0.563302	-7.71358	1.22334e-14	1.79039e-12		Pjv1_00020510	304.383	2.74714	0.333227	8.24403	1.66503e-16	2.333e-14		Pjv1_00016181	330.499	-3.12106	0.294416	-10.6009	2.95243e-26	4.85375e-24
Pjv1_00020256	641.452	2.1818	0.282884	7.71268	1.23202e-14	1.79139e-12		Pjv1_00029297	1175.21	-2.10412	0.255673	-8.22973	1.87629e-16	2.61195e-14		Pjv1_00011543	3779.54	2.17804	0.205756	10.5856	3.47654e-26	5.67827e-24
Pjv1_00017303	697.048	-2.62135	0.340296	-7.70315	1.3275e-14	1.91777e-12		Pjv1_00007482	4017.91	1.36516	0.165917	8.228	1.90358e-16	2.63284e-14		Pjv1_00008923	2475.74	1.98996	0.188026	10.5834	3.55856e-26	5.77473e-24
Pjv1_00009500	1549.42	3.71572	0.482953	7.69375	1.42884e-14	2.05094e-12		Pjv1_00013326	7343.46	1.7947	0.218219	8.2243	1.96329e-16	2.68083e-14		Pjv1_00001006	227.668	5.77226	0.545812	10.5755	3.86936e-26	6.23885e-24
Pjv1_00018964	89.9815	-2.06363	0.268912	-7.67399	1.66731e-14	2.37799e-12		Pjv1_00024151	65.0191	-6.65147	0.808704	-8.22485	1.95436e-16	2.68083e-14		Pjv1_00007394	2459.16	2.79677	0.264793	10.5621	4.46602e-26	7.15503e-24
Pjv1_00007270	737.648	-2.33204	0.304169	-7.66692	1.76169e-14	2.48332e-12		Pjv1_00023150	1230.06	3.18613	0.387528	8.22167	2.00683e-16	2.72294e-14		Pjv1_00003613	986.836	-2.60869	0.247245	-10.551	5.0236e-26	7.99739e-24
Pjv1_00012121	3599.33	1.55889	0.20333	7.6668	1.76335e-14	2.48332e-12		Pjv1_00005786	3363.83	1.81426	0.221541	8.18926	2.62834e-16	3.54379e-14		Pjv1_00001509	718.25	4.28799	0.408402	10.4994	8.6896e-26	1.37465e-23
Pjv1_00030244	171.393	4.74682	0.62059	7.64887	2.02746e-14	2.83743e-12		Pjv1_00020854	899.348	-2.39633	0.292695	-8.18714	2.67506e-16	3.58424e-14		Pjv1_00022498	17561.3	2.81039	0.26835	10.4729	1.15089e-25	1.80928e-23
Pjv1_00022588	480.813	-1.23917	0.162185	-7.6405	2.16384e-14	3.00948e-12		Pjv1_00004965	728.821	2.45291	0.300193	8.17109	3.05614e-16	4.06941e-14		Pjv1_00008856	3886.73	1.56179	0.149271	10.4628	1.28054e-25	2.00059e-23
Pjv1_00014091	578.967	2.27723	0.298126	7.63849	2.19779e-14	3.03784e-12		Pjv1_00009042	3236.49	1.84422	0.226346	8.14782	3.70546e-16	4.90356e-14		Pjv1_00011567	2318.47	-2.45154	0.234706	-10.4451	1.54229e-25	2.39464e-23
Pjv1_00014885	12927.2	1.61885	0.212307	7.62504	2.43955e-14	3.33088e-12		Pjv1_00008651	825.647	-1.60185	0.196805	-8.13925	3.97742e-16	5.23116e-14		Pjv1_00004342	3524.21	-5.16851	0.495551	-10.4298	1.81226e-25	2.79656e-23
Pjv1_00022943	113.433	5.37883	0.705368	7.62556	2.42969e-14	3.33088e-12		Pjv1_00028325	905.347	-3.24593	0.399566	-8.12364	4.52417e-16	5.91397e-14		Pjv1_00027626	1456.14	3.28535	0.315506	10.413	2.16409e-25	3.31911e-23
Pjv1_00019406	107.895	-5.65716	0.74265	-7.61754	2.5855e-14	3.50876e-12		Pjv1_00017427	1320.95	-1.33922	0.164932	-8.11983	4.6685e-16	6.06566e-14		Pjv1_00016795	3211.01	3.4389	0.330906	10.3924	2.68537e-25	4.09364e-23
Pjv1_00005482	141.535	10.4114	1.36713	7.61557	2.62523e-14	3.54121e-12		Pjv1_00028587	112.722	2.3738	0.292596	8.11287	4.94368e-16	6.3845e-14		Pjv1_00001072	5925.79	2.26736	0.218467	10.3785	3.1069e-25	4.7077e-23
Pjv1_00004967	153.667	9.57093	1.25725	7.61261	2.6862e-14	3.60175e-12		Pjv1_00013466	443.362	1.53668	0.189644	8.10294	5.36458e-16	6.84559e-14		Pjv1_00016679	19000.5	3.76653	0.36343	10.3638	3.6211e-25	5.45398e-23
Pjv1_00003501	20866.1	-1.52536	0.200609	-7.60363	2.87944e-14	3.83789e-12		Pjv1_00012202	643.9	-3.59356	0.443476	-8.10316	5.35477e-16	6.84559e-14		Pjv1_00011542	193.522	4.39125	0.424157	10.3529	4.06007e-25	6.07874e-23
Pjv1_00001072	3064.14	1.61486	0.212593	7.59603	3.05357e-14	4.04589e-12		Pjv1_00018273	14800.5	3.58393	0.442341	8.10218	5.39827e-16	6.84781e-14		Pjv1_00017865	558.211	-2.7089	0.261793	-10.3475	4.29521e-25	6.39274e-23
Pjv1_00029211	968.366	1.171	0.154354	7.58643	3.28843e-14	4.33145e-12		Pjv1_00004772	883.917	-1.3387	0.165811	-8.07367	6.82138e-16	8.60217e-14		Pjv1_00022690	505.327	2.36746	0.22975	10.3045	6.72297e-25	9.94723e-23
Pjv1_00010744	169.519	2.44447	0.322299	7.58448	3.33819e-14	4.37128e-12		Pjv1_00011279	591.048	-2.00862	0.248823	-8.07251	6.88691e-16	8.63402e-14		Pjv1_00022161	484.969	2.52095	0.244735	10.3008	6.99105e-25	1.02834e-22
Pjv1_00007889	10758.2	2.4373	0.321415	7.58303	3.37568e-14	4.39467e-12		Pjv1_00025114	54.9818	-5.87443	0.727857	-8.07085	6.98108e-16	8.70118e-14		Pjv1_00023886	899.033	4.05132	0.39335	10.2995	7.08063e-25	1.03546e-22
Pjv1_00000023	1822.22	3.58218	0.472702	7.5781	3.50657e-14	4.53867e-12		Pjv1_00007221	65.9577	5.61984	0.698637	8.044	8.69516e-16	1.0775e-13		Pjv1_00011718	93.7601	-5.4334	0.527688	-10.2966	7.2984e-25	1.06114e-22
Pjv1_00022169	3285.99	-1.82465	0.241104	-7.56789	3.79328e-14	4.88156e-12		Pjv1_00003244	77.3354	4.5526	0.566802	8.03208	9.58317e-16	1.18071e-13		Pjv1_00024085	174.925	-3.57449	0.347875	-10.2752	9.11644e-25	1.31785e-22
Pjv1_00010308	1116.99	-1.73735	0.229753	-7.56183	3.97426e-14	5.08523e-12		Pjv1_00005480	872.039	-1.46311	0.182239	-8.0285	9.86727e-16	1.20877e-13		Pjv1_00003386	184.238	7.51237	0.731198	10.2741	9.22484e-25	1.3259e-22
Pjv1_00011800	11792.4	-1.46639	0.193986	-7.55923	4.05473e-14	5.12958e-12		Pjv1_00024963	211.145	2.07042	0.258052	8.02325	1.02981e-15	1.25438e-13		Pjv1_00006423	1408.28	3.06148	0.298568	10.2539	1.13667e-24	1.62448e-22
Pjv1_00019809	261.223	-2.31426	0.306126	-7.55981	4.03653e-14	5.12958e-12		Pjv1_00004967	108.929	10.187	1.27304	8.00208	1.2234e-15	1.48176e-13		Pjv1_00008747	6864.29	-2.16999	0.212313	-10.2208	1.60097e-24	2.27509e-22
Pjv1_00030133	214.951	2.23935	0.296601	7.55004	4.35115e-14	5.47364e-12		Pjv1_00015880	63.6631	3.77312	0.47358	7.96723	1.62269e-15	1.95433e-13		Pjv1_00014998	8148.58	3.41313	0.334077	10.2166	1.67097e-24	2.36123e-22
Pjv1_00011047	973.585	-1.10517	0.146452	-7.54629	4.47816e-14	5.60195e-12		Pjv1_00010308	1006.93	-2.05181	0.25756	-7.96637	1.63401e-15	1.95697e-13		Pjv1_00006703	2093.47	-2.15667	0.211234	-10.2099	1.79135e-24	2.5172e-22
Pjv1_00000539	79.856	2.73517	0.362655	7.54206	4.62593e-14	5.75466e-12		Pjv1_00020059	644.571	2.94401	0.370661	7.94259	1.97997e-15	2.35814e-13		Pjv1_00020638	10083.3	3.22233	0.315646	10.2087	1.81287e-24	2.53328e-22
Pjv1_00015289	57.6924	3.64361	0.483879	7.53	5.07418e-14	6.27741e-12		Pjv1_00012333	25764.7	2.69913	0.339916	7.94057	2.01249e-15	2.38364e-13		Pjv1_00003454	2212.86	-2.16433	0.212032	-10.2076	1.83424e-24	2.54899e-22
Pjv1_00018114	79.2849	3.42509	0.45543	7.52056	5.45426e-14	6.71054e-12		Pjv1_00029847	518.611	8.4047	1.05989	7.92977	2.1956e-15	2.58622e-13		Pjv1_00011426	592.846	-2.19975	0.215995	-10.1842	2.33223e-24	3.22322e-22
Pjv1_00015743	936.691	-1.07589	0.143099	-7.51848	5.54182e-14	6.781e-12		Pjv1_00007386	786.024	1.63279	0.206021	7.92535	2.27511e-15	2.66523e-13		Pjv1_00013482	235.533	-3.48136	0.341992	-10.1797	2.44419e-24	3.35949e-22
Pjv1_00008509	370.253	2.12472	0.28284	7.51209	5.819e-14	7.08147e-12		Pjv1_00021057	321.021	1.9421	0.245152	7.92201	2.33699e-15	2.72285e-13		Pjv1_00009297	2091	2.13768	0.21024	10.1678	2.76061e-24	3.77379e-22
Pjv1_00006842	596.003	1.90073	0.253502	7.49789	6.48519e-14	7.84953e-12		Pjv1_00025151	8892.5	2.0766	0.262232	7.91895	2.39531e-15	2.77572e-13		Pjv1_00025495	712.377	-2.61516	0.257465	-10.1573	3.07449e-24	4.18014e-22
Pjv1_00021194	9867.11	-2.2122	0.29584	-7.4777	7.56355e-14	9.10553e-12		Pjv1_00007708	2310.69	1.31182	0.165968	7.90408	2.69914e-15	3.11098e-13		Pjv1_00025448	3565.8	3.64061	0.358475	10.1558	3.12083e-24	4.22034e-22
Pjv1_00026046	3776.29	2.61844	0.350363	7.47352	7.80755e-14	9.34902e-12		Pjv1_00005344	1255.47	3.43614	0.435109	7.89718	2.85287e-15	3.27058e-13		Pjv1_00002253	993.764	-2.53881	0.250392	-10.1393	3.69641e-24	4.97197e-22
Pjv1_00011711	644.847	-1.4185	0.190008	-7.46546	8.3012e-14	9.88726e-12		Pjv1_00024988	775.507	-2.44557	0.309875	-7.8921	2.97136e-15	3.3883e-13		Pjv1_00008595	291.406	3.26462	0.322085	10.1359	3.82889e-24	5.09567e-22
Pjv1_00023612	79.0756	-2.35097	0.315162	-7.45954	8.68224e-14	1.02864e-11		Pjv1_00026910	77.774	-4.28442	0.543271	-7.88635	3.11159e-15	3.52944e-13		Pjv1_00013575	2580.75	1.54731	0.152654	10.136	3.82345e-24	5.09567e-22
Pjv1_00020464	7251.29	1.83665	0.246407	7.45374	9.07293e-14	1.06927e-11		Pjv1_00015777	334.367	1.43195	0.18161	7.88476	3.1515e-15	3.55588e-13		Pjv1_00026396	5067.03	-1.4014	0.138692	-10.1044	5.28212e-24	6.99269e-22
Pjv1_00019708	422.086	1.91615	0.257431	7.44334	9.81733e-14	1.15094e-11		Pjv1_00002368	6796.81	1.6593	0.210578	7.87978	3.27959e-15	3.68103e-13		Pjv1_00022844	1980.81	9.01995	0.893609	10.0938	5.88188e-24	7.74592e-22
Pjv1_00012168	484.98	-3.21943	0.433035	-7.43456	1.04919e-13	1.22362e-11		Pjv1_00008552	608.104	-1.32298	0.167973	-7.87614	3.37657e-15	3.77015e-13		Pjv1_00005870	2439.59	2.13245	0.211821	10.0672	7.71123e-24	1.01021e-21
Pjv1_00019275	166.584	-2.12379	0.285698	-7.43368	1.05616e-13	1.22466e-11		Pjv1_00028755	4595.44	1.56208	0.198485	7.87003	3.54567e-15	3.93845e-13		Pjv1_00005232	2831.06	4.02266	0.399601	10.0667	7.75282e-24	1.0104e-21
Pjv1_00003679	1320.03	1.54193	0.207442	7.43307	1.06102e-13	1.22466e-11		Pjv1_00017144	803.255	-2.49834	0.317649	-7.86508	3.68863e-15	4.07612e-13		Pjv1_00003265	148.481	5.16989	0.513712	10.0638	7.98759e-24	1.03563e-21
Pjv1_00019584	1441.49	0.946598	0.127412	7.42942	1.09077e-13	1.25254e-11		Pjv1_00002068	31251	2.46093	0.313031	7.86161	3.79214e-15	4.16902e-13		Pjv1_00003075	2103.32	-1.52396	0.15151	-10.0585	8.42964e-24	1.08734e-21
Pjv1_00001665	3697.7	-2.49433	0.336491	-7.41277	1.23689e-13	1.41308e-11		Pjv1_00008533	769.713	-2.18574	0.278296	-7.85401	4.02944e-15	4.40731e-13		Pjv1_00013156	829.289	2.93943	0.292554	10.0475	9.42347e-24	1.20933e-21
Pjv1_00020141	1308.89	-1.4024	0.189227	-7.41124	1.25125e-13	1.42223e-11		Pjv1_00009898	84.2077	2.81004	0.35826	7.84359	4.37834e-15	4.76461e-13		Pjv1_00025394	216.386	3.83569	0.382226	10.0351	1.06807e-23	1.36371e-21
Pjv1_00009890	1457.34	-0.99056	0.133741	-7.40656	1.29621e-13	1.4659e-11		Pjv1_00030016	102.794	-5.10042	0.650601	-7.83955	4.52149e-15	4.89554e-13		Pjv1_00008876	301.218	-3.29269	0.328439	-10.0253	1.1801e-23	1.49915e-21
Pjv1_00004470	9834.32	0.884418	0.119549	7.39795	1.38303e-13	1.55622e-11		Pjv1_00026699	3580.64	1.35326	0.172908	7.82644	5.0187e-15	5.40657e-13		Pjv1_00015409	2987.64	-2.58348	0.25806	-10.0111	1.36192e-23	1.72142e-21
Pjv1_00006753	457.357	3.42737	0.4639	7.38815	1.48886e-13	1.66693e-11		Pjv1_00016025	6194.12	2.63137	0.336393	7.8223	5.18666e-15	5.55958e-13		Pjv1_00017057	100.412	-3.49872	0.349873	-9.99996	1.52456e-23	1.91736e-21
Pjv1_00021366	5015.66	3.23077	0.437342	7.38729	1.49851e-13	1.66938e-11		Pjv1_00020464	5079.88	1.80542	0.230883	7.81961	5.29887e-15	5.6516e-13		Pjv1_00007844	1122.31	-1.99163	0.199205	-9.99791	1.55645e-23	1.94773e-21
Pjv1_00019527	1289.79	-1.49657	0.202813	-7.37906	1.59408e-13	1.76706e-11		Pjv1_00009121	150.048	3.24883	0.41587	7.81213	5.62302e-15	5.96764e-13		Pjv1_00024285	2034.56	2.73402	0.273673	9.99009	1.68427e-23	2.09725e-21
Pjv1_00025116	222.188	-3.53875	0.479867	-7.37444	1.65039e-13	1.82047e-11		Pjv1_00023886	378.632	3.68363	0.471807	7.80748	5.83416e-15	6.16122e-13		Pjv1_00011475	315.126	2.9775	0.298821	9.96418	2.18662e-23	2.70902e-21
Pjv1_00000438	5111.84	-1.38739	0.188174	-7.37292	1.66932e-13	1.83233e-11		Pjv1_00023454	673.489	2.63601	0.338039	7.79794	6.29274e-15	6.61293e-13		Pjv1_00013533	301.311	4.93182	0.494979	9.96371	2.19711e-23	2.70902e-21
Pjv1_00003026	1524.34	3.17443	0.431003	7.36521	1.76863e-13	1.93186e-11		Pjv1_00026848	182.802	4.06588	0.522897	7.77567	7.50471e-15	7.8481e-13		Pjv1_00025325	265.964	3.27083	0.32871	9.95051	2.50895e-23	3.07842e-21
Pjv1_00005228	305.93	2.87375	0.391255	7.34497	2.05811e-13	2.23714e-11		Pjv1_00023987	68.5106	-2.78328	0.358391	-7.76606	8.09677e-15	8.42614e-13		Pjv1_00022555	3070.45	1.84931	0.186011	9.94191	2.73532e-23	3.33988e-21
Pjv1_00028546	674.62	1.47003	0.200991	7.31392	2.59454e-13	2.80662e-11		Pjv1_00003221	2488.75	1.70455	0.219532	7.76447	8.1988e-15	8.4911e-13		Pjv1_00014591	16349.4	-2.21816	0.223501	-9.92461	3.25386e-23	3.95383e-21
Pjv1_00014664	925.676	1.08353	0.148166	7.31295	2.61331e-13	2.81333e-11		Pjv1_00000221	413.106	-2.25658	0.290659	-7.76367	8.25047e-15	8.50354e-13		Pjv1_00002273	1930.45	1.76756	0.178279	9.91461	3.59664e-23	4.34934e-21
Pjv1_00011321	85.4857	-3.60888	0.493542	-7.31221	2.62782e-13	2.81542e-11		Pjv1_00000584	478.3	-2.14356	0.276178	-7.76154	8.39041e-15	8.6064e-13		Pjv1_00023129	180.221	-2.89849	0.292986	-9.89294	4.46714e-23	5.37617e-21
Pjv1_00017800	855.918	-1.36489	0.186827	-7.30565	2.75932e-13	2.94223e-11		Pjv1_00027147	10753.7	-1.28497	0.165719	-7.75392	8.90968e-15	9.03716e-13		Pjv1_00011021	865.907	2.47458	0.250546	9.87673	5.25184e-23	6.29045e-21
Pjv1_00030182	89.734	2.88976	0.395994	7.29747	2.93222e-13	3.11176e-11		Pjv1_00016795	765.799	2.4912	0.321275	7.7541	8.89719e-15	9.03716e-13		Pjv1_00008483	608.818	2.50394	0.253869	9.86314	6.01385e-23	7.16902e-21
Pjv1_00023168	92.3242	-3.36197	0.460864	-7.29494	2.98785e-13	3.15585e-11		Pjv1_00006147	109.378	3.03372	0.39127	7.75354	8.93683e-15	9.03716e-13		Pjv1_00011148	793.321	2.6515	0.271409	9.76941	1.52343e-22	1.80749e-20
Pjv1_00026101	184.875	1.73718	0.238251	7.29141	3.06729e-13	3.22454e-11		Pjv1_00009224	1557.96	-2.01986	0.260546	-7.7524	9.01727e-15	9.03951e-13		Pjv1_00020370	1646.21	-2.92106	0.299893	-9.74034	2.02867e-22	2.39564e-20
Pjv1_00002631	467.108	1.66838	0.229003	7.28538	3.20754e-13	3.34061e-11		Pjv1_00021586	131.633	2.89169	0.37301	7.75231	9.02349e-15	9.03951e-13		Pjv1_00011411	40300.6	-1.3705	0.140721	-9.73913	2.05295e-22	2.41298e-20
Pjv1_00000753	1183.09	-1.15195	0.158111	-7.28569	3.20037e-13	3.34061e-11		Pjv1_00010087	881.268	-3.68454	0.475339	-7.7514	9.08878e-15	9.06257e-13		Pjv1_00019556	6298.26	1.32481	0.136198	9.72711	2.31062e-22	2.70321e-20
Pjv1_00026294	138.282	3.17592	0.436253	7.28	3.3382e-13	3.4606e-11		Pjv1_00002941	300.945	3.0687	0.39672	7.73517	1.03263e-14	1.02489e-12		Pjv1_00000226	1787.88	2.78813	0.286928	9.7172	2.54687e-22	2.9658e-20
Pjv1_00015024	447.216	1.14311	0.157074	7.27757	3.39884e-13	3.50722e-11		Pjv1_00011546	101.921	-3.45603	0.447216	-7.72788	1.09353e-14	1.08033e-12		Pjv1_00028250	304.006	5.48863	0.565166	9.71153	2.69254e-22	3.12099e-20
Pjv1_00015749	927.396	1.73059	0.237846	7.27609	3.43636e-13	3.52967e-11		Pjv1_00018441	154.854	1.99178	0.25805	7.71859	1.17623e-14	1.1567e-12		Pjv1_00019849	2985.5	-2.10059	0.216575	-9.69916	3.03985e-22	3.5074e-20
Pjv1_00021348	4602.76	-1.79284	0.246598	-7.27032	3.58643e-13	3.66701e-11		Pjv1_00019736	1438.2	1.84901	0.239635	7.71595	1.20086e-14	1.17553e-12		Pjv1_00029054	1881.89	2.06914	0.21339	9.69649	3.12043e-22	3.58393e-20
Pjv1_00000951	1115.67	3.10996	0.428086	7.26481	3.73576e-13	3.80232e-11		Pjv1_00019912	184.359	2.87065	0.372176	7.71315	1.22747e-14	1.19611e-12		Pjv1_00005150	290.597	2.53592	0.261551	9.6957	3.1447e-22	3.59539e-20
Pjv1_00010802	1436.87	1.03202	0.142073	7.26406	3.75649e-13	3.80613e-11		Pjv1_00017865	375.387	-1.91881	0.24915	-7.70143	1.34549e-14	1.30519e-12		Pjv1_00008648	1121.1	4.21988	0.435726	9.6847	3.50242e-22	3.98627e-20
Pjv1_00026330	14686.5	-2.26422	0.312171	-7.25314	4.07216e-13	4.10738e-11		Pjv1_00023895	1153.64	1.58026	0.205287	7.69783	1.38396e-14	1.33646e-12		Pjv1_00030133	382.333	2.28479	0.235936	9.68395	3.52809e-22	3.99739e-20
Pjv1_00019989	560.552	2.0975	0.289251	7.25148	4.12237e-13	4.13937e-11		Pjv1_00023129	158.63	-3.4149	0.443798	-7.69471	1.41816e-14	1.36334e-12		Pjv1_00028371	2255.26	5.14047	0.530902	9.68252	3.57774e-22	4.03547e-20
Pjv1_00021539	610.972	2.78659	0.38469	7.24372	4.36537e-13	4.33351e-11		Pjv1_00028131	983.996	1.47997	0.19245	7.69013	1.46983e-14	1.4067e-12		Pjv1_00011589	636.383	4.76688	0.492361	9.68168	3.60728e-22	4.05062e-20
Pjv1_00005714	3734.66	-2.78898	0.385034	-7.24346	4.37376e-13	4.33351e-11		Pjv1_00005366	2012.58	1.44131	0.187597	7.68301	1.55393e-14	1.48058e-12		Pjv1_00017434	6214.27	1.95583	0.202167	9.67429	3.87778e-22	4.33502e-20
Pjv1_00005746	1341.38	-1.24636	0.172064	-7.24361	4.36897e-13	4.33351e-11		Pjv1_00023298	1182.57	-1.73143	0.225435	-7.68041	1.58581e-14	1.50427e-12		Pjv1_00006276	503.697	2.1556	0.223026	9.66523	4.23687e-22	4.71548e-20
Pjv1_00025243	1862.98	1.53412	0.212002	7.23635	4.60918e-13	4.54664e-11		Pjv1_00025936	550.96	1.32053	0.172009	7.67711	1.62719e-14	1.53673e-12		Pjv1_00002296	1107.53	2.46966	0.255641	9.66063	4.43145e-22	4.91032e-20
Pjv1_00026477	644.876	1.86197	0.257337	7.23555	4.63642e-13	4.55345e-11		Pjv1_00002259	2259.7	-1.68763	0.220237	-7.6628	1.8193e-14	1.71062e-12		Pjv1_00004014	633.762	2.4615	0.255075	9.6501	4.91098e-22	5.4178e-20
Pjv1_00002380	22333.6	1.51254	0.209237	7.22884	4.87119e-13	4.76313e-11		Pjv1_00002631	434.712	1.90971	0.249664	7.64912	2.02367e-14	1.88624e-12		Pjv1_00024963	323.314	2.64557	0.274299	9.64483	5.16961e-22	5.67822e-20
Pjv1_00007202	9045.58	-1.21627	0.168288	-7.22727	4.92791e-13	4.79764e-11		Pjv1_00002705	3301.22	1.72197	0.225108	7.64952	2.01727e-14	1.88624e-12		Pjv1_00003183	11929.2	2.63812	0.273891	9.632	5.85755e-22	6.40587e-20
Pjv1_00009563	75.8478	-3.15951	0.437872	-7.21561	5.36946e-13	5.20489e-11		Pjv1_00007695	2805.03	1.25021	0.163545	7.64444	2.09858e-14	1.94759e-12		Pjv1_00025287	176.629	6.67701	0.695905	9.59472	8.41436e-22	9.16219e-20
Pjv1_00008666	170.173	-3.09144	0.428484	-7.21483	5.40028e-13	5.2122e-11		Pjv1_00012140	1158.11	1.48733	0.194639	7.64152	2.14671e-14	1.98367e-12		Pjv1_00015717	7595.84	2.48215	0.258753	9.59276	8.57556e-22	9.29746e-20
Pjv1_00012140	1484.77	1.66231	0.230444	7.2135	5.45306e-13	5.24055e-11		Pjv1_00022642	14777.1	2.84889	0.373131	7.63508	2.25676e-14	2.07641e-12		Pjv1_00019271	323.033	-2.71403	0.283343	-9.5786	9.83706e-22	1.06194e-19
Pjv1_00027588	516.677	2.14606	0.298071	7.19982	6.02911e-13	5.76939e-11		Pjv1_00017110	181.483	-4.60422	0.60374	-7.62617	2.41828e-14	2.21551e-12		Pjv1_00010094	1458.64	-4.2951	0.448648	-9.57343	1.03412e-21	1.11159e-19
Pjv1_00003722	90.0579	3.20461	0.445461	7.19392	6.29562e-13	5.99879e-11		Pjv1_00005309	486.134	2.30169	0.302583	7.60679	2.80994e-14	2.56338e-12		Pjv1_00026929	1019.17	1.52745	0.159638	9.56817	1.08813e-21	1.16467e-19
Pjv1_00010087	2255.93	-3.87126	0.539008	-7.18221	6.85956e-13	6.50845e-11		Pjv1_00011048	174.818	-2.48603	0.327091	-7.60043	2.95147e-14	2.68109e-12		Pjv1_00008945	735.348	3.17579	0.332002	9.56558	1.11572e-21	1.18914e-19
Pjv1_00030071	6449.76	-0.905661	0.126114	-7.18131	6.90446e-13	6.5234e-11		Pjv1_00011131	9170.45	1.75525	0.230963	7.59972	2.96762e-14	2.68438e-12		Pjv1_00000215	2462.41	-1.42392	0.148893	-9.56337	1.13981e-21	1.20969e-19
Pjv1_00010438	279.974	-1.6873	0.235076	-7.17766	7.0917e-13	6.67216e-11		Pjv1_00005455	259.933	-2.0849	0.274817	-7.5865	3.28671e-14	2.96052e-12		Pjv1_00019711	8878.16	-1.62967	0.170498	-9.55827	1.19746e-21	1.26554e-19
Pjv1_00027154	1870.85	-1.80287	0.251676	-7.16345	7.86701e-13	7.37063e-11		Pjv1_00023570	3826.88	1.47292	0.194423	7.57589	3.56687e-14	3.19943e-12		Pjv1_00006322	186.371	6.15484	0.644621	9.54799	1.32237e-21	1.3917e-19
Pjv1_00002444	367.131	-1.69167	0.236293	-7.15923	8.1131e-13	7.56952e-11		Pjv1_00011602	2438.52	1.95951	0.258694	7.57461	3.60212e-14	3.21628e-12		Pjv1_00012676	133.767	3.89202	0.407835	9.54313	1.38589e-21	1.45247e-19
Pjv1_00024361	1394.46	-1.45719	0.203666	-7.15477	8.38111e-13	7.78713e-11		Pjv1_00013315	627.384	-1.66834	0.22028	-7.57374	3.62628e-14	3.21628e-12		Pjv1_00012069	628.52	2.44649	0.256623	9.5334	1.52221e-21	1.58492e-19
Pjv1_00020917	274.008	-1.74123	0.243823	-7.14138	9.23971e-13	8.54941e-11		Pjv1_00004346	882.649	-2.1616	0.285413	-7.57358	3.63065e-14	3.21628e-12		Pjv1_00019912	187.309	3.71596	0.38979	9.53321	1.52487e-21	1.58492e-19
Pjv1_00000850	1261.71	-0.987555	0.138357	-7.13776	9.48657e-13	8.7417e-11		Pjv1_00028354	3117.68	1.48541	0.196293	7.56731	3.8102e-14	3.36144e-12		Pjv1_00026917	151.227	5.58061	0.585575	9.53014	1.57076e-21	1.62589e-19
Pjv1_00016667	211.497	2.35038	0.329382	7.13573	9.62743e-13	8.83514e-11		Pjv1_00021219	312.569	1.57667	0.208394	7.56578	3.85541e-14	3.38739e-12		Pjv1_00020059	1111.53	2.72118	0.286025	9.51381	1.83806e-21	1.89479e-19
Pjv1_00020574	117.023	-2.12071	0.297483	-7.12884	1.01215e-12	9.20932e-11		Pjv1_00020709	6246.55	1.61393	0.213554	7.55747	4.10993e-14	3.59628e-12		Pjv1_00025786	290.858	-2.82196	0.296951	-9.50311	2.03707e-21	2.09137e-19
Pjv1_00022211	487.406	-2.12076	0.297512	-7.12834	1.01585e-12	9.20932e-11		Pjv1_00027548	579.982	-2.98686	0.395595	-7.55029	4.34285e-14	3.78463e-12		Pjv1_00002221	679.292	1.80756	0.190452	9.49089	2.2906e-21	2.3421e-19
Pjv1_00003853	429.196	3.22464	0.452307	7.12932	1.00866e-12	9.20932e-11		Pjv1_00004499	397.501	2.03913	0.27026	7.54507	4.52041e-14	3.92343e-12		Pjv1_00009898	73.4671	4.79899	0.505731	9.48922	2.32762e-21	2.37031e-19
Pjv1_00005114	3252.96	3.44395	0.483341	7.12529	1.03859e-12	9.37746e-11		Pjv1_00007762	179.013	-2.00111	0.265406	-7.53982	4.70627e-14	4.06827e-12		Pjv1_00012472	8724.7	2.38114	0.251148	9.48102	2.5182e-21	2.55404e-19
Pjv1_00006689	1087.72	1.38015	0.193833	7.1203	1.07693e-12	9.68454e-11		Pjv1_00012533	300.797	3.0646	0.406884	7.53187	5.00188e-14	4.30643e-12		Pjv1_00022757	17449.6	2.07164	0.218896	9.46405	2.96248e-21	2.99258e-19
Pjv1_00015381	807.381	3.45277	0.48515	7.11692	1.10367e-12	9.88532e-11		Pjv1_00027402	915.769	-1.25051	0.16607	-7.53	5.07421e-14	4.35123e-12		Pjv1_00004125	1330.66	4.18368	0.442192	9.46122	3.04384e-21	3.06247e-19
Pjv1_00023454	587.222	2.17661	0.305925	7.11486	1.12023e-12	9.9937e-11		Pjv1_00011507	82.5336	-2.7924	0.371129	-7.52408	5.30927e-14	4.53467e-12		Pjv1_00009296	3992.48	2.05514	0.217232	9.46059	3.06214e-21	3.0686e-19
Pjv1_00009297	1576.72	1.63246	0.229536	7.112	1.14373e-12	1.01308e-10		Pjv1_00007328	1626.21	-2.52058	0.335312	-7.5171	5.60049e-14	4.76441e-12		Pjv1_00015277	334.673	3.9518	0.41774	9.45995	3.08086e-21	3.07512e-19
Pjv1_00012353	6524.82	-1.77917	0.250169	-7.11189	1.14464e-12	1.01308e-10		Pjv1_00028058	188.354	-3.70617	0.493187	-7.51473	5.70273e-14	4.83222e-12		Pjv1_00020709	10309.8	2.04808	0.216573	9.45679	3.17543e-21	3.15698e-19
Pjv1_00029560	2093.08	-2.50319	0.352164	-7.10802	1.17719e-12	1.03778e-10		Pjv1_00013516	473.548	2.1056	0.280255	7.51314	5.77249e-14	4.87207e-12		Pjv1_00024427	935.215	-1.94317	0.205605	-9.45098	3.35679e-21	3.32414e-19
Pjv1_00029142	590.996	3.69956	0.520793	7.1037	1.2146e-12	1.06656e-10		Pjv1_00008730	101.102	-2.44139	0.326202	-7.48429	7.19334e-14	6.03338e-12		Pjv1_00008490	131.806	-3.09572	0.327677	-9.44746	3.47142e-21	3.42418e-19
Pjv1_00011085	388.371	3.66428	0.515991	7.10143	1.2347e-12	1.07998e-10		Pjv1_00011479	1336.75	1.9461	0.260031	7.48409	7.20471e-14	6.03338e-12		Pjv1_00030244	212.589	4.70522	0.498219	9.44408	3.58545e-21	3.52284e-19
Pjv1_00011512	3662.9	0.797577	0.112467	7.09164	1.32531e-12	1.15024e-10		Pjv1_00017505	1529.01	1.3788	0.184978	7.45385	9.06572e-14	7.56229e-12		Pjv1_00003825	1722.36	1.80668	0.191487	9.43501	3.90966e-21	3.82644e-19
Pjv1_00006322	105.312	4.48301	0.632133	7.09189	1.32296e-12	1.15024e-10		Pjv1_00029160	90.5226	5.85719	0.785871	7.45311	9.11622e-14	7.57494e-12		Pjv1_00021384	752.807	3.79407	0.402969	9.4153	4.71725e-21	4.59895e-19
Pjv1_00023200	3401.59	-3.5447	0.499917	-7.09058	1.33551e-12	1.15462e-10		Pjv1_00009223	1555.31	-2.16275	0.290339	-7.44905	9.40175e-14	7.78104e-12		Pjv1_00026561	1151.14	-1.47634	0.156966	-9.40549	5.17861e-21	5.02925e-19
Pjv1_00008041	307.274	1.43861	0.203114	7.08277	1.41297e-12	1.21689e-10		Pjv1_00003338	58.5414	6.64988	0.892774	7.44855	9.43684e-14	7.78104e-12		Pjv1_00012533	586.223	3.57403	0.380742	9.38702	6.17194e-21	5.97087e-19
Pjv1_00025936	714.046	1.54033	0.217496	7.08211	1.41976e-12	1.21806e-10		Pjv1_00028551	315.48	-3.19196	0.428833	-7.44336	9.81589e-14	8.0489e-12		Pjv1_00001327	212.465	-2.55934	0.273013	-9.37443	6.95486e-21	6.70251e-19
Pjv1_00001077	249.439	-2.26523	0.320074	-7.0772	1.47094e-12	1.25715e-10		Pjv1_00015778	3939.59	1.2641	0.169836	7.44308	9.83679e-14	8.0489e-12		Pjv1_00024241	4655.59	4.93478	0.526947	9.36486	7.61476e-21	7.31046e-19
Pjv1_00007695	4139.43	1.81809	0.257199	7.0688	1.56281e-12	1.33059e-10		Pjv1_00021721	556.216	2.37824	0.319594	7.44142	9.9605e-14	8.11914e-12		Pjv1_00023542	6285.73	2.5674	0.274659	9.3476	8.96603e-21	8.575e-19
Pjv1_00021527	1518.95	3.22169	0.45586	7.06729	1.57987e-12	1.34002e-10		Pjv1_00017941	504.462	-1.28999	0.173396	-7.43955	1.01027e-13	8.20381e-12		Pjv1_00011858	429.39	1.56408	0.167391	9.34389	9.28545e-21	8.84685e-19
Pjv1_00024403	1481.03	2.5175	0.356659	7.05855	1.68248e-12	1.42166e-10		Pjv1_00011411	24932.5	-1.01886	0.13697	-7.43858	1.01775e-13	8.23339e-12		Pjv1_00028460	756.36	2.15188	0.230855	9.32133	1.14889e-20	1.09049e-18
Pjv1_00010956	2307.83	0.989694	0.140225	7.05791	1.69025e-12	1.42286e-10		Pjv1_00028047	712.69	-2.87014	0.386103	-7.43361	1.0567e-13	8.51637e-12		Pjv1_00015305	303.663	3.05772	0.328314	9.31338	1.23823e-20	1.17087e-18
Pjv1_00000236	567.248	1.95379	0.276962	7.05433	1.73432e-12	1.45449e-10		Pjv1_00009222	5638.19	-1.79185	0.241138	-7.43081	1.07937e-13	8.66648e-12		Pjv1_00000929	694.588	-1.68353	0.180868	-9.30805	1.30197e-20	1.22653e-18
Pjv1_00000426	1959.9	3.18622	0.451966	7.0497	1.7931e-12	1.49818e-10		Pjv1_00021395	4489.45	2.06642	0.278209	7.42759	1.10594e-13	8.84672e-12		Pjv1_00017664	2427.85	1.74202	0.187178	9.30675	1.31808e-20	1.23708e-18
Pjv1_00010129	644.973	-1.34979	0.191607	-7.04454	1.86077e-12	1.54893e-10		Pjv1_00012120	1259.5	1.36846	0.184282	7.42591	1.12007e-13	8.9264e-12		Pjv1_00020481	668.17	-1.76014	0.189134	-9.30632	1.32339e-20	1.23744e-18
Pjv1_00015095	463.178	3.58048	0.508615	7.03966	1.92704e-12	1.59816e-10		Pjv1_00018594	1146	-2.17525	0.29308	-7.42202	1.15348e-13	9.15865e-12		Pjv1_00025763	369.176	3.97163	0.427036	9.30046	1.39846e-20	1.30279e-18
Pjv1_00023214	836.415	-2.24365	0.318757	-7.03876	1.93965e-12	1.60268e-10		Pjv1_00008590	10746.8	-1.09276	0.147273	-7.41999	1.17128e-13	9.26565e-12		Pjv1_00010104	2372.38	1.25558	0.135056	9.29671	1.44863e-20	1.34455e-18
Pjv1_00009827	691.613	4.35005	0.61811	7.03767	1.95487e-12	1.60931e-10		Pjv1_00008582	72.9031	2.76837	0.373148	7.41896	1.18046e-13	9.3039e-12		Pjv1_00002975	1209.15	2.70792	0.292479	9.2585	2.07327e-20	1.91724e-18
Pjv1_00020854	1509.7	-1.71624	0.243885	-7.0371	1.96281e-12	1.60994e-10		Pjv1_00000523	770.004	-2.24492	0.302647	-7.41762	1.19243e-13	9.32966e-12		Pjv1_00021503	2225.78	2.64251	0.285565	9.25363	2.16996e-20	1.99931e-18
Pjv1_00024211	217.957	3.76549	0.535283	7.03458	1.99861e-12	1.63332e-10		Pjv1_00016701	246.135	2.54706	0.343372	7.41778	1.19096e-13	9.32966e-12		Pjv1_00010608	153.563	6.09124	0.658461	9.25072	2.22986e-20	2.047e-18
Pjv1_00000226	1726.88	2.78654	0.396373	7.03009	2.06399e-12	1.68061e-10		Pjv1_00023319	10240.3	1.27383	0.171906	7.41005	1.26256e-13	9.84245e-12		Pjv1_00013593	1849.15	2.22221	0.240392	9.24413	2.37168e-20	2.16927e-18
Pjv1_00007221	167.018	5.88815	0.838153	7.02515	2.13831e-12	1.73482e-10		Pjv1_00013245	619.087	-1.2147	0.164107	-7.40189	1.34264e-13	1.04288e-11		Pjv1_00000158	1079.52	2.27266	0.246441	9.22194	2.91784e-20	2.65624e-18
Pjv1_00011061	825.534	1.05043	0.149634	7.02002	2.21843e-12	1.79332e-10		Pjv1_00018146	1192.89	2.53299	0.342388	7.39802	1.38225e-13	1.06977e-11		Pjv1_00004688	729.183	-2.43168	0.263692	-9.22167	2.92521e-20	2.65624e-18
Pjv1_00001777	1765.96	-1.47863	0.210857	-7.01247	2.34144e-12	1.88596e-10		Pjv1_00003252	445.24	-1.51962	0.205606	-7.39094	1.45795e-13	1.1243e-11		Pjv1_00009819	817.483	-2.24532	0.243725	-9.21251	3.18584e-20	2.8825e-18
Pjv1_00015717	8864.33	2.07791	0.2967	7.00339	2.49846e-12	2.00521e-10		Pjv1_00013593	1478.38	2.12633	0.287823	7.38761	1.49491e-13	1.14867e-11		Pjv1_00018974	238.257	2.1219	0.230537	9.20417	3.44335e-20	3.10432e-18
Pjv1_00004239	386.024	-1.21601	0.173675	-7.00166	2.52947e-12	2.02285e-10		Pjv1_00008784	70.5786	3.94837	0.534689	7.38442	1.53116e-13	1.17232e-11		Pjv1_00021352	1698.71	-2.02614	0.220163	-9.20294	3.48292e-20	3.12878e-18
Pjv1_00001528	323.217	1.82615	0.260985	6.99717	2.61191e-12	2.07397e-10		Pjv1_00015381	329.098	2.56109	0.347658	7.36669	1.74912e-13	1.33444e-11		Pjv1_00024200	964.997	2.29554	0.24949	9.20093	3.5486e-20	3.17644e-18
Pjv1_00026089	308.39	3.73232	0.533389	6.99737	2.60821e-12	2.07397e-10		Pjv1_00001227	237.832	2.17593	0.295433	7.3652	1.76877e-13	1.34464e-11		Pjv1_00008373	1766.98	-1.36646	0.148522	-9.2004	3.56606e-20	3.18075e-18
Pjv1_00010445	168.852	1.57672	0.225417	6.9947	2.65822e-12	2.10328e-10		Pjv1_00026080	200.993	-2.70051	0.366909	-7.36016	1.83695e-13	1.39154e-11		Pjv1_00011279	749.375	-2.38417	0.259515	-9.187	4.03935e-20	3.59016e-18
Pjv1_00029160	313.609	5.47682	0.784177	6.98417	2.86548e-12	2.25929e-10		Pjv1_00015929	4490.08	1.22038	0.165881	7.35699	1.88105e-13	1.41993e-11		Pjv1_00004909	119.026	4.06679	0.443105	9.17792	4.39492e-20	3.89244e-18
Pjv1_00019221	18824.8	-1.34349	0.192406	-6.98258	2.89811e-12	2.277e-10		Pjv1_00021816	252.503	-1.95327	0.265995	-7.34325	2.0847e-13	1.56813e-11		Pjv1_00016627	276.511	-2.65652	0.289494	-9.17643	4.45624e-20	3.93291e-18
Pjv1_00003976	1493.1	2.43267	0.348741	6.97559	3.04599e-12	2.38482e-10		Pjv1_00028120	55.8774	-6.42777	0.875419	-7.34251	2.09632e-13	1.57136e-11		Pjv1_00006749	1566.56	-4.6944	0.511959	-9.16949	4.75272e-20	4.1799e-18
Pjv1_00014824	380.43	-1.68174	0.241257	-6.97074	3.15274e-12	2.4598e-10		Pjv1_00011165	324.702	2.52782	0.344344	7.341	2.12011e-13	1.58366e-11		Pjv1_00000023	3299.93	3.20503	0.349732	9.16423	4.99029e-20	4.37355e-18
Pjv1_00023023	310.244	3.22117	0.462918	6.95842	3.44113e-12	2.67548e-10		Pjv1_00024431	251.521	-1.71049	0.233029	-7.34027	2.13161e-13	1.58671e-11		Pjv1_00006712	366.301	1.94336	0.212068	9.16384	5.0082e-20	4.374e-18
Pjv1_00006699	396.151	-1.59245	0.228932	-6.95599	3.50086e-12	2.7125e-10		Pjv1_00001876	393.327	-2.78118	0.379789	-7.32296	2.42564e-13	1.79934e-11		Pjv1_00021512	3207.89	2.41501	0.263549	9.16344	5.02691e-20	4.37515e-18
Pjv1_00024470	893.703	3.01663	0.434667	6.9401	3.91835e-12	3.02551e-10		Pjv1_00009464	465.67	1.40059	0.191432	7.3164	2.54719e-13	1.88298e-11		Pjv1_00006204	371.038	2.75589	0.301042	9.15449	5.46164e-20	4.73713e-18
Pjv1_00024150	121.027	-1.94996	0.281216	-6.93403	4.09031e-12	3.14743e-10		Pjv1_00012392	45.3297	4.08466	0.558378	7.31522	2.56961e-13	1.89303e-11		Pjv1_00000236	811.955	2.08138	0.227397	9.1531	5.53213e-20	4.78178e-18
Pjv1_00009264	697.345	-1.72862	0.249445	-6.92986	4.21259e-12	3.23042e-10		Pjv1_00012388	2057.43	1.19929	0.164023	7.31173	2.63733e-13	1.93627e-11		Pjv1_00012120	2624.56	1.82022	0.198949	9.14916	5.73754e-20	4.94234e-18
Pjv1_00026382	264.071	1.9575	0.282499	6.92923	4.23126e-12	3.23366e-10		Pjv1_00026063	138.799	2.6174	0.358324	7.30455	2.78205e-13	2.03555e-11		Pjv1_00006654	491.567	-3.89188	0.425606	-9.14432	6.00085e-20	5.15151e-18
Pjv1_00026612	474.583	1.62352	0.234404	6.92618	4.32359e-12	3.29299e-10		Pjv1_00012086	431.183	-2.34651	0.321404	-7.3008	2.86063e-13	2.08593e-11		Pjv1_00016783	2402.94	-1.57231	0.17197	-9.14291	6.07917e-20	5.201e-18
Pjv1_00000896	8114.08	1.6608	0.239832	6.92482	4.36519e-12	3.3134e-10		Pjv1_00001705	1228.03	-1.91284	0.262063	-7.29917	2.89551e-13	2.1042e-11		Pjv1_00002368	11143.9	2.16235	0.237189	9.11655	7.75562e-20	6.61278e-18
Pjv1_00008476	886.21	1.85744	0.268328	6.9223	4.44378e-12	3.36166e-10		Pjv1_00021129	739.078	-2.20579	0.302255	-7.29776	2.92597e-13	2.11916e-11		Pjv1_00001328	1153.67	-1.49017	0.163667	-9.10486	8.63773e-20	7.34003e-18
Pjv1_00000591	762.184	1.49952	0.21677	6.91755	4.59507e-12	3.4644e-10		Pjv1_00002126	366.141	1.85004	0.253564	7.29615	2.96109e-13	2.13737e-11		Pjv1_00001705	1565.36	-2.40786	0.264579	-9.10073	8.97284e-20	7.59912e-18
Pjv1_00012488	2028.46	2.62509	0.379686	6.91386	4.71651e-12	3.54403e-10		Pjv1_00028326	2523.98	-1.89928	0.2606	-7.28811	3.14327e-13	2.26126e-11		Pjv1_00012333	43810.7	3.11816	0.342892	9.0937	9.5726e-20	8.07985e-18
Pjv1_00005788	736.221	-1.18713	0.171947	-6.90406	5.05376e-12	3.78475e-10		Pjv1_00026089	167.204	3.61756	0.496489	7.28628	3.18624e-13	2.2845e-11		Pjv1_00013810	4387.55	3.32017	0.365215	9.091	9.81356e-20	8.25554e-18
Pjv1_00003999	592.672	2.15862	0.31318	6.89261	5.47797e-12	4.08876e-10		Pjv1_00019418	596.463	-1.18919	0.163221	-7.28574	3.19901e-13	2.28601e-11		Pjv1_00006099	1330.08	-2.15545	0.23741	-9.07902	1.09553e-19	9.18527e-18
Pjv1_00016590	5595.7	2.09685	0.304515	6.88587	5.74348e-12	4.27269e-10		Pjv1_00000028	627.287	1.67581	0.230112	7.28256	3.27534e-13	2.33278e-11		Pjv1_00012295	86.8221	4.94556	0.545306	9.06932	1.19761e-19	1.00078e-17
Pjv1_00029363	1745.57	0.941794	0.136793	6.88479	5.7871e-12	4.29088e-10		Pjv1_00000419	714.662	-1.42026	0.195119	-7.27894	3.36442e-13	2.38829e-11		Pjv1_00008749	751.553	-3.71349	0.409475	-9.0689	1.20229e-19	1.00137e-17
Pjv1_00008510	2986.16	1.41438	0.205454	6.88418	5.81211e-12	4.29521e-10		Pjv1_00004617	3043.48	3.11347	0.427917	7.27587	3.44182e-13	2.43518e-11		Pjv1_00009355	84.8628	3.31592	0.366064	9.0583	1.32503e-19	1.09995e-17
Pjv1_00013443	359.653	2.92228	0.424687	6.88102	5.94275e-12	4.37731e-10		Pjv1_00024403	1259.58	2.28344	0.314421	7.26238	3.8033e-13	2.68208e-11		Pjv1_00013549	65.8788	-3.8892	0.430123	-9.04207	1.53738e-19	1.27203e-17
Pjv1_00014971	1221.17	0.937666	0.136323	6.87829	6.05754e-12	4.44722e-10		Pjv1_00023534	728.955	-1.86955	0.257606	-7.25743	3.94523e-13	2.77304e-11		Pjv1_00009511	496.124	2.9814	0.330291	9.02658	1.77128e-19	1.46075e-17
Pjv1_00001006	163.355	5.83403	0.848738	6.87377	6.25258e-12	4.57542e-10		Pjv1_00026494	717.42	-1.09978	0.151686	-7.25034	4.15724e-13	2.91252e-11		Pjv1_00022166	663.095	2.12148	0.235045	9.02587	1.78279e-19	1.46544e-17
Pjv1_00012819	1835.63	-2.09093	0.304553	-6.86557	6.62241e-12	4.83026e-10		Pjv1_00017667	159.991	2.05353	0.2833	7.2486	4.21096e-13	2.94054e-11		Pjv1_00024654	110.841	2.93084	0.324752	9.02485	1.79947e-19	1.47433e-17
Pjv1_00006538	204.256	1.69998	0.247894	6.85772	6.99677e-12	5.08674e-10		Pjv1_00018998	301.233	3.78384	0.522503	7.24176	4.42898e-13	3.073e-11		Pjv1_00025662	1099.68	3.82402	0.423826	9.0226	1.83673e-19	1.49998e-17
Pjv1_00013038	1501.9	1.26725	0.185271	6.83999	7.91976e-12	5.73913e-10		Pjv1_00004606	544.354	1.24456	0.171859	7.24175	4.42931e-13	3.073e-11		Pjv1_00006541	2581.85	2.0611	0.228529	9.01902	1.89787e-19	1.54489e-17
Pjv1_00022498	13619.8	2.0181	0.295179	6.83687	8.09434e-12	5.84672e-10		Pjv1_00029391	514.633	1.87097	0.258722	7.23161	4.77307e-13	3.30081e-11		Pjv1_00023938	542.447	3.17526	0.352238	9.01454	1.97698e-19	1.60409e-17
Pjv1_00000669	458.429	1.68965	0.247235	6.8342	8.24648e-12	5.93747e-10		Pjv1_00022271	111.63	3.8011	0.525753	7.22982	4.83646e-13	3.33389e-11		Pjv1_00010527	1600.7	-1.85717	0.20606	-9.01276	2.00935e-19	1.62511e-17
Pjv1_00001915	146.319	-3.33891	0.488695	-6.83231	8.35596e-12	5.99701e-10		Pjv1_00018207	2320.1	-1.08654	0.150327	-7.22782	4.90819e-13	3.37249e-11		Pjv1_00018252	1103.39	1.30001	0.144528	8.99486	2.36527e-19	1.90685e-17
Pjv1_00028322	825.102	-2.26129	0.331047	-6.8307	8.4501e-12	6.04519e-10		Pjv1_00004342	1710.96	-5.09782	0.705525	-7.22557	4.98991e-13	3.41769e-11		Pjv1_00002216	6308.17	4.03125	0.448616	8.98596	2.56474e-19	2.05746e-17
Pjv1_00025471	840.564	1.71809	0.25162	6.82813	8.60265e-12	6.13473e-10		Pjv1_00014885	10489.1	1.24309	0.172145	7.2212	5.1529e-13	3.51808e-11		Pjv1_00022306	524.009	-3.09568	0.344508	-8.98581	2.56846e-19	2.05746e-17
Pjv1_00026036	1724.86	3.52233	0.516137	6.82442	8.82833e-12	6.27568e-10		Pjv1_00008841	6669	1.84762	0.256016	7.2168	5.32266e-13	3.61099e-11		Pjv1_00024833	7208.54	2.03087	0.22657	8.96351	3.14492e-19	2.51124e-17
Pjv1_00020092	1749.72	-2.40924	0.353263	-6.81995	9.10718e-12	6.45342e-10		Pjv1_00014482	859.594	-2.79291	0.386978	-7.21722	5.3062e-13	3.61099e-11		Pjv1_00010308	1213.26	-2.3238	0.25948	-8.95563	3.37803e-19	2.68885e-17
Pjv1_00016025	6096.45	1.87333	0.275043	6.81104	9.68958e-12	6.84445e-10		Pjv1_00016047	506.622	-1.18311	0.164038	-7.21238	5.49839e-13	3.71844e-11		Pjv1_00002974	8989.88	1.75052	0.195505	8.95383	3.4336e-19	2.72446e-17
Pjv1_00007762	227.47	-1.65957	0.243771	-6.80789	9.90398e-12	6.9739e-10		Pjv1_00020663	263.148	1.64506	0.228155	7.21028	5.58356e-13	3.76416e-11		Pjv1_00025372	261.405	1.99493	0.222831	8.95268	3.46952e-19	2.7443e-17
Pjv1_00004118	8145.98	1.0797	0.158725	6.80236	1.02917e-11	7.22422e-10		Pjv1_00015264	2690.19	2.27723	0.316133	7.20338	5.87367e-13	3.94733e-11		Pjv1_00014858	2046.39	-1.18956	0.133003	-8.94384	3.75868e-19	2.9637e-17
Pjv1_00006703	1909.34	-1.93443	0.28441	-6.80155	1.03496e-11	7.24215e-10		Pjv1_00011299	680.251	-1.73564	0.241182	-7.19638	6.18299e-13	4.14222e-11		Pjv1_00004644	260.648	3.02767	0.33881	8.93619	4.02827e-19	3.16635e-17
Pjv1_00026201	188.44	2.60906	0.383813	6.79774	1.06272e-11	7.39269e-10		Pjv1_00023996	896.348	-2.66701	0.371133	-7.18612	6.66609e-13	4.45195e-11		Pjv1_00009121	290.199	3.44672	0.386106	8.92687	4.38233e-19	3.43392e-17
Pjv1_00011372	5057.43	0.774026	0.113866	6.79769	1.06308e-11	7.39269e-10		Pjv1_00018974	156.103	2.4383	0.339355	7.1851	6.71565e-13	4.47112e-11		Pjv1_00006319	588.069	1.83602	0.205929	8.91579	4.84338e-19	3.7834e-17
Pjv1_00017242	220	1.44606	0.212938	6.79101	1.1135e-11	7.69552e-10		Pjv1_00004239	248.675	-1.4074	0.195917	-7.18365	6.7874e-13	4.5049e-11		Pjv1_00021366	13135.6	2.96374	0.332704	8.90802	5.19531e-19	4.04574e-17
Pjv1_00019734	1500.73	-1.59707	0.235166	-6.79124	1.11176e-11	7.69552e-10		Pjv1_00012432	1655.58	-1.09795	0.152886	-7.18148	6.89587e-13	4.56277e-11		Pjv1_00004928	15003.6	2.58076	0.289869	8.90319	5.42633e-19	4.2126e-17
Pjv1_00027526	619.697	-2.4845	0.365945	-6.78929	1.12686e-11	7.75704e-10		Pjv1_00008476	879.475	1.83814	0.256059	7.17859	7.04346e-13	4.64608e-11		Pjv1_00009810	7174.64	2.01726	0.226743	8.89671	5.75251e-19	4.45209e-17
Pjv1_00026657	65.8205	-2.64972	0.390298	-6.78897	1.12933e-11	7.75704e-10		Pjv1_00001009	128.577	-2.95093	0.411113	-7.1779	7.07884e-13	4.6551e-11		Pjv1_00027526	405.121	-2.40614	0.270881	-8.88264	6.52922e-19	5.03771e-17
Pjv1_00015853	1254.37	1.93995	0.285863	6.78628	1.15065e-11	7.87933e-10		Pjv1_00000773	2906.11	-1.27237	0.177398	-7.1724	7.36932e-13	4.8313e-11		Pjv1_00011880	4221.13	3.44677	0.388886	8.8632	7.77512e-19	5.98066e-17
Pjv1_00006160	1720.56	-1.91106	0.28163	-6.7857	1.15527e-11	7.8868e-10		Pjv1_00010608	69.8141	5.92903	0.826863	7.1705	7.47234e-13	4.8839e-11		Pjv1_00008116	4147.01	-1.89773	0.214187	-8.86016	7.98992e-19	6.12715e-17
Pjv1_00004715	127.523	4.66419	0.687405	6.78521	1.15915e-11	7.88929e-10		Pjv1_00014998	4214.25	3.01792	0.421223	7.16465	7.79829e-13	5.08145e-11		Pjv1_00029986	368.51	4.061	0.458833	8.85071	8.69613e-19	6.64844e-17
Pjv1_00020566	1473.02	-1.05051	0.154862	-6.78351	1.17287e-11	7.95845e-10		Pjv1_00020566	1070.69	-1.30158	0.181694	-7.16358	7.85995e-13	5.10611e-11		Pjv1_00028677	224.9	-2.50157	0.28305	-8.83792	9.752e-19	7.40848e-17
Pjv1_00015379	5243.38	-1.49554	0.220558	-6.7807	1.19592e-11	8.09034e-10		Pjv1_00007996	486.663	-1.73007	0.241566	-7.16192	7.95539e-13	5.1525e-11		Pjv1_00022642	21675.2	3.72315	0.421284	8.83761	9.77862e-19	7.40848e-17
Pjv1_00014303	1237.75	-1.53089	0.225803	-6.77975	1.20385e-11	8.11945e-10		Pjv1_00013695	337.027	-3.62106	0.506242	-7.15282	8.50152e-13	5.48963e-11		Pjv1_00018807	15086.6	2.10345	0.238011	8.83764	9.77653e-19	7.40848e-17
Pjv1_00005870	1422.43	1.64652	0.243006	6.77562	1.23875e-11	8.32975e-10		Pjv1_00009455	3037.16	0.969036	0.135503	7.15139	8.59031e-13	5.5303e-11		Pjv1_00015264	6696.28	2.64709	0.299975	8.82439	1.10053e-18	8.31284e-17
Pjv1_00025979	8376.81	-1.27783	0.188736	-6.77046	1.28378e-11	8.60671e-10		Pjv1_00021080	1008.73	-1.14866	0.160869	-7.14034	9.31023e-13	5.97583e-11		Pjv1_00003110	838.488	-2.349	0.266288	-8.82127	1.13173e-18	8.52285e-17
Pjv1_00004735	202.086	-1.7578	0.25979	-6.76624	1.32177e-11	8.83493e-10		Pjv1_00007410	732.147	1.53987	0.215744	7.13747	9.5063e-13	6.08346e-11		Pjv1_00028028	2328.28	2.42154	0.274548	8.82007	1.14385e-18	8.5884e-17
Pjv1_00007286	1705.98	-1.12319	0.166087	-6.76264	1.35501e-11	9.03016e-10		Pjv1_00017599	221.712	-3.67105	0.514881	-7.1299	1.00439e-12	6.40839e-11		Pjv1_00019422	189.619	2.95135	0.335045	8.80882	1.26474e-18	9.46788e-17
Pjv1_00021586	241.017	3.20626	0.474245	6.76076	1.37269e-11	9.12082e-10		Pjv1_00020336	1742.3	2.45633	0.344969	7.12043	1.0759e-12	6.84425e-11		Pjv1_00024470	2726.51	3.41309	0.387571	8.80637	1.29266e-18	9.64813e-17
Pjv1_00025151	7067.67	2.44835	0.362494	6.75418	1.43646e-11	9.51631e-10		Pjv1_00007824	135.106	-2.79184	0.392352	-7.11564	1.11398e-12	7.06554e-11		Pjv1_00002212	224.219	2.25163	0.255879	8.79957	1.37341e-18	1.01904e-16
Pjv1_00002614	267.978	1.18084	0.174866	6.75282	1.45001e-11	9.57774e-10		Pjv1_00011035	413.33	1.77984	0.250148	7.11517	1.11775e-12	7.06852e-11		Pjv1_00011358	272.102	-2.79908	0.318092	-8.79958	1.37327e-18	1.01904e-16
Pjv1_00008718	1518.38	-0.755185	0.11185	-6.75178	1.46045e-11	9.61837e-10		Pjv1_00012624	5807.68	-1.22641	0.172405	-7.11358	1.13068e-12	7.12929e-11		Pjv1_00001310	2998.45	-2.12334	0.241378	-8.79673	1.40862e-18	1.04209e-16
Pjv1_00022642	16294.3	2.74392	0.406564	6.74905	1.48818e-11	9.77226e-10		Pjv1_00024273	950.015	1.44034	0.202853	7.10043	1.24368e-12	7.81875e-11		Pjv1_00006907	2982.5	-1.91355	0.217852	-8.7837	1.58186e-18	1.16682e-16
Pjv1_00010005	336.648	3.74912	0.555745	6.74611	1.51865e-11	9.94317e-10		Pjv1_00011358	196.726	-1.56057	0.220077	-7.091	1.3315e-12	8.34639e-11		Pjv1_00006424	7530.03	2.12546	0.24216	8.77709	1.67759e-18	1.23381e-16
Pjv1_00027736	59.6067	5.35163	0.794336	6.73723	1.61434e-11	1.05082e-09		Pjv1_00011901	115.472	4.28541	0.604488	7.08931	1.34778e-12	8.42379e-11		Pjv1_00013520	252.874	2.09522	0.238851	8.77209	1.75375e-18	1.28607e-16
Pjv1_00010851	587.897	4.35153	0.645878	6.7374	1.61248e-11	1.05082e-09		Pjv1_00025799	373.382	2.84668	0.401657	7.08735	1.36702e-12	8.51924e-11		Pjv1_00008704	589.672	4.48275	0.511054	8.77157	1.76187e-18	1.28826e-16
Pjv1_00017594	54.6928	-3.75933	0.558094	-6.73602	1.62783e-11	1.05547e-09		Pjv1_00016114	4601.03	-2.41088	0.340364	-7.08322	1.40847e-12	8.75209e-11		Pjv1_00007031	2832.43	2.34598	0.267635	8.7656	1.85791e-18	1.35455e-16
Pjv1_00018488	478.066	-1.53349	0.227665	-6.73575	1.63091e-11	1.05547e-09		Pjv1_00011543	3580.85	2.34406	0.331963	7.06119	1.65086e-12	1.01992e-10		Pjv1_00015812	9151.41	1.70395	0.194558	8.75805	1.98651e-18	1.44413e-16
Pjv1_00013105	707.22	-1.02615	0.152368	-6.73465	1.64324e-11	1.06039e-09		Pjv1_00024978	797.764	-2.384	0.337609	-7.06144	1.64791e-12	1.01992e-10		Pjv1_00026089	379.324	3.8696	0.442193	8.75093	2.116e-18	1.53383e-16
Pjv1_00017144	1303.04	-2.64122	0.392347	-6.73184	1.67536e-11	1.07599e-09		Pjv1_00005714	2246.89	-2.58691	0.366535	-7.05776	1.69206e-12	1.04237e-10		Pjv1_00008624	186.153	-2.22197	0.253974	-8.74881	2.15617e-18	1.55845e-16
Pjv1_00004125	746.488	3.7613	0.558745	6.73169	1.67703e-11	1.07599e-09		Pjv1_00028482	3197.3	-1.81277	0.257223	-7.04747	1.82203e-12	1.11856e-10		Pjv1_00016190	696.671	-1.9249	0.22027	-8.73884	2.35519e-18	1.69743e-16
Pjv1_00002372	741.517	1.33388	0.198351	6.72482	1.75807e-11	1.12477e-09		Pjv1_00008059	1067.03	1.74058	0.246991	7.04715	1.82619e-12	1.11856e-10		Pjv1_00002068	53989.9	2.71591	0.310922	8.73501	2.43636e-18	1.75091e-16
Pjv1_00010610	1479.81	-1.13816	0.169402	-6.71872	1.83323e-11	1.16778e-09		Pjv1_00009918	3302.18	-1.16792	0.166413	-7.0182	2.24745e-12	1.37268e-10		Pjv1_00019408	87.3204	-7.05447	0.807679	-8.73425	2.45283e-18	1.75772e-16
Pjv1_00006771	1527.92	-2.40004	0.357227	-6.71853	1.83573e-11	1.16778e-09		Pjv1_00010913	107.996	2.69408	0.38404	7.01511	2.29764e-12	1.39934e-10		Pjv1_00026806	714.14	-2.0416	0.233967	-8.72601	2.63822e-18	1.88224e-16
Pjv1_00017036	238.575	1.94041	0.288837	6.718	1.84239e-11	1.16869e-09		Pjv1_00017854	1645.04	0.97475	0.139102	7.00747	2.42673e-12	1.47377e-10		Pjv1_00007766	3031.42	1.69668	0.194443	8.72586	2.64155e-18	1.88224e-16
Pjv1_00006051	220.618	2.4691	0.367953	6.71036	1.94141e-11	1.22733e-09		Pjv1_00014646	2057.67	1.33083	0.190071	7.00175	2.52792e-12	1.53089e-10		Pjv1_00021743	1588.04	1.84671	0.211813	8.71858	2.81703e-18	2.00161e-16
Pjv1_00016712	1320.28	0.83127	0.123885	6.71003	1.94579e-11	1.22733e-09		Pjv1_00013915	1485.47	-2.37959	0.339992	-6.99896	2.57865e-12	1.55722e-10		Pjv1_00023987	98.6721	-3.24977	0.372881	-8.7153	2.89981e-18	2.05462e-16
Pjv1_00017663	2064.89	2.81665	0.419824	6.70911	1.95818e-11	1.23167e-09		Pjv1_00014284	28616.5	1.34975	0.192922	6.99634	2.62737e-12	1.58218e-10		Pjv1_00019736	2561.32	2.0255	0.232494	8.71205	2.98426e-18	2.10852e-16
Pjv1_00024207	86.4199	3.96349	0.590841	6.70821	1.97024e-11	1.23579e-09		Pjv1_00003999	285.906	1.67409	0.239474	6.9907	2.73511e-12	1.64245e-10		Pjv1_00018707	300.855	-1.90188	0.21846	-8.70585	3.1519e-18	2.22072e-16
Pjv1_00004017	2196.82	1.36696	0.203981	6.70141	2.06415e-11	1.29107e-09		Pjv1_00019704	133.706	-2.92797	0.419032	-6.98745	2.79919e-12	1.67623e-10		Pjv1_00029947	105.855	3.12856	0.359432	8.70416	3.19932e-18	2.24783e-16
Pjv1_00015664	664.617	3.77005	0.562973	6.69669	2.13194e-11	1.32976e-09		Pjv1_00023698	1058.01	1.02047	0.146206	6.97966	2.95895e-12	1.76696e-10		Pjv1_00029837	155.271	-2.51768	0.289529	-8.69578	3.44467e-18	2.41347e-16
Pjv1_00025799	691.426	3.10738	0.464267	6.69308	2.18518e-11	1.35882e-09		Pjv1_00008306	110.814	-2.76386	0.39608	-6.97804	2.99325e-12	1.78248e-10		Pjv1_00019221	20066.1	-1.66702	0.191713	-8.69537	3.45687e-18	2.4153e-16
Pjv1_00014112	99.5636	-2.21425	0.330844	-6.69272	2.19067e-11	1.35882e-09		Pjv1_00021681	36.8211	4.4834	0.642571	6.97729	3.00938e-12	1.78712e-10		Pjv1_00003482	6292.45	2.65712	0.306099	8.6806	3.93671e-18	2.74294e-16
Pjv1_00009107	251.656	2.14103	0.320492	6.68044	2.38224e-11	1.47037e-09		Pjv1_00026862	4375.55	-1.67915	0.240727	-6.97534	3.05129e-12	1.80701e-10		Pjv1_00009800	579.232	2.02797	0.233683	8.6783	4.01729e-18	2.79135e-16
Pjv1_00013723	684.412	1.50133	0.224738	6.68036	2.38364e-11	1.47037e-09		Pjv1_00021542	169.063	3.26144	0.467774	6.97226	3.11895e-12	1.84098e-10		Pjv1_00025243	2602.78	1.67367	0.192873	8.67756	4.0436e-18	2.80189e-16
Pjv1_00006693	14191.8	3.78753	0.567144	6.67825	2.41814e-11	1.48756e-09		Pjv1_00022868	60.9877	4.20772	0.603522	6.97195	3.12584e-12	1.84098e-10		Pjv1_00012520	1404.57	-3.28114	0.379052	-8.65617	4.87881e-18	3.37134e-16
Pjv1_00008859	521.104	2.91611	0.436915	6.67433	2.48368e-11	1.52369e-09		Pjv1_00021349	411.202	1.56879	0.225105	6.96914	3.18874e-12	1.87288e-10		Pjv1_00028814	280.603	1.87212	0.21633	8.65404	4.97074e-18	3.42545e-16
Pjv1_00009761	362.146	2.23384	0.335007	6.66804	2.59236e-11	1.58601e-09		Pjv1_00020708	708.473	1.22937	0.176485	6.9659	3.263e-12	1.91126e-10		Pjv1_00019809	252.402	-2.22533	0.257375	-8.64627	5.32106e-18	3.65684e-16
Pjv1_00009504	152.717	3.40863	0.511605	6.66262	2.68993e-11	1.64122e-09		Pjv1_00014629	1495.21	1.19391	0.171409	6.96527	3.27769e-12	1.91463e-10		Pjv1_00026429	6182.99	3.32513	0.385216	8.63186	6.03619e-18	4.13701e-16
Pjv1_00016795	670.129	2.71661	0.408299	6.65347	2.86264e-11	1.74185e-09		Pjv1_00007546	77.8568	4.03249	0.579294	6.96104	3.3776e-12	1.96764e-10		Pjv1_00008630	73.4511	-4.80423	0.557139	-8.62305	6.51958e-18	4.45617e-16
Pjv1_00008490	200.021	-3.1415	0.472363	-6.65061	2.91882e-11	1.77123e-09		Pjv1_00009769	118.712	-3.36127	0.483125	-6.95734	3.46747e-12	2.01451e-10		Pjv1_00015749	1396.21	2.36459	0.274545	8.61277	7.13175e-18	4.86138e-16
Pjv1_00018500	1208.48	-0.884226	0.132985	-6.64905	2.94997e-11	1.78529e-09		Pjv1_00019816	383.685	-1.42393	0.20543	-6.93147	4.16492e-12	2.40728e-10		Pjv1_00028892	379.567	-2.26357	0.262904	-8.60989	7.3131e-18	4.97152e-16
Pjv1_00006181	670.659	1.53384	0.23077	6.64662	2.99896e-11	1.8073e-09		Pjv1_00016372	1764.23	1.13455	0.163681	6.93143	4.16597e-12	2.40728e-10		Pjv1_00015039	1022.27	4.38505	0.509353	8.60906	7.36626e-18	4.99416e-16
Pjv1_00000763	165.261	-1.79932	0.270719	-6.64645	3.00249e-11	1.8073e-09		Pjv1_00012951	294.597	-1.69315	0.244359	-6.92895	4.23963e-12	2.44326e-10		Pjv1_00010787	10530.8	-1.84364	0.214163	-8.6086	7.39579e-18	5.00071e-16
Pjv1_00023344	7226.06	-1.50908	0.227172	-6.6429	3.07565e-11	1.84638e-09		Pjv1_00005350	5075.32	1.25233	0.18085	6.92467	4.36986e-12	2.51156e-10		Pjv1_00002750	157.51	-3.36178	0.390641	-8.60579	7.57948e-18	5.0975e-16
Pjv1_00012747	586.709	1.0923	0.164451	6.64211	3.09217e-11	1.85133e-09		Pjv1_00029800	679.06	2.79551	0.403826	6.92257	4.4353e-12	2.54235e-10		Pjv1_00008619	294.998	-2.29187	0.26631	-8.60603	7.56344e-18	5.0975e-16
Pjv1_00013857	469.14	1.70014	0.255988	6.64149	3.10532e-11	1.85425e-09		Pjv1_00023890	6107.28	-1.60559	0.232106	-6.91747	4.59791e-12	2.62853e-10		Pjv1_00020262	3082.21	1.25471	0.146216	8.58125	9.38503e-18	6.29498e-16
Pjv1_00013897	79.7472	2.55565	0.384848	6.64068	3.12247e-11	1.85953e-09		Pjv1_00002880	374.799	1.63715	0.236747	6.91522	4.67152e-12	2.66351e-10		Pjv1_00009827	1736.47	4.27959	0.499207	8.57278	1.01013e-17	6.75738e-16
Pjv1_00001255	3299.99	2.51889	0.379548	6.63655	3.21109e-11	1.90723e-09		Pjv1_00022567	725.041	-1.56539	0.22644	-6.91306	4.74298e-12	2.69708e-10		Pjv1_00017163	1029.91	2.08152	0.242903	8.56935	1.04073e-17	6.94362e-16
Pjv1_00008945	362.573	2.31087	0.348507	6.63078	3.33924e-11	1.9781e-09		Pjv1_00019855	524.522	-1.3943	0.201812	-6.90889	4.88459e-12	2.77026e-10		Pjv1_00018560	983.896	-2.33609	0.272724	-8.56579	1.07335e-17	7.14233e-16
Pjv1_00005872	736.525	0.968094	0.14612	6.62532	3.46499e-11	2.04718e-09		Pjv1_00015305	214.541	2.99014	0.432826	6.90842	4.90068e-12	2.77205e-10		Pjv1_00013104	806.287	-2.546	0.297441	-8.55969	1.13171e-17	7.51082e-16
Pjv1_00023573	159.069	-2.15832	0.326024	-6.62013	3.58878e-11	2.11474e-09		Pjv1_00001594	920.809	-1.24387	0.180062	-6.908	4.91525e-12	2.77298e-10		Pjv1_00007877	1709.17	-1.62721	0.190276	-8.55186	1.21118e-17	8.01708e-16
Pjv1_00009189	154.945	-1.91618	0.289526	-6.61834	3.63261e-11	2.13494e-09		Pjv1_00013152	1282.08	1.64847	0.238868	6.90115	5.15826e-12	2.90244e-10		Pjv1_00004656	340.782	1.63488	0.191181	8.55144	1.21561e-17	8.02528e-16
Pjv1_00029500	10116.1	1.19527	0.180848	6.60927	3.86222e-11	2.26395e-09		Pjv1_00001003	3341.78	-1.59092	0.230692	-6.89628	5.33823e-12	2.99584e-10		Pjv1_00009830	2500.48	3.75511	0.439421	8.5456	1.27872e-17	8.41982e-16
Pjv1_00020996	281.001	1.68311	0.254817	6.60519	3.97012e-11	2.32112e-09		Pjv1_00024207	66.6836	4.76292	0.6907	6.89579	5.35667e-12	2.99834e-10		Pjv1_00000371	876.343	1.93071	0.226035	8.54165	1.32315e-17	8.68962e-16
Pjv1_00000607	261.689	-1.51716	0.229746	-6.60364	4.01188e-11	2.33943e-09		Pjv1_00022482	750.645	2.38547	0.346002	6.89438	5.40998e-12	3.02029e-10		Pjv1_00027938	17737	-2.14138	0.250737	-8.54033	1.3384e-17	8.76686e-16
Pjv1_00023329	284.825	2.66777	0.404597	6.59365	4.29143e-11	2.49594e-09		Pjv1_00004586	110.473	2.94746	0.427634	6.89247	5.48333e-12	3.05329e-10		Pjv1_00019773	7743.46	1.72946	0.202566	8.53776	1.36847e-17	8.94054e-16
Pjv1_00003629	40.2949	-5.10628	0.774736	-6.59099	4.3689e-11	2.53128e-09		Pjv1_00004740	548.24	1.62711	0.236127	6.89083	5.54683e-12	3.08065e-10		Pjv1_00017943	2935.79	-1.98762	0.233002	-8.53051	1.45704e-17	9.49457e-16
Pjv1_00024273	1063.98	1.59888	0.242593	6.59079	4.3748e-11	2.53128e-09		Pjv1_00021894	720.981	-1.96238	0.285256	-6.87934	6.01296e-12	3.3309e-10		Pjv1_00018146	2134.77	2.64514	0.310109	8.52972	1.46707e-17	9.53519e-16
Pjv1_00002887	721.817	-1.73574	0.263735	-6.58138	4.66087e-11	2.68985e-09		Pjv1_00030113	192.941	-4.42972	0.644018	-6.87825	6.05903e-12	3.34777e-10		Pjv1_00019492	1521.4	2.78416	0.326527	8.52657	1.50752e-17	9.77288e-16
Pjv1_00009041	1656.8	1.55644	0.236543	6.57993	4.70659e-11	2.70925e-09		Pjv1_00010184	16567.6	1.28417	0.186745	6.87659	6.1301e-12	3.37833e-10		Pjv1_00008611	959.462	-1.86732	0.219131	-8.52146	1.57559e-17	1.01879e-15
Pjv1_00014646	2841.19	1.70433	0.259104	6.57778	4.77509e-11	2.74163e-09		Pjv1_00027526	289.233	-2.46107	0.358112	-6.87235	6.31532e-12	3.47148e-10		Pjv1_00014717	3896	1.3165	0.1547	8.50998	1.7396e-17	1.12195e-15
Pjv1_00023150	2475.7	3.76691	0.572974	6.57432	4.88776e-11	2.79915e-09		Pjv1_00016947	1559.85	-2.30595	0.335681	-6.86946	6.44444e-12	3.5334e-10		Pjv1_00011482	504.431	2.65424	0.312239	8.50066	1.88509e-17	1.21268e-15
Pjv1_00028602	398.716	3.23277	0.492357	6.5659	5.17179e-11	2.95425e-09		Pjv1_00027291	41.707	-8.88802	1.29414	-6.86789	6.516e-12	3.55886e-10		Pjv1_00029432	69981.5	-1.71327	0.201616	-8.49769	1.93408e-17	1.24102e-15
Pjv1_00027152	1174.95	1.00241	0.152705	6.56437	5.2255e-11	2.97734e-09		Pjv1_00003638	146.506	-3.65507	0.532211	-6.86771	6.52409e-12	3.55886e-10		Pjv1_00015744	1262.52	1.53394	0.18078	8.48514	2.15465e-17	1.37903e-15
Pjv1_00020262	3072.72	1.46705	0.223543	6.56271	5.28391e-11	3.00298e-09		Pjv1_00004344	50.8863	9.08259	1.323	6.86512	6.64351e-12	3.61481e-10		Pjv1_00017935	1779.85	1.19935	0.141363	8.48416	2.17282e-17	1.38713e-15
Pjv1_00007669	1334.9	-1.63386	0.249099	-6.55907	5.41458e-11	3.06945e-09		Pjv1_00024085	82.2365	-2.6673	0.388635	-6.86325	6.73103e-12	3.65316e-10		Pjv1_00000504	12318.4	-2.11861	0.249875	-8.47868	2.27758e-17	1.45033e-15
Pjv1_00005875	1821.23	1.60895	0.24534	6.55802	5.45274e-11	3.07551e-09		Pjv1_00006411	745.5	1.61796	0.235778	6.86223	6.77931e-12	3.6698e-10		Pjv1_00017801	907.466	1.23923	0.146321	8.46922	2.47038e-17	1.56913e-15
Pjv1_00027729	424.653	1.71916	0.26214	6.55817	5.44703e-11	3.07551e-09		Pjv1_00001855	249.899	2.33233	0.339914	6.86152	6.81305e-12	3.6698e-10		Pjv1_00000223	1780.44	1.58602	0.187298	8.46793	2.49787e-17	1.58259e-15
Pjv1_00013220	1365.09	1.29727	0.197877	6.55593	5.52974e-11	3.1111e-09		Pjv1_00013783	408.54	1.63657	0.238513	6.86154	6.81235e-12	3.6698e-10		Pjv1_00017194	458.629	1.90631	0.22527	8.46235	2.62041e-17	1.65606e-15
Pjv1_00026284	425.841	1.15814	0.17676	6.55203	5.67611e-11	3.18545e-09		Pjv1_00030163	2166.45	1.75724	0.256143	6.86039	6.86726e-12	3.68973e-10		Pjv1_00002198	135.64	-3.24676	0.38391	-8.4571	2.741e-17	1.72793e-15
Pjv1_00014034	748.967	-1.75739	0.26859	-6.54302	6.02878e-11	3.37359e-09		Pjv1_00008355	1605.65	1.07452	0.156793	6.85315	7.22433e-12	3.87188e-10		Pjv1_00020092	1843.19	-2.21013	0.26156	-8.4498	2.91809e-17	1.83497e-15
Pjv1_00024494	253.882	1.30546	0.199529	6.54271	6.04148e-11	3.37359e-09		Pjv1_00019963	196.124	2.33034	0.340124	6.85143	7.31132e-12	3.90873e-10		Pjv1_00013629	1969.3	-3.30347	0.391292	-8.44248	3.10671e-17	1.94871e-15
Pjv1_00016427	500.581	-1.6977	0.259496	-6.54228	6.0589e-11	3.3749e-09		Pjv1_00011426	339.159	-1.92359	0.281478	-6.83389	8.2641e-12	4.39617e-10		Pjv1_00005786	7275.69	2.05251	0.243237	8.43833	3.21908e-17	2.00917e-15
Pjv1_00015845	77.9019	-2.24082	0.342618	-6.54029	6.13985e-11	3.4115e-09		Pjv1_00000371	641.762	1.68726	0.246887	6.83416	8.24857e-12	4.39617e-10		Pjv1_00009399	792.491	-2.35038	0.278532	-8.43847	3.2152e-17	2.00917e-15
Pjv1_00000421	481.456	1.9365	0.296256	6.53656	6.2948e-11	3.4796e-09		Pjv1_00003875	527.634	-3.47131	0.508186	-6.8308	8.44448e-12	4.48101e-10		Pjv1_00005174	716.769	3.33308	0.395024	8.43766	3.2375e-17	2.01566e-15
Pjv1_00009296	2910.62	1.68465	0.257741	6.53623	6.30902e-11	3.4796e-09		Pjv1_00005878	3432.95	1.48105	0.216886	6.82869	8.56957e-12	4.53616e-10		Pjv1_00006753	699.402	3.52665	0.418089	8.43517	3.30731e-17	2.05405e-15
Pjv1_00024124	320.339	1.6099	0.246299	6.53638	6.30273e-11	3.4796e-09		Pjv1_00023832	2394.39	-0.919712	0.134752	-6.82523	8.77856e-12	4.63534e-10		Pjv1_00002407	897.063	1.58081	0.187624	8.42544	3.59383e-17	2.22529e-15
Pjv1_00024053	6742.65	-1.52532	0.233594	-6.5298	6.58579e-11	3.62332e-09		Pjv1_00027427	116.569	-2.32474	0.341271	-6.812	9.62501e-12	5.0698e-10		Pjv1_00026220	372.066	-4.55741	0.540925	-8.42522	3.60074e-17	2.22529e-15
Pjv1_00017408	2494.11	1.73335	0.265515	6.52823	6.65518e-11	3.65252e-09		Pjv1_00006951	7839.13	1.22953	0.180598	6.80813	9.8878e-12	5.19546e-10		Pjv1_00008784	157.561	3.75923	0.446247	8.4241	3.63527e-17	2.24113e-15
Pjv1_00006953	1825.11	1.18974	0.182491	6.51946	7.05614e-11	3.86311e-09		Pjv1_00011355	9715.93	-1.48455	0.218565	-6.79225	1.10401e-11	5.7724e-10		Pjv1_00019525	5205.24	3.84495	0.456898	8.41532	3.91827e-17	2.40969e-15
Pjv1_00007956	1746.21	2.01047	0.308603	6.51475	7.28128e-11	3.97664e-09		Pjv1_00019408	67.58	-7.73021	1.13815	-6.7919	1.10666e-11	5.7724e-10		Pjv1_00000754	2305.34	-2.80445	0.333381	-8.41214	4.02592e-17	2.46985e-15
Pjv1_00002941	307.693	3.53202	0.542518	6.51041	7.49475e-11	4.08327e-09		Pjv1_00006818	354.677	1.64805	0.242628	6.79252	1.10195e-11	5.7724e-10		Pjv1_00019446	109.853	-2.67481	0.318121	-8.40815	4.16539e-17	2.5492e-15
Pjv1_00007964	85.5183	3.64855	0.560751	6.50654	7.6904e-11	4.17024e-09		Pjv1_00026422	205.351	3.81912	0.562349	6.79137	1.11074e-11	5.77961e-10		Pjv1_00020771	553.317	1.79474	0.213978	8.38753	4.96467e-17	3.03098e-15
Pjv1_00019310	911.426	3.46862	0.5331	6.50651	7.69163e-11	4.17024e-09		Pjv1_00005567	1505.86	1.81241	0.267016	6.78763	1.13992e-11	5.91709e-10		Pjv1_00026858	62.4406	3.5536	0.424517	8.37093	5.71676e-17	3.47704e-15
Pjv1_00000027	3898.78	1.38439	0.212864	6.50363	7.84071e-11	4.2408e-09		Pjv1_00008534	1173.98	-1.76247	0.25982	-6.78343	1.17352e-11	6.07678e-10		Pjv1_00008936	1058.16	2.72002	0.324941	8.3708	5.72296e-17	3.47704e-15
Pjv1_00026429	1612.57	3.23527	0.497806	6.49907	8.08206e-11	4.3608e-09		Pjv1_00002117	1156.96	-1.81411	0.267561	-6.78017	1.20033e-11	6.20063e-10		Pjv1_00004815	1350.3	-1.67773	0.200527	-8.36658	5.93127e-17	3.59492e-15
Pjv1_00016038	1755.06	0.969945	0.149393	6.49255	8.43939e-11	4.54267e-09		Pjv1_00026902	716.958	-1.3162	0.194395	-6.77075	1.2812e-11	6.60247e-10		Pjv1_00019278	101.107	-3.91994	0.468677	-8.36384	6.07117e-17	3.67087e-15
Pjv1_00022375	1066.01	-1.48708	0.229225	-6.48744	8.73076e-11	4.68823e-09		Pjv1_00020923	1139.79	5.07888	0.750329	6.76887	1.29793e-11	6.67267e-10		Pjv1_00008943	1387.4	2.42335	0.289838	8.36105	6.21609e-17	3.74948e-15
Pjv1_00019070	437.746	2.95576	0.456272	6.47807	9.29051e-11	4.97687e-09		Pjv1_00026083	4745.03	1.65733	0.244926	6.76667	1.3178e-11	6.7586e-10		Pjv1_00021194	12863.8	-2.66842	0.319234	-8.35884	6.33369e-17	3.81128e-15
Pjv1_00026561	928.445	-1.42805	0.220503	-6.47632	9.39881e-11	5.02287e-09		Pjv1_00007935	140.367	-2.30963	0.34152	-6.76279	1.35356e-11	6.92546e-10		Pjv1_00015095	1811.39	3.39306	0.406032	8.35664	6.45281e-17	3.87369e-15
Pjv1_00001180	712.166	1.11845	0.172763	6.47389	9.55102e-11	5.09206e-09		Pjv1_00007378	167.973	-1.79233	0.265057	-6.76207	1.36037e-11	6.94373e-10		Pjv1_00020141	1479.62	-1.324	0.15854	-8.35121	6.75654e-17	4.04636e-15
Pjv1_00017301	3514.65	1.12834	0.174536	6.46482	1.01416e-10	5.3813e-09		Pjv1_00000321	188.734	1.55483	0.229972	6.76093	1.37106e-11	6.98164e-10		Pjv1_00022303	345.198	-2.05998	0.246847	-8.34518	7.11063e-17	4.24831e-15
Pjv1_00021512	3289.35	2.39244	0.370062	6.46496	1.01326e-10	5.3813e-09		Pjv1_00008490	133.585	-3.79791	0.561951	-6.75842	1.39501e-11	7.08679e-10		Pjv1_00008651	956.209	-1.76012	0.211075	-8.33882	7.50325e-17	4.47226e-15
Pjv1_00013937	33.2664	8.32178	1.28782	6.46192	1.03381e-10	5.47257e-09		Pjv1_00006465	157.973	-1.80692	0.267863	-6.74568	1.52311e-11	7.71926e-10		Pjv1_00021130	5736.72	1.56582	0.187809	8.3373	7.6005e-17	4.51952e-15
Pjv1_00013062	11169.7	-1.48014	0.229178	-6.45846	1.05772e-10	5.58597e-09		Pjv1_00012277	3900.04	1.07893	0.160154	6.7368	1.61911e-11	8.18642e-10		Pjv1_00004318	1138.42	1.20706	0.144927	8.32872	8.17226e-17	4.84804e-15
Pjv1_00027851	323.533	-1.97757	0.306247	-6.45743	1.06495e-10	5.61093e-09		Pjv1_00013305	238.341	-1.59494	0.236801	-6.73536	1.63529e-11	8.2488e-10		Pjv1_00002367	1457.29	-2.13936	0.256885	-8.32805	8.21829e-17	4.86388e-15
Pjv1_00010608	132.303	5.10868	0.791177	6.45706	1.06758e-10	5.61158e-09		Pjv1_00002370	699.959	-1.71179	0.254486	-6.72646	1.73838e-11	8.7482e-10		Pjv1_00001367	1324.24	-1.86903	0.224685	-8.31842	8.91429e-17	5.26341e-15
Pjv1_00000188	5525.68	0.923308	0.143039	6.45494	1.08262e-10	5.67727e-09		Pjv1_00021675	503.514	-1.79337	0.267007	-6.71655	1.86076e-11	9.34213e-10		Pjv1_00014073	9758.32	2.43739	0.29314	8.31475	9.19449e-17	5.41614e-15
Pjv1_00028366	2514.4	-0.993309	0.1539	-6.45427	1.08745e-10	5.68929e-09		Pjv1_00009322	803.672	1.95108	0.290586	6.71431	1.88955e-11	9.44918e-10		Pjv1_00021116	183.305	4.46404	0.537213	8.30962	9.60098e-17	5.64237e-15
Pjv1_00012223	653.571	1.59968	0.247929	6.45219	1.10247e-10	5.75445e-09		Pjv1_00020256	504.603	1.80365	0.268631	6.71421	1.89089e-11	9.44918e-10		Pjv1_00011355	13708.3	-1.47423	0.177607	-8.30051	1.03665e-16	6.07807e-15
Pjv1_00024252	146.533	1.8904	0.293194	6.4476	1.13632e-10	5.91733e-09		Pjv1_00026034	4238.09	1.48287	0.221091	6.70706	1.98591e-11	9.90092e-10		Pjv1_00007997	998.727	-1.30044	0.156768	-8.29532	1.08298e-16	6.33491e-15
Pjv1_00025860	4677.12	-2.21936	0.344482	-6.44259	1.17455e-10	6.10223e-09		Pjv1_00021116	55.3331	4.02886	0.601718	6.6956	2.14791e-11	1.06838e-09		Pjv1_00023530	308.682	1.72555	0.208241	8.28631	1.16816e-16	6.81736e-15
Pjv1_00004460	1406.61	1.56091	0.242303	6.44198	1.17928e-10	6.11258e-09		Pjv1_00011851	1271.92	1.61051	0.240873	6.68611	2.29176e-11	1.13729e-09		Pjv1_00002641	115.904	2.45243	0.296154	8.28092	1.22224e-16	7.11643e-15
Pjv1_00018075	87.8685	4.46909	0.69406	6.43905	1.20222e-10	6.21714e-09		Pjv1_00014859	357.032	-1.50622	0.225383	-6.68295	2.34186e-11	1.15947e-09		Pjv1_00029740	932.99	-2.66404	0.322275	-8.26636	1.38106e-16	8.0226e-15
Pjv1_00000504	10962.2	-2.50931	0.389745	-6.43834	1.2079e-10	6.23208e-09		Pjv1_00027962	2176.81	1.05143	0.157368	6.68137	2.36719e-11	1.1693e-09		Pjv1_00009500	5784.02	3.48243	0.421422	8.26352	1.41442e-16	8.19743e-15
Pjv1_00025175	1385.81	1.3598	0.211241	6.43722	1.21679e-10	6.26353e-09		Pjv1_00008265	550.392	-1.73114	0.259164	-6.67971	2.39419e-11	1.17992e-09		Pjv1_00011367	466.872	-1.68006	0.203322	-8.26306	1.41984e-16	8.20995e-15
Pjv1_00006654	405.083	-3.00165	0.466833	-6.42981	1.27762e-10	6.56157e-09		Pjv1_00006099	1026.79	-1.67923	0.251505	-6.67673	2.4434e-11	1.20141e-09		Pjv1_00027039	686.113	1.46352	0.1772	8.25911	1.4676e-16	8.46661e-15
Pjv1_00001600	200.605	-1.73229	0.269676	-6.42362	1.33075e-10	6.81877e-09		Pjv1_00016468	622.049	-1.27017	0.190297	-6.67468	2.47771e-11	1.2155e-09		Pjv1_00011688	531.743	3.39881	0.41171	8.25534	1.51474e-16	8.71857e-15
Pjv1_00021337	1516.72	2.12167	0.330421	6.42113	1.35268e-10	6.91533e-09		Pjv1_00011567	1147.98	-1.7722	0.265549	-6.67374	2.49372e-11	1.22056e-09		Pjv1_00001330	3192.01	-1.96118	0.237783	-8.24777	1.61381e-16	9.24691e-15
Pjv1_00028404	1072.49	-2.59217	0.40387	-6.41833	1.37778e-10	7.02764e-09		Pjv1_00005028	37.548	8.65707	1.29755	6.67184	2.5262e-11	1.23364e-09		Pjv1_00019803	2133.66	1.74267	0.21129	8.24776	1.61388e-16	9.24691e-15
Pjv1_00013405	427.933	-1.87045	0.29151	-6.41644	1.39501e-10	7.09935e-09		Pjv1_00023374	11172.4	0.885723	0.132794	6.66989	2.56e-11	1.2473e-09		Pjv1_00019625	1922.92	-1.39759	0.169463	-8.24715	1.62222e-16	9.27359e-15
Pjv1_00025525	470.401	1.03005	0.160563	6.41527	1.40573e-10	7.13768e-09		Pjv1_00026435	281.869	2.56859	0.385262	6.66714	2.6084e-11	1.26663e-09		Pjv1_00011706	3414.1	2.10764	0.255675	8.24345	1.67312e-16	9.54284e-15
Pjv1_00019309	445.173	3.23786	0.504764	6.4146	1.41196e-10	7.15309e-09		Pjv1_00006829	128.437	-2.91561	0.437323	-6.66696	2.61149e-11	1.26663e-09		Pjv1_00004408	1916.38	1.62055	0.196741	8.23694	1.76674e-16	1.0054e-14
Pjv1_00014383	203.334	2.60543	0.406444	6.4103	1.45237e-10	7.34117e-09		Pjv1_00029185	301.941	1.67406	0.251233	6.66336	2.67634e-11	1.29224e-09		Pjv1_00019074	219.657	-2.31355	0.28106	-8.23154	1.84815e-16	1.04936e-14
Pjv1_00014050	47.5442	-2.90209	0.452754	-6.40987	1.45645e-10	7.34522e-09		Pjv1_00012519	237.493	-2.02604	0.304044	-6.66364	2.67133e-11	1.29224e-09		Pjv1_00026408	6492.11	2.0655	0.25117	8.22349	1.97667e-16	1.1198e-14
Pjv1_00025063	2674.21	6.56005	1.02351	6.40934	1.46153e-10	7.35428e-09		Pjv1_00010787	6377.03	-1.06343	0.159782	-6.65551	2.82314e-11	1.36006e-09		Pjv1_00018217	441.059	-2.2027	0.267997	-8.2191	2.05036e-16	1.15894e-14
Pjv1_00021073	211.794	1.28119	0.199986	6.4064	1.49e-10	7.48073e-09		Pjv1_00029814	444.023	-1.53347	0.230496	-6.65291	2.87356e-11	1.37507e-09		Pjv1_00004538	3588.06	3.7292	0.453819	8.21737	2.08007e-16	1.17309e-14
Pjv1_00029383	373.22	1.88041	0.293569	6.40536	1.50016e-10	7.51311e-09		Pjv1_00002359	681.993	1.88802	0.283783	6.65303	2.87112e-11	1.37507e-09		Pjv1_00024151	87.7788	-4.19572	0.510921	-8.21208	2.17394e-16	1.22329e-14
Pjv1_00021999	124.254	-1.79963	0.28097	-6.40505	1.50316e-10	7.51311e-09		Pjv1_00014056	430.948	-2.34306	0.352167	-6.65327	2.86654e-11	1.37507e-09		Pjv1_00011519	1095.93	1.97016	0.239983	8.20957	2.21989e-16	1.24636e-14
Pjv1_00010490	6658.34	1.92714	0.301135	6.39958	1.55807e-10	7.7564e-09		Pjv1_00006276	328.733	1.69804	0.255281	6.65167	2.89795e-11	1.38366e-09		Pjv1_00005875	2091.27	1.50928	0.184238	8.19203	2.5685e-16	1.43763e-14
Pjv1_00003649	3987.9	-2.09684	0.327656	-6.39951	1.55876e-10	7.7564e-09		Pjv1_00029432	47442.1	-1.25477	0.188715	-6.64901	2.95077e-11	1.40575e-09		Pjv1_00019739	396.393	-1.71051	0.208806	-8.19187	2.57199e-16	1.43763e-14
Pjv1_00017464	1004.85	1.20717	0.188696	6.39742	1.5802e-10	7.84565e-09		Pjv1_00013534	233.253	-1.82549	0.274643	-6.64678	2.9957e-11	1.42399e-09		Pjv1_00019360	175.531	-3.72977	0.455578	-8.1869	2.68033e-16	1.49487e-14
Pjv1_00011482	371.219	3.03479	0.47449	6.3959	1.59604e-10	7.90676e-09		Pjv1_00024202	1813.03	1.38573	0.208811	6.6363	3.21659e-11	1.5256e-09		Pjv1_00017130	2137.28	1.19073	0.146015	8.15483	3.49671e-16	1.94585e-14
Pjv1_00016676	235.229	1.62244	0.253817	6.39216	1.63563e-10	8.08499e-09		Pjv1_00007559	725.599	-1.07042	0.161377	-6.63301	3.28901e-11	1.55651e-09		Pjv1_00024207	100.842	5.57716	0.684029	8.1534	3.53829e-16	1.96465e-14
Pjv1_00011610	502.765	2.74007	0.428687	6.39177	1.63972e-10	8.08736e-09		Pjv1_00019271	242.124	-2.08943	0.315124	-6.6305	3.34542e-11	1.57971e-09		Pjv1_00019963	286.906	2.43869	0.299531	8.1417	3.89769e-16	2.15944e-14
Pjv1_00004500	38.9518	-4.08721	0.639827	-6.38798	1.68087e-10	8.27211e-09		Pjv1_00010734	101.25	-2.39277	0.360898	-6.63005	3.3558e-11	1.58114e-09		Pjv1_00011462	172.36	2.21644	0.272309	8.13945	3.97067e-16	2.19504e-14
Pjv1_00011809	1177.32	1.38146	0.216322	6.38611	1.70162e-10	8.34096e-09		Pjv1_00007862	289.691	1.49223	0.225101	6.62918	3.37548e-11	1.58692e-09		Pjv1_00028654	265.611	1.6879	0.207383	8.13907	3.98324e-16	2.19716e-14
Pjv1_00001572	593.943	1.35904	0.212814	6.38604	1.70231e-10	8.34096e-09		Pjv1_00020083	772.534	2.48921	0.375624	6.62687	3.42883e-11	1.60847e-09		Pjv1_00020160	194.363	-1.94606	0.239118	-8.13851	4.00163e-16	2.20247e-14
Pjv1_00024069	356.419	-1.60251	0.251089	-6.38225	1.7451e-10	8.53195e-09		Pjv1_00010366	335.225	-1.92664	0.291038	-6.6199	3.59441e-11	1.68247e-09		Pjv1_00022567	1090.66	-1.56842	0.192731	-8.13789	4.02225e-16	2.20899e-14
Pjv1_00017715	484.413	-1.63388	0.256189	-6.37764	1.79832e-10	8.77298e-09		Pjv1_00025471	679.966	1.23437	0.186629	6.61406	3.73928e-11	1.74647e-09		Pjv1_00011479	1690.55	1.65927	0.203962	8.13519	4.11285e-16	2.25181e-14
Pjv1_00004928	8981.62	2.39082	0.375008	6.37539	1.82498e-10	8.8837e-09		Pjv1_00005450	2486.32	1.24921	0.188945	6.61152	3.80403e-11	1.77284e-09		Pjv1_00001744	4030.23	1.5925	0.195758	8.13504	4.11812e-16	2.25181e-14
Pjv1_00008263	703.267	2.23373	0.350616	6.37087	1.87954e-10	9.12943e-09		Pjv1_00029740	568.41	-1.85322	0.280363	-6.61005	3.84187e-11	1.7866e-09		Pjv1_00028085	131.55	7.26014	0.892503	8.13459	4.13346e-16	2.25529e-14
Pjv1_00020221	2077.7	-0.931547	0.146231	-6.37037	1.88568e-10	9.13944e-09		Pjv1_00012593	284.809	3.48477	0.527327	6.60836	3.88589e-11	1.80316e-09		Pjv1_00026409	94.4085	5.23756	0.644319	8.12882	4.33473e-16	2.35999e-14
Pjv1_00004943	931.053	1.46265	0.22973	6.36683	1.92973e-10	9.3327e-09		Pjv1_00001778	642.304	-1.24099	0.187829	-6.60704	3.92085e-11	1.81545e-09		Pjv1_00009202	4619.55	-1.5382	0.189304	-8.12558	4.45238e-16	2.41881e-14
Pjv1_00016031	1184.5	-2.45103	0.38499	-6.36647	1.93432e-10	9.33479e-09		Pjv1_00027048	76.2389	3.923	0.594013	6.60423	3.99593e-11	1.84622e-09		Pjv1_00000098	13605.9	-1.23737	0.15235	-8.12188	4.59e-16	2.4882e-14
Pjv1_00021130	4179.99	1.69777	0.266704	6.36575	1.94336e-10	9.35823e-09		Pjv1_00008372	1235.34	2.62795	0.398143	6.60052	4.09715e-11	1.88892e-09		Pjv1_00008582	211.145	3.34782	0.412266	8.12055	4.64085e-16	2.51035e-14
Pjv1_00026369	478.264	-1.28904	0.202624	-6.36174	1.99485e-10	9.58554e-09		Pjv1_00015968	5514.7	-2.18613	0.331717	-6.59035	4.38788e-11	2.01861e-09		Pjv1_00006176	6962.06	-1.38006	0.169961	-8.11987	4.66695e-16	2.5168e-14
Pjv1_00020594	218.901	-2.2734	0.357713	-6.35536	2.0794e-10	9.97042e-09		Pjv1_00004017	1774.45	0.943716	0.143447	6.57885	4.74116e-11	2.17647e-09		Pjv1_00025264	244.627	-2.84609	0.350516	-8.11972	4.67279e-16	2.5168e-14
Pjv1_00022555	2059.06	1.79003	0.281673	6.35501	2.08408e-10	9.9715e-09		Pjv1_00023390	863.017	-1.86506	0.28377	-6.57243	4.94993e-11	2.26745e-09		Pjv1_00009101	23949.5	1.01357	0.124891	8.11566	4.83165e-16	2.59681e-14
Pjv1_00005265	799.626	1.6609	0.261616	6.34863	2.17246e-10	1.03722e-08		Pjv1_00020638	5044.77	2.33136	0.354796	6.571	4.99798e-11	2.28458e-09		Pjv1_00001768	586.995	-1.97883	0.243838	-8.11535	4.84392e-16	2.59785e-14
Pjv1_00028733	1381.38	-1.85511	0.292284	-6.34695	2.19624e-10	1.04412e-08		Pjv1_00017393	273.588	-1.78431	0.271699	-6.56723	5.12615e-11	2.33818e-09		Pjv1_00017800	946.229	-1.86481	0.229797	-8.11505	4.85596e-16	2.59876e-14
Pjv1_00005944	134.532	1.40262	0.220988	6.34705	2.19486e-10	1.04412e-08		Pjv1_00015952	1477.42	-1.10094	0.167774	-6.56205	5.30713e-11	2.41559e-09		Pjv1_00013152	1914.21	1.48183	0.182869	8.10322	5.35225e-16	2.85828e-14
Pjv1_00011299	717.843	-1.63727	0.257988	-6.3463	2.20556e-10	1.04633e-08		Pjv1_00021194	9288.82	-1.97294	0.300717	-6.56079	5.35222e-11	2.43095e-09		Pjv1_00000238	2309.56	-1.57492	0.194367	-8.10282	5.37005e-16	2.86171e-14
Pjv1_00000181	3311.37	1.08542	0.171116	6.3432	2.25046e-10	1.06538e-08		Pjv1_00009044	1104.97	2.3065	0.351589	6.5602	5.37346e-11	2.43544e-09		Pjv1_00015456	166.362	-2.60305	0.321313	-8.10128	5.43859e-16	2.89211e-14
Pjv1_00028482	4236.4	-1.90242	0.299971	-6.34202	2.26771e-10	1.07128e-08		Pjv1_00028564	213.261	2.55375	0.389317	6.55957	5.39639e-11	2.44067e-09		Pjv1_00028810	51.5439	3.68917	0.455583	8.09769	5.60136e-16	2.97239e-14
Pjv1_00023987	77.7838	-2.68281	0.423483	-6.33511	2.37166e-10	1.11803e-08		Pjv1_00000586	6066.78	-1.19345	0.181981	-6.55812	5.4489e-11	2.45923e-09		Pjv1_00000166	80.3985	3.9908	0.492927	8.09612	5.67405e-16	3.00462e-14
Pjv1_00003425	1260.61	-0.938741	0.148194	-6.33455	2.38031e-10	1.11975e-08		Pjv1_00020439	3336.32	1.37123	0.209114	6.55735	5.4772e-11	2.46681e-09		Pjv1_00021052	603.735	-2.26903	0.280387	-8.09249	5.84567e-16	3.08899e-14
Pjv1_00016909	44.6372	5.99926	0.947382	6.33246	2.41284e-10	1.13267e-08		Pjv1_00025115	281.595	-6.68273	1.0204	-6.54914	5.78676e-11	2.60077e-09		Pjv1_00006231	21164.8	1.68187	0.20784	8.09212	5.86338e-16	3.09186e-14
Pjv1_00028354	2682.55	1.52945	0.241602	6.33044	2.44459e-10	1.14517e-08		Pjv1_00002212	203.033	2.47046	0.377335	6.54712	5.86563e-11	2.62908e-09		Pjv1_00028899	163.095	-4.22935	0.522716	-8.09111	5.91253e-16	3.11125e-14
Pjv1_00009822	4889.25	1.10459	0.174559	6.32789	2.48536e-10	1.16151e-08		Pjv1_00021858	115.358	2.75416	0.420682	6.5469	5.87428e-11	2.62908e-09		Pjv1_00000460	647.589	3.03029	0.374603	8.08933	5.99929e-16	3.15032e-14
Pjv1_00025763	237.805	4.07116	0.643395	6.32761	2.48985e-10	1.16151e-08		Pjv1_00027026	2625.1	-1.80033	0.275551	-6.53357	6.42198e-11	2.86822e-09		Pjv1_00030182	1003.92	4.30864	0.532788	8.08696	6.11747e-16	3.20568e-14
Pjv1_00012828	439.968	2.12483	0.33594	6.32504	2.53166e-10	1.17856e-08		Pjv1_00002198	58.8135	-3.86442	0.591573	-6.53244	6.47049e-11	2.88387e-09		Pjv1_00011901	123.451	5.14433	0.63621	8.0859	6.17054e-16	3.22007e-14
Pjv1_00023049	2220.39	-1.30706	0.206768	-6.32139	2.59229e-10	1.20428e-08		Pjv1_00008072	435.145	1.58952	0.243383	6.53096	6.53493e-11	2.90655e-09		Pjv1_00021722	3101.61	1.55835	0.192723	8.08593	6.16927e-16	3.22007e-14
Pjv1_00016448	464.743	3.03381	0.479954	6.32104	2.59812e-10	1.2045e-08		Pjv1_00015812	5871.53	1.67798	0.257187	6.52437	6.82892e-11	3.03102e-09		Pjv1_00000539	210.539	3.21068	0.397095	8.08542	6.19503e-16	3.22616e-14
Pjv1_00007694	1724.83	0.966302	0.152887	6.32038	2.60918e-10	1.20712e-08		Pjv1_00019492	962.223	2.45907	0.377093	6.52114	6.97773e-11	3.09067e-09		Pjv1_00028602	575.066	3.10703	0.384411	8.08257	6.34138e-16	3.29555e-14
Pjv1_00003058	695.279	-1.28669	0.203602	-6.31965	2.62164e-10	1.21039e-08		Pjv1_00024801	1079.65	3.15687	0.484533	6.51528	7.25563e-11	3.20714e-09		Pjv1_00018114	130.544	2.63916	0.32682	8.07528	6.732e-16	3.49134e-14
Pjv1_00019017	158.281	2.03298	0.321955	6.31446	2.71101e-10	1.24907e-08		Pjv1_00022207	43.6023	-8.9451	1.37301	-6.51496	7.27077e-11	3.20722e-09		Pjv1_00000426	4410.36	3.04534	0.377825	8.0602	7.6169e-16	3.93683e-14
Pjv1_00000034	90.8127	-2.86664	0.45407	-6.31321	2.73298e-10	1.25661e-08		Pjv1_00007763	77.2439	-2.18278	0.335341	-6.50913	7.55885e-11	3.32745e-09		Pjv1_00003398	3268.14	2.99565	0.371663	8.06011	7.62229e-16	3.93683e-14
Pjv1_00025798	1027.51	-2.00676	0.318058	-6.30941	2.80095e-10	1.28458e-08		Pjv1_00003501	14630.7	-1.06438	0.163746	-6.50019	8.02206e-11	3.52412e-09		Pjv1_00014851	4449.83	-1.60376	0.19913	-8.05383	8.02423e-16	4.13593e-14
Pjv1_00004729	440.574	-1.27254	0.201696	-6.30917	2.80529e-10	1.28458e-08		Pjv1_00000601	585.111	-2.91061	0.447813	-6.4996	8.05322e-11	3.53057e-09		Pjv1_00008261	650.14	-1.96032	0.243591	-8.0476	8.4434e-16	4.34308e-14
Pjv1_00028204	11522.1	-1.3633	0.216126	-6.30791	2.82829e-10	1.29247e-08		Pjv1_00026046	3892.89	2.38969	0.367862	6.49617	8.23922e-11	3.60474e-09		Pjv1_00020464	8146.5	1.90843	0.237182	8.04627	8.53535e-16	4.38142e-14
Pjv1_00000282	2354.21	1.14703	0.18188	6.30654	2.85333e-10	1.30126e-08		Pjv1_00012001	278.082	-1.25453	0.193178	-6.49414	8.35067e-11	3.64606e-09		Pjv1_00022605	2290.89	-1.68448	0.209412	-8.04383	8.70729e-16	4.4552e-14
Pjv1_00019492	916.149	2.67756	0.424782	6.30336	2.91265e-10	1.32561e-08		Pjv1_00007916	866.068	2.87524	0.44317	6.48789	8.70465e-11	3.79289e-09		Pjv1_00025095	405.884	2.04962	0.25481	8.04373	8.7145e-16	4.4552e-14
Pjv1_00007468	282.688	1.25056	0.19847	6.30098	2.95776e-10	1.34341e-08		Pjv1_00008766	303.579	2.1697	0.334557	6.48528	8.85679e-11	3.85136e-09		Pjv1_00027943	2301.17	-1.6724	0.207922	-8.04341	8.73726e-16	4.45777e-14
Pjv1_00026422	264.075	4.37431	0.694717	6.29653	3.04378e-10	1.37968e-08		Pjv1_00021309	317.768	-2.51232	0.387724	-6.47966	9.19321e-11	3.98956e-09		Pjv1_00023890	6373.95	-1.73093	0.215402	-8.0358	9.29692e-16	4.73372e-14
Pjv1_00009511	213.91	2.87776	0.457171	6.29471	3.07965e-10	1.39312e-08		Pjv1_00019574	42.7014	-7.02987	1.08506	-6.47878	9.24668e-11	4.00456e-09		Pjv1_00019855	647.478	-1.82594	0.227271	-8.0342	9.41897e-16	4.78617e-14
Pjv1_00014970	1188.19	1.16139	0.18459	6.2917	3.1401e-10	1.4176e-08		Pjv1_00021634	213.919	2.10062	0.324246	6.47848	9.26516e-11	4.00456e-09		Pjv1_00003976	3310.27	2.64999	0.329941	8.03171	9.61248e-16	4.87465e-14
Pjv1_00025448	1492.23	2.486	0.395483	6.28597	3.25814e-10	1.46793e-08		Pjv1_00007898	325.422	3.07407	0.474615	6.47697	9.35839e-11	4.03672e-09		Pjv1_00007695	3681.61	1.42463	0.177483	8.02687	9.99919e-16	5.06055e-14
Pjv1_00004935	191.955	2.11185	0.336	6.28525	3.27321e-10	1.47176e-08		Pjv1_00024144	602.581	-1.05362	0.162742	-6.47418	9.53254e-11	4.10359e-09		Pjv1_00002733	752.645	-2.42677	0.302405	-8.0249	1.01606e-15	5.13191e-14
Pjv1_00019711	7341.3	-1.4542	0.231555	-6.28011	3.38323e-10	1.51818e-08		Pjv1_00000188	3865.73	1.01303	0.156481	6.47382	9.55559e-11	4.10526e-09		Pjv1_00004615	79.4803	4.04124	0.503675	8.02352	1.02761e-15	5.17986e-14
Pjv1_00020336	654.356	3.37154	0.536963	6.27891	3.40953e-10	1.52692e-08		Pjv1_00030089	1445.78	1.81831	0.280937	6.47229	9.65315e-11	4.13888e-09		Pjv1_00001336	1627.27	-3.62824	0.452361	-8.02067	1.05169e-15	5.29065e-14
Pjv1_00011601	555.605	-1.14389	0.182323	-6.27399	3.51912e-10	1.57286e-08		Pjv1_00005199	3638.29	1.27066	0.196383	6.47033	9.77875e-11	4.18437e-09		Pjv1_00015042	596.898	-2.65956	0.331625	-8.01979	1.05925e-15	5.31802e-14
Pjv1_00022161	441.239	1.90229	0.303318	6.2716	3.5736e-10	1.59402e-08		Pjv1_00002406	950.014	-1.98936	0.307528	-6.46886	9.87423e-11	4.21681e-09		Pjv1_00017304	13042	2.32554	0.290146	8.01505	1.10091e-15	5.51619e-14
Pjv1_00017253	159.672	-1.3536	0.215844	-6.2712	3.58285e-10	1.59497e-08		Pjv1_00008749	640.202	-2.82419	0.436621	-6.46828	9.91239e-11	4.22469e-09		Pjv1_00013362	104.394	-2.93899	0.366852	-8.01136	1.13449e-15	5.67314e-14
Pjv1_00029740	906.737	-2.014	0.321212	-6.26999	3.6106e-10	1.60414e-08		Pjv1_00013629	1261.88	-2.25069	0.348119	-6.46529	1.01103e-10	4.30047e-09		Pjv1_00021374	498.129	-2.08147	0.259918	-8.00816	1.16436e-15	5.81096e-14
Pjv1_00021349	409.254	1.96402	0.31355	6.2638	3.75703e-10	1.66589e-08		Pjv1_00023098	115.628	2.93744	0.454627	6.46121	1.03872e-10	4.40952e-09		Pjv1_00001661	2619.74	1.14702	0.143432	7.99696	1.27529e-15	6.35194e-14
Pjv1_00013265	1162.59	-1.69904	0.271426	-6.25968	3.85769e-10	1.70714e-08		Pjv1_00021052	499.259	-2.31288	0.358021	-6.46019	1.04575e-10	4.43058e-09		Pjv1_00002385	3604.98	-2.64289	0.33129	-7.97757	1.49246e-15	7.41897e-14
Pjv1_00009322	505.258	1.88725	0.301659	6.25622	3.9442e-10	1.74198e-08		Pjv1_00024209	7013.58	1.0094	0.156312	6.45762	1.06363e-10	4.49745e-09		Pjv1_00012388	4024.44	1.26165	0.158185	7.97577	1.51434e-15	7.51287e-14
Pjv1_00001587	1140.09	0.925212	0.147924	6.25463	3.98451e-10	1.75632e-08		Pjv1_00009761	312.095	1.90546	0.295366	6.45119	1.10976e-10	4.68327e-09		Pjv1_00003653	2335.63	2.59513	0.325392	7.97539	1.51897e-15	7.52098e-14
Pjv1_00003398	1595.45	2.94082	0.470341	6.25253	4.03849e-10	1.77662e-08		Pjv1_00016447	94.0482	3.9725	0.616195	6.44682	1.14223e-10	4.81083e-09		Pjv1_00023344	8526.44	-1.32334	0.16603	-7.97046	1.58087e-15	7.81209e-14
Pjv1_00029469	265.628	-1.22117	0.195332	-6.25178	4.05801e-10	1.7817e-08		Pjv1_00028892	360.742	-2.28219	0.354239	-6.44251	1.17516e-10	4.93015e-09		Pjv1_00024403	1899.82	2.36974	0.297437	7.9672	1.6231e-15	8.00508e-14
Pjv1_00008654	279.907	2.11762	0.338843	6.24957	4.11575e-10	1.80352e-08		Pjv1_00019406	56.9397	-5.96915	0.926518	-6.44256	1.17472e-10	4.93015e-09		Pjv1_00003989	1300.38	1.69158	0.212422	7.96329	1.67531e-15	8.24637e-14
Pjv1_00021242	919.089	-0.83276	0.133268	-6.24876	4.13718e-10	1.80937e-08		Pjv1_00012472	6786.6	2.00109	0.310708	6.44042	1.19144e-10	4.98869e-09		Pjv1_00008122	4435.81	-1.41893	0.178214	-7.96194	1.69369e-15	8.32057e-14
Pjv1_00016252	662.213	1.50448	0.240896	6.24535	4.22863e-10	1.84576e-08		Pjv1_00007899	911.674	1.58358	0.245992	6.43753	1.21432e-10	5.07458e-09		Pjv1_00013279	1503.84	2.0828	0.261748	7.95726	1.75884e-15	8.62382e-14
Pjv1_00025586	5128.62	-1.45656	0.2334	-6.24063	4.35799e-10	1.89852e-08		Pjv1_00004174	289.657	-1.65445	0.257028	-6.43687	1.21961e-10	5.08676e-09		Pjv1_00003935	9435.37	2.35349	0.295799	7.95639	1.77136e-15	8.66827e-14
Pjv1_00013326	10029.2	1.9698	0.315827	6.23694	4.4621e-10	1.9401e-08		Pjv1_00021327	2481.71	-1.5035	0.233681	-6.43397	1.24313e-10	5.1748e-09		Pjv1_00026149	2868.59	2.94908	0.370984	7.94934	1.87515e-15	9.15838e-14
Pjv1_00005359	734.369	-1.2263	0.19678	-6.23183	4.61024e-10	2.00063e-08		Pjv1_00014716	263.606	-1.72609	0.268348	-6.43227	1.2571e-10	5.22279e-09		Pjv1_00005032	16527.3	-2.50772	0.315612	-7.94558	1.9329e-15	9.42215e-14
Pjv1_00023677	1877.77	-0.737522	0.118411	-6.22849	4.70944e-10	2.03973e-08		Pjv1_00009067	976.402	-1.40954	0.219326	-6.42669	1.30417e-10	5.40787e-09		Pjv1_00002548	2123.57	2.81676	0.354561	7.94436	1.95195e-15	9.49661e-14
Pjv1_00003825	610.985	0.856202	0.137502	6.22683	4.75969e-10	2.05751e-08		Pjv1_00007704	1037.34	-2.21568	0.344977	-6.4227	1.33881e-10	5.54082e-09		Pjv1_00009699	1749.34	1.92456	0.242511	7.93596	2.08865e-15	1.01421e-13
Pjv1_00007136	1007.19	3.52376	0.565992	6.22581	4.79076e-10	2.06695e-08		Pjv1_00001596	131.093	1.71992	0.268139	6.41429	1.4148e-10	5.84403e-09		Pjv1_00028021	3557.14	1.13478	0.143257	7.92126	2.35123e-15	1.13951e-13
Pjv1_00011542	129.4	2.8523	0.458248	6.22436	4.83525e-10	2.08213e-08		Pjv1_00010129	411.178	-1.1633	0.181465	-6.41061	1.44937e-10	5.97533e-09		Pjv1_00006001	555.67	1.90188	0.240173	7.91878	2.39858e-15	1.16022e-13
Pjv1_00029690	388.773	2.44421	0.392756	6.22324	4.86987e-10	2.09301e-08		Pjv1_00000236	441.527	1.93079	0.301408	6.40591	1.49478e-10	6.15068e-09		Pjv1_00021129	1072.42	-2.79122	0.352587	-7.9164	2.44479e-15	1.17804e-13
Pjv1_00008943	1001.45	2.29753	0.369364	6.22024	4.96392e-10	2.12784e-08		Pjv1_00002750	141.128	-2.66186	0.416087	-6.39738	1.58071e-10	6.4918e-09		Pjv1_00006237	1069.68	1.6407	0.20725	7.91656	2.44166e-15	1.17804e-13
Pjv1_00010601	449.127	-2.39736	0.385449	-6.21966	4.98218e-10	2.12784e-08		Pjv1_00012488	1219.14	2.4735	0.386839	6.39413	1.61466e-10	6.61856e-09		Pjv1_00014573	1370.89	-1.14945	0.145255	-7.91334	2.50581e-15	1.20513e-13
Pjv1_00007075	2383.73	-2.16844	0.348655	-6.21945	4.9889e-10	2.12784e-08		Pjv1_00021988	84.0955	-3.37489	0.527978	-6.3921	1.63627e-10	6.69435e-09		Pjv1_00007378	195.854	-2.37179	0.299794	-7.91139	2.54526e-15	1.22177e-13
Pjv1_00025028	682.479	1.11834	0.179812	6.21951	4.98716e-10	2.12784e-08		Pjv1_00020782	7410.92	-2.29503	0.359104	-6.391	1.64802e-10	6.72957e-09		Pjv1_00023329	702.913	2.77026	0.350238	7.90967	2.5808e-15	1.23647e-13
Pjv1_00012252	849.846	3.11469	0.500959	6.21746	5.05259e-10	2.15091e-08		Pjv1_00000498	1662.41	1.6192	0.253382	6.39036	1.65501e-10	6.73988e-09		Pjv1_00006829	148.542	-3.89846	0.493114	-7.90581	2.66206e-15	1.27298e-13
Pjv1_00002581	1955.62	2.14229	0.344683	6.21525	5.12446e-10	2.17736e-08		Pjv1_00015257	1610.04	1.41066	0.220754	6.39019	1.65683e-10	6.73988e-09		Pjv1_00015566	1586.86	-1.39723	0.176774	-7.90407	2.69942e-15	1.28839e-13
Pjv1_00029972	181.724	2.06449	0.332405	6.21077	5.2727e-10	2.23611e-08		Pjv1_00030280	1395.71	1.63678	0.256222	6.38813	1.67926e-10	6.81819e-09		Pjv1_00026960	413.779	-2.70548	0.342541	-7.89828	2.82785e-15	1.34714e-13
Pjv1_00012276	4034.61	1.14173	0.183938	6.20717	5.3947e-10	2.28352e-08		Pjv1_00017458	184.969	-3.08799	0.483623	-6.38511	1.71271e-10	6.94086e-09		Pjv1_00003853	1218.19	3.2192	0.407627	7.89741	2.84749e-15	1.35393e-13
Pjv1_00023491	68.4828	3.80584	0.613189	6.20663	5.41323e-10	2.28704e-08		Pjv1_00015691	135.112	-3.32978	0.521698	-6.38259	1.74117e-10	7.04287e-09		Pjv1_00007018	441.393	-3.30076	0.418018	-7.89621	2.87503e-15	1.36445e-13
Pjv1_00002273	1338.25	1.78962	0.28841	6.20512	5.46551e-10	2.30478e-08		Pjv1_00027604	130.746	-1.83696	0.287946	-6.37952	1.77648e-10	7.17217e-09		Pjv1_00018455	792.896	1.86271	0.236026	7.89194	2.97525e-15	1.40935e-13
Pjv1_00002333	251.419	-1.99075	0.320912	-6.2034	5.52567e-10	2.3214e-08		Pjv1_00002273	1054.15	1.72632	0.270634	6.37879	1.78488e-10	7.19254e-09		Pjv1_00014028	1283.58	-1.71537	0.217404	-7.89022	3.01666e-15	1.42515e-13
Pjv1_00019247	786.94	-0.955865	0.154083	-6.20357	5.51972e-10	2.3214e-08		Pjv1_00021577	639.361	-1.62597	0.255012	-6.37606	1.81703e-10	7.30837e-09		Pjv1_00006271	635.374	-2.66599	0.337891	-7.89008	3.01993e-15	1.42515e-13
Pjv1_00001259	307.194	-2.44028	0.393444	-6.20234	5.5629e-10	2.33267e-08		Pjv1_00018024	184.954	2.31916	0.363755	6.37562	1.82222e-10	7.31548e-09		Pjv1_00017896	280.511	1.87541	0.237746	7.88827	3.06394e-15	1.44321e-13
Pjv1_00021858	182.816	2.96881	0.479052	6.19725	5.74576e-10	2.40283e-08		Pjv1_00003533	1886.02	1.7169	0.26935	6.37424	1.83874e-10	7.368e-09		Pjv1_00000813	423.92	-3.20539	0.406363	-7.88798	3.07112e-15	1.44388e-13
Pjv1_00018707	303.549	-1.7036	0.274903	-6.19709	5.75169e-10	2.40283e-08		Pjv1_00023257	1180.02	-1.68612	0.264673	-6.3706	1.88293e-10	7.53101e-09		Pjv1_00011395	253.108	-2.69767	0.342239	-7.8824	3.21145e-15	1.50704e-13
Pjv1_00011358	268.082	-2.05572	0.33182	-6.19529	5.81795e-10	2.42599e-08		Pjv1_00024069	394.063	-1.54877	0.243208	-6.36806	1.91439e-10	7.64258e-09		Pjv1_00027732	898.281	2.21317	0.280818	7.88116	3.24366e-15	1.51933e-13
Pjv1_00025325	397.421	3.57975	0.57823	6.19087	5.98315e-10	2.49023e-08		Pjv1_00005922	509.284	-2.30229	0.361579	-6.36733	1.9235e-10	7.66469e-09		Pjv1_00023678	630.854	2.24254	0.284784	7.87453	3.42029e-15	1.59908e-13
Pjv1_00016230	310.69	1.58543	0.256176	6.18886	6.06026e-10	2.51765e-08		Pjv1_00027342	4273.34	-1.52797	0.23999	-6.36682	1.92986e-10	7.67574e-09		Pjv1_00019389	1870.69	3.48951	0.443244	7.87265	3.47198e-15	1.62023e-13
Pjv1_00020048	2498.77	-0.773489	0.125021	-6.1869	6.13594e-10	2.54437e-08		Pjv1_00018736	208.914	-2.24572	0.352918	-6.36328	1.97489e-10	7.84032e-09		Pjv1_00024166	994.648	-2.43333	0.309194	-7.86991	3.54907e-15	1.65315e-13
Pjv1_00011411	27822.7	-1.6474	0.266323	-6.18573	6.18143e-10	2.55849e-08		Pjv1_00017363	380.885	3.02212	0.475263	6.35883	2.0329e-10	8.0557e-09		Pjv1_00021887	10440.6	-1.46595	0.186281	-7.86956	3.55898e-15	1.65469e-13
Pjv1_00011021	928.888	2.30489	0.373003	6.17928	6.43962e-10	2.65647e-08		Pjv1_00000203	3175.48	-1.15264	0.181339	-6.35623	2.06766e-10	8.17832e-09		Pjv1_00014513	2573.32	-1.633	0.207554	-7.86781	3.60917e-15	1.67494e-13
Pjv1_00003407	2110.48	-1.31633	0.213026	-6.17922	6.44187e-10	2.65647e-08		Pjv1_00029469	224.249	-1.32837	0.209019	-6.35524	2.08097e-10	8.20592e-09		Pjv1_00027026	3896.6	-2.03879	0.259505	-7.85646	3.95146e-15	1.83041e-13
Pjv1_00008623	102.75	-1.72258	0.278819	-6.17813	6.48646e-10	2.66994e-08		Pjv1_00018794	4920.68	1.76843	0.278268	6.35515	2.08229e-10	8.20592e-09		Pjv1_00012755	3163.03	-1.90854	0.242962	-7.8553	3.98823e-15	1.84404e-13
Pjv1_00006264	1327.83	1.20903	0.195828	6.17391	6.66227e-10	2.73728e-08		Pjv1_00016974	581.895	-1.14508	0.180197	-6.35457	2.09013e-10	8.2217e-09		Pjv1_00012488	2921.19	2.46319	0.313581	7.85506	3.99571e-15	1.84411e-13
Pjv1_00009344	2810.31	1.27006	0.205736	6.17328	6.68891e-10	2.74319e-08		Pjv1_00003385	132.363	-2.38321	0.375527	-6.34631	2.20536e-10	8.64326e-09		Pjv1_00001019	645.111	-1.61636	0.205849	-7.8522	4.08818e-15	1.88333e-13
Pjv1_00019720	8529.45	0.813885	0.131878	6.17148	6.76547e-10	2.76446e-08		Pjv1_00019331	354.821	1.82527	0.287601	6.34652	2.20233e-10	8.64326e-09		Pjv1_00019197	317.57	2.12786	0.271066	7.84995	4.16215e-15	1.9139e-13
Pjv1_00026409	29.2825	8.14777	1.32023	6.17148	6.76541e-10	2.76446e-08		Pjv1_00006824	93.7691	-2.95457	0.466019	-6.34003	2.29726e-10	8.98697e-09		Pjv1_00003244	88.6794	6.99608	0.89155	7.8471	4.25764e-15	1.95424e-13
Pjv1_00012420	472.551	1.36508	0.221274	6.16917	6.86487e-10	2.79997e-08		Pjv1_00010490	5037.98	1.55069	0.244637	6.33874	2.31645e-10	9.04554e-09		Pjv1_00009264	815.472	-2.19645	0.280108	-7.84145	4.45357e-15	2.04045e-13
Pjv1_00012618	695.963	-1.37022	0.222129	-6.16858	6.89068e-10	2.80538e-08		Pjv1_00015990	147.645	2.05567	0.324574	6.33345	2.39738e-10	9.34457e-09		Pjv1_00008092	288.624	2.08449	0.265855	7.84068	4.48102e-15	2.04929e-13
Pjv1_00023938	338.035	2.77138	0.449598	6.16413	7.08732e-10	2.88021e-08		Pjv1_00013374	6355.61	0.919926	0.145272	6.33243	2.41335e-10	9.38974e-09		Pjv1_00013712	8691.29	2.09596	0.267335	7.8402	4.49828e-15	2.05345e-13
Pjv1_00013008	14693	1.54374	0.250514	6.16229	7.16984e-10	2.90846e-08		Pjv1_00023200	1825.22	-2.86072	0.451831	-6.33139	2.42962e-10	9.42011e-09		Pjv1_00026200	639.428	-2.40214	0.306722	-7.83166	4.81463e-15	2.19321e-13
Pjv1_00006409	433.666	1.82796	0.296685	6.1613	7.2151e-10	2.92153e-08		Pjv1_00024420	781.314	1.6693	0.263655	6.33137	2.42995e-10	9.42011e-09		Pjv1_00023723	110.248	4.16296	0.531568	7.83147	4.82186e-15	2.19321e-13
Pjv1_00021583	4932.55	-1.97049	0.320298	-6.15205	7.6486e-10	3.09147e-08		Pjv1_00013449	1708.95	-1.08751	0.171849	-6.32831	2.47855e-10	9.59119e-09		Pjv1_00000556	996.055	4.37645	0.558924	7.83013	4.87384e-15	2.21285e-13
Pjv1_00023895	1633.93	2.16559	0.352099	6.15053	7.72265e-10	3.11577e-08		Pjv1_00011586	1662	-1.01296	0.160108	-6.32669	2.50469e-10	9.67488e-09		Pjv1_00029142	1506.94	3.17211	0.405286	7.82686	5.00209e-15	2.26698e-13
Pjv1_00003819	876.69	-1.19708	0.194679	-6.14898	7.79825e-10	3.14062e-08		Pjv1_00008014	988.507	1.73375	0.274204	6.32285	2.56779e-10	9.90075e-09		Pjv1_00011234	331.815	-2.81588	0.36	-7.82189	5.20352e-15	2.35403e-13
Pjv1_00013542	1535.31	-1.2707	0.206681	-6.14813	7.84008e-10	3.1518e-08		Pjv1_00024830	3702.59	4.43729	0.7024	6.31733	2.66122e-10	1.02426e-08		Pjv1_00018998	438.722	4.02866	0.515409	7.81644	5.43402e-15	2.4539e-13
Pjv1_00013611	60.431	-2.0966	0.341342	-6.14223	8.13705e-10	3.25948e-08		Pjv1_00025243	1691.85	1.48461	0.235046	6.31626	2.67973e-10	1.02954e-08		Pjv1_00017444	294.928	-4.02595	0.515109	-7.81572	5.46496e-15	2.46344e-13
Pjv1_00019841	353.549	1.63187	0.265671	6.14243	8.12693e-10	3.25948e-08		Pjv1_00027335	122.258	-1.97775	0.313448	-6.30967	2.79633e-10	1.07241e-08		Pjv1_00028397	89.7632	-2.43258	0.311429	-7.81105	5.67152e-15	2.55198e-13
Pjv1_00013845	418.972	2.27438	0.370512	6.13848	8.33152e-10	3.33142e-08		Pjv1_00003909	7554.74	1.0159	0.16115	6.30405	2.89975e-10	1.11009e-08		Pjv1_00029814	661.045	-1.50874	0.193175	-7.81023	5.7085e-15	2.56403e-13
Pjv1_00002891	823.586	1.27438	0.207635	6.13759	8.3785e-10	3.34423e-08		Pjv1_00001072	3933.34	1.88352	0.298937	6.30072	2.96272e-10	1.13217e-08		Pjv1_00026201	475.477	2.35499	0.301602	7.80829	5.79699e-15	2.59914e-13
Pjv1_00005697	22.0898	-4.2084	0.685771	-6.13675	8.42271e-10	3.35589e-08		Pjv1_00006790	1574.99	1.74489	0.276949	6.30042	2.96848e-10	1.13236e-08		Pjv1_00016999	6524.42	-1.13449	0.145307	-7.80752	5.83264e-15	2.61047e-13
Pjv1_00001213	161.047	-2.16936	0.353589	-6.13527	8.5012e-10	3.37766e-08		Pjv1_00025063	1290.58	6.03477	0.958009	6.29928	2.99032e-10	1.13866e-08		Pjv1_00015235	2369.85	1.38274	0.177193	7.80358	6.01733e-15	2.68835e-13
Pjv1_00020563	2009.21	-2.26672	0.369464	-6.13516	8.5075e-10	3.37766e-08		Pjv1_00010017	1908.57	-1.45845	0.231649	-6.29594	3.0554e-10	1.16138e-08		Pjv1_00007209	692.496	2.03332	0.26064	7.80125	6.12981e-15	2.73374e-13
Pjv1_00022407	1698.22	-1.3414	0.218656	-6.13477	8.52803e-10	3.37982e-08		Pjv1_00023723	41.9165	3.33891	0.530402	6.29505	3.07301e-10	1.166e-08		Pjv1_00011383	57.9804	-4.64812	0.596474	-7.79266	6.56104e-15	2.92088e-13
Pjv1_00002644	615.411	2.20059	0.359038	6.12914	8.83576e-10	3.49559e-08		Pjv1_00024099	58.5069	2.80819	0.446331	6.29173	3.13954e-10	1.18914e-08		Pjv1_00011106	2746.8	-1.31833	0.16921	-7.79109	6.64329e-15	2.95227e-13
Pjv1_00019359	170.963	-3.27265	0.534257	-6.12562	9.03306e-10	3.56734e-08		Pjv1_00027279	2017.96	1.05974	0.168491	6.2896	3.18291e-10	1.20344e-08		Pjv1_00017363	1337.29	3.99541	0.512842	7.79072	6.66297e-15	2.9558e-13
Pjv1_00010168	1715.05	3.47875	0.568522	6.11893	9.42081e-10	3.71392e-08		Pjv1_00025905	1403.18	1.20544	0.191757	6.28633	3.25064e-10	1.22689e-08		Pjv1_00027249	4148.96	2.39407	0.307618	7.78259	7.10526e-15	3.14093e-13
Pjv1_00012533	189.07	2.81685	0.460581	6.11585	9.60463e-10	3.77973e-08		Pjv1_00001893	244.119	-2.45201	0.39032	-6.28204	3.34149e-10	1.25896e-08		Pjv1_00021007	67.5488	-4.92361	0.632633	-7.78272	7.09792e-15	3.14093e-13
Pjv1_00004664	1374.18	2.1625	0.353611	6.11549	9.62625e-10	3.7816e-08		Pjv1_00027626	652.657	2.46091	0.391884	6.2797	3.39237e-10	1.27589e-08		Pjv1_00003245	896.645	-2.51928	0.323778	-7.7809	7.20098e-15	3.17765e-13
Pjv1_00001718	924.637	1.52496	0.249446	6.11337	9.75475e-10	3.82537e-08		Pjv1_00024033	918.381	-1.50565	0.239911	-6.27588	3.4766e-10	1.30528e-08		Pjv1_00005852	134.789	-3.36246	0.43227	-7.7786	7.33332e-15	3.23038e-13
Pjv1_00000731	61.3044	2.38588	0.390461	6.11042	9.93696e-10	3.89001e-08		Pjv1_00002261	305.488	2.28153	0.363767	6.27195	3.56563e-10	1.33636e-08		Pjv1_00005638	684.329	-1.79821	0.231198	-7.77777	7.3812e-15	3.24579e-13
Pjv1_00010906	3998.33	1.0673	0.174744	6.10782	1.01004e-09	3.9471e-08		Pjv1_00021527	1570.36	2.43932	0.388983	6.27103	3.58673e-10	1.34193e-08		Pjv1_00014593	94.2645	-4.03253	0.518575	-7.77617	7.47523e-15	3.28141e-13
Pjv1_00021432	258.533	1.7909	0.29325	6.10708	1.01469e-09	3.95834e-08		Pjv1_00022562	1507.24	1.7432	0.278006	6.27037	3.6018e-10	1.34522e-08		Pjv1_00028047	793.017	-3.14677	0.4049	-7.77172	7.74282e-15	3.39295e-13
Pjv1_00013810	1164.2	3.06366	0.501694	6.10663	1.01758e-09	3.96273e-08		Pjv1_00010005	149.964	2.26625	0.361469	6.26955	3.62103e-10	1.35005e-08		Pjv1_00012238	8175.69	1.67409	0.215431	7.7709	7.79289e-15	3.40895e-13
Pjv1_00008840	2987.24	1.34059	0.21956	6.1058	1.02284e-09	3.97119e-08		Pjv1_00011800	8907.55	-1.17912	0.188123	-6.2678	3.66189e-10	1.36291e-08		Pjv1_00008666	173.373	-3.22816	0.415594	-7.76759	7.9993e-15	3.49317e-13
Pjv1_00007386	1007.27	1.65231	0.270617	6.10573	1.0233e-09	3.97119e-08		Pjv1_00021595	495.855	1.13485	0.181163	6.26424	3.74656e-10	1.39201e-08		Pjv1_00009513	1110.8	-2.42456	0.312227	-7.76536	8.14116e-15	3.54895e-13
Pjv1_00016499	3426.44	-1.58932	0.26069	-6.09658	1.08361e-09	4.19797e-08		Pjv1_00003259	461.722	-2.11546	0.337797	-6.26252	3.78796e-10	1.40495e-08		Pjv1_00003772	289.088	2.20292	0.284035	7.7558	8.77909e-15	3.82042e-13
Pjv1_00003183	9786.18	2.1851	0.358454	6.0959	1.08826e-09	4.20867e-08		Pjv1_00008943	865.716	2.03977	0.32579	6.26099	3.82542e-10	1.41639e-08		Pjv1_00006197	230.372	2.95991	0.38181	7.7523	9.02405e-15	3.92024e-13
Pjv1_00007844	1055.4	-1.5272	0.25072	-6.09124	1.1204e-09	4.31808e-08		Pjv1_00026248	582.508	-2.12285	0.339102	-6.2602	3.84472e-10	1.42109e-08		Pjv1_00013109	391.726	-3.16439	0.408347	-7.74928	9.24143e-15	4.00775e-13
Pjv1_00020049	1867.43	0.775581	0.127325	6.09134	1.11967e-09	4.31808e-08		Pjv1_00007306	214.574	-1.92795	0.307994	-6.25969	3.85734e-10	1.4233e-08		Pjv1_00023861	2272.87	-1.17482	0.151672	-7.74581	9.49732e-15	4.11164e-13
Pjv1_00010724	251.72	4.11882	0.676639	6.08717	1.14922e-09	4.42154e-08		Pjv1_00019711	5166.8	-1.22773	0.196262	-6.25557	3.96063e-10	1.4589e-08		Pjv1_00020227	410.859	1.45258	0.187566	7.74436	9.60666e-15	4.15183e-13
Pjv1_00012416	3259.64	0.826847	0.135915	6.08356	1.17543e-09	4.50688e-08		Pjv1_00010392	748.815	2.9315	0.468884	6.25208	4.05034e-10	1.48939e-08		Pjv1_00003026	11180	3.71755	0.480464	7.73743	1.01449e-14	4.37693e-13
Pjv1_00025393	327.377	-1.90213	0.312654	-6.08382	1.17355e-09	4.50688e-08		Pjv1_00000708	41.2466	-8.86943	1.41938	-6.2488	4.1363e-10	1.51839e-08		Pjv1_00013915	2740.42	-2.96984	0.38394	-7.73516	1.0327e-14	4.44788e-13
Pjv1_00016668	853.549	1.65307	0.271895	6.07983	1.20308e-09	4.60502e-08		Pjv1_00013085	332.625	-1.54301	0.247176	-6.24258	4.30419e-10	1.57732e-08		Pjv1_00011409	308.216	-1.59898	0.206767	-7.73323	1.04853e-14	4.5083e-13
Pjv1_00006042	781.893	1.07056	0.176171	6.07684	1.2257e-09	4.68362e-08		Pjv1_00000027	3682.42	1.54441	0.247448	6.24134	4.33844e-10	1.58716e-08		Pjv1_00005762	6972.83	1.47698	0.191007	7.73257	1.05395e-14	4.5239e-13
Pjv1_00002296	583.101	2.00488	0.329952	6.07628	1.23002e-09	4.68411e-08		Pjv1_00008678	2066.72	-1.30795	0.209621	-6.2396	4.38691e-10	1.60216e-08		Pjv1_00021816	271.777	-2.18304	0.282369	-7.73117	1.06563e-14	4.56622e-13
Pjv1_00000592	741.359	1.1717	0.192824	6.0765	1.22836e-09	4.68411e-08		Pjv1_00012534	463.626	2.95464	0.473634	6.23824	4.42512e-10	1.61336e-08		Pjv1_00012930	13880.5	-2.29141	0.296412	-7.73049	1.07134e-14	4.57753e-13
Pjv1_00019271	308.289	-2.65429	0.436939	-6.07475	1.24181e-09	4.72099e-08		Pjv1_00028466	1755.49	-1.7548	0.281414	-6.23564	4.49928e-10	1.63762e-08		Pjv1_00021267	698.047	1.42609	0.184478	7.73042	1.07191e-14	4.57753e-13
Pjv1_00006308	357.431	-1.24952	0.205724	-6.07379	1.24924e-09	4.74117e-08		Pjv1_00012647	386.483	1.88118	0.301731	6.23462	4.52875e-10	1.64555e-08		Pjv1_00012630	1612.59	1.1802	0.152695	7.72915	1.08269e-14	4.61576e-13
Pjv1_00000134	47.669	-2.9837	0.491426	-6.0715	1.26718e-09	4.80113e-08		Pjv1_00006144	1144.74	-0.905088	0.145181	-6.23422	4.54024e-10	1.64693e-08		Pjv1_00015969	46660.5	1.44312	0.186731	7.72832	1.08978e-14	4.63813e-13
Pjv1_00010624	658.724	1.18875	0.195849	6.0697	1.28153e-09	4.84728e-08		Pjv1_00024129	2114.08	2.50791	0.402379	6.23272	4.58418e-10	1.66006e-08		Pjv1_00020105	385.714	-1.72362	0.223061	-7.72712	1.10008e-14	4.67403e-13
Pjv1_00008092	274.302	1.84843	0.305037	6.05968	1.36396e-09	5.15038e-08		Pjv1_00020833	741.044	-1.63149	0.261774	-6.23243	4.59258e-10	1.6603e-08		Pjv1_00023636	52.412	4.39128	0.568707	7.72151	1.1496e-14	4.87619e-13
Pjv1_00003221	3936.37	1.92838	0.318345	6.05751	1.38247e-09	5.2115e-08		Pjv1_00006319	364.043	1.39513	0.223888	6.23138	4.62338e-10	1.66862e-08		Pjv1_00014120	2338.63	1.71867	0.222706	7.71723	1.18887e-14	5.03428e-13
Pjv1_00002843	954.389	1.04786	0.173064	6.05475	1.4064e-09	5.29277e-08		Pjv1_00027067	489.821	2.91304	0.467841	6.22656	4.76797e-10	1.71791e-08		Pjv1_00012830	6973.58	1.66602	0.215892	7.71691	1.19181e-14	5.03826e-13
Pjv1_00008444	989.28	1.46378	0.241797	6.05375	1.4151e-09	5.31658e-08		Pjv1_00008879	453.109	7.69846	1.23671	6.22496	4.81667e-10	1.73255e-08		Pjv1_00017393	316.243	-2.27998	0.296094	-7.70019	1.35869e-14	5.73409e-13
Pjv1_00000456	502.272	-1.07802	0.178172	-6.05044	1.44454e-09	5.4181e-08		Pjv1_00000166	71.8268	3.72615	0.598687	6.22387	4.85028e-10	1.74171e-08		Pjv1_00024247	93.0309	3.31804	0.431102	7.69666	1.39665e-14	5.8844e-13
Pjv1_00016958	438.954	-1.46187	0.241902	-6.04323	1.51062e-09	5.6565e-08		Pjv1_00014183	143.19	-1.93263	0.310657	-6.22111	4.93663e-10	1.76976e-08		Pjv1_00027838	630.893	1.41359	0.183804	7.69075	1.46272e-14	6.15249e-13
Pjv1_00012045	3068.13	-1.96185	0.324952	-6.03736	1.56656e-09	5.85616e-08		Pjv1_00003024	697.585	1.40026	0.225205	6.21769	5.04531e-10	1.8057e-08		Pjv1_00025024	472.434	2.08663	0.271539	7.68447	1.53633e-14	6.45132e-13
Pjv1_00028469	53.9912	-4.09095	0.677725	-6.03629	1.57698e-09	5.88527e-08		Pjv1_00028810	31.7535	3.80875	0.612701	6.21632	5.08959e-10	1.81851e-08		Pjv1_00021542	285.035	3.13788	0.408454	7.68234	1.5621e-14	6.54857e-13
Pjv1_00001627	855.935	-0.952653	0.15787	-6.03443	1.59528e-09	5.94368e-08		Pjv1_00024437	2821.36	-2.23202	0.359169	-6.21441	5.15163e-10	1.83761e-08		Pjv1_00010392	829.411	4.01784	0.523201	7.67935	1.59893e-14	6.69183e-13
Pjv1_00007441	606.28	1.19196	0.197573	6.03303	1.60909e-09	5.9684e-08		Pjv1_00005739	548.02	2.14119	0.344661	6.21243	5.21708e-10	1.85787e-08		Pjv1_00004620	4064.16	-2.19055	0.285293	-7.67824	1.61291e-14	6.73914e-13
Pjv1_00016516	330.213	1.28395	0.212826	6.03284	1.61103e-09	5.9684e-08		Pjv1_00008502	275.84	-1.39235	0.224134	-6.21212	5.22744e-10	1.85847e-08		Pjv1_00005199	7418.59	1.53199	0.19964	7.67375	1.67038e-14	6.96766e-13
Pjv1_00016947	1843.42	-2.88522	0.478265	-6.03268	1.61258e-09	5.9684e-08		Pjv1_00025509	533.726	1.55576	0.250563	6.20904	5.331e-10	1.89215e-08		Pjv1_00007221	101.795	8.23597	1.07332	7.67336	1.67544e-14	6.9772e-13
Pjv1_00003298	1759.28	1.79707	0.297863	6.03319	1.60751e-09	5.9684e-08		Pjv1_00013133	1250.8	1.44111	0.232202	6.20627	5.42577e-10	1.9226e-08		Pjv1_00005265	1407.13	1.72454	0.224788	7.67186	1.69523e-14	7.04796e-13
Pjv1_00028814	160.925	1.9683	0.326436	6.02967	1.64293e-09	6.06291e-08		Pjv1_00000967	997.104	1.76605	0.284672	6.20379	5.51196e-10	1.94993e-08		Pjv1_00015052	1206.55	-1.3903	0.181228	-7.67156	1.6992e-14	7.05279e-13
Pjv1_00015585	2064.44	-2.09144	0.346862	-6.02961	1.64353e-09	6.06291e-08		Pjv1_00002031	68.7689	-2.26618	0.365367	-6.20247	5.5585e-10	1.96315e-08		Pjv1_00028482	4122.93	-2.34678	0.306016	-7.66882	1.73584e-14	7.19301e-13
Pjv1_00020204	1285.1	3.04019	0.504378	6.02761	1.66407e-09	6.12858e-08		Pjv1_00022711	4020.29	-1.01485	0.163682	-6.20011	5.64225e-10	1.98945e-08		Pjv1_00021337	2650.81	2.07858	0.271089	7.66752	1.75349e-14	7.2542e-13
Pjv1_00028460	543.159	1.57435	0.261357	6.02376	1.70408e-09	6.25538e-08		Pjv1_00011770	1119.65	-1.1918	0.192256	-6.19902	5.68159e-10	2.00003e-08		Pjv1_00016701	332.606	2.59784	0.338832	7.66705	1.75998e-14	7.26908e-13
Pjv1_00022786	77.4942	4.23088	0.702362	6.02379	1.70381e-09	6.25538e-08		Pjv1_00009433	2218.13	-1.67391	0.270113	-6.19706	5.75258e-10	2.0217e-08		Pjv1_00024202	2457.53	1.41784	0.184945	7.66626	1.77086e-14	7.30203e-13
Pjv1_00001375	488.945	1.1936	0.198201	6.02214	1.72126e-09	6.29778e-08		Pjv1_00002298	545.145	1.45922	0.235513	6.19591	5.79481e-10	2.03321e-08		Pjv1_00029291	1195.69	-1.34177	0.175249	-7.65635	1.91291e-14	7.87487e-13
Pjv1_00008387	449.962	1.18753	0.197191	6.02221	1.72053e-09	6.29778e-08		Pjv1_00019366	415.726	-1.90373	0.307302	-6.19499	5.82904e-10	2.04188e-08		Pjv1_00005539	226.902	-2.28816	0.299025	-7.65209	1.97741e-14	8.12711e-13
Pjv1_00001892	458.508	-1.42522	0.236727	-6.02055	1.73828e-09	6.3497e-08		Pjv1_00018316	84.3541	2.07274	0.334599	6.19471	5.83923e-10	2.04211e-08		Pjv1_00012794	22648.3	3.22515	0.421501	7.65158	1.98521e-14	8.14586e-13
Pjv1_00008122	4363.69	-1.29013	0.214366	-6.01837	1.76184e-09	6.42527e-08		Pjv1_00020931	1099.02	-1.07197	0.173174	-6.19016	6.01027e-10	2.0985e-08		Pjv1_00008820	1379.02	-2.40869	0.314903	-7.64897	2.02588e-14	8.29919e-13
Pjv1_00020803	2438.43	-0.997145	0.1657	-6.01776	1.76847e-09	6.43897e-08		Pjv1_00008920	379.839	-2.91781	0.471485	-6.18857	6.07139e-10	2.1164e-08		Pjv1_00006963	108.054	3.52136	0.460687	7.64372	2.11032e-14	8.63103e-13
Pjv1_00002259	2708.99	-2.01186	0.334394	-6.01644	1.78299e-09	6.4813e-08		Pjv1_00006692	1120.17	1.15186	0.18629	6.18316	6.28307e-10	2.18663e-08		Pjv1_00022805	1172.39	1.70554	0.223189	7.6417	2.14366e-14	8.75318e-13
Pjv1_00010184	20523.2	1.45753	0.242292	6.0156	1.79221e-09	6.48324e-08		Pjv1_00027265	2140.91	0.833224	0.134808	6.18082	6.377e-10	2.21572e-08		Pjv1_00021757	377.718	3.6867	0.482565	7.6398	2.17559e-14	8.86913e-13
Pjv1_00019702	1728.45	1.49899	0.249163	6.0161	1.78668e-09	6.48324e-08		Pjv1_00011689	1507.78	1.30973	0.211935	6.17985	6.4163e-10	2.22577e-08		Pjv1_00019017	377.472	2.27927	0.298387	7.63862	2.19566e-14	8.93647e-13
Pjv1_00003652	10475.2	-1.47367	0.244969	-6.01574	1.79064e-09	6.48324e-08		Pjv1_00026300	47.56	2.72035	0.440271	6.17881	6.45857e-10	2.23681e-08		Pjv1_00003084	305.683	1.95388	0.255831	7.6374	2.21644e-14	9.00648e-13
Pjv1_00026950	156.897	1.71667	0.285404	6.01489	1.80009e-09	6.50122e-08		Pjv1_00015962	1304.24	-2.26063	0.366205	-6.17312	6.69574e-10	2.31521e-08		Pjv1_00010742	501.664	-2.54248	0.332945	-7.63633	2.23499e-14	9.06722e-13
Pjv1_00025394	88.1866	2.12564	0.353496	6.01319	1.81908e-09	6.55924e-08		Pjv1_00010391	1384.2	2.81127	0.45568	6.16939	6.8553e-10	2.36657e-08		Pjv1_00022658	338.069	-1.41732	0.18564	-7.6348	2.2618e-14	9.16118e-13
Pjv1_00015778	4537.59	1.45756	0.242551	6.00931	1.86318e-09	6.70743e-08		Pjv1_00026314	1173.44	1.36764	0.221739	6.16778	6.92546e-10	2.38695e-08		Pjv1_00023996	1901.86	-3.69818	0.484597	-7.63146	2.32117e-14	9.38655e-13
Pjv1_00020444	1226.15	1.26988	0.211466	6.00511	1.91199e-09	6.87213e-08		Pjv1_00011383	47.1525	-5.70505	0.925446	-6.16465	7.06401e-10	2.43079e-08		Pjv1_00028587	189.979	2.91127	0.38156	7.6299	2.34942e-14	9.48554e-13
Pjv1_00000478	1471.88	-1.16817	0.194589	-6.00327	1.93386e-09	6.93957e-08		Pjv1_00021366	5163.11	2.55016	0.41373	6.16384	7.10017e-10	2.43932e-08		Pjv1_00010391	1489.69	3.86288	0.506513	7.62642	2.41366e-14	9.72928e-13
Pjv1_00012065	100.409	2.13862	0.356657	5.99631	2.01853e-09	7.23181e-08		Pjv1_00006436	91.5436	4.60357	0.747151	6.1615	7.20597e-10	2.4717e-08		Pjv1_00020439	8123.6	1.61475	0.211769	7.62502	2.43988e-14	9.81926e-13
Pjv1_00006951	9945.69	1.35011	0.225317	5.99205	2.07219e-09	7.4122e-08		Pjv1_00012615	378.273	2.14237	0.347843	6.15901	7.31991e-10	2.50678e-08		Pjv1_00000980	4121.92	2.97426	0.390206	7.62229	2.49217e-14	1.00137e-12
Pjv1_00008796	228.684	-1.22311	0.204149	-5.99125	2.0823e-09	7.43649e-08		Pjv1_00027907	352.652	-1.28736	0.209081	-6.15723	7.40276e-10	2.53111e-08		Pjv1_00023118	82.1287	-2.60037	0.341169	-7.62196	2.49852e-14	1.00232e-12
Pjv1_00000028	619.093	1.34508	0.224678	5.98669	2.14155e-09	7.63592e-08		Pjv1_00019905	98.079	4.68521	0.761139	6.15553	7.48287e-10	2.55442e-08		Pjv1_00023056	2410.82	-2.02943	0.266288	-7.62117	2.51385e-14	1.00686e-12
Pjv1_00027807	1267.62	3.81166	0.637012	5.98366	2.18177e-09	7.76698e-08		Pjv1_00015052	921.263	-1.25693	0.204249	-6.1539	7.55994e-10	2.57663e-08		Pjv1_00013401	496.288	-4.03697	0.530719	-7.6066	2.8139e-14	1.12525e-12
Pjv1_00026220	150.361	-4.6126	0.770952	-5.98299	2.19072e-09	7.78644e-08		Pjv1_00020974	260.73	-1.65167	0.268417	-6.15337	7.58523e-10	2.58114e-08		Pjv1_00011131	15978.9	2.12854	0.279847	7.60609	2.82506e-14	1.12792e-12
Pjv1_00027226	87.4873	2.7258	0.455912	5.97879	2.24806e-09	7.97757e-08		Pjv1_00020414	317.597	1.69747	0.275874	6.15307	7.59986e-10	2.58202e-08		Pjv1_00015665	1357	-1.13438	0.149258	-7.60011	2.95876e-14	1.17942e-12
Pjv1_00014289	9250.3	-1.11658	0.186769	-5.97842	2.25316e-09	7.98302e-08		Pjv1_00005012	1023.47	-1.52265	0.247606	-6.14951	7.77215e-10	2.63638e-08		Pjv1_00000478	1688.33	-1.24643	0.164055	-7.59768	3.01489e-14	1.1999e-12
Pjv1_00012815	270.46	-1.2183	0.203794	-5.9781	2.25749e-09	7.98575e-08		Pjv1_00022909	2634.66	-1.36464	0.221955	-6.1483	7.83201e-10	2.65249e-08		Pjv1_00020909	2147.34	-1.6572	0.218136	-7.59708	3.0289e-14	1.20357e-12
Pjv1_00005446	392.17	-2.43226	0.407045	-5.97541	2.29507e-09	8.10587e-08		Pjv1_00013156	448.614	2.71143	0.441096	6.14703	7.89462e-10	2.66948e-08		Pjv1_00004730	2812.79	2.88629	0.379971	7.59608	3.05229e-14	1.21095e-12
Pjv1_00000460	419.613	2.61608	0.437932	5.97372	2.31899e-09	8.17744e-08		Pjv1_00025650	1375.65	1.1572	0.188275	6.14632	7.92998e-10	2.67721e-08		Pjv1_00026083	8619.76	2.14893	0.282998	7.59343	3.11556e-14	1.2341e-12
Pjv1_00012472	9012.11	2.3528	0.394124	5.9697	2.37696e-09	8.36869e-08		Pjv1_00027249	1957.55	2.13119	0.346959	6.14249	8.12375e-10	2.73832e-08		Pjv1_00011368	991.629	1.91266	0.252052	7.58836	3.23973e-14	1.28127e-12
Pjv1_00011548	756.084	-1.40549	0.235448	-5.96943	2.38084e-09	8.36919e-08		Pjv1_00002506	638.222	-1.3513	0.220072	-6.14028	8.23753e-10	2.77231e-08		Pjv1_00019738	990.567	-1.56437	0.206397	-7.57945	3.47023e-14	1.37028e-12
Pjv1_00025287	110.673	4.56638	0.765059	5.96866	2.39214e-09	8.39573e-08		Pjv1_00024556	1719.61	-2.59231	0.422213	-6.13982	8.26174e-10	2.77557e-08		Pjv1_00011800	12947.4	-1.35041	0.178239	-7.57638	3.55316e-14	1.40083e-12
Pjv1_00012951	635.983	-2.07916	0.348541	-5.96534	2.44131e-09	8.55488e-08		Pjv1_00023410	281.863	3.0712	0.500228	6.1396	8.27311e-10	2.77557e-08		Pjv1_00025651	844.78	-1.39649	0.184341	-7.57557	3.57558e-14	1.40746e-12
Pjv1_00027249	1017.09	2.10458	0.352876	5.96408	2.46009e-09	8.60724e-08		Pjv1_00007075	2082.15	-1.64831	0.268642	-6.13571	8.47788e-10	2.83649e-08		Pjv1_00002259	3337.5	-2.48692	0.328309	-7.57493	3.59315e-14	1.41216e-12
Pjv1_00012333	48414.9	3.2441	0.543965	5.96379	2.46451e-09	8.60925e-08		Pjv1_00019989	1408.53	1.93031	0.314606	6.13565	8.48114e-10	2.83649e-08		Pjv1_00022047	114.132	-2.50749	0.331037	-7.57465	3.601e-14	1.41304e-12
Pjv1_00013821	50.8515	4.22663	0.708842	5.96273	2.48062e-09	8.65202e-08		Pjv1_00021151	1961.35	4.99831	0.815065	6.13241	8.65561e-10	2.89033e-08		Pjv1_00012456	4859.4	1.74392	0.23024	7.57437	3.60866e-14	1.41384e-12
Pjv1_00008936	701.216	2.48259	0.41641	5.96188	2.49356e-09	8.68365e-08		Pjv1_00017722	739.683	-2.89737	0.47251	-6.13188	8.68479e-10	2.89556e-08		Pjv1_00018254	3678.94	1.26308	0.16684	7.57062	3.71451e-14	1.45305e-12
Pjv1_00007205	56.3112	4.96151	0.832308	5.96114	2.50477e-09	8.70912e-08		Pjv1_00021896	125.193	3.2629	0.532181	6.13119	8.72255e-10	2.90363e-08		Pjv1_00009504	289.471	2.96411	0.391611	7.569	3.76095e-14	1.46893e-12
Pjv1_00013481	1373.18	-0.996023	0.167128	-5.95965	2.52783e-09	8.7757e-08		Pjv1_00010138	150.128	2.05722	0.335597	6.13002	8.78668e-10	2.92045e-08		Pjv1_00016387	1658	1.33781	0.176779	7.56771	3.79857e-14	1.48132e-12
Pjv1_00028568	5145.24	1.15275	0.193441	5.95916	2.53537e-09	8.78639e-08		Pjv1_00008718	1401.57	-0.947192	0.154625	-6.12576	9.02544e-10	2.99516e-08		Pjv1_00012104	1076.38	-1.75744	0.232251	-7.56697	3.82021e-14	1.48746e-12
Pjv1_00017041	403.368	-1.57363	0.264079	-5.95894	2.53876e-09	8.78639e-08		Pjv1_00014447	1212.09	0.92975	0.151832	6.12355	9.15156e-10	3.02848e-08		Pjv1_00020465	1068.23	1.35624	0.179287	7.56463	3.88984e-14	1.51223e-12
Pjv1_00023410	471.924	2.8699	0.481885	5.95557	2.59171e-09	8.9558e-08		Pjv1_00017588	2169.82	-1.43492	0.234329	-6.1235	9.1541e-10	3.02848e-08		Pjv1_00028755	7607.53	1.917	0.253527	7.56133	3.9898e-14	1.5487e-12
Pjv1_00008876	261.97	-2.72501	0.45759	-5.95513	2.59871e-09	8.96616e-08		Pjv1_00012379	1885.03	-0.949898	0.155212	-6.11999	9.35816e-10	3.09122e-08		Pjv1_00028171	720.297	-1.99319	0.263613	-7.56105	3.99836e-14	1.54963e-12
Pjv1_00004359	667.635	0.993858	0.166964	5.95252	2.64049e-09	9.09627e-08		Pjv1_00012794	11298.7	2.48611	0.406396	6.11744	9.50902e-10	3.13622e-08		Pjv1_00016494	45.2375	-3.93765	0.521046	-7.55719	4.11858e-14	1.59377e-12
Pjv1_00001594	866.259	-1.90276	0.319724	-5.95126	2.66091e-09	9.15254e-08		Pjv1_00010938	38429.7	-1.57182	0.257128	-6.11298	9.77853e-10	3.22016e-08		Pjv1_00013903	157.589	-3.10529	0.411035	-7.55481	4.19474e-14	1.62074e-12
Pjv1_00010044	1516.52	0.922136	0.154961	5.95076	2.669e-09	9.16628e-08		Pjv1_00013941	3241.5	-1.04123	0.170371	-6.1115	9.86988e-10	3.24525e-08		Pjv1_00009935	7334.2	2.27955	0.301783	7.55361	4.23347e-14	1.6332e-12
Pjv1_00014998	6595.58	2.90567	0.48843	5.949	2.69791e-09	9.25139e-08		Pjv1_00007270	426.293	-1.82609	0.298872	-6.10996	9.96562e-10	3.27172e-08		Pjv1_00002359	1504.73	2.33024	0.308559	7.55201	4.28606e-14	1.65095e-12
Pjv1_00004318	844.802	1.04826	0.176272	5.94683	2.73383e-09	9.34595e-08		Pjv1_00024030	225.699	-3.60427	0.59017	-6.10718	1.01408e-09	3.32413e-08		Pjv1_00012121	4687.33	1.63852	0.21706	7.54871	4.39576e-14	1.69062e-12
Pjv1_00025095	204.451	1.87718	0.315658	5.94688	2.7331e-09	9.34595e-08		Pjv1_00029471	642.441	-1.25828	0.20606	-6.10639	1.01907e-09	3.33116e-08		Pjv1_00020974	324.593	-1.67443	0.221952	-7.54409	4.55462e-14	1.74904e-12
Pjv1_00012630	1013.97	1.05043	0.176846	5.93982	2.85341e-09	9.72158e-08		Pjv1_00020775	2796.9	-1.22646	0.20085	-6.10635	1.01933e-09	3.33116e-08		Pjv1_00023214	648.534	-1.86632	0.247408	-7.54349	4.57571e-14	1.75446e-12
Pjv1_00009399	568.373	-1.55884	0.262428	-5.94005	2.84941e-09	9.72158e-08		Pjv1_00029992	301.196	2.85842	0.468521	6.10095	1.0544e-09	3.44054e-08		Pjv1_00013887	1936.72	-1.73913	0.230564	-7.54294	4.595e-14	1.75918e-12
Pjv1_00008802	245.745	1.66538	0.280384	5.93963	2.85674e-09	9.72158e-08		Pjv1_00015917	444.597	-1.44307	0.236601	-6.09918	1.06614e-09	3.47355e-08		Pjv1_00003925	3059.3	1.35975	0.180289	7.54202	4.62744e-14	1.76891e-12
Pjv1_00009935	5216.89	1.91312	0.322136	5.93887	2.8699e-09	9.75155e-08		Pjv1_00011021	588.763	2.311	0.379077	6.09637	1.08504e-09	3.52975e-08		Pjv1_00008675	636.714	1.52104	0.201693	7.54138	4.65037e-14	1.77497e-12
Pjv1_00015868	719.454	-2.05699	0.346492	-5.93661	2.90973e-09	9.87193e-08		Pjv1_00025545	514.556	1.27836	0.209938	6.08921	1.13467e-09	3.68563e-08		Pjv1_00015784	3687.35	-1.50856	0.200064	-7.54037	4.68656e-14	1.78607e-12
Pjv1_00005786	5719.06	1.97573	0.332873	5.9354	2.93128e-09	9.91498e-08		Pjv1_00006791	293.674	-2.25758	0.370875	-6.08716	1.14928e-09	3.72742e-08		Pjv1_00016031	1063.66	-3.07267	0.407939	-7.53218	4.99014e-14	1.89889e-12
Pjv1_00025213	523.814	1.49965	0.252656	5.93553	2.92902e-09	9.91498e-08		Pjv1_00020252	136.075	1.74639	0.287112	6.08263	1.1823e-09	3.82295e-08		Pjv1_00015664	2368.39	3.52624	0.468282	7.53017	5.06732e-14	1.92535e-12
Pjv1_00023459	4365.51	1.49623	0.252132	5.9343	2.95099e-09	9.9666e-08		Pjv1_00025763	242.238	3.08232	0.506725	6.08283	1.18078e-09	3.82295e-08		Pjv1_00015338	455.728	-3.52144	0.467712	-7.52908	5.10988e-14	1.93859e-12
Pjv1_00020555	427.189	1.12049	0.188827	5.93395	2.95741e-09	9.97323e-08		Pjv1_00001794	832.977	-1.67499	0.275509	-6.07964	1.20454e-09	3.889e-08		Pjv1_00014657	185.318	1.80315	0.239702	7.52246	5.37568e-14	2.03636e-12
Pjv1_00010742	372.095	-2.24915	0.37916	-5.93192	2.9941e-09	1.00818e-07		Pjv1_00020081	432.187	2.63639	0.43392	6.07575	1.23413e-09	3.97403e-08		Pjv1_00006875	9863.26	-1.49775	0.19915	-7.52067	5.44956e-14	2.06124e-12
Pjv1_00029315	91.6694	-1.55096	0.261606	-5.92861	3.05511e-09	1.0267e-07		Pjv1_00005721	1347.27	-1.29139	0.212551	-6.07569	1.23458e-09	3.97403e-08		Pjv1_00022215	854.739	-1.67523	0.222847	-7.51742	5.58665e-14	2.10676e-12
Pjv1_00027265	2267.06	0.928837	0.156675	5.92844	3.05827e-09	1.0267e-07		Pjv1_00027764	2491.62	0.987838	0.162612	6.0748	1.24143e-09	3.9841e-08		Pjv1_00021060	2225.46	-2.69585	0.358607	-7.51757	5.58057e-14	2.10676e-12
Pjv1_00013466	537.643	1.56765	0.26454	5.92596	3.10469e-09	1.04072e-07		Pjv1_00002372	674.951	1.15252	0.18972	6.07483	1.24121e-09	3.9841e-08		Pjv1_00017722	670.807	-3.37625	0.44933	-7.51397	5.7361e-14	2.15988e-12
Pjv1_00008116	6219.35	-1.31238	0.221498	-5.92504	3.12217e-09	1.04502e-07		Pjv1_00001255	3392.5	2.10435	0.346612	6.0712	1.26958e-09	4.06835e-08		Pjv1_00024941	29015.3	-1.7144	0.228238	-7.51145	5.84767e-14	2.1986e-12
Pjv1_00028579	339.29	1.11982	0.189009	5.9247	3.12873e-09	1.04565e-07		Pjv1_00000213	152.566	-2.87524	0.473782	-6.0687	1.2895e-09	4.12603e-08		Pjv1_00015410	1772.01	-2.40872	0.320722	-7.51032	5.89852e-14	2.21441e-12
Pjv1_00025409	32.9168	-4.5785	0.773039	-5.92272	3.16651e-09	1.0567e-07		Pjv1_00011475	274.534	1.99545	0.328918	6.0667	1.30567e-09	4.16532e-08		Pjv1_00004967	98.2229	10.0365	1.33744	7.50426	6.17755e-14	2.31571e-12
Pjv1_00024114	218.914	-1.69063	0.28561	-5.91936	3.23197e-09	1.07694e-07		Pjv1_00017821	475.532	2.23989	0.369207	6.06677	1.3051e-09	4.16532e-08		Pjv1_00024844	496.586	-1.53107	0.204151	-7.49972	6.3952e-14	2.39373e-12
Pjv1_00027723	312.976	1.5864	0.268112	5.91692	3.28022e-09	1.09139e-07		Pjv1_00009960	502.496	-1.17724	0.194465	-6.05375	1.41513e-09	4.50781e-08		Pjv1_00027211	1053.06	1.64602	0.219535	7.49777	6.4915e-14	2.42616e-12
Pjv1_00016849	427.387	-2.03696	0.344293	-5.91635	3.29165e-09	1.09357e-07		Pjv1_00021512	1892.09	1.88239	0.31108	6.05114	1.43825e-09	4.57467e-08		Pjv1_00015710	975.073	-1.78546	0.238255	-7.4939	6.68556e-14	2.49498e-12
Pjv1_00011458	12223	-1.32827	0.224522	-5.91599	3.29886e-09	1.09405e-07		Pjv1_00000804	712.546	1.36724	0.226017	6.04929	1.45484e-09	4.62057e-08		Pjv1_00029560	1441.42	-2.89783	0.386982	-7.48828	6.97815e-14	2.59647e-12
Pjv1_00013977	121.007	3.19573	0.540203	5.91579	3.30286e-09	1.09405e-07		Pjv1_00008193	647.383	-2.62073	0.433336	-6.04779	1.46845e-09	4.65689e-08		Pjv1_00020519	1393.29	1.38475	0.184921	7.48832	6.97598e-14	2.59647e-12
Pjv1_00018885	182.477	1.45852	0.246602	5.91446	3.32962e-09	1.10128e-07		Pjv1_00024165	260.29	-1.8671	0.308782	-6.04664	1.47899e-09	4.6834e-08		Pjv1_00004680	528.9	-1.56899	0.209575	-7.48652	7.07222e-14	2.62759e-12
Pjv1_00011775	204.275	2.14988	0.363637	5.91217	3.37629e-09	1.11507e-07		Pjv1_00027835	167.58	-1.8095	0.299394	-6.04387	1.50457e-09	4.75738e-08		Pjv1_00013315	791.708	-1.93334	0.258286	-7.48529	7.13917e-14	2.64855e-12
Pjv1_00014837	432.26	0.955981	0.161746	5.91038	3.41329e-09	1.12563e-07		Pjv1_00009402	3121.41	0.859276	0.142235	6.04124	1.5293e-09	4.82845e-08		Pjv1_00021527	3923.12	2.81568	0.376276	7.48303	7.26277e-14	2.69043e-12
Pjv1_00004644	142.499	2.40851	0.40778	5.90639	3.49689e-09	1.15151e-07		Pjv1_00001241	371.084	-1.78176	0.294949	-6.04091	1.53246e-09	4.8313e-08		Pjv1_00002272	1673.92	1.50448	0.201124	7.48036	7.41203e-14	2.73915e-12
Pjv1_00000437	1466.93	-0.943802	0.159828	-5.90511	3.5241e-09	1.15624e-07		Pjv1_00004408	1040.65	1.29278	0.214074	6.03895	1.55119e-09	4.88319e-08		Pjv1_00003338	84.7089	6.97734	0.932764	7.48029	7.41605e-14	2.73915e-12
Pjv1_00026434	46.1094	2.31203	0.391524	5.9052	3.52216e-09	1.15624e-07		Pjv1_00003945	1037.63	1.11689	0.184959	6.03858	1.55475e-09	4.88722e-08		Pjv1_00026894	357.569	4.15295	0.555347	7.47812	7.53922e-14	2.78056e-12
Pjv1_00004623	498.095	-1.95057	0.330325	-5.90499	3.52675e-09	1.15624e-07		Pjv1_00017594	53.7098	-3.50714	0.580904	-6.03737	1.56644e-09	4.91673e-08		Pjv1_00003606	235.952	3.22801	0.431683	7.47772	7.56244e-14	2.78504e-12
Pjv1_00027586	294.681	1.20374	0.203883	5.90408	3.54615e-09	1.1609e-07		Pjv1_00003298	1212.92	1.3683	0.22665	6.03707	1.56936e-09	4.91872e-08		Pjv1_00008409	5579.8	-2.42387	0.324245	-7.47541	7.69653e-14	2.83028e-12
Pjv1_00027041	62.0962	2.84565	0.482429	5.89859	3.66615e-09	1.19843e-07		Pjv1_00010046	5815.09	1.07575	0.178367	6.03108	1.62865e-09	5.09707e-08		Pjv1_00014786	1882.14	-1.41644	0.189586	-7.47124	7.94403e-14	2.91702e-12
Pjv1_00019687	3115.59	-1.07765	0.182746	-5.89701	3.70138e-09	1.20818e-07		Pjv1_00026149	1606.61	2.52675	0.419108	6.02889	1.65094e-09	5.1593e-08		Pjv1_00002631	861.086	2.67165	0.357983	7.46306	8.45336e-14	3.09952e-12
Pjv1_00019330	921.338	2.24073	0.380126	5.89471	3.75344e-09	1.22339e-07		Pjv1_00000141	2587.54	1.31473	0.218146	6.02685	1.6719e-09	5.20962e-08		Pjv1_00020196	1139.43	-2.0299	0.27201	-7.4626	8.48326e-14	3.10596e-12
Pjv1_00029800	741.903	3.19721	0.542514	5.89333	3.78489e-09	1.23185e-07		Pjv1_00019533	66.438	-2.5689	0.426241	-6.02686	1.67172e-09	5.20962e-08		Pjv1_00016947	2558.14	-3.10193	0.41568	-7.4623	8.50229e-14	3.1084e-12
Pjv1_00014231	1572.19	1.09522	0.185881	5.89206	3.814e-09	1.23952e-07		Pjv1_00019496	3383.56	1.8331	0.304281	6.02436	1.69777e-09	5.28255e-08		Pjv1_00010138	249.883	2.17679	0.291765	7.46076	8.6028e-14	3.14059e-12
Pjv1_00016148	224.168	1.21915	0.206932	5.89154	3.82604e-09	1.2408e-07		Pjv1_00011321	63.9158	-2.7919	0.46362	-6.02195	1.72332e-09	5.35426e-08		Pjv1_00005777	455.582	1.29589	0.173766	7.45767	8.8065e-14	3.21029e-12
Pjv1_00020081	533.399	2.14201	0.363582	5.89142	3.82902e-09	1.2408e-07		Pjv1_00021878	626.068	0.936361	0.155517	6.02094	1.73407e-09	5.37988e-08		Pjv1_00010555	818.426	-1.57775	0.211693	-7.45303	9.12196e-14	3.32047e-12
Pjv1_00023257	1571.57	-1.64768	0.279834	-5.88806	3.90762e-09	1.26444e-07		Pjv1_00019738	728.634	-1.24511	0.206914	-6.01753	1.77103e-09	5.4793e-08		Pjv1_00014956	572.164	1.71943	0.230792	7.45014	9.32425e-14	3.3892e-12
Pjv1_00011165	515.78	2.46829	0.419291	5.88682	3.93698e-09	1.26844e-07		Pjv1_00025606	1335.31	-1.30795	0.217357	-6.01751	1.77123e-09	5.4793e-08		Pjv1_00017041	396.725	-2.15552	0.28939	-7.4485	9.44098e-14	3.42668e-12
Pjv1_00019556	3239.09	1.32129	0.224438	5.88709	3.93061e-09	1.26844e-07		Pjv1_00010055	1750.43	1.15191	0.191443	6.01697	1.77717e-09	5.48186e-08		Pjv1_00023257	1656.4	-2.06181	0.276883	-7.44649	9.58535e-14	3.47407e-12
Pjv1_00025233	1342.72	0.943736	0.160309	5.88697	3.93333e-09	1.26844e-07		Pjv1_00003416	180.045	-3.59096	0.59679	-6.01712	1.77544e-09	5.48186e-08		Pjv1_00027154	2367.92	-1.30345	0.175133	-7.44264	9.86912e-14	3.57177e-12
Pjv1_00019794	1413.48	2.08987	0.355065	5.88588	3.95932e-09	1.27381e-07		Pjv1_00004289	120.269	-1.89188	0.314499	-6.01553	1.793e-09	5.52276e-08		Pjv1_00021005	3173.72	1.2693	0.170695	7.43604	1.03746e-13	3.74933e-12
Pjv1_00001948	616.533	-3.76313	0.639533	-5.88418	4.0002e-09	1.28512e-07		Pjv1_00014120	1055.39	1.15855	0.192712	6.0118	1.83474e-09	5.64319e-08		Pjv1_00019070	1086.11	2.92592	0.393529	7.43509	1.04499e-13	3.77112e-12
Pjv1_00017667	169.251	1.49459	0.254386	5.87529	4.22095e-09	1.35409e-07		Pjv1_00018590	3817.53	-1.07405	0.178785	-6.00746	1.88457e-09	5.78816e-08		Pjv1_00027850	93.3314	4.51694	0.608243	7.42621	1.1175e-13	4.02699e-12
Pjv1_00008979	8794.42	-1.32055	0.224879	-5.87227	4.29873e-09	1.37707e-07		Pjv1_00009269	1292.72	-1.25199	0.208457	-6.006	1.90155e-09	5.83197e-08		Pjv1_00013886	861.849	2.51756	0.339187	7.42235	1.15061e-13	4.14037e-12
Pjv1_00017687	41.15	4.10184	0.698741	5.87033	4.34928e-09	1.39127e-07		Pjv1_00027182	3728.23	-1.04107	0.173394	-6.00407	1.92436e-09	5.89349e-08		Pjv1_00023421	169.554	2.38413	0.321282	7.42068	1.16517e-13	4.1868e-12
Pjv1_00005470	414.75	1.44955	0.247144	5.8652	4.48584e-09	1.43291e-07		Pjv1_00002887	850.082	-1.23645	0.205957	-6.00344	1.93178e-09	5.90779e-08		Pjv1_00007935	282.633	-3.28389	0.443126	-7.41073	1.25605e-13	4.50692e-12
Pjv1_00004510	2804.67	-0.804722	0.137224	-5.86431	4.51003e-09	1.43858e-07		Pjv1_00006828	172.384	-2.55423	0.425537	-6.00237	1.94454e-09	5.93831e-08		Pjv1_00006564	24665.8	-0.942717	0.127286	-7.40632	1.29856e-13	4.65281e-12
Pjv1_00028631	1000.05	1.08166	0.18446	5.86393	4.52047e-09	1.43986e-07		Pjv1_00026355	61.1895	2.49353	0.415756	5.99759	2.00272e-09	6.10729e-08		Pjv1_00012898	189.885	-3.20347	0.432905	-7.39995	1.36239e-13	4.87458e-12
Pjv1_00005130	368.662	-1.31657	0.224583	-5.86229	4.56524e-09	1.45206e-07		Pjv1_00027481	2251.98	-0.808167	0.134779	-5.99623	2.01956e-09	6.1499e-08		Pjv1_00004320	54359.8	1.50131	0.203023	7.39478	1.41648e-13	5.06088e-12
Pjv1_00024824	984.639	-1.67684	0.286157	-5.85986	4.63269e-09	1.47142e-07		Pjv1_00021253	214.657	-1.72491	0.287715	-5.9952	2.03233e-09	6.18002e-08		Pjv1_00008742	1203.56	-1.11837	0.151306	-7.39144	1.45249e-13	5.18219e-12
Pjv1_00017599	206.843	-3.98348	0.680241	-5.85599	4.74173e-09	1.50392e-07		Pjv1_00013177	2036.95	1.194	0.199168	5.99493	2.03574e-09	6.18162e-08		Pjv1_00000601	560.486	-3.38866	0.458642	-7.38846	1.48536e-13	5.28449e-12
Pjv1_00004725	25.0822	7.90826	1.35087	5.85419	4.79352e-09	1.5182e-07		Pjv1_00000994	2303.97	-1.82954	0.305393	-5.99079	2.0883e-09	6.33223e-08		Pjv1_00018358	1262.63	2.20822	0.298871	7.38854	1.48445e-13	5.28449e-12
Pjv1_00001742	1425.13	-1.76202	0.301098	-5.85198	4.85767e-09	1.53634e-07		Pjv1_00015338	327.4	-2.58393	0.431704	-5.98542	2.15828e-09	6.53521e-08		Pjv1_00026221	26626	-2.57433	0.348594	-7.3849	1.52572e-13	5.42041e-12
Pjv1_00025258	1122.34	1.22418	0.209404	5.84601	5.03507e-09	1.5902e-07		Pjv1_00015474	265.717	-1.73071	0.289179	-5.98491	2.16504e-09	6.54643e-08		Pjv1_00007482	5206.52	1.84253	0.249585	7.38236	1.55503e-13	5.51674e-12
Pjv1_00004571	556.915	2.77657	0.474973	5.84574	5.04306e-09	1.59048e-07		Pjv1_00027996	3268.17	1.66035	0.277514	5.98297	2.19111e-09	6.61592e-08		Pjv1_00001255	9070.99	2.61549	0.354361	7.38087	1.57254e-13	5.57099e-12
Pjv1_00002750	108.171	-2.59496	0.444018	-5.84426	5.08821e-09	1.60246e-07		Pjv1_00016590	5594.99	2.00198	0.334639	5.9825	2.19738e-09	6.61622e-08		Pjv1_00003940	564.461	3.18983	0.432324	7.37834	1.60275e-13	5.67005e-12
Pjv1_00029094	1039.74	1.22675	0.210067	5.83982	5.22584e-09	1.64127e-07		Pjv1_00019527	1483.51	-1.31876	0.220429	-5.98268	2.1949e-09	6.61622e-08		Pjv1_00003064	11955.8	-2.63438	0.357136	-7.37639	1.6264e-13	5.74564e-12
Pjv1_00001187	6890.63	1.06312	0.182047	5.83981	5.22609e-09	1.64127e-07		Pjv1_00027736	97.0584	3.16912	0.529988	5.97962	2.23658e-09	6.72481e-08		Pjv1_00008461	165.213	-2.64537	0.358694	-7.37502	1.6432e-13	5.79684e-12
Pjv1_00024420	910.692	2.0054	0.343433	5.83928	5.24269e-09	1.64418e-07		Pjv1_00028765	1543.87	-1.73792	0.290812	-5.9761	2.2854e-09	6.86197e-08		Pjv1_00015499	4603.13	-1.57141	0.213082	-7.37468	1.64742e-13	5.80357e-12
Pjv1_00000804	984.493	1.75615	0.300901	5.8363	5.33717e-09	1.67147e-07		Pjv1_00025992	601.851	-1.85877	0.311121	-5.97442	2.30909e-09	6.92338e-08		Pjv1_00002298	1041.7	1.84006	0.249558	7.37327	1.66495e-13	5.85715e-12
Pjv1_00023129	216.583	-2.36367	0.405202	-5.83331	5.4339e-09	1.69938e-07		Pjv1_00001653	2203.52	1.13482	0.189955	5.97416	2.31273e-09	6.92461e-08		Pjv1_00018128	4494.11	-1.05236	0.142744	-7.37238	1.67615e-13	5.88828e-12
Pjv1_00003345	2246.12	-1.5037	0.257813	-5.83252	5.4597e-09	1.70507e-07		Pjv1_00011706	1842.15	1.77117	0.296553	5.97253	2.33606e-09	6.98473e-08		Pjv1_00027020	686.753	2.27153	0.308657	7.3594	1.84732e-13	6.48058e-12
Pjv1_00027338	1284.1	-1.24517	0.213522	-5.83158	5.49051e-09	1.71231e-07		Pjv1_00023485	880.321	-1.1451	0.1919	-5.9672	2.41358e-09	7.20644e-08		Pjv1_00021583	3912.35	-1.97097	0.267878	-7.35773	1.87061e-13	6.55313e-12
Pjv1_00005366	2415.74	1.46451	0.251165	5.83088	5.51353e-09	1.71709e-07		Pjv1_00010439	948.444	-1.10307	0.184878	-5.96648	2.42428e-09	7.22833e-08		Pjv1_00002126	513.173	2.24003	0.304455	7.35751	1.87372e-13	6.55489e-12
Pjv1_00001695	1016.13	1.48989	0.255539	5.83037	5.53033e-09	1.71993e-07		Pjv1_00023214	638.095	-1.7836	0.299016	-5.96491	2.44768e-09	7.28798e-08		Pjv1_00006664	613.007	2.49813	0.339579	7.35654	1.88734e-13	6.59336e-12
Pjv1_00005199	3806.86	1.147	0.196769	5.82917	5.57036e-09	1.72998e-07		Pjv1_00009965	372.935	-1.34818	0.226067	-5.9636	2.46734e-09	7.33631e-08		Pjv1_00011683	1869.61	1.0966	0.149139	7.35289	1.93965e-13	6.76672e-12
Pjv1_00026760	1011.64	1.36841	0.234893	5.82567	5.68826e-09	1.76171e-07		Pjv1_00013977	86.0244	2.55622	0.428919	5.95967	2.52741e-09	7.49412e-08		Pjv1_00010005	567.24	3.50969	0.477398	7.35169	1.95709e-13	6.8181e-12
Pjv1_00027930	513.849	2.89306	0.496593	5.82581	5.68364e-09	1.76171e-07		Pjv1_00017263	385.595	-2.10573	0.353321	-5.95982	2.52512e-09	7.49412e-08		Pjv1_00011421	983.727	-1.33972	0.182432	-7.34367	2.07822e-13	7.23007e-12
Pjv1_00026815	237.718	2.41466	0.414864	5.82036	5.87201e-09	1.8161e-07		Pjv1_00002932	4507.53	1.35801	0.228011	5.95592	2.58619e-09	7.64729e-08		Pjv1_00000005	1916.97	-1.42463	0.194001	-7.34342	2.08211e-13	7.23359e-12
Pjv1_00005878	4612.93	1.54425	0.265429	5.81795	5.95742e-09	1.83998e-07		Pjv1_00018558	1216.64	1.03616	0.173966	5.95613	2.58282e-09	7.64729e-08		Pjv1_00020117	187.584	1.96019	0.266949	7.34292	2.08979e-13	7.25027e-12
Pjv1_00010836	1971.76	-1.9406	0.333587	-5.81737	5.97796e-09	1.84378e-07		Pjv1_00017663	1555.68	2.16797	0.364105	5.95426	2.61255e-09	7.71457e-08		Pjv1_00019989	2383.25	2.19074	0.298587	7.33702	2.18402e-13	7.56675e-12
Pjv1_00000848	3495.57	1.42327	0.244703	5.81632	6.01555e-09	1.85282e-07		Pjv1_00012055	655.775	6.37491	1.07094	5.95261	2.63897e-09	7.78189e-08		Pjv1_00005366	3316.59	1.46266	0.199434	7.33404	2.23312e-13	7.72622e-12
Pjv1_00012721	154.404	1.53255	0.263645	5.81293	6.13895e-09	1.88823e-07		Pjv1_00012295	41.2667	3.65669	0.614625	5.94946	2.69032e-09	7.9224e-08		Pjv1_00010438	401.453	-1.71563	0.234004	-7.33163	2.27364e-13	7.85561e-12
Pjv1_00012315	2507.18	-1.25104	0.215267	-5.81161	6.1876e-09	1.89812e-07		Pjv1_00003715	4095.11	0.800336	0.134578	5.94702	2.73074e-09	8.0304e-08		Pjv1_00028973	2050.34	-1.82292	0.248681	-7.33034	2.29563e-13	7.92071e-12
Pjv1_00008521	417.129	1.82938	0.314781	5.8116	6.18803e-09	1.89812e-07		Pjv1_00005987	500.273	1.51739	0.255186	5.94621	2.7443e-09	8.05922e-08		Pjv1_00008976	2583.67	-0.989502	0.135034	-7.32779	2.33988e-13	8.06232e-12
Pjv1_00006934	752.109	1.70536	0.2935	5.81041	6.23202e-09	1.90899e-07		Pjv1_00006856	315.097	1.20411	0.202582	5.94381	2.78471e-09	8.1667e-08		Pjv1_00013008	15147.4	1.31886	0.180029	7.32584	2.37404e-13	8.16885e-12
Pjv1_00000750	5666.98	-0.726503	0.125041	-5.81011	6.24302e-09	1.90975e-07		Pjv1_00009699	1165.02	1.55582	0.261885	5.94085	2.83545e-09	8.30416e-08		Pjv1_00009944	244.445	-1.76365	0.240948	-7.31961	2.48688e-13	8.54541e-12
Pjv1_00006176	6704.49	-1.32878	0.228729	-5.80939	6.26999e-09	1.91538e-07		Pjv1_00001695	807.303	1.26153	0.212361	5.9405	2.84157e-09	8.31071e-08		Pjv1_00012858	974.661	1.31505	0.179703	7.31789	2.51901e-13	8.6354e-12
Pjv1_00018051	1916.47	1.14231	0.196697	5.80748	6.34208e-09	1.93477e-07		Pjv1_00006098	62.5913	-4.77834	0.804449	-5.93989	2.8521e-09	8.33015e-08		Pjv1_00000804	1111.05	2.01926	0.275937	7.31784	2.51993e-13	8.6354e-12
Pjv1_00028313	4643.39	1.50585	0.259315	5.80703	6.35893e-09	1.93727e-07		Pjv1_00025316	1268.48	1.18261	0.199114	5.93936	2.8614e-09	8.34593e-08		Pjv1_00007506	48.3581	3.88177	0.530791	7.31318	2.60891e-13	8.92816e-12
Pjv1_00014920	538.856	1.63113	0.28098	5.80516	6.43049e-09	1.95641e-07		Pjv1_00006953	1361.82	1.28864	0.217104	5.93557	2.92827e-09	8.52285e-08		Pjv1_00028125	19180.1	-2.20665	0.301781	-7.31207	2.63054e-13	8.97443e-12
Pjv1_00020527	3632.59	1.7555	0.302547	5.8024	6.53738e-09	1.98623e-07		Pjv1_00019091	1868.54	-0.908265	0.153023	-5.93547	2.93e-09	8.52285e-08		Pjv1_00001102	1639.69	-1.18928	0.162649	-7.31194	2.63314e-13	8.97443e-12
Pjv1_00013516	638.639	2.45067	0.422397	5.80182	6.55981e-09	1.99034e-07		Pjv1_00002367	1032.08	-1.54338	0.260184	-5.93189	2.99466e-09	8.69913e-08		Pjv1_00022482	1372.12	2.94126	0.402242	7.31215	2.62896e-13	8.97443e-12
Pjv1_00007113	513.265	-2.49011	0.429218	-5.80151	6.57209e-09	1.99137e-07		Pjv1_00003183	7511.56	2.18398	0.368201	5.93149	3.00197e-09	8.70855e-08		Pjv1_00022463	906.026	-1.39636	0.190993	-7.31107	2.65023e-13	9.02045e-12
Pjv1_00000364	94.4229	-3.44613	0.594196	-5.79965	6.64529e-09	2.01083e-07		Pjv1_00016387	1147.33	1.4736	0.248459	5.93095	3.01192e-09	8.72562e-08		Pjv1_00013324	91.0436	-4.73813	0.648493	-7.30637	2.74466e-13	9.32925e-12
Pjv1_00026979	1205.58	0.979981	0.169021	5.79799	6.71125e-09	2.02805e-07		Pjv1_00011794	1144.29	-1.82122	0.3071	-5.93039	3.02217e-09	8.74349e-08		Pjv1_00010829	268.226	1.67472	0.229351	7.30197	2.83584e-13	9.62617e-12
Pjv1_00000347	98.8999	2.57184	0.44382	5.79477	6.84129e-09	2.06456e-07		Pjv1_00012741	511.778	-2.23332	0.376858	-5.92616	3.10105e-09	8.9596e-08		Pjv1_00001435	1818.12	1.16379	0.159548	7.29426	3.00301e-13	1.01799e-11
Pjv1_00007187	47.3969	2.77606	0.479121	5.79408	6.86984e-09	2.07038e-07		Pjv1_00009511	352.268	2.49974	0.421968	5.92402	3.14171e-09	9.06486e-08		Pjv1_00024124	738.967	1.80831	0.24792	7.29392	3.01059e-13	1.01918e-11
Pjv1_00029761	1613.12	2.11382	0.365007	5.79116	6.99014e-09	2.10381e-07		Pjv1_00014645	832.068	1.8547	0.313339	5.91913	3.2364e-09	9.32554e-08		Pjv1_00026329	119.369	-3.36472	0.461337	-7.29341	3.02204e-13	1.02168e-11
Pjv1_00019482	1362.04	1.27322	0.219874	5.79069	7.00999e-09	2.10695e-07		Pjv1_00017163	775.333	1.41938	0.23986	5.91755	3.26763e-09	9.40287e-08		Pjv1_00024774	5883.79	-2.09311	0.287103	-7.29046	3.08887e-13	1.04288e-11
Pjv1_00011499	797.583	1.28647	0.22226	5.78815	7.11661e-09	2.13613e-07		Pjv1_00023678	442.944	2.27725	0.384901	5.91645	3.2897e-09	9.45369e-08		Pjv1_00007075	2998.6	-2.15568	0.295718	-7.28964	3.10777e-13	1.04785e-11
Pjv1_00000640	2576.38	-2.1087	0.364336	-5.78779	7.13174e-09	2.1378e-07		Pjv1_00011061	1022.27	1.49543	0.252879	5.91363	3.34652e-09	9.6041e-08		Pjv1_00019704	146.476	-2.39692	0.328828	-7.28928	3.11616e-13	1.04927e-11
Pjv1_00018521	459.462	3.20488	0.554149	5.78342	7.31951e-09	2.19116e-07		Pjv1_00029416	230.73	-1.39138	0.235295	-5.91335	3.35227e-09	9.60776e-08		Pjv1_00008041	778.951	1.76781	0.242569	7.28787	3.14904e-13	1.05893e-11
Pjv1_00018839	472.734	2.82334	0.488243	5.78266	7.35304e-09	2.19826e-07		Pjv1_00005234	1628.78	1.64525	0.278318	5.9114	3.39213e-09	9.709e-08		Pjv1_00014139	658.086	-1.80892	0.248247	-7.28677	3.17476e-13	1.06615e-11
Pjv1_00015492	1587.55	1.38838	0.240165	5.78093	7.42868e-09	2.21791e-07		Pjv1_00006410	614.487	2.56909	0.434628	5.91101	3.40023e-09	9.71921e-08		Pjv1_00021840	921.397	-1.71782	0.235768	-7.28605	3.19177e-13	1.07043e-11
Pjv1_00028973	1335.36	-1.60042	0.276985	-5.77799	7.55996e-09	2.25409e-07		Pjv1_00009399	424.296	-1.98582	0.336005	-5.91011	3.41883e-09	9.75937e-08		Pjv1_00005227	331.239	-1.69601	0.23283	-7.28433	3.23275e-13	1.08273e-11
Pjv1_00007749	36.5179	-3.86391	0.669192	-5.77399	7.7417e-09	2.30521e-07		Pjv1_00003579	709.336	-1.00753	0.170484	-5.90983	3.42467e-09	9.76304e-08		Pjv1_00008310	1493.02	1.54118	0.211689	7.28039	3.32856e-13	1.11334e-11
Pjv1_00002967	248.151	-1.48568	0.25735	-5.77299	7.78763e-09	2.31498e-07		Pjv1_00024825	419.21	2.00454	0.339382	5.90644	3.49582e-09	9.95264e-08		Pjv1_00026015	635.526	2.91651	0.400719	7.27819	3.38324e-13	1.13013e-11
Pjv1_00021645	218.703	1.47669	0.255799	5.77283	7.79516e-09	2.31498e-07		Pjv1_00012660	2225.3	-0.810433	0.137232	-5.90558	3.51409e-09	9.9914e-08		Pjv1_00013977	152.336	2.42369	0.333083	7.27654	3.42484e-13	1.14251e-11
Pjv1_00007903	4191.83	1.81404	0.314388	5.77007	7.92401e-09	2.35012e-07		Pjv1_00005961	802.725	1.13811	0.192795	5.9032	3.56528e-09	1.01235e-07		Pjv1_00003773	1615.24	1.11984	0.153941	7.27443	3.47877e-13	1.15896e-11
Pjv1_00013324	73.1639	-4.08322	0.707753	-5.76928	7.9613e-09	2.35806e-07		Pjv1_00014655	2284.36	-0.942641	0.159722	-5.90175	3.59674e-09	1.01993e-07		Pjv1_00011782	769.655	-1.17139	0.161078	-7.27217	3.53754e-13	1.17698e-11
Pjv1_00012794	16297.7	2.79892	0.485366	5.76661	8.08809e-09	2.38929e-07		Pjv1_00025481	124.293	-2.57361	0.436133	-5.90096	3.61384e-09	1.02343e-07		Pjv1_00021808	235.305	-2.13877	0.294168	-7.27057	3.57975e-13	1.18945e-11
Pjv1_00012086	758.437	-1.86605	0.323583	-5.76682	8.07811e-09	2.38929e-07		Pjv1_00004715	266.432	3.08535	0.523003	5.89929	3.65076e-09	1.03252e-07		Pjv1_00016837	2847.44	2.49828	0.343748	7.26777	3.65466e-13	1.21274e-11
Pjv1_00019331	540.732	2.34352	0.406484	5.76533	8.14968e-09	2.40432e-07		Pjv1_00005312	1024.14	2.2503	0.381484	5.89881	3.6614e-09	1.03417e-07		Pjv1_00016099	104.696	4.50063	0.619662	7.26303	3.78503e-13	1.2527e-11
Pjv1_00016489	85.9538	-2.52342	0.438007	-5.76116	8.35388e-09	2.46132e-07		Pjv1_00020254	927.515	1.3904	0.235814	5.8962	3.71979e-09	1.04927e-07		Pjv1_00021349	674.047	2.14095	0.294767	7.26319	3.78054e-13	1.2527e-11
Pjv1_00006022	1935.34	2.01781	0.350377	5.75897	8.46279e-09	2.49013e-07		Pjv1_00007889	10116	1.95056	0.330869	5.89526	3.74085e-09	1.05341e-07		Pjv1_00013305	284.278	-1.98072	0.272781	-7.26121	3.83633e-13	1.26801e-11
Pjv1_00001755	80.554	-2.20698	0.383271	-5.75828	8.49732e-09	2.49701e-07		Pjv1_00015697	1405.42	-1.86592	0.316519	-5.89511	3.74427e-09	1.05341e-07		Pjv1_00027588	898.177	2.15017	0.296151	7.26039	3.85983e-13	1.27362e-11
Pjv1_00012858	1049.52	1.77072	0.307673	5.75522	8.65302e-09	2.53611e-07		Pjv1_00027340	21545.4	-1.46825	0.249106	-5.89406	3.76817e-09	1.05736e-07		Pjv1_00005950	1416.98	-1.67423	0.230602	-7.26026	3.86346e-13	1.27362e-11
Pjv1_00000780	32.6863	-2.85417	0.495913	-5.75538	8.64487e-09	2.53611e-07		Pjv1_00009901	71.8684	-2.59243	0.439838	-5.89406	3.76817e-09	1.05736e-07		Pjv1_00013183	1195.68	2.49553	0.344188	7.25049	4.1528e-13	1.36722e-11
Pjv1_00016066	100.591	2.11202	0.367186	5.7519	8.82459e-09	2.58301e-07		Pjv1_00001632	102.899	2.07922	0.352875	5.89222	3.81033e-09	1.06779e-07		Pjv1_00010382	4884.61	1.59969	0.220637	7.25031	4.15828e-13	1.36723e-11
Pjv1_00005961	770.08	1.71428	0.298074	5.7512	8.86126e-09	2.59008e-07		Pjv1_00007965	23.4211	7.95878	1.35125	5.88995	3.86314e-09	1.08118e-07		Pjv1_00020812	2206.51	-1.43293	0.197644	-7.25005	4.16608e-13	1.36801e-11
Pjv1_00004659	110.662	-2.20568	0.38353	-5.751	8.87189e-09	2.59008e-07		Pjv1_00011331	1414.3	-1.90422	0.323338	-5.88926	3.87936e-09	1.0843e-07		Pjv1_00003618	80.3921	-4.54963	0.627723	-7.24783	4.23499e-13	1.38882e-11
Pjv1_00023861	1790.35	-1.05089	0.18278	-5.74946	8.95268e-09	2.61027e-07		Pjv1_00008290	849.249	1.10995	0.188506	5.88816	3.90513e-09	1.09008e-07		Pjv1_00005714	3313.48	-2.75695	0.380473	-7.24611	4.28903e-13	1.40471e-11
Pjv1_00002287	690.123	-1.21158	0.21078	-5.74808	9.02641e-09	2.62834e-07		Pjv1_00024844	367.383	-1.25989	0.214063	-5.88561	3.96594e-09	1.10561e-07		Pjv1_00003479	1812.72	-1.17741	0.162529	-7.24432	4.34619e-13	1.42158e-11
Pjv1_00018217	401.058	-2.04567	0.355985	-5.7465	9.11119e-09	2.64958e-07		Pjv1_00000247	1103.95	0.919617	0.156261	5.88513	3.97749e-09	1.1074e-07		Pjv1_00001879	1482.18	1.49614	0.206547	7.24359	4.36948e-13	1.42734e-11
Pjv1_00011347	106.49	5.5667	0.968765	5.74618	9.12806e-09	2.65105e-07		Pjv1_00013712	7563.04	1.6963	0.288281	5.8842	3.99977e-09	1.11215e-07		Pjv1_00010518	11557.1	-1.56052	0.21547	-7.24238	4.40889e-13	1.43835e-11
Pjv1_00005092	4784.53	-0.697327	0.121389	-5.74456	9.21585e-09	2.67307e-07		Pjv1_00028487	10740.3	-1.44979	0.246429	-5.8832	4.024e-09	1.11744e-07		Pjv1_00013550	775.228	-3.33684	0.461119	-7.2364	4.60747e-13	1.50119e-11
Pjv1_00030253	698.88	2.09918	0.365516	5.74306	9.29801e-09	2.69342e-07		Pjv1_00007544	239.209	-1.68247	0.28602	-5.88236	4.04464e-09	1.12172e-07		Pjv1_00014091	420.193	1.82332	0.252019	7.23486	4.66019e-13	1.5164e-11
Pjv1_00012918	340.711	1.36599	0.237914	5.74153	9.38237e-09	2.71434e-07		Pjv1_00004904	81.5842	-2.48132	0.421939	-5.88075	4.08404e-09	1.13118e-07		Pjv1_00013409	1447.09	-1.71877	0.237616	-7.23338	4.71108e-13	1.53098e-11
Pjv1_00015951	707.711	2.07066	0.360707	5.74056	9.43618e-09	2.72639e-07		Pjv1_00018229	2740.95	-0.898385	0.152805	-5.87928	4.12053e-09	1.13982e-07		Pjv1_00004017	3735.43	1.33411	0.184451	7.23288	4.72859e-13	1.53469e-11
Pjv1_00007836	1177.9	0.75882	0.132208	5.73957	9.49148e-09	2.73883e-07		Pjv1_00000460	401.801	2.43719	0.414593	5.87851	4.13977e-09	1.14366e-07		Pjv1_00000076	107.143	-3.56009	0.492231	-7.23256	4.73985e-13	1.53636e-11
Pjv1_00017694	533.674	0.973094	0.169588	5.738	9.58022e-09	2.75733e-07		Pjv1_00008945	394.687	1.73986	0.2961	5.87592	4.20496e-09	1.15869e-07		Pjv1_00016098	4701.05	2.94673	0.40749	7.23142	4.77961e-13	1.54725e-11
Pjv1_00023485	1485.12	-1.57744	0.274906	-5.73809	9.57509e-09	2.75733e-07		Pjv1_00005150	184.173	2.27855	0.387772	5.87601	4.20265e-09	1.15869e-07		Pjv1_00003221	4390.92	2.09736	0.290144	7.22868	4.87704e-13	1.57676e-11
Pjv1_00004617	4517.23	2.80577	0.489263	5.7347	9.76861e-09	2.80794e-07		Pjv1_00008956	569.858	1.21647	0.207173	5.87179	4.31128e-09	1.1851e-07		Pjv1_00004735	195.69	-2.10887	0.29196	-7.22317	5.07876e-13	1.63987e-11
Pjv1_00008960	253.892	-1.96488	0.342654	-5.73429	9.79211e-09	2.80958e-07		Pjv1_00015817	161.574	3.49016	0.594397	5.87176	4.31187e-09	1.1851e-07		Pjv1_00006191	1127.29	-1.11793	0.154801	-7.22175	5.13244e-13	1.65508e-11
Pjv1_00025662	930.071	2.79808	0.487966	5.73416	9.79941e-09	2.80958e-07		Pjv1_00017928	2562.83	-2.71062	0.461708	-5.87085	4.33564e-09	1.19011e-07		Pjv1_00005789	4281.97	2.51704	0.348619	7.22002	5.19803e-13	1.67409e-11
Pjv1_00015867	1724.97	1.24488	0.217119	5.73362	9.83078e-09	2.81497e-07		Pjv1_00010262	33.6717	-6.73954	1.14813	-5.87002	4.35746e-09	1.19457e-07		Pjv1_00022684	5517.98	-1.83766	0.254699	-7.215	5.39334e-13	1.73476e-11
Pjv1_00009813	2665.92	-0.95819	0.167151	-5.73248	9.8974e-09	2.83043e-07		Pjv1_00014821	825.301	-1.04949	0.178854	-5.86784	4.41497e-09	1.20879e-07		Pjv1_00014859	412.905	-1.71654	0.237943	-7.21409	5.42941e-13	1.74414e-11
Pjv1_00004206	667.206	1.2537	0.218795	5.72999	1.00436e-08	2.86859e-07		Pjv1_00012434	142.01	2.16618	0.369285	5.86588	4.46754e-09	1.22162e-07		Pjv1_00019305	20659.4	1.96609	0.27257	7.21314	5.46748e-13	1.75413e-11
Pjv1_00029444	404.403	1.11518	0.194658	5.72891	1.01076e-08	2.88317e-07		Pjv1_00022046	526.84	-1.20245	0.204999	-5.86565	4.47386e-09	1.22179e-07		Pjv1_00003953	2201.47	1.74544	0.242107	7.2094	5.62006e-13	1.80078e-11
Pjv1_00015929	4333.17	1.31666	0.229851	5.7283	1.01444e-08	2.88998e-07		Pjv1_00025500	241.77	1.43019	0.243936	5.86298	4.5463e-09	1.24e-07		Pjv1_00008533	1045.35	-2.15978	0.299591	-7.20909	5.63287e-13	1.80259e-11
Pjv1_00001310	3064.91	-1.68596	0.294355	-5.72764	1.01837e-08	2.8975e-07		Pjv1_00011601	398.965	-1.21992	0.208081	-5.86272	4.5535e-09	1.24038e-07		Pjv1_00027147	14974.4	-1.32223	0.183442	-7.20791	5.68177e-13	1.81593e-11
Pjv1_00007838	1588.22	1.2762	0.222914	5.7251	1.03375e-08	2.93753e-07		Pjv1_00021239	1247.64	-1.12279	0.191545	-5.86175	4.58002e-09	1.24602e-07		Pjv1_00014665	8437.77	3.1254	0.433644	7.20729	5.70747e-13	1.82183e-11
Pjv1_00012650	202.464	-1.54487	0.269864	-5.72461	1.03675e-08	2.94231e-07		Pjv1_00010965	22904.4	0.727612	0.124147	5.8609	4.6036e-09	1.25085e-07		Pjv1_00017458	209.272	-2.86073	0.397146	-7.20321	5.8811e-13	1.87487e-11
Pjv1_00015411	67.8469	-3.31141	0.578591	-5.72324	1.0451e-08	2.96228e-07		Pjv1_00006541	1392.1	1.79373	0.306196	5.85811	4.68165e-09	1.27044e-07		Pjv1_00015040	186.892	4.51835	0.627689	7.19839	6.09293e-13	1.93994e-11
Pjv1_00014849	1765.69	1.0746	0.187792	5.7223	1.05093e-08	2.96752e-07		Pjv1_00010836	1441.04	-1.66872	0.284873	-5.85779	4.69065e-09	1.27128e-07		Pjv1_00010642	571.43	1.70042	0.2364	7.19298	6.33902e-13	2.01574e-11
Pjv1_00017355	1682.63	1.44128	0.251869	5.72235	1.05063e-08	2.96752e-07		Pjv1_00015258	1700.07	1.57546	0.268962	5.85757	4.69684e-09	1.27135e-07		Pjv1_00008059	2016.97	1.98424	0.275887	7.19221	6.37486e-13	2.02458e-11
Pjv1_00003909	8948.86	0.914509	0.159808	5.72256	1.04934e-08	2.96752e-07		Pjv1_00006197	162.068	2.11839	0.361852	5.85429	4.79059e-09	1.29509e-07		Pjv1_00009041	1790.19	1.4951	0.208058	7.18597	6.67331e-13	2.11669e-11
Pjv1_00002334	770.812	-1.07322	0.187579	-5.72143	1.05633e-08	2.97154e-07		Pjv1_00003457	754.421	1.13505	0.193925	5.85304	4.82656e-09	1.30317e-07		Pjv1_00019687	3344.41	-1.33525	0.185887	-7.18314	6.81295e-13	2.15826e-11
Pjv1_00014124	557.518	1.81811	0.31776	5.72164	1.05501e-08	2.97154e-07		Pjv1_00003772	191.889	1.91107	0.326614	5.85115	4.88172e-09	1.31641e-07		Pjv1_00021269	3811.62	0.926286	0.128967	7.18233	6.85323e-13	2.16829e-11
Pjv1_00004983	8018.17	-1.33038	0.232526	-5.72143	1.05633e-08	2.97154e-07		Pjv1_00018376	654.873	1.11771	0.191169	5.84672	5.01361e-09	1.35027e-07		Pjv1_00008387	571.445	1.27341	0.177321	7.18139	6.90069e-13	2.18056e-11
Pjv1_00004932	4488.14	1.08727	0.190067	5.72047	1.06229e-08	2.98454e-07		Pjv1_00003989	786.352	1.48311	0.253716	5.84554	5.04916e-09	1.35814e-07		Pjv1_00007664	571.424	-1.6309	0.227199	-7.1783	7.05857e-13	2.22766e-11
Pjv1_00025119	7827.82	1.03218	0.180456	5.71986	1.06609e-08	2.99147e-07		Pjv1_00009267	438.441	1.11908	0.191462	5.84491	5.06836e-09	1.3616e-07		Pjv1_00003598	1330.03	2.2363	0.311583	7.1772	7.11533e-13	2.24276e-11
Pjv1_00027026	3777.09	-1.8758	0.327986	-5.71913	1.0707e-08	3.00063e-07		Pjv1_00023861	1531.27	-1.16044	0.198673	-5.84098	5.18956e-09	1.39241e-07		Pjv1_00024946	5402.45	2.15483	0.300368	7.17397	7.28529e-13	2.29345e-11
Pjv1_00014988	742.092	1.29281	0.226071	5.71859	1.0741e-08	3.00642e-07		Pjv1_00019667	980.9	-0.906022	0.155217	-5.83712	5.31097e-09	1.42321e-07		Pjv1_00025471	1146.35	1.93492	0.269727	7.17364	7.30272e-13	2.29607e-11
Pjv1_00016190	641.547	-1.45109	0.253793	-5.7176	1.0804e-08	3.02026e-07		Pjv1_00000743	1462.61	0.934076	0.160046	5.83628	5.33779e-09	1.42861e-07		Pjv1_00025908	290.931	-3.53079	0.49287	-7.16374	7.85029e-13	2.46515e-11
Pjv1_00011052	456.348	-1.162	0.203249	-5.71714	1.08332e-08	3.02465e-07		Pjv1_00015316	79.1182	-2.46653	0.422665	-5.83567	5.35751e-09	1.4321e-07		Pjv1_00019382	2855.9	1.30894	0.182767	7.16179	7.96278e-13	2.49735e-11
Pjv1_00013568	311.439	1.21063	0.211796	5.71601	1.09055e-08	3.04105e-07		Pjv1_00006826	244.802	1.77916	0.305111	5.83118	5.50366e-09	1.46933e-07		Pjv1_00019164	618.474	-1.38639	0.193678	-7.15821	8.17344e-13	2.56023e-11
Pjv1_00001009	85.3401	-2.50099	0.437782	-5.71287	1.11087e-08	3.09385e-07		Pjv1_00014382	1907.7	1.65974	0.284689	5.83002	5.54192e-09	1.47771e-07		Pjv1_00004571	523.378	2.35266	0.32871	7.15725	8.23137e-13	2.57517e-11
Pjv1_00002510	989.963	0.946322	0.165682	5.71167	1.11871e-08	3.11182e-07		Pjv1_00015304	80.7737	2.19104	0.37593	5.82833	5.59846e-09	1.49093e-07		Pjv1_00010985	461.141	-2.09118	0.292197	-7.15674	8.26199e-13	2.58154e-11
Pjv1_00024617	325.975	1.64982	0.288882	5.71105	1.12279e-08	3.11542e-07		Pjv1_00015883	283.501	-1.88485	0.323432	-5.82766	5.62104e-09	1.49508e-07		Pjv1_00026920	300.434	-2.14279	0.299878	-7.14555	8.96359e-13	2.79729e-11
Pjv1_00008552	760.581	-1.35088	0.236537	-5.7111	1.12248e-08	3.11542e-07		Pjv1_00020139	1361.51	-1.38942	0.238515	-5.82529	5.70149e-09	1.5146e-07		Pjv1_00024511	357.483	-1.56604	0.219309	-7.1408	9.27903e-13	2.89214e-11
Pjv1_00011567	1834.1	-1.86414	0.326455	-5.71027	1.128e-08	3.12602e-07		Pjv1_00029054	1302.94	1.39512	0.239504	5.82503	5.71032e-09	1.51507e-07		Pjv1_00020695	142.664	-2.743	0.384148	-7.14047	9.30124e-13	2.89547e-11
Pjv1_00024129	2704.84	2.40476	0.421368	5.70703	1.14967e-08	3.18212e-07		Pjv1_00013082	3967.29	1.05559	0.181253	5.82385	5.75068e-09	1.52389e-07		Pjv1_00026902	979.998	-1.13813	0.159459	-7.13748	9.50571e-13	2.95546e-11
Pjv1_00026839	207.944	-2.29928	0.403215	-5.70237	1.18154e-08	3.26629e-07		Pjv1_00012776	1346.36	-1.11461	0.191542	-5.81917	5.914e-09	1.56524e-07		Pjv1_00000009	1220.56	1.17412	0.164555	7.13512	9.67047e-13	3.00298e-11
Pjv1_00003389	14365	-1.27465	0.223652	-5.69926	1.20332e-08	3.3224e-07		Pjv1_00008894	970.966	-1.78465	0.306835	-5.8163	6.01629e-09	1.59035e-07		Pjv1_00005823	516.382	2.53295	0.355146	7.13214	9.882e-13	3.06488e-11
Pjv1_00029054	1532.04	1.77201	0.310936	5.69895	1.20546e-08	3.32421e-07		Pjv1_00028814	182.997	2.18838	0.376316	5.81526	6.05392e-09	1.59832e-07		Pjv1_00011863	9410.69	1.26511	0.177516	7.12673	1.02779e-12	3.17856e-11
Pjv1_00023534	1150.37	-2.01522	0.353632	-5.69865	1.2076e-08	3.32601e-07		Pjv1_00000151	2015.23	-1.38409	0.238069	-5.81381	6.10683e-09	1.61031e-07		Pjv1_00019328	395.908	2.21126	0.310282	7.12662	1.02864e-12	3.17856e-11
Pjv1_00019474	1777.67	0.725178	0.127267	5.69809	1.21155e-08	3.3328e-07		Pjv1_00030154	237.778	-1.37396	0.23637	-5.81276	6.14498e-09	1.61838e-07		Pjv1_00023741	39787.2	-1.66012	0.232946	-7.12662	1.02864e-12	3.17856e-11
Pjv1_00000234	128.174	1.55159	0.272379	5.69645	1.22328e-08	3.36094e-07		Pjv1_00006653	25.7515	-4.00981	0.689959	-5.81166	6.18566e-09	1.62709e-07		Pjv1_00026671	1251.46	1.6165	0.226854	7.12572	1.0354e-12	3.19552e-11
Pjv1_00001949	321.752	1.45282	0.255159	5.69378	1.24258e-08	3.40978e-07		Pjv1_00019251	1704.7	0.961857	0.165513	5.81137	6.19645e-09	1.62793e-07		Pjv1_00022454	974.303	1.38357	0.194195	7.12465	1.04343e-12	3.21636e-11
Pjv1_00021214	267.655	-1.44932	0.254558	-5.69349	1.24471e-08	3.41146e-07		Pjv1_00022161	394.103	2.34126	0.402901	5.811	6.21017e-09	1.62954e-07		Pjv1_00028641	765.018	1.23799	0.173766	7.12446	1.04488e-12	3.21687e-11
Pjv1_00015264	1430.6	1.42666	0.250603	5.6929	1.24898e-08	3.41898e-07		Pjv1_00005032	11544.6	-1.78921	0.308097	-5.80728	6.34954e-09	1.66408e-07		Pjv1_00025608	6684	2.4243	0.340305	7.12389	1.04923e-12	3.22633e-11
Pjv1_00018427	894.523	0.84932	0.149198	5.69256	1.25146e-08	3.42159e-07		Pjv1_00022430	1778.43	-1.0698	0.184359	-5.80282	6.52071e-09	1.70685e-07		Pjv1_00017964	4054.8	-1.64842	0.231448	-7.12222	1.06205e-12	3.26174e-11
Pjv1_00022693	155.467	1.42015	0.249595	5.68983	1.27168e-08	3.47263e-07		Pjv1_00029142	1174.72	2.63563	0.454458	5.79951	6.65075e-09	1.73711e-07		Pjv1_00002134	1498.2	2.64083	0.371011	7.11794	1.09554e-12	3.36051e-11
Pjv1_00025973	384.002	-1.06197	0.186652	-5.6896	1.27339e-08	3.47305e-07		Pjv1_00016932	681.287	-1.23692	0.213281	-5.79947	6.65251e-09	1.73711e-07		Pjv1_00024273	1555.99	1.42706	0.200566	7.11516	1.11786e-12	3.4248e-11
Pjv1_00027422	503.744	1.2209	0.214609	5.68894	1.27833e-08	3.48228e-07		Pjv1_00010684	1328.15	0.947758	0.163462	5.79803	6.70973e-09	1.74992e-07		Pjv1_00004075	3837.98	-1.8942	0.266268	-7.11387	1.1283e-12	3.45257e-11
Pjv1_00008937	283.769	1.49201	0.262324	5.68768	1.28779e-08	3.50378e-07		Pjv1_00002581	1759.25	1.63556	0.282239	5.79495	6.83433e-09	1.78025e-07		Pjv1_00028466	1571.94	-2.27923	0.320409	-7.1135	1.13138e-12	3.45778e-11
Pjv1_00013783	444.438	1.87016	0.32903	5.68386	1.3169e-08	3.57865e-07		Pjv1_00002221	483.667	1.64001	0.283084	5.79336	6.89932e-09	1.79319e-07		Pjv1_00007270	559.3	-1.5889	0.223879	-7.09715	1.27355e-12	3.88756e-11
Pjv1_00022208	159.783	1.8858	0.331809	5.68338	1.32055e-08	3.58421e-07		Pjv1_00004871	2234.61	-1.63862	0.282846	-5.79332	6.90073e-09	1.79319e-07		Pjv1_00007913	340.59	-1.59829	0.225278	-7.09477	1.29567e-12	3.94965e-11
Pjv1_00007708	2766.28	1.52805	0.268886	5.6829	1.32432e-08	3.59009e-07		Pjv1_00022103	380.84	-1.53603	0.265175	-5.7925	6.93452e-09	1.79979e-07		Pjv1_00020594	197.378	-2.56355	0.361337	-7.09463	1.29703e-12	3.94965e-11
Pjv1_00018607	3657.55	1.02182	0.179834	5.68201	1.33121e-08	3.60442e-07		Pjv1_00028469	33.5354	-6.74841	1.1654	-5.79066	7.01109e-09	1.8162e-07		Pjv1_00013096	11360	-1.49572	0.211018	-7.08808	1.35981e-12	4.13581e-11
Pjv1_00024209	8370.99	1.18817	0.209123	5.68167	1.33388e-08	3.60728e-07		Pjv1_00017232	1571.11	0.947724	0.163667	5.79057	7.01473e-09	1.8162e-07		Pjv1_00015258	2772.23	1.81586	0.2562	7.08765	1.3641e-12	4.14387e-11
Pjv1_00002368	7671.51	1.90849	0.335974	5.68047	1.34323e-08	3.62819e-07		Pjv1_00021007	26.1849	-4.8254	0.833643	-5.78833	7.10897e-09	1.83839e-07		Pjv1_00003416	123.057	-2.85149	0.402354	-7.08701	1.3704e-12	4.15797e-11
Pjv1_00009211	1523.84	0.993532	0.175053	5.67562	1.3819e-08	3.72814e-07		Pjv1_00026708	1724.76	-1.92742	0.333062	-5.78698	7.16638e-09	1.851e-07		Pjv1_00017408	6040.35	1.75644	0.247941	7.0841	1.39947e-12	4.24108e-11
Pjv1_00008059	1507.99	1.89657	0.334223	5.67458	1.39026e-08	3.74616e-07		Pjv1_00024025	326.381	-2.15704	0.37276	-5.78669	7.17876e-09	1.85196e-07		Pjv1_00001732	3320.34	-2.37665	0.335538	-7.08311	1.40957e-12	4.26654e-11
Pjv1_00006833	1609.53	-0.994687	0.175381	-5.67158	1.41489e-08	3.80797e-07		Pjv1_00016627	216.554	-1.91098	0.330392	-5.78398	7.29557e-09	1.87984e-07		Pjv1_00021539	492.327	2.28837	0.323157	7.0813	1.42803e-12	4.31723e-11
Pjv1_00016779	5093.38	-0.858866	0.15148	-5.66983	1.42941e-08	3.84241e-07		Pjv1_00023329	380.86	2.27911	0.394154	5.78227	7.37001e-09	1.89674e-07		Pjv1_00005148	59.0633	-3.04823	0.430554	-7.07978	1.44383e-12	4.35976e-11
Pjv1_00023380	987.78	1.3179	0.232465	5.66924	1.43431e-08	3.85098e-07		Pjv1_00000980	2325	2.11538	0.365995	5.7798	7.47888e-09	1.92245e-07		Pjv1_00002372	1206.9	1.40499	0.198476	7.07889	1.45312e-12	4.38252e-11
Pjv1_00019115	92.7857	1.62143	0.286018	5.66899	1.43642e-08	3.85203e-07		Pjv1_00006422	7915.34	1.2002	0.207668	5.7794	7.49657e-09	1.92469e-07		Pjv1_00016427	571.117	-1.83552	0.259332	-7.07788	1.46376e-12	4.40934e-11
Pjv1_00019041	911.622	-1.17423	0.207165	-5.66809	1.44397e-08	3.86763e-07		Pjv1_00015492	1178.85	1.07606	0.186227	5.77823	7.54887e-09	1.9358e-07		Pjv1_00018933	116.705	2.47468	0.349918	7.07217	1.52527e-12	4.58913e-11
Pjv1_00008976	2783.46	-0.909144	0.160436	-5.66669	1.45584e-08	3.89011e-07		Pjv1_00013246	567.4	-1.9815	0.343019	-5.77667	7.61954e-09	1.95158e-07		Pjv1_00016482	2903.47	-1.53831	0.217586	-7.06989	1.55059e-12	4.65973e-11
Pjv1_00010392	185.765	4.3946	0.775511	5.66671	1.45563e-08	3.89011e-07		Pjv1_00004040	2430.75	-0.786899	0.136265	-5.77479	7.7051e-09	1.97115e-07		Pjv1_00016083	48.5723	-5.25411	0.7433	-7.06862	1.56479e-12	4.69121e-11
Pjv1_00004538	609.582	3.40403	0.600823	5.66561	1.46505e-08	3.91006e-07		Pjv1_00006001	309.989	1.88187	0.326032	5.77205	7.83143e-09	2.00107e-07		Pjv1_00019115	163.451	2.73635	0.387104	7.06877	1.56308e-12	4.69121e-11
Pjv1_00005234	1295.46	1.93159	0.341041	5.6638	1.48061e-08	3.94688e-07		Pjv1_00019623	2833.95	-1.21296	0.210175	-5.77118	7.87164e-09	2.00896e-07		Pjv1_00005482	558.101	7.52917	1.06546	7.06656	1.58816e-12	4.75559e-11
Pjv1_00006173	349.448	-0.894393	0.157927	-5.66331	1.48478e-08	3.95328e-07		Pjv1_00011519	618.865	1.60645	0.278431	5.76967	7.9429e-09	2.02133e-07		Pjv1_00001676	908.188	1.64873	0.233427	7.06318	1.62735e-12	4.86716e-11
Pjv1_00029294	323.682	1.68408	0.297398	5.66273	1.48984e-08	3.96204e-07		Pjv1_00024170	1373	0.906952	0.157196	5.76955	7.94843e-09	2.02133e-07		Pjv1_00028631	1855.39	1.36438	0.193409	7.05435	1.73412e-12	5.18033e-11
Pjv1_00011395	131.14	-2.80038	0.494712	-5.66064	1.50813e-08	4.00595e-07		Pjv1_00004727	1985.07	1.19876	0.207763	5.76985	7.93412e-09	2.02133e-07		Pjv1_00013302	355.165	-1.45567	0.206376	-7.0535	1.74475e-12	5.2059e-11
Pjv1_00030280	1252.18	1.9385	0.342535	5.65928	1.52006e-08	4.03284e-07		Pjv1_00001955	3459.59	-1.26255	0.218843	-5.76922	7.96374e-09	2.02283e-07		Pjv1_00003533	3201	1.41425	0.200512	7.05317	1.74887e-12	5.20668e-11
Pjv1_00017241	627.426	1.1004	0.194483	5.65808	1.53074e-08	4.05637e-07		Pjv1_00016297	823.502	-1.53429	0.265963	-5.7688	7.98378e-09	2.02418e-07		Pjv1_00019377	966.833	1.50238	0.213009	7.05315	1.74915e-12	5.20668e-11
Pjv1_00023346	490.766	1.55744	0.275327	5.6567	1.54311e-08	4.08433e-07		Pjv1_00029775	536.112	1.33717	0.231797	5.76871	7.98794e-09	2.02418e-07		Pjv1_00020911	2112.5	1.71033	0.242609	7.04976	1.79228e-12	5.32876e-11
Pjv1_00003386	57.1736	8.13308	1.43796	5.65599	1.54955e-08	4.09168e-07		Pjv1_00008663	290.424	-2.24902	0.389932	-5.76771	8.0354e-09	2.0338e-07		Pjv1_00009322	1965.21	2.17667	0.308861	7.04741	1.82277e-12	5.41302e-11
Pjv1_00019676	4213.8	2.10737	0.372579	5.65617	1.54791e-08	4.09168e-07		Pjv1_00009462	789.63	-1.09424	0.18973	-5.76735	8.05281e-09	2.0358e-07		Pjv1_00014688	500.697	-2.31822	0.328993	-7.04643	1.83572e-12	5.44504e-11
Pjv1_00011468	3128.01	-1.58706	0.280616	-5.65563	1.55277e-08	4.09536e-07		Pjv1_00012918	317.494	1.31166	0.22752	5.76502	8.16467e-09	2.06165e-07		Pjv1_00019496	4647.33	1.81891	0.258139	7.04624	1.83817e-12	5.44587e-11
Pjv1_00011683	1416.56	1.0451	0.184848	5.65383	1.56913e-08	4.13365e-07		Pjv1_00000005	1240.71	-1.20607	0.209286	-5.76281	8.27238e-09	2.08639e-07		Pjv1_00015666	1905.76	1.48278	0.210457	7.04552	1.84764e-12	5.46751e-11
Pjv1_00018290	175.23	-2.11099	0.373387	-5.65362	1.57102e-08	4.13376e-07		Pjv1_00002253	693.831	-1.70209	0.295428	-5.76143	8.34036e-09	2.10106e-07		Pjv1_00006828	182.921	-3.29895	0.468321	-7.04421	1.8652e-12	5.51296e-11
Pjv1_00017921	782.338	0.972438	0.17202	5.65303	1.5764e-08	4.14304e-07		Pjv1_00027627	334.063	-1.10229	0.191371	-5.75997	8.41271e-09	2.1168e-07		Pjv1_00004622	2806.52	0.97744	0.138781	7.04303	1.881e-12	5.55314e-11
Pjv1_00001756	453.988	2.67205	0.472827	5.65123	1.59306e-08	4.17703e-07		Pjv1_00028804	515.993	1.56089	0.271142	5.75674	8.57531e-09	2.15519e-07		Pjv1_00009769	97.6503	-3.97624	0.564703	-7.0413	1.90459e-12	5.6162e-11
Pjv1_00023056	2404.21	-1.6261	0.287735	-5.65138	1.59164e-08	4.17703e-07		Pjv1_00000813	276.733	-2.54152	0.44164	-5.75474	8.67742e-09	2.1783e-07		Pjv1_00025124	863.504	1.54581	0.219632	7.03822	1.9471e-12	5.73484e-11
Pjv1_00013156	595.069	2.30303	0.407688	5.64901	1.61378e-08	4.2264e-07		Pjv1_00025213	571.561	1.36087	0.236551	5.75295	8.77001e-09	2.19896e-07		Pjv1_00019574	40.5474	-8.82261	1.25381	-7.03666	1.96895e-12	5.79241e-11
Pjv1_00028391	5392.74	0.868908	0.153852	5.64767	1.62633e-08	4.25429e-07		Pjv1_00006336	1696.48	1.3293	0.23108	5.75254	8.79142e-09	2.20176e-07		Pjv1_00019920	844.695	-1.47983	0.210317	-7.03619	1.97561e-12	5.80521e-11
Pjv1_00015190	622.686	1.13346	0.200715	5.64708	1.63197e-08	4.26407e-07		Pjv1_00013279	713.009	1.71838	0.298881	5.74939	8.95651e-09	2.23788e-07		Pjv1_00004586	349.992	2.63818	0.375126	7.03278	2.02462e-12	5.94226e-11
Pjv1_00008555	219.673	-1.17595	0.208265	-5.6464	1.63842e-08	4.27593e-07		Pjv1_00020151	2429.81	1.44329	0.251029	5.7495	8.95079e-09	2.23788e-07		Pjv1_00020892	1033.39	-2.09504	0.298057	-7.02897	2.08066e-12	6.09252e-11
Pjv1_00003421	296.481	-1.51086	0.267594	-5.6461	1.64129e-08	4.27844e-07		Pjv1_00000064	939.358	1.03361	0.179854	5.74694	9.0874e-09	2.26794e-07		Pjv1_00026876	1114.49	1.60839	0.228819	7.02907	2.07908e-12	6.09252e-11
Pjv1_00028730	11544.3	2.71143	0.480354	5.64465	1.6552e-08	4.30648e-07		Pjv1_00013130	286.625	-2.52637	0.439682	-5.74591	9.14289e-09	2.27913e-07		Pjv1_00021151	5376.06	6.21522	0.884381	7.02777	2.09868e-12	6.13815e-11
Pjv1_00009623	166.978	-2.7456	0.486427	-5.64443	1.65733e-08	4.30648e-07		Pjv1_00006992	462.046	-1.58866	0.27656	-5.74436	9.22711e-09	2.29745e-07		Pjv1_00005740	776.485	-2.09748	0.298731	-7.0213	2.19806e-12	6.42135e-11
Pjv1_00025408	27900.3	-1.85306	0.328302	-5.64438	1.65782e-08	4.30648e-07		Pjv1_00012234	306.273	-1.3696	0.238468	-5.74331	9.28436e-09	2.30903e-07		Pjv1_00004715	492.654	3.96273	0.564857	7.01547	2.29178e-12	6.68736e-11
Pjv1_00018562	2396.16	1.19214	0.211246	5.64339	1.66738e-08	4.3263e-07		Pjv1_00026855	375.177	1.03717	0.180622	5.74219	9.34576e-09	2.3216e-07		Pjv1_00007621	79.3961	-3.34672	0.477206	-7.01316	2.33e-12	6.79102e-11
Pjv1_00002367	1413.38	-1.54947	0.27461	-5.64246	1.67638e-08	4.34462e-07		Pjv1_00001676	634.148	1.56483	0.272648	5.73937	9.50294e-09	2.35792e-07		Pjv1_00028551	377.382	-2.82765	0.403478	-7.00819	2.41414e-12	7.02812e-11
Pjv1_00013237	266.232	1.26235	0.22375	5.64177	1.68311e-08	4.352e-07		Pjv1_00000296	185.567	1.74354	0.303813	5.73884	9.53276e-09	2.36258e-07		Pjv1_00013390	1055.98	-2.40193	0.342843	-7.00592	2.45367e-12	7.13492e-11
Pjv1_00021740	1881.86	-1.71813	0.304534	-5.64182	1.68266e-08	4.352e-07		Pjv1_00011395	241.242	-3.11417	0.542691	-5.73839	9.55834e-09	2.36619e-07		Pjv1_00030089	1489.97	1.94943	0.278262	7.00572	2.45722e-12	7.13701e-11
Pjv1_00003079	535.898	-0.976862	0.173242	-5.63871	1.71332e-08	4.42498e-07		Pjv1_00025325	182.85	2.88529	0.503141	5.73456	9.77648e-09	2.4174e-07		Pjv1_00012045	2626.37	-2.17506	0.310662	-7.00137	2.53475e-12	7.35369e-11
Pjv1_00006410	373.394	2.93707	0.520916	5.63828	1.71755e-08	4.4257e-07		Pjv1_00004532	818.75	0.962605	0.167906	5.73301	9.86665e-09	2.43688e-07		Pjv1_00016097	356.151	-3.07956	0.439915	-7.00035	2.5533e-12	7.39898e-11
Pjv1_00007455	1722.93	-2.41906	0.429039	-5.63832	1.71722e-08	4.4257e-07		Pjv1_00006022	1347.48	1.62779	0.283974	5.73219	9.91427e-09	2.44582e-07		Pjv1_00022218	662.137	-1.63195	0.233221	-6.99746	2.60638e-12	7.5441e-11
Pjv1_00026188	346.444	0.929812	0.164921	5.63793	1.72109e-08	4.42974e-07		Pjv1_00027012	2245.81	-0.979065	0.170871	-5.72985	1.00522e-08	2.477e-07		Pjv1_00011499	1019.37	1.38807	0.198569	6.99038	2.7415e-12	7.92609e-11
Pjv1_00026221	21003.7	-1.71259	0.303845	-5.63639	1.73657e-08	4.46443e-07		Pjv1_00011367	329.705	-1.10293	0.19261	-5.72623	1.02689e-08	2.52458e-07		Pjv1_00001572	1027.51	1.64706	0.235627	6.99012	2.74652e-12	7.93148e-11
Pjv1_00026250	408.85	1.38162	0.245163	5.6355	1.74546e-08	4.48216e-07		Pjv1_00017832	4530.81	-1.69684	0.296321	-5.72634	1.02619e-08	2.52458e-07		Pjv1_00007410	1323.1	1.88597	0.269874	6.98834	2.78163e-12	8.02367e-11
Pjv1_00020107	631.372	-1.31514	0.233473	-5.63297	1.77135e-08	4.54343e-07		Pjv1_00026123	1742.52	0.766861	0.133951	5.72494	1.03472e-08	2.54093e-07		Pjv1_00020592	1686.63	1.04324	0.149295	6.98778	2.79262e-12	8.04613e-11
Pjv1_00021758	6182.69	-1.57777	0.280282	-5.6292	1.81049e-08	4.63321e-07		Pjv1_00009635	31.3269	-2.98958	0.522401	-5.72276	1.04809e-08	2.56787e-07		Pjv1_00011794	1264.06	-2.10638	0.301469	-6.98706	2.80704e-12	8.07843e-11
Pjv1_00023437	2539.07	-0.973893	0.173003	-5.62934	1.80898e-08	4.63321e-07		Pjv1_00014786	1195.95	-1.03829	0.181428	-5.72287	1.04739e-08	2.56787e-07		Pjv1_00011601	557.205	-1.89905	0.272012	-6.98147	2.921e-12	8.3968e-11
Pjv1_00000813	475.202	-2.1712	0.385743	-5.62861	1.81669e-08	4.64375e-07		Pjv1_00011725	4095.92	-1.33854	0.233906	-5.72255	1.0494e-08	2.56815e-07		Pjv1_00018353	112.957	-2.60567	0.373268	-6.9807	2.93721e-12	8.43374e-11
Pjv1_00024677	718.231	-1.14089	0.202706	-5.62828	1.82019e-08	4.6474e-07		Pjv1_00026813	745.683	1.04661	0.182945	5.7209	1.05961e-08	2.5869e-07		Pjv1_00007903	4481.66	1.48807	0.213175	6.9805	2.94125e-12	8.43571e-11
Pjv1_00008425	1466.02	1.79906	0.319684	5.62761	1.82728e-08	4.66018e-07		Pjv1_00010145	540.781	-1.3229	0.231247	-5.72073	1.06068e-08	2.5869e-07		Pjv1_00009822	9786.8	1.15729	0.165823	6.97904	2.97213e-12	8.51457e-11
Pjv1_00022869	2209.04	0.86589	0.153877	5.62714	1.83224e-08	4.66752e-07		Pjv1_00004910	806.544	2.63056	0.459809	5.72099	1.05906e-08	2.5869e-07		Pjv1_00022292	677.377	-1.52419	0.218411	-6.97854	2.98262e-12	8.53491e-11
Pjv1_00016404	288.679	1.40998	0.25058	5.62688	1.83496e-08	4.66915e-07		Pjv1_00025587	460.529	4.98093	0.870838	5.71969	1.06716e-08	2.59975e-07		Pjv1_00000234	215.692	1.79289	0.256963	6.97723	3.01056e-12	8.59131e-11
Pjv1_00026557	234.46	-1.4553	0.258707	-5.62529	1.852e-08	4.70715e-07		Pjv1_00003349	938.748	1.07468	0.187937	5.71833	1.07573e-08	2.61765e-07		Pjv1_00028058	241.226	-4.24354	0.608207	-6.97714	3.01258e-12	8.59131e-11
Pjv1_00001724	7648.19	-0.684834	0.121747	-5.62505	1.85454e-08	4.70827e-07		Pjv1_00006000	93.7374	1.78918	0.312979	5.71664	1.08652e-08	2.64092e-07		Pjv1_00026034	8572.78	1.55218	0.222463	6.97726	3.00988e-12	8.59131e-11
Pjv1_00000140	4046.05	0.806928	0.143481	5.62395	1.86638e-08	4.73296e-07		Pjv1_00005526	4181.15	1.08486	0.189783	5.71631	1.08862e-08	2.64302e-07		Pjv1_00011089	277.444	2.39944	0.344087	6.97335	3.09491e-12	8.81611e-11
Pjv1_00021395	3708.07	1.42513	0.253497	5.6219	1.88874e-08	4.78424e-07		Pjv1_00001877	905.164	-1.22289	0.213961	-5.71547	1.09398e-08	2.65303e-07		Pjv1_00025799	986.691	3.36528	0.482638	6.97267	3.10984e-12	8.84308e-11
Pjv1_00011355	8586.21	-1.81206	0.322415	-5.62028	1.90648e-08	4.82372e-07		Pjv1_00022690	293.226	1.98147	0.346773	5.71403	1.1033e-08	2.67261e-07		Pjv1_00004932	5666.79	1.02118	0.146456	6.9726	3.11141e-12	8.84308e-11
Pjv1_00014481	2293.5	0.778882	0.138598	5.61972	1.91271e-08	4.83401e-07		Pjv1_00009827	332.652	3.13442	0.548592	5.71358	1.10626e-08	2.67676e-07		Pjv1_00007960	990.856	1.5703	0.225265	6.97092	3.14871e-12	8.93899e-11
Pjv1_00001157	5661.33	-1.03778	0.184684	-5.61922	1.91817e-08	4.84235e-07		Pjv1_00022498	10628.7	2.11187	0.369855	5.71	1.12973e-08	2.73047e-07		Pjv1_00006155	1862.15	1.69364	0.243005	6.96957	3.17906e-12	9.01499e-11
Pjv1_00002181	4438.59	-0.836074	0.148818	-5.61811	1.93062e-08	4.86282e-07		Pjv1_00013937	23.0775	7.95694	1.39386	5.70855	1.13943e-08	2.75081e-07		Pjv1_00019859	4038.18	-1.28116	0.183826	-6.9694	3.18285e-12	9.01558e-11
Pjv1_00022382	851.549	-1.26133	0.22451	-5.61817	1.92991e-08	4.86282e-07		Pjv1_00014069	2381.2	1.7011	0.298184	5.70486	1.16441e-08	2.80794e-07		Pjv1_00008423	473.265	6.30267	0.904469	6.96837	3.20631e-12	9.07179e-11
Pjv1_00000697	831.251	-1.80045	0.320565	-5.61648	1.94887e-08	4.90326e-07		Pjv1_00027227	4377.04	-0.971095	0.170312	-5.70185	1.18515e-08	2.85476e-07		Pjv1_00007544	415.134	-1.45125	0.208297	-6.96722	3.23254e-12	9.12548e-11
Pjv1_00000141	2199.85	1.462	0.260395	5.61456	1.97066e-08	4.95252e-07		Pjv1_00026858	39.4471	3.46302	0.607372	5.70165	1.18652e-08	2.85483e-07		Pjv1_00026106	961.117	1.30724	0.187625	6.96731	3.23054e-12	9.12548e-11
Pjv1_00011131	15520.6	2.30385	0.410421	5.61338	1.98415e-08	4.98084e-07		Pjv1_00013550	495.887	-2.18952	0.384659	-5.69211	1.25478e-08	3.01569e-07		Pjv1_00011913	448.375	2.72583	0.391344	6.96529	3.27717e-12	9.24112e-11
Pjv1_00000481	14722.3	-1.53023	0.272639	-5.61268	1.99221e-08	4.99546e-07		Pjv1_00002838	1062	-1.39855	0.245933	-5.68671	1.29512e-08	3.10917e-07		Pjv1_00008325	69.0812	-4.4177	0.634433	-6.96322	3.32577e-12	9.36763e-11
Pjv1_00027626	816.585	2.02947	0.361671	5.61136	2.00748e-08	5.02251e-07		Pjv1_00029237	924.631	1.17648	0.207021	5.6829	1.32427e-08	3.17558e-07		Pjv1_00023485	1224.53	-1.22203	0.175529	-6.96197	3.35555e-12	9.44095e-11
Pjv1_00020168	836.458	0.915988	0.163237	5.6114	2.00702e-08	5.02251e-07		Pjv1_00015826	548.538	5.07922	0.893881	5.68222	1.3296e-08	3.18481e-07		Pjv1_00024854	489.969	1.3933	0.200176	6.96039	3.39331e-12	9.53652e-11
Pjv1_00018316	79.9699	3.56491	0.635378	5.61069	2.0152e-08	5.03619e-07		Pjv1_00010183	92586.2	1.15556	0.203435	5.68021	1.34532e-08	3.21886e-07		Pjv1_00000500	135.037	-2.42981	0.349181	-6.9586	3.43673e-12	9.64779e-11
Pjv1_00028517	2631.05	-1.29667	0.231156	-5.60952	2.02886e-08	5.05856e-07		Pjv1_00023829	828.708	1.09945	0.193662	5.67713	1.36971e-08	3.27356e-07		Pjv1_00023751	148.106	-1.8231	0.262047	-6.95714	3.47254e-12	9.73743e-11
Pjv1_00011751	1951.83	0.797772	0.142222	5.60935	2.03093e-08	5.05856e-07		Pjv1_00022177	212.804	1.6092	0.283465	5.67691	1.37149e-08	3.27417e-07		Pjv1_00027537	648.724	-1.2254	0.176279	-6.95147	3.61507e-12	1.01258e-10
Pjv1_00002902	38.9985	-2.73163	0.486977	-5.60937	2.03067e-08	5.05856e-07		Pjv1_00005883	2890.43	-1.02792	0.18121	-5.67253	1.40708e-08	3.35539e-07		Pjv1_00003535	1639.13	-1.74978	0.251728	-6.95105	3.62582e-12	1.01446e-10
Pjv1_00026200	920.982	-1.95875	0.349369	-5.60653	2.06423e-08	5.1358e-07		Pjv1_00018699	725.879	-1.43755	0.253493	-5.67097	1.41993e-08	3.38227e-07		Pjv1_00001201	375.574	-1.43273	0.206197	-6.94834	3.69617e-12	1.033e-10
Pjv1_00006329	66.9148	-1.90401	0.339661	-5.60563	2.07503e-08	5.15693e-07		Pjv1_00010858	582.108	1.27717	0.225256	5.66988	1.42901e-08	3.40012e-07		Pjv1_00026643	3485.2	-1.24347	0.178985	-6.94733	3.72272e-12	1.03922e-10
Pjv1_00024549	265.856	1.88532	0.336435	5.60381	2.09688e-08	5.20548e-07		Pjv1_00019237	168.157	7.5213	1.32666	5.66934	1.43348e-08	3.40698e-07		Pjv1_00014646	3766.74	1.70734	0.245761	6.94718	3.72671e-12	1.03922e-10
Pjv1_00014394	167.612	1.60506	0.2865	5.60231	2.11509e-08	5.24486e-07		Pjv1_00008675	480.202	1.24525	0.219678	5.66851	1.44044e-08	3.41594e-07		Pjv1_00015990	210.88	2.17937	0.313844	6.9441	3.80871e-12	1.06091e-10
Pjv1_00001954	537.621	-1.91396	0.341695	-5.60137	2.12663e-08	5.26456e-07		Pjv1_00007725	6179.19	0.747382	0.131848	5.66852	1.44034e-08	3.41594e-07		Pjv1_00012572	4013.4	-1.24216	0.1789	-6.94334	3.82938e-12	1.06549e-10
Pjv1_00015235	1502.04	0.900585	0.160782	5.60128	2.12774e-08	5.26456e-07		Pjv1_00000420	146.177	1.4344	0.253098	5.66739	1.44991e-08	3.4346e-07		Pjv1_00010259	5908.51	1.77921	0.256261	6.94297	3.83946e-12	1.06711e-10
Pjv1_00004494	32529.3	-0.744598	0.132972	-5.59966	2.14774e-08	5.30818e-07		Pjv1_00007970	26.6544	-4.56866	0.806386	-5.6656	1.46508e-08	3.46394e-07		Pjv1_00013937	74.6105	6.18634	0.891123	6.94218	3.86093e-12	1.0719e-10
Pjv1_00010776	609.139	1.16186	0.207593	5.59684	2.18294e-08	5.38923e-07		Pjv1_00023277	162.646	1.63069	0.287826	5.66555	1.46553e-08	3.46394e-07		Pjv1_00021577	863.688	-1.97929	0.285119	-6.94196	3.8669e-12	1.07237e-10
Pjv1_00025861	9620.55	-3.20901	0.573541	-5.59509	2.20504e-08	5.4378e-07		Pjv1_00005017	268.557	-1.7814	0.314627	-5.66196	1.49657e-08	3.53343e-07		Pjv1_00021858	298.154	3.44048	0.495784	6.93946	3.93604e-12	1.09034e-10
Pjv1_00011854	16026.4	-1.35167	0.241614	-5.59433	2.21478e-08	5.4558e-07		Pjv1_00015216	71.1611	3.91128	0.690853	5.66152	1.50038e-08	3.53853e-07		Pjv1_00003642	232.68	2.11181	0.304336	6.93908	3.94649e-12	1.09204e-10
Pjv1_00009880	185.578	-2.20148	0.393673	-5.59216	2.24258e-08	5.51822e-07		Pjv1_00011300	178.011	-2.06876	0.36546	-5.6607	1.50758e-08	3.55159e-07		Pjv1_00012434	146.291	1.73837	0.250531	6.93876	3.9556e-12	1.09335e-10
Pjv1_00009545	2772.33	1.36363	0.243941	5.59	2.27073e-08	5.5776e-07		Pjv1_00023553	3029.79	2.00163	0.353653	5.65987	1.5149e-08	3.56491e-07		Pjv1_00011348	9388.03	2.56796	0.370106	6.93844	3.96447e-12	1.0946e-10
Pjv1_00020863	1518.61	5.90395	1.05618	5.58992	2.27169e-08	5.5776e-07		Pjv1_00007419	238.312	1.38207	0.24433	5.65658	1.54416e-08	3.62654e-07		Pjv1_00023277	228.995	1.94278	0.280088	6.93632	4.02449e-12	1.10996e-10
Pjv1_00018701	289.181	1.54014	0.275549	5.58935	2.27917e-08	5.58984e-07		Pjv1_00011595	29.0501	6.52683	1.15385	5.65655	1.54447e-08	3.62654e-07		Pjv1_00011431	3310.72	-1.27545	0.18391	-6.93519	4.05662e-12	1.11759e-10
Pjv1_00020892	1095.7	-1.69512	0.30342	-5.5867	2.31427e-08	5.66972e-07		Pjv1_00024241	2221.55	4.66364	0.824562	5.6559	1.55028e-08	3.6362e-07		Pjv1_00026473	446.953	1.50601	0.217299	6.93061	4.19044e-12	1.1532e-10
Pjv1_00001253	955.024	-0.961885	0.172196	-5.58598	2.3238e-08	5.68441e-07		Pjv1_00023421	127.591	2.231	0.394715	5.65218	1.58428e-08	3.71189e-07		Pjv1_00029021	2109.68	-1.18852	0.171911	-6.9136	4.72512e-12	1.29892e-10
Pjv1_00019709	911.386	0.924372	0.165484	5.58587	2.32535e-08	5.68441e-07		Pjv1_00018526	392.586	1.41159	0.249783	5.65127	1.59264e-08	3.72741e-07		Pjv1_00017588	3374.36	-1.85037	0.26775	-6.91078	4.81982e-12	1.3235e-10
Pjv1_00009874	164.166	2.15686	0.386269	5.58381	2.35304e-08	5.74584e-07		Pjv1_00004841	8233.19	-1.08676	0.1925	-5.64552	1.64683e-08	3.85002e-07		Pjv1_00006842	1274.44	1.62457	0.235085	6.91058	4.82678e-12	1.32397e-10
Pjv1_00002625	356.239	-1.0355	0.185485	-5.58266	2.36871e-08	5.77781e-07		Pjv1_00002385	3184.34	-1.64329	0.291099	-5.64513	1.65061e-08	3.85465e-07		Pjv1_00020149	48.9597	-4.07491	0.590013	-6.90647	4.96864e-12	1.3614e-10
Pjv1_00013878	46.4687	-2.60379	0.466466	-5.58195	2.37841e-08	5.79515e-07		Pjv1_00017974	100.117	1.82395	0.32315	5.64427	1.65883e-08	3.86964e-07		Pjv1_00017849	442.465	1.46584	0.212305	6.90442	5.04097e-12	1.37971e-10
Pjv1_00019230	68.4895	-2.73688	0.490452	-5.58033	2.40065e-08	5.84297e-07		Pjv1_00008431	130.759	2.31026	0.409336	5.64392	1.66217e-08	3.87321e-07		Pjv1_00008131	129.345	2.8163	0.40799	6.90285	5.09688e-12	1.3935e-10
Pjv1_00013133	1449.73	1.58922	0.28485	5.57915	2.41693e-08	5.87469e-07		Pjv1_00005752	958.32	1.62805	0.288499	5.64318	1.66942e-08	3.88589e-07		Pjv1_00006038	594.266	1.34969	0.195559	6.90169	5.13865e-12	1.40339e-10
Pjv1_00024972	3008.43	-0.649297	0.116382	-5.57901	2.41893e-08	5.87469e-07		Pjv1_00023659	574.401	-2.40242	0.42578	-5.6424	1.67694e-08	3.89916e-07		Pjv1_00024420	1294.41	1.77778	0.257596	6.90143	5.14833e-12	1.40451e-10
Pjv1_00013724	954.057	-1.13209	0.202953	-5.57812	2.43134e-08	5.88567e-07		Pjv1_00006636	1357.3	1.00201	0.177631	5.64095	1.6911e-08	3.92782e-07		Pjv1_00022086	1816.88	1.32415	0.19188	6.9009	5.16743e-12	1.4082e-10
Pjv1_00022136	420.962	1.69061	0.303077	5.57814	2.43101e-08	5.88567e-07		Pjv1_00024306	180.015	1.65111	0.292793	5.63919	1.70847e-08	3.96388e-07		Pjv1_00008025	1792.48	-1.06449	0.15438	-6.89529	5.37568e-12	1.46336e-10
Pjv1_00021137	2806.43	-1.57338	0.282062	-5.57814	2.43101e-08	5.88567e-07		Pjv1_00010730	449.551	-2.37527	0.421453	-5.63592	1.74126e-08	4.03558e-07		Pjv1_00012276	6773.74	1.37696	0.199783	6.89228	5.49044e-12	1.49298e-10
Pjv1_00005312	453.807	1.92878	0.34581	5.57758	2.43884e-08	5.89746e-07		Pjv1_00003452	752.969	1.39919	0.24828	5.63555	1.74499e-08	4.03986e-07		Pjv1_00003031	86.9046	2.86374	0.415584	6.89088	5.54487e-12	1.50616e-10
Pjv1_00025814	537.815	-0.971317	0.174196	-5.576	2.46119e-08	5.94447e-07		Pjv1_00005243	2369.93	-1.26246	0.224037	-5.63504	1.75019e-08	4.04754e-07		Pjv1_00002241	837.208	2.02273	0.293562	6.89031	5.56705e-12	1.51055e-10
Pjv1_00022132	1946.63	-0.608469	0.109126	-5.57583	2.46359e-08	5.94447e-07		Pjv1_00014540	974.032	-1.33234	0.236579	-5.63168	1.78466e-08	4.11905e-07		Pjv1_00016668	1496.95	1.43721	0.20861	6.88945	5.60081e-12	1.51807e-10
Pjv1_00012870	1024.19	-1.30801	0.234618	-5.57506	2.47446e-08	5.96427e-07		Pjv1_00024166	678.206	-1.41692	0.2516	-5.63165	1.78496e-08	4.11905e-07		Pjv1_00014617	1306.04	-1.44374	0.209642	-6.88669	5.71063e-12	1.54617e-10
Pjv1_00008704	204.301	3.43564	0.616379	5.5739	2.49095e-08	5.99756e-07		Pjv1_00024745	88.1023	-1.91137	0.339429	-5.63114	1.79021e-08	4.12673e-07		Pjv1_00016297	1170.5	-1.89767	0.275631	-6.88484	5.78526e-12	1.5647e-10
Pjv1_00020539	1144.05	-1.63791	0.293869	-5.5736	2.49532e-08	6.00163e-07		Pjv1_00007187	43.3227	3.12825	0.555633	5.63007	1.80134e-08	4.14792e-07		Pjv1_00028730	5512.39	2.94569	0.427869	6.88455	5.79688e-12	1.56615e-10
Pjv1_00027920	923.048	1.34653	0.24164	5.57247	2.51156e-08	6.02128e-07		Pjv1_00011433	2692.95	-1.25935	0.223705	-5.62951	1.80723e-08	4.15593e-07		Pjv1_00009208	425.682	-1.92088	0.279106	-6.88226	5.89124e-12	1.58994e-10
Pjv1_00004934	257.901	2.08147	0.373516	5.57264	2.50907e-08	6.02128e-07		Pjv1_00002879	268.016	1.35062	0.239923	5.62937	1.8087e-08	4.15593e-07		Pjv1_00014093	412.102	1.3819	0.200925	6.87767	6.08376e-12	1.64014e-10
Pjv1_00026230	727.007	1.88217	0.337747	5.57271	2.50801e-08	6.02128e-07		Pjv1_00019305	14531.9	1.72298	0.30611	5.62863	1.81645e-08	4.16929e-07		Pjv1_00007780	2617.33	0.954973	0.138886	6.87595	6.15766e-12	1.65828e-10
Pjv1_00024280	145.111	2.20435	0.395702	5.57075	2.53647e-08	6.07452e-07		Pjv1_00021539	685.954	2.66931	0.474284	5.62809	1.82215e-08	4.17789e-07		Pjv1_00002058	518.942	1.26392	0.183843	6.87497	6.20051e-12	1.66804e-10
Pjv1_00028645	124.895	3.08788	0.554436	5.56942	2.55593e-08	6.10153e-07		Pjv1_00006907	2211.34	-1.3461	0.239243	-5.62648	1.83922e-08	4.21252e-07		Pjv1_00011171	503.669	3.68504	0.536083	6.874	6.24254e-12	1.67755e-10
Pjv1_00002046	590.048	0.886857	0.159235	5.56949	2.55488e-08	6.10153e-07		Pjv1_00008263	690.444	1.94508	0.345874	5.62368	1.86937e-08	4.277e-07		Pjv1_00028487	15391.1	-1.6153	0.235076	-6.87139	6.35813e-12	1.70679e-10
Pjv1_00017892	3335.11	0.766625	0.137644	5.56963	2.55283e-08	6.10153e-07		Pjv1_00028275	3973.83	0.927441	0.165162	5.61535	1.96166e-08	4.48338e-07		Pjv1_00022208	395.957	1.93632	0.282051	6.86513	6.6432e-12	1.78141e-10
Pjv1_00015052	1236.2	-1.08983	0.195689	-5.56921	2.55896e-08	6.10227e-07		Pjv1_00013309	106.007	2.09278	0.372864	5.61272	1.99166e-08	4.54709e-07		Pjv1_00015379	5054.78	-1.56917	0.228705	-6.86112	6.83249e-12	1.83022e-10
Pjv1_00000754	2100.83	-2.34167	0.420492	-5.56888	2.56377e-08	6.10724e-07		Pjv1_00021177	75.1922	-2.95467	0.526596	-5.61089	2.01294e-08	4.59079e-07		Pjv1_00009695	1496.04	1.8971	0.276662	6.85709	7.02795e-12	1.88058e-10
Pjv1_00016098	7016.63	2.75783	0.495284	5.56818	2.57411e-08	6.12533e-07		Pjv1_00014026	277.435	2.1517	0.383574	5.60961	2.02779e-08	4.61973e-07		Pjv1_00012776	1925.44	-1.4489	0.211304	-6.85693	7.03565e-12	1.88064e-10
Pjv1_00028976	500.167	0.957592	0.172016	5.56689	2.59332e-08	6.16449e-07		Pjv1_00021820	452.136	1.54292	0.275164	5.60725	2.05563e-08	4.67819e-07		Pjv1_00006886	387.575	1.59668	0.232968	6.85361	7.2007e-12	1.92067e-10
Pjv1_00024840	489.99	-1.91474	0.343988	-5.56628	2.60234e-08	6.17939e-07		Pjv1_00007851	29253.8	0.947992	0.169096	5.60624	2.06775e-08	4.70079e-07		Pjv1_00003909	17497.5	1.32458	0.193265	6.85373	7.19489e-12	1.92067e-10
Pjv1_00007923	851.651	1.76676	0.317529	5.56408	2.63539e-08	6.25124e-07		Pjv1_00020495	6713.31	0.909192	0.162218	5.60475	2.08561e-08	4.73636e-07		Pjv1_00002705	5178.46	1.88936	0.275799	6.85049	7.35995e-12	1.96107e-10
Pjv1_00029104	942.782	-1.90252	0.342405	-5.55634	2.75483e-08	6.52764e-07		Pjv1_00028438	37.8571	5.73536	1.02339	5.60429	2.0911e-08	4.74382e-07		Pjv1_00007419	362.089	1.30166	0.190041	6.84936	7.41814e-12	1.97448e-10
Pjv1_00029158	41160.2	2.76054	0.497003	5.55438	2.78602e-08	6.59457e-07		Pjv1_00023591	184.089	-1.5134	0.270093	-5.60325	2.10367e-08	4.76728e-07		Pjv1_00010526	854.94	-1.66003	0.242394	-6.84849	7.46338e-12	1.98442e-10
Pjv1_00017131	434.586	-3.01865	0.543558	-5.55351	2.79994e-08	6.62052e-07		Pjv1_00023315	2036.22	0.878877	0.15687	5.60257	2.11192e-08	4.78092e-07		Pjv1_00028354	7047.22	1.61106	0.23533	6.84596	7.59626e-12	2.01549e-10
Pjv1_00017300	253.878	1.10008	0.198101	5.55314	2.80576e-08	6.62727e-07		Pjv1_00011482	441.272	2.36341	0.422059	5.5997	2.1472e-08	4.85567e-07		Pjv1_00018797	244.826	-1.47835	0.215941	-6.84608	7.59002e-12	2.01549e-10
Pjv1_00013312	41488.6	-1.62927	0.293449	-5.55214	2.82186e-08	6.65828e-07		Pjv1_00006231	13947.5	1.32208	0.236206	5.59713	2.17925e-08	4.92295e-07		Pjv1_00029431	6406.73	-0.853729	0.12476	-6.84294	7.75817e-12	2.05628e-10
Pjv1_00022720	2269.55	1.50449	0.271012	5.55139	2.83414e-08	6.68021e-07		Pjv1_00018454	727.494	1.25866	0.224931	5.59574	2.19681e-08	4.9574e-07		Pjv1_00004057	294.481	1.34528	0.196609	6.84245	7.78497e-12	2.06122e-10
Pjv1_00022142	4320.39	-1.04843	0.188875	-5.55091	2.8418e-08	6.69111e-07		Pjv1_00026717	3600.64	-2.24454	0.401233	-5.59411	2.21761e-08	4.99906e-07		Pjv1_00024920	1222.8	-1.00239	0.146548	-6.83999	7.9199e-12	2.09473e-10
Pjv1_00022431	1075.93	-0.954143	0.171895	-5.55073	2.84474e-08	6.69111e-07		Pjv1_00002169	6710.29	1.03739	0.185589	5.58974	2.27406e-08	5.12094e-07		Pjv1_00000259	588.251	1.98503	0.290318	6.83743	8.06249e-12	2.13021e-10
Pjv1_00007743	1257.43	-1.09855	0.19795	-5.54966	2.86232e-08	6.71109e-07		Pjv1_00012961	82.6807	-1.64392	0.2942	-5.58778	2.29984e-08	5.17356e-07		Pjv1_00005219	505.756	-1.23822	0.181157	-6.83507	8.19654e-12	2.16335e-10
Pjv1_00017431	261.953	-1.85237	0.333792	-5.54948	2.86522e-08	6.71109e-07		Pjv1_00009264	550.6	-1.33908	0.239692	-5.58666	2.31474e-08	5.2016e-07		Pjv1_00025860	5332.87	-1.96359	0.28734	-6.83367	8.27686e-12	2.18226e-10
Pjv1_00016533	2912.35	1.13061	0.20373	5.54954	2.86423e-08	6.71109e-07		Pjv1_00026624	760.249	-1.52608	0.273265	-5.58461	2.34227e-08	5.25247e-07		Pjv1_00025481	114.398	-2.59761	0.380177	-6.83263	8.33733e-12	2.1959e-10
Pjv1_00006775	5337.44	-1.0808	0.194742	-5.54988	2.85858e-08	6.71109e-07		Pjv1_00010525	641.504	-2.34758	0.420365	-5.58462	2.34216e-08	5.25247e-07		Pjv1_00028804	1505.55	1.81411	0.265706	6.82749	8.64149e-12	2.27363e-10
Pjv1_00009699	1164.05	1.59739	0.287989	5.54672	2.91079e-08	6.8107e-07		Pjv1_00008709	433.546	-2.44027	0.437126	-5.58254	2.3703e-08	5.30976e-07		Pjv1_00007314	522.702	2.01858	0.29583	6.82344	8.8885e-12	2.33618e-10
Pjv1_00024398	86.0505	2.54856	0.459535	5.54597	2.92335e-08	6.82581e-07		Pjv1_00005259	1687.38	1.78031	0.318922	5.58228	2.37389e-08	5.31226e-07		Pjv1_00029275	2895.54	1.47966	0.216883	6.82239	8.9538e-12	2.35089e-10
Pjv1_00025828	4744.85	-0.780047	0.140651	-5.54597	2.92325e-08	6.82581e-07		Pjv1_00015754	2580.87	-1.09061	0.195416	-5.58098	2.39161e-08	5.34396e-07		Pjv1_00009042	3679.2	1.78784	0.26226	6.81707	9.29131e-12	2.43696e-10
Pjv1_00009787	12415	-1.31577	0.237285	-5.54511	2.93778e-08	6.8509e-07		Pjv1_00025024	321.417	1.87997	0.336859	5.58088	2.39304e-08	5.34396e-07		Pjv1_00020873	1685.45	1.16732	0.171307	6.8142	9.47905e-12	2.48361e-10
Pjv1_00014835	379.438	1.16792	0.210627	5.54496	2.94021e-08	6.8509e-07		Pjv1_00003831	256.337	1.7758	0.318312	5.5788	2.42188e-08	5.40273e-07		Pjv1_00023583	779.71	-1.80849	0.265413	-6.81387	9.50084e-12	2.48673e-10
Pjv1_00004507	194.695	-1.68654	0.304235	-5.54356	2.96378e-08	6.89148e-07		Pjv1_00027588	480.463	1.88674	0.338312	5.57691	2.44825e-08	5.45419e-07		Pjv1_00018526	637.021	1.49117	0.218977	6.8097	9.78012e-12	2.55717e-10
Pjv1_00024508	300.477	-1.16671	0.210458	-5.54364	2.96246e-08	6.89148e-07		Pjv1_00018358	769.473	1.71853	0.308158	5.57679	2.45004e-08	5.45419e-07		Pjv1_00018024	309.608	1.76796	0.259679	6.80824	9.87968e-12	2.58052e-10
Pjv1_00028755	5624.17	1.90961	0.344517	5.54287	2.9755e-08	6.90918e-07		Pjv1_00020996	277.179	1.80313	0.32337	5.57604	2.4605e-08	5.4718e-07		Pjv1_00023230	3277.7	-1.13068	0.166084	-6.80789	9.90431e-12	2.58427e-10
Pjv1_00016075	2674.53	0.883616	0.159418	5.54275	2.97756e-08	6.90918e-07		Pjv1_00026841	1073.7	0.905834	0.162501	5.57433	2.48481e-08	5.52015e-07		Pjv1_00024824	993.05	-2.26561	0.332808	-6.80755	9.92717e-12	2.58754e-10
Pjv1_00015156	728.789	0.768856	0.138719	5.54256	2.98088e-08	6.90973e-07		Pjv1_00019424	404.259	-0.924839	0.165927	-5.57378	2.49272e-08	5.53197e-07		Pjv1_00027048	134.1	5.29362	0.777781	6.80606	1.00308e-11	2.61185e-10
Pjv1_00015042	781.227	-2.0752	0.374476	-5.5416	2.99726e-08	6.94049e-07		Pjv1_00021743	1365.18	1.67252	0.300151	5.57224	2.51477e-08	5.57515e-07		Pjv1_00015415	1193.51	1.27567	0.187452	6.80531	1.0083e-11	2.62274e-10
Pjv1_00008801	387.888	1.78156	0.321536	5.5408	3.01091e-08	6.9649e-07		Pjv1_00014650	564.528	1.22379	0.219643	5.57175	2.52192e-08	5.58522e-07		Pjv1_00027402	1046.83	-1.82483	0.268181	-6.80445	1.01433e-11	2.63569e-10
Pjv1_00019574	36.2985	-5.4607	0.986068	-5.53786	3.06197e-08	7.07571e-07		Pjv1_00028357	96.2387	-1.89848	0.340914	-5.56878	2.56525e-08	5.66947e-07		Pjv1_00021681	57.1781	5.04478	0.741507	6.80341	1.02173e-11	2.65216e-10
Pjv1_00029329	2660.86	-2.04845	0.369958	-5.53697	3.07741e-08	7.10405e-07		Pjv1_00002296	543.688	1.81386	0.325715	5.56884	2.56444e-08	5.66947e-07		Pjv1_00018052	377.313	-1.69228	0.248897	-6.7991	1.05278e-11	2.72995e-10
Pjv1_00008462	362.974	0.999577	0.180599	5.53478	3.11626e-08	7.18633e-07		Pjv1_00006112	927.849	-1.37777	0.247486	-5.56705	2.5909e-08	5.72026e-07		Pjv1_00010470	431.304	-1.57508	0.231906	-6.79188	1.10681e-11	2.86712e-10
Pjv1_00023742	2647.55	0.860081	0.155469	5.53218	3.1628e-08	7.28614e-07		Pjv1_00022266	621.247	-1.11238	0.199835	-5.56652	2.59878e-08	5.73175e-07		Pjv1_00004507	300.942	-3.02649	0.445708	-6.7903	1.11901e-11	2.89574e-10
Pjv1_00026473	266.05	1.13943	0.206031	5.53041	3.1949e-08	7.35255e-07		Pjv1_00007198	222.226	1.68763	0.30321	5.56587	2.60841e-08	5.74197e-07		Pjv1_00006653	71.7717	-4.1852	0.616464	-6.78905	1.12872e-11	2.91786e-10
Pjv1_00023570	5766.86	1.58123	0.285952	5.52972	3.20738e-08	7.37367e-07		Pjv1_00019377	617.467	1.39052	0.249831	5.56585	2.60877e-08	5.74197e-07		Pjv1_00001315	567.921	1.28101	0.188713	6.7881	1.13623e-11	2.93425e-10
Pjv1_00026539	315.363	-1.01128	0.182888	-5.5295	3.21152e-08	7.37562e-07		Pjv1_00017984	1884.6	-1.11303	0.200063	-5.56337	2.64621e-08	5.81842e-07		Pjv1_00014382	3021.05	2.46999	0.363968	6.78627	1.15073e-11	2.96865e-10
Pjv1_00013256	2466.29	1.26988	0.229686	5.52876	3.22496e-08	7.39891e-07		Pjv1_00020706	1891.03	-1.00462	0.180591	-5.56297	2.65224e-08	5.82569e-07		Pjv1_00006824	121.979	-3.95285	0.582635	-6.78443	1.16543e-11	3.0035e-10
Pjv1_00029986	223.394	3.4054	0.616052	5.52778	3.24303e-08	7.42515e-07		Pjv1_00025550	1822	-1.30614	0.234853	-5.56152	2.6743e-08	5.86814e-07		Pjv1_00020107	768.32	-1.9426	0.286358	-6.78382	1.17037e-11	3.01313e-10
Pjv1_00021820	569.889	1.77727	0.321513	5.52784	3.24193e-08	7.42515e-07		Pjv1_00006796	1227.03	-1.44033	0.258994	-5.56123	2.67884e-08	5.87208e-07		Pjv1_00027952	212.496	-2.62756	0.387346	-6.7835	1.17296e-11	3.01671e-10
Pjv1_00017666	203.989	1.69994	0.307586	5.52671	3.26288e-08	7.46297e-07		Pjv1_00002967	176.199	-1.76659	0.31774	-5.55986	2.69996e-08	5.91232e-07		Pjv1_00019512	427.052	-1.66057	0.24485	-6.78198	1.18537e-11	3.04553e-10
Pjv1_00007614	1933.28	0.916524	0.16586	5.52588	3.27835e-08	7.4907e-07		Pjv1_00019141	8000.32	0.946925	0.170348	5.55878	2.71666e-08	5.94284e-07		Pjv1_00015151	1734.22	-1.05269	0.155247	-6.78076	1.19543e-11	3.06823e-10
Pjv1_00026838	2236.21	0.673227	0.121841	5.52546	3.28617e-08	7.49327e-07		Pjv1_00011285	686.513	1.37773	0.247919	5.5572	2.74144e-08	5.99093e-07		Pjv1_00005694	1354.41	-1.33602	0.197205	-6.77479	1.24585e-11	3.19437e-10
Pjv1_00013417	616.788	0.791047	0.143162	5.52554	3.2848e-08	7.49327e-07		Pjv1_00010147	3689.72	1.51547	0.272865	5.55393	2.7932e-08	6.09782e-07		Pjv1_00023473	15780.8	-1.11748	0.164955	-6.77445	1.2488e-11	3.19867e-10
Pjv1_00008504	3407.45	0.730475	0.132219	5.52472	3.30003e-08	7.51721e-07		Pjv1_00010059	720.134	-0.927018	0.166946	-5.5528	2.81131e-08	6.13111e-07		Pjv1_00020020	3712.09	-1.13391	0.167431	-6.77241	1.26657e-11	3.2409e-10
Pjv1_00028326	3674.45	-1.38371	0.250595	-5.52169	3.35752e-08	7.64041e-07		Pjv1_00010906	3467.66	0.86542	0.155873	5.55209	2.82276e-08	6.14984e-07		Pjv1_00002748	2811.51	-1.7127	0.252926	-6.77156	1.27399e-11	3.25328e-10
Pjv1_00000448	242.018	-1.32218	0.239475	-5.52118	3.36732e-08	7.65492e-07		Pjv1_00026806	655.19	-1.64428	0.296171	-5.5518	2.8275e-08	6.15391e-07		Pjv1_00002403	3610.86	-1.89464	0.279788	-6.77169	1.2729e-11	3.25328e-10
Pjv1_00018933	39.4104	2.45589	0.444938	5.51961	3.3975e-08	7.7157e-07		Pjv1_00022044	760.354	1.06378	0.191733	5.54824	2.88559e-08	6.27396e-07		Pjv1_00009046	909.995	1.69812	0.250919	6.76762	1.30921e-11	3.3375e-10
Pjv1_00026015	392.629	2.58509	0.468449	5.51839	3.42119e-08	7.76164e-07		Pjv1_00001347	4633.88	-0.826592	0.149019	-5.5469	2.90784e-08	6.31594e-07		Pjv1_00020947	334.2	1.87903	0.277652	6.76757	1.30963e-11	3.3375e-10
Pjv1_00014344	211.529	-1.92991	0.34978	-5.5175	3.43858e-08	7.79318e-07		Pjv1_00020694	1178.48	0.794973	0.143353	5.54555	2.93025e-08	6.35816e-07		Pjv1_00014341	4273.68	-1.38827	0.205151	-6.76706	1.31422e-11	3.34581e-10
Pjv1_00007766	1783.54	1.61132	0.292124	5.51586	3.47072e-08	7.85808e-07		Pjv1_00017130	1493.22	1.06807	0.192611	5.54523	2.93575e-08	6.36366e-07		Pjv1_00009421	31528.9	-0.973088	0.143873	-6.76354	1.34657e-11	3.42471e-10
Pjv1_00009269	1497.06	-1.42649	0.258625	-5.51567	3.47458e-08	7.85887e-07		Pjv1_00014553	146.655	1.33828	0.241379	5.5443	2.95126e-08	6.39083e-07		Pjv1_00018554	1147.42	1.3625	0.201458	6.76322	1.34955e-11	3.4288e-10
Pjv1_00006424	4533.91	1.96058	0.355488	5.51517	3.48437e-08	7.8728e-07		Pjv1_00018409	450.423	1.25714	0.226769	5.54371	2.96128e-08	6.40606e-07		Pjv1_00003139	4280.09	1.5499	0.229246	6.76088	1.37157e-11	3.48125e-10
Pjv1_00006591	375.458	-1.12389	0.203788	-5.515	3.48777e-08	7.8728e-07		Pjv1_00009935	3347	1.7383	0.31359	5.54323	2.96944e-08	6.41722e-07		Pjv1_00011093	3314.81	1.61417	0.238757	6.76071	1.37319e-11	3.48184e-10
Pjv1_00011300	98.6536	-2.43401	0.441381	-5.51453	3.49708e-08	7.88434e-07		Pjv1_00017204	91.6518	2.30198	0.415294	5.54302	2.97305e-08	6.41855e-07		Pjv1_00016481	1493.87	-1.42411	0.210694	-6.75913	1.38825e-11	3.51649e-10
Pjv1_00010578	412.538	-0.951569	0.172561	-5.51439	3.49992e-08	7.88434e-07		Pjv1_00021503	1791.31	1.75405	0.31656	5.54097	3.008e-08	6.48748e-07		Pjv1_00023970	1835.95	1.04303	0.154329	6.7585	1.39432e-11	3.52831e-10
Pjv1_00026876	774.595	1.68327	0.305293	5.51364	3.51488e-08	7.91006e-07		Pjv1_00020262	2034.59	0.908162	0.163912	5.54055	3.01518e-08	6.49643e-07		Pjv1_00008841	11224.8	2.30918	0.341768	6.75656	1.41307e-11	3.57216e-10
Pjv1_00009513	924.546	-1.82137	0.33037	-5.51311	3.52544e-08	7.92588e-07		Pjv1_00006658	912.507	-1.34805	0.243389	-5.53868	3.04764e-08	6.55978e-07		Pjv1_00003407	2421.53	-1.71539	0.253914	-6.75577	1.42075e-11	3.58796e-10
Pjv1_00011505	1093.61	1.2019	0.218021	5.51279	3.53198e-08	7.93261e-07		Pjv1_00022916	3114.34	1.53358	0.276943	5.53752	3.06781e-08	6.59655e-07		Pjv1_00022539	863.276	2.1856	0.323548	6.7551	1.4274e-11	3.60114e-10
Pjv1_00010642	748.767	1.95553	0.354834	5.51113	3.56543e-08	7.99171e-07		Pjv1_00004928	8737.96	2.24337	0.405319	5.53482	3.11556e-08	6.69253e-07		Pjv1_00005561	1730.44	0.991786	0.146916	6.75072	1.47112e-11	3.70773e-10
Pjv1_00016168	3460.57	-0.966054	0.175291	-5.51113	3.5653e-08	7.99171e-07		Pjv1_00011607	107.943	1.64746	0.297705	5.53386	3.13265e-08	6.7225e-07		Pjv1_00010656	852.633	-2.41224	0.357393	-6.74954	1.4831e-11	3.73416e-10
Pjv1_00002324	695.828	1.8634	0.338148	5.51061	3.57592e-08	8.00721e-07		Pjv1_00025053	913.985	1.11318	0.201314	5.52957	3.21017e-08	6.88197e-07		Pjv1_00018990	892.559	2.02874	0.30061	6.74875	1.49128e-11	3.75102e-10
Pjv1_00024892	207.577	-2.42057	0.439514	-5.50738	3.64207e-08	8.14718e-07		Pjv1_00014383	176.526	1.84901	0.334425	5.52892	3.22216e-08	6.89524e-07		Pjv1_00019330	991.822	2.30224	0.34142	6.74314	1.54999e-11	3.89123e-10
Pjv1_00017496	2967.21	1.1688	0.212242	5.50693	3.65146e-08	8.16004e-07		Pjv1_00019676	3072.86	1.20373	0.217716	5.52888	3.2228e-08	6.89524e-07		Pjv1_00008555	283.262	-1.29105	0.191462	-6.74313	1.55012e-11	3.89123e-10
Pjv1_00005352	262.289	1.58541	0.287913	5.50655	3.65939e-08	8.1696e-07		Pjv1_00008630	61.3341	-3.04853	0.551587	-5.52683	3.26067e-08	6.96932e-07		Pjv1_00004227	1290.15	1.27254	0.18877	6.74121	1.57072e-11	3.93902e-10
Pjv1_00021164	2661.96	-2.19395	0.398452	-5.50619	3.66685e-08	8.17811e-07		Pjv1_00000030	3277.55	-0.932887	0.168815	-5.52609	3.27447e-08	6.98488e-07		Pjv1_00025286	380.979	1.83038	0.271562	6.74018	1.5819e-11	3.96311e-10
Pjv1_00004447	1936.88	-1.29793	0.235742	-5.50571	3.67679e-08	8.19211e-07		Pjv1_00027930	603.44	2.67584	0.484206	5.52625	3.27146e-08	6.98488e-07		Pjv1_00007121	2061.48	2.84909	0.422725	6.73982	1.58586e-11	3.96907e-10
Pjv1_00021707	6918.35	0.616186	0.111936	5.5048	3.69592e-08	8.22653e-07		Pjv1_00017041	321.777	-1.48335	0.268502	-5.52454	3.3035e-08	7.03764e-07		Pjv1_00008629	65.7003	-3.97752	0.590192	-6.73936	1.59081e-11	3.97749e-10
Pjv1_00022897	2213.11	-2.40218	0.436407	-5.50446	3.70303e-08	8.23418e-07		Pjv1_00024215	2868.42	-1.01278	0.183327	-5.52442	3.30577e-08	7.03764e-07		Pjv1_00006022	2372.89	2.0608	0.305966	6.7354	1.63478e-11	4.08338e-10
Pjv1_00009791	353.055	1.14559	0.208151	5.50366	3.71992e-08	8.26353e-07		Pjv1_00010259	2915.14	1.36073	0.246482	5.52063	3.37788e-08	7.18402e-07		Pjv1_00014867	299.437	2.89151	0.429479	6.73261	1.66645e-11	4.15836e-10
Pjv1_00025664	1229.03	0.640299	0.116347	5.50335	3.72643e-08	8.2698e-07		Pjv1_00012830	4510.6	1.2933	0.234305	5.51973	3.39516e-08	7.21362e-07		Pjv1_00000523	1130.25	-2.29393	0.340764	-6.73172	1.67664e-11	4.17964e-10
Pjv1_00022303	361.972	-2.59063	0.470786	-5.50277	3.73876e-08	8.28894e-07		Pjv1_00012045	1896.28	-1.4834	0.268811	-5.51837	3.4215e-08	7.26239e-07		Pjv1_00023553	4149.22	2.14554	0.318751	6.73108	1.68404e-11	4.19393e-10
Pjv1_00002117	1551.79	-1.43167	0.260288	-5.50032	3.79103e-08	8.39651e-07		Pjv1_00004185	92.8927	-1.67453	0.303514	-5.51713	3.44582e-08	7.30678e-07		Pjv1_00017148	75.2202	3.73696	0.555451	6.72779	1.72262e-11	4.28576e-10
Pjv1_00021995	1747.57	-1.49988	0.272862	-5.49685	3.86646e-08	8.55511e-07		Pjv1_00011495	4247.02	-1.11278	0.201704	-5.5169	3.45034e-08	7.30912e-07		Pjv1_00001632	201.556	1.70992	0.254245	6.72547	1.75021e-11	4.3501e-10
Pjv1_00005364	222.316	1.75099	0.318573	5.49636	3.8772e-08	8.57041e-07		Pjv1_00022292	446.025	-1.1953	0.216774	-5.51404	3.50692e-08	7.42166e-07		Pjv1_00014920	786.558	1.59883	0.237841	6.72229	1.78895e-11	4.44201e-10
Pjv1_00010459	1033.34	1.19466	0.217389	5.49551	3.89588e-08	8.59474e-07		Pjv1_00016909	27.0496	7.1938	1.30475	5.51353	3.51701e-08	7.43567e-07		Pjv1_00011550	85.5992	-3.51466	0.523084	-6.71911	1.82832e-11	4.53103e-10
Pjv1_00023390	973.303	-1.90486	0.34662	-5.49553	3.89539e-08	8.59474e-07		Pjv1_00003245	604.391	-1.68173	0.305058	-5.51283	3.53112e-08	7.45814e-07		Pjv1_00014666	15672.4	2.59067	0.385568	6.71911	1.82841e-11	4.53103e-10
Pjv1_00014370	158.542	-1.42422	0.259343	-5.49165	3.98194e-08	8.77595e-07		Pjv1_00008409	4214.59	-1.70165	0.308886	-5.50899	3.60896e-08	7.61506e-07		Pjv1_00004383	1378.88	-1.76043	0.262017	-6.71874	1.83297e-11	4.53787e-10
Pjv1_00015111	1053.11	1.39072	0.253336	5.48962	4.02804e-08	8.86882e-07		Pjv1_00021654	2112.89	-0.885746	0.160856	-5.50645	3.66133e-08	7.71796e-07		Pjv1_00026815	439.733	3.09533	0.460825	6.71693	1.85594e-11	4.59021e-10
Pjv1_00007267	30.3443	6.38039	1.16244	5.48879	4.04699e-08	8.89305e-07		Pjv1_00000259	534.287	1.66196	0.301852	5.50587	3.6734e-08	7.73578e-07		Pjv1_00007933	632.376	-2.20061	0.327641	-6.71654	1.86091e-11	4.598e-10
Pjv1_00020227	348.249	1.72931	0.315057	5.48888	4.04498e-08	8.89305e-07		Pjv1_00008629	47.5655	-3.68011	0.669083	-5.50024	3.79284e-08	7.97947e-07		Pjv1_00001189	1471.23	-1.90678	0.28417	-6.71001	1.94613e-11	4.80382e-10
Pjv1_00009464	334.585	1.66815	0.303945	5.48832	4.05772e-08	8.90789e-07		Pjv1_00010901	537.199	-2.17672	0.395908	-5.49806	3.83989e-08	8.05759e-07		Pjv1_00023006	198.513	-1.67245	0.249269	-6.70943	1.9538e-11	4.81803e-10
Pjv1_00018358	644.598	1.9483	0.355056	5.48731	4.08103e-08	8.9503e-07		Pjv1_00010985	405.683	-1.82326	0.331632	-5.49784	3.84469e-08	8.05759e-07		Pjv1_00013553	88.5442	-3.51873	0.524711	-6.70603	1.99985e-11	4.92676e-10
Pjv1_00021057	373.02	2.25884	0.411909	5.48383	4.1621e-08	9.11916e-07		Pjv1_00004905	417.8	2.88203	0.524213	5.49783	3.845e-08	8.05759e-07		Pjv1_00028119	164.734	-2.47213	0.368677	-6.7054	2.00851e-11	4.94325e-10
Pjv1_00008775	198.128	-1.81395	0.330821	-5.48318	4.17759e-08	9.14413e-07		Pjv1_00029761	1031.17	1.78983	0.325536	5.49809	3.83918e-08	8.05759e-07		Pjv1_00024100	10578	2.16822	0.323378	6.7049	2.01538e-11	4.95532e-10
Pjv1_00010053	423.558	0.91752	0.167397	5.48111	4.2266e-08	9.23337e-07		Pjv1_00002264	3028.06	-1.66715	0.30329	-5.4969	3.86528e-08	8.09218e-07		Pjv1_00014064	631.935	-1.55781	0.232376	-6.70385	2.03e-11	4.98639e-10
Pjv1_00015258	1829.98	1.83108	0.33407	5.48112	4.22637e-08	9.23337e-07		Pjv1_00008940	73.7098	4.284	0.779534	5.4956	3.89389e-08	8.14412e-07		Pjv1_00017888	361.596	1.79192	0.267327	6.70309	2.04055e-11	5.0074e-10
Pjv1_00006669	492.17	3.00643	0.548539	5.4808	4.23408e-08	9.2407e-07		Pjv1_00004261	22.7534	6.20787	1.12968	5.49524	3.90181e-08	8.15272e-07		Pjv1_00019528	1474.5	-1.17435	0.175208	-6.7026	2.04742e-11	5.01937e-10
Pjv1_00028487	12419	-1.51714	0.276978	-5.47749	4.31396e-08	9.40587e-07		Pjv1_00017597	125.378	2.56986	0.467727	5.49436	3.92134e-08	8.18555e-07		Pjv1_00017037	153.367	2.08146	0.31058	6.70184	2.05806e-11	5.03074e-10
Pjv1_00003489	1716.84	-0.911849	0.166491	-5.47687	4.32926e-08	9.43003e-07		Pjv1_00004930	603.437	0.921225	0.167732	5.49225	3.96839e-08	8.27572e-07		Pjv1_00023343	2099.63	-1.12018	0.167142	-6.702	2.05584e-11	5.03074e-10
Pjv1_00006038	483.069	1.77035	0.323273	5.47632	4.34274e-08	9.4502e-07		Pjv1_00015867	1271.74	0.917523	0.167097	5.49096	3.99765e-08	8.32864e-07		Pjv1_00022842	2502.98	1.68533	0.251472	6.70187	2.05763e-11	5.03074e-10
Pjv1_00014769	1435.78	1.35181	0.246871	5.47576	4.35644e-08	9.47082e-07		Pjv1_00022939	2884.31	0.919086	0.167429	5.4894	4.03311e-08	8.39435e-07		Pjv1_00017427	1928.35	-1.51673	0.226394	-6.69951	2.09115e-11	5.10666e-10
Pjv1_00003199	1455.55	1.23098	0.224822	5.47538	4.36584e-08	9.48205e-07		Pjv1_00009993	329.222	1.52504	0.277826	5.48917	4.03827e-08	8.39693e-07		Pjv1_00011972	1084.65	2.30918	0.344701	6.69908	2.09735e-11	5.11685e-10
Pjv1_00006439	125.9	-2.15078	0.392846	-5.47486	4.37853e-08	9.4973e-07		Pjv1_00012431	1087.31	1.49722	0.27278	5.48872	4.04849e-08	8.41004e-07		Pjv1_00018778	302.434	3.06574	0.457809	6.69654	2.13413e-11	5.20153e-10
Pjv1_00016579	1115.21	-0.888201	0.162236	-5.47475	4.38135e-08	9.4973e-07		Pjv1_00002733	499.85	-1.97343	0.359679	-5.48664	4.09655e-08	8.50163e-07		Pjv1_00008939	116.096	3.19722	0.477915	6.68995	2.2325e-11	5.43601e-10
Pjv1_00008271	1982.54	-1.41321	0.258148	-5.47442	4.38947e-08	9.50571e-07		Pjv1_00023459	3504.05	1.24288	0.226566	5.48571	4.11806e-08	8.538e-07		Pjv1_00018985	1989.85	1.13001	0.168964	6.68785	2.26471e-11	5.5091e-10
Pjv1_00010228	373.027	-1.89288	0.345782	-5.47421	4.39474e-08	9.50792e-07		Pjv1_00018271	729.924	1.20729	0.220096	5.48528	4.12826e-08	8.55088e-07		Pjv1_00004727	2945.47	1.65695	0.247778	6.68722	2.27455e-11	5.5277e-10
Pjv1_00013236	720.435	0.974136	0.178001	5.47264	4.43391e-08	9.58342e-07		Pjv1_00007455	1277.92	-1.9586	0.357168	-5.48369	4.16547e-08	8.61963e-07		Pjv1_00018659	5337.42	2.22121	0.33221	6.68616	2.29097e-11	5.56224e-10
Pjv1_00020203	379.45	1.17789	0.215242	5.47239	4.44007e-08	9.58747e-07		Pjv1_00009308	503.101	1.55043	0.282804	5.48235	4.19712e-08	8.67674e-07		Pjv1_00016468	700.96	-1.56387	0.233965	-6.68424	2.32128e-11	5.6304e-10
Pjv1_00024678	84.7114	-2.12822	0.388945	-5.47178	4.45546e-08	9.61143e-07		Pjv1_00028358	240.646	-2.90495	0.529968	-5.48136	4.22071e-08	8.7171e-07		Pjv1_00018428	704.219	-1.60243	0.239794	-6.68252	2.3487e-11	5.69126e-10
Pjv1_00013887	1665.65	-1.54384	0.282255	-5.46967	4.50882e-08	9.71717e-07		Pjv1_00021800	8096.07	-0.9787	0.178643	-5.47851	4.28919e-08	8.85002e-07		Pjv1_00017438	1681.17	-1.56104	0.233606	-6.68238	2.3509e-11	5.69126e-10
Pjv1_00013856	606.323	1.43927	0.263184	5.46868	4.53398e-08	9.76201e-07		Pjv1_00015648	559.263	-1.21597	0.22209	-5.47512	4.37217e-08	9.01256e-07		Pjv1_00015691	198.395	-4.08571	0.611718	-6.67908	2.40451e-11	5.81546e-10
Pjv1_00019239	1183.11	-3.42552	0.626438	-5.46824	4.54515e-08	9.77666e-07		Pjv1_00029005	1031.65	0.932621	0.170345	5.47491	4.37736e-08	9.01459e-07		Pjv1_00022566	644.629	2.26918	0.339882	6.67638	2.44922e-11	5.91788e-10
Pjv1_00002132	104.103	1.50166	0.274643	5.46768	4.55952e-08	9.79816e-07		Pjv1_00026209	2177.57	1.08925	0.198966	5.47452	4.38693e-08	9.02563e-07		Pjv1_00012234	351.828	-1.96755	0.294767	-6.67495	2.47323e-11	5.97016e-10
Pjv1_00028134	2124.57	0.965292	0.176559	5.46725	4.5706e-08	9.81256e-07		Pjv1_00029162	17.1658	7.51256	1.3724	5.47405	4.39873e-08	9.03257e-07		Pjv1_00007923	1391.75	2.0142	0.301898	6.67179	2.52704e-11	6.09421e-10
Pjv1_00028551	701.846	-3.24578	0.593769	-5.4664	4.59275e-08	9.85065e-07		Pjv1_00026473	297.072	1.35844	0.248155	5.47418	4.39534e-08	9.03257e-07		Pjv1_00009067	1535.61	-1.29873	0.194697	-6.67054	2.54859e-11	6.14029e-10
Pjv1_00028397	140.163	-1.9999	0.365889	-5.46587	4.60629e-08	9.87024e-07		Pjv1_00001906	147.289	-1.93627	0.354123	-5.46778	4.55709e-08	9.3488e-07		Pjv1_00009462	1121.03	-1.44393	0.216479	-6.67008	2.55666e-11	6.15385e-10
Pjv1_00018441	208.885	1.92527	0.352276	5.46525	4.62263e-08	9.89578e-07		Pjv1_00019250	414.586	1.42941	0.261777	5.46039	4.75101e-08	9.73731e-07		Pjv1_00015880	106.004	3.36062	0.504219	6.66499	2.64679e-11	6.3647e-10
Pjv1_00001258	426.272	-1.69462	0.31014	-5.46406	4.65376e-08	9.95291e-07		Pjv1_00022015	126.125	-1.39755	0.256097	-5.4571	4.83961e-08	9.9094e-07		Pjv1_00008552	811.167	-1.86271	0.279549	-6.66326	2.67825e-11	6.43418e-10
Pjv1_00007496	749.622	0.913462	0.167182	5.46387	4.65857e-08	9.9537e-07		Pjv1_00029993	12660.2	1.19797	0.219687	5.45308	4.95056e-08	1.01269e-06		Pjv1_00010879	516.296	-1.62033	0.24329	-6.66007	2.73701e-11	6.56908e-10
Pjv1_00006583	215.957	-2.45842	0.449972	-5.4635	4.66842e-08	9.96523e-07		Pjv1_00026218	210.666	-2.26956	0.416217	-5.45282	4.95766e-08	1.01318e-06		Pjv1_00016758	952.92	-1.32612	0.199164	-6.65843	2.7676e-11	6.63617e-10
Pjv1_00011237	561.009	0.929997	0.17033	5.45997	4.76223e-08	1.01558e-06		Pjv1_00009089	226.338	-1.8156	0.333069	-5.45113	5.00502e-08	1.02188e-06		Pjv1_00005214	63.1449	-2.89039	0.434196	-6.65687	2.79725e-11	6.70089e-10
Pjv1_00023829	1050.91	1.37927	0.252721	5.45768	4.82394e-08	1.02776e-06		Pjv1_00029329	2008.47	-1.20956	0.221925	-5.45032	5.02793e-08	1.02558e-06		Pjv1_00026101	317.716	1.55694	0.233946	6.65512	2.83076e-11	6.76827e-10
Pjv1_00022790	139.932	1.40458	0.257497	5.45474	4.90437e-08	1.0439e-06		Pjv1_00016455	201.073	-1.40989	0.25874	-5.44905	5.06387e-08	1.03193e-06		Pjv1_00001193	138.927	1.92002	0.288501	6.65517	2.82968e-11	6.76827e-10
Pjv1_00006099	1103.98	-1.42053	0.260445	-5.45425	4.918e-08	1.04581e-06		Pjv1_00021485	616.537	1.24889	0.22924	5.44796	5.09504e-08	1.0373e-06		Pjv1_00029434	2581.01	-2.4471	0.367795	-6.65345	2.86302e-11	6.83362e-10
Pjv1_00000371	621.981	1.5542	0.284962	5.45405	4.92344e-08	1.04597e-06		Pjv1_00000372	271.249	1.33951	0.245952	5.44623	5.14491e-08	1.04646e-06		Pjv1_00022129	269.757	-1.94152	0.291808	-6.65342	2.86353e-11	6.83362e-10
Pjv1_00014024	982.598	1.75927	0.322579	5.45378	4.93111e-08	1.04661e-06		Pjv1_00000267	48.6105	-3.45127	0.633788	-5.44547	5.16674e-08	1.04908e-06		Pjv1_00009709	2469.52	-2.6114	0.392504	-6.65318	2.86828e-11	6.83847e-10
Pjv1_00001003	3861.14	-2.05939	0.377631	-5.45343	4.94066e-08	1.04739e-06		Pjv1_00009409	19.2118	7.67459	1.40936	5.44545	5.16758e-08	1.04908e-06		Pjv1_00008290	1248.45	1.04595	0.157234	6.65219	2.88755e-11	6.8779e-10
Pjv1_00005415	349.132	1.03926	0.190574	5.45331	4.94415e-08	1.04739e-06		Pjv1_00022142	4010.23	-0.789031	0.144933	-5.44409	5.20699e-08	1.05608e-06		Pjv1_00024398	115.335	2.6891	0.40444	6.64895	2.95192e-11	7.02456e-10
Pjv1_00023292	237.806	1.24607	0.228524	5.45268	4.9617e-08	1.04969e-06		Pjv1_00022994	477.546	1.55919	0.286456	5.44304	5.23795e-08	1.06135e-06		Pjv1_00015381	664.854	2.57743	0.387677	6.64841	2.96281e-11	7.04382e-10
Pjv1_00006335	2582.88	-0.963192	0.176649	-5.45258	4.96437e-08	1.04969e-06		Pjv1_00008927	827.44	0.908239	0.16688	5.44248	5.25448e-08	1.0637e-06		Pjv1_00001077	243.64	-2.73215	0.411254	-6.64346	3.06401e-11	7.27754e-10
Pjv1_00009465	469.54	0.990634	0.181722	5.45138	4.998e-08	1.0553e-06		Pjv1_00021722	1449.97	1.4432	0.265243	5.44107	5.29629e-08	1.07115e-06		Pjv1_00027072	5951.26	1.07823	0.162331	6.64217	3.09095e-11	7.3346e-10
Pjv1_00022605	2260.67	-1.25628	0.230456	-5.4513	5.00031e-08	1.0553e-06		Pjv1_00022129	168.283	-1.82739	0.335885	-5.44052	5.31246e-08	1.0724e-06		Pjv1_00007669	561.791	-2.0985	0.31605	-6.63976	3.14199e-11	7.44867e-10
Pjv1_00024307	153.099	2.37578	0.435935	5.44983	5.04173e-08	1.06304e-06		Pjv1_00009355	58.2861	2.99437	0.550382	5.44054	5.31193e-08	1.0724e-06		Pjv1_00013695	444.718	-3.33628	0.502557	-6.6386	3.16668e-11	7.50013e-10
Pjv1_00002058	309.477	1.02682	0.188424	5.44955	5.04987e-08	1.06375e-06		Pjv1_00016783	2100.21	-1.02573	0.188818	-5.43237	5.5609e-08	1.12149e-06		Pjv1_00000323	356.883	1.81424	0.273468	6.63421	3.26254e-11	7.71992e-10
Pjv1_00011668	2751.11	-1.1043	0.202648	-5.44936	5.05502e-08	1.06383e-06		Pjv1_00015151	1136.14	-1.0291	0.189469	-5.43152	5.58759e-08	1.12581e-06		Pjv1_00021634	278.265	2.00486	0.302221	6.63375	3.27274e-11	7.73676e-10
Pjv1_00005683	1782.97	0.778545	0.14291	5.44781	5.0995e-08	1.07219e-06		Pjv1_00009623	142.188	-2.0521	0.377918	-5.43001	5.63515e-08	1.13433e-06		Pjv1_00020924	186.453	3.16234	0.476861	6.63158	3.32112e-11	7.84378e-10
Pjv1_00026746	1327.28	1.00498	0.184493	5.44727	5.11498e-08	1.07363e-06		Pjv1_00005638	513.87	-1.32018	0.243145	-5.42961	5.64776e-08	1.1358e-06		Pjv1_00005610	733.49	-1.59263	0.240195	-6.63058	3.34361e-11	7.88948e-10
Pjv1_00016455	423.271	-1.32872	0.243925	-5.44723	5.11596e-08	1.07363e-06		Pjv1_00025360	695.977	-1.20032	0.221155	-5.42752	5.71435e-08	1.14812e-06		Pjv1_00010427	445.924	3.24805	0.489913	6.62985	3.3602e-11	7.9212e-10
Pjv1_00003528	1513.92	-0.939846	0.172545	-5.44696	5.1239e-08	1.07429e-06		Pjv1_00027366	2735.63	-1.31325	0.242064	-5.42521	5.7887e-08	1.16197e-06		Pjv1_00019978	37688.9	-1.64743	0.248496	-6.62961	3.36571e-11	7.92676e-10
Pjv1_00011285	793.394	1.74325	0.320133	5.4454	5.1688e-08	1.08168e-06		Pjv1_00018022	4385.98	0.83753	0.154408	5.42412	5.82397e-08	1.16795e-06		Pjv1_00015304	136.825	2.92173	0.440727	6.62935	3.37159e-11	7.93317e-10
Pjv1_00029063	733.576	0.841767	0.15458	5.44553	5.16522e-08	1.08168e-06		Pjv1_00023690	2100.71	-1.46502	0.270223	-5.42152	5.90936e-08	1.18397e-06		Pjv1_00009578	190.879	1.72608	0.260502	6.62597	3.44964e-11	8.10167e-10
Pjv1_00014513	2463.84	-1.45023	0.266339	-5.44504	5.17949e-08	1.0829e-06		Pjv1_00014344	151.046	-1.51835	0.28012	-5.42036	5.94788e-08	1.19058e-06		Pjv1_00018495	385.348	1.21928	0.184014	6.62604	3.44819e-11	8.10167e-10
Pjv1_00026699	4436.25	1.47323	0.270594	5.44444	5.19684e-08	1.08552e-06		Pjv1_00007031	1911.46	1.9839	0.366103	5.41895	5.99486e-08	1.19886e-06		Pjv1_00014699	3299.62	0.834598	0.126007	6.62344	3.50935e-11	8.23421e-10
Pjv1_00010046	5485.79	1.19457	0.219432	5.44392	5.21193e-08	1.08758e-06		Pjv1_00009589	348.137	-1.61876	0.298904	-5.41565	6.1067e-08	1.22009e-06		Pjv1_00006576	1318.46	1.23274	0.186125	6.62317	3.5157e-11	8.24143e-10
Pjv1_00013258	132.832	1.56818	0.28807	5.44377	5.21643e-08	1.08758e-06		Pjv1_00011880	913.926	2.31198	0.427001	5.41446	6.14725e-08	1.22679e-06		Pjv1_00023121	3850.38	1.03828	0.156788	6.62219	3.53906e-11	8.28845e-10
Pjv1_00010874	128.663	-2.9683	0.545426	-5.44217	5.26346e-08	1.09637e-06		Pjv1_00029275	1941.23	1.35164	0.249643	5.41429	6.15335e-08	1.22679e-06		Pjv1_00017505	2400.54	1.41518	0.213733	6.62124	3.56188e-11	8.33413e-10
Pjv1_00006687	2335.25	-0.760315	0.139731	-5.44129	5.2896e-08	1.1002e-06		Pjv1_00023049	2119.63	-1.00249	0.18516	-5.41417	6.15739e-08	1.22679e-06		Pjv1_00024165	394.709	-2.5354	0.383001	-6.61982	3.5963e-11	8.40685e-10
Pjv1_00020924	111.478	3.58064	0.658059	5.44122	5.29169e-08	1.1002e-06		Pjv1_00022644	231.015	1.22767	0.226769	5.41376	6.17154e-08	1.22846e-06		Pjv1_00017377	2183.89	-2.23881	0.338256	-6.61869	3.62395e-11	8.46362e-10
Pjv1_00000197	484.099	1.64672	0.302755	5.43912	5.35457e-08	1.11224e-06		Pjv1_00006934	708.045	1.0672	0.197143	5.41333	6.18629e-08	1.23026e-06		Pjv1_00021080	1452.2	-1.36073	0.205655	-6.61655	3.67668e-11	8.5788e-10
Pjv1_00011813	622.002	0.951901	0.175025	5.43867	5.36789e-08	1.11397e-06		Pjv1_00016926	3545.2	-1.06949	0.197614	-5.41202	6.23162e-08	1.23812e-06		Pjv1_00011711	666.534	-1.51257	0.228649	-6.61525	3.70913e-11	8.64651e-10
Pjv1_00005545	1503.76	1.2078	0.222152	5.4368	5.42453e-08	1.12469e-06		Pjv1_00019814	2277.23	0.699422	0.129306	5.40906	6.33558e-08	1.25761e-06		Pjv1_00005987	728.495	1.4788	0.223598	6.61364	3.74971e-11	8.73299e-10
Pjv1_00021239	1542.03	-1.11912	0.205894	-5.43544	5.46604e-08	1.13224e-06		Pjv1_00007903	2866.58	1.40284	0.259412	5.40777	6.38135e-08	1.26499e-06		Pjv1_00028176	414.291	1.39432	0.210842	6.61313	3.76274e-11	8.75525e-10
Pjv1_00008464	90.2545	-1.46348	0.269443	-5.4315	5.58818e-08	1.15647e-06		Pjv1_00014427	146.328	-1.49275	0.276042	-5.40768	6.38455e-08	1.26499e-06		Pjv1_00002581	3452.32	1.86235	0.281669	6.61183	3.79596e-11	8.82438e-10
Pjv1_00027426	405.208	-1.86531	0.343647	-5.42799	5.69918e-08	1.17836e-06		Pjv1_00003084	218.072	2.13098	0.394094	5.40731	6.39797e-08	1.26554e-06		Pjv1_00013516	752.523	2.25519	0.341106	6.6114	3.80702e-11	8.84191e-10
Pjv1_00021480	3559.87	-2.22226	0.40948	-5.42702	5.73012e-08	1.18366e-06		Pjv1_00023265	1185.73	1.98105	0.366367	5.40727	6.39913e-08	1.26554e-06		Pjv1_00010750	3726.6	1.63749	0.24773	6.60997	3.84407e-11	8.91973e-10
Pjv1_00004656	237.93	1.85823	0.34262	5.42358	5.84176e-08	1.20561e-06		Pjv1_00019197	215.189	2.20046	0.407096	5.40526	6.47137e-08	1.27629e-06		Pjv1_00004625	123.031	-2.16598	0.327801	-6.60759	3.90615e-11	9.05544e-10
Pjv1_00002126	566.865	2.21553	0.408589	5.42241	5.88022e-08	1.21243e-06		Pjv1_00020010	1046.12	1.45756	0.269653	5.40532	6.46931e-08	1.27629e-06		Pjv1_00003525	490.697	1.73468	0.262546	6.60715	3.91798e-11	9.07449e-10
Pjv1_00007070	8006.63	1.33897	0.247075	5.41929	5.98368e-08	1.23263e-06		Pjv1_00005697	24.5514	-4.22504	0.781615	-5.40553	6.46182e-08	1.27629e-06		Pjv1_00002406	1055.38	-2.37404	0.359364	-6.60622	3.94249e-11	9.11448e-10
Pjv1_00009759	223.324	2.0026	0.369707	5.41673	6.06987e-08	1.24923e-06		Pjv1_00018659	3173.68	1.78973	0.331141	5.40474	6.49018e-08	1.27883e-06		Pjv1_00021820	654.158	1.71762	0.26	6.60624	3.94195e-11	9.11448e-10
Pjv1_00012356	458.265	1.47435	0.272193	5.41655	6.07608e-08	1.24936e-06		Pjv1_00003064	7507.36	-1.94954	0.360837	-5.40284	6.55957e-08	1.29131e-06		Pjv1_00007187	220.487	3.6337	0.55011	6.6054	3.96435e-11	9.15658e-10
Pjv1_00017896	147.07	1.26594	0.233749	5.41581	6.10134e-08	1.25341e-06		Pjv1_00012963	226.228	-1.75607	0.325106	-5.40154	6.60696e-08	1.29945e-06		Pjv1_00010490	8545.48	1.75875	0.266314	6.60405	4.00064e-11	9.23195e-10
Pjv1_00007725	7323.67	0.971033	0.179317	5.41517	6.12317e-08	1.25674e-06		Pjv1_00004209	192.986	1.39525	0.258434	5.39886	6.70642e-08	1.31695e-06		Pjv1_00008306	196.216	-2.7987	0.423838	-6.60322	4.0232e-11	9.27166e-10
Pjv1_00015412	1391.02	-1.62048	0.299276	-5.41468	6.13975e-08	1.25899e-06		Pjv1_00025191	266.865	-1.57663	0.292033	-5.39882	6.70823e-08	1.31695e-06		Pjv1_00000743	2310.72	1.07289	0.162482	6.60315	4.02523e-11	9.27166e-10
Pjv1_00011267	2450.82	0.911119	0.168289	5.41402	6.16254e-08	1.2625e-06		Pjv1_00015237	438.689	1.23947	0.229704	5.39595	6.81617e-08	1.33692e-06		Pjv1_00001665	2215.52	-2.4306	0.368112	-6.60289	4.03207e-11	9.27892e-10
Pjv1_00011551	418.604	1.99187	0.367942	5.41354	6.17917e-08	1.26327e-06		Pjv1_00022064	521.847	-1.26983	0.235586	-5.39009	7.04235e-08	1.38002e-06		Pjv1_00029993	23547.9	1.60048	0.242406	6.60249	4.04322e-11	9.29608e-10
Pjv1_00015777	455.508	1.5138	0.279639	5.41342	6.18321e-08	1.26327e-06		Pjv1_00015462	979.426	-1.52942	0.283807	-5.38894	7.08736e-08	1.38757e-06		Pjv1_00012140	1931.58	1.61056	0.244143	6.59678	4.20197e-11	9.65226e-10
Pjv1_00025424	1429.58	1.01182	0.186903	5.41361	6.17672e-08	1.26327e-06		Pjv1_00023211	1671.19	-1.14533	0.212668	-5.38552	7.22352e-08	1.41294e-06		Pjv1_00025834	2927.15	1.38142	0.209434	6.59597	4.22497e-11	9.69624e-10
Pjv1_00005232	1224.09	3.19061	0.58956	5.41184	6.23796e-08	1.27329e-06		Pjv1_00012013	127.059	-2.53876	0.471476	-5.38469	7.2569e-08	1.41817e-06		Pjv1_00024144	799.561	-1.64638	0.249657	-6.59455	4.26538e-11	9.78005e-10
Pjv1_00024565	14287.6	-1.40736	0.260283	-5.40706	6.40664e-08	1.30653e-06		Pjv1_00028097	941.427	1.03492	0.192208	5.38435	7.27072e-08	1.41958e-06		Pjv1_00022430	2631.94	-1.27301	0.193093	-6.59271	4.31858e-11	9.89301e-10
Pjv1_00008629	75.8828	-1.71772	0.317698	-5.40676	6.41741e-08	1.30754e-06		Pjv1_00009981	2635.07	1.28043	0.23782	5.38404	7.28322e-08	1.42072e-06		Pjv1_00017036	569.403	1.8411	0.279417	6.58907	4.42585e-11	1.01295e-09
Pjv1_00022392	38.0808	5.55909	1.02846	5.40526	6.47153e-08	1.31737e-06		Pjv1_00007395	4049.64	1.82839	0.339732	5.38185	7.37226e-08	1.43679e-06		Pjv1_00021431	1827.12	1.77104	0.268799	6.58869	4.43714e-11	1.01369e-09
Pjv1_00003876	740.491	1.80007	0.33308	5.40434	6.50479e-08	1.32294e-06		Pjv1_00012104	937.112	-1.23853	0.230141	-5.38159	7.38294e-08	1.43756e-06		Pjv1_00008744	319.458	-1.74641	0.265056	-6.58882	4.43347e-11	1.01369e-09
Pjv1_00016750	99.4167	-2.53429	0.469022	-5.40335	6.54064e-08	1.32805e-06		Pjv1_00019739	248.868	-1.23011	0.2287	-5.37872	7.50187e-08	1.45939e-06		Pjv1_00003999	575.732	1.96615	0.298489	6.58702	4.48756e-11	1.02428e-09
Pjv1_00023774	179.185	-3.3059	0.611827	-5.40332	6.54182e-08	1.32805e-06		Pjv1_00013494	24.111	8.01855	1.49137	5.37665	7.58855e-08	1.47492e-06		Pjv1_00017897	1062.07	-1.7946	0.272709	-6.58065	4.68406e-11	1.06816e-09
Pjv1_00014699	5312.78	1.61853	0.299621	5.40191	6.59337e-08	1.33731e-06		Pjv1_00025834	1746.64	1.34301	0.249833	5.37562	7.63187e-08	1.48199e-06		Pjv1_00029457	592.627	1.25602	0.190878	6.58022	4.69755e-11	1.07027e-09
Pjv1_00013385	5342.16	0.583522	0.10803	5.40146	6.60992e-08	1.33945e-06		Pjv1_00022261	1378.64	0.87577	0.162951	5.37445	7.68156e-08	1.49029e-06		Pjv1_00005359	1012.64	-1.4438	0.219466	-6.57872	4.74503e-11	1.0801e-09
Pjv1_00000151	2349.18	-1.60585	0.297339	-5.40075	6.63644e-08	1.34252e-06		Pjv1_00023073	472.917	1.15503	0.214926	5.3741	7.69661e-08	1.49186e-06		Pjv1_00022887	2315.2	1.17822	0.179099	6.57859	4.7493e-11	1.0801e-09
Pjv1_00019658	1495.38	-0.851098	0.157589	-5.40073	6.63706e-08	1.34252e-06		Pjv1_00016636	481.855	-0.967809	0.180139	-5.37257	7.76211e-08	1.50184e-06		Pjv1_00003345	3045.01	-1.37327	0.208836	-6.57584	4.83802e-11	1.09928e-09
Pjv1_00021542	177.904	3.19404	0.591584	5.39913	6.6965e-08	1.35332e-06		Pjv1_00014448	2728.32	-0.926839	0.172509	-5.37269	7.75697e-08	1.50184e-06		Pjv1_00017633	1061.45	-1.44483	0.219823	-6.57269	4.94135e-11	1.12175e-09
Pjv1_00012202	1122.03	-3.20743	0.594094	-5.39886	6.70656e-08	1.35413e-06		Pjv1_00024188	1640.08	-2.33731	0.435424	-5.3679	7.96567e-08	1.53984e-06		Pjv1_00028890	801.786	-1.7007	0.258793	-6.57168	4.97504e-11	1.12736e-09
Pjv1_00024240	3365.39	0.772028	0.143003	5.39868	6.71332e-08	1.35428e-06		Pjv1_00016040	697.887	1.73413	0.323102	5.36715	7.99917e-08	1.54492e-06		Pjv1_00014088	341.757	2.32975	0.354511	6.57172	4.97376e-11	1.12736e-09
Pjv1_00019672	5335.56	-0.962756	0.178429	-5.39573	6.82465e-08	1.3755e-06		Pjv1_00014073	4254.81	1.35874	0.253201	5.36627	8.03818e-08	1.55106e-06		Pjv1_00013707	280.722	2.01811	0.307124	6.57099	4.99812e-11	1.13157e-09
Pjv1_00010594	103.869	-1.3587	0.25184	-5.39508	6.84921e-08	1.37921e-06		Pjv1_00004941	800.071	-1.00126	0.18659	-5.36607	8.04696e-08	1.55136e-06		Pjv1_00023346	688.009	1.19495	0.181866	6.57051	5.01426e-11	1.13421e-09
Pjv1_00011972	685.274	2.13876	0.396507	5.39402	6.88997e-08	1.38617e-06		Pjv1_00006899	2518.41	0.738937	0.137722	5.36542	8.07618e-08	1.55559e-06		Pjv1_00026855	575.671	1.19832	0.182459	6.56759	5.11364e-11	1.15565e-09
Pjv1_00008483	1060.49	2.41972	0.449042	5.38862	7.10018e-08	1.42589e-06		Pjv1_00028133	204.01	-1.74131	0.324649	-5.36368	8.15425e-08	1.56922e-06		Pjv1_00018480	8972.35	-1.92829	0.293642	-6.56683	5.13991e-11	1.16054e-09
Pjv1_00014302	272.411	-0.942952	0.174989	-5.38864	7.09943e-08	1.42589e-06		Pjv1_00018778	201.538	2.16699	0.404038	5.36333	8.17001e-08	1.57084e-06		Pjv1_00002625	312.258	-1.76411	0.268683	-6.56576	5.17687e-11	1.16784e-09
Pjv1_00014665	2185.92	2.97457	0.552047	5.38826	7.11437e-08	1.42619e-06		Pjv1_00019528	1039.15	-0.780488	0.145621	-5.35972	8.33489e-08	1.60111e-06		Pjv1_00025905	2487.43	1.45291	0.221339	6.56419	5.23155e-11	1.17912e-09
Pjv1_00018828	509.836	-1.02022	0.189341	-5.38829	7.11328e-08	1.42619e-06		Pjv1_00014064	351.685	-1.42901	0.266768	-5.35677	8.47233e-08	1.62605e-06		Pjv1_00003836	5085.97	-1.16831	0.178052	-6.56161	5.32315e-11	1.19869e-09
Pjv1_00006907	2923.52	-1.53841	0.285663	-5.38541	7.22804e-08	1.44768e-06		Pjv1_00024824	840.46	-1.50161	0.280433	-5.35463	8.57332e-08	1.64396e-06		Pjv1_00016987	13497.2	1.59114	0.242498	6.56143	5.32956e-11	1.19906e-09
Pjv1_00000610	163.795	-1.5192	0.282199	-5.38344	7.30738e-08	1.46226e-06		Pjv1_00004173	239.295	-1.55984	0.291397	-5.35296	8.65274e-08	1.65771e-06		Pjv1_00008469	995.609	2.82893	0.431418	6.55729	5.47958e-11	1.23171e-09
Pjv1_00011259	996.922	-1.33009	0.247083	-5.38314	7.31957e-08	1.46339e-06		Pjv1_00001774	866.395	1.37388	0.256677	5.35255	8.67232e-08	1.65997e-06		Pjv1_00020087	284.507	2.86105	0.436341	6.55691	5.49341e-11	1.23314e-09
Pjv1_00007112	754.671	1.66882	0.310062	5.3822	7.35801e-08	1.46976e-06		Pjv1_00010382	3721.45	1.44354	0.269716	5.35209	8.69447e-08	1.66125e-06		Pjv1_00019735	2142.38	1.8289	0.27893	6.55685	5.49578e-11	1.23314e-09
Pjv1_00029379	241.347	1.31086	0.243583	5.38155	7.38462e-08	1.47376e-06		Pjv1_00019467	492.237	-1.5387	0.287494	-5.35213	8.69244e-08	1.66125e-06		Pjv1_00015552	1063.48	1.62916	0.248478	6.55656	5.50646e-11	1.23419e-09
Pjv1_00005490	216.074	1.214	0.225601	5.38117	7.40052e-08	1.47562e-06		Pjv1_00020823	671.046	1.02508	0.191582	5.35059	8.76674e-08	1.67357e-06		Pjv1_00000590	188.348	-2.44047	0.372223	-6.55645	5.51027e-11	1.23419e-09
Pjv1_00004906	246.775	1.67609	0.311526	5.38025	7.43831e-08	1.48184e-06		Pjv1_00026341	1375.79	-1.1242	0.210201	-5.34822	8.88225e-08	1.69378e-06		Pjv1_00000456	701.652	-1.29997	0.19828	-6.55624	5.51819e-11	1.23487e-09
Pjv1_00003252	427.544	-1.43811	0.267336	-5.37939	7.47368e-08	1.48756e-06		Pjv1_00009759	212.15	1.77463	0.331834	5.34793	8.89636e-08	1.69378e-06		Pjv1_00019771	80.6081	5.53472	0.844442	6.55429	5.59084e-11	1.25001e-09
Pjv1_00022850	42.1525	-3.42041	0.635872	-5.37909	7.48646e-08	1.48878e-06		Pjv1_00007956	1089.23	1.95731	0.365989	5.34801	8.89268e-08	1.69378e-06		Pjv1_00004756	92.8094	-3.1542	0.481403	-6.55211	5.67316e-11	1.26729e-09
Pjv1_00028545	382.625	1.415	0.263128	5.37759	7.54882e-08	1.49852e-06		Pjv1_00000223	1178.43	1.29891	0.242928	5.3469	8.94756e-08	1.70202e-06		Pjv1_00005999	2133.26	-1.2244	0.186878	-6.5519	5.68114e-11	1.26742e-09
Pjv1_00006859	922.478	-1.4128	0.262714	-5.37771	7.54409e-08	1.49852e-06		Pjv1_00022166	361.033	1.64706	0.308136	5.34525	9.02938e-08	1.71606e-06		Pjv1_00002030	1292.91	-2.05567	0.313756	-6.55183	5.68381e-11	1.26742e-09
Pjv1_00026545	2502.23	-0.840128	0.156249	-5.37685	7.57985e-08	1.50335e-06		Pjv1_00009834	349.399	2.01737	0.377484	5.34424	9.07975e-08	1.72411e-06		Pjv1_00002570	355.887	1.75389	0.267782	6.54969	5.76569e-11	1.28454e-09
Pjv1_00006294	387.265	2.29139	0.426252	5.37567	7.6298e-08	1.51191e-06		Pjv1_00017434	3504.67	1.53552	0.287421	5.34238	9.17321e-08	1.74031e-06		Pjv1_00008626	164.39	-1.75411	0.267853	-6.54878	5.8009e-11	1.29124e-09
Pjv1_00000541	106.384	-2.08245	0.387533	-5.3736	7.71788e-08	1.52802e-06		Pjv1_00027852	762.821	-1.08124	0.202402	-5.34204	9.19062e-08	1.74058e-06		Pjv1_00007534	3721.78	1.2566	0.191953	6.54643	5.89305e-11	1.31059e-09
Pjv1_00024946	2248.35	2.09006	0.389126	5.37116	7.82331e-08	1.54752e-06		Pjv1_00027597	1614.41	-1.03012	0.192833	-5.34204	9.19086e-08	1.74058e-06		Pjv1_00028380	567.794	2.66235	0.40681	6.54446	5.97111e-11	1.32678e-09
Pjv1_00010991	536.525	1.32777	0.247291	5.36928	7.90533e-08	1.56237e-06		Pjv1_00015354	2574.98	0.918241	0.171943	5.34039	9.27466e-08	1.7549e-06		Pjv1_00010744	293.056	2.20489	0.337027	6.54218	6.06268e-11	1.34594e-09
Pjv1_00001246	454.426	1.02202	0.190359	5.36889	7.92216e-08	1.56431e-06		Pjv1_00013403	1224.23	-1.0913	0.204378	-5.3396	9.31507e-08	1.76099e-06		Pjv1_00025712	515.878	-1.11184	0.169975	-6.54118	6.10373e-11	1.35385e-09
Pjv1_00012676	104.146	2.57531	0.479708	5.36851	7.93897e-08	1.56487e-06		Pjv1_00025116	98.4022	-2.33879	0.4383	-5.33605	9.49941e-08	1.79426e-06		Pjv1_00015506	1058.82	-2.19449	0.335554	-6.53991	6.15539e-11	1.36411e-09
Pjv1_00003598	447.507	1.94623	0.362517	5.36866	7.93235e-08	1.56487e-06		Pjv1_00019393	257.74	-1.51273	0.283505	-5.33582	9.51141e-08	1.79494e-06		Pjv1_00011132	155.002	-2.28851	0.350036	-6.53792	6.23803e-11	1.38121e-09
Pjv1_00021819	300.233	2.01625	0.375669	5.36709	8.00157e-08	1.57582e-06		Pjv1_00024001	1454.22	1.68803	0.316438	5.33447	9.58215e-08	1.8067e-06		Pjv1_00016499	4758.89	-1.50833	0.230712	-6.5377	6.24708e-11	1.382e-09
Pjv1_00022177	220.966	1.54437	0.287775	5.3666	8.0235e-08	1.57875e-06		Pjv1_00006423	908.267	2.48042	0.465062	5.33353	9.63235e-08	1.81457e-06		Pjv1_00029104	965.165	-2.04224	0.312719	-6.53057	6.55197e-11	1.44817e-09
Pjv1_00021896	418.125	2.70172	0.503472	5.36618	8.04204e-08	1.58101e-06		Pjv1_00023261	704.427	1.09198	0.204763	5.33292	9.66464e-08	1.81906e-06		Pjv1_00023319	16519.8	1.50277	0.230141	6.52978	6.58655e-11	1.45453e-09
Pjv1_00017388	207.583	1.83044	0.341152	5.36548	8.07345e-08	1.58441e-06		Pjv1_00009810	5843.4	1.75744	0.329568	5.33256	9.6836e-08	1.82103e-06		Pjv1_00017667	271.152	1.67374	0.256333	6.52956	6.59629e-11	1.45541e-09
Pjv1_00021794	278.262	1.79054	0.333714	5.36551	8.07223e-08	1.58441e-06		Pjv1_00023623	1104.97	2.19246	0.411187	5.33201	9.71312e-08	1.82498e-06		Pjv1_00006227	1781.09	1.58075	0.242213	6.52628	6.74254e-11	1.48637e-09
Pjv1_00009101	18375.3	1.06537	0.198568	5.36528	8.08236e-08	1.58477e-06		Pjv1_00000823	2926.42	-1.08407	0.203337	-5.33137	9.74721e-08	1.82978e-06		Pjv1_00022207	61.5742	-8.45866	1.29654	-6.52401	6.84526e-11	1.50769e-09
Pjv1_00014088	157.276	1.84667	0.344284	5.36382	8.14822e-08	1.59628e-06		Pjv1_00020807	625.142	-1.31156	0.246098	-5.32942	9.85248e-08	1.84792e-06		Pjv1_00023354	221.76	2.5876	0.39664	6.5238	6.85494e-11	1.50851e-09
Pjv1_00019276	8399.48	-1.35752	0.253097	-5.36362	8.15688e-08	1.59658e-06		Pjv1_00022786	113.776	2.92715	0.549452	5.3274	9.96268e-08	1.86696e-06		Pjv1_00025578	1134.45	-3.10186	0.475514	-6.52318	6.88341e-11	1.51345e-09
Pjv1_00024202	1972.57	1.10498	0.206106	5.36122	8.26619e-08	1.61656e-06		Pjv1_00024511	280.967	-1.35592	0.254598	-5.32573	1.00548e-07	1.88257e-06		Pjv1_00013943	418.522	1.26851	0.1945	6.5219	6.94208e-11	1.52501e-09
Pjv1_00016097	227.211	-1.7832	0.332682	-5.36009	8.31799e-08	1.62527e-06		Pjv1_00010518	7553.15	-0.953837	0.179139	-5.32457	1.01191e-07	1.89269e-06		Pjv1_00007938	582.703	1.9678	0.30187	6.51869	7.09224e-11	1.55664e-09
Pjv1_00013502	557.746	1.43567	0.267921	5.35856	8.38862e-08	1.63765e-06		Pjv1_00015666	1296.21	1.07573	0.202036	5.32444	1.01265e-07	1.89269e-06		Pjv1_00010794	195.898	2.63164	0.403745	6.51807	7.12181e-11	1.56177e-09
Pjv1_00013449	1789.45	-1.40303	0.261877	-5.3576	8.4335e-08	1.64497e-06		Pjv1_00008325	69.6726	-3.362	0.631588	-5.32309	1.02018e-07	1.90511e-06		Pjv1_00010188	1585.58	-1.32162	0.202852	-6.51519	7.25957e-11	1.59059e-09
Pjv1_00018560	825.046	-1.77308	0.331154	-5.35426	8.59058e-08	1.67415e-06		Pjv1_00014699	5044.57	1.39296	0.261722	5.32231	1.0246e-07	1.91003e-06		Pjv1_00015715	1833.02	-1.90474	0.292471	-6.51256	7.38788e-11	1.6173e-09
Pjv1_00001327	222.776	-1.60151	0.299167	-5.35325	8.63904e-08	1.68213e-06		Pjv1_00021995	1406.37	-1.07313	0.201629	-5.32233	1.02446e-07	1.91003e-06		Pjv1_00025017	711.199	-2.42275	0.37209	-6.51119	7.45601e-11	1.63079e-09
Pjv1_00010183	137639	1.432	0.267517	5.35292	8.65455e-08	1.68369e-06		Pjv1_00015611	502.078	0.965138	0.181355	5.32181	1.02742e-07	1.91363e-06		Pjv1_00006752	3044.02	-0.886136	0.136153	-6.50837	7.59725e-11	1.65993e-09
Pjv1_00005402	276.561	1.20333	0.224844	5.35186	8.70554e-08	1.69214e-06		Pjv1_00022081	188.517	1.9601	0.368372	5.32096	1.03219e-07	1.92084e-06		Pjv1_00013396	1122.19	-1.45948	0.22425	-6.50826	7.60241e-11	1.65993e-09
Pjv1_00005850	904.63	0.8214	0.15351	5.35079	8.75689e-08	1.70064e-06		Pjv1_00010444	781.987	0.929526	0.174771	5.31855	1.04598e-07	1.94481e-06		Pjv1_00011238	1551.82	-1.26432	0.194385	-6.50421	7.81012e-11	1.7038e-09
Pjv1_00019879	1636.07	-0.766223	0.143216	-5.35013	8.7889e-08	1.70538e-06		Pjv1_00008305	773.524	0.938152	0.176453	5.31674	1.05645e-07	1.96257e-06		Pjv1_00012978	246.516	-3.24995	0.499695	-6.50386	7.82852e-11	1.70633e-09
Pjv1_00006541	2400.33	2.15333	0.402535	5.34942	8.82355e-08	1.71062e-06		Pjv1_00012473	490.991	1.38202	0.259999	5.31547	1.06385e-07	1.97462e-06		Pjv1_00017144	815.2	-3.08174	0.473869	-6.50337	7.85398e-11	1.7104e-09
Pjv1_00010369	6694.36	-1.1011	0.205857	-5.34887	8.85033e-08	1.71433e-06		Pjv1_00006445	192.064	1.17264	0.22066	5.31422	1.07114e-07	1.98643e-06		Pjv1_00009825	1912.55	1.60886	0.247405	6.50296	7.87523e-11	1.71354e-09
Pjv1_00021219	442.102	1.83804	0.34366	5.34844	8.87164e-08	1.71697e-06		Pjv1_00026929	606.837	1.37141	0.258111	5.31324	1.07693e-07	1.99544e-06		Pjv1_00000567	390.726	1.86447	0.286966	6.4972	8.183e-11	1.77897e-09
Pjv1_00026408	7608.38	2.19068	0.409627	5.34797	8.89462e-08	1.71993e-06		Pjv1_00028313	4123.22	1.29928	0.244609	5.31166	1.08629e-07	2.00932e-06		Pjv1_00003452	1302.38	1.67394	0.257665	6.49659	8.21622e-11	1.78465e-09
Pjv1_00009767	1058.86	0.703145	0.131505	5.3469	8.94741e-08	1.72865e-06		Pjv1_00029743	4303.02	1.24735	0.234827	5.31177	1.08565e-07	2.00932e-06		Pjv1_00023454	912.824	2.30293	0.354511	6.49609	8.24369e-11	1.78907e-09
Pjv1_00006319	392.722	2.04831	0.383099	5.3467	8.95726e-08	1.72906e-06		Pjv1_00005694	895.958	-1.16353	0.219287	-5.30595	1.12087e-07	2.07149e-06		Pjv1_00008193	1005.71	-3.41265	0.525639	-6.49238	8.44883e-11	1.83174e-09
Pjv1_00010175	2033.11	1.042	0.194906	5.34618	8.983e-08	1.73254e-06		Pjv1_00001060	44.072	2.67329	0.504059	5.30353	1.13583e-07	2.09731e-06		Pjv1_00004315	1347.61	1.1134	0.171496	6.49228	8.45487e-11	1.83174e-09
Pjv1_00023553	1733.23	2.03878	0.381369	5.34594	8.99484e-08	1.73332e-06		Pjv1_00015415	792.167	1.18288	0.223051	5.30318	1.13802e-07	2.09956e-06		Pjv1_00007471	2413.51	1.38459	0.213353	6.48964	8.60408e-11	1.86247e-09
Pjv1_00012469	191.535	-1.47154	0.2753	-5.34524	9.02998e-08	1.7386e-06		Pjv1_00023343	1649.58	-1.21853	0.229782	-5.30299	1.13922e-07	2.09996e-06		Pjv1_00015947	19830.2	-1.78999	0.275859	-6.48878	8.65337e-11	1.87152e-09
Pjv1_00000198	2126.45	1.05014	0.196495	5.34434	9.07453e-08	1.74568e-06		Pjv1_00000413	822.91	-0.942128	0.177751	-5.30025	1.15643e-07	2.12985e-06		Pjv1_00024943	95.5199	-2.34096	0.360886	-6.48669	8.77419e-11	1.89602e-09
Pjv1_00025344	216.032	-1.37894	0.258125	-5.34213	9.18588e-08	1.76558e-06		Pjv1_00010514	565.061	1.02734	0.193861	5.29939	1.16192e-07	2.13813e-06		Pjv1_00016261	2527.7	-1.67527	0.258271	-6.48649	8.7859e-11	1.89692e-09
Pjv1_00015826	625.99	3.46112	0.648081	5.34058	9.26511e-08	1.77928e-06		Pjv1_00003733	254.776	1.26482	0.238755	5.29758	1.17347e-07	2.15754e-06		Pjv1_00023298	1681.47	-2.0951	0.32311	-6.48418	8.92175e-11	1.9246e-09
Pjv1_00008348	1095.79	-1.50219	0.281309	-5.34001	9.29439e-08	1.78338e-06		Pjv1_00028125	14423.3	-1.5993	0.301973	-5.29616	1.18265e-07	2.17254e-06		Pjv1_00006658	1210.42	-2.02129	0.311811	-6.48242	9.02647e-11	1.94552e-09
Pjv1_00020931	1181.42	-0.926684	0.173562	-5.33921	9.33544e-08	1.78972e-06		Pjv1_00008859	544.337	2.39065	0.451581	5.29395	1.19704e-07	2.1961e-06		Pjv1_00025838	1475.13	1.38473	0.213712	6.47941	9.20811e-11	1.98298e-09
Pjv1_00025251	106.305	-1.50599	0.282079	-5.3389	9.35132e-08	1.79123e-06		Pjv1_00000756	1921.65	-1.23979	0.234193	-5.29387	1.19752e-07	2.1961e-06		Pjv1_00027434	747.159	-1.74761	0.26985	-6.47625	9.40329e-11	2.02328e-09
Pjv1_00028125	20708.8	-1.70154	0.318813	-5.33712	9.44344e-08	1.80733e-06		Pjv1_00026396	4476.52	-1.32837	0.251109	-5.29002	1.223e-07	2.24091e-06		Pjv1_00001671	236.52	-2.49885	0.385923	-6.475	9.4809e-11	2.03823e-09
Pjv1_00015349	553.563	1.77525	0.332643	5.3368	9.46029e-08	1.80901e-06		Pjv1_00007167	41.9658	-2.28719	0.432435	-5.2891	1.22917e-07	2.2503e-06		Pjv1_00003952	598.557	-1.81505	0.280423	-6.47255	9.63633e-11	2.06988e-09
Pjv1_00024638	151.042	1.60405	0.300588	5.33637	9.48283e-08	1.81177e-06		Pjv1_00028973	791.79	-1.80447	0.341188	-5.28878	1.23136e-07	2.25239e-06		Pjv1_00000437	1792.33	-1.19549	0.184804	-6.46894	9.86957e-11	2.11817e-09
Pjv1_00001513	846.047	-1.23015	0.230554	-5.33563	9.52108e-08	1.81753e-06		Pjv1_00007913	257.892	-1.03981	0.196663	-5.28727	1.24156e-07	2.26718e-06		Pjv1_00013653	112.718	-1.78592	0.276195	-6.46616	1.00522e-10	2.15552e-09
Pjv1_00010993	589.776	-1.42231	0.266679	-5.33342	9.6381e-08	1.8383e-06		Pjv1_00011033	2920.6	-1.0084	0.190718	-5.28736	1.24091e-07	2.26718e-06		Pjv1_00026862	6553.31	-1.91286	0.295864	-6.46532	1.01087e-10	2.1658e-09
Pjv1_00028162	1769.07	-1.97874	0.371118	-5.33185	9.72146e-08	1.85105e-06		Pjv1_00012268	2621.1	-1.08325	0.204899	-5.28674	1.24519e-07	2.27144e-06		Pjv1_00027226	206.839	2.27407	0.351859	6.46301	1.02638e-10	2.19714e-09
Pjv1_00002057	4504.89	1.13424	0.212724	5.33196	9.71581e-08	1.85105e-06		Pjv1_00012930	9310.04	-1.65483	0.313032	-5.28646	1.24708e-07	2.27144e-06		Pjv1_00017262	922.607	-1.21306	0.187788	-6.45976	1.04869e-10	2.24301e-09
Pjv1_00020316	443.719	-1.61136	0.302392	-5.32872	9.89091e-08	1.88171e-06		Pjv1_00008469	775.502	2.2359	0.422942	5.28653	1.24662e-07	2.27144e-06		Pjv1_00008305	1187.09	1.01303	0.156839	6.45906	1.05357e-10	2.25153e-09
Pjv1_00004794	4435.23	-1.65349	0.310356	-5.32774	9.94442e-08	1.89028e-06		Pjv1_00009369	567.418	-0.892167	0.168855	-5.28361	1.2666e-07	2.30503e-06		Pjv1_00006587	2671.35	1.05959	0.164084	6.45764	1.0635e-10	2.27083e-09
Pjv1_00024285	1840.21	2.34685	0.440551	5.32708	9.98023e-08	1.89548e-06		Pjv1_00011776	69.1343	-1.73914	0.32922	-5.2826	1.27363e-07	2.31586e-06		Pjv1_00027073	1103.76	1.50567	0.233218	6.45605	1.07473e-10	2.29286e-09
Pjv1_00015307	1229.3	0.963088	0.18087	5.32476	1.01086e-07	1.91662e-06		Pjv1_00024686	294.025	5.21419	0.987357	5.28096	1.28509e-07	2.33274e-06		Pjv1_00009628	891.373	1.2064	0.186962	6.45265	1.09911e-10	2.34287e-09
Pjv1_00022306	681.842	-2.18	0.409407	-5.32477	1.01083e-07	1.91662e-06		Pjv1_00021740	1311.07	-0.84694	0.160375	-5.28099	1.28487e-07	2.33274e-06		Pjv1_00025900	623.833	1.44187	0.223476	6.45201	1.10379e-10	2.35085e-09
Pjv1_00028466	2624.36	-1.78608	0.335443	-5.32455	1.01205e-07	1.91725e-06		Pjv1_00010181	362.125	1.20773	0.228739	5.27998	1.29199e-07	2.3433e-06		Pjv1_00010531	1623.53	1.88411	0.292138	6.44937	1.12313e-10	2.39002e-09
Pjv1_00005762	4907.05	1.4481	0.272029	5.32333	1.01885e-07	1.9285e-06		Pjv1_00015900	500.432	1.50117	0.284383	5.27871	1.30096e-07	2.35756e-06		Pjv1_00026682	331.969	1.29425	0.200747	6.44717	1.13958e-10	2.42093e-09
Pjv1_00023741	16860.1	-1.70939	0.32118	-5.32221	1.02516e-07	1.9388e-06		Pjv1_00003470	1156.75	0.824107	0.156125	5.27851	1.30236e-07	2.35811e-06		Pjv1_00026218	239.651	-2.00714	0.311315	-6.44729	1.13868e-10	2.42093e-09
Pjv1_00016618	999.843	-1.28218	0.240949	-5.32138	1.02982e-07	1.94597e-06		Pjv1_00009688	5746.42	0.71757	0.135986	5.27681	1.31455e-07	2.37818e-06		Pjv1_00020931	1451.31	-1.49163	0.231481	-6.44383	1.16497e-10	2.47278e-09
Pjv1_00006227	1359.28	1.72433	0.324129	5.31987	1.03839e-07	1.95937e-06		Pjv1_00017700	317.937	2.24257	0.425116	5.27519	1.32618e-07	2.39516e-06		Pjv1_00007100	729.715	1.17301	0.182097	6.44166	1.18175e-10	2.50418e-09
Pjv1_00027204	475.461	0.92839	0.174515	5.31983	1.03866e-07	1.95937e-06		Pjv1_00025124	563.818	1.45522	0.275853	5.27533	1.32518e-07	2.39516e-06		Pjv1_00023536	647.338	1.72205	0.267327	6.44176	1.18097e-10	2.50418e-09
Pjv1_00009999	174.06	1.34966	0.253726	5.31936	1.04135e-07	1.96279e-06		Pjv1_00005277	495.697	1.87162	0.354825	5.27478	1.32916e-07	2.39852e-06		Pjv1_00011784	4141.2	1.92469	0.298812	6.44115	1.18572e-10	2.50857e-09
Pjv1_00019224	194.678	1.84769	0.347408	5.31849	1.0463e-07	1.97047e-06		Pjv1_00023065	737.207	0.905421	0.171662	5.27444	1.33164e-07	2.40098e-06		Pjv1_00022864	144.248	-3.00327	0.466264	-6.44114	1.18582e-10	2.50857e-09
Pjv1_00005309	455.643	1.69229	0.318204	5.31825	1.04772e-07	1.97147e-06		Pjv1_00026698	254.174	-1.94544	0.368885	-5.27385	1.33592e-07	2.40667e-06		Pjv1_00029679	628.746	1.75386	0.272303	6.44084	1.1881e-10	2.51129e-09
Pjv1_00013368	250.076	-1.13016	0.212567	-5.31672	1.05652e-07	1.98637e-06		Pjv1_00013465	252.657	1.20673	0.228831	5.27345	1.33884e-07	2.40991e-06		Pjv1_00025936	838.326	1.52505	0.236798	6.44029	1.19244e-10	2.51623e-09
Pjv1_00017631	318.445	0.915799	0.172283	5.31568	1.06258e-07	1.99465e-06		Pjv1_00005852	127.456	-2.65347	0.503257	-5.27261	1.345e-07	2.41896e-06		Pjv1_00026832	1806.12	-1.61033	0.250036	-6.44041	1.19152e-10	2.51623e-09
Pjv1_00026060	133.547	-1.36422	0.256643	-5.31566	1.06271e-07	1.99465e-06		Pjv1_00013125	381.977	4.31314	0.818229	5.27132	1.35446e-07	2.43394e-06		Pjv1_00005922	512.589	-2.42598	0.376789	-6.43857	1.20608e-10	2.54288e-09
Pjv1_00028859	2368.54	-1.02496	0.19283	-5.31539	1.06431e-07	1.99598e-06		Pjv1_00026537	720.013	-0.828058	0.157149	-5.26924	1.36987e-07	2.4591e-06		Pjv1_00004619	4913.82	-1.38314	0.214936	-6.43513	1.23366e-10	2.59885e-09
Pjv1_00006751	518.904	3.24628	0.610811	5.31471	1.06829e-07	2.00177e-06		Pjv1_00011764	280.375	-1.33855	0.254036	-5.26912	1.37076e-07	2.4591e-06		Pjv1_00020770	1627.85	-1.73089	0.269008	-6.43435	1.24002e-10	2.61005e-09
Pjv1_00013533	352.483	3.78841	0.713133	5.31235	1.08221e-07	2.02615e-06		Pjv1_00005003	693.397	1.21385	0.230402	5.26839	1.37627e-07	2.46693e-06		Pjv1_00022863	6104.84	-1.46498	0.227714	-6.43342	1.24762e-10	2.62385e-09
Pjv1_00019250	504.623	1.21179	0.228164	5.31105	1.08994e-07	2.03893e-06		Pjv1_00005800	1317.71	0.857281	0.162742	5.26773	1.38123e-07	2.47375e-06		Pjv1_00009369	690.089	-1.35757	0.211043	-6.43269	1.25365e-10	2.63433e-09
Pjv1_00021568	177.88	1.4615	0.275215	5.31039	1.09388e-07	2.0446e-06		Pjv1_00016252	597.221	1.21044	0.229812	5.26709	1.38606e-07	2.48033e-06		Pjv1_00020012	290.968	1.4457	0.224755	6.43232	1.25672e-10	2.63858e-09
Pjv1_00014850	696.441	1.76061	0.331575	5.30985	1.09718e-07	2.04905e-06		Pjv1_00010470	379.395	-1.06208	0.201695	-5.26575	1.39619e-07	2.49637e-06		Pjv1_00024978	1343.67	-3.26565	0.50782	-6.43071	1.27008e-10	2.66442e-09
Pjv1_00021693	72.5979	-3.1559	0.594423	-5.30918	1.1012e-07	2.05485e-06		Pjv1_00000493	5220.89	1.15449	0.21932	5.26395	1.40992e-07	2.51538e-06		Pjv1_00017511	1868.04	2.29726	0.357282	6.42981	1.27761e-10	2.67797e-09
Pjv1_00011689	1550.82	1.43719	0.270725	5.30867	1.10426e-07	2.05884e-06		Pjv1_00000521	88.2586	-2.37869	0.451888	-5.2639	1.41034e-07	2.51538e-06		Pjv1_00027420	223.116	-1.69083	0.263052	-6.42772	1.29528e-10	2.7105e-09
Pjv1_00027366	4595.57	-1.35991	0.25624	-5.30717	1.11343e-07	2.0742e-06		Pjv1_00022382	767.079	-1.25313	0.238058	-5.26396	1.40984e-07	2.51538e-06		Pjv1_00001636	11601.8	1.41216	0.219698	6.42775	1.29509e-10	2.7105e-09
Pjv1_00028986	605.432	1.19309	0.224859	5.30593	1.12097e-07	2.08652e-06		Pjv1_00026815	186.778	2.72465	0.517638	5.26361	1.4125e-07	2.51714e-06		Pjv1_00008590	17136.9	-1.15424	0.179614	-6.42622	1.30818e-10	2.73521e-09
Pjv1_00020572	132.643	-2.00097	0.377215	-5.30459	1.12928e-07	2.10024e-06		Pjv1_00006424	4353.94	1.82329	0.346662	5.25955	1.44409e-07	2.5713e-06		Pjv1_00000197	1035.36	1.69912	0.264827	6.41596	1.39934e-10	2.9234e-09
Pjv1_00026034	4742.73	1.28562	0.242402	5.30366	1.13504e-07	2.1092e-06		Pjv1_00026851	827.1	-0.865576	0.164609	-5.25839	1.45322e-07	2.58541e-06		Pjv1_00011928	735.096	-1.42785	0.222642	-6.41321	1.42487e-10	2.9729e-09
Pjv1_00026581	38.9259	2.71485	0.51201	5.30234	1.14326e-07	2.12271e-06		Pjv1_00010485	147.895	-1.98157	0.376875	-5.25788	1.45723e-07	2.59039e-06		Pjv1_00004903	611.399	-1.20608	0.188064	-6.41315	1.4254e-10	2.9729e-09
Pjv1_00024413	1375.46	-1.12639	0.212569	-5.29892	1.16493e-07	2.16114e-06		Pjv1_00028085	41.3104	4.1157	0.783287	5.25439	1.48514e-07	2.63782e-06		Pjv1_00009651	418.169	3.24722	0.506367	6.41277	1.42899e-10	2.9779e-09
Pjv1_00006436	61.2077	3.57858	0.675426	5.29825	1.16916e-07	2.1672e-06		Pjv1_00009107	304.663	1.95065	0.371351	5.25285	1.49765e-07	2.65563e-06		Pjv1_00007198	362.827	1.67616	0.261464	6.41069	1.44866e-10	3.0164e-09
Pjv1_00018913	165.808	-1.68204	0.317498	-5.29779	1.17212e-07	2.1709e-06		Pjv1_00005821	8008.58	-1.03869	0.197736	-5.25294	1.49693e-07	2.65563e-06		Pjv1_00023081	1093.45	-0.934276	0.145746	-6.41032	1.45219e-10	3.02124e-09
Pjv1_00010792	4811.8	1.28976	0.243479	5.29722	1.17581e-07	2.17252e-06		Pjv1_00009578	124.17	1.66077	0.316349	5.24979	1.52274e-07	2.69789e-06		Pjv1_00023265	1952.47	2.53554	0.395684	6.40799	1.47446e-10	3.06506e-09
Pjv1_00015715	1558.87	-1.29677	0.244803	-5.2972	1.17591e-07	2.17252e-06		Pjv1_00008299	5187.56	-1.28458	0.244753	-5.24849	1.53348e-07	2.71468e-06		Pjv1_00005312	2568.08	2.50551	0.39101	6.4078	1.47639e-10	3.06652e-09
Pjv1_00019803	795.94	1.37161	0.258917	5.29747	1.17421e-07	2.17252e-06		Pjv1_00010983	7272.32	-1.03326	0.196926	-5.24693	1.54657e-07	2.73334e-06		Pjv1_00008301	109.513	2.42824	0.378974	6.40741	1.48013e-10	3.07176e-09
Pjv1_00012372	1034.63	-1.38309	0.261168	-5.2958	1.18499e-07	2.1875e-06		Pjv1_00017304	7008.62	1.9758	0.376558	5.24699	1.54602e-07	2.73334e-06		Pjv1_00018271	990.695	1.11153	0.173531	6.40538	1.49999e-10	3.1104e-09
Pjv1_00008145	761.564	1.41436	0.267099	5.29524	1.18858e-07	2.1923e-06		Pjv1_00023733	305.364	-1.03951	0.198177	-5.24537	1.55967e-07	2.75421e-06		Pjv1_00005034	620.858	2.80555	0.438014	6.40516	1.50208e-10	3.11217e-09
Pjv1_00009810	8842	2.14565	0.405261	5.2945	1.19344e-07	2.19947e-06		Pjv1_00007151	107.677	-2.35094	0.448226	-5.24499	1.56288e-07	2.75731e-06		Pjv1_00010181	595.539	1.62089	0.253097	6.40423	1.51132e-10	3.12874e-09
Pjv1_00019197	345.008	1.97617	0.373292	5.2939	1.19737e-07	2.20307e-06		Pjv1_00023609	544.189	1.41779	0.270321	5.24486	1.56399e-07	2.75731e-06		Pjv1_00010017	2614.41	-1.79582	0.280439	-6.40359	1.51769e-10	3.13935e-09
Pjv1_00008744	310.01	-1.54686	0.292194	-5.29395	1.19704e-07	2.20307e-06		Pjv1_00001641	511.347	1.11414	0.212552	5.24173	1.59079e-07	2.80225e-06		Pjv1_00029128	6514.57	2.04078	0.318744	6.40258	1.52771e-10	3.15748e-09
Pjv1_00028122	1563.15	-0.630658	0.119169	-5.29214	1.2089e-07	2.22247e-06		Pjv1_00007054	134.958	-1.6547	0.315711	-5.24117	1.59563e-07	2.80846e-06		Pjv1_00021794	349.327	1.94094	0.303471	6.3958	1.59713e-10	3.29824e-09
Pjv1_00013082	4761.82	1.14549	0.216535	5.29008	1.22266e-07	2.24592e-06		Pjv1_00011184	2332.45	-0.892141	0.170236	-5.24062	1.60042e-07	2.81458e-06		Pjv1_00006521	245.684	-2.05384	0.321173	-6.3948	1.60754e-10	3.31701e-09
Pjv1_00013534	367.517	-1.86611	0.35277	-5.28986	1.22409e-07	2.24671e-06		Pjv1_00010716	852.775	0.994043	0.189713	5.23972	1.6082e-07	2.82596e-06		Pjv1_00018099	1315.52	0.946987	0.148209	6.38953	1.66393e-10	3.43056e-09
Pjv1_00023890	5170.48	-1.43705	0.271675	-5.28958	1.22599e-07	2.24835e-06		Pjv1_00027938	12064.7	-1.54929	0.295722	-5.23901	1.61442e-07	2.83429e-06		Pjv1_00017599	287.175	-3.73289	0.584258	-6.38912	1.66844e-10	3.43704e-09
Pjv1_00015665	1019.38	-1.26969	0.240064	-5.28899	1.22995e-07	2.25378e-06		Pjv1_00015409	1906.22	-1.3785	0.263128	-5.23887	1.61559e-07	2.83429e-06		Pjv1_00000453	732.185	1.10957	0.173679	6.38864	1.67366e-10	3.44073e-09
Pjv1_00014573	1142.54	-0.828081	0.156588	-5.28827	1.2348e-07	2.2608e-06		Pjv1_00026106	621.628	1.15605	0.220752	5.23685	1.63342e-07	2.86323e-06		Pjv1_00018643	290.003	2.08495	0.326356	6.38858	1.67433e-10	3.44073e-09
Pjv1_00023970	1128.3	0.693603	0.131214	5.28604	1.2499e-07	2.28658e-06		Pjv1_00005201	2322.89	-0.989567	0.189039	-5.23473	1.65222e-07	2.89382e-06		Pjv1_00024075	4065.95	1.42659	0.223301	6.38864	1.67373e-10	3.44073e-09
Pjv1_00012764	400.143	0.986688	0.186696	5.28501	1.257e-07	2.29394e-06		Pjv1_00028667	2880.36	1.15022	0.219772	5.2337	1.66147e-07	2.90764e-06		Pjv1_00006239	78.8753	2.36585	0.370347	6.38821	1.67834e-10	3.44615e-09
Pjv1_00017489	4423.21	-1.51398	0.286462	-5.28509	1.25645e-07	2.29394e-06		Pjv1_00026369	364.744	-1.15283	0.220312	-5.23272	1.6703e-07	2.92071e-06		Pjv1_00009308	767.683	1.60204	0.250791	6.38793	1.68148e-10	3.44978e-09
Pjv1_00024346	879.278	1.18819	0.224815	5.28516	1.25594e-07	2.29394e-06		Pjv1_00015499	3848.5	-1.12801	0.21562	-5.23148	1.6816e-07	2.93807e-06		Pjv1_00020447	7191.34	1.57302	0.246416	6.3836	1.72975e-10	3.54593e-09
Pjv1_00024726	22.2858	-3.91533	0.740978	-5.28401	1.26387e-07	2.30461e-06		Pjv1_00015575	974.693	-0.900949	0.172278	-5.22963	1.69846e-07	2.96512e-06		Pjv1_00008765	798.163	-1.84281	0.288686	-6.38343	1.73164e-10	3.5469e-09
Pjv1_00020873	1281.15	1.21526	0.230012	5.28345	1.26773e-07	2.30977e-06		Pjv1_00028142	1768.4	-1.23404	0.235985	-5.2293	1.70154e-07	2.96808e-06		Pjv1_00030330	768.478	1.41068	0.221012	6.38284	1.73838e-10	3.55782e-09
Pjv1_00025829	232.017	1.36174	0.257745	5.28328	1.2689e-07	2.31002e-06		Pjv1_00016923	1298.03	-1.56285	0.298875	-5.2291	1.70338e-07	2.96886e-06		Pjv1_00029386	538.389	-1.79402	0.281172	-6.38051	1.76505e-10	3.60945e-09
Pjv1_00005614	9688.97	-0.87293	0.165246	-5.28261	1.27354e-07	2.31657e-06		Pjv1_00025497	268.363	-1.73738	0.332282	-5.22861	1.70785e-07	2.97424e-06		Pjv1_00019623	4320.08	-1.57396	0.246695	-6.38017	1.76895e-10	3.61449e-09
Pjv1_00017199	1291.19	1.36099	0.257645	5.28244	1.27476e-07	2.31692e-06		Pjv1_00005232	1648.61	2.3755	0.454432	5.2274	1.71906e-07	2.99133e-06		Pjv1_00009215	158.861	1.6694	0.261722	6.37851	1.78816e-10	3.65077e-09
Pjv1_00015257	1885.19	1.80159	0.341136	5.28114	1.28381e-07	2.3277e-06		Pjv1_00021674	829.329	1.00116	0.191555	5.22649	1.72759e-07	3.00374e-06		Pjv1_00027427	109.927	-3.11463	0.488346	-6.37792	1.79505e-10	3.66053e-09
Pjv1_00008535	12481.8	-1.0335	0.195695	-5.28115	1.28376e-07	2.3277e-06		Pjv1_00018247	768.694	-2.52479	0.483126	-5.22594	1.73273e-07	3.01024e-06		Pjv1_00024099	86.1385	3.68585	0.577913	6.37786	1.79585e-10	3.66053e-09
Pjv1_00026717	4973.83	-1.88206	0.35636	-5.28134	1.28241e-07	2.3277e-06		Pjv1_00013857	476.52	1.61772	0.309571	5.2257	1.73496e-07	3.01166e-06		Pjv1_00015819	1187.91	-1.32701	0.208105	-6.37664	1.81012e-10	3.68663e-09
Pjv1_00002031	90.2501	-1.98193	0.375399	-5.27954	1.29512e-07	2.3463e-06		Pjv1_00008623	62.9194	-2.30127	0.440432	-5.22501	1.74143e-07	3.02045e-06		Pjv1_00007070	12030.1	1.27743	0.20044	6.37313	1.8521e-10	3.76909e-09
Pjv1_00023854	932.437	-1.48551	0.281404	-5.27892	1.29948e-07	2.3523e-06		Pjv1_00022693	186.076	1.60581	0.307428	5.22337	1.75696e-07	3.04492e-06		Pjv1_00017879	2434.84	0.993326	0.155905	6.37135	1.87366e-10	3.80988e-09
Pjv1_00013408	179.512	1.34875	0.255512	5.2786	1.30177e-07	2.35453e-06		Pjv1_00023827	642.451	-1.29447	0.247876	-5.22225	1.7676e-07	3.0609e-06		Pjv1_00000529	843.642	1.51511	0.237957	6.36716	1.92559e-10	3.9123e-09
Pjv1_00017943	2391.91	-1.52452	0.288894	-5.27708	1.31258e-07	2.37219e-06		Pjv1_00020182	308.44	-1.20762	0.231308	-5.22085	1.78107e-07	3.08172e-06		Pjv1_00012963	347.434	-2.86716	0.450372	-6.36621	1.93753e-10	3.93339e-09
Pjv1_00016701	345.621	2.55033	0.483326	5.27661	1.31593e-07	2.37631e-06		Pjv1_00009200	4810.72	0.87054	0.166891	5.2162	1.82628e-07	3.15741e-06		Pjv1_00026839	144.551	-3.30414	0.519182	-6.36412	1.96418e-10	3.98427e-09
Pjv1_00029960	4363.38	1.19792	0.227081	5.27528	1.32557e-07	2.39179e-06		Pjv1_00028890	607.393	-1.32701	0.254414	-5.21595	1.8288e-07	3.15921e-06		Pjv1_00026080	264.655	-2.69128	0.422896	-6.36392	1.9667e-10	3.98617e-09
Pjv1_00006886	375.817	1.68108	0.318781	5.27345	1.33882e-07	2.41375e-06		Pjv1_00010306	805.047	-0.980428	0.188005	-5.2149	1.83918e-07	3.17204e-06		Pjv1_00001015	1747.89	-1.4213	0.223367	-6.3631	1.97724e-10	4.00431e-09
Pjv1_00021374	513.129	-1.34219	0.254646	-5.27079	1.35836e-07	2.44701e-06		Pjv1_00024427	669.461	-1.14025	0.21865	-5.21494	1.83878e-07	3.17204e-06		Pjv1_00026347	87.4334	-2.69696	0.423908	-6.36214	1.9896e-10	4.0261e-09
Pjv1_00006280	691.301	0.797174	0.151329	5.26781	1.38061e-07	2.4851e-06		Pjv1_00027036	581.206	-2.23514	0.428711	-5.21363	1.85185e-07	3.18417e-06		Pjv1_00011047	1137.84	-0.937226	0.147348	-6.36064	2.00911e-10	4.0623e-09
Pjv1_00005561	963.238	0.765013	0.145255	5.26668	1.38915e-07	2.49846e-06		Pjv1_00028468	53.5722	-4.51188	0.865407	-5.21359	1.85216e-07	3.18417e-06		Pjv1_00001718	1349.07	1.38111	0.217176	6.35942	2.0252e-10	4.09156e-09
Pjv1_00029457	348.64	1.01333	0.192414	5.26639	1.39134e-07	2.50039e-06		Pjv1_00011858	292.125	1.2636	0.242357	5.2138	1.85009e-07	3.18417e-06		Pjv1_00009759	386.021	1.6379	0.257617	6.35788	2.04562e-10	4.12949e-09
Pjv1_00009651	491.578	3.62869	0.68924	5.26477	1.40365e-07	2.52049e-06		Pjv1_00012318	1283.14	-0.837566	0.160637	-5.21403	1.84786e-07	3.18417e-06		Pjv1_00007899	1503.02	1.2074	0.189946	6.35657	2.06304e-10	4.16133e-09
Pjv1_00021309	489.797	-2.05052	0.389668	-5.26223	1.42316e-07	2.55348e-06		Pjv1_00010659	537.891	-1.10995	0.212904	-5.2134	1.85411e-07	3.18497e-06		Pjv1_00014601	2328.02	-1.21584	0.191283	-6.35623	2.06772e-10	4.16742e-09
Pjv1_00010983	11955.3	-0.930491	0.176862	-5.26113	1.43175e-07	2.56683e-06		Pjv1_00017946	917.245	-1.30498	0.250333	-5.21298	1.85835e-07	3.18928e-06		Pjv1_00008654	341.406	2.12449	0.334281	6.3554	2.07885e-10	4.18314e-09
Pjv1_00021096	896.198	1.19906	0.227978	5.25956	1.44402e-07	2.58675e-06		Pjv1_00005446	230.734	-2.28156	0.43768	-5.21285	1.85959e-07	3.18928e-06		Pjv1_00029985	375.779	-1.32752	0.208877	-6.35548	2.07776e-10	4.18314e-09
Pjv1_00023186	949.959	1.14492	0.217716	5.25878	1.45012e-07	2.5956e-06		Pjv1_00002162	459.243	-1.1212	0.215174	-5.21067	1.88163e-07	3.22448e-06		Pjv1_00028817	1188.33	-1.45697	0.229264	-6.35499	2.08435e-10	4.18751e-09
Pjv1_00021994	793.189	1.34186	0.255222	5.25759	1.45952e-07	2.61035e-06		Pjv1_00013886	537.424	2.25039	0.431957	5.20977	1.8908e-07	3.23761e-06		Pjv1_00013504	659.807	-1.18757	0.186869	-6.35511	2.08277e-10	4.18751e-09
Pjv1_00000523	668.896	-1.84159	0.350293	-5.25728	1.46205e-07	2.61279e-06		Pjv1_00002829	638.184	-1.55516	0.298556	-5.20894	1.8992e-07	3.24941e-06		Pjv1_00007965	88.1892	6.99155	1.10031	6.35417	2.09552e-10	4.20659e-09
Pjv1_00027270	207.376	-1.22565	0.23314	-5.25713	1.46322e-07	2.6128e-06		Pjv1_00025782	34.4901	6.83701	1.31265	5.20856	1.90307e-07	3.25343e-06		Pjv1_00003044	2495.68	-0.970172	0.152689	-6.3539	2.09918e-10	4.21059e-09
Pjv1_00009070	174.946	1.4611	0.277967	5.25638	1.46918e-07	2.62135e-06		Pjv1_00004169	3447.66	0.770635	0.148011	5.20661	1.92323e-07	3.28527e-06		Pjv1_00018692	975.178	-1.29217	0.203395	-6.35303	2.11113e-10	4.23117e-09
Pjv1_00025545	630.871	1.66073	0.316022	5.25509	1.47952e-07	2.63769e-06		Pjv1_00010788	15.6231	-7.46532	1.43407	-5.2057	1.93264e-07	3.29873e-06		Pjv1_00024361	1387.66	-1.47951	0.233002	-6.34978	2.15619e-10	4.31804e-09
Pjv1_00011598	3794.02	0.809127	0.154003	5.25398	1.48849e-07	2.65023e-06		Pjv1_00007121	165.769	2.34106	0.449747	5.2053	1.93688e-07	3.30333e-06		Pjv1_00020414	486.326	2.18071	0.343532	6.34789	2.18288e-10	4.36803e-09
Pjv1_00003581	937.61	0.965291	0.183728	5.25392	1.48892e-07	2.65023e-06		Pjv1_00023719	1173.21	-1.23264	0.236847	-5.20437	1.94658e-07	3.31723e-06		Pjv1_00014383	308.574	2.08578	0.328641	6.34668	2.20012e-10	4.39901e-09
Pjv1_00017633	964.702	-1.14048	0.217106	-5.25309	1.49566e-07	2.66012e-06		Pjv1_00007845	403.069	1.07812	0.207291	5.20102	1.98197e-07	3.37486e-06		Pjv1_00005721	1775.58	-1.35534	0.213688	-6.3426	2.25923e-10	4.51362e-09
Pjv1_00013680	1236.44	-1.38187	0.263069	-5.25286	1.49754e-07	2.66134e-06		Pjv1_00000504	8330.05	-1.47239	0.283158	-5.19989	1.99412e-07	3.39285e-06		Pjv1_00013465	388.541	1.4995	0.236467	6.34127	2.27883e-10	4.54916e-09
Pjv1_00012898	125.853	-2.439	0.464393	-5.25201	1.50445e-07	2.66727e-06		Pjv1_00001918	341.265	1.14162	0.219558	5.19964	1.99675e-07	3.39428e-06		Pjv1_00026769	189.817	2.54051	0.40079	6.33875	2.3163e-10	4.6203e-09
Pjv1_00015883	355.487	-2.08707	0.397365	-5.25228	1.5023e-07	2.66727e-06		Pjv1_00025258	1102.56	1.0085	0.193961	5.19951	1.99812e-07	3.39428e-06		Pjv1_00010336	1489.72	1.19197	0.18818	6.33418	2.3861e-10	4.75574e-09
Pjv1_00005526	4974.39	1.35357	0.257719	5.25211	1.50369e-07	2.66727e-06		Pjv1_00012065	105.503	1.63151	0.313813	5.199	2.00367e-07	3.39832e-06		Pjv1_00010184	27226.6	1.38751	0.219085	6.33321	2.40109e-10	4.78184e-09
Pjv1_00013183	407.202	3.20893	0.611178	5.25039	1.51773e-07	2.68678e-06		Pjv1_00026061	399.372	1.09497	0.210607	5.19912	2.00234e-07	3.39832e-06		Pjv1_00026186	816.365	1.39275	0.220004	6.33058	2.44236e-10	4.86018e-09
Pjv1_00021092	1686	0.927413	0.176637	5.25038	1.51785e-07	2.68678e-06		Pjv1_00030133	247.137	1.79192	0.344823	5.19664	2.0292e-07	3.4389e-06		Pjv1_00013199	545.549	1.14086	0.18024	6.32965	2.45712e-10	4.88568e-09
Pjv1_00024733	2933.46	1.00052	0.190602	5.24925	1.52722e-07	2.70122e-06		Pjv1_00011093	1618.39	1.29975	0.250273	5.19331	2.06586e-07	3.49549e-06		Pjv1_00018316	181.158	2.88215	0.455408	6.32871	2.47214e-10	4.91168e-09
Pjv1_00002047	269.25	-1.65448	0.315311	-5.24715	1.5447e-07	2.72998e-06		Pjv1_00020815	151.209	-1.80489	0.347539	-5.19335	2.06544e-07	3.49549e-06		Pjv1_00029379	363.792	1.25271	0.198134	6.32252	2.57339e-10	5.10879e-09
Pjv1_00014747	374.548	1.18307	0.22549	5.24666	1.5488e-07	2.73507e-06		Pjv1_00015747	165.144	-3.11588	0.600161	-5.19174	2.08341e-07	3.5224e-06		Pjv1_00000181	5540.25	1.22206	0.193406	6.31859	2.63954e-10	5.236e-09
Pjv1_00002138	3143	-0.66834	0.12741	-5.24558	1.55793e-07	2.74903e-06		Pjv1_00015800	5526.39	1.79418	0.34562	5.19119	2.08953e-07	3.52997e-06		Pjv1_00010243	505.661	-2.32892	0.368655	-6.31733	2.66122e-10	5.27484e-09
Pjv1_00006144	1287.76	-0.881037	0.168055	-5.24256	1.58365e-07	2.79221e-06		Pjv1_00025900	300.835	0.982183	0.189228	5.19047	2.09764e-07	3.54088e-06		Pjv1_00023437	2300.12	-1.587	0.251261	-6.31616	2.68147e-10	5.31078e-09
Pjv1_00028119	182.201	-1.75221	0.334351	-5.24064	1.60021e-07	2.81918e-06		Pjv1_00005889	1298.83	-1.25398	0.241602	-5.19028	2.09974e-07	3.54163e-06		Pjv1_00018273	23735.8	4.77327	0.75607	6.31325	2.73227e-10	5.40714e-09
Pjv1_00029837	150.163	-1.55822	0.297423	-5.23905	1.61402e-07	2.84129e-06		Pjv1_00015185	639.124	1.05478	0.203237	5.18989	2.10417e-07	3.54633e-06		Pjv1_00022477	89.4705	-2.10038	0.33284	-6.31048	2.78163e-10	5.50049e-09
Pjv1_00004694	1001.31	1.26272	0.241032	5.23882	1.61607e-07	2.84265e-06		Pjv1_00021164	1309.85	-1.59618	0.30764	-5.18847	2.12024e-07	3.5706e-06		Pjv1_00026477	1023.05	1.8112	0.287025	6.31027	2.78551e-10	5.50385e-09
Pjv1_00004291	311.226	1.26297	0.241104	5.23828	1.62084e-07	2.84881e-06		Pjv1_00010825	1383.79	1.5091	0.290869	5.18825	2.12282e-07	3.57213e-06		Pjv1_00022868	104.093	5.09887	0.808079	6.30986	2.79281e-10	5.51394e-09
Pjv1_00017237	8367.15	-1.46019	0.27877	-5.23797	1.62349e-07	2.85123e-06		Pjv1_00014867	185.355	2.46119	0.474406	5.18795	2.12617e-07	3.57497e-06		Pjv1_00001918	334.621	1.64094	0.260191	6.30668	2.85087e-10	5.62416e-09
Pjv1_00022909	3668.6	-1.29933	0.248085	-5.23743	1.62828e-07	2.8574e-06		Pjv1_00005055	14.2329	-7.34534	1.41664	-5.18505	2.15956e-07	3.62827e-06		Pjv1_00026248	543.7	-2.71116	0.430003	-6.30498	2.88229e-10	5.68167e-09
Pjv1_00029743	4728.42	1.57961	0.301631	5.23691	1.63288e-07	2.86323e-06		Pjv1_00001636	7098.49	1.0864	0.209542	5.18461	2.16463e-07	3.6311e-06		Pjv1_00027996	11396.5	2.32848	0.369331	6.30459	2.88957e-10	5.69157e-09
Pjv1_00009588	2731.68	-0.838626	0.16016	-5.23618	1.63931e-07	2.87225e-06		Pjv1_00023296	1254.49	1.04635	0.201818	5.18463	2.16449e-07	3.6311e-06		Pjv1_00019331	530.814	1.86711	0.296191	6.30372	2.90577e-10	5.719e-09
Pjv1_00005059	56.851	-3.21388	0.614002	-5.23432	1.65593e-07	2.8991e-06		Pjv1_00002220	5880.59	0.997109	0.192333	5.18429	2.16845e-07	3.63465e-06		Pjv1_00025501	142.905	2.15856	0.342512	6.30214	2.93565e-10	5.7733e-09
Pjv1_00007692	1010.88	1.50641	0.287893	5.23254	1.67193e-07	2.92484e-06		Pjv1_00019483	686.889	1.24923	0.241002	5.18348	2.17786e-07	3.64757e-06		Pjv1_00002043	6462.63	-1.94982	0.309458	-6.30077	2.96175e-10	5.81799e-09
Pjv1_00028110	112.494	1.43087	0.273466	5.23235	1.67372e-07	2.92567e-06		Pjv1_00004226	2199.44	-0.722547	0.139412	-5.1828	2.18578e-07	3.65512e-06		Pjv1_00019141	11497.9	1.1248	0.178521	6.3007	2.963e-10	5.81799e-09
Pjv1_00017597	197.707	2.93409	0.561013	5.22999	1.69521e-07	2.96093e-06		Pjv1_00024549	222.123	1.46934	0.283497	5.18291	2.18451e-07	3.65512e-06		Pjv1_00025948	926.371	-1.52019	0.241324	-6.29935	2.98897e-10	5.86439e-09
Pjv1_00001102	1195.49	-1.28156	0.245127	-5.22812	1.71243e-07	2.98868e-06		Pjv1_00026536	2445.98	1.14666	0.221305	5.18133	2.2031e-07	3.68122e-06		Pjv1_00006234	10521	-1.03075	0.163648	-6.29856	3.00426e-10	5.8898e-09
Pjv1_00004295	1867.42	1.15172	0.220314	5.22761	1.71717e-07	2.99462e-06		Pjv1_00016256	1119.95	1.17427	0.226649	5.18101	2.20693e-07	3.68475e-06		Pjv1_00025497	344.691	-2.73467	0.434268	-6.2972	3.0307e-10	5.937e-09
Pjv1_00002241	451.941	1.82835	0.349831	5.22638	1.72862e-07	3.0099e-06		Pjv1_00029906	663.218	-1.87404	0.361731	-5.18075	2.21001e-07	3.68701e-06		Pjv1_00026382	348.67	1.50744	0.239438	6.29576	3.05896e-10	5.9877e-09
Pjv1_00005847	550.428	-1.31445	0.251503	-5.22638	1.72862e-07	3.0099e-06		Pjv1_00027226	173.824	2.06096	0.397885	5.17979	2.22134e-07	3.70304e-06		Pjv1_00003679	1279.38	1.32004	0.209735	6.29384	3.09711e-10	6.05767e-09
Pjv1_00020030	424.017	1.05549	0.20197	5.22597	1.73242e-07	3.01416e-06		Pjv1_00025563	8442.53	0.784799	0.151545	5.17866	2.2348e-07	3.72259e-06		Pjv1_00006791	366.385	-2.43641	0.387167	-6.29291	3.11571e-10	6.0893e-09
Pjv1_00008867	94.5542	1.35782	0.259829	5.22583	1.73377e-07	3.01418e-06		Pjv1_00029314	193.004	-1.394	0.269207	-5.17816	2.2409e-07	3.72985e-06		Pjv1_00030276	1333.41	1.46149	0.232267	6.29229	3.1281e-10	6.10878e-09
Pjv1_00023395	344.98	1.11606	0.213604	5.22493	1.74221e-07	3.0265e-06		Pjv1_00006195	242.243	-1.36657	0.264029	-5.17581	2.26919e-07	3.774e-06		Pjv1_00014140	626.258	-1.38081	0.21951	-6.29044	3.16562e-10	6.17726e-09
Pjv1_00008242	2029.21	0.566747	0.108498	5.22357	1.75505e-07	3.04644e-06		Pjv1_00004620	2673.25	-1.21004	0.233911	-5.17309	2.30255e-07	3.82652e-06		Pjv1_00015412	1222.47	-1.68622	0.268202	-6.28714	3.23369e-10	6.30519e-09
Pjv1_00025249	1831.85	1.00567	0.192565	5.22252	1.76505e-07	3.06142e-06		Pjv1_00011589	406.494	4.47094	0.864326	5.17275	2.30671e-07	3.83047e-06		Pjv1_00012318	1643.56	-1.12512	0.178978	-6.28639	3.24929e-10	6.3307e-09
Pjv1_00024880	954.997	0.778431	0.149084	5.22141	1.77561e-07	3.07736e-06		Pjv1_00001367	630.543	-1.31765	0.254817	-5.17096	2.32892e-07	3.86435e-06		Pjv1_00015892	1883.33	1.65508	0.263349	6.28475	3.28379e-10	6.39297e-09
Pjv1_00022103	272.605	-1.71832	0.329106	-5.22116	1.77805e-07	3.0792e-06		Pjv1_00020221	1966.03	-0.749308	0.144916	-5.17062	2.33316e-07	3.8684e-06		Pjv1_00013309	143.542	2.18009	0.346996	6.28274	3.32664e-10	6.47139e-09
Pjv1_00028050	1351.37	-1.14998	0.220293	-5.22022	1.78712e-07	3.09253e-06		Pjv1_00005148	29.5685	-3.84465	0.743655	-5.16994	2.3417e-07	3.87955e-06		Pjv1_00012065	217.254	1.59829	0.254404	6.28248	3.33214e-10	6.47708e-09
Pjv1_00008030	133.508	1.1827	0.226621	5.21883	1.80061e-07	3.11106e-06		Pjv1_00017895	897.549	4.26674	0.825519	5.16855	2.35917e-07	3.90548e-06		Pjv1_00012101	1332.16	-1.46275	0.232885	-6.28097	3.36476e-10	6.53543e-09
Pjv1_00010314	594.24	-2.67945	0.513417	-5.21886	1.80027e-07	3.11106e-06		Pjv1_00021159	1154.84	-1.07041	0.207129	-5.16784	2.3682e-07	3.91739e-06		Pjv1_00011602	4366.77	2.23678	0.356344	6.27702	3.45127e-10	6.69829e-09
Pjv1_00006686	2699.62	0.682728	0.130828	5.21853	1.80353e-07	3.11369e-06		Pjv1_00018339	1153.91	-1.66712	0.322675	-5.16657	2.38435e-07	3.94107e-06		Pjv1_00008534	1167.42	-1.77479	0.282784	-6.27614	3.47088e-10	6.73115e-09
Pjv1_00005058	1493.4	-0.740829	0.141968	-5.21829	1.80578e-07	3.11518e-06		Pjv1_00019056	459.443	1.4454	0.2799	5.164	2.41722e-07	3.99233e-06		Pjv1_00013326	10757.4	1.53928	0.245352	6.27377	3.52411e-10	6.82912e-09
Pjv1_00018739	67.9645	-1.72959	0.331469	-5.21795	1.80913e-07	3.11856e-06		Pjv1_00018692	668.337	-1.04431	0.202276	-5.16283	2.43245e-07	4.01438e-06		Pjv1_00011788	241.842	-1.45823	0.232492	-6.27215	3.56106e-10	6.89541e-09
Pjv1_00002056	371.218	-1.9577	0.375219	-5.21748	1.81378e-07	3.12417e-06		Pjv1_00016589	160.555	-1.39694	0.270607	-5.16224	2.4401e-07	4.02391e-06		Pjv1_00001513	968.893	-1.17036	0.186672	-6.2696	3.61984e-10	7.00383e-09
Pjv1_00004539	2870.57	1.03306	0.198035	5.21658	1.82257e-07	3.13689e-06		Pjv1_00026429	1630.09	2.18319	0.422933	5.16204	2.44279e-07	4.02525e-06		Pjv1_00017548	1501.58	1.13713	0.181512	6.26475	3.73422e-10	7.21958e-09
Pjv1_00012711	77.5884	-2.77696	0.532405	-5.21587	1.82954e-07	3.14647e-06		Pjv1_00000626	73.6493	-2.55538	0.495101	-5.16132	2.45209e-07	4.03747e-06		Pjv1_00010701	507.779	1.46352	0.233625	6.2644	3.74257e-10	7.23017e-09
Pjv1_00023327	870.434	-0.827192	0.158624	-5.21479	1.84024e-07	3.16245e-06		Pjv1_00016625	13.5817	7.17265	1.3898	5.16092	2.45743e-07	4.04316e-06		Pjv1_00028357	134.221	-2.59225	0.413861	-6.26358	3.76241e-10	7.26292e-09
Pjv1_00013566	459.019	-0.917735	0.176045	-5.21306	1.85747e-07	3.18961e-06		Pjv1_00027580	2449.16	-0.885618	0.17161	-5.16063	2.46122e-07	4.0432e-06		Pjv1_00021586	273.255	2.85756	0.456285	6.26266	3.78477e-10	7.30048e-09
Pjv1_00018590	7104.16	-1.21983	0.23401	-5.21273	1.86083e-07	3.19293e-06		Pjv1_00000364	37.5463	-2.83754	0.549844	-5.16063	2.46119e-07	4.0432e-06		Pjv1_00000123	1634.3	1.12292	0.17933	6.26178	3.80607e-10	7.33033e-09
Pjv1_00005638	512.189	-1.43085	0.274532	-5.21198	1.86838e-07	3.20343e-06		Pjv1_00003043	644.667	0.929168	0.180074	5.15994	2.47034e-07	4.05506e-06		Pjv1_00020961	7413.31	-1.40995	0.225166	-6.26183	3.80497e-10	7.33033e-09
Pjv1_00018711	438.758	0.902481	0.173174	5.21141	1.87415e-07	3.2103e-06		Pjv1_00006409	620.075	1.91008	0.370189	5.15975	2.47283e-07	4.05604e-06		Pjv1_00012732	2726.37	0.837386	0.133778	6.25952	3.86159e-10	7.43158e-09
Pjv1_00004769	2925.24	-1.61725	0.310336	-5.2113	1.87526e-07	3.2103e-06		Pjv1_00020527	2267.13	1.82115	0.353042	5.15845	2.49001e-07	4.0811e-06		Pjv1_00004633	2023.95	1.0105	0.161441	6.25929	3.86737e-10	7.43699e-09
Pjv1_00004084	153.76	1.19438	0.229227	5.21048	1.88357e-07	3.22207e-06		Pjv1_00007684	716.21	-1.77514	0.344142	-5.15817	2.49373e-07	4.08407e-06		Pjv1_00001594	1030.31	-1.93905	0.309831	-6.25841	3.88919e-10	7.47325e-09
Pjv1_00009944	204.3	-1.65692	0.318054	-5.20955	1.893e-07	3.23574e-06		Pjv1_00011368	595.636	1.55627	0.301916	5.15465	2.5411e-07	4.15499e-06		Pjv1_00015778	6611.76	1.44133	0.230315	6.25807	3.89773e-10	7.48394e-09
Pjv1_00028667	3200.57	1.37399	0.263816	5.20813	1.90752e-07	3.25805e-06		Pjv1_00019794	956.408	1.43295	0.277998	5.15454	2.54259e-07	4.15499e-06		Pjv1_00013245	1005.31	-1.00518	0.16069	-6.25538	3.96556e-10	7.60257e-09
Pjv1_00021269	2570.16	1.01918	0.195699	5.20788	1.91006e-07	3.25991e-06		Pjv1_00024656	973.468	-1.12425	0.21811	-5.15452	2.54285e-07	4.15499e-06		Pjv1_00024623	1649.3	1.42396	0.227635	6.25546	3.96344e-10	7.60257e-09
Pjv1_00014183	170.877	-1.33998	0.257347	-5.20691	1.92012e-07	3.27459e-06		Pjv1_00029560	847.633	-2.18066	0.423174	-5.1531	2.5622e-07	4.18344e-06		Pjv1_00000493	8138.88	1.36108	0.217595	6.25509	3.97292e-10	7.61087e-09
Pjv1_00010525	1287.35	-2.79435	0.536828	-5.2053	1.93678e-07	3.29798e-06		Pjv1_00020695	91.9659	-2.05295	0.398406	-5.1529	2.56486e-07	4.18458e-06		Pjv1_00008722	54.169	-3.14425	0.502712	-6.25458	3.98591e-10	7.62995e-09
Pjv1_00020223	564.639	0.833344	0.160095	5.20532	1.93665e-07	3.29798e-06		Pjv1_00019702	887.304	1.11002	0.215541	5.14991	2.60617e-07	4.24875e-06		Pjv1_00024126	1025.7	-1.01685	0.162588	-6.25411	3.99777e-10	7.64684e-09
Pjv1_00005956	96.4794	1.69571	0.325797	5.2048	1.94204e-07	3.30427e-06		Pjv1_00015566	1228.28	-1.06748	0.207293	-5.14964	2.60993e-07	4.25165e-06		Pjv1_00018361	190.333	2.04056	0.326409	6.25154	4.06436e-10	7.76829e-09
Pjv1_00011451	2248.06	0.876127	0.168339	5.20453	1.9449e-07	3.30427e-06		Pjv1_00025431	2713.48	-1.48428	0.28828	-5.14876	2.62217e-07	4.26835e-06		Pjv1_00019359	225.719	-3.70178	0.592213	-6.25075	4.08487e-10	7.80157e-09
Pjv1_00013409	1511.08	-1.28886	0.247637	-5.20463	1.94386e-07	3.30427e-06		Pjv1_00014601	2207.95	-0.6492	0.126126	-5.14723	2.64355e-07	4.29988e-06		Pjv1_00014857	168.551	-1.71859	0.274947	-6.2506	4.08868e-10	7.80293e-09
Pjv1_00014119	12273.3	-1.03079	0.198149	-5.20212	1.97028e-07	3.34485e-06		Pjv1_00027647	861.207	-1.01019	0.196272	-5.14689	2.64845e-07	4.30458e-06		Pjv1_00016705	1587.01	-1.10816	0.177327	-6.24925	4.12436e-10	7.86506e-09
Pjv1_00004057	213.199	1.25448	0.241322	5.19838	2.01037e-07	3.41031e-06		Pjv1_00004819	1829.61	-0.781434	0.15185	-5.14609	2.6597e-07	4.31959e-06		Pjv1_00011267	3273.91	1.22825	0.196553	6.24896	4.13184e-10	7.87334e-09
Pjv1_00014966	268.52	1.35032	0.259923	5.19506	2.04651e-07	3.469e-06		Pjv1_00026250	341.803	1.12147	0.218058	5.14299	2.70402e-07	4.38824e-06		Pjv1_00005518	1382.7	1.09699	0.175612	6.24665	4.19356e-10	7.9849e-09
Pjv1_00029827	306.151	1.00599	0.193764	5.19184	2.08223e-07	3.52688e-06		Pjv1_00007844	591.802	-1.46303	0.284528	-5.14194	2.71917e-07	4.4095e-06		Pjv1_00008316	2575.26	5.01321	0.802644	6.24587	4.21452e-10	8.01658e-09
Pjv1_00013550	681.646	-2.42092	0.46641	-5.19053	2.09698e-07	3.54917e-06		Pjv1_00009669	558.165	1.046	0.203445	5.14142	2.72675e-07	4.41846e-06		Pjv1_00009761	543.73	1.93801	0.310291	6.24579	4.21657e-10	8.01658e-09
Pjv1_00010289	110.16	-1.90228	0.366552	-5.18966	2.10678e-07	3.56307e-06		Pjv1_00008316	1694.36	3.74719	0.729	5.14018	2.74483e-07	4.44252e-06		Pjv1_00022046	777.061	-1.24056	0.198659	-6.24464	4.24767e-10	8.0696e-09
Pjv1_00000291	6333.83	0.977048	0.18831	5.1885	2.11996e-07	3.58266e-06		Pjv1_00007997	879.082	-1.04463	0.203239	-5.13992	2.74852e-07	4.44252e-06		Pjv1_00010842	221.403	2.89877	0.464337	6.24281	4.29771e-10	8.15852e-09
Pjv1_00002216	4180.56	4.55787	0.878533	5.18805	2.12508e-07	3.5886e-06		Pjv1_00015749	718.085	1.54448	0.300493	5.13983	2.7499e-07	4.44252e-06		Pjv1_00007135	1764.53	0.975357	0.156259	6.24191	4.32261e-10	8.1996e-09
Pjv1_00002196	140.92	1.30948	0.252484	5.1864	2.14404e-07	3.61516e-06		Pjv1_00026186	604.046	1.44387	0.280912	5.13995	2.74813e-07	4.44252e-06		Pjv1_00007732	1269.15	-1.32456	0.212244	-6.24075	4.35489e-10	8.24839e-09
Pjv1_00014961	907.414	0.8064	0.155483	5.18643	2.14359e-07	3.61516e-06		Pjv1_00021060	1739.53	-1.47197	0.286586	-5.13622	2.80315e-07	4.52515e-06		Pjv1_00009203	1442.3	1.41351	0.226492	6.24086	4.35169e-10	8.24839e-09
Pjv1_00010262	51.509	-3.51792	0.678588	-5.18417	2.16983e-07	3.65039e-06		Pjv1_00003613	754.806	-1.43291	0.279109	-5.13389	2.83819e-07	4.57826e-06		Pjv1_00011595	52.4451	7.28768	1.16831	6.23781	4.43734e-10	8.39822e-09
Pjv1_00004441	5723.56	-1.37836	0.265867	-5.18439	2.16717e-07	3.65039e-06		Pjv1_00003642	182.859	1.80044	0.350742	5.13323	2.84813e-07	4.59084e-06		Pjv1_00020989	309.651	-2.46198	0.394818	-6.23572	4.49691e-10	8.50456e-09
Pjv1_00020328	35.1442	-2.44024	0.470707	-5.1842	2.16948e-07	3.65039e-06		Pjv1_00009818	362.057	-1.32208	0.257595	-5.13239	2.86091e-07	4.60799e-06		Pjv1_00017678	210.335	-2.65245	0.425423	-6.23485	4.522e-10	8.54559e-09
Pjv1_00013106	19657.5	-1.04489	0.201565	-5.18388	2.17312e-07	3.6532e-06		Pjv1_00005880	128.509	1.42968	0.278597	5.13171	2.87116e-07	4.61063e-06		Pjv1_00004606	828.665	1.38216	0.221968	6.22685	4.75903e-10	8.98677e-09
Pjv1_00014591	18921.8	-1.42632	0.275167	-5.18349	2.1777e-07	3.65815e-06		Pjv1_00012206	6302.8	-1.35929	0.264877	-5.13178	2.87016e-07	4.61063e-06		Pjv1_00022169	3953.5	-1.7852	0.286781	-6.22495	4.81695e-10	9.08933e-09
Pjv1_00008290	853.224	0.651931	0.125781	5.18305	2.18285e-07	3.65856e-06		Pjv1_00020141	943.658	-0.926319	0.180498	-5.13201	2.86666e-07	4.61063e-06		Pjv1_00028822	1059.88	1.16139	0.186606	6.22373	4.85463e-10	9.15356e-09
Pjv1_00009208	384.678	-1.65376	0.319058	-5.18327	2.18024e-07	3.65856e-06		Pjv1_00000795	301.82	-2.71264	0.528587	-5.13186	2.86892e-07	4.61063e-06		Pjv1_00000208	2657.59	-1.70925	0.274652	-6.22331	4.86761e-10	9.17117e-09
Pjv1_00015572	4910.35	-0.764839	0.147564	-5.18309	2.18238e-07	3.65856e-06		Pjv1_00020441	8910.85	-0.791993	0.154431	-5.12845	2.92145e-07	4.68788e-06		Pjv1_00010260	137.365	-3.54763	0.570412	-6.21942	4.99003e-10	9.39478e-09
Pjv1_00008894	1487.27	-1.8453	0.356175	-5.18088	2.20842e-07	3.69865e-06		Pjv1_00007441	692.803	0.931415	0.181696	5.12623	2.956e-07	4.73976e-06		Pjv1_00001906	219.827	-2.32999	0.374695	-6.21836	5.02385e-10	9.45138e-09
Pjv1_00027853	542.343	-1.0534	0.203358	-5.18003	2.2185e-07	3.71275e-06		Pjv1_00012315	2099.66	-0.982993	0.191771	-5.12586	2.96189e-07	4.74566e-06		Pjv1_00008009	1106.02	1.24761	0.200722	6.21562	5.11215e-10	9.60592e-09
Pjv1_00008196	662.017	1.25585	0.242459	5.17964	2.2231e-07	3.71538e-06		Pjv1_00023023	91.1233	1.80404	0.351963	5.12566	2.96504e-07	4.74716e-06		Pjv1_00011888	1046.59	1.08222	0.174114	6.21558	5.11364e-10	9.60592e-09
Pjv1_00030222	76.2527	2.07223	0.400074	5.17962	2.22339e-07	3.71538e-06		Pjv1_00028051	708.095	-0.998228	0.19492	-5.12123	3.0355e-07	4.85635e-06		Pjv1_00020146	1358.58	-1.51932	0.244462	-6.21493	5.13485e-10	9.63856e-09
Pjv1_00029427	1811.66	-0.722398	0.139476	-5.17935	2.22657e-07	3.71792e-06		Pjv1_00016135	906.764	1.24399	0.242929	5.1208	3.0425e-07	4.86392e-06		Pjv1_00018590	4729.92	-1.48427	0.238859	-6.214	5.16541e-10	9.68871e-09
Pjv1_00005419	14021.8	2.69619	0.520802	5.17699	2.25494e-07	3.76248e-06		Pjv1_00006122	4693.83	-0.865173	0.168965	-5.12043	3.04835e-07	4.86963e-06		Pjv1_00027204	1123.3	1.44502	0.232554	6.21372	5.17432e-10	9.69819e-09
Pjv1_00001769	2682.96	-0.789605	0.152555	-5.17587	2.26848e-07	3.77944e-06		Pjv1_00009972	3868.41	-1.17231	0.228965	-5.12004	3.05471e-07	4.87288e-06		Pjv1_00014661	54.05	4.06891	0.655141	6.21074	5.27342e-10	9.87657e-09
Pjv1_00024149	46.7975	-2.18773	0.42267	-5.17598	2.26722e-07	3.77944e-06		Pjv1_00024654	101.1	2.4295	0.474509	5.12003	3.05493e-07	4.87288e-06		Pjv1_00015195	522.788	1.4363	0.231265	6.21061	5.27777e-10	9.87736e-09
Pjv1_00004622	2132.51	0.939988	0.181649	5.17474	2.28227e-07	3.7996e-06		Pjv1_00001768	406.651	-1.52472	0.297821	-5.11961	3.06173e-07	4.87647e-06		Pjv1_00022593	5515.07	-1.62353	0.261482	-6.20894	5.33422e-10	9.97559e-09
Pjv1_00029484	987.225	-0.975402	0.188528	-5.17377	2.29421e-07	3.81664e-06		Pjv1_00019191	104.285	-1.90097	0.37131	-5.11963	3.06129e-07	4.87647e-06		Pjv1_00000994	2631.36	-2.3088	0.371925	-6.20769	5.37684e-10	1.00478e-08
Pjv1_00029557	392.486	-1.50971	0.291927	-5.17156	2.32153e-07	3.85219e-06		Pjv1_00000938	31.7659	5.84078	1.14141	5.11716	3.10162e-07	4.93635e-06		Pjv1_00007851	45531.1	1.20005	0.193334	6.20711	5.39686e-10	1.00778e-08
Pjv1_00015415	653.495	1.10295	0.213276	5.17148	2.32246e-07	3.85219e-06		Pjv1_00019744	977.87	-0.84674	0.165579	-5.11381	3.15726e-07	5.02117e-06		Pjv1_00001213	268.878	-1.60563	0.258768	-6.20491	5.47268e-10	1.02117e-08
Pjv1_00020592	1236.11	1.14423	0.221248	5.17171	2.31956e-07	3.85219e-06		Pjv1_00002241	454.855	1.31728	0.257614	5.11337	3.16466e-07	5.02921e-06		Pjv1_00013521	168.702	1.73871	0.280222	6.20473	5.47896e-10	1.02159e-08
Pjv1_00023542	6308.64	2.46967	0.477531	5.17176	2.31901e-07	3.85219e-06		Pjv1_00016516	333.505	1.09381	0.213929	5.11299	3.17106e-07	5.03565e-06		Pjv1_00019019	1883.74	2.28763	0.368799	6.20293	5.54216e-10	1.03261e-08
Pjv1_00021675	988.706	-1.99693	0.386154	-5.17132	2.32448e-07	3.85269e-06		Pjv1_00015658	616.403	1.33442	0.261062	5.11149	3.1962e-07	5.07181e-06		Pjv1_00007178	655.349	-1.27974	0.20635	-6.20177	5.58327e-10	1.03861e-08
Pjv1_00022810	6893.38	1.19232	0.2306	5.17052	2.33449e-07	3.86641e-06		Pjv1_00025676	1491.31	-0.810738	0.158658	-5.10997	3.22209e-07	5.10912e-06		Pjv1_00013608	3426.74	-2.58969	0.417579	-6.20167	5.58678e-10	1.03861e-08
Pjv1_00016114	6338.79	-2.67376	0.517175	-5.16992	2.34191e-07	3.87583e-06		Pjv1_00003110	531.065	-1.7022	0.333205	-5.10857	3.24612e-07	5.14341e-06		Pjv1_00021625	427.871	1.43776	0.23183	6.20179	5.5824e-10	1.03861e-08
Pjv1_00022842	1525.58	1.41244	0.27329	5.16827	2.36276e-07	3.90745e-06		Pjv1_00003758	108.735	-2.18434	0.427645	-5.10784	3.25857e-07	5.15932e-06		Pjv1_00021278	848.578	-3.03137	0.48886	-6.2009	5.61424e-10	1.04295e-08
Pjv1_00006456	2004.43	1.02847	0.199034	5.16731	2.37486e-07	3.92457e-06		Pjv1_00015032	19.1255	5.918	1.15866	5.10761	3.26259e-07	5.16188e-06		Pjv1_00017974	218.236	2.52888	0.40785	6.20051	5.62795e-10	1.04472e-08
Pjv1_00007328	1742.68	-2.71013	0.524542	-5.16665	2.38324e-07	3.93552e-06		Pjv1_00002948	2073.71	-1.84386	0.36103	-5.10723	3.26908e-07	5.16832e-06		Pjv1_00016564	6765.36	-1.06642	0.171999	-6.20014	5.64125e-10	1.04642e-08
Pjv1_00025192	701.115	1.31614	0.254788	5.16562	2.39648e-07	3.95445e-06		Pjv1_00021020	109.935	1.83353	0.359063	5.10641	3.28333e-07	5.18703e-06		Pjv1_00008787	6885.67	-2.08497	0.336285	-6.19999	5.64655e-10	1.04663e-08
Pjv1_00024823	1387.01	0.814465	0.157704	5.16452	2.41052e-07	3.97469e-06		Pjv1_00014971	929.58	0.705748	0.138213	5.10625	3.28622e-07	5.18778e-06		Pjv1_00000528	1840.59	1.00066	0.161438	6.19841	5.70361e-10	1.05573e-08
Pjv1_00004660	1768.55	-1.565	0.303132	-5.16279	2.43296e-07	4.00875e-06		Pjv1_00013312	17656.3	-1.385	0.271278	-5.10547	3.29981e-07	5.20539e-06		Pjv1_00003561	598.354	-1.5781	0.254598	-6.1984	5.70402e-10	1.05573e-08
Pjv1_00018833	2133.22	-1.36433	0.264408	-5.15993	2.47036e-07	4.06738e-06		Pjv1_00004571	340.235	1.96736	0.38548	5.10366	3.33146e-07	5.25145e-06		Pjv1_00026209	3534.45	1.31464	0.212109	6.19795	5.72039e-10	1.05798e-08
Pjv1_00018998	53.2494	3.53309	0.685016	5.15767	2.50044e-07	4.11388e-06		Pjv1_00005614	8105.93	-0.781055	0.153068	-5.10268	3.34879e-07	5.2749e-06		Pjv1_00027417	483.67	1.66078	0.268001	6.19692	5.75805e-10	1.06416e-08
Pjv1_00023073	534.95	1.7315	0.335724	5.15749	2.50279e-07	4.11472e-06		Pjv1_00018554	716.474	1.07737	0.211143	5.10253	3.35138e-07	5.27509e-06		Pjv1_00018075	65.715	2.59072	0.418325	6.19307	5.90027e-10	1.08964e-08
Pjv1_00028060	642.33	1.21854	0.23629	5.15699	2.50954e-07	4.1228e-06		Pjv1_00013443	756.848	2.55872	0.5015	5.10213	3.35854e-07	5.28249e-06		Pjv1_00013481	1831.49	-0.901688	0.145636	-6.19139	5.96363e-10	1.10018e-08
Pjv1_00013689	271.126	-1.81389	0.35188	-5.15487	2.53814e-07	4.16671e-06		Pjv1_00025908	170.765	-2.46726	0.483736	-5.10042	3.38907e-07	5.3266e-06		Pjv1_00006826	315.025	1.52554	0.2464	6.19132	5.96607e-10	1.10018e-08
Pjv1_00025608	1481.7	1.61276	0.312913	5.15402	2.5496e-07	4.18247e-06		Pjv1_00018075	24.7735	4.01534	0.787282	5.10025	3.39202e-07	5.32734e-06		Pjv1_00018736	185.121	-1.90866	0.308297	-6.19096	5.9799e-10	1.10192e-08
Pjv1_00019735	1132.5	1.7049	0.330816	5.15361	2.55515e-07	4.1885e-06		Pjv1_00008444	860.789	1.01773	0.199585	5.09926	3.40987e-07	5.35146e-06		Pjv1_00028131	1468.17	1.71375	0.276849	6.19018	6.00958e-10	1.10658e-08
Pjv1_00011948	894.896	1.10414	0.214258	5.1533	2.55945e-07	4.19249e-06		Pjv1_00010404	1595.87	-0.993349	0.194905	-5.09657	3.45855e-07	5.42388e-06		Pjv1_00020624	233.093	1.56223	0.252413	6.18919	6.0473e-10	1.11271e-08
Pjv1_00006996	268.679	-1.02641	0.199187	-5.15299	2.56361e-07	4.19622e-06		Pjv1_00003398	1426.11	2.2209	0.435848	5.09558	3.47683e-07	5.44857e-06		Pjv1_00000006	390.373	2.79598	0.451793	6.18863	6.06886e-10	1.11525e-08
Pjv1_00020462	359.618	-3.42615	0.664978	-5.15227	2.5735e-07	4.20933e-06		Pjv1_00008275	1146.23	-1.9594	0.384879	-5.09095	3.56272e-07	5.57908e-06		Pjv1_00011494	459.241	1.95212	0.315438	6.1886	6.06995e-10	1.11525e-08
Pjv1_00021172	588.981	0.971589	0.188603	5.1515	2.58414e-07	4.22365e-06		Pjv1_00010479	189.326	-1.20695	0.237126	-5.08991	3.58225e-07	5.60557e-06		Pjv1_00015873	4274.07	-1.77835	0.287418	-6.18735	6.11856e-10	1.12336e-08
Pjv1_00012268	3834.19	-0.925564	0.179679	-5.15121	2.58806e-07	4.22697e-06		Pjv1_00020263	257.536	-1.43038	0.281152	-5.08759	3.62641e-07	5.67053e-06		Pjv1_00020119	1115.19	-1.7373	0.280841	-6.18606	6.16871e-10	1.13174e-08
Pjv1_00001676	623.572	1.74307	0.338465	5.14992	2.60602e-07	4.25321e-06		Pjv1_00008654	267.291	1.6639	0.327184	5.08551	3.66644e-07	5.72895e-06		Pjv1_00010404	2519.09	-1.22133	0.197451	-6.18545	6.19257e-10	1.13529e-08
Pjv1_00000102	3202.64	0.829346	0.16108	5.14866	2.62358e-07	4.27563e-06		Pjv1_00009563	58.6705	-1.98441	0.390238	-5.08513	3.67384e-07	5.73334e-06		Pjv1_00004664	1449.78	1.77062	0.286325	6.18397	6.25096e-10	1.14516e-08
Pjv1_00011519	634.036	1.63849	0.318231	5.14874	2.62244e-07	4.27563e-06		Pjv1_00005823	252.08	2.35103	0.462339	5.08509	3.6746e-07	5.73334e-06		Pjv1_00019647	965.099	1.33168	0.215399	6.18238	6.31418e-10	1.1559e-08
Pjv1_00011496	397.465	1.16328	0.225951	5.14837	2.62761e-07	4.27909e-06		Pjv1_00021452	152.441	1.40926	0.27716	5.08465	3.68311e-07	5.7341e-06		Pjv1_00013557	1100.65	-2.77947	0.449623	-6.18177	6.33862e-10	1.15953e-08
Pjv1_00005148	20.576	-3.27816	0.636919	-5.14691	2.64819e-07	4.30946e-06		Pjv1_00008538	108.352	-1.81489	0.356928	-5.08476	3.68098e-07	5.7341e-06		Pjv1_00019926	487.657	1.14433	0.185143	6.18079	6.37823e-10	1.16593e-08
Pjv1_00012392	42.5118	5.3925	1.0479	5.14598	2.66123e-07	4.32753e-06		Pjv1_00025860	4423.17	-1.49382	0.293783	-5.08479	3.68026e-07	5.7341e-06		Pjv1_00008275	1209.67	-2.96931	0.480608	-6.17824	6.48221e-10	1.18408e-08
Pjv1_00019705	3029.15	1.13151	0.219938	5.14469	2.67963e-07	4.3543e-06		Pjv1_00027491	647.849	-1.09079	0.214682	-5.08095	3.75544e-07	5.83822e-06		Pjv1_00026342	1380.79	-1.51841	0.245779	-6.17794	6.49416e-10	1.1854e-08
Pjv1_00002448	28408.1	0.634581	0.123394	5.14272	2.70794e-07	4.39712e-06		Pjv1_00020412	482.538	-1.85742	0.365561	-5.08101	3.75425e-07	5.83822e-06		Pjv1_00012918	493.327	1.50889	0.24425	6.17764	6.50658e-10	1.1868e-08
Pjv1_00003244	60.8807	4.96944	0.966467	5.14186	2.72036e-07	4.41408e-06		Pjv1_00006032	134.987	2.1516	0.423516	5.08032	3.76794e-07	5.85342e-06		Pjv1_00020104	2404.08	-1.60723	0.260255	-6.1756	6.59126e-10	1.20138e-08
Pjv1_00009573	754.152	-1.47175	0.286333	-5.14001	2.74731e-07	4.45458e-06		Pjv1_00015233	1143.36	0.960431	0.189076	5.07959	3.78248e-07	5.87152e-06		Pjv1_00008502	384.699	-1.50831	0.244254	-6.17517	6.60915e-10	1.20377e-08
Pjv1_00007913	349.486	-1.38982	0.270413	-5.13964	2.75262e-07	4.45995e-06		Pjv1_00006237	626.575	1.41211	0.278004	5.07946	3.78507e-07	5.87152e-06		Pjv1_00011369	3106.49	-1.9929	0.32277	-6.17438	6.64254e-10	1.20897e-08
Pjv1_00020465	918.111	1.45408	0.282937	5.13924	2.75848e-07	4.46623e-06		Pjv1_00005968	44.1509	-2.29737	0.452429	-5.07786	3.81717e-07	5.91654e-06		Pjv1_00012913	133.547	1.88608	0.30559	6.17194	6.74589e-10	1.22689e-08
Pjv1_00008503	476.258	-1.85943	0.361831	-5.13893	2.76301e-07	4.47033e-06		Pjv1_00024346	902.417	1.231	0.242432	5.07773	3.81961e-07	5.91654e-06		Pjv1_00025091	5280.62	-1.68579	0.273262	-6.16912	6.86716e-10	1.24805e-08
Pjv1_00002906	102.696	-1.91121	0.371956	-5.13828	2.77263e-07	4.48265e-06		Pjv1_00018807	10570.8	1.35945	0.267739	5.07751	3.82412e-07	5.91924e-06		Pjv1_00014203	12058.8	-1.17094	0.189818	-6.16877	6.88254e-10	1.24994e-08
Pjv1_00011915	5565.17	1.55466	0.302574	5.1381	2.77524e-07	4.48363e-06		Pjv1_00007694	1537.65	0.771675	0.151987	5.07724	3.82964e-07	5.92281e-06		Pjv1_00005352	806.101	1.6989	0.275468	6.16732	6.94577e-10	1.26051e-08
Pjv1_00014140	461.648	-1.34977	0.262726	-5.13757	2.78311e-07	4.4931e-06		Pjv1_00028736	19.7779	4.26089	0.839253	5.077	3.83446e-07	5.92281e-06		Pjv1_00025100	176.985	2.052	0.332811	6.16565	7.01936e-10	1.27295e-08
Pjv1_00012012	3574.86	-0.876933	0.170726	-5.1365	2.79905e-07	4.51559e-06		Pjv1_00001643	13.1354	-7.17153	1.41256	-5.07698	3.83471e-07	5.92281e-06		Pjv1_00015936	307.668	-1.75263	0.284309	-6.16452	7.06977e-10	1.28117e-08
Pjv1_00015892	1016.02	1.26174	0.245669	5.13594	2.80734e-07	4.52571e-06		Pjv1_00001269	228.571	-1.59642	0.314532	-5.07554	3.86397e-07	5.96124e-06		Pjv1_00021137	1991.98	-2.38243	0.386526	-6.16371	7.1058e-10	1.28677e-08
Pjv1_00001705	1093.07	-1.78383	0.347335	-5.13577	2.80986e-07	4.52651e-06		Pjv1_00024840	399.949	-2.32181	0.457457	-5.07548	3.86516e-07	5.96124e-06		Pjv1_00025970	954.093	1.34923	0.218923	6.16304	7.13599e-10	1.29131e-08
Pjv1_00004723	213.436	3.47145	0.676014	5.13517	2.81883e-07	4.53769e-06		Pjv1_00009490	506.476	-1.19502	0.235528	-5.07378	3.8999e-07	6.01029e-06		Pjv1_00013879	2490.05	1.01962	0.165455	6.16255	7.15812e-10	1.29438e-08
Pjv1_00001297	17506.5	1.4232	0.277157	5.13498	2.82175e-07	4.53912e-06		Pjv1_00004769	3774.97	-1.06064	0.209049	-5.07365	3.90257e-07	6.01029e-06		Pjv1_00010684	1855.12	1.16973	0.189864	6.16092	7.23254e-10	1.3069e-08
Pjv1_00005034	150.943	2.81829	0.548908	5.13436	2.83111e-07	4.55091e-06		Pjv1_00026682	229.039	1.20015	0.236559	5.07336	3.90847e-07	6.01505e-06		Pjv1_00023907	37.2504	8.63668	1.40211	6.15978	7.28448e-10	1.31534e-08
Pjv1_00025100	89.5891	2.67122	0.520286	5.13414	2.83433e-07	4.55282e-06		Pjv1_00005142	198.123	-2.20659	0.435147	-5.07091	3.95918e-07	6.08874e-06		Pjv1_00023122	362.205	2.8066	0.455693	6.15897	7.32186e-10	1.32114e-08
Pjv1_00025786	91.7312	-2.48316	0.483721	-5.13346	2.84469e-07	4.56618e-06		Pjv1_00007483	20.7376	-5.95141	1.17385	-5.06998	3.97853e-07	6.1141e-06		Pjv1_00000669	642.843	1.41902	0.230481	6.15677	7.4242e-10	1.33864e-08
Pjv1_00005174	417.657	3.15822	0.615267	5.13308	2.85038e-07	4.57204e-06		Pjv1_00001718	881.454	1.18016	0.232809	5.06921	3.99468e-07	6.13452e-06		Pjv1_00007559	1061.3	-1.26464	0.205433	-6.15596	7.46226e-10	1.34454e-08
Pjv1_00000771	667.956	1.35086	0.263174	5.13294	2.85252e-07	4.5722e-06		Pjv1_00028324	4105.11	-1.0199	0.201241	-5.06807	4.01871e-07	6.16701e-06		Pjv1_00021594	162.358	3.21828	0.522803	6.15581	7.46939e-10	1.34487e-08
Pjv1_00013302	389.584	-1.08025	0.210466	-5.13265	2.85693e-07	4.57429e-06		Pjv1_00004664	891.286	1.37818	0.272038	5.06615	4.05932e-07	6.22487e-06		Pjv1_00005470	582.226	1.43313	0.232831	6.15525	7.49589e-10	1.34867e-08
Pjv1_00018968	290.924	1.75024	0.341006	5.13258	2.85791e-07	4.57429e-06		Pjv1_00024947	23.1331	4.10494	0.810449	5.06502	4.0836e-07	6.25763e-06		Pjv1_00007023	3408.15	-1.46532	0.238105	-6.15407	7.55204e-10	1.3578e-08
Pjv1_00015218	1843.72	1.03935	0.202523	5.13201	2.8667e-07	4.58508e-06		Pjv1_00013008	12355.3	1.05578	0.208463	5.0646	4.09259e-07	6.26693e-06		Pjv1_00007887	4408.83	1.0448	0.169821	6.15234	7.63485e-10	1.37171e-08
Pjv1_00026862	5515.4	-1.77863	0.346593	-5.13175	2.8706e-07	4.58804e-06		Pjv1_00013320	6044.78	0.783436	0.154711	5.06387	4.10827e-07	6.28645e-06		Pjv1_00001007	1286.95	-1.48952	0.242172	-6.15066	7.71607e-10	1.38531e-08
Pjv1_00028706	644.038	1.14163	0.222517	5.13053	2.88925e-07	4.61456e-06		Pjv1_00028372	1412.26	-0.949625	0.187617	-5.06151	4.15952e-07	6.36032e-06		Pjv1_00023493	504.558	-1.31264	0.213448	-6.14972	7.76207e-10	1.39258e-08
Pjv1_00012593	124.972	2.58689	0.504232	5.13036	2.89185e-07	4.61542e-06		Pjv1_00014981	213.699	1.86124	0.367751	5.06114	4.16764e-07	6.36235e-06		Pjv1_00001778	640.346	-1.19145	0.193805	-6.14768	7.86255e-10	1.4096e-08
Pjv1_00018491	296.995	-2.09906	0.409212	-5.12951	2.9049e-07	4.63295e-06		Pjv1_00014093	322.412	1.14449	0.226146	5.06082	4.17462e-07	6.36235e-06		Pjv1_00021327	3737.29	-1.72821	0.281158	-6.14676	7.90806e-10	1.41675e-08
Pjv1_00022185	836.681	0.894271	0.174353	5.12909	2.91145e-07	4.64008e-06		Pjv1_00003424	2241.2	0.86807	0.171524	5.06091	4.1725e-07	6.36235e-06		Pjv1_00029462	595.812	-1.09304	0.177838	-6.14624	7.93394e-10	1.42037e-08
Pjv1_00017588	3073.76	-1.42989	0.278862	-5.12759	2.93482e-07	4.67068e-06		Pjv1_00020667	1075.09	1.17827	0.232816	5.06094	4.17195e-07	6.36235e-06		Pjv1_00012356	598.833	1.24006	0.201774	6.14581	7.95543e-10	1.42321e-08
Pjv1_00024854	399.279	1.29077	0.251729	5.12761	2.9344e-07	4.67068e-06		Pjv1_00026876	680.449	1.15393	0.228015	5.06077	4.17568e-07	6.36235e-06		Pjv1_00004334	212.355	-1.77428	0.288707	-6.14559	7.96657e-10	1.42419e-08
Pjv1_00014167	535.676	1.18924	0.232026	5.12543	2.96852e-07	4.72096e-06		Pjv1_00019273	824.863	1.10505	0.218364	5.06057	4.18002e-07	6.36443e-06		Pjv1_00011540	875.208	1.24474	0.202569	6.14476	8.00831e-10	1.43063e-08
Pjv1_00005598	905.125	1.33814	0.261145	5.12413	2.98919e-07	4.75046e-06		Pjv1_00008644	11550.8	1.10894	0.219154	5.0601	4.19038e-07	6.37569e-06		Pjv1_00014775	2353.83	1.40124	0.228062	6.14414	8.03968e-10	1.43522e-08
Pjv1_00029125	179.219	1.33769	0.261083	5.12362	2.9972e-07	4.75643e-06		Pjv1_00001528	294.041	1.31566	0.260064	5.05897	4.21537e-07	6.40916e-06		Pjv1_00001876	597.358	-3.48359	0.566995	-6.14395	8.04961e-10	1.43597e-08
Pjv1_00000883	515.232	0.743014	0.145015	5.12371	2.99574e-07	4.75643e-06		Pjv1_00001335	1273.99	-0.877824	0.173572	-5.05742	4.24965e-07	6.4567e-06		Pjv1_00000541	108.061	-3.11609	0.507534	-6.13966	8.26971e-10	1.47419e-08
Pjv1_00006302	1149.9	-0.639526	0.124834	-5.123	3.00717e-07	4.76888e-06		Pjv1_00029794	2760.79	1.49918	0.296471	5.05675	4.26463e-07	6.47487e-06		Pjv1_00008299	6968.7	-1.64462	0.267955	-6.13767	8.37425e-10	1.49177e-08
Pjv1_00026769	128.241	2.49208	0.486521	5.12224	3.01922e-07	4.7846e-06		Pjv1_00028533	4457.59	-1.04267	0.206286	-5.05447	4.31593e-07	6.54812e-06		Pjv1_00017384	6046.56	-2.58173	0.420714	-6.13655	8.43309e-10	1.50118e-08
Pjv1_00021253	180.932	-1.19033	0.232404	-5.12182	3.02603e-07	4.79201e-06		Pjv1_00002539	2111.77	-1.18407	0.23437	-5.05214	4.36895e-07	6.62387e-06		Pjv1_00013935	2520.78	-1.32358	0.215731	-6.13531	8.49909e-10	1.51187e-08
Pjv1_00007928	145.23	1.72928	0.33766	5.12136	3.03344e-07	4.79356e-06		Pjv1_00022601	2707.61	-1.16291	0.230214	-5.05145	4.38478e-07	6.64318e-06		Pjv1_00021990	1853.34	1.16422	0.189823	6.13318	8.6142e-10	1.53126e-08
Pjv1_00016138	1213.42	-2.47799	0.48385	-5.1214	3.03274e-07	4.79356e-06		Pjv1_00028255	781.669	1.03333	0.204573	5.05115	4.3916e-07	6.64881e-06		Pjv1_00018221	404.02	2.04275	0.333087	6.13277	8.63606e-10	1.53406e-08
Pjv1_00021151	4899.61	4.98384	0.973132	5.12145	3.03203e-07	4.79356e-06		Pjv1_00002877	91.5878	1.61323	0.319535	5.04867	4.44892e-07	6.73083e-06		Pjv1_00019337	380.076	1.58196	0.257957	6.13265	8.64265e-10	1.53415e-08
Pjv1_00013985	256.039	-1.02533	0.200224	-5.12094	3.04019e-07	4.80085e-06		Pjv1_00004680	327.191	-1.43074	0.283468	-5.04728	4.48148e-07	6.77531e-06		Pjv1_00011871	105.818	-3.91298	0.638159	-6.13168	8.69583e-10	1.5425e-08
Pjv1_00008147	1871.19	-1.33627	0.260974	-5.12035	3.04976e-07	4.81043e-06		Pjv1_00002827	12.9503	-7.19062	1.42476	-5.04689	4.49064e-07	6.78438e-06		Pjv1_00018454	1071.45	1.24928	0.20378	6.13053	8.75852e-10	1.55252e-08
Pjv1_00004815	1405.95	-1.69825	0.33167	-5.1203	3.05056e-07	4.81043e-06		Pjv1_00014202	622.287	-1.47172	0.29172	-5.04498	4.53579e-07	6.84777e-06		Pjv1_00009107	574.881	2.09136	0.341186	6.12968	8.8054e-10	1.55973e-08
Pjv1_00006435	462.843	-1.09294	0.213513	-5.11884	3.07422e-07	4.84433e-06		Pjv1_00003935	3392.46	1.51802	0.300984	5.04351	4.57065e-07	6.89554e-06		Pjv1_00007546	56.6131	7.35217	1.19949	6.12944	8.81905e-10	1.56105e-08
Pjv1_00007162	1673.47	1.4348	0.280401	5.11696	3.10505e-07	4.88948e-06		Pjv1_00023941	4691.7	-1.07374	0.212908	-5.04318	4.57856e-07	6.90262e-06		Pjv1_00023588	4428.74	-2.24897	0.366969	-6.12849	8.87183e-10	1.56929e-08
Pjv1_00010684	1570.27	1.21294	0.237176	5.1141	3.15244e-07	4.96061e-06		Pjv1_00004730	1510.75	1.91353	0.379936	5.03645	4.74234e-07	7.1445e-06		Pjv1_00002887	834.674	-1.48992	0.243126	-6.12817	8.88939e-10	1.57129e-08
Pjv1_00017404	4811.68	-0.879417	0.17198	-5.11347	3.1629e-07	4.97357e-06		Pjv1_00013515	67.5038	2.51034	0.498495	5.03583	4.75776e-07	7.1627e-06		Pjv1_00024433	100.285	1.83586	0.299684	6.126	9.01185e-10	1.59182e-08
Pjv1_00010766	1223.69	1.23012	0.240612	5.11244	3.18017e-07	4.99722e-06		Pjv1_00006753	635.604	2.50952	0.498379	5.03537	4.76924e-07	7.17494e-06		Pjv1_00010582	1175.25	-1.35964	0.221959	-6.12562	9.03321e-10	1.59447e-08
Pjv1_00025228	576.673	1.27654	0.249708	5.11213	3.18542e-07	5.00196e-06		Pjv1_00026015	437.493	2.44689	0.485965	5.03513	4.77535e-07	7.1791e-06		Pjv1_00012392	37.0394	4.14814	0.677211	6.12533	9.04949e-10	1.59623e-08
Pjv1_00028047	818.988	-2.96728	0.580473	-5.11183	3.19059e-07	5.00306e-06		Pjv1_00022655	587.549	1.2466	0.247667	5.03339	4.8188e-07	7.23935e-06		Pjv1_00009490	838.988	-2.32671	0.379872	-6.12499	9.06885e-10	1.59748e-08
Pjv1_00017363	220.506	3.90246	0.763412	5.11187	3.18991e-07	5.00306e-06		Pjv1_00021130	4102.01	1.55272	0.308613	5.0313	4.87155e-07	7.31346e-06		Pjv1_00008503	450.18	-2.17955	0.355846	-6.12498	9.06932e-10	1.59748e-08
Pjv1_00003457	1058.97	1.38093	0.270349	5.10794	3.25685e-07	5.09982e-06		Pjv1_00003147	1007.35	-1.13201	0.225183	-5.02706	4.98064e-07	7.472e-06		Pjv1_00025546	1156.41	-1.72376	0.28152	-6.12304	9.18057e-10	1.61595e-08
Pjv1_00021939	1192.27	-0.678323	0.132797	-5.10798	3.25625e-07	5.09982e-06		Pjv1_00002407	533.821	1.27861	0.254424	5.02551	5.0209e-07	7.52714e-06		Pjv1_00027481	3237.64	-1.17161	0.191438	-6.12005	9.35464e-10	1.64544e-08
Pjv1_00013465	294.644	1.39755	0.273774	5.10478	3.31185e-07	5.18232e-06		Pjv1_00028404	613.825	-2.54692	0.506837	-5.02514	5.03074e-07	7.53662e-06		Pjv1_00026341	1521.54	-1.13602	0.185629	-6.11984	9.3667e-10	1.64641e-08
Pjv1_00015313	565.467	1.33277	0.261095	5.10456	3.31573e-07	5.18476e-06		Pjv1_00005603	429.909	-2.30683	0.459209	-5.02349	5.07414e-07	7.58795e-06		Pjv1_00006710	83.4021	2.64015	0.431562	6.11766	9.49603e-10	1.66681e-08
Pjv1_00009019	887.458	-1.10607	0.21673	-5.10345	3.33513e-07	5.20882e-06		Pjv1_00009022	2941.2	-1.90813	0.379847	-5.02343	5.07562e-07	7.58795e-06		Pjv1_00024033	856.525	-1.44805	0.236699	-6.1177	9.49352e-10	1.66681e-08
Pjv1_00004334	161.403	-1.50064	0.294046	-5.10342	3.33577e-07	5.20882e-06		Pjv1_00016531	1603.34	0.849044	0.169014	5.02351	5.07359e-07	7.58795e-06		Pjv1_00016796	495.971	-2.28677	0.373806	-6.11751	9.50459e-10	1.66715e-08
Pjv1_00008014	1323.3	1.31453	0.25772	5.1006	3.38584e-07	5.28332e-06		Pjv1_00004962	2885.08	-0.80478	0.160249	-5.02207	5.11179e-07	7.63669e-06		Pjv1_00003551	561.496	-1.65078	0.269956	-6.11498	9.65683e-10	1.69267e-08
Pjv1_00013515	95.921	2.26333	0.443792	5.09999	3.39675e-07	5.29666e-06		Pjv1_00003345	2010.81	-1.19912	0.23879	-5.02164	5.12329e-07	7.64855e-06		Pjv1_00013689	282.797	-2.76064	0.451615	-6.11282	9.7887e-10	1.71459e-08
Pjv1_00012709	313.815	1.14404	0.22435	5.09934	3.40845e-07	5.3112e-06		Pjv1_00004774	2893.04	-1.04696	0.208667	-5.01735	5.23878e-07	7.81552e-06		Pjv1_00024205	2582.31	1.49469	0.244614	6.1104	9.93816e-10	1.73956e-08
Pjv1_00009200	6111.3	1.02279	0.200592	5.09885	3.41715e-07	5.32106e-06		Pjv1_00003068	308.644	1.52828	0.304644	5.0166	5.25929e-07	7.84066e-06		Pjv1_00004841	12316.5	-1.28319	0.210059	-6.10873	1.00428e-09	1.75665e-08
Pjv1_00025426	123.568	1.35269	0.26548	5.09525	3.4829e-07	5.41968e-06		Pjv1_00025495	580.879	-1.91331	0.381428	-5.01617	5.27123e-07	7.853e-06		Pjv1_00018594	1556.1	-3.05095	0.499489	-6.10814	1.00801e-09	1.76194e-08
Pjv1_00002407	544.563	1.32502	0.260088	5.09451	3.4965e-07	5.43328e-06		Pjv1_00001053	51.5937	-2.53109	0.504646	-5.01558	5.28729e-07	7.87146e-06		Pjv1_00020375	2039.01	0.9009	0.14752	6.10697	1.0154e-09	1.77364e-08
Pjv1_00018554	890.904	1.32113	0.259318	5.09463	3.49418e-07	5.43328e-06		Pjv1_00029021	1456.83	-0.973732	0.194173	-5.01475	5.31021e-07	7.90009e-06		Pjv1_00020817	808.492	1.4113	0.231158	6.10534	1.0258e-09	1.79055e-08
Pjv1_00014650	726.506	1.60142	0.314467	5.09249	3.53391e-07	5.48761e-06		Pjv1_00016474	491.617	0.938368	0.18714	5.01425	5.32402e-07	7.90417e-06		Pjv1_00018487	1196.76	1.41346	0.231522	6.10505	1.02767e-09	1.79134e-08
Pjv1_00005055	27.5843	-3.70928	0.728473	-5.09186	3.54565e-07	5.50203e-06		Pjv1_00020013	330.125	0.918932	0.183263	5.01428	5.32327e-07	7.90417e-06		Pjv1_00004983	9335.37	-1.59561	0.261356	-6.10514	1.02711e-09	1.79134e-08
Pjv1_00028184	264.66	1.29588	0.254538	5.09111	3.55981e-07	5.52017e-06		Pjv1_00006521	205.571	-1.96476	0.391828	-5.01434	5.32146e-07	7.90417e-06		Pjv1_00017355	2109.29	1.29449	0.212059	6.1044	1.03189e-09	1.79745e-08
Pjv1_00003391	10.9069	-7.0822	1.39149	-5.08965	3.5872e-07	5.5588e-06		Pjv1_00024930	3709.52	-1.00603	0.200666	-5.01347	5.34572e-07	7.9309e-06		Pjv1_00017353	3107.43	-1.2652	0.207267	-6.1042	1.03319e-09	1.79846e-08
Pjv1_00027470	255.76	-1.54841	0.304281	-5.08877	3.60398e-07	5.58093e-06		Pjv1_00017805	233.014	-1.56119	0.311416	-5.01319	5.35352e-07	7.93698e-06		Pjv1_00008085	1948.11	-1.9626	0.32159	-6.1028	1.04225e-09	1.81298e-08
Pjv1_00010309	8268.52	0.722384	0.141968	5.08838	3.61145e-07	5.58863e-06		Pjv1_00002794	1866.02	1.48933	0.297102	5.01284	5.36323e-07	7.94588e-06		Pjv1_00009267	669.498	1.40088	0.229566	6.10232	1.04539e-09	1.81719e-08
Pjv1_00000529	387.996	0.842632	0.165614	5.08793	3.62002e-07	5.59804e-06		Pjv1_00018289	74.1851	-1.93009	0.385099	-5.01195	5.38826e-07	7.97745e-06		Pjv1_00016134	2476.5	-2.47102	0.40498	-6.10158	1.05026e-09	1.82439e-08
Pjv1_00021352	1452.24	-1.59976	0.31445	-5.08747	3.62874e-07	5.60765e-06		Pjv1_00017664	1704.32	1.05504	0.21055	5.01087	5.41854e-07	8.01674e-06		Pjv1_00005873	3169.69	1.7676	0.289722	6.10101	1.05397e-09	1.82957e-08
Pjv1_00007863	454.316	1.3555	0.266472	5.08685	3.64057e-07	5.62204e-06		Pjv1_00010089	46.6139	-3.11706	0.622192	-5.00979	5.44882e-07	8.05598e-06		Pjv1_00025169	2562.19	0.998801	0.163725	6.10048	1.0575e-09	1.83444e-08
Pjv1_00007090	27.9918	-2.56031	0.503412	-5.08592	3.65846e-07	5.64578e-06		Pjv1_00029028	5003.31	-0.878648	0.175442	-5.00819	5.49429e-07	8.11762e-06		Pjv1_00012420	572.393	1.22669	0.201107	6.0997	1.06265e-09	1.84209e-08
Pjv1_00015338	524.976	-2.25846	0.444104	-5.08542	3.66805e-07	5.65668e-06		Pjv1_00011225	2870.69	-1.47505	0.294574	-5.00741	5.51672e-07	8.13954e-06		Pjv1_00011299	807.723	-2.16404	0.354856	-6.09836	1.07161e-09	1.85635e-08
Pjv1_00025906	117.665	1.32435	0.260565	5.0826	3.72311e-07	5.73763e-06		Pjv1_00005084	1088.21	0.856871	0.171119	5.00745	5.51544e-07	8.13954e-06		Pjv1_00004553	287.725	1.55168	0.254456	6.098	1.07404e-09	1.85928e-08
Pjv1_00010291	3316.99	-1.07848	0.212241	-5.08138	3.74693e-07	5.77038e-06		Pjv1_00006017	2710.97	1.04972	0.209658	5.0068	5.53419e-07	8.1597e-06		Pjv1_00017822	330.569	2.72081	0.446227	6.09736	1.07832e-09	1.8654e-08
Pjv1_00008799	504.958	1.01223	0.199228	5.08077	3.75913e-07	5.78518e-06		Pjv1_00016674	1332.82	1.21986	0.243686	5.00587	5.56108e-07	8.19371e-06		Pjv1_00014821	1210.88	-1.3353	0.21901	-6.09699	1.08082e-09	1.86845e-08
Pjv1_00018128	3688.95	-0.725484	0.142831	-5.07931	3.78802e-07	5.82564e-06		Pjv1_00028937	81.9492	1.8412	0.367847	5.00534	5.57646e-07	8.1944e-06		Pjv1_00013460	397.531	1.08781	0.178444	6.09606	1.08713e-09	1.87806e-08
Pjv1_00014475	3862.68	-1.16979	0.230359	-5.07813	3.81169e-07	5.85802e-06		Pjv1_00029837	100.529	-1.99974	0.399523	-5.00532	5.57684e-07	8.1944e-06		Pjv1_00015806	1304.15	1.54539	0.253565	6.09464	1.09685e-09	1.89356e-08
Pjv1_00009025	1124.81	-0.939164	0.184982	-5.07706	3.83318e-07	5.887e-06		Pjv1_00024726	16.9189	-4.7531	0.949589	-5.00543	5.57385e-07	8.1944e-06		Pjv1_00012706	1256.25	1.29038	0.211741	6.09414	1.1003e-09	1.89815e-08
Pjv1_00027789	762.117	1.28012	0.252297	5.07386	3.89819e-07	5.97572e-06		Pjv1_00005656	5291.13	-0.96661	0.19311	-5.00548	5.57236e-07	8.1944e-06		Pjv1_00005746	1390.51	-1.703	0.279453	-6.09403	1.10102e-09	1.89815e-08
Pjv1_00013608	4180.16	-1.37255	0.270511	-5.07392	3.89703e-07	5.97572e-06		Pjv1_00007743	1210.75	-0.946655	0.189198	-5.00351	5.62954e-07	8.26617e-06		Pjv1_00011723	52.4464	3.89457	0.639106	6.09377	1.10284e-09	1.89998e-08
Pjv1_00006636	1519.71	1.17215	0.231018	5.07383	3.89895e-07	5.97572e-06		Pjv1_00000592	633.676	1.15829	0.231571	5.00191	5.67655e-07	8.32949e-06		Pjv1_00015777	637.92	1.42853	0.234485	6.09217	1.11389e-09	1.91771e-08
Pjv1_00020612	539.723	1.85895	0.366433	5.07311	3.91372e-07	5.99016e-06		Pjv1_00011046	1461.65	0.862049	0.172378	5.00091	5.70608e-07	8.36138e-06		Pjv1_00026612	792.293	1.44742	0.237682	6.08974	1.13096e-09	1.94577e-08
Pjv1_00024654	92.86	3.34542	0.65943	5.0732	3.91181e-07	5.99016e-06		Pjv1_00009545	1980.81	0.946812	0.189328	5.00091	5.7059e-07	8.36138e-06		Pjv1_00020171	536.935	-1.14937	0.188746	-6.08953	1.13241e-09	1.94692e-08
Pjv1_00007862	386.124	1.62232	0.319813	5.07273	3.92154e-07	5.99545e-06		Pjv1_00022087	6246.57	1.04212	0.208392	5.00076	5.71059e-07	8.36227e-06		Pjv1_00020060	9941.11	2.20953	0.362856	6.08928	1.13418e-09	1.94863e-08
Pjv1_00012024	2370.53	0.834149	0.164444	5.07255	3.92521e-07	5.99545e-06		Pjv1_00028734	1422.76	-1.65088	0.330334	-4.9976	5.80468e-07	8.49425e-06		Pjv1_00006241	574.37	1.33029	0.218526	6.08757	1.14637e-09	1.96824e-08
Pjv1_00025286	243.585	1.68487	0.332154	5.07256	3.92494e-07	5.99545e-06		Pjv1_00000226	1065.76	1.61981	0.32417	4.99679	5.82929e-07	8.51189e-06		Pjv1_00006267	2621.17	0.982581	0.161428	6.08683	1.15171e-09	1.97605e-08
Pjv1_00011413	2746.35	0.554114	0.109254	5.07182	3.94028e-07	6.01437e-06		Pjv1_00002589	2561.59	-1.59007	0.318207	-4.99697	5.82388e-07	8.51189e-06		Pjv1_00005208	701.905	-2.08137	0.342034	-6.08527	1.16298e-09	1.99404e-08
Pjv1_00010382	5801.62	1.61925	0.319363	5.07026	3.97269e-07	6.05971e-06		Pjv1_00014775	1164.68	1.135	0.22714	4.9969	5.82584e-07	8.51189e-06		Pjv1_00028177	676.022	1.35543	0.222815	6.08321	1.17801e-09	2.01843e-08
Pjv1_00023698	1279.65	1.333	0.262934	5.06972	3.98394e-07	6.07272e-06		Pjv1_00022397	182.911	-1.28077	0.256324	-4.99668	5.83262e-07	8.51189e-06		Pjv1_00008318	1954.5	-1.39097	0.22869	-6.08232	1.18453e-09	2.02822e-08
Pjv1_00004740	459.765	1.18983	0.234716	5.06921	3.99462e-07	6.08486e-06		Pjv1_00023175	22.1271	4.0655	0.813714	4.99623	5.84608e-07	8.52244e-06		Pjv1_00005702	42.2523	8.81856	1.44996	6.08194	1.18737e-09	2.0317e-08
Pjv1_00011657	6082.49	0.704427	0.139006	5.0676	4.02865e-07	6.13253e-06		Pjv1_00007534	2176.26	0.933867	0.186916	4.99618	5.8478e-07	8.52244e-06		Pjv1_00000578	495.909	1.11191	0.182834	6.08152	1.19052e-09	2.0357e-08
Pjv1_00016229	556.996	1.50825	0.297642	5.06733	4.03437e-07	6.13707e-06		Pjv1_00014554	889.738	-0.758654	0.151869	-4.99544	5.87009e-07	8.54911e-06		Pjv1_00022136	1318.4	1.79106	0.294569	6.08029	1.19968e-09	2.04997e-08
Pjv1_00008299	6523.33	-1.29276	0.255237	-5.06495	4.08509e-07	6.20579e-06		Pjv1_00028955	557.564	-1.57196	0.314886	-4.99217	5.97038e-07	8.67749e-06		Pjv1_00016256	1771.35	1.48491	0.244225	6.08009	1.20111e-09	2.05103e-08
Pjv1_00027827	1673.03	1.33521	0.263617	5.06495	4.08501e-07	6.20579e-06		Pjv1_00028905	1466.84	-1.97886	0.39638	-4.99235	5.96505e-07	8.67749e-06		Pjv1_00001254	1519.19	-1.33697	0.219937	-6.07888	1.21026e-09	2.06524e-08
Pjv1_00023723	53.7617	3.8307	0.756428	5.0642	4.10121e-07	6.22605e-06		Pjv1_00016229	446.791	1.08135	0.216604	4.99229	5.96674e-07	8.67749e-06		Pjv1_00012347	935.687	1.26119	0.207489	6.07835	1.21422e-09	2.0706e-08
Pjv1_00020638	7746.26	2.42795	0.479496	5.06354	4.11537e-07	6.24332e-06		Pjv1_00008271	2125.22	-1.14794	0.229961	-4.99191	5.9785e-07	8.68341e-06		Pjv1_00006533	60.9201	2.26301	0.372328	6.07799	1.21701e-09	2.07395e-08
Pjv1_00029237	1077.61	1.35193	0.267008	5.06324	4.12181e-07	6.24885e-06		Pjv1_00020314	840.763	-1.32677	0.265892	-4.98987	6.04206e-07	8.76978e-06		Pjv1_00015315	1601.16	-1.33345	0.219415	-6.07729	1.22233e-09	2.08161e-08
Pjv1_00003818	409.307	1.09937	0.217141	5.06294	4.12845e-07	6.25468e-06		Pjv1_00020848	5907.81	-0.954514	0.191304	-4.9895	6.05345e-07	8.78037e-06		Pjv1_00024948	1780.81	-1.20225	0.197833	-6.07707	1.22396e-09	2.08297e-08
Pjv1_00010787	8382.14	-1.24079	0.245082	-5.06276	4.13238e-07	6.25641e-06		Pjv1_00008145	494.233	1.62578	0.325883	4.98886	6.07351e-07	8.80351e-06		Pjv1_00023895	1806.44	1.86985	0.307699	6.07687	1.22554e-09	2.08425e-08
Pjv1_00028719	714.494	1.08314	0.213955	5.06245	4.13899e-07	6.25795e-06		Pjv1_00028447	842.153	-0.76896	0.154182	-4.98737	6.12073e-07	8.86596e-06		Pjv1_00029401	29114	-1.77838	0.292699	-6.0758	1.2337e-09	2.09538e-08
Pjv1_00020254	1143.48	1.77963	0.351534	5.06245	4.13897e-07	6.25795e-06		Pjv1_00011065	1175.15	-0.671799	0.134727	-4.98636	6.15271e-07	8.90627e-06		Pjv1_00017984	2130.94	-1.47484	0.242741	-6.07579	1.23375e-09	2.09538e-08
Pjv1_00006828	126.875	-2.71586	0.536712	-5.06018	4.18861e-07	6.32869e-06		Pjv1_00005740	507.898	-1.2149	0.243671	-4.98582	6.16985e-07	8.92505e-06		Pjv1_00011165	331.535	2.04206	0.336228	6.07343	1.25205e-09	2.12503e-08
Pjv1_00025699	1125.6	0.82169	0.162461	5.05777	4.24189e-07	6.40488e-06		Pjv1_00004906	573.807	3.78387	0.759107	4.98463	6.208e-07	8.97418e-06		Pjv1_00009081	1431.37	-1.73954	0.286604	-6.06951	1.283e-09	2.17608e-08
Pjv1_00005800	2067.1	1.54108	0.304709	5.05756	4.24661e-07	6.40769e-06		Pjv1_00007877	1192.75	-1.53705	0.308384	-4.98421	6.2217e-07	8.98793e-06		Pjv1_00016138	1481.77	-2.82786	0.465949	-6.06903	1.28686e-09	2.18115e-08
Pjv1_00019389	1412.65	2.81487	0.556873	5.05478	4.3089e-07	6.4973e-06		Pjv1_00019658	1181.59	-1.01029	0.202736	-4.98327	6.25183e-07	9.02537e-06		Pjv1_00015782	3817.74	-1.00243	0.165272	-6.06535	1.31667e-09	2.23018e-08
Pjv1_00006530	282.64	-1.35538	0.268156	-5.05446	4.31618e-07	6.50389e-06		Pjv1_00012037	2456.5	0.698629	0.140203	4.98298	6.26132e-07	9.03298e-06		Pjv1_00014416	3471.99	1.10718	0.182572	6.06435	1.32492e-09	2.24265e-08
Pjv1_00023122	166.384	2.54181	0.502942	5.05388	4.32926e-07	6.51921e-06		Pjv1_00014890	490.458	-0.950314	0.190733	-4.98244	6.27864e-07	9.05189e-06		Pjv1_00028533	6948.15	-1.553	0.256145	-6.06297	1.33634e-09	2.26045e-08
Pjv1_00026811	189.094	-1.31331	0.259914	-5.05286	4.35235e-07	6.54959e-06		Pjv1_00013850	273.442	1.1073	0.222304	4.98102	6.32504e-07	9.10924e-06		Pjv1_00020848	9104.52	-1.16279	0.191791	-6.0628	1.33772e-09	2.26126e-08
Pjv1_00016042	1865.7	1.17825	0.233215	5.0522	4.36757e-07	6.56808e-06		Pjv1_00004909	92.1699	2.82057	0.566271	4.98096	6.32692e-07	9.10924e-06		Pjv1_00022375	860.402	-2.02119	0.333392	-6.0625	1.34018e-09	2.26391e-08
Pjv1_00020043	1079.54	-1.86164	0.368623	-5.05027	4.41177e-07	6.63009e-06		Pjv1_00009046	416.677	1.09104	0.219085	4.97999	6.35884e-07	9.14904e-06		Pjv1_00007518	4061.17	-1.27695	0.210777	-6.05832	1.3755e-09	2.32201e-08
Pjv1_00028627	188.092	1.71559	0.339752	5.04953	4.42902e-07	6.65155e-06		Pjv1_00022136	560.046	1.39407	0.279955	4.97961	6.37112e-07	9.16057e-06		Pjv1_00013436	2338.3	0.960397	0.15856	6.05701	1.38671e-09	2.33937e-08
Pjv1_00029012	228.203	1.3136	0.26015	5.04939	4.4323e-07	6.65201e-06		Pjv1_00007175	3962.47	-0.743798	0.149396	-4.97871	6.40081e-07	9.19709e-06		Pjv1_00008324	6027.02	-1.23013	0.203143	-6.0555	1.39986e-09	2.35997e-08
Pjv1_00008661	9969.4	-1.43672	0.284546	-5.04916	4.43749e-07	6.65534e-06		Pjv1_00006651	241.144	-1.1866	0.238391	-4.97752	6.44026e-07	9.22526e-06		Pjv1_00029136	2456.96	-1.40745	0.232445	-6.05497	1.4044e-09	2.36604e-08
Pjv1_00027907	273.096	-1.36904	0.271211	-5.04788	4.46734e-07	6.69563e-06		Pjv1_00009190	300.083	-1.147	0.23043	-4.97763	6.43691e-07	9.22526e-06		Pjv1_00000141	4925.62	1.43283	0.236646	6.05476	1.40629e-09	2.36763e-08
Pjv1_00010156	2651.81	-1.31154	0.259871	-5.04689	4.49055e-07	6.72591e-06		Pjv1_00009191	84.3931	-2.37946	0.478019	-4.97776	6.43252e-07	9.22526e-06		Pjv1_00013938	3368.86	-2.09726	0.346412	-6.05423	1.41091e-09	2.37382e-08
Pjv1_00021642	1445.61	0.913278	0.181013	5.04538	4.52626e-07	6.77487e-06		Pjv1_00002644	739.329	2.04319	0.410498	4.97734	6.44624e-07	9.22526e-06		Pjv1_00012206	9898.53	-1.66419	0.274974	-6.05216	1.42912e-09	2.40285e-08
Pjv1_00021577	880.878	-1.55333	0.307881	-5.04522	4.52988e-07	6.77576e-06		Pjv1_00029647	824.841	1.01232	0.20338	4.97746	6.44228e-07	9.22526e-06		Pjv1_00027557	807.999	1.4797	0.244561	6.05044	1.44453e-09	2.42714e-08
Pjv1_00011494	246.619	1.61265	0.319694	5.04434	4.55096e-07	6.80275e-06		Pjv1_00019607	230.793	1.74806	0.351186	4.97758	6.43844e-07	9.22526e-06		Pjv1_00008956	878.928	1.14854	0.189832	6.05029	1.44587e-09	2.42776e-08
Pjv1_00002974	5671.39	1.22133	0.242127	5.04419	4.55454e-07	6.80355e-06		Pjv1_00001886	2315.43	-0.887282	0.178279	-4.97694	6.45966e-07	9.2383e-06		Pjv1_00004499	854.567	1.94205	0.320994	6.05012	1.44741e-09	2.42873e-08
Pjv1_00017878	1255.34	1.40092	0.27775	5.0438	4.56368e-07	6.81267e-06		Pjv1_00024124	400.343	1.51484	0.304623	4.97284	6.59801e-07	9.42987e-06		Pjv1_00002281	1511.03	-1.12363	0.185739	-6.04953	1.45268e-09	2.43595e-08
Pjv1_00011619	32.1258	3.72419	0.738763	5.04112	4.62827e-07	6.90448e-06		Pjv1_00010553	2812	1.18709	0.238741	4.97227	6.61743e-07	9.45133e-06		Pjv1_00002183	224.369	-2.82279	0.466674	-6.04874	1.45987e-09	2.44637e-08
Pjv1_00007490	659.622	-1.01101	0.200568	-5.04073	4.63752e-07	6.90907e-06		Pjv1_00003053	1935.2	-0.743775	0.149599	-4.97178	6.63398e-07	9.46867e-06		Pjv1_00020566	1726.15	-1.37724	0.227722	-6.04791	1.46739e-09	2.45733e-08
Pjv1_00024982	110.134	-1.82212	0.361472	-5.04083	4.63511e-07	6.90907e-06		Pjv1_00015294	318.918	1.32697	0.266916	4.97148	6.64433e-07	9.47712e-06		Pjv1_00028358	436.822	-2.64379	0.437156	-6.04771	1.4692e-09	2.45767e-08
Pjv1_00018666	2149.74	0.603733	0.119779	5.04039	4.64582e-07	6.91683e-06		Pjv1_00016824	1340.83	0.788166	0.158544	4.97126	6.65187e-07	9.48157e-06		Pjv1_00016518	255.466	-1.57351	0.260184	-6.04767	1.46954e-09	2.45767e-08
Pjv1_00008619	215.405	-1.82126	0.36136	-5.04	4.65531e-07	6.92636e-06		Pjv1_00019525	1503.61	2.28861	0.460386	4.97108	6.65826e-07	9.48437e-06		Pjv1_00027268	777.447	1.11529	0.184454	6.04646	1.48062e-09	2.47455e-08
Pjv1_00012732	2625.99	0.938179	0.186163	5.03955	4.66629e-07	6.93809e-06		Pjv1_00008666	132.678	-2.91732	0.586968	-4.97015	6.69021e-07	9.52355e-06		Pjv1_00000896	7885.57	1.07645	0.178059	6.04548	1.4897e-09	2.48807e-08
Pjv1_00016332	2323.16	0.932459	0.185063	5.0386	4.68957e-07	6.96808e-06		Pjv1_00019080	513.254	0.846764	0.170396	4.96939	6.71654e-07	9.55469e-06		Pjv1_00005203	2513.44	-2.53637	0.419585	-6.04495	1.4946e-09	2.4946e-08
Pjv1_00019053	373.2	1.23284	0.244712	5.03792	4.70625e-07	6.98822e-06		Pjv1_00018985	1377.5	0.97656	0.19656	4.96826	6.75581e-07	9.60418e-06		Pjv1_00008223	1738.18	-1.30186	0.215376	-6.0446	1.49779e-09	2.49827e-08
Pjv1_00006715	9767.99	0.841299	0.167006	5.03754	4.71541e-07	6.99718e-06		Pjv1_00003067	1459.04	1.03601	0.208537	4.96796	6.76597e-07	9.61224e-06		Pjv1_00008623	84.6563	-3.79741	0.628373	-6.04324	1.51054e-09	2.51786e-08
Pjv1_00029263	94.075	1.42095	0.282227	5.03479	4.7837e-07	7.09381e-06		Pjv1_00029557	410.351	-1.07977	0.217395	-4.96685	6.80491e-07	9.64839e-06		Pjv1_00012444	3248.23	1.46935	0.243294	6.03942	1.54665e-09	2.57636e-08
Pjv1_00012381	231.223	1.00708	0.200067	5.03373	4.81038e-07	7.12791e-06		Pjv1_00014695	3316.63	-1.14028	0.229571	-4.96701	6.79939e-07	9.64839e-06		Pjv1_00021452	276.615	1.56044	0.258412	6.03858	1.55479e-09	2.58819e-08
Pjv1_00016815	1105.07	-1.00377	0.199413	-5.03362	4.81306e-07	7.12791e-06		Pjv1_00014580	9528.11	-1.51294	0.304602	-4.96694	6.80173e-07	9.64839e-06		Pjv1_00001959	2543.13	1.29784	0.21497	6.0373	1.56711e-09	2.60697e-08
Pjv1_00004016	80.5252	1.81135	0.359907	5.03284	4.83258e-07	7.1521e-06		Pjv1_00000513	18.1214	-4.85921	0.978465	-4.96615	6.82936e-07	9.67026e-06		Pjv1_00019593	1807.74	-1.45854	0.241624	-6.0364	1.57591e-09	2.61988e-08
Pjv1_00021625	258.728	1.34895	0.268045	5.03253	4.8405e-07	7.15908e-06		Pjv1_00003876	667.108	2.01094	0.404923	4.96622	6.82699e-07	9.67026e-06		Pjv1_00004345	3245.74	-1.45822	0.241587	-6.03598	1.57997e-09	2.6249e-08
Pjv1_00011602	3209.71	2.33731	0.464505	5.03182	4.8584e-07	7.18081e-06		Pjv1_00027204	614.228	1.14846	0.231276	4.96573	6.84419e-07	9.68486e-06		Pjv1_00020094	944.528	-2.00171	0.331657	-6.03547	1.58503e-09	2.63156e-08
Pjv1_00016494	60.2487	-3.48161	0.69207	-5.03072	4.88636e-07	7.21737e-06		Pjv1_00001316	2935.68	-1.05722	0.212942	-4.9648	6.8773e-07	9.72531e-06		Pjv1_00008700	694.508	-2.21366	0.366874	-6.03386	1.60091e-09	2.65443e-08
Pjv1_00015294	350.958	1.62276	0.322588	5.03044	4.89347e-07	7.22312e-06		Pjv1_00013236	679.363	0.835709	0.168336	4.96452	6.88719e-07	9.72645e-06		Pjv1_00008388	4973.83	1.00528	0.166606	6.03387	1.60076e-09	2.65443e-08
Pjv1_00018019	1895.74	1.00525	0.199854	5.02994	4.90626e-07	7.23722e-06		Pjv1_00019976	397.658	1.41534	0.28509	4.96453	6.88662e-07	9.72645e-06		Pjv1_00012432	2266.04	-1.15634	0.191703	-6.03196	1.61988e-09	2.68234e-08
Pjv1_00018974	130.872	1.82936	0.363744	5.02926	4.92384e-07	7.25837e-06		Pjv1_00012838	560.65	-1.78738	0.360062	-4.9641	6.90219e-07	9.73684e-06		Pjv1_00014614	298.715	-3.1284	0.518636	-6.03197	1.61974e-09	2.68234e-08
Pjv1_00006664	159.064	2.12515	0.422783	5.02657	4.99338e-07	7.34282e-06		Pjv1_00023308	1026.21	0.676774	0.136335	4.96406	6.90363e-07	9.73684e-06		Pjv1_00026021	155.688	-2.19729	0.364293	-6.03165	1.62297e-09	2.6857e-08
Pjv1_00002243	198.851	-2.52638	0.502608	-5.02653	4.99425e-07	7.34282e-06		Pjv1_00003073	670.759	1.30704	0.263314	4.96381	6.91251e-07	9.74295e-06		Pjv1_00011650	249.545	2.01177	0.333608	6.03034	1.6362e-09	2.70581e-08
Pjv1_00019010	3847.1	0.88146	0.17536	5.02657	4.99322e-07	7.34282e-06		Pjv1_00027555	591.852	-1.2941	0.260792	-4.9622	6.96991e-07	9.81741e-06		Pjv1_00002388	130.879	2.4871	0.412459	6.02994	1.64018e-09	2.7106e-08
Pjv1_00003935	4312.66	1.29671	0.257972	5.02656	4.99345e-07	7.34282e-06		Pjv1_00001589	1520.37	0.775051	0.156196	4.96204	6.97564e-07	9.81903e-06		Pjv1_00014553	232.362	1.45818	0.241927	6.02733	1.66688e-09	2.75292e-08
Pjv1_00007467	1171.51	0.844648	0.168049	5.0262	5.00294e-07	7.35078e-06		Pjv1_00005162	732.418	-0.712032	0.143507	-4.96165	6.98984e-07	9.83255e-06		Pjv1_00004393	1552.56	1.32876	0.220476	6.02677	1.67274e-09	2.76078e-08
Pjv1_00017304	8259.18	2.14243	0.426398	5.02449	5.0476e-07	7.41154e-06		Pjv1_00026920	178.834	-1.88287	0.379561	-4.96065	7.02589e-07	9.87678e-06		Pjv1_00013466	719.384	1.48441	0.246308	6.02663	1.67411e-09	2.76124e-08
Pjv1_00022574	2185.36	-1.56269	0.311076	-5.02349	5.0741e-07	7.44556e-06		Pjv1_00010501	4489.88	-0.945093	0.19061	-4.95826	7.11266e-07	9.99222e-06		Pjv1_00005096	362.071	1.75537	0.291273	6.02652	1.67525e-09	2.76131e-08
Pjv1_00009002	162.509	1.08043	0.215155	5.02164	5.12315e-07	7.51261e-06		Pjv1_00021193	796.462	0.80212	0.161788	4.95785	7.12762e-07	1.00067e-05		Pjv1_00006796	1240.4	-1.87841	0.311757	-6.02523	1.68868e-09	2.78162e-08
Pjv1_00026698	355.491	-2.22599	0.443292	-5.02151	5.12672e-07	7.51293e-06		Pjv1_00023168	28.2026	-3.76356	0.759347	-4.95632	7.18415e-07	1.00794e-05		Pjv1_00028370	1824.66	-1.90677	0.316473	-6.02506	1.69048e-09	2.78276e-08
Pjv1_00006463	10561.6	-1.052	0.209529	-5.02082	5.14522e-07	7.52035e-06		Pjv1_00010582	822.848	-0.871768	0.175902	-4.95599	7.19631e-07	1.00899e-05		Pjv1_00000971	171.61	1.69288	0.281071	6.02294	1.71277e-09	2.81762e-08
Pjv1_00014209	52.9334	-2.25509	0.44913	-5.02102	5.13978e-07	7.52035e-06		Pjv1_00007490	814.566	-0.840911	0.169697	-4.95538	7.21903e-07	1.01151e-05		Pjv1_00010828	2480.91	-0.938823	0.155931	-6.02077	1.73592e-09	2.85384e-08
Pjv1_00015880	62.1277	3.57784	0.712598	5.02084	5.14469e-07	7.52035e-06		Pjv1_00000349	15887.8	1.00063	0.201941	4.95503	7.23187e-07	1.01265e-05		Pjv1_00021967	3635.88	-1.65148	0.274317	-6.02033	1.74059e-09	2.85965e-08
Pjv1_00002539	2520.14	-1.2641	0.251771	-5.02083	5.14478e-07	7.52035e-06		Pjv1_00014722	190.626	1.28457	0.259273	4.9545	7.25184e-07	1.01478e-05		Pjv1_00012379	3057.83	-1.26649	0.210373	-6.0202	1.74205e-09	2.86018e-08
Pjv1_00014717	2793.05	1.28518	0.255997	5.02028	5.15963e-07	7.53649e-06		Pjv1_00027470	151.683	-1.42461	0.287555	-4.95423	7.26178e-07	1.01551e-05		Pjv1_00000151	2901.48	-1.57773	0.262113	-6.01927	1.75211e-09	2.8748e-08
Pjv1_00022868	47.2489	4.27225	0.85102	5.02015	5.16318e-07	7.53677e-06		Pjv1_00020149	23.7416	-6.27894	1.26773	-4.95289	7.31197e-07	1.02186e-05		Pjv1_00001556	5548.88	-1.26553	0.210394	-6.01508	1.79802e-09	2.94821e-08
Pjv1_00002951	434.4	-1.34688	0.268342	-5.01927	5.18692e-07	7.56649e-06		Pjv1_00004388	232.391	1.20303	0.242942	4.95193	7.34801e-07	1.02623e-05		Pjv1_00026411	262.202	1.50784	0.250779	6.01262	1.82551e-09	2.99134e-08
Pjv1_00017589	17283.9	-0.957414	0.190808	-5.01769	5.22967e-07	7.62387e-06		Pjv1_00011951	3643.59	-0.744931	0.150497	-4.94979	7.42927e-07	1.03691e-05		Pjv1_00003945	1561.62	1.18357	0.196906	6.0108	1.84605e-09	3.02304e-08
Pjv1_00022684	3661	-1.51595	0.302152	-5.01717	5.24377e-07	7.63945e-06		Pjv1_00013076	4168.34	0.96509	0.194985	4.94956	7.43826e-07	1.03748e-05		Pjv1_00026746	3032.37	1.38071	0.229724	6.0103	1.85176e-09	3.03041e-08
Pjv1_00001414	1137.52	-0.733993	0.146324	-5.0162	5.27021e-07	7.67299e-06		Pjv1_00020873	1038.04	0.859317	0.173727	4.94637	7.56117e-07	1.05394e-05		Pjv1_00020957	2379.05	1.26968	0.211268	6.00982	1.85729e-09	3.03748e-08
Pjv1_00015968	5761.96	-1.76207	0.351289	-5.01602	5.27542e-07	7.67558e-06		Pjv1_00016864	333.947	-1.34661	0.272267	-4.94593	7.57801e-07	1.05509e-05		Pjv1_00003127	10413.4	-1.6832	0.28012	-6.00886	1.86838e-09	3.05363e-08
Pjv1_00002260	5936.58	1.09606	0.218619	5.01354	5.34388e-07	7.76509e-06		Pjv1_00019085	5138.83	-1.01137	0.204486	-4.9459	7.57925e-07	1.05509e-05		Pjv1_00014049	13652.4	-0.769624	0.128097	-6.00812	1.87685e-09	3.06548e-08
Pjv1_00016713	320.126	1.64287	0.32768	5.01365	5.34073e-07	7.76509e-06		Pjv1_00024375	287.97	1.15892	0.234452	4.94309	7.68943e-07	1.06973e-05		Pjv1_00018036	2067.05	-2.1781	0.362541	-6.00787	1.87979e-09	3.06829e-08
Pjv1_00015505	542.992	0.841517	0.167962	5.01016	5.43852e-07	7.89237e-06		Pjv1_00016032	2232.23	1.13281	0.229187	4.94274	7.70325e-07	1.07096e-05		Pjv1_00007862	432.434	1.50077	0.24981	6.00765	1.88234e-09	3.07046e-08
Pjv1_00019742	1170.14	0.796456	0.158965	5.01026	5.43559e-07	7.89237e-06		Pjv1_00013313	19.3738	5.92159	1.19814	4.94231	7.72019e-07	1.0721e-05		Pjv1_00002794	2676.4	1.65101	0.274851	6.00695	1.89046e-09	3.07971e-08
Pjv1_00027417	246.375	1.80293	0.359872	5.00993	5.44499e-07	7.89665e-06		Pjv1_00002822	121.262	1.77465	0.359075	4.94228	7.72146e-07	1.0721e-05		Pjv1_00004329	1635.22	1.50293	0.250197	6.007	1.88993e-09	3.07971e-08
Pjv1_00008088	146.168	-1.32651	0.264849	-5.00854	5.48431e-07	7.94852e-06		Pjv1_00028184	306.422	1.46703	0.296901	4.94116	7.76574e-07	1.07686e-05		Pjv1_00028255	1171.72	1.03397	0.172142	6.00652	1.89548e-09	3.08589e-08
Pjv1_00008305	919.05	1.03145	0.206008	5.00688	5.53205e-07	8.01252e-06		Pjv1_00009874	196.346	1.62847	0.329566	4.94125	7.76227e-07	1.07686e-05		Pjv1_00027720	154.824	-2.7759	0.462288	-6.00471	1.91678e-09	3.11856e-08
Pjv1_00018289	108.771	-2.3637	0.47224	-5.00528	5.57801e-07	8.07387e-06		Pjv1_00000426	2924.44	2.19945	0.445186	4.94052	7.79129e-07	1.0797e-05		Pjv1_00020527	5229.88	2.2014	0.366665	6.00386	1.92677e-09	3.13277e-08
Pjv1_00014343	578.721	1.24723	0.24921	5.00472	5.59422e-07	8.0921e-06		Pjv1_00028327	8936.66	-1.44777	0.293053	-4.9403	7.80023e-07	1.08024e-05		Pjv1_00027338	1527.74	-1.72481	0.287323	-6.00304	1.93653e-09	3.14661e-08
Pjv1_00001491	1050.19	1.33136	0.266033	5.00449	5.60102e-07	8.09671e-06		Pjv1_00019482	1112.34	1.02581	0.207696	4.93899	7.85288e-07	1.08683e-05		Pjv1_00019054	895.433	1.19086	0.198402	6.00228	1.94561e-09	3.15932e-08
Pjv1_00028459	2065.43	-0.576935	0.115311	-5.0033	5.63569e-07	8.14157e-06		Pjv1_00008939	51.2637	2.90121	0.58744	4.93874	7.8628e-07	1.0875e-05		Pjv1_00012519	335.356	-2.32434	0.38745	-5.99905	1.98471e-09	3.22074e-08
Pjv1_00018091	3150.46	0.697636	0.139445	5.00295	5.64582e-07	8.15094e-06		Pjv1_00002384	1541.12	-0.983247	0.199132	-4.93766	7.90663e-07	1.09286e-05		Pjv1_00025253	53.3044	-2.60684	0.43461	-5.99812	1.99613e-09	3.23718e-08
Pjv1_00019859	4403.39	-0.820526	0.164031	-5.00227	5.66585e-07	8.1746e-06		Pjv1_00007286	1679.67	-0.941593	0.190753	-4.93619	7.96653e-07	1.10043e-05		Pjv1_00008977	5147.73	-1.18974	0.198376	-5.99742	2.00473e-09	3.24903e-08
Pjv1_00008611	1814.57	-1.54821	0.30951	-5.00214	5.6696e-07	8.17474e-06		Pjv1_00019019	657.759	1.76014	0.35661	4.93575	7.98427e-07	1.10217e-05		Pjv1_00028733	1468.12	-1.47505	0.245982	-5.99658	2.01513e-09	3.26379e-08
Pjv1_00026495	1959.24	0.845875	0.169125	5.00148	5.68915e-07	8.19764e-06		Pjv1_00027308	193.435	2.30337	0.466784	4.93454	8.0341e-07	1.10833e-05		Pjv1_00006771	1533.32	-2.55606	0.426276	-5.99626	2.01909e-09	3.26809e-08
Pjv1_00026556	7268.15	0.537805	0.107532	5.00135	5.6929e-07	8.19778e-06		Pjv1_00027593	4831.81	-1.27041	0.257479	-4.93405	8.05435e-07	1.11041e-05		Pjv1_00015279	1345.31	1.55185	0.258847	5.99524	2.03188e-09	3.28669e-08
Pjv1_00026092	1762.46	-0.994563	0.19897	-4.99856	5.7759e-07	8.31196e-06		Pjv1_00005873	1597.23	1.42984	0.289878	4.93255	8.11646e-07	1.11754e-05		Pjv1_00000421	1354.11	1.80409	0.30097	5.99424	2.04441e-09	3.30482e-08
Pjv1_00022420	21128.2	-1.79238	0.358725	-4.99654	5.83694e-07	8.39439e-06		Pjv1_00025205	2526.83	0.74728	0.151497	4.93263	8.11307e-07	1.11754e-05		Pjv1_00022405	1730.73	-1.30486	0.217702	-5.99377	2.05029e-09	3.31221e-08
Pjv1_00013230	457.02	-1.70746	0.341817	-4.99525	5.87595e-07	8.44508e-06		Pjv1_00020069	580.904	-0.770184	0.156155	-4.93217	8.13213e-07	1.11826e-05		Pjv1_00005010	1387.03	-1.80793	0.301665	-5.99318	2.05782e-09	3.32224e-08
Pjv1_00007851	31817.1	1.06447	0.21312	4.99469	5.89301e-07	8.46416e-06		Pjv1_00022955	1771.17	0.945024	0.191599	4.93229	8.12707e-07	1.11826e-05		Pjv1_00001600	289.753	-2.0829	0.347552	-5.99305	2.05941e-09	3.32267e-08
Pjv1_00023343	1638.68	-1.27146	0.254569	-4.99454	5.89764e-07	8.46538e-06		Pjv1_00027297	3481.74	0.658452	0.133523	4.93136	8.16579e-07	1.12217e-05		Pjv1_00024552	494.206	1.21281	0.202376	5.99287	2.06165e-09	3.32415e-08
Pjv1_00017839	126.156	1.90942	0.382349	4.99392	5.91662e-07	8.48718e-06		Pjv1_00029891	50.8983	-2.28375	0.46338	-4.92847	8.28771e-07	1.13819e-05		Pjv1_00007694	2038.2	0.80112	0.133696	5.9921	2.07149e-09	3.33788e-08
Pjv1_00018024	220.833	2.01178	0.402881	4.99348	5.92997e-07	8.50089e-06		Pjv1_00017897	821.435	-1.02491	0.208068	-4.92584	8.39999e-07	1.15288e-05		Pjv1_00007996	574.385	-2.35773	0.393517	-5.99144	2.0799e-09	3.34928e-08
Pjv1_00019257	426.094	1.26667	0.253677	4.99323	5.93793e-07	8.50686e-06		Pjv1_00027362	152.793	-2.1898	0.444599	-4.92533	8.42171e-07	1.15512e-05		Pjv1_00010802	1826.48	1.02723	0.171477	5.9905	2.09198e-09	3.36657e-08
Pjv1_00021991	112.516	1.27973	0.256317	4.99278	5.95157e-07	8.52094e-06		Pjv1_00019868	2573.85	-0.870369	0.17673	-4.92485	8.4425e-07	1.15723e-05		Pjv1_00027865	955.405	-1.7818	0.297458	-5.99008	2.09732e-09	3.37086e-08
Pjv1_00006412	128.304	1.48689	0.297828	4.99242	5.96264e-07	8.53134e-06		Pjv1_00003370	1337.81	0.756041	0.153534	4.92425	8.46866e-07	1.16007e-05		Pjv1_00023900	1117.63	0.853111	0.14242	5.99011	2.09699e-09	3.37086e-08
Pjv1_00014425	731.059	-0.943136	0.188965	-4.99106	6.00496e-07	8.5864e-06		Pjv1_00019108	270.985	-1.70347	0.346022	-4.923	8.52265e-07	1.16672e-05		Pjv1_00006020	2468.24	-1.2814	0.213933	-5.98971	2.10215e-09	3.37647e-08
Pjv1_00017849	263.847	1.48075	0.296738	4.99011	6.03464e-07	8.62333e-06		Pjv1_00025970	632.632	0.983418	0.199827	4.92134	8.59537e-07	1.17593e-05		Pjv1_00000318	1180.22	0.900211	0.150331	5.98819	2.12191e-09	3.40602e-08
Pjv1_00025896	1669.53	0.77904	0.156193	4.98768	6.11078e-07	8.72656e-06		Pjv1_00020957	1860.75	1.24872	0.253766	4.92076	8.62071e-07	1.17864e-05		Pjv1_00005421	309.501	1.65879	0.277131	5.98559	2.15601e-09	3.45855e-08
Pjv1_00006856	320.238	1.54608	0.310005	4.98728	6.12348e-07	8.73913e-06		Pjv1_00020123	1312.43	1.03923	0.211216	4.92022	8.64465e-07	1.18116e-05		Pjv1_00008709	546.546	-3.16728	0.529282	-5.9841	2.17595e-09	3.48831e-08
Pjv1_00008465	125.922	-1.35888	0.27257	-4.98544	6.18213e-07	8.81722e-06		Pjv1_00017501	1202.25	1.37314	0.279143	4.91913	8.6929e-07	1.187e-05		Pjv1_00011347	40.8627	8.7718	1.46593	5.98378	2.18019e-09	3.49136e-08
Pjv1_00019020	1312.64	-1.12938	0.226655	-4.98283	6.26615e-07	8.93136e-06		Pjv1_00020465	640.721	1.13794	0.231352	4.91865	8.71414e-07	1.18914e-05		Pjv1_00014187	725.695	0.927818	0.155056	5.98375	2.18063e-09	3.49136e-08
Pjv1_00002352	1610.36	0.705423	0.141579	4.98253	6.27583e-07	8.93947e-06		Pjv1_00008556	447.665	-0.870603	0.177026	-4.91794	8.74584e-07	1.19271e-05		Pjv1_00029366	4873.04	-1.19705	0.200076	-5.98299	2.19082e-09	3.50546e-08
Pjv1_00024620	1629.04	0.71961	0.14447	4.98103	6.3248e-07	9.00349e-06		Pjv1_00013938	1902.97	-1.40532	0.285766	-4.91772	8.75566e-07	1.1931e-05		Pjv1_00025316	2002.71	1.40014	0.234058	5.98203	2.20373e-09	3.52387e-08
Pjv1_00000577	541.852	1.05921	0.212667	4.98057	6.33967e-07	9.01319e-06		Pjv1_00006533	50.3613	2.41946	0.491996	4.91763	8.75985e-07	1.1931e-05		Pjv1_00021096	1407.43	1.25986	0.2107	5.97942	2.23931e-09	3.57848e-08
Pjv1_00004590	7661.87	-0.875942	0.175868	-4.98066	6.33668e-07	9.01319e-06		Pjv1_00026811	148.951	-1.91896	0.390335	-4.91619	8.82463e-07	1.20116e-05		Pjv1_00005081	5509.23	1.25667	0.21018	5.97899	2.24519e-09	3.5856e-08
Pjv1_00017353	2747.01	-1.17706	0.236345	-4.98029	6.34906e-07	9.02083e-06		Pjv1_00013062	5823.2	-1.65806	0.337334	-4.91518	8.86995e-07	1.20656e-05		Pjv1_00000029	1615.9	-1.08179	0.181044	-5.9753	2.29662e-09	3.66542e-08
Pjv1_00010884	674.292	-0.869157	0.174562	-4.97907	6.38908e-07	9.07192e-06		Pjv1_00013104	511.063	-1.43872	0.292825	-4.91323	8.95883e-07	1.21788e-05		Pjv1_00000521	107.997	-3.12364	0.522854	-5.9742	2.3122e-09	3.68794e-08
Pjv1_00026113	465.265	1.06494	0.213916	4.9783	6.4146e-07	9.10238e-06		Pjv1_00021633	246.734	-2.0654	0.420411	-4.9128	8.97826e-07	1.21975e-05		Pjv1_00027295	4390.62	1.01317	0.169594	5.97408	2.31389e-09	3.68829e-08
Pjv1_00029611	1706.95	-0.937132	0.188276	-4.97743	6.44352e-07	9.13763e-06		Pjv1_00011304	914.609	-0.897591	0.182779	-4.91081	9.06999e-07	1.23143e-05		Pjv1_00010938	56766.3	-2.03134	0.340118	-5.97245	2.33719e-09	3.72171e-08
Pjv1_00020770	1418.45	-1.55776	0.312998	-4.97691	6.46082e-07	9.15637e-06		Pjv1_00007680	2814.5	-2.11679	0.431065	-4.91061	9.07945e-07	1.23193e-05		Pjv1_00021902	665.409	1.17737	0.197136	5.97239	2.33809e-09	3.72171e-08
Pjv1_00006204	363.534	2.46563	0.495437	4.97668	6.46854e-07	9.16151e-06		Pjv1_00009760	56.4303	2.09744	0.427207	4.90966	9.12329e-07	1.23659e-05		Pjv1_00024105	2275.61	-1.36569	0.228671	-5.9723	2.33929e-09	3.72171e-08
Pjv1_00014069	3680.28	2.20983	0.444125	4.97569	6.50145e-07	9.20145e-06		Pjv1_00009994	1209.55	-0.757593	0.154312	-4.9095	9.13111e-07	1.23659e-05		Pjv1_00023073	1018.13	1.68092	0.281667	5.96775	2.40543e-09	3.82451e-08
Pjv1_00022777	510.898	1.15615	0.232364	4.97559	6.50496e-07	9.20145e-06		Pjv1_00015694	1176.53	-1.94054	0.395257	-4.90957	9.12757e-07	1.23659e-05		Pjv1_00019851	902.385	-1.51087	0.253188	-5.96739	2.41074e-09	3.83053e-08
Pjv1_00002072	534.998	-1.77177	0.356272	-4.97307	6.58996e-07	9.31581e-06		Pjv1_00005474	626.488	0.842341	0.171591	4.909	9.15436e-07	1.23896e-05		Pjv1_00013857	709.833	1.63996	0.274831	5.96715	2.41436e-09	3.83386e-08
Pjv1_00018532	72.3745	-1.53692	0.309092	-4.97239	6.61342e-07	9.34307e-06		Pjv1_00006191	773.914	-1.00149	0.204065	-4.9077	9.21516e-07	1.2464e-05		Pjv1_00021162	1890.07	-1.08704	0.182238	-5.96494	2.44721e-09	3.88358e-08
Pjv1_00008485	2782.71	-1.43209	0.288152	-4.96989	6.69902e-07	9.45804e-06		Pjv1_00008483	456.121	1.78865	0.36448	4.9074	9.22903e-07	1.24749e-05		Pjv1_00000848	9195.59	1.49195	0.250156	5.96406	2.46046e-09	3.90215e-08
Pjv1_00015182	1393.16	1.11846	0.225115	4.96839	6.75114e-07	9.51962e-06		Pjv1_00025192	692.989	1.11504	0.22729	4.90579	9.3054e-07	1.25702e-05		Pjv1_00020316	550.206	-1.56242	0.261988	-5.96369	2.46598e-09	3.90843e-08
Pjv1_00018696	465.755	-1.0963	0.220652	-4.96844	6.74933e-07	9.51962e-06		Pjv1_00010261	416.131	-6.47258	1.31962	-4.90488	9.3485e-07	1.26205e-05		Pjv1_00008994	223.295	-2.22843	0.37372	-5.96283	2.47912e-09	3.92678e-08
Pjv1_00023051	2562.25	-0.720306	0.144996	-4.96778	6.77238e-07	9.54356e-06		Pjv1_00001351	1583.38	1.13337	0.231173	4.90272	9.45203e-07	1.27522e-05		Pjv1_00012969	516.584	-2.02556	0.339812	-5.96083	2.50956e-09	3.97249e-08
Pjv1_00014675	1445.1	-0.700616	0.141059	-4.96684	6.80541e-07	9.58408e-06		Pjv1_00018607	3049.06	0.782113	0.159537	4.9024	9.46736e-07	1.27649e-05		Pjv1_00027227	6439.55	-1.13823	0.190989	-5.95967	2.52745e-09	3.99579e-08
Pjv1_00011765	3486.6	-1.98249	0.399371	-4.96402	6.90489e-07	9.71496e-06		Pjv1_00004856	189.702	1.43291	0.292331	4.90167	9.50269e-07	1.28044e-05		Pjv1_00006135	1105.91	-1.01095	0.16963	-5.95975	2.52627e-09	3.99579e-08
Pjv1_00022183	234.122	1.03813	0.209134	4.96396	6.90702e-07	9.71496e-06		Pjv1_00009789	166.245	2.43941	0.497718	4.90119	9.52585e-07	1.28276e-05		Pjv1_00007205	32.1353	3.88449	0.65183	5.95936	2.53232e-09	4.00097e-08
Pjv1_00010734	114.46	-2.03612	0.410209	-4.96361	6.91952e-07	9.72642e-06		Pjv1_00007918	118.184	1.55391	0.317092	4.9005	9.55923e-07	1.28645e-05		Pjv1_00016625	58.76	7.43832	1.24826	5.95897	2.53827e-09	4.00785e-08
Pjv1_00002570	219.723	1.73875	0.350376	4.96254	6.95768e-07	9.77393e-06		Pjv1_00008855	913.936	0.710827	0.145119	4.89824	9.66973e-07	1.3005e-05		Pjv1_00015962	2047.06	-3.00509	0.504308	-5.95884	2.54036e-09	4.00863e-08
Pjv1_00011901	36.617	5.02211	1.0121	4.96208	6.97419e-07	9.78484e-06		Pjv1_00008923	1489.89	1.45518	0.297098	4.89799	9.68205e-07	1.30134e-05		Pjv1_00009435	1460.6	-1.0879	0.182682	-5.95515	2.59829e-09	4.09748e-08
Pjv1_00027073	551.596	1.01848	0.205251	4.96209	6.97373e-07	9.78484e-06		Pjv1_00024200	751.841	1.71951	0.351098	4.89753	9.70483e-07	1.30359e-05		Pjv1_00020256	916.01	1.94812	0.32719	5.95409	2.61519e-09	4.12098e-08
Pjv1_00012502	416.193	-0.943864	0.190294	-4.96004	7.04773e-07	9.88183e-06		Pjv1_00009081	1015.02	-1.33192	0.271967	-4.89736	9.71336e-07	1.30391e-05		Pjv1_00020804	207.17	-1.43864	0.241625	-5.95401	2.61647e-09	4.12098e-08
Pjv1_00024166	1093	-1.56055	0.314643	-4.95975	7.05837e-07	9.89055e-06		Pjv1_00002170	544.987	-1.59278	0.325245	-4.89717	9.72243e-07	1.30431e-05		Pjv1_00018452	859.786	-1.32416	0.222541	-5.95017	2.67857e-09	4.21615e-08
Pjv1_00009830	360.402	2.97032	0.598939	4.9593	7.07459e-07	9.90708e-06		Pjv1_00022720	1815.95	1.38719	0.283353	4.89562	9.79982e-07	1.31387e-05		Pjv1_00006772	10331.5	-0.845322	0.142106	-5.94852	2.70579e-09	4.25633e-08
Pjv1_00010147	2099.46	1.33733	0.269686	4.95885	7.09134e-07	9.92433e-06		Pjv1_00012898	60.842	-2.59843	0.530887	-4.8945	9.85537e-07	1.3205e-05		Pjv1_00018327	139.821	-2.21498	0.372411	-5.94766	2.71996e-09	4.27595e-08
Pjv1_00013245	483.47	-1.61137	0.325061	-4.95714	7.15383e-07	1.00055e-05		Pjv1_00016179	1026.31	-1.04446	0.213501	-4.89208	9.97758e-07	1.33604e-05		Pjv1_00014696	2912.86	0.9487	0.159514	5.94744	2.72373e-09	4.27921e-08
Pjv1_00010017	2368.49	-1.20148	0.242445	-4.95567	7.20826e-07	1.00754e-05		Pjv1_00008788	150.035	-1.36726	0.279501	-4.8918	9.99178e-07	1.3371e-05		Pjv1_00005097	4127.27	-0.99272	0.166933	-5.94682	2.73403e-09	4.2927e-08
Pjv1_00018704	1157.47	0.879942	0.177573	4.95538	7.21886e-07	1.00776e-05		Pjv1_00019722	4308.55	-1.42454	0.29124	-4.8913	1.00171e-06	1.33965e-05		Pjv1_00005316	907.742	1.29441	0.217723	5.94522	2.76088e-09	4.33216e-08
Pjv1_00024999	124.776	1.76609	0.356395	4.95542	7.21742e-07	1.00776e-05		Pjv1_00000503	484.879	-2.36936	0.484491	-4.89042	1.00623e-06	1.34487e-05		Pjv1_00017273	92.2302	2.52338	0.424534	5.94388	2.78354e-09	4.36498e-08
Pjv1_00003551	515.228	-1.64971	0.332942	-4.95496	7.23446e-07	1.00931e-05		Pjv1_00004735	139.377	-1.53078	0.313025	-4.89028	1.00694e-06	1.34497e-05		Pjv1_00022260	1053.74	1.53467	0.258222	5.94325	2.79433e-09	4.37918e-08
Pjv1_00000318	734.85	0.706487	0.142661	4.95221	7.33744e-07	1.0224e-05		Pjv1_00023493	314.886	-1.23526	0.252678	-4.88868	1.01513e-06	1.35507e-05		Pjv1_00013756	2359.53	-1.74711	0.293987	-5.94281	2.80185e-09	4.38823e-08
Pjv1_00023319	11831	1.25657	0.253735	4.95228	7.33484e-07	1.0224e-05		Pjv1_00004171	1753.17	-1.30937	0.267874	-4.88799	1.01872e-06	1.35901e-05		Pjv1_00007692	1241.1	1.48244	0.249499	5.94168	2.82124e-09	4.41584e-08
Pjv1_00013850	393.997	1.3275	0.268101	4.95147	7.36535e-07	1.02503e-05		Pjv1_00025212	1012.21	0.721675	0.147658	4.88748	1.02134e-06	1.36165e-05		Pjv1_00016443	843.243	-2.04196	0.343683	-5.94142	2.82562e-09	4.41995e-08
Pjv1_00030243	912.041	2.27355	0.459167	4.95147	7.36543e-07	1.02503e-05		Pjv1_00000895	511.153	-1.28268	0.262467	-4.88702	1.02376e-06	1.36404e-05		Pjv1_00011689	2309.7	1.37212	0.230946	5.94128	2.828e-09	4.42092e-08
Pjv1_00029528	138.757	-2.0725	0.41858	-4.95128	7.37287e-07	1.02542e-05		Pjv1_00017490	181.152	-1.86596	0.381854	-4.88657	1.02608e-06	1.36629e-05		Pjv1_00023229	1099.3	-1.10347	0.185839	-5.9378	2.88874e-09	4.51307e-08
Pjv1_00017951	1518.52	-0.609573	0.123121	-4.95102	7.38266e-07	1.02615e-05		Pjv1_00013482	75.1206	-3.01475	0.616971	-4.88637	1.02712e-06	1.36681e-05		Pjv1_00021255	476.677	-1.18396	0.199403	-5.93754	2.89322e-09	4.51727e-08
Pjv1_00008104	3998.39	0.752176	0.15194	4.95049	7.40251e-07	1.02827e-05		Pjv1_00009822	4068.05	1.31236	0.268644	4.88511	1.03372e-06	1.37475e-05		Pjv1_00004941	1397.6	-1.22383	0.206135	-5.93706	2.90186e-09	4.52795e-08
Pjv1_00007395	7589.6	2.39297	0.483428	4.95001	7.42099e-07	1.0302e-05		Pjv1_00025372	198.997	1.64916	0.337658	4.88412	1.03894e-06	1.38083e-05		Pjv1_00011740	194.661	1.53844	0.259202	5.93529	2.93334e-09	4.57422e-08
Pjv1_00005094	3442.12	0.745389	0.150622	4.94875	7.46912e-07	1.03624e-05		Pjv1_00022027	1403.41	1.25763	0.257517	4.88367	1.04129e-06	1.3831e-05		Pjv1_00005394	901.429	1.00719	0.169712	5.93471	2.94357e-09	4.58733e-08
Pjv1_00011171	424.298	3.64027	0.73587	4.94689	7.54096e-07	1.04556e-05		Pjv1_00018481	241.741	1.1913	0.243948	4.88342	1.04259e-06	1.38397e-05		Pjv1_00007182	2593.34	-1.46646	0.247143	-5.93367	2.96234e-09	4.61373e-08
Pjv1_00006383	1682.07	-1.09628	0.221617	-4.94674	7.54681e-07	1.04572e-05		Pjv1_00006592	10477.1	-1.55426	0.318305	-4.88291	1.04532e-06	1.38673e-05		Pjv1_00008556	681.734	-1.16291	0.195992	-5.93344	2.96649e-09	4.61734e-08
Pjv1_00000493	6473.66	1.41088	0.285268	4.94581	7.58268e-07	1.05004e-05		Pjv1_00011603	317.647	-1.3018	0.266644	-4.88218	1.04921e-06	1.39104e-05		Pjv1_00018497	74.7293	-2.04362	0.344469	-5.93266	2.98067e-09	4.63653e-08
Pjv1_00004961	2791.41	1.15597	0.233766	4.945	7.61423e-07	1.05376e-05		Pjv1_00001201	289.66	-1.03326	0.211702	-4.88073	1.05693e-06	1.4004e-05		Pjv1_00018701	766.642	1.70871	0.288024	5.93253	2.98308e-09	4.63741e-08
Pjv1_00009575	2099.08	0.790109	0.159789	4.94471	7.62578e-07	1.0547e-05		Pjv1_00021980	289.106	1.17597	0.240975	4.88005	1.0606e-06	1.4044e-05		Pjv1_00005878	5590.9	1.54936	0.261209	5.93152	3.00151e-09	4.66319e-08
Pjv1_00002299	107.813	-1.27005	0.256903	-4.94369	7.66575e-07	1.05958e-05		Pjv1_00012252	664.254	3.88152	0.795542	4.87909	1.06574e-06	1.41034e-05		Pjv1_00011433	3962.83	-1.40525	0.236937	-5.93088	3.01313e-09	4.67706e-08
Pjv1_00022925	229.638	-1.06138	0.214702	-4.94349	7.67371e-07	1.06002e-05		Pjv1_00000198	1811.96	1.10869	0.227297	4.87774	1.07307e-06	1.41915e-05		Pjv1_00025695	1254.33	-1.51468	0.25539	-5.93083	3.01416e-09	4.67706e-08
Pjv1_00007877	1321.59	-1.47578	0.298621	-4.94198	7.73322e-07	1.06759e-05		Pjv1_00010731	328.676	-2.21372	0.453898	-4.87713	1.07642e-06	1.42271e-05		Pjv1_00018879	1402.27	1.12736	0.190183	5.92776	3.07104e-09	4.76238e-08
Pjv1_00021571	545.94	-1.18484	0.23976	-4.94176	7.74207e-07	1.06815e-05		Pjv1_00009556	317.975	-1.20878	0.247865	-4.87678	1.07829e-06	1.42343e-05		Pjv1_00010724	129.109	3.69514	0.623816	5.92344	3.15271e-09	4.88602e-08
Pjv1_00005455	171.127	-1.61008	0.32582	-4.94162	7.74772e-07	1.06827e-05		Pjv1_00017216	61.8167	-1.9046	0.39054	-4.87684	1.07799e-06	1.42343e-05		Pjv1_00009557	57.097	3.12644	0.52789	5.92252	3.17042e-09	4.91045e-08
Pjv1_00017767	1364.91	1.09542	0.221719	4.94061	7.78797e-07	1.07316e-05		Pjv1_00023893	38.1218	2.53017	0.518899	4.87604	1.08239e-06	1.42796e-05		Pjv1_00013980	70.9748	-3.04303	0.513967	-5.92067	3.20633e-09	4.96077e-08
Pjv1_00001816	357.877	-1.30819	0.264795	-4.94038	7.79695e-07	1.07373e-05		Pjv1_00022132	1692.26	-0.74486	0.152804	-4.87462	1.09017e-06	1.43734e-05		Pjv1_00016317	782.234	-1.25097	0.21129	-5.92064	3.20686e-09	4.96077e-08
Pjv1_00026142	729.244	1.20847	0.244667	4.93924	7.8428e-07	1.07939e-05		Pjv1_00008800	425.634	0.926267	0.190071	4.87327	1.09764e-06	1.4463e-05		Pjv1_00028464	192.169	-1.6927	0.285914	-5.92032	3.21321e-09	4.96755e-08
Pjv1_00027147	12650.1	-1.02131	0.206795	-4.93876	7.86223e-07	1.08139e-05		Pjv1_00024928	74.6335	2.36307	0.485065	4.87165	1.10669e-06	1.45733e-05		Pjv1_00016898	145.948	-1.5117	0.255402	-5.91889	3.2412e-09	5.00494e-08
Pjv1_00028385	1203.13	0.898775	0.182043	4.93715	7.92711e-07	1.08939e-05		Pjv1_00016219	904.354	-0.942364	0.193465	-4.87098	1.11046e-06	1.46134e-05		Pjv1_00014447	1811.39	1.02206	0.172679	5.91888	3.24138e-09	5.00494e-08
Pjv1_00003225	136.096	1.31351	0.26605	4.93708	7.93006e-07	1.08939e-05		Pjv1_00026683	835.517	-1.94812	0.399953	-4.87087	1.1111e-06	1.46134e-05		Pjv1_00015611	731.499	1.04099	0.175908	5.91782	3.26243e-09	5.03434e-08
Pjv1_00004195	139.995	1.37688	0.278922	4.93643	7.95671e-07	1.09238e-05		Pjv1_00024620	1454.27	0.75491	0.155007	4.87017	1.11501e-06	1.46558e-05		Pjv1_00023880	1095.52	-1.19193	0.201427	-5.91739	3.27083e-09	5.04422e-08
Pjv1_00007756	2111.47	-1.51495	0.306944	-4.9356	7.99042e-07	1.09633e-05		Pjv1_00014970	875.458	1.00859	0.20717	4.86841	1.12501e-06	1.47781e-05		Pjv1_00021740	2311	-1.01973	0.172333	-5.91718	3.27499e-09	5.04753e-08
Pjv1_00009845	459.377	2.16765	0.439242	4.93499	8.01533e-07	1.09908e-05		Pjv1_00028764	431.807	-1.40357	0.288444	-4.86602	1.13866e-06	1.49392e-05		Pjv1_00024838	12874.5	1.24133	0.2098	5.91672	3.2842e-09	5.05864e-08
Pjv1_00023311	4793.41	1.10774	0.224483	4.93463	8.03046e-07	1.10048e-05		Pjv1_00019017	155.321	2.27875	0.468295	4.86605	1.1385e-06	1.49392e-05		Pjv1_00015257	2546.51	1.51893	0.256792	5.91501	3.31854e-09	5.1084e-08
Pjv1_00027849	22.6567	-2.99909	0.607836	-4.93404	8.05444e-07	1.10309e-05		Pjv1_00010300	3050.65	-1.52365	0.313142	-4.86569	1.1406e-06	1.49554e-05		Pjv1_00024001	2550.64	1.96129	0.331594	5.91472	3.3245e-09	5.11445e-08
Pjv1_00027761	5006.87	1.09317	0.221564	4.93387	8.0618e-07	1.10342e-05		Pjv1_00005300	4563.88	-0.94536	0.194306	-4.86531	1.14277e-06	1.49747e-05		Pjv1_00001641	845.536	1.1332	0.191632	5.9134	3.3512e-09	5.14922e-08
Pjv1_00008306	172.073	-2.06708	0.41903	-4.933	8.09763e-07	1.10765e-05		Pjv1_00005539	186.584	-1.68229	0.34582	-4.86464	1.14668e-06	1.50168e-05		Pjv1_00021758	13288.9	-1.43623	0.242875	-5.91347	3.34983e-09	5.14922e-08
Pjv1_00013936	60.7248	-2.35369	0.477155	-4.93275	8.10778e-07	1.10836e-05		Pjv1_00010038	1745.41	-0.923372	0.189833	-4.86414	1.14957e-06	1.50454e-05		Pjv1_00017878	2198.63	1.30649	0.221014	5.91133	3.39359e-09	5.21117e-08
Pjv1_00025782	36.1965	6.63528	1.34523	4.93247	8.1198e-07	1.10933e-05		Pjv1_00023828	81.4095	1.62433	0.333962	4.86381	1.15148e-06	1.50613e-05		Pjv1_00000086	759.509	1.25366	0.212121	5.91012	3.4186e-09	5.24637e-08
Pjv1_00028521	5524.04	1.16736	0.236679	4.93227	8.128e-07	1.10977e-05		Pjv1_00016230	226.671	1.14639	0.235748	4.86277	1.15756e-06	1.51316e-05		Pjv1_00001042	125.15	2.44124	0.4131	5.90956	3.43018e-09	5.26093e-08
Pjv1_00005004	657.371	0.742887	0.150667	4.93066	8.19509e-07	1.11825e-05		Pjv1_00015716	751.781	1.03461	0.212801	4.86187	1.1628e-06	1.51908e-05		Pjv1_00022018	2039.08	0.906614	0.153438	5.90867	3.44873e-09	5.28617e-08
Pjv1_00008008	2559.5	-1.57848	0.32034	-4.92751	8.32831e-07	1.13573e-05		Pjv1_00009513	743.814	-1.61524	0.332252	-4.86148	1.16511e-06	1.52117e-05		Pjv1_00022134	199.637	-2.79957	0.473886	-5.9077	3.46925e-09	5.31437e-08
Pjv1_00009578	130.172	1.65725	0.336341	4.9273	8.33731e-07	1.13627e-05		Pjv1_00004815	839.354	-1.19839	0.24653	-4.86104	1.16769e-06	1.52361e-05		Pjv1_00010407	270.173	-2.33043	0.394535	-5.90679	3.48837e-09	5.34041e-08
Pjv1_00019699	681.367	0.79379	0.161171	4.92515	8.42941e-07	1.14812e-05		Pjv1_00002641	83.555	2.02756	0.417213	4.85978	1.17518e-06	1.53245e-05		Pjv1_00005961	1696.7	1.68842	0.28585	5.90665	3.49128e-09	5.34161e-08
Pjv1_00016796	498.832	-1.78022	0.361626	-4.92282	8.53078e-07	1.16052e-05		Pjv1_00008646	34892.5	1.01931	0.209751	4.8596	1.17622e-06	1.53287e-05		Pjv1_00026063	348.301	3.26412	0.552731	5.90544	3.51701e-09	5.37772e-08
Pjv1_00014294	201.387	1.18665	0.241046	4.9229	8.52693e-07	1.16052e-05		Pjv1_00014090	15223.8	-1.43959	0.296298	-4.85861	1.18213e-06	1.53964e-05		Pjv1_00000198	3146.27	1.25435	0.212418	5.90511	3.5241e-09	5.38528e-08
Pjv1_00006671	313.269	1.44946	0.294486	4.92201	8.56583e-07	1.16458e-05		Pjv1_00025948	732.247	-0.972161	0.200114	-4.85803	1.18562e-06	1.54325e-05		Pjv1_00004295	3625.3	1.21429	0.205663	5.90427	3.54204e-09	5.40623e-08
Pjv1_00020280	11599.6	-1.3697	0.278297	-4.92173	8.57844e-07	1.16558e-05		Pjv1_00012861	558.487	-0.951725	0.195944	-4.85712	1.19104e-06	1.54936e-05		Pjv1_00018855	1115.26	2.07602	0.351613	5.90427	3.54211e-09	5.40623e-08
Pjv1_00010883	41.7565	3.69783	0.751355	4.92155	8.58619e-07	1.16593e-05		Pjv1_00027168	18.4583	4.90792	1.01079	4.85553	1.20066e-06	1.56093e-05		Pjv1_00011225	4235.2	-1.75358	0.297182	-5.90069	3.61977e-09	5.52141e-08
Pjv1_00015620	633.836	1.01876	0.207026	4.92095	8.61252e-07	1.1688e-05		Pjv1_00012101	1088.22	-0.978549	0.201635	-4.85308	1.2156e-06	1.57939e-05		Pjv1_00012974	2132.45	-1.01365	0.171793	-5.90038	3.62669e-09	5.52861e-08
Pjv1_00015364	47.1794	4.01687	0.816493	4.91967	8.66923e-07	1.17578e-05		Pjv1_00000741	41.2692	-2.9378	0.605364	-4.85295	1.21638e-06	1.57945e-05		Pjv1_00023623	1830.88	2.57023	0.435675	5.89941	3.64799e-09	5.55772e-08
Pjv1_00001481	813.541	1.15711	0.235221	4.91924	8.68826e-07	1.17765e-05		Pjv1_00026581	32.0471	2.4318	0.501149	4.85245	1.21944e-06	1.58247e-05		Pjv1_00011644	3716.21	-1.0918	0.18514	-5.89718	3.69774e-09	5.63011e-08
Pjv1_00009769	51.5883	-2.05127	0.41702	-4.91889	8.70347e-07	1.179e-05		Pjv1_00011068	33.5272	-2.24029	0.461776	-4.85146	1.22554e-06	1.58846e-05		Pjv1_00015157	451.241	1.17623	0.199461	5.89706	3.70038e-09	5.63071e-08
Pjv1_00029185	303.561	1.86164	0.378505	4.9184	8.7254e-07	1.18125e-05		Pjv1_00029413	200.231	1.03827	0.214006	4.85157	1.2249e-06	1.58846e-05		Pjv1_00029763	1393.44	-1.55035	0.262953	-5.89594	3.72558e-09	5.66563e-08
Pjv1_00029277	6048.57	-1.07896	0.219397	-4.91786	8.7494e-07	1.18379e-05		Pjv1_00008860	315.727	1.46639	0.302416	4.84892	1.24133e-06	1.60795e-05		Pjv1_00022381	1181.12	-1.09747	0.186197	-5.89413	3.76666e-09	5.72464e-08
Pjv1_00007421	1449.22	0.760344	0.154646	4.91667	8.80284e-07	1.1903e-05		Pjv1_00025972	1798.15	1.13866	0.234862	4.84822	1.24577e-06	1.61273e-05		Pjv1_00008425	1738.28	1.24545	0.21135	5.89283	3.7963e-09	5.7662e-08
Pjv1_00007373	9171.38	-0.938338	0.190893	-4.91552	8.85464e-07	1.19658e-05		Pjv1_00020924	117.973	2.29182	0.472804	4.84731	1.2515e-06	1.61917e-05		Pjv1_00002479	324.166	-1.48216	0.251545	-5.89224	3.80997e-09	5.78348e-08
Pjv1_00002235	2432.54	0.636337	0.129461	4.91528	8.86559e-07	1.19734e-05		Pjv1_00026408	4557.74	1.73256	0.357547	4.84569	1.26174e-06	1.63143e-05		Pjv1_00018565	1093.63	1.4957	0.25385	5.89206	3.814e-09	5.7861e-08
Pjv1_00003642	135.999	1.42217	0.289413	4.91398	8.9247e-07	1.20419e-05		Pjv1_00009407	1308.28	-0.804242	0.166044	-4.84356	1.27534e-06	1.64803e-05		Pjv1_00011481	45.5841	6.0673	1.02982	5.89162	3.82421e-09	5.79809e-08
Pjv1_00022194	1375.79	0.734488	0.149471	4.91393	8.92707e-07	1.20419e-05		Pjv1_00008196	522.662	0.925061	0.191057	4.84181	1.2866e-06	1.66157e-05		Pjv1_00019041	1159.8	-1.11017	0.188442	-5.8913	3.83162e-09	5.80582e-08
Pjv1_00015277	286.898	3.69037	0.751046	4.91365	8.93976e-07	1.20517e-05		Pjv1_00029528	130.695	-2.08911	0.431506	-4.84144	1.28903e-06	1.66371e-05		Pjv1_00003259	538.855	-2.65916	0.451469	-5.89002	3.86148e-09	5.84754e-08
Pjv1_00017247	251.843	1.75298	0.356798	4.91309	8.96522e-07	1.20788e-05		Pjv1_00016849	247.551	-1.12767	0.232927	-4.8413	1.28996e-06	1.6639e-05		Pjv1_00011285	1035.92	1.6263	0.27618	5.88854	3.89624e-09	5.89664e-08
Pjv1_00010104	2017.16	1.14569	0.2332	4.9129	8.97369e-07	1.20829e-05		Pjv1_00011082	246.442	1.45001	0.299524	4.84104	1.29159e-06	1.66501e-05		Pjv1_00021388	745.728	-1.35467	0.230058	-5.8884	3.89942e-09	5.8979e-08
Pjv1_00020467	767.849	0.710373	0.144628	4.91171	9.0284e-07	1.21493e-05		Pjv1_00000660	653.841	-1.50595	0.311111	-4.84058	1.29464e-06	1.66794e-05		Pjv1_00026004	1314.46	-1.17657	0.199815	-5.88829	3.90217e-09	5.89851e-08
Pjv1_00028171	1128.36	-1.202	0.244777	-4.91059	9.08018e-07	1.22116e-05		Pjv1_00004152	63.6125	-1.62874	0.336701	-4.83736	1.31573e-06	1.6941e-05		Pjv1_00028052	1297.01	-1.00354	0.170462	-5.88719	3.92816e-09	5.92711e-08
Pjv1_00006875	10760.1	-0.858374	0.174807	-4.9104	9.0891e-07	1.22163e-05		Pjv1_00004530	86.936	7.61248	1.57392	4.83664	1.32052e-06	1.69923e-05		Pjv1_00013062	10825.9	-2.49606	0.423978	-5.88725	3.92686e-09	5.92711e-08
Pjv1_00020812	2169.3	-0.680731	0.138649	-4.90973	9.12011e-07	1.22506e-05		Pjv1_00023307	485.256	1.152	0.238197	4.83631	1.3227e-06	1.70103e-05		Pjv1_00008557	1187.27	-1.05794	0.1797	-5.88727	3.92637e-09	5.92711e-08
Pjv1_00009044	2306.59	2.82072	0.574537	4.90955	9.12834e-07	1.22543e-05		Pjv1_00016092	925.111	-0.84579	0.174888	-4.83618	1.32358e-06	1.70114e-05		Pjv1_00008821	40560.2	-1.98305	0.336918	-5.88586	3.96001e-09	5.97159e-08
Pjv1_00007644	226.905	0.943728	0.192261	4.90857	9.1742e-07	1.23085e-05		Pjv1_00003528	1615.28	-0.985494	0.203782	-4.83602	1.32465e-06	1.70149e-05		Pjv1_00025373	523.701	1.72013	0.292328	5.88426	3.9983e-09	6.02572e-08
Pjv1_00002298	413.929	1.56029	0.317895	4.9082	9.19145e-07	1.23242e-05		Pjv1_00009041	1450.49	1.2397	0.25637	4.83557	1.32765e-06	1.70432e-05		Pjv1_00028864	1911.21	1.10918	0.188509	5.88397	4.00545e-09	6.03289e-08
Pjv1_00027865	874.281	-0.979333	0.199564	-4.90736	9.23125e-07	1.23702e-05		Pjv1_00020171	390.113	-0.831039	0.171943	-4.83321	1.34349e-06	1.72362e-05		Pjv1_00005455	250.928	-1.88063	0.319669	-5.88305	4.02773e-09	6.06281e-08
Pjv1_00019265	253.547	1.0838	0.220872	4.9069	9.25284e-07	1.23917e-05		Pjv1_00019472	2743.03	0.910237	0.188335	4.83309	1.34431e-06	1.72365e-05		Pjv1_00028313	7955.18	1.63292	0.277616	5.88194	4.05477e-09	6.09986e-08
Pjv1_00001368	1086.58	1.07841	0.219832	4.90561	9.31374e-07	1.24658e-05		Pjv1_00007518	2874.59	-0.879224	0.18194	-4.83249	1.34838e-06	1.7268e-05		Pjv1_00000048	928.945	-1.72808	0.293905	-5.8797	4.11012e-09	6.17944e-08
Pjv1_00017434	4671.11	1.74095	0.354933	4.905	9.34264e-07	1.2497e-05		Pjv1_00026221	16610.2	-1.73236	0.358477	-4.83255	1.34794e-06	1.7268e-05		Pjv1_00000106	4992.45	1.20054	0.204205	5.87912	4.12441e-09	6.19721e-08
Pjv1_00016824	1546.7	0.979249	0.199709	4.90339	9.41954e-07	1.25924e-05		Pjv1_00023907	11.6291	6.94991	1.43865	4.83084	1.35957e-06	1.74009e-05		Pjv1_00020354	1877.87	-2.21715	0.377151	-5.87867	4.13578e-09	6.21059e-08
Pjv1_00014851	3725.03	-1.23412	0.251696	-4.90324	9.42693e-07	1.25947e-05		Pjv1_00011237	585.451	0.919843	0.190424	4.83051	1.36181e-06	1.74168e-05		Pjv1_00001228	2254.08	-2.15966	0.367477	-5.87698	4.17815e-09	6.26852e-08
Pjv1_00008502	299.322	-1.10198	0.224809	-4.90185	9.49397e-07	1.26767e-05		Pjv1_00024800	839.651	-1.10509	0.228776	-4.83042	1.36244e-06	1.74168e-05		Pjv1_00000641	197.214	-2.1463	0.365207	-5.87693	4.17934e-09	6.26852e-08
Pjv1_00010353	274.136	1.23726	0.252448	4.90108	9.53133e-07	1.2719e-05		Pjv1_00013121	1521.3	-0.834862	0.172844	-4.83013	1.36443e-06	1.74221e-05		Pjv1_00023659	516.333	-2.40239	0.408895	-5.87534	4.21988e-09	6.32554e-08
Pjv1_00017505	1883.75	1.1214	0.229009	4.89676	9.7432e-07	1.2994e-05		Pjv1_00023905	5779.75	-1.6037	0.33202	-4.83012	1.36448e-06	1.74221e-05		Pjv1_00021189	2959.84	1.07258	0.182616	5.87341	4.26921e-09	6.39568e-08
Pjv1_00020635	17939	-2.02673	0.413917	-4.89647	9.75714e-07	1.30049e-05		Pjv1_00010854	437.959	-1.11337	0.230517	-4.82988	1.36613e-06	1.74305e-05		Pjv1_00017039	198.908	-1.61083	0.274298	-5.87255	4.29136e-09	6.42503e-08
Pjv1_00011995	2146.78	0.954848	0.195015	4.89628	9.76699e-07	1.30103e-05		Pjv1_00019544	2192.82	0.905753	0.187535	4.82979	1.36677e-06	1.74305e-05		Pjv1_00000498	2249.43	1.41521	0.241092	5.86997	4.35875e-09	6.52205e-08
Pjv1_00003715	4812.21	0.908811	0.185619	4.8961	9.77568e-07	1.30141e-05		Pjv1_00005097	2854.59	-0.815578	0.168871	-4.82959	1.36811e-06	1.74373e-05		Pjv1_00008072	1117.19	2.4445	0.416462	5.86969	4.36618e-09	6.52928e-08
Pjv1_00021594	131.613	3.02464	0.617826	4.89562	9.7995e-07	1.3038e-05		Pjv1_00019735	863.802	1.54885	0.320718	4.82931	1.37005e-06	1.74516e-05		Pjv1_00019724	4156.64	-1.16678	0.198805	-5.86895	4.38571e-09	6.5546e-08
Pjv1_00002272	1127.88	1.62726	0.332408	4.89538	9.81171e-07	1.30465e-05		Pjv1_00005245	8076.7	-1.36599	0.282862	-4.82919	1.37091e-06	1.74522e-05		Pjv1_00016974	826.284	-1.69424	0.288727	-5.86796	4.41195e-09	6.58989e-08
Pjv1_00026490	421.933	-1.45854	0.297949	-4.89525	9.81804e-07	1.30472e-05		Pjv1_00000496	2236.23	1.16393	0.241073	4.82811	1.37834e-06	1.7526e-05		Pjv1_00026328	891.177	1.52926	0.260631	5.86754	4.42317e-09	6.60272e-08
Pjv1_00004936	20710.7	-0.859699	0.175658	-4.89416	9.87267e-07	1.3112e-05		Pjv1_00018963	569.474	1.04737	0.216929	4.82818	1.37788e-06	1.7526e-05		Pjv1_00023913	681.215	2.26639	0.386311	5.86675	4.44431e-09	6.63035e-08
Pjv1_00015110	123.071	1.38495	0.283022	4.89342	9.90977e-07	1.3152e-05		Pjv1_00011863	6195.67	0.8629	0.178785	4.82648	1.38969e-06	1.76494e-05		Pjv1_00000417	46.9584	3.70262	0.63115	5.86646	4.45193e-09	6.63778e-08
Pjv1_00017444	299.847	-2.49575	0.510031	-4.89333	9.91447e-07	1.3152e-05		Pjv1_00000541	77.7521	-2.33388	0.483555	-4.82649	1.38958e-06	1.76494e-05		Pjv1_00000586	9433.17	-1.70445	0.290616	-5.86495	4.49276e-09	6.6947e-08
Pjv1_00002377	481.551	0.892907	0.182502	4.8926	9.95146e-07	1.31932e-05		Pjv1_00002625	240.987	-1.21537	0.251892	-4.82499	1.40014e-06	1.77715e-05		Pjv1_00008644	18453.1	1.38395	0.236021	5.86368	4.52724e-09	6.74207e-08
Pjv1_00029647	845.482	0.991148	0.202589	4.89241	9.96099e-07	1.3198e-05		Pjv1_00024361	1135.36	-1.17595	0.243737	-4.82469	1.40219e-06	1.77871e-05		Pjv1_00020101	4168.73	-1.79959	0.30701	-5.86165	4.58294e-09	6.82098e-08
Pjv1_00014720	5599.19	-2.3459	0.479612	-4.89124	1.00205e-06	1.3269e-05		Pjv1_00026477	574.916	1.38617	0.287316	4.82454	1.40327e-06	1.77902e-05		Pjv1_00024594	1467.2	1.09599	0.186987	5.86134	4.59151e-09	6.8297e-08
Pjv1_00010485	174.056	-1.49062	0.304919	-4.88859	1.01559e-06	1.34403e-05		Pjv1_00021190	467.822	-1.45209	0.301014	-4.82398	1.40719e-06	1.78294e-05		Pjv1_00026092	1899.08	-0.83372	0.142287	-5.85943	4.64456e-09	6.90453e-08
Pjv1_00024774	6056.35	-1.19935	0.245389	-4.88757	1.02087e-06	1.35022e-05		Pjv1_00006923	403.034	-0.938315	0.194519	-4.82377	1.4087e-06	1.7838e-05		Pjv1_00014069	4073.47	1.90074	0.324464	5.85811	4.68171e-09	6.95564e-08
Pjv1_00007792	272.424	1.09675	0.224402	4.8874	1.02174e-06	1.35058e-05		Pjv1_00019831	634.916	0.982373	0.203666	4.82344	1.41101e-06	1.78567e-05		Pjv1_00002819	65.2629	5.99447	1.02345	5.85711	4.70987e-09	6.98922e-08
Pjv1_00026435	214.964	2.43873	0.499013	4.8871	1.02332e-06	1.35187e-05		Pjv1_00007302	4759.8	1.03287	0.214241	4.82105	1.42805e-06	1.80616e-05		Pjv1_00022505	2507.17	0.983918	0.167986	5.85714	4.70896e-09	6.98922e-08
Pjv1_00012859	810.732	-1.35064	0.276379	-4.88691	1.02429e-06	1.35236e-05		Pjv1_00007101	4326.92	0.773655	0.160504	4.82018	1.43431e-06	1.81302e-05		Pjv1_00010046	7706.47	1.10843	0.189268	5.8564	4.72999e-09	7.01494e-08
Pjv1_00019305	16522.5	1.58554	0.324583	4.88485	1.03507e-06	1.36577e-05		Pjv1_00022569	1618.51	-1.0151	0.210607	-4.81986	1.43656e-06	1.81479e-05		Pjv1_00014720	5887.56	-2.65947	0.454128	-5.85621	4.7356e-09	7.01912e-08
Pjv1_00003656	16007.4	-0.950254	0.194575	-4.88375	1.04087e-06	1.37262e-05		Pjv1_00014034	840.499	-1.16442	0.241604	-4.81953	1.43896e-06	1.81675e-05		Pjv1_00017436	155.227	2.83823	0.48469	5.85578	4.74781e-09	7.03308e-08
Pjv1_00001822	762.258	-1.09146	0.223505	-4.88337	1.04286e-06	1.37443e-05		Pjv1_00002057	3600.18	0.763764	0.158547	4.81727	1.45537e-06	1.83638e-05		Pjv1_00014202	743.45	-2.01018	0.343318	-5.85516	4.7655e-09	7.05512e-08
Pjv1_00011534	675.714	1.35044	0.27655	4.88315	1.04404e-06	1.37519e-05		Pjv1_00015873	3062.42	-1.44866	0.300743	-4.81692	1.45791e-06	1.83851e-05		Pjv1_00024892	269.202	-2.21909	0.379023	-5.85477	4.77678e-09	7.06766e-08
Pjv1_00021574	41.4692	-2.89319	0.592575	-4.88239	1.04806e-06	1.37967e-05		Pjv1_00024052	6076.25	0.728081	0.151162	4.81656	1.46054e-06	1.84075e-05		Pjv1_00019576	545.051	1.17841	0.201288	5.85433	4.78944e-09	7.08224e-08
Pjv1_00009479	99.4284	-2.03059	0.415964	-4.88164	1.05208e-06	1.38415e-05		Pjv1_00022134	189.927	-2.117	0.439592	-4.81582	1.46594e-06	1.84646e-05		Pjv1_00001262	1087.86	0.866657	0.148098	5.8519	4.85992e-09	7.18223e-08
Pjv1_00002879	322.995	1.60727	0.329273	4.88128	1.05399e-06	1.38584e-05		Pjv1_00009367	819.203	0.990379	0.205675	4.81527	1.46999e-06	1.85048e-05		Pjv1_00025344	231.551	-1.6256	0.277803	-5.85161	4.86847e-09	7.19065e-08
Pjv1_00006653	29.6488	-2.79984	0.573844	-4.8791	1.06573e-06	1.39901e-05		Pjv1_00001213	174.933	-1.75528	0.364565	-4.81472	1.47405e-06	1.8545e-05		Pjv1_00015312	106.003	-2.2549	0.385358	-5.85143	4.87358e-09	7.19397e-08
Pjv1_00005351	936.244	-1.14525	0.234727	-4.87907	1.06587e-06	1.39901e-05		Pjv1_00021348	3699.14	-1.20409	0.250113	-4.81418	1.47809e-06	1.85847e-05		Pjv1_00008107	879.174	1.33351	0.22793	5.85052	4.90048e-09	7.22943e-08
Pjv1_00010391	307.454	3.67714	0.753651	4.8791	1.06573e-06	1.39901e-05		Pjv1_00000754	1602.06	-1.93659	0.402279	-4.81406	1.47894e-06	1.85847e-05		Pjv1_00016971	296.533	2.20827	0.377468	5.8502	4.90981e-09	7.23894e-08
Pjv1_00014780	1071.73	0.689241	0.141291	4.87816	1.07081e-06	1.40467e-05		Pjv1_00012630	938.641	0.950268	0.197399	4.81394	1.47981e-06	1.85847e-05		Pjv1_00012277	4080.47	1.06703	0.182415	5.84947	4.93148e-09	7.26664e-08
Pjv1_00006818	551.986	1.85716	0.380724	4.87798	1.07177e-06	1.4051e-05		Pjv1_00026746	1412.96	0.964242	0.200377	4.81213	1.49328e-06	1.8743e-05		Pjv1_00028015	33.212	3.51311	0.600771	5.84766	4.98526e-09	7.34158e-08
Pjv1_00024287	294.59	0.908574	0.186272	4.87767	1.07344e-06	1.40646e-05		Pjv1_00013109	218.813	-1.99896	0.415656	-4.80917	1.51558e-06	1.90117e-05		Pjv1_00014334	38.9931	4.47614	0.765658	5.84613	5.03128e-09	7.40502e-08
Pjv1_00003846	692.431	0.994401	0.203885	4.87726	1.07569e-06	1.40777e-05		Pjv1_00004672	460.274	-1.43859	0.299195	-4.80822	1.52281e-06	1.90913e-05		Pjv1_00025473	815.22	-1.04041	0.177972	-5.84593	5.03753e-09	7.40988e-08
Pjv1_00021094	2704.74	2.50809	0.51423	4.87737	1.07508e-06	1.40777e-05		Pjv1_00015110	110.06	1.42239	0.29585	4.80782	1.52587e-06	1.91185e-05		Pjv1_00020336	2336.3	2.63872	0.451418	5.84541	5.05333e-09	7.42878e-08
Pjv1_00025201	4366.15	-0.520583	0.106756	-4.87637	1.08053e-06	1.41328e-05		Pjv1_00020453	391.136	1.94775	0.405238	4.80644	1.53639e-06	1.9239e-05		Pjv1_00013564	7127.07	-0.794404	0.135908	-5.84514	5.06152e-09	7.43647e-08
Pjv1_00010072	2146.12	-2.14262	0.439423	-4.876	1.0826e-06	1.41516e-05		Pjv1_00004695	6914.98	1.76401	0.367084	4.80546	1.54398e-06	1.93227e-05		Pjv1_00000798	487.211	1.14868	0.196543	5.84444	5.08265e-09	7.46315e-08
Pjv1_00012206	6343.96	-1.51453	0.310628	-4.8757	1.08421e-06	1.41643e-05		Pjv1_00016533	2454.58	0.887183	0.184704	4.80327	1.56097e-06	1.95239e-05		Pjv1_00026831	156.837	-1.75064	0.299745	-5.84044	5.20639e-09	7.63496e-08
Pjv1_00016256	1345.85	1.33215	0.273255	4.87513	1.08737e-06	1.41973e-05		Pjv1_00027125	2611.88	-1.81288	0.377451	-4.80295	1.56342e-06	1.95432e-05		Pjv1_00006793	2539.79	-2.14245	0.366836	-5.84036	5.20876e-09	7.63496e-08
Pjv1_00011543	3298.89	1.93564	0.39711	4.87431	1.0919e-06	1.42482e-05		Pjv1_00006689	1562.06	1.25208	0.260722	4.80235	1.56811e-06	1.95904e-05		Pjv1_00008766	517.508	2.20072	0.3768	5.84055	5.20275e-09	7.63496e-08
Pjv1_00019519	52.4138	-3.0502	0.625864	-4.87359	1.09589e-06	1.42919e-05		Pjv1_00023530	182.662	1.49992	0.312459	4.80038	1.58369e-06	1.97735e-05		Pjv1_00007267	24.1147	8.00607	1.37088	5.8401	5.21686e-09	7.64238e-08
Pjv1_00000498	1552.51	1.15653	0.237323	4.87323	1.09787e-06	1.43093e-05		Pjv1_00020911	1283.52	1.00466	0.209295	4.80024	1.58477e-06	1.97754e-05		Pjv1_00000698	890.386	-1.38834	0.237734	-5.83991	5.22297e-09	7.64687e-08
Pjv1_00001567	792.34	0.851001	0.174647	4.87269	1.1009e-06	1.43405e-05		Pjv1_00017333	3287.88	-0.853125	0.177744	-4.79975	1.58863e-06	1.98122e-05		Pjv1_00029050	548.028	1.47524	0.25273	5.83723	5.30768e-09	7.76638e-08
Pjv1_00025509	754.913	1.66777	0.342339	4.87169	1.10648e-06	1.44048e-05		Pjv1_00004075	3372.7	-1.71543	0.357414	-4.79957	1.59006e-06	1.98184e-05		Pjv1_00029005	2000.6	1.3411	0.229777	5.83655	5.3294e-09	7.79362e-08
Pjv1_00014601	1783.33	-1.13935	0.23413	-4.86631	1.13703e-06	1.47871e-05		Pjv1_00017247	207.967	1.13771	0.237089	4.79866	1.59731e-06	1.98929e-05		Pjv1_00004174	448.187	-1.95358	0.334876	-5.83373	5.42016e-09	7.92174e-08
Pjv1_00026355	44.2031	2.96616	0.609534	4.86628	1.13717e-06	1.47871e-05		Pjv1_00021466	3683.08	0.666249	0.138846	4.79847	1.59882e-06	1.98929e-05		Pjv1_00001346	130.446	1.70411	0.292171	5.83255	5.45851e-09	7.96854e-08
Pjv1_00010470	402.397	-1.35024	0.277595	-4.86408	1.14988e-06	1.49401e-05		Pjv1_00027073	757.376	1.37914	0.287406	4.79857	1.59802e-06	1.98929e-05		Pjv1_00022786	163.976	3.7989	0.65132	5.83261	5.45681e-09	7.96854e-08
Pjv1_00018274	2102.47	1.25769	0.258571	4.86402	1.15026e-06	1.49401e-05		Pjv1_00023622	3423.63	0.660503	0.137683	4.79727	1.60841e-06	2.00006e-05		Pjv1_00005968	52.3022	-3.41695	0.585861	-5.83236	5.46484e-09	7.97315e-08
Pjv1_00022106	47.5887	-1.97427	0.405959	-4.86321	1.15495e-06	1.49922e-05		Pjv1_00007330	1246.62	-0.722615	0.150652	-4.79659	1.61388e-06	2.00571e-05		Pjv1_00006177	78.4673	-3.09655	0.530949	-5.8321	5.47354e-09	7.98122e-08
Pjv1_00004209	310.57	1.52778	0.314167	4.86296	1.1564e-06	1.50024e-05		Pjv1_00009341	727.081	0.853419	0.177945	4.79598	1.61884e-06	2.0107e-05		Pjv1_00029320	1123.48	-1.23893	0.212505	-5.8301	5.53943e-09	8.07261e-08
Pjv1_00002426	404.804	0.878138	0.180598	4.8624	1.1597e-06	1.50364e-05		Pjv1_00017353	2235.6	-1.04249	0.2175	-4.79309	1.64236e-06	2.03873e-05		Pjv1_00020462	412.12	-3.40989	0.584917	-5.8297	5.5527e-09	8.08726e-08
Pjv1_00024099	52.2828	3.335	0.686089	4.86088	1.16862e-06	1.51434e-05		Pjv1_00016948	6245.84	-0.985793	0.20568	-4.79285	1.64426e-06	2.03986e-05		Pjv1_00000028	1133.7	1.50475	0.258136	5.82927	5.567e-09	8.1034e-08
Pjv1_00005032	16244	-1.59228	0.327586	-4.86063	1.17012e-06	1.5154e-05		Pjv1_00024470	1257.97	2.31444	0.482906	4.79274	1.64517e-06	2.03986e-05		Pjv1_00000697	665.94	-2.21196	0.379548	-5.82788	5.6136e-09	8.1665e-08
Pjv1_00008097	134.797	1.23298	0.253683	4.86031	1.17199e-06	1.51631e-05		Pjv1_00028356	2329.38	-0.824474	0.172053	-4.79196	1.65156e-06	2.0466e-05		Pjv1_00012012	4072.73	-0.894681	0.15354	-5.82702	5.64273e-09	8.20414e-08
Pjv1_00012431	967.597	1.75505	0.3611	4.86028	1.17217e-06	1.51631e-05		Pjv1_00008318	1164.06	-1.01936	0.212769	-4.79091	1.66026e-06	2.05619e-05		Pjv1_00015929	5119.72	1.13372	0.19459	5.8262	5.67023e-09	8.23936e-08
Pjv1_00005547	2790.64	0.852136	0.175344	4.85981	1.175e-06	1.51908e-05		Pjv1_00009568	2147.55	-0.638041	0.133185	-4.79063	1.6626e-06	2.0579e-05		Pjv1_00017237	9549.51	-1.38952	0.238543	-5.82503	5.71038e-09	8.29291e-08
Pjv1_00015151	1435.78	-0.754474	0.155258	-4.85948	1.17692e-06	1.52069e-05		Pjv1_00012391	594.542	-1.7114	0.357262	-4.79031	1.6652e-06	2.05993e-05		Pjv1_00013220	1381.99	1.13186	0.194313	5.8249	5.71455e-09	8.29418e-08
Pjv1_00013989	5068.51	-0.851283	0.175184	-4.85937	1.17761e-06	1.5207e-05		Pjv1_00022611	33.4249	-2.3975	0.500716	-4.78814	1.68332e-06	2.08114e-05		Pjv1_00013256	4047.7	1.30169	0.223485	5.82452	5.72756e-09	8.30826e-08
Pjv1_00023484	565.084	-1.32869	0.273526	-4.85766	1.18779e-06	1.53297e-05		Pjv1_00003853	432.723	2.09207	0.436945	4.78795	1.68491e-06	2.08191e-05		Pjv1_00025867	59.3984	-3.00867	0.516646	-5.82346	5.76401e-09	8.35632e-08
Pjv1_00013047	342.756	1.22179	0.251615	4.85581	1.19898e-06	1.54651e-05		Pjv1_00000640	1880.01	-1.57436	0.328837	-4.78766	1.68737e-06	2.08374e-05		Pjv1_00008510	3838.48	1.18408	0.203334	5.8233	5.76957e-09	8.35957e-08
Pjv1_00014858	1489.99	-0.799711	0.164712	-4.8552	1.20264e-06	1.55035e-05		Pjv1_00026872	2932.54	-1.14263	0.2388	-4.78486	1.71103e-06	2.11175e-05		Pjv1_00026310	7551.43	1.22719	0.210773	5.82232	5.80366e-09	8.40411e-08
Pjv1_00001212	1448.74	0.749755	0.154429	4.855	1.20387e-06	1.55104e-05		Pjv1_00011838	726.255	1.28113	0.267779	4.78426	1.71617e-06	2.11688e-05		Pjv1_00021595	800.278	1.18721	0.204013	5.81927	5.91037e-09	8.55371e-08
Pjv1_00009455	3910.99	1.13369	0.233523	4.85474	1.20546e-06	1.5522e-05		Pjv1_00018488	535.715	-1.01347	0.211885	-4.78311	1.72606e-06	2.12785e-05		Pjv1_00003638	181.691	-3.69269	0.63478	-5.81727	5.98157e-09	8.65178e-08
Pjv1_00014775	1663.27	1.37868	0.283998	4.85453	1.20672e-06	1.55292e-05		Pjv1_00007671	7744.8	0.712568	0.149001	4.78232	1.73288e-06	2.13401e-05		Pjv1_00011496	602.944	1.01142	0.173871	5.81705	5.98939e-09	8.65812e-08
Pjv1_00009628	679.467	1.09443	0.225481	4.85377	1.21134e-06	1.55797e-05		Pjv1_00017352	978.515	-0.924588	0.193336	-4.78228	1.73318e-06	2.13401e-05		Pjv1_00028471	1372.19	-1.90564	0.327753	-5.81425	6.09065e-09	8.79943e-08
Pjv1_00001372	1230.51	0.60763	0.125194	4.85352	1.21292e-06	1.55878e-05		Pjv1_00005642	454.888	0.96453	0.201693	4.78218	1.73405e-06	2.13401e-05		Pjv1_00021309	454.914	-2.90084	0.499015	-5.81313	6.13137e-09	8.85318e-08
Pjv1_00026476	49.9632	2.6724	0.55062	4.85344	1.21336e-06	1.55878e-05		Pjv1_00008352	1589.19	-1.6912	0.353739	-4.78092	1.74496e-06	2.1462e-05		Pjv1_00024025	432.082	-2.17186	0.373635	-5.81278	6.14454e-09	8.8671e-08
Pjv1_00017579	656.357	0.809387	0.166812	4.8521	1.22162e-06	1.56849e-05		Pjv1_00001938	586.807	-1.29234	0.270331	-4.78057	1.74795e-06	2.14865e-05		Pjv1_00013866	478.43	1.0859	0.186839	5.81195	6.17497e-09	8.90591e-08
Pjv1_00002948	2137.76	-1.98401	0.408969	-4.85125	1.22687e-06	1.57421e-05		Pjv1_00030234	28.7538	-2.53939	0.531276	-4.77979	1.75478e-06	2.15582e-05		Pjv1_00001582	770.608	1.05125	0.180978	5.80873	6.29501e-09	9.07384e-08
Pjv1_00018664	1147.44	0.676932	0.139541	4.85115	1.22748e-06	1.57421e-05		Pjv1_00009666	821.735	1.10845	0.231918	4.77949	1.75741e-06	2.15781e-05		Pjv1_00005806	183.611	-1.47863	0.254581	-5.80808	6.31951e-09	9.10393e-08
Pjv1_00012120	1654.75	1.08764	0.224232	4.85053	1.23135e-06	1.57827e-05		Pjv1_00024075	2771.32	1.15022	0.240689	4.77886	1.76291e-06	2.16332e-05		Pjv1_00016372	2437.37	1.1656	0.200691	5.8079	6.3261e-09	9.10821e-08
Pjv1_00020314	1123.81	-1.63248	0.336581	-4.8502	1.2334e-06	1.58e-05		Pjv1_00015677	586.932	1.14724	0.240105	4.77808	1.76976e-06	2.17048e-05		Pjv1_00012458	33.085	-4.66344	0.803326	-5.80516	6.43051e-09	9.25324e-08
Pjv1_00021146	6740.63	-1.18349	0.244053	-4.84933	1.23878e-06	1.58598e-05		Pjv1_00002548	931.392	1.60076	0.335109	4.77684	1.78073e-06	2.18269e-05		Pjv1_00006538	177.369	1.40071	0.241307	5.8047	6.44803e-09	9.27314e-08
Pjv1_00014553	130.587	1.34867	0.278138	4.84894	1.24123e-06	1.5882e-05		Pjv1_00007202	6329.76	-0.663159	0.138866	-4.77553	1.79234e-06	2.19567e-05		Pjv1_00006411	1102.46	1.62541	0.280305	5.79873	6.68182e-09	9.60388e-08
Pjv1_00004942	736.894	-0.936953	0.193236	-4.84875	1.24242e-06	1.58882e-05		Pjv1_00021519	351.706	-1.54956	0.324501	-4.77522	1.79512e-06	2.19782e-05		Pjv1_00007900	617.583	1.23416	0.212941	5.79578	6.80054e-09	9.76893e-08
Pjv1_00009858	618.666	1.00999	0.208361	4.84731	1.25149e-06	1.59951e-05		Pjv1_00001761	165.844	-2.11221	0.442602	-4.77226	1.8217e-06	2.22908e-05		Pjv1_00027922	864.064	-0.994707	0.171643	-5.79522	6.82329e-09	9.79601e-08
Pjv1_00007164	690.878	0.925509	0.190959	4.84663	1.25574e-06	1.60402e-05		Pjv1_00018369	61.7454	-2.46826	0.51736	-4.77087	1.83429e-06	2.24321e-05		Pjv1_00017996	518.667	1.5013	0.259082	5.79469	6.84456e-09	9.82095e-08
Pjv1_00027402	883.071	-1.66284	0.343112	-4.84635	1.25752e-06	1.60538e-05		Pjv1_00010104	1977.13	1.3614	0.285379	4.77051	1.83762e-06	2.24472e-05		Pjv1_00015193	1050.9	1.20981	0.208796	5.79422	6.8641e-09	9.83988e-08
Pjv1_00014593	61.3681	-4.46393	0.921245	-4.84554	1.26269e-06	1.61106e-05		Pjv1_00020209	16.3389	5.67053	1.18864	4.7706	1.83677e-06	2.24472e-05		Pjv1_00024215	3437.23	-1.09744	0.189403	-5.79418	6.86558e-09	9.83988e-08
Pjv1_00007996	752.078	-2.10924	0.435393	-4.84445	1.26962e-06	1.61898e-05		Pjv1_00021625	251.31	1.35469	0.283986	4.77026	1.83989e-06	2.24621e-05		Pjv1_00017214	558.536	-1.63091	0.281495	-5.79375	6.88303e-09	9.85927e-08
Pjv1_00002359	1089.6	2.05858	0.425001	4.8437	1.27443e-06	1.62419e-05		Pjv1_00026021	131.219	-2.24976	0.471749	-4.76897	1.8517e-06	2.25934e-05		Pjv1_00027224	3926.81	-1.41777	0.244756	-5.79258	6.93139e-09	9.9229e-08
Pjv1_00011863	6456.22	1.34791	0.278425	4.8412	1.29055e-06	1.6438e-05		Pjv1_00006597	3132.69	0.86046	0.180435	4.76882	1.85312e-06	2.25979e-05		Pjv1_00019752	234.313	1.36039	0.234891	5.79161	6.97145e-09	9.97457e-08
Pjv1_00014597	387.963	1.28562	0.26558	4.84079	1.29322e-06	1.64627e-05		Pjv1_00001105	1562.59	-1.80144	0.378	-4.76572	1.88184e-06	2.29352e-05		Pjv1_00016583	5203.83	-2.52353	0.435903	-5.78921	7.07182e-09	1.01086e-07
Pjv1_00010444	943.239	1.41867	0.293162	4.8392	1.30363e-06	1.65858e-05		Pjv1_00017800	673.116	-1.29934	0.27268	-4.76508	1.88777e-06	2.29943e-05		Pjv1_00025116	61.8296	-3.00002	0.518212	-5.78918	7.07317e-09	1.01086e-07
Pjv1_00019552	1604.95	-0.994796	0.205674	-4.83676	1.31974e-06	1.67716e-05		Pjv1_00005265	722.097	1.21543	0.255133	4.7639	1.89882e-06	2.31158e-05		Pjv1_00007944	2153.83	-1.05176	0.181692	-5.78872	7.09247e-09	1.01304e-07
Pjv1_00020909	2592.3	-1.11546	0.230619	-4.83681	1.31943e-06	1.67716e-05		Pjv1_00016317	542.404	-0.875859	0.183882	-4.76317	1.90578e-06	2.31874e-05		Pjv1_00012495	3517.84	1.28533	0.222048	5.78851	7.1013e-09	1.01373e-07
Pjv1_00008009	860.684	1.2005	0.248239	4.83604	1.32451e-06	1.68227e-05		Pjv1_00027883	214.41	-2.66188	0.558873	-4.76294	1.90791e-06	2.32001e-05		Pjv1_00021177	43.2407	-3.69337	0.638165	-5.78749	7.14475e-09	1.01935e-07
Pjv1_00001745	251.825	0.875991	0.181175	4.83505	1.3311e-06	1.68968e-05		Pjv1_00027004	4233.89	-0.886487	0.186145	-4.76235	1.91349e-06	2.32548e-05		Pjv1_00004043	49.0876	-2.60005	0.449358	-5.78614	7.20236e-09	1.02699e-07
Pjv1_00021485	1228.58	1.89719	0.39245	4.83422	1.33671e-06	1.69514e-05		Pjv1_00018902	7872.32	-1.54446	0.324342	-4.76184	1.9184e-06	2.33013e-05		Pjv1_00015216	226.643	3.52371	0.609181	5.78433	7.28018e-09	1.0375e-07
Pjv1_00026465	2282.24	0.758611	0.156926	4.83419	1.33691e-06	1.69514e-05		Pjv1_00028822	713.97	1.14389	0.240264	4.76097	1.92666e-06	2.33883e-05		Pjv1_00016576	305.679	-1.49442	0.258394	-5.78351	7.31586e-09	1.04199e-07
Pjv1_00007016	1197.5	0.941084	0.194713	4.83319	1.34365e-06	1.70271e-05		Pjv1_00009613	298.887	-1.54085	0.323664	-4.76063	1.92986e-06	2.34139e-05		Pjv1_00009090	1281.48	-1.19092	0.205981	-5.78167	7.39648e-09	1.05228e-07
Pjv1_00018033	2569.02	0.936838	0.193859	4.83258	1.34778e-06	1.70698e-05		Pjv1_00017489	3400.33	-1.25015	0.262708	-4.75871	1.94838e-06	2.36252e-05		Pjv1_00019958	157.028	-1.53603	0.26567	-5.78172	7.39399e-09	1.05228e-07
Pjv1_00009538	333.359	-1.54759	0.320288	-4.83187	1.35257e-06	1.71209e-05		Pjv1_00004149	55.9461	-1.74606	0.366973	-4.75801	1.9551e-06	2.36799e-05		Pjv1_00024805	3076.22	0.860287	0.148798	5.78157	7.40061e-09	1.05228e-07
Pjv1_00027054	241.697	0.86373	0.178769	4.83155	1.35477e-06	1.7139e-05		Pjv1_00026139	3845.65	-1.27142	0.26721	-4.75812	1.95405e-06	2.36799e-05		Pjv1_00019540	637.361	1.33536	0.230995	5.78091	7.42984e-09	1.05584e-07
Pjv1_00001193	114.348	2.0187	0.417866	4.83098	1.35862e-06	1.7178e-05		Pjv1_00005414	755.246	0.757829	0.159285	4.7577	1.95814e-06	2.37033e-05		Pjv1_00022588	539.017	-1.99463	0.345044	-5.7808	7.43446e-09	1.0559e-07
Pjv1_00000827	103.547	2.26371	0.468607	4.83074	1.3603e-06	1.71895e-05		Pjv1_00001370	918.856	-1.11101	0.233542	-4.75721	1.9629e-06	2.37475e-05		Pjv1_00022371	432.679	1.79933	0.311283	5.78038	7.4533e-09	1.05797e-07
Pjv1_00014284	33326.1	1.51752	0.314178	4.83012	1.36453e-06	1.72332e-05		Pjv1_00025091	3779.26	-1.24396	0.261525	-4.75654	1.96935e-06	2.38122e-05		Pjv1_00027364	106.181	-2.61563	0.452528	-5.78005	7.46797e-09	1.05946e-07
Pjv1_00017519	180.377	-2.13124	0.441269	-4.82981	1.36666e-06	1.72504e-05		Pjv1_00023145	4712.61	0.853826	0.179513	4.75635	1.97127e-06	2.38219e-05		Pjv1_00005545	2138.7	1.24644	0.215672	5.77931	7.50059e-09	1.06349e-07
Pjv1_00010125	1128.6	0.716275	0.148338	4.82866	1.37456e-06	1.73403e-05		Pjv1_00020375	1305.39	0.793099	0.166806	4.75461	1.98826e-06	2.40137e-05		Pjv1_00022906	1857.2	-1.11561	0.193075	-5.77809	7.55536e-09	1.07065e-07
Pjv1_00014956	443.023	1.48765	0.308135	4.82791	1.37973e-06	1.73958e-05		Pjv1_00000872	71.6766	3.40839	0.71721	4.75228	2.01133e-06	2.42787e-05		Pjv1_00012375	96.3604	-2.19643	0.380145	-5.77788	7.56466e-09	1.07136e-07
Pjv1_00005049	639.109	-2.01018	0.416398	-4.82755	1.38223e-06	1.74174e-05		Pjv1_00016443	658.969	-1.68105	0.353772	-4.7518	2.01614e-06	2.43231e-05		Pjv1_00005160	844.484	1.15328	0.199617	5.77747	7.58317e-09	1.07338e-07
Pjv1_00011913	190.165	2.73859	0.567397	4.82659	1.3889e-06	1.74917e-05		Pjv1_00016796	368.459	-1.49226	0.314108	-4.75078	2.02638e-06	2.44328e-05		Pjv1_00020918	717.255	-1.87737	0.325158	-5.77371	7.7543e-09	1.09698e-07
Pjv1_00023298	1443.11	-1.55062	0.321338	-4.82551	1.39645e-06	1.75769e-05		Pjv1_00010991	1047.12	1.57442	0.331431	4.75037	2.03041e-06	2.44677e-05		Pjv1_00004951	504.716	-1.09465	0.189597	-5.77358	7.76027e-09	1.09721e-07
Pjv1_00014347	624.915	1.01514	0.210379	4.82528	1.39804e-06	1.7587e-05		Pjv1_00004117	217.698	-1.79697	0.378378	-4.74915	2.04276e-06	2.46027e-05		Pjv1_00010485	171.913	-2.27046	0.393286	-5.77306	7.78466e-09	1.10004e-07
Pjv1_00002045	3676.22	1.01426	0.210209	4.825	1.40004e-06	1.76023e-05		Pjv1_00009443	1237.54	-0.894783	0.188461	-4.74785	2.05593e-06	2.47473e-05		Pjv1_00015233	2229.14	1.15039	0.199368	5.77019	7.91825e-09	1.11829e-07
Pjv1_00000419	1276.71	-1.52985	0.317115	-4.82428	1.4051e-06	1.7656e-05		Pjv1_00025359	674.188	-1.24542	0.262476	-4.74489	2.08621e-06	2.50977e-05		Pjv1_00003252	499.914	-1.71168	0.2967	-5.76906	7.97137e-09	1.12516e-07
Pjv1_00003188	1896.72	1.00895	0.20928	4.82105	1.42803e-06	1.7924e-05		Pjv1_00008652	112.936	-1.66012	0.349919	-4.7443	2.09233e-06	2.51573e-05		Pjv1_00011643	2208.76	-0.884202	0.153311	-5.76738	8.05121e-09	1.13563e-07
Pjv1_00003259	795.905	-1.84314	0.382304	-4.82115	1.4273e-06	1.7924e-05		Pjv1_00019705	2581.7	0.878563	0.185192	4.74407	2.09465e-06	2.5171e-05		Pjv1_00026115	620.346	-1.57159	0.2725	-5.76731	8.05455e-09	1.13563e-07
Pjv1_00000086	564.575	1.34897	0.279858	4.82021	1.43404e-06	1.79894e-05		Pjv1_00009189	124.68	-1.23811	0.261018	-4.74339	2.10176e-06	2.52417e-05		Pjv1_00013542	1700.38	-1.29062	0.223863	-5.76523	8.15469e-09	1.1491e-07
Pjv1_00000013	1678.81	-0.983205	0.204053	-4.81838	1.44727e-06	1.81452e-05		Pjv1_00012866	2060.22	-1.20298	0.253618	-4.74328	2.10289e-06	2.52417e-05		Pjv1_00008708	263.763	-1.70132	0.295115	-5.76495	8.16817e-09	1.14964e-07
Pjv1_00005539	216.618	-1.83286	0.380436	-4.81778	1.45164e-06	1.81897e-05		Pjv1_00022842	1259.23	1.45874	0.307643	4.74168	2.11956e-06	2.54276e-05		Pjv1_00005604	936.784	1.35213	0.234546	5.76487	8.17222e-09	1.14964e-07
Pjv1_00001960	836.922	-0.825737	0.171401	-4.81758	1.45307e-06	1.81975e-05		Pjv1_00015814	342.65	-0.949973	0.200385	-4.74073	2.12953e-06	2.5533e-05		Pjv1_00022996	155.617	3.25037	0.563808	5.76503	8.16438e-09	1.14964e-07
Pjv1_00011082	385.337	1.54702	0.321142	4.81725	1.45549e-06	1.82176e-05		Pjv1_00013553	87.0934	-3.4344	0.724485	-4.74047	2.13222e-06	2.55509e-05		Pjv1_00005302	53.7667	-3.08237	0.534726	-5.76439	8.19539e-09	1.15217e-07
Pjv1_00027960	2221.88	1.86422	0.387002	4.81707	1.45678e-06	1.82236e-05		Pjv1_00019803	1367.9	1.39064	0.293416	4.7395	2.14251e-06	2.56598e-05		Pjv1_00018833	1942.52	-1.99841	0.346686	-5.76431	8.19937e-09	1.15217e-07
Pjv1_00008989	642.239	-1.92028	0.398665	-4.81678	1.45893e-06	1.82403e-05		Pjv1_00010980	1516.57	-1.56732	0.330754	-4.73864	2.15156e-06	2.57538e-05		Pjv1_00010055	3691.21	1.33873	0.232354	5.76161	8.33165e-09	1.17011e-07
Pjv1_00005656	7686.81	-0.943302	0.195898	-4.81526	1.47005e-06	1.8369e-05		Pjv1_00018279	54.7163	-2.42176	0.511508	-4.73455	2.19546e-06	2.62646e-05		Pjv1_00014650	890.762	1.39276	0.241829	5.75928	8.44741e-09	1.1857e-07
Pjv1_00023827	824.294	-1.28581	0.267071	-4.81449	1.47573e-06	1.84297e-05		Pjv1_00009582	1014.6	-0.855556	0.180712	-4.73436	2.19745e-06	2.62738e-05		Pjv1_00021345	120.704	-1.9917	0.345844	-5.75896	8.4634e-09	1.18728e-07
Pjv1_00028013	2630.75	1.03641	0.215283	4.81419	1.47802e-06	1.8448e-05		Pjv1_00030153	47.501	-2.44521	0.516535	-4.73388	2.20271e-06	2.6322e-05		Pjv1_00025726	2213.24	-1.01887	0.176945	-5.75813	8.505e-09	1.19245e-07
Pjv1_00010825	2183.42	1.72466	0.358359	4.81266	1.48937e-06	1.85793e-05		Pjv1_00016171	523.905	-1.22962	0.259842	-4.7322	2.22094e-06	2.65251e-05		Pjv1_00015719	227.972	1.75004	0.303949	5.75769	8.52713e-09	1.19489e-07
Pjv1_00017664	1842.03	1.17193	0.243534	4.8122	1.49279e-06	1.86117e-05		Pjv1_00002969	1528.61	0.662878	0.1401	4.73145	2.22917e-06	2.66085e-05		Pjv1_00011259	999.382	-1.3455	0.233699	-5.75741	8.54156e-09	1.19625e-07
Pjv1_00002068	41323.3	2.40226	0.499249	4.81174	1.49621e-06	1.86352e-05		Pjv1_00017920	518.508	-1.0151	0.214552	-4.73126	2.23135e-06	2.66198e-05		Pjv1_00019750	214.653	1.38753	0.241021	5.75689	8.56795e-09	1.19927e-07
Pjv1_00025042	849.145	-0.849278	0.176502	-4.81172	1.49634e-06	1.86352e-05		Pjv1_00022658	257.009	-1.50441	0.318075	-4.72974	2.24803e-06	2.68038e-05		Pjv1_00012866	2888.73	-1.3044	0.22659	-5.75665	8.57989e-09	1.20028e-07
Pjv1_00023609	491.075	1.24198	0.258164	4.81081	1.50317e-06	1.86994e-05		Pjv1_00005359	668.121	-1.10896	0.234549	-4.72804	2.26697e-06	2.70146e-05		Pjv1_00008088	161.473	-2.36748	0.411268	-5.75654	8.58561e-09	1.20041e-07
Pjv1_00026143	964.828	0.643625	0.133784	4.81092	1.5024e-06	1.86994e-05		Pjv1_00019422	138.25	2.98977	0.632395	4.7277	2.27079e-06	2.70451e-05		Pjv1_00010300	4269.18	-2.42995	0.42218	-5.75572	8.62744e-09	1.20559e-07
Pjv1_00017176	1531.05	-0.76353	0.158719	-4.81058	1.50494e-06	1.87111e-05		Pjv1_00026738	343.085	-1.41997	0.300369	-4.72741	2.27404e-06	2.70537e-05		Pjv1_00008014	3735.98	1.78639	0.310599	5.75144	8.84862e-09	1.23512e-07
Pjv1_00022510	87.0384	1.64163	0.341292	4.81005	1.50892e-06	1.87501e-05		Pjv1_00026400	2108.11	-1.19081	0.251891	-4.72747	2.27336e-06	2.70537e-05		Pjv1_00003950	2891.87	1.04324	0.181385	5.75153	8.84407e-09	1.23512e-07
Pjv1_00015361	2295.75	-0.777145	0.161574	-4.80985	1.51042e-06	1.87583e-05		Pjv1_00010309	6596.28	1.23586	0.261444	4.72705	2.27802e-06	2.70762e-05		Pjv1_00029484	1114.23	-1.35507	0.235675	-5.74973	8.93837e-09	1.24696e-07
Pjv1_00025472	146.498	1.28712	0.267609	4.80971	1.51153e-06	1.87617e-05		Pjv1_00016199	2291.55	-0.810305	0.17142	-4.72701	2.27845e-06	2.70762e-05		Pjv1_00009556	414.375	-1.69981	0.29564	-5.7496	8.94535e-09	1.24721e-07
Pjv1_00014045	46.7214	-1.79031	0.372288	-4.80894	1.51731e-06	1.8823e-05		Pjv1_00020479	429.111	-1.3694	0.289796	-4.72541	2.2965e-06	2.72755e-05		Pjv1_00029313	478.414	-1.63251	0.283939	-5.74951	8.95008e-09	1.24721e-07
Pjv1_00015233	1114.28	0.81669	0.169836	4.8087	1.51912e-06	1.88351e-05		Pjv1_00027807	534.252	4.61862	0.977852	4.72322	2.32136e-06	2.75414e-05		Pjv1_00005598	1702.47	1.09576	0.190597	5.74907	8.97343e-09	1.24977e-07
Pjv1_00004930	712.503	1.02542	0.213256	4.80839	1.52153e-06	1.88546e-05		Pjv1_00030243	546.015	1.55523	0.329273	4.72321	2.32146e-06	2.75414e-05		Pjv1_00025897	1744.29	-0.951425	0.1655	-5.74878	8.98883e-09	1.25122e-07
Pjv1_00012521	1062.25	-2.62083	0.54508	-4.80814	1.52338e-06	1.88565e-05		Pjv1_00006412	153.625	1.36635	0.289426	4.72091	2.34793e-06	2.78247e-05		Pjv1_00004679	194.271	-1.66492	0.289647	-5.74809	9.02579e-09	1.25567e-07
Pjv1_00022566	580.387	1.81039	0.376522	4.8082	1.52296e-06	1.88565e-05		Pjv1_00000908	179.036	-1.15641	0.244951	-4.72099	2.34701e-06	2.78247e-05		Pjv1_00016737	927.664	-1.53295	0.266721	-5.74741	9.06207e-09	1.25984e-07
Pjv1_00004068	1722.41	0.865974	0.180126	4.80759	1.52758e-06	1.88981e-05		Pjv1_00010407	245.837	-1.37802	0.291924	-4.72048	2.35286e-06	2.78677e-05		Pjv1_00022027	2616.67	1.67581	0.291581	5.74734	9.06573e-09	1.25984e-07
Pjv1_00009082	1567.33	0.627415	0.130529	4.80669	1.53446e-06	1.89539e-05		Pjv1_00002437	11372.4	-0.686794	0.145515	-4.71973	2.36155e-06	2.79552e-05		Pjv1_00027621	245.097	-1.45734	0.253595	-5.74674	9.09818e-09	1.26365e-07
Pjv1_00019509	409.719	0.843958	0.17558	4.80667	1.53463e-06	1.89539e-05		Pjv1_00011427	892.404	-0.700761	0.148503	-4.71884	2.37194e-06	2.80627e-05		Pjv1_00014770	205.09	-1.99024	0.34636	-5.74617	9.12852e-09	1.26716e-07
Pjv1_00015691	120.858	-2.94918	0.613549	-4.80676	1.534e-06	1.89539e-05		Pjv1_00004983	6558.02	-1.18249	0.250707	-4.71661	2.39806e-06	2.83561e-05		Pjv1_00013941	4660.27	-1.14885	0.199937	-5.74605	9.135e-09	1.26736e-07
Pjv1_00025429	25436.4	-2.03117	0.422647	-4.80583	1.54111e-06	1.90234e-05		Pjv1_00019064	1348.27	-1.069	0.226652	-4.71649	2.39952e-06	2.83577e-05		Pjv1_00017584	665.624	-1.59886	0.278323	-5.74463	9.21243e-09	1.2774e-07
Pjv1_00009972	5652.88	-1.77207	0.368758	-4.80551	1.54359e-06	1.90435e-05		Pjv1_00006203	258.849	-0.918183	0.194683	-4.71629	2.40185e-06	2.83696e-05		Pjv1_00005084	1611.22	1.16027	0.202014	5.74354	9.27162e-09	1.28434e-07
Pjv1_00020013	374.92	0.8924	0.185712	4.8053	1.54523e-06	1.90533e-05		Pjv1_00026376	224.183	-1.81965	0.385861	-4.71581	2.40746e-06	2.8389e-05		Pjv1_00015817	220.765	3.67972	0.640673	5.74352	9.27269e-09	1.28434e-07
Pjv1_00015557	5699.93	-1.76665	0.367664	-4.80508	1.54691e-06	1.90555e-05		Pjv1_00000919	846.438	-1.05686	0.224107	-4.71585	2.40706e-06	2.8389e-05		Pjv1_00016230	357.331	1.43862	0.250514	5.74268	9.31873e-09	1.29001e-07
Pjv1_00019706	1063.27	1.36378	0.283824	4.80503	1.5473e-06	1.90555e-05		Pjv1_00019832	457.457	1.02626	0.21762	4.71582	2.40736e-06	2.8389e-05		Pjv1_00027168	49.7211	2.87414	0.500562	5.74183	9.36574e-09	1.2958e-07
Pjv1_00019725	183.909	1.27451	0.265249	4.80494	1.54796e-06	1.90555e-05		Pjv1_00006302	1232.2	-0.728364	0.154467	-4.71533	2.41313e-06	2.84402e-05		Pjv1_00009688	9136.73	1.1258	0.196126	5.74021	9.45617e-09	1.30759e-07
Pjv1_00009841	5971.22	0.685578	0.14269	4.80465	1.55023e-06	1.90729e-05		Pjv1_00030070	165.833	-1.67634	0.355536	-4.71496	2.41757e-06	2.84768e-05		Pjv1_00020307	2550.75	-1.1229	0.195671	-5.73873	9.53884e-09	1.3183e-07
Pjv1_00007011	635.646	-1.19362	0.248438	-4.80448	1.55155e-06	1.90788e-05		Pjv1_00004057	154.988	1.33455	0.283098	4.7141	2.4278e-06	2.85817e-05		Pjv1_00002644	793.171	2.14922	0.374522	5.73858	9.54728e-09	1.31874e-07
Pjv1_00016406	38.428	-3.396	0.706869	-4.80428	1.55308e-06	1.9087e-05		Pjv1_00027364	91.5486	-2.66766	0.56601	-4.71309	2.43983e-06	2.87075e-05		Pjv1_00008687	2473.58	-0.971409	0.169313	-5.73737	9.61587e-09	1.32749e-07
Pjv1_00021897	1358.77	1.14561	0.238487	4.80367	1.55784e-06	1.9135e-05		Pjv1_00019990	295.652	-1.48344	0.314798	-4.71237	2.44852e-06	2.87939e-05		Pjv1_00028850	53.5771	-2.11194	0.368184	-5.73609	9.68844e-09	1.33677e-07
Pjv1_00002174	171.675	1.88251	0.391935	4.8031	1.56225e-06	1.91613e-05		Pjv1_00022128	465.273	1.37594	0.292122	4.71016	2.47518e-06	2.90915e-05		Pjv1_00020563	2711.09	-2.6456	0.461265	-5.73553	9.72072e-09	1.34049e-07
Pjv1_00009349	1140.95	0.856698	0.178365	4.80307	1.56254e-06	1.91613e-05		Pjv1_00027493	964.018	0.866611	0.184021	4.70931	2.48552e-06	2.9197e-05		Pjv1_00012740	48.207	2.51878	0.439172	5.73529	9.73444e-09	1.34165e-07
Pjv1_00017997	757.01	1.29775	0.27018	4.80328	1.56091e-06	1.91613e-05		Pjv1_00014024	766.521	1.26107	0.267804	4.70892	2.49036e-06	2.92379e-05		Pjv1_00019626	898.708	-1.81608	0.316703	-5.73433	9.79012e-09	1.34858e-07
Pjv1_00011093	1341.25	1.50904	0.314193	4.80292	1.56366e-06	1.91644e-05		Pjv1_00010033	1944.49	-0.632084	0.134252	-4.70818	2.49939e-06	2.93278e-05		Pjv1_00005745	369.057	-1.24986	0.218009	-5.73307	9.8627e-09	1.35784e-07
Pjv1_00005207	366.01	-2.21532	0.461309	-4.80223	1.56905e-06	1.92199e-05		Pjv1_00024152	17.5487	-4.76345	1.0127	-4.70373	2.5545e-06	2.99581e-05		Pjv1_00012284	2179.9	0.966974	0.168751	5.73017	1.00332e-08	1.38055e-07
Pjv1_00006559	478.501	0.979611	0.204044	4.80099	1.57886e-06	1.93296e-05		Pjv1_00011132	94.5805	-1.61219	0.342823	-4.70268	2.56763e-06	3.00956e-05		Pjv1_00018658	149.591	1.54602	0.269911	5.72791	1.01675e-08	1.39826e-07
Pjv1_00008582	54.67	2.93696	0.611934	4.79948	1.59079e-06	1.94381e-05		Pjv1_00000848	4577.68	1.05263	0.223885	4.70166	2.5805e-06	3.023e-05		Pjv1_00029528	153.254	-1.78899	0.31234	-5.72768	1.01814e-08	1.39941e-07
Pjv1_00002958	328.383	-1.34019	0.279239	-4.79943	1.59119e-06	1.94381e-05		Pjv1_00007029	787.103	-0.891882	0.1897	-4.70155	2.58199e-06	3.02308e-05		Pjv1_00010624	1002.85	1.24659	0.21766	5.72723	1.02085e-08	1.40237e-07
Pjv1_00003518	6763.63	0.656393	0.136758	4.79967	1.58924e-06	1.94381e-05		Pjv1_00018128	2868.33	-0.936322	0.199211	-4.70014	2.59979e-06	3.04227e-05		Pjv1_00029992	331.185	3.14774	0.549848	5.72475	1.03587e-08	1.42223e-07
[truncated: 28,503 more rows]
