# Supplementary material for: Nitrogen represses haustoria formation through abscisic acid in the parasitic plant Phtheirospermum japonicum
Source: Nat Commun. 2022 May 27;13:2976. doi: 10.1038/s41467-022-30550-x (PMC9142502; doi:10.1038/s41467-022-30550-x)
Supplement: Supplementary file 10 — Supplementary Data 7 [file 41467_2022_30550_MOESM10_ESM.xlsx]

## Sheet: Supplementary Table 7
Supplementary Table 7: BA infecting vs water infecting Deseq2 results. Wald statistical test.
0hpi								12hpi								24hpi
GeneID	baseMean	lo2FoldChane	lfcSE	stat	pvalue	padj		GeneID	baseMean	lo2FoldChane	lfcSE	stat	pvalue	padj		GeneID	baseMean	lo2FoldChane	lfcSE	stat	pvalue	padj
Pjv1_00008641	1727.96	3.65682	0.153695	23.7927	3.97888e-125	9.00023e-121		Pjv1_00010261	597.327	-5.1729	0.363151	-14.2445	4.84997e-46	1.06602e-41		Pjv1_00025415	234.778	-6.50677	0.490866	-13.2557	4.18215e-40	8.9615e-36
Pjv1_00017389	1420.26	4.0955	0.217013	18.8721	1.93322e-79	2.18648e-75		Pjv1_00008641	1537.08	3.30314	0.242502	13.6211	3.00092e-42	3.29801e-38		Pjv1_00002074	1424.02	-1.83662	0.179201	-10.2489	1.19636e-24	1.28178e-20
Pjv1_00014701	1134.39	-2.8333	0.159243	-17.7923	8.10967e-71	6.11469e-67		Pjv1_00021012	778.567	-2.64445	0.201857	-13.1006	3.26688e-39	2.39354e-35		Pjv1_00009446	1026.37	1.86947	0.198244	9.43016	4.09462e-21	2.92465e-17
Pjv1_00015174	347.88	4.12993	0.2344	17.6191	1.75638e-69	9.93233e-66		Pjv1_00021137	5156.09	1.24495	0.102747	12.1167	8.62097e-34	4.73722e-30		Pjv1_00010261	511.994	-4.23948	0.477166	-8.88471	6.40879e-19	3.43319e-15
Pjv1_00001077	2502.08	3.13095	0.198094	15.8054	2.85419e-56	1.29124e-52		Pjv1_00006176	13171.7	1.24884	0.109517	11.4032	4.03136e-30	1.77219e-26		Pjv1_00025665	1515.45	-3.68666	0.452225	-8.15225	3.57212e-16	1.53087e-12
Pjv1_00004620	11199.9	2.13247	0.145093	14.6973	6.7122e-49	2.5305e-45		Pjv1_00021374	411.39	-1.77877	0.157873	-11.2671	1.90763e-29	6.98828e-26		Pjv1_00001948	578.915	4.0763	0.51198	7.96184	1.69496e-15	6.05325e-12
Pjv1_00009189	205.108	-4.11269	0.303944	-13.5311	1.02527e-41	3.3131e-38		Pjv1_00001429	472.423	2.29679	0.206765	11.1082	1.14453e-28	3.59382e-25		Pjv1_00003952	843.178	1.34616	0.171418	7.85313	4.0577e-15	1.24212e-11
Pjv1_00024195	193.368	-6.67322	0.520954	-12.8096	1.44851e-37	4.09567e-34		Pjv1_00006331	8967.5	1.63348	0.149423	10.9319	8.10983e-28	2.22818e-24		Pjv1_00017158	183.727	2.20041	0.281225	7.82439	5.10137e-15	1.3664e-11
Pjv1_00006822	272.102	2.78093	0.217447	12.789	1.8895e-37	4.74893e-34		Pjv1_00024437	5938.33	-2.51451	0.24775	-10.1494	3.33466e-24	8.14398e-21		Pjv1_00009769	116.412	-2.96387	0.387624	-7.64625	2.06921e-14	3.16708e-11
Pjv1_00012401	808.58	2.53389	0.200349	12.6474	1.1569e-36	2.61692e-33		Pjv1_00024428	4946.61	1.41509	0.139686	10.1305	4.04464e-24	8.89012e-21		Pjv1_00016809	1486.04	1.97005	0.257524	7.64996	2.01044e-14	3.16708e-11
Pjv1_00012978	957.067	2.4329	0.192796	12.6191	1.6578e-36	3.40904e-33		Pjv1_00000589	635.779	-3.08296	0.312344	-9.87042	5.59308e-23	1.1176e-19		Pjv1_00021204	331.749	-2.29521	0.299691	-7.65858	1.87995e-14	3.16708e-11
Pjv1_00025696	245	3.72609	0.300255	12.4098	2.31341e-35	4.36078e-32		Pjv1_00010320	10531.6	1.62195	0.167104	9.70627	2.83524e-22	5.19322e-19		Pjv1_00020781	2674.5	2.7888	0.364181	7.65772	1.89266e-14	3.16708e-11
Pjv1_00006974	485.755	-2.9867	0.246188	-12.1318	7.16545e-34	1.24679e-30		Pjv1_00022092	558.749	-2.05461	0.212383	-9.6741	3.88499e-22	6.56862e-19		Pjv1_00000708	52.4361	-4.24565	0.551788	-7.69434	1.42224e-14	3.16708e-11
Pjv1_00002506	3118.07	1.6717	0.145128	11.5189	1.06012e-30	1.71286e-27		Pjv1_00017257	6216.31	1.98599	0.207878	9.55363	1.25224e-21	1.96602e-18		Pjv1_00024025	665.586	-1.17505	0.15317	-7.67153	1.69962e-14	3.16708e-11
Pjv1_00020854	2257.86	-1.59324	0.139811	-11.3956	4.3968e-30	6.63037e-27		Pjv1_00010228	778.183	2.33852	0.245381	9.53017	1.57032e-21	2.30105e-18		Pjv1_00003421	442.111	1.48874	0.195468	7.61624	2.61162e-14	3.73079e-11
Pjv1_00001094	218.251	3.34405	0.300872	11.1145	1.0662e-28	1.50734e-25		Pjv1_00004620	8791.59	1.67107	0.175776	9.50681	1.96603e-21	2.70084e-18		Pjv1_00018289	294.702	2.04699	0.272618	7.50863	5.97477e-14	8.00171e-11
Pjv1_00002068	39007	2.57181	0.238315	10.7916	3.76994e-27	5.01624e-24		Pjv1_00008740	1107.29	2.16793	0.233371	9.28965	1.54793e-20	2.00138e-17		Pjv1_00028120	64.4937	-4.99106	0.675846	-7.3849	1.52565e-13	1.92304e-10
Pjv1_00009593	884.952	-1.66094	0.154908	-10.7221	8.01342e-27	1.00702e-23		Pjv1_00017440	212.857	-4.46406	0.490335	-9.10411	8.69773e-20	1.06209e-16		Pjv1_00016363	959.806	1.25446	0.170138	7.37321	1.66566e-13	1.98288e-10
Pjv1_00020112	1154.85	1.46596	0.13736	10.6724	1.37092e-26	1.63211e-23		Pjv1_00006822	159.955	3.39004	0.37463	9.04902	1.44255e-19	1.6688e-16		Pjv1_00016719	235.091	-4.05284	0.553483	-7.32244	2.43501e-13	2.60887e-10
Pjv1_00025115	901.562	-3.0681	0.287716	-10.6636	1.50592e-26	1.7032e-23		Pjv1_00018659	791.74	-1.46315	0.166297	-8.7984	1.38775e-18	1.52513e-15		Pjv1_00006822	113.88	4.24229	0.57894	7.32769	2.34148e-13	2.60887e-10
Pjv1_00015956	1287.03	1.89426	0.178719	10.5991	3.00795e-26	3.23999e-23		Pjv1_00009769	178.299	-3.62059	0.413086	-8.76475	1.87196e-18	1.95932e-15		Pjv1_00002589	4271.26	-1.39207	0.190992	-7.28863	3.13117e-13	3.19498e-10
Pjv1_00012056	360.704	3.89888	0.373165	10.4481	1.4943e-25	1.53641e-22		Pjv1_00012391	1453.21	1.07989	0.123931	8.71365	2.94234e-18	2.93967e-15		Pjv1_00004588	445.015	1.72244	0.237376	7.25615	3.98273e-13	3.87918e-10
Pjv1_00021012	623.483	-1.81557	0.178671	-10.1615	2.94419e-24	2.81177e-21		Pjv1_00007967	2426.56	1.63356	0.189216	8.63329	5.96127e-18	5.6969e-15		Pjv1_00006649	9906.07	1.48767	0.208001	7.15222	8.5388e-13	7.95519e-10
Pjv1_00024389	98.278	-3.76903	0.370958	-10.1602	2.98332e-24	2.81177e-21		Pjv1_00023635	72.7651	4.32723	0.501513	8.62834	6.22476e-18	5.70085e-15		Pjv1_00003808	1787.99	-0.979309	0.138915	-7.04969	1.79312e-12	1.60096e-09
Pjv1_00003105	376.679	1.8	0.178417	10.0888	6.19395e-24	5.60429e-21		Pjv1_00008116	11355.8	1.22632	0.145376	8.43549	3.29814e-17	2.89972e-14		Pjv1_00015147	62.2555	4.30108	0.612017	7.02772	2.09942e-12	1.79945e-09
Pjv1_00018289	437.337	1.84663	0.18534	9.96347	2.20232e-23	1.91602e-20		Pjv1_00024402	2021.18	1.16974	0.138938	8.41921	3.79038e-17	3.20433e-14		Pjv1_00025420	214.606	-4.13137	0.592221	-6.97606	3.03574e-12	2.50192e-09
Pjv1_00006485	151.765	4.36026	0.440933	9.8887	4.66032e-23	3.90431e-20		Pjv1_00002589	5240.03	-1.62417	0.196094	-8.28262	1.20493e-16	9.80904e-14		Pjv1_00013664	1241.75	1.43686	0.206222	6.96754	3.22525e-12	2.55966e-09
Pjv1_00013663	859.05	1.57025	0.160468	9.78541	1.30061e-22	1.01447e-19		Pjv1_00016452	3103.38	0.930447	0.112613	8.26232	1.42868e-16	1.04675e-13		Pjv1_00009022	4752.77	1.60923	0.233652	6.88732	5.6853e-12	4.35088e-09
Pjv1_00004660	4325.57	1.25993	0.128751	9.78578	1.29591e-22	1.01447e-19		Pjv1_00016719	237.111	-3.85345	0.466095	-8.26753	1.36765e-16	1.04675e-13		Pjv1_00030113	353.84	-4.01197	0.591946	-6.77759	1.222e-11	9.02931e-09
Pjv1_00027701	612.234	2.60599	0.267098	9.75667	1.72736e-22	1.30243e-19		Pjv1_00020515	496.785	1.71342	0.20734	8.2638	1.41105e-16	1.04675e-13		Pjv1_00008820	1656.33	2.26472	0.335707	6.74613	1.51836e-11	1.08451e-08
Pjv1_00021192	1758.82	1.13774	0.11723	9.7052	2.86506e-22	2.09057e-19		Pjv1_00006819	220.333	3.75553	0.456687	8.22341	1.9779e-16	1.40239e-13		Pjv1_00021012	740.789	-2.00177	0.299621	-6.68099	2.37335e-11	1.64052e-08
Pjv1_00000763	232.866	-2.4802	0.259263	-9.56636	1.10734e-21	7.82754e-19		Pjv1_00014110	2116.84	-6.8885	0.839367	-8.20678	2.27191e-16	1.56052e-13		Pjv1_00014108	52.7256	-7.34631	1.13444	-6.4757	9.43748e-11	6.31958e-08
Pjv1_00013980	92.9988	-4.10362	0.432424	-9.48982	2.31427e-21	1.58633e-18		Pjv1_00009189	185.579	-3.16882	0.389812	-8.1291	4.32497e-16	2.88069e-13		Pjv1_00016862	234.776	1.79398	0.277509	6.46458	1.01579e-10	6.59589e-08
Pjv1_00004149	671.509	2.17405	0.229533	9.47164	2.75475e-21	1.80484e-18		Pjv1_00015625	10381.8	1.8534	0.228982	8.09408	5.76985e-16	3.73004e-13		Pjv1_00013130	486.122	2.11981	0.32924	6.4385	1.2066e-10	7.60444e-08
Pjv1_00017292	2544.16	-1.50751	0.159184	-9.47022	2.79264e-21	1.80484e-18		Pjv1_00021204	382.515	-2.66431	0.331836	-8.02899	9.8279e-16	6.17192e-13		Pjv1_00007113	708.708	2.08896	0.327162	6.3851	1.71285e-10	1.04866e-07
Pjv1_00024840	778.857	-1.55851	0.166649	-9.35207	8.59504e-21	5.40055e-18		Pjv1_00004660	2385.95	1.83313	0.228485	8.02296	1.03225e-15	6.30245e-13		Pjv1_00008611	1820.43	1.51466	0.238474	6.35147	2.13273e-10	1.26945e-07
Pjv1_00024151	411.976	2.85895	0.312723	9.14211	6.12477e-20	3.74438e-17		Pjv1_00006649	11904.4	0.95187	0.119266	7.98105	1.45099e-15	8.61969e-13		Pjv1_00005094	4226.36	-1.0783	0.169943	-6.34504	2.22369e-10	1.28782e-07
Pjv1_00006963	106.131	3.34506	0.367798	9.09483	9.47329e-20	5.6391e-17		Pjv1_00006348	1082.51	2.28026	0.288522	7.90323	2.71768e-15	1.57196e-12		Pjv1_00007078	3800.67	1.54155	0.243175	6.33926	2.30866e-10	1.30184e-07
Pjv1_00004699	78.2961	-5.9348	0.656442	-9.04085	1.55458e-19	9.01657e-17		Pjv1_00021894	934.546	-2.19327	0.278401	-7.8781	3.32387e-15	1.8733e-12		Pjv1_00025941	1737.57	-1.47697	0.233283	-6.33123	2.43215e-10	1.33631e-07
Pjv1_00017303	1146.9	-1.3491	0.151291	-8.9172	4.78215e-19	2.70431e-16		Pjv1_00012978	956.682	2.15635	0.275214	7.83517	4.68207e-15	2.5728e-12		Pjv1_00011383	138.352	-3.82195	0.607094	-6.29548	3.06444e-10	1.60158e-07
Pjv1_00025068	149.783	-2.75298	0.31274	-8.80277	1.33476e-18	7.36399e-16		Pjv1_00027257	3041.42	-1.20831	0.155031	-7.79399	6.49277e-15	3.48076e-12		Pjv1_00002948	3356.54	1.5924	0.2529	6.29656	3.04331e-10	1.60158e-07
Pjv1_00006551	3357.12	1.74529	0.198589	8.78845	1.51636e-18	8.16667e-16		Pjv1_00000708	96.6904	-5.59663	0.726132	-7.70746	1.2835e-14	6.71698e-12		Pjv1_00008644	7969.02	-0.906821	0.145153	-6.24733	4.17524e-10	2.13017e-07
Pjv1_00010794	218.165	3.3428	0.382284	8.74428	2.24437e-18	1.18064e-15		Pjv1_00008728	85.5577	-4.10233	0.535723	-7.65756	1.895e-14	9.68656e-12		Pjv1_00021079	1103.04	1.17325	0.188533	6.22307	4.87505e-10	2.42936e-07
Pjv1_00028838	97.2856	3.11481	0.359589	8.66214	4.62981e-18	2.38014e-15		Pjv1_00005210	7866.61	1.21116	0.160017	7.56894	3.76273e-14	1.87965e-11		Pjv1_00014139	756.017	1.63892	0.263688	6.21538	5.12016e-10	2.49352e-07
Pjv1_00024428	6470.01	1.557	0.180243	8.63829	5.70589e-18	2.86816e-15		Pjv1_00021580	179.766	1.6002	0.211744	7.55724	4.11715e-14	2.011e-11		Pjv1_00029906	1306.09	1.44209	0.237775	6.06492	1.32023e-09	6.28665e-07
Pjv1_00025124	488.29	1.4365	0.167138	8.59473	8.34624e-18	4.10417e-15		Pjv1_00017134	121.997	3.32448	0.446583	7.44427	9.74824e-14	4.65797e-11		Pjv1_00022710	888.83	1.95621	0.324068	6.03643	1.57565e-09	7.3398e-07
Pjv1_00001038	870.907	1.60111	0.188438	8.4967	1.95049e-17	9.38725e-15		Pjv1_00002758	4075.38	1.0545	0.142074	7.42218	1.15207e-13	5.38774e-11		Pjv1_00020782	11295.5	1.62833	0.270008	6.03068	1.63268e-09	7.44364e-07
Pjv1_00013664	1903.51	1.66448	0.196854	8.4554	2.78123e-17	1.31066e-14		Pjv1_00018801	346.54	1.40115	0.18921	7.40523	1.30919e-13	5.995e-11		Pjv1_00015624	1089.66	1.76749	0.299315	5.90512	3.52398e-09	1.54106e-06
Pjv1_00018720	548.307	2.16184	0.256803	8.41827	3.82084e-17	1.76382e-14		Pjv1_00013553	103.414	-3.27455	0.443041	-7.39108	1.45646e-13	6.53328e-11		Pjv1_00024437	3590.04	-1.37216	0.232354	-5.90548	3.51612e-09	1.54106e-06
Pjv1_00005210	9398.64	1.71852	0.206133	8.33691	7.6257e-17	3.44987e-14		Pjv1_00020635	19848.7	1.89146	0.256157	7.38399	1.53619e-13	6.75311e-11		Pjv1_00017292	2118.06	-0.884491	0.151536	-5.83682	5.32061e-09	2.2802e-06
Pjv1_00012499	862.251	1.6344	0.196171	8.33149	7.98293e-17	3.54067e-14		Pjv1_00022710	1023.6	1.10543	0.149779	7.38041	1.57804e-13	6.80104e-11		Pjv1_00023695	332.5	1.86324	0.320293	5.81729	5.9808e-09	2.51287e-06
Pjv1_00026832	2478.63	-1.27808	0.154057	-8.2962	1.07497e-16	4.67612e-14		Pjv1_00015381	129.81	2.22559	0.303854	7.32455	2.397e-13	1.01319e-10		Pjv1_00001330	6335.54	0.814235	0.141455	5.75614	8.60578e-09	3.54624e-06
Pjv1_00006945	17575.2	-1.45472	0.176482	-8.24291	1.68075e-16	7.17333e-14		Pjv1_00026771	63.2521	4.69126	0.64078	7.32117	2.45825e-13	1.01948e-10		Pjv1_00009189	211.637	-2.35959	0.411323	-5.73659	9.66037e-09	3.90571e-06
Pjv1_00016809	1873.45	1.21901	0.148236	8.22343	1.97756e-16	8.28379e-14		Pjv1_00004149	589.41	2.43599	0.333951	7.29445	2.99891e-13	1.22067e-10		Pjv1_00010088	656.271	2.54067	0.444229	5.71928	1.06978e-08	4.24503e-06
Pjv1_00002405	142.492	2.88911	0.353756	8.16695	3.16272e-16	1.30074e-13		Pjv1_00000155	106.566	3.20872	0.440887	7.27788	3.39102e-13	1.35518e-10		Pjv1_00021829	1051.71	-1.17578	0.20579	-5.7135	1.10678e-08	4.31203e-06
Pjv1_00025929	1080.97	1.04522	0.128842	8.11237	4.96398e-16	2.0051e-13		Pjv1_00026910	803.511	-2.18497	0.300491	-7.27133	3.55953e-13	1.39712e-10		Pjv1_00008641	1003.59	2.42697	0.426805	5.68637	1.2977e-08	4.96555e-06
Pjv1_00026553	187.851	-2.69586	0.332962	-8.0966	5.65164e-16	2.24281e-13		Pjv1_00001077	4316.07	1.75323	0.24401	7.18505	6.71814e-13	2.59061e-10		Pjv1_00013980	43.9902	-2.71338	0.479615	-5.6574	1.53681e-08	5.77731e-06
Pjv1_00018290	803.608	1.5929	0.197656	8.05894	7.69583e-16	3.00137e-13		Pjv1_00026490	585.992	-1.0135	0.141367	-7.16923	7.54195e-13	2.85814e-10		Pjv1_00003568	2741.45	1.50927	0.267283	5.64671	1.63547e-08	6.04222e-06
Pjv1_00006513	11168.7	1.59365	0.198757	8.01807	1.07418e-15	4.11828e-13		Pjv1_00026718	425.118	-2.15406	0.301003	-7.15627	8.29023e-13	3.08846e-10		Pjv1_00024837	2564.68	-0.810702	0.143768	-5.63895	1.71089e-08	6.21373e-06
Pjv1_00026771	164.157	3.79119	0.473007	8.01509	1.10058e-15	4.14918e-13		Pjv1_00018736	349.298	-1.58742	0.222141	-7.14598	8.9353e-13	3.2733e-10		Pjv1_00020515	563.471	0.967279	0.172492	5.60767	2.05063e-08	7.32349e-06
Pjv1_00008519	204.846	2.53175	0.316739	7.99318	1.31507e-15	4.87655e-13		Pjv1_00017292	1806.48	-1.23253	0.173061	-7.12194	1.06419e-12	3.83456e-10		Pjv1_00016466	1213.56	-1.16369	0.20772	-5.60223	2.11615e-08	7.43359e-06
Pjv1_00021896	68.5964	-2.92896	0.369212	-7.93302	2.13879e-15	7.80314e-13		Pjv1_00023338	1276.83	1.11973	0.157344	7.11646	1.10731e-12	3.92558e-10		Pjv1_00012556	17.7833	7.55546	1.35594	5.57213	2.51639e-08	8.69698e-06
Pjv1_00012556	55.1755	4.03099	0.510916	7.88972	3.02874e-15	1.08746e-12		Pjv1_00018147	70.4933	2.97035	0.418411	7.09911	1.25562e-12	4.31935e-10		Pjv1_00005570	2504.44	1.69911	0.305818	5.55594	2.76126e-08	9.3918e-06
Pjv1_00015624	1536.91	1.47645	0.187255	7.88473	3.15217e-15	1.1141e-12		Pjv1_00024629	186.389	-1.87364	0.263934	-7.09888	1.25768e-12	4.31935e-10		Pjv1_00005210	6231.35	1.84432	0.333077	5.5372	3.07345e-08	1.02903e-05
Pjv1_00016278	1074	-1.92412	0.244383	-7.87337	3.4522e-15	1.20137e-12		Pjv1_00006485	329.047	1.86561	0.263155	7.08941	1.3468e-12	4.54091e-10		Pjv1_00010243	1172.58	1.62461	0.294278	5.52065	3.37756e-08	1.11345e-05
Pjv1_00020515	812.342	1.24374	0.158016	7.87095	3.51961e-15	1.20627e-12		Pjv1_00003759	954.736	1.30673	0.184365	7.08771	1.36351e-12	4.54091e-10		Pjv1_00001130	72.6835	2.1014	0.382327	5.49635	3.87735e-08	1.25885e-05
Pjv1_00007822	366.549	2.7298	0.347015	7.86651	3.64682e-15	1.23121e-12		Pjv1_00003105	324.745	1.58098	0.224446	7.04393	1.86887e-12	6.131e-10		Pjv1_00007756	3423.11	1.6118	0.293527	5.49115	3.99323e-08	1.27712e-05
Pjv1_00024654	68.8668	3.30655	0.420802	7.85773	3.91152e-15	1.30116e-12		Pjv1_00001094	192.194	2.5708	0.365431	7.03498	1.99297e-12	6.34861e-10		Pjv1_00006824	248.606	1.65327	0.301848	5.47717	4.32191e-08	1.36191e-05
Pjv1_00008656	1336.36	-1.69872	0.217362	-7.8152	5.48766e-15	1.799e-12		Pjv1_00008820	1919.42	0.878257	0.124831	7.03555	1.98475e-12	6.34861e-10		Pjv1_00008705	6224.85	1.21957	0.223761	5.45031	5.02815e-08	1.5615e-05
Pjv1_00026921	760.195	1.37287	0.175779	7.81024	5.70812e-15	1.84454e-12		Pjv1_00025929	1044.31	1.21339	0.174002	6.97341	3.09353e-12	9.71368e-10		Pjv1_00025414	1286.76	-1.14974	0.211311	-5.44099	5.29861e-08	1.62198e-05
Pjv1_00008544	426.74	1.322	0.169316	7.80788	5.81573e-15	1.85284e-12		Pjv1_00012271	591.623	1.55322	0.223022	6.96443	3.29725e-12	1.02075e-09		Pjv1_00002758	4133.41	1.36373	0.251417	5.4242	5.8215e-08	1.75695e-05
Pjv1_00001429	58.1366	3.68488	0.472286	7.80221	6.08343e-15	1.91121e-12		Pjv1_00010243	1470.89	1.34774	0.193801	6.95427	3.54395e-12	1.08189e-09		Pjv1_00001761	236.121	1.66204	0.307799	5.39975	6.67325e-08	1.98603e-05
Pjv1_00012828	136.792	-2.62343	0.337731	-7.76781	7.98544e-15	2.47439e-12		Pjv1_00004261	69.5241	3.94157	0.568793	6.9297	4.21742e-12	1.26985e-09		Pjv1_00004261	38.2287	2.83855	0.52858	5.37014	7.86776e-08	2.30946e-05
Pjv1_00021374	567.774	-1.99408	0.256786	-7.76553	8.13049e-15	2.48529e-12		Pjv1_00013130	714.949	1.17048	0.169523	6.90453	5.03689e-12	1.49609e-09		Pjv1_00012962	1211.41	1.58225	0.295134	5.36111	8.2713e-08	2.3951e-05
Pjv1_00000982	2125.28	1.33282	0.171743	7.76059	8.45374e-15	2.54965e-12		Pjv1_00025415	336.093	-6.8617	0.995315	-6.894	5.4244e-12	1.58971e-09		Pjv1_00024428	3989.02	1.99656	0.373014	5.3525	8.67461e-08	2.4784e-05
Pjv1_00009625	1104.86	-0.996378	0.130108	-7.65807	1.88747e-14	5.61772e-12		Pjv1_00015747	251.529	-2.51196	0.364966	-6.88272	5.87204e-12	1.69826e-09		Pjv1_00004525	3519.69	-0.867238	0.16211	-5.34968	8.81102e-08	2.48424e-05
Pjv1_00006194	117.973	3.84035	0.502135	7.64804	2.04065e-14	5.99475e-12		Pjv1_00001948	435.018	2.12623	0.310016	6.85845	6.9614e-12	1.96169e-09		Pjv1_00012978	830.745	1.15859	0.218283	5.30773	1.10999e-07	3.08895e-05
Pjv1_00019336	449.271	1.95442	0.255754	7.64182	2.14174e-14	6.21105e-12		Pjv1_00018289	304.678	1.48023	0.215795	6.85944	6.91305e-12	1.96169e-09		Pjv1_00006702	364.698	3.02795	0.571404	5.29915	1.16341e-07	3.1961e-05
Pjv1_00028850	135.444	2.56381	0.338835	7.56653	3.83337e-14	1.08389e-11		Pjv1_00005737	154.945	2.82375	0.413392	6.83066	8.45221e-12	2.35164e-09		Pjv1_00028327	14865.5	1.24687	0.235805	5.28772	1.23851e-07	3.35934e-05
Pjv1_00009126	182.756	-2.48509	0.328385	-7.56761	3.80156e-14	1.08389e-11		Pjv1_00002596	379.92	-1.13691	0.166886	-6.81246	9.5945e-12	2.63609e-09		Pjv1_00025700	767.087	1.16493	0.220453	5.28422	1.2624e-07	3.38133e-05
Pjv1_00029560	3493.1	-1.55334	0.205627	-7.55417	4.21533e-14	1.17717e-11		Pjv1_00013062	10586.1	1.13572	0.166789	6.80929	9.80818e-12	2.66153e-09		Pjv1_00024195	30.4137	-3.6439	0.692361	-5.263	1.41721e-07	3.74914e-05
Pjv1_00003953	3281.5	1.9932	0.266368	7.48286	7.27201e-14	2.00601e-11		Pjv1_00000106	2546.31	-0.903637	0.13288	-6.8004	1.04331e-11	2.79658e-09		Pjv1_00025992	1066.65	1.07229	0.203912	5.2586	1.45156e-07	3.79317e-05
Pjv1_00009563	124.459	-2.53835	0.339465	-7.4775	7.57495e-14	2.0644e-11		Pjv1_00005570	2615.63	0.89029	0.131019	6.79511	1.08227e-11	2.86605e-09		Pjv1_00026806	983.678	1.41327	0.270261	5.2293	1.70153e-07	4.34553e-05
Pjv1_00018964	131.012	-2.23572	0.299751	-7.45858	8.74601e-14	2.35518e-11		Pjv1_00027987	2516.72	-1.10392	0.162538	-6.79173	1.10793e-11	2.8991e-09		Pjv1_00013128	147.776	2.12241	0.405886	5.22909	1.70349e-07	4.34553e-05
Pjv1_00005232	711.91	2.24235	0.302351	7.41636	1.20383e-13	3.20361e-11		Pjv1_00024195	33.0459	-8.51894	1.25811	-6.77124	1.27687e-11	3.30183e-09		Pjv1_00013553	120.199	-2.90695	0.556906	-5.21983	1.79086e-07	4.51466e-05
Pjv1_00002842	371.426	-1.2875	0.174109	-7.39482	1.41597e-13	3.72433e-11		Pjv1_00018317	1164.79	1.2873	0.190771	6.74788	1.50016e-11	3.83414e-09		Pjv1_00021137	4927.32	1.07033	0.205195	5.21615	1.82678e-07	4.55164e-05
Pjv1_00004162	689.61	1.65955	0.22479	7.38269	1.55121e-13	4.03314e-11		Pjv1_00003952	882.24	0.851866	0.126734	6.72167	1.79652e-11	4.53879e-09		Pjv1_00017384	11086.4	1.61954	0.310749	5.21173	1.8709e-07	4.608e-05
Pjv1_00003989	791.783	1.29473	0.175723	7.36802	1.73175e-13	4.45138e-11		Pjv1_00007887	2267.99	-1.40224	0.209779	-6.68434	2.31972e-11	5.79402e-09		Pjv1_00006716	520.087	1.79959	0.345541	5.20805	1.90835e-07	4.64682e-05
Pjv1_00001732	2563.79	-1.58061	0.215383	-7.33859	2.15851e-13	5.42505e-11		Pjv1_00028257	348.879	-2.07536	0.311111	-6.6708	2.54412e-11	6.28313e-09		Pjv1_00026083	4323.95	0.840254	0.161886	5.19039	2.0985e-07	5.05243e-05
Pjv1_00013003	1586.42	1.07006	0.145794	7.33955	2.14311e-13	5.42505e-11		Pjv1_00011061	897.829	1.37538	0.206516	6.65995	2.73922e-11	6.68978e-09		Pjv1_00027883	487.166	-1.19036	0.232789	-5.11346	3.16318e-07	7.47244e-05
Pjv1_00019359	204.486	-2.19598	0.299638	-7.32879	2.32238e-13	5.77278e-11		Pjv1_00009461	1715.76	0.894315	0.134579	6.64527	3.02664e-11	7.3105e-09		Pjv1_00018147	85.7805	4.17464	0.816499	5.11285	3.17338e-07	7.47244e-05
Pjv1_00000502	279.429	-1.69921	0.232395	-7.31175	2.6369e-13	6.48333e-11		Pjv1_00000174	451.226	-1.10333	0.16659	-6.62305	3.51871e-11	8.40665e-09		Pjv1_00018290	507.858	1.73784	0.340703	5.10074	3.38333e-07	7.88021e-05
Pjv1_00027158	50.6355	-5.77497	0.790641	-7.30417	2.78987e-13	6.78569e-11		Pjv1_00007762	326.592	-1.17174	0.177199	-6.61257	3.77693e-11	8.92656e-09		Pjv1_00017440	79.3819	-2.1757	0.427707	-5.08689	3.63985e-07	8.38653e-05
Pjv1_00014073	3541.81	1.38557	0.190541	7.2718	3.54734e-13	8.53626e-11		Pjv1_00024034	1000.24	1.7803	0.270344	6.58529	4.53997e-11	1.06158e-08		Pjv1_00003095	125.495	2.18715	0.435176	5.02589	5.01099e-07	0.000113027
Pjv1_00009047	2737.92	1.01252	0.140218	7.22101	5.16035e-13	1.22871e-10		Pjv1_00018753	600.513	-1.04048	0.158095	-6.58136	4.6616e-11	1.07855e-08		Pjv1_00024034	1069.42	1.70897	0.339925	5.02749	4.96945e-07	0.000113027
Pjv1_00007376	91.8946	2.73554	0.38101	7.1797	6.98658e-13	1.64621e-10		Pjv1_00016809	1624.95	0.952014	0.145354	6.54963	5.7679e-11	1.31542e-08		Pjv1_00000891	1268.33	-0.619771	0.123503	-5.01826	5.21423e-07	0.000115186
Pjv1_00016956	849.994	1.63923	0.228837	7.16331	7.87529e-13	1.83648e-10		Pjv1_00004366	344.216	-4.32735	0.660798	-6.54867	5.80507e-11	1.31542e-08		Pjv1_00020854	1763.48	-0.766225	0.152673	-5.01873	5.20154e-07	0.000115186
Pjv1_00013534	637.987	-1.65798	0.232292	-7.13749	9.50494e-13	2.19389e-10		Pjv1_00019891	237.488	-1.48282	0.226546	-6.54533	5.93642e-11	1.33145e-08		Pjv1_00003961	34.7425	4.60579	0.92135	4.99896	5.76405e-07	0.000126033
Pjv1_00005203	6334.41	-1.34081	0.18892	-7.09723	1.27286e-12	2.86658e-10		Pjv1_00027211	513.019	-1.30414	0.199408	-6.54005	6.14979e-11	1.36538e-08		Pjv1_00005906	266.241	-1.44605	0.289731	-4.99102	6.00607e-07	0.000129998
Pjv1_00024658	71.5339	2.88682	0.406675	7.0986	1.26031e-12	2.86658e-10		Pjv1_00013664	1198.5	1.30801	0.201006	6.50734	7.64941e-11	1.68134e-08		Pjv1_00018145	3837.54	1.35704	0.272121	4.98691	6.13534e-07	0.000130641
Pjv1_00026920	535.28	1.29311	0.182219	7.09646	1.27995e-12	2.86658e-10		Pjv1_00028898	488.93	2.35767	0.365198	6.45587	1.07599e-10	2.34161e-08		Pjv1_00021421	192.79	2.62157	0.525764	4.9862	6.1577e-07	0.000130641
Pjv1_00005966	137.513	2.27107	0.32075	7.08051	1.4362e-12	3.185e-10		Pjv1_00023127	148.909	-1.87503	0.292436	-6.41176	1.43846e-10	3.09974e-08		Pjv1_00018118	135.748	1.88642	0.378786	4.98017	6.3528e-07	0.000133357
Pjv1_00004437	1346.34	-1.00247	0.142253	-7.0471	1.82683e-12	4.01192e-10		Pjv1_00025665	1724.6	-3.67835	0.574513	-6.40255	1.52799e-10	3.26071e-08		Pjv1_00023954	169.552	-2.5885	0.519943	-4.97843	6.41021e-07	0.000133357
Pjv1_00015145	79.9647	2.93703	0.418326	7.02091	2.20434e-12	4.79443e-10		Pjv1_00021815	587.713	1.08542	0.170066	6.38233	1.74412e-10	3.68613e-08		Pjv1_00027987	2143.23	-0.710349	0.143336	-4.95584	7.20201e-07	0.000148389
Pjv1_00012534	164.638	2.38377	0.340625	6.99822	2.59241e-12	5.58479e-10		Pjv1_00008705	6796.07	0.749668	0.117896	6.35871	2.03457e-10	4.1965e-08		Pjv1_00008116	8779.71	1.68297	0.339763	4.95337	7.29384e-07	0.00014885
Pjv1_00018317	541.728	1.49204	0.213317	6.99445	2.66304e-12	5.68282e-10		Pjv1_00028564	76.6089	-1.96036	0.308316	-6.35829	2.04015e-10	4.1965e-08		Pjv1_00023158	5647.12	0.714674	0.14507	4.92641	8.37556e-07	0.000168613
Pjv1_00014306	521.407	1.12531	0.161228	6.97961	2.95996e-12	6.25741e-10		Pjv1_00019866	2945.79	0.867147	0.136385	6.35808	2.04288e-10	4.1965e-08		Pjv1_00024629	165.616	-2.15923	0.438388	-4.92538	8.41966e-07	0.000168613
Pjv1_00029740	1563.72	-0.989832	0.142245	-6.95866	3.43516e-12	7.19475e-10		Pjv1_00000416	720.735	1.9416	0.306554	6.33364	2.39447e-10	4.8732e-08		Pjv1_00008445	393.436	1.05597	0.214971	4.91214	9.00859e-07	0.000178737
Pjv1_00019301	344.747	1.47794	0.212521	6.95434	3.5421e-12	7.35068e-10		Pjv1_00028838	137.664	2.19775	0.347581	6.323	2.56538e-10	5.17313e-08		Pjv1_00018036	2672.61	-0.644733	0.13144	-4.90516	9.33526e-07	0.000183519
Pjv1_00015736	971.765	-1.1629	0.167395	-6.94706	3.7299e-12	7.67003e-10		Pjv1_00009186	2741.14	-0.875771	0.138743	-6.31218	2.75126e-10	5.45768e-08		Pjv1_00017678	327.603	2.18259	0.445193	4.90258	9.45882e-07	0.000184258
Pjv1_00007091	3484.02	-1.06932	0.154013	-6.94308	3.83638e-12	7.81793e-10		Pjv1_00019418	741.663	-1.39159	0.22047	-6.31191	2.75615e-10	5.45768e-08		Pjv1_00026557	203.226	2.27775	0.465734	4.89066	1.00498e-06	0.000194005
Pjv1_00024402	1735.61	1.29032	0.187073	6.89743	5.29517e-12	1.06944e-09		Pjv1_00016623	33.5427	-4.31615	0.685712	-6.2944	3.08586e-10	6.05601e-08		Pjv1_00005964	29.8331	2.87634	0.5887	4.88592	1.02949e-06	0.000196964
Pjv1_00001432	65.7305	3.12967	0.454906	6.87981	5.99326e-12	1.19971e-09		Pjv1_00028162	2295.11	0.819097	0.130596	6.27197	3.56501e-10	6.93443e-08		Pjv1_00008651	1411.81	0.878915	0.180012	4.88254	1.0473e-06	0.000197863
Pjv1_00023774	199.328	-7.04991	1.0257	-6.8733	6.27353e-12	1.2448e-09		Pjv1_00001378	2164.42	-1.23441	0.198364	-6.22297	4.87819e-10	9.40549e-08		Pjv1_00026819	657.781	1.62878	0.333662	4.88153	1.05266e-06	0.000197863
Pjv1_00007078	4676.64	1.37704	0.201515	6.83346	8.28896e-12	1.6304e-09		Pjv1_00015174	545.36	1.75002	0.281292	6.22136	4.92866e-10	9.42017e-08		Pjv1_00020551	2389.87	-0.894673	0.183988	-4.86266	1.1582e-06	0.000215808
Pjv1_00015409	4691.51	-1.12193	0.164562	-6.81768	9.25229e-12	1.8042e-09		Pjv1_00006945	3698.43	-1.1292	0.182022	-6.20363	5.51761e-10	1.04549e-07		Pjv1_00026889	553.282	-1.73069	0.35621	-4.85861	1.18212e-06	0.000218366
Pjv1_00012272	356.042	1.2712	0.186786	6.80565	1.00595e-11	1.94484e-09		Pjv1_00001756	175.962	-1.92549	0.310935	-6.19256	5.9193e-10	1.1026e-07		Pjv1_00003665	50.9856	-3.57758	0.740385	-4.83204	1.35138e-06	0.000247499
Pjv1_00020196	1042.6	-1.58993	0.233852	-6.79887	1.05445e-11	2.01024e-09		Pjv1_00017230	2683.38	-0.910895	0.147083	-6.19305	5.90105e-10	1.1026e-07		Pjv1_00030016	55.6083	-4.1451	0.860026	-4.81973	1.4375e-06	0.00026104
Pjv1_00023534	1954.81	-1.15787	0.170323	-6.79807	1.0603e-11	2.01024e-09		Pjv1_00019464	324.439	1.15685	0.187425	6.17236	6.72777e-10	1.24266e-07		Pjv1_00007609	51.1061	-1.9372	0.404353	-4.79086	1.6607e-06	0.000299038
Pjv1_00004908	35.8882	-5.52773	0.813232	-6.79724	1.06644e-11	2.01024e-09		Pjv1_00016466	1206.33	-1.47551	0.239313	-6.16561	7.0214e-10	1.28609e-07		Pjv1_00003654	140.095	-3.72395	0.777816	-4.78771	1.68699e-06	0.00030124
Pjv1_00001665	5596.32	-1.07778	0.158688	-6.79185	1.10707e-11	2.06959e-09		Pjv1_00018290	554.119	1.46923	0.239591	6.13224	8.66507e-10	1.56304e-07		Pjv1_00004597	3279.37	0.585686	0.122391	4.78537	1.70676e-06	0.000302251
Pjv1_00020908	126.045	2.709	0.399814	6.77564	1.23855e-11	2.2964e-09		Pjv1_00005738	111.215	1.72569	0.281421	6.13205	8.67565e-10	1.56304e-07		Pjv1_00025310	33.0941	-2.523	0.52942	-4.76558	1.88309e-06	0.000330745
Pjv1_00016750	125.842	-2.81365	0.4158	-6.76684	1.31626e-11	2.42063e-09		Pjv1_00009022	6013.24	0.770533	0.12572	6.12898	8.84439e-10	1.58048e-07		Pjv1_00009709	2521.49	1.77621	0.373477	4.75587	1.97595e-06	0.000344234
Pjv1_00010787	21378.2	1.18358	0.175081	6.76017	1.37827e-11	2.51424e-09		Pjv1_00020623	1047.33	-1.061	0.173398	-6.11887	9.42388e-10	1.67046e-07		Pjv1_00007422	64.7725	2.26133	0.478442	4.72646	2.28469e-06	0.000394809
Pjv1_00011321	174.753	-1.5605	0.23196	-6.72747	1.72639e-11	3.12408e-09		Pjv1_00009492	12530	0.942138	0.154298	6.10595	1.02188e-09	1.79688e-07		Pjv1_00007887	2472.95	-1.10866	0.235999	-4.69774	2.63054e-06	0.000450938
Pjv1_00029516	7140.54	0.840657	0.125037	6.72325	1.77717e-11	3.19044e-09		Pjv1_00011741	685.074	-1.02323	0.167888	-6.09469	1.09647e-09	1.91273e-07		Pjv1_00018329	2949.34	-0.906197	0.193599	-4.68079	2.85769e-06	0.000482614
Pjv1_00022093	55609.9	0.860831	0.128265	6.71132	1.92865e-11	3.43513e-09		Pjv1_00007696	62.9834	3.93155	0.65137	6.03582	1.58162e-09	2.71594e-07		Pjv1_00024840	940.327	-0.755555	0.161423	-4.6806	2.86037e-06	0.000482614
Pjv1_00014190	351.274	1.55399	0.231756	6.70527	2.01032e-11	3.55261e-09		Pjv1_00011636	6547.87	0.604337	0.100123	6.03594	1.58042e-09	2.71594e-07		Pjv1_00010087	2102.5	2.13953	0.457292	4.6787	2.88698e-06	0.000483298
Pjv1_00006649	14370.9	1.09233	0.163085	6.69791	2.11421e-11	3.70725e-09		Pjv1_00008730	805.709	-1.2339	0.204701	-6.02782	1.66188e-09	2.83163e-07		Pjv1_00022650	11053.7	1.43645	0.307814	4.6666	3.06232e-06	0.000508677
Pjv1_00006904	258.944	1.59663	0.239015	6.68003	2.38901e-11	4.0939e-09		Pjv1_00002363	672.338	1.08978	0.180891	6.02452	1.69615e-09	2.86779e-07		Pjv1_00008920	842.002	1.4386	0.308781	4.65897	3.17788e-06	0.000523813
Pjv1_00016849	1224.91	1.07451	0.16083	6.68101	2.37305e-11	4.0939e-09		Pjv1_00013394	54691.1	-0.624082	0.103728	-6.01653	1.78194e-09	2.97433e-07		Pjv1_00006177	109.008	1.58394	0.340137	4.65678	3.21187e-06	0.000525373
Pjv1_00018801	359.977	1.70469	0.255162	6.68081	2.37632e-11	4.0939e-09		Pjv1_00006833	3347.06	1.11121	0.184705	6.01614	1.78622e-09	2.97433e-07		Pjv1_00002385	6552.53	1.02682	0.22059	4.65488	3.2417e-06	0.000526236
Pjv1_00014520	488.573	1.08382	0.162282	6.67863	2.4118e-11	4.10187e-09		Pjv1_00011874	1179.55	-1.65592	0.276035	-5.99893	1.98625e-09	3.28254e-07		Pjv1_00025855	2914.92	1.53922	0.331946	4.63697	3.53553e-06	0.000569619
Pjv1_00025116	271.914	-2.4245	0.363345	-6.67272	2.51104e-11	4.23878e-09		Pjv1_00005788	1039.59	-0.818121	0.136922	-5.97511	2.29936e-09	3.7437e-07		Pjv1_00024389	35.5285	-4.17105	0.901466	-4.62696	3.71072e-06	0.000593382
Pjv1_00009446	2022.26	1.4547	0.218114	6.66944	2.56784e-11	4.30256e-09		Pjv1_00000763	204.524	-2.06358	0.345316	-5.97591	2.28807e-09	3.7437e-07		Pjv1_00009580	679.525	-1.05491	0.2282	-4.62275	3.78679e-06	0.000598346
Pjv1_00008116	13971.4	1.01144	0.151884	6.6593	2.75131e-11	4.57608e-09		Pjv1_00005585	11566.8	-0.819913	0.137399	-5.96738	2.4109e-09	3.89644e-07		Pjv1_00021747	840.306	-0.859415	0.185934	-4.62216	3.7976e-06	0.000598346
Pjv1_00000601	1697.76	-1.06614	0.160616	-6.63778	3.18444e-11	5.25781e-09		Pjv1_00000221	851.937	-0.968408	0.162339	-5.96534	2.44122e-09	3.91664e-07		Pjv1_00015747	322.455	-2.51026	0.544103	-4.61356	3.95824e-06	0.000619103
Pjv1_00014286	917.282	-1.078	0.162436	-6.63648	3.21261e-11	5.26588e-09		Pjv1_00022650	12640.2	0.831721	0.140132	5.93527	2.93362e-09	4.67253e-07		Pjv1_00013244	1749.53	1.00032	0.217285	4.60374	4.14971e-06	0.000644347
Pjv1_00014493	49.8978	3.07519	0.463635	6.63279	3.29401e-11	5.36046e-09		Pjv1_00018075	56.9228	-3.81146	0.64347	-5.92329	3.15564e-09	4.99e-07		Pjv1_00015988	750.461	1.95723	0.431744	4.5333	5.80688e-06	0.000895179
Pjv1_00009769	63.2487	-2.60738	0.393303	-6.62945	3.36941e-11	5.444e-09		Pjv1_00016475	927.997	0.853217	0.144124	5.92001	3.21925e-09	5.05422e-07		Pjv1_00002622	449.344	-0.797638	0.176446	-4.52058	6.16706e-06	0.000943912
Pjv1_00024801	438.356	1.67086	0.252229	6.62438	3.4872e-11	5.59436e-09		Pjv1_00012115	733.855	-0.799038	0.135339	-5.90398	3.54835e-09	5.5314e-07		Pjv1_00023338	1208.49	1.64693	0.365084	4.51111	6.44892e-06	0.000980053
Pjv1_00017865	906.646	-1.09371	0.16526	-6.61807	3.63914e-11	5.797e-09		Pjv1_00007661	1824.41	0.973876	0.165054	5.90035	3.62742e-09	5.61483e-07		Pjv1_00006974	888.365	-1.98161	0.439603	-4.50772	6.55273e-06	0.000988816
Pjv1_00027548	1492.29	-1.67718	0.253841	-6.60719	3.9168e-11	6.19567e-09		Pjv1_00020607	83.925	1.84384	0.313244	5.88629	3.94954e-09	6.0707e-07		Pjv1_00019180	401.707	-0.991596	0.220259	-4.50196	6.73304e-06	0.00100892
Pjv1_00012521	2085.96	-0.950114	0.144084	-6.59415	4.27694e-11	6.71835e-09		Pjv1_00011530	151.58	2.11748	0.359873	5.88397	4.00533e-09	6.11369e-07		Pjv1_00006541	851.654	-0.817734	0.181708	-4.50026	6.78717e-06	0.00100997
Pjv1_00009882	664.704	1.23743	0.188959	6.54869	5.80441e-11	9.05488e-09		Pjv1_00000081	7721.89	0.898717	0.153335	5.86113	4.5973e-09	6.96887e-07		Pjv1_00020953	1274.2	-0.785658	0.175021	-4.48893	7.15815e-06	0.00105783
Pjv1_00001742	2393.52	-1.3057	0.199524	-6.54407	5.98676e-11	9.27538e-09		Pjv1_00026226	109.537	1.73202	0.296015	5.85113	4.88254e-09	7.35056e-07		Pjv1_00011450	75.2839	-1.76807	0.395093	-4.47508	7.63838e-06	0.00112106
Pjv1_00008796	294.386	-1.40242	0.215478	-6.50843	7.59416e-11	1.16857e-08		Pjv1_00026083	4231.02	0.71883	0.122977	5.84524	5.05836e-09	7.56346e-07		Pjv1_00019133	1812.02	-0.602184	0.134697	-4.47065	7.79826e-06	0.00113674
Pjv1_00010850	981.516	-1.1646	0.179114	-6.502	7.92609e-11	1.21141e-08		Pjv1_00004906	122.462	-3.28974	0.563413	-5.83896	5.25292e-09	7.8013e-07		Pjv1_00025861	21074.2	0.719877	0.161226	4.46503	8.00574e-06	0.0011591
Pjv1_00002758	4967.82	1.07673	0.165702	6.49802	8.13828e-11	1.23549e-08		Pjv1_00014631	301.183	1.70936	0.292944	5.8351	5.37576e-09	7.93015e-07		Pjv1_00021815	535.323	1.4653	0.329119	4.45219	8.49973e-06	0.00122236
Pjv1_00024100	3041	-1.5885	0.244947	-6.48507	8.86933e-11	1.33749e-08		Pjv1_00018321	1698.82	1.28473	0.220278	5.8323	5.46691e-09	8.01085e-07		Pjv1_00022670	55.4931	-3.32959	0.748883	-4.44608	8.74522e-06	0.00124928
Pjv1_00020598	1801.25	0.802671	0.123917	6.47751	9.32502e-11	1.3969e-08		Pjv1_00018982	4798.9	-0.756421	0.130107	-5.81383	6.1061e-09	8.88822e-07		Pjv1_00014948	306.054	2.30748	0.519459	4.44207	8.90958e-06	0.00126433
Pjv1_00020607	78.4237	2.42196	0.374165	6.47296	9.61003e-11	1.43012e-08		Pjv1_00016134	6681.91	1.0016	0.172369	5.81079	6.21796e-09	8.9915e-07		Pjv1_00028940	717.173	-0.728179	0.164834	-4.41764	9.97824e-06	0.00139246
Pjv1_00008705	6924.74	1.23972	0.192627	6.43587	1.22771e-10	1.81509e-08		Pjv1_00017158	231.303	1.78136	0.306644	5.80922	6.27658e-09	9.01695e-07		Pjv1_00018720	523.537	1.28877	0.291773	4.41701	1.00074e-05	0.00139246
Pjv1_00007762	316.395	-1.34292	0.208734	-6.43365	1.24576e-10	1.81801e-08		Pjv1_00011546	399.297	-2.10867	0.363102	-5.80738	6.34581e-09	9.0572e-07		Pjv1_00004660	2389.56	1.32411	0.299599	4.41961	9.88798e-06	0.00139246
Pjv1_00001771	3176.75	1.20521	0.187321	6.43393	1.24344e-10	1.81801e-08		Pjv1_00014190	243.967	2.14726	0.372411	5.76584	8.12502e-09	1.15218e-06		Pjv1_00005601	1281.92	-1.31454	0.298017	-4.41095	1.0292e-05	0.00142282
Pjv1_00000589	267.446	-2.6451	0.411557	-6.42705	1.30103e-10	1.8865e-08		Pjv1_00011383	94.7448	-3.2605	0.566118	-5.75941	8.44103e-09	1.18932e-06		Pjv1_00000773	4266.13	-0.774032	0.17572	-4.40491	1.05827e-05	0.00145363
Pjv1_00010757	128.834	2.22764	0.346717	6.42495	1.31911e-10	1.90052e-08		Pjv1_00002183	437.259	1.63917	0.284758	5.75636	8.59459e-09	1.20324e-06		Pjv1_00017643	1120.52	0.65545	0.148854	4.40331	1.0661e-05	0.00145506
Pjv1_00008581	877.079	1.04967	0.163701	6.41214	1.43493e-10	2.05431e-08		Pjv1_00027343	7039.29	-0.811099	0.141317	-5.73956	9.49211e-09	1.32049e-06		Pjv1_00029409	132.105	-1.15953	0.263445	-4.40141	1.07548e-05	0.00145857
Pjv1_00011874	1151.64	-1.3459	0.210197	-6.40302	1.52329e-10	2.16709e-08		Pjv1_00004368	470.486	-1.61972	0.282348	-5.73662	9.65856e-09	1.33519e-06		Pjv1_00024043	237.136	-1.52575	0.347488	-4.3908	1.12932e-05	0.00152195
Pjv1_00006517	213.56	-1.48679	0.232383	-6.39803	1.57398e-10	2.22521e-08		Pjv1_00005966	64.0071	2.25943	0.394169	5.73214	9.91724e-09	1.36238e-06		Pjv1_00026771	34.0772	3.47577	0.792241	4.38727	1.14785e-05	0.00153726
Pjv1_00025653	96.7994	3.12768	0.489835	6.38517	1.71207e-10	2.4054e-08		Pjv1_00024100	2344.63	-1.17245	0.204785	-5.72526	1.03278e-08	1.40996e-06		Pjv1_00015338	727.443	1.09809	0.250408	4.38522	1.15868e-05	0.00154104
Pjv1_00015585	3765.52	-0.984071	0.154862	-6.35448	2.09128e-10	2.92004e-08		Pjv1_00008458	594.023	-1.06926	0.187698	-5.6967	1.22152e-08	1.65734e-06		Pjv1_00023774	18.3045	-4.22283	0.96323	-4.38403	1.16506e-05	0.00154104
Pjv1_00012533	111.55	2.61283	0.411322	6.35228	2.12144e-10	2.94398e-08		Pjv1_00000773	4765.74	-1.06397	0.187414	-5.67712	1.3698e-08	1.84713e-06		Pjv1_00005235	5224.52	-0.879771	0.201074	-4.37536	1.21232e-05	0.00157872
Pjv1_00012391	1856.88	1.41692	0.223648	6.33547	2.36621e-10	3.26364e-08		Pjv1_00018076	2860.29	-0.873037	0.153888	-5.67319	1.4016e-08	1.87848e-06		Pjv1_00012049	499.805	-1.46758	0.335464	-4.37476	1.21564e-05	0.00157872
Pjv1_00017158	489.551	1.69456	0.268096	6.32074	2.60322e-10	3.56878e-08		Pjv1_00007880	1845.84	-1.17151	0.206596	-5.67055	1.42336e-08	1.89609e-06		Pjv1_00024166	1596.94	0.979462	0.223862	4.37529	1.21268e-05	0.00157872
Pjv1_00018659	1857.2	-1.32789	0.210453	-6.30966	2.79641e-10	3.81053e-08		Pjv1_00024025	653.7	-1.04624	0.185144	-5.65097	1.59542e-08	2.1125e-06		Pjv1_00008545	6278.61	1.57227	0.359751	4.37043	1.24e-05	0.00160065
Pjv1_00005738	82.7518	2.17216	0.345121	6.29392	3.09556e-10	4.1929e-08		Pjv1_00020361	50.1944	-3.53298	0.626127	-5.6426	1.67505e-08	2.20465e-06		Pjv1_00021006	2108.6	1.61073	0.369713	4.35671	1.32034e-05	0.00169414
Pjv1_00020361	37.0946	-4.72517	0.75133	-6.28907	3.19366e-10	4.30004e-08		Pjv1_00017678	302.259	1.11222	0.197597	5.62875	1.81522e-08	2.37492e-06		Pjv1_00001094	157.797	1.49766	0.34409	4.35253	1.34576e-05	0.00171649
Pjv1_00001947	5457.21	0.845613	0.134489	6.28759	3.22435e-10	4.31566e-08		Pjv1_00028001	134.498	1.40101	0.249073	5.6249	1.85612e-08	2.41405e-06		Pjv1_00002379	645.341	0.807811	0.185904	4.34531	1.39082e-05	0.00176346
Pjv1_00015095	209.327	1.95635	0.311527	6.27988	3.38843e-10	4.5086e-08		Pjv1_00007328	2537.71	-0.851383	0.15183	-5.60746	2.05317e-08	2.65463e-06		Pjv1_00000183	60.6928	2.30664	0.531632	4.3388	1.43263e-05	0.00180579
Pjv1_00013649	147.877	-1.74342	0.278239	-6.26591	3.70645e-10	4.90292e-08		Pjv1_00000502	230.793	-1.33797	0.239525	-5.58594	2.32435e-08	2.98767e-06		Pjv1_00013390	1902.03	1.53296	0.353667	4.33447	1.46114e-05	0.00183096
Pjv1_00027427	193.197	-1.91939	0.306982	-6.25246	4.0404e-10	5.31359e-08		Pjv1_00005669	18883.1	1.09485	0.196058	5.58435	2.34573e-08	2.99762e-06		Pjv1_00028133	363.908	1.61647	0.373258	4.3307	1.48638e-05	0.00184104
Pjv1_00000773	3528.72	-1.13991	0.183006	-6.22884	4.69902e-10	6.14403e-08		Pjv1_00002087	817.221	0.989178	0.177668	5.56757	2.58318e-08	3.28198e-06		Pjv1_00008740	1515.75	1.87148	0.432048	4.33166	1.47989e-05	0.00184104
Pjv1_00000764	507.583	-1.67472	0.269283	-6.21918	4.99764e-10	6.49693e-08		Pjv1_00007078	3987.32	1.01826	0.183533	5.54809	2.88815e-08	3.62751e-06		Pjv1_00018736	262.186	-1.1848	0.274164	-4.32148	1.54986e-05	0.00190865
Pjv1_00013312	54807.8	-1.1698	0.188599	-6.20256	5.55514e-10	7.18041e-08		Pjv1_00018145	4136.04	0.758276	0.136669	5.54827	2.88504e-08	3.62751e-06		Pjv1_00021374	458.494	-1.08538	0.251497	-4.3157	1.59096e-05	0.00194806
Pjv1_00024025	506.883	-1.19247	0.192329	-6.20016	5.64041e-10	7.24921e-08		Pjv1_00014917	18445.6	-0.730989	0.132004	-5.53762	3.06612e-08	3.82917e-06		Pjv1_00020105	696.816	0.889058	0.206596	4.30336	1.68231e-05	0.00204821
Pjv1_00002975	490.965	1.76651	0.286492	6.16601	7.00325e-10	8.94992e-08		Pjv1_00008545	5579	1.31691	0.237882	5.53598	3.09492e-08	3.84329e-06		Pjv1_00006467	328.666	-0.825793	0.192183	-4.29691	1.73193e-05	0.00206429
Pjv1_00009186	1548.59	-0.799891	0.130167	-6.14512	7.9905e-10	1.01542e-07		Pjv1_00025420	289.834	-4.79903	0.86979	-5.51746	3.4394e-08	4.24708e-06		Pjv1_00008936	252.294	-0.908707	0.211394	-4.29865	1.71844e-05	0.00206429
Pjv1_00024726	40.0666	-3.80321	0.619996	-6.13424	8.55671e-10	1.0761e-07		Pjv1_00014108	20.3422	-7.82471	1.42509	-5.49067	4.00407e-08	4.91673e-06		Pjv1_00006248	327.258	1.37946	0.321055	4.29664	1.73405e-05	0.00206429
Pjv1_00024800	1942.69	0.799884	0.130399	6.13412	8.56311e-10	1.0761e-07		Pjv1_00028755	2604.96	-0.669597	0.122104	-5.48384	4.16198e-08	5.08224e-06		Pjv1_00024423	146.443	1.79216	0.416983	4.29792	1.72409e-05	0.00206429
Pjv1_00015410	2491.45	-1.05687	0.172432	-6.12921	8.83149e-10	1.10369e-07		Pjv1_00008949	1080.66	0.777492	0.141833	5.48176	4.21124e-08	5.09173e-06		Pjv1_00023005	548.275	1.14284	0.266285	4.2918	1.77234e-05	0.00209821
Pjv1_00013244	1888.31	1.0172	0.166119	6.12333	9.1639e-10	1.13894e-07		Pjv1_00019359	85.7053	-2.37983	0.434152	-5.48155	4.21608e-08	5.09173e-06		Pjv1_00009011	93.1361	2.28786	0.533666	4.28706	1.81055e-05	0.00213168
Pjv1_00006729	762.67	-0.95386	0.15628	-6.10353	1.03753e-09	1.27548e-07		Pjv1_00018316	81.696	1.91451	0.349608	5.47618	4.34609e-08	5.22006e-06		Pjv1_00002363	680.622	1.74453	0.407222	4.28399	1.83572e-05	0.0021495
Pjv1_00011530	123.111	1.55381	0.254544	6.1043	1.03255e-09	1.27548e-07		Pjv1_00026819	716.007	0.879164	0.161248	5.45223	4.97424e-08	5.94206e-06		Pjv1_00010892	303.614	-0.864796	0.202287	-4.2751	1.91051e-05	0.00222492
Pjv1_00016246	1080.96	0.966101	0.158349	6.1011	1.05343e-09	1.28803e-07		Pjv1_00027342	9125.09	-0.8155	0.149649	-5.44944	5.05295e-08	6.00344e-06		Pjv1_00025602	2938.86	-0.593053	0.138784	-4.27321	1.92676e-05	0.0022317
Pjv1_00014110	1359.83	-6.69511	1.0998	-6.08758	1.14632e-09	1.39408e-07		Pjv1_00008656	498.429	-1.48047	0.27175	-5.4479	5.09673e-08	6.02291e-06		Pjv1_00007967	1725.1	1.06192	0.249087	4.26324	2.01484e-05	0.00230877
Pjv1_00007967	2348.83	0.957753	0.158169	6.05527	1.40186e-09	1.68746e-07		Pjv1_00027291	37.3027	-6.84868	1.26196	-5.427	5.731e-08	6.70039e-06		Pjv1_00003913	153.033	-1.04728	0.24563	-4.26363	2.01132e-05	0.00230877
Pjv1_00006237	737.528	-0.949553	0.156816	-6.05519	1.40248e-09	1.68746e-07		Pjv1_00021181	430.64	0.852438	0.157063	5.42738	5.71879e-08	6.70039e-06		Pjv1_00013435	709.192	1.13357	0.265987	4.26175	2.02828e-05	0.00231181
Pjv1_00002654	844.346	1.25837	0.207915	6.05232	1.42778e-09	1.7088e-07		Pjv1_00002243	273.581	1.21361	0.224415	5.40789	6.37706e-08	7.41628e-06		Pjv1_00000943	66.789	1.36239	0.32097	4.2446	2.1898e-05	0.0024827
Pjv1_00013482	305.781	-1.25253	0.207095	-6.0481	1.46565e-09	1.74489e-07		Pjv1_00003155	3161.65	-0.747794	0.138536	-5.39784	6.74473e-08	7.80259e-06		Pjv1_00005966	122.976	1.65096	0.38964	4.23714	2.26388e-05	0.00255318
Pjv1_00018140	1629.69	-1.72086	0.285145	-6.03501	1.58949e-09	1.88242e-07		Pjv1_00023941	8022.86	-0.675037	0.125177	-5.39265	6.94276e-08	7.98963e-06		Pjv1_00005518	942.463	-0.792226	0.187363	-4.22829	2.35478e-05	0.00264179
Pjv1_00013611	82.2964	-2.16229	0.358522	-6.03111	1.62835e-09	1.9184e-07		Pjv1_00028047	1660	-0.636651	0.11808	-5.39169	6.97988e-08	7.9905e-06		Pjv1_00012754	106.162	1.43445	0.339493	4.22527	2.38654e-05	0.00266348
Pjv1_00018369	274.94	1.37494	0.22807	6.02857	1.65415e-09	1.9387e-07		Pjv1_00027340	42698.2	-0.774395	0.143852	-5.38328	7.31418e-08	8.31801e-06		Pjv1_00002243	405.59	1.84916	0.438133	4.22055	2.43712e-05	0.00270584
Pjv1_00017282	334.936	-1.20414	0.200185	-6.01512	1.79757e-09	2.09592e-07		Pjv1_00013663	592.98	1.39844	0.259852	5.38168	7.37949e-08	8.31801e-06		Pjv1_00004149	520.215	1.7761	0.421147	4.2173	2.4725e-05	0.00273097
Pjv1_00000506	448.654	-1.38477	0.230261	-6.01393	1.81081e-09	2.10054e-07		Pjv1_00001233	15.6786	7.38921	1.373	5.38179	7.37497e-08	8.31801e-06		Pjv1_00009953	552.572	-1.21724	0.289029	-4.21147	2.53712e-05	0.00278797
Pjv1_00005585	14614	-0.804914	0.133901	-6.01124	1.84107e-09	2.12475e-07		Pjv1_00026832	2025.61	-1.09273	0.203742	-5.36329	8.17175e-08	9.16403e-06		Pjv1_00018369	243.212	0.938837	0.223108	4.20799	2.57648e-05	0.00281678
Pjv1_00016134	7106.33	0.790918	0.131836	5.99925	1.98234e-09	2.27617e-07		Pjv1_00000601	1689.37	-0.831093	0.155175	-5.35586	8.51517e-08	9.50068e-06		Pjv1_00026239	2873.85	-0.558236	0.133586	-4.17886	2.92976e-05	0.00318674
Pjv1_00025946	3455.49	-1.08343	0.181108	-5.98223	2.20102e-09	2.51449e-07		Pjv1_00020624	65.1975	-2.35992	0.441645	-5.34348	9.11802e-08	1.01219e-05		Pjv1_00011874	1022.24	-1.1717	0.280838	-4.17216	3.01721e-05	0.00326529
Pjv1_00018849	243.716	1.25283	0.210737	5.94502	2.76427e-09	3.1421e-07		Pjv1_00013312	12716.2	-0.996046	0.186757	-5.33337	9.64074e-08	1.06484e-05		Pjv1_00007254	1047.23	1.50909	0.361857	4.17039	3.04076e-05	0.00327425
Pjv1_00027257	3116.76	-0.997569	0.168233	-5.92969	3.03498e-09	3.43256e-07		Pjv1_00005922	873.909	-0.983621	0.184842	-5.32141	1.02964e-07	1.13158e-05		Pjv1_00000763	179.298	-1.25753	0.301862	-4.16592	3.10105e-05	0.00332247
Pjv1_00020461	27.6393	-8.31963	1.40354	-5.92762	3.07361e-09	3.45896e-07		Pjv1_00017664	1457.5	-0.926844	0.174327	-5.3167	1.05667e-07	1.1555e-05		Pjv1_00003318	236.942	-1.39813	0.335778	-4.16385	3.1293e-05	0.00333606
Pjv1_00009202	9064.38	0.723426	0.1223	5.91518	3.31515e-09	3.71231e-07		Pjv1_00004030	667.793	-0.829983	0.156514	-5.30291	1.1397e-07	1.24013e-05		Pjv1_00019866	3046.3	1.37715	0.330936	4.16137	3.16343e-05	0.00335574
Pjv1_00008943	595.312	1.13526	0.192073	5.91056	3.40946e-09	3.79911e-07		Pjv1_00020060	3345.07	-0.684459	0.129415	-5.28887	1.23075e-07	1.33261e-05		Pjv1_00017149	180.645	1.79398	0.431748	4.15516	3.25064e-05	0.00343127
Pjv1_00008663	554.485	1.36285	0.230728	5.90673	3.48967e-09	3.86942e-07		Pjv1_00004907	71.1425	-3.19098	0.603683	-5.28586	1.25114e-07	1.34804e-05		Pjv1_00022743	57.6876	1.58098	0.381678	4.14217	3.4403e-05	0.00361366
Pjv1_00000867	531.955	1.09867	0.186185	5.90099	3.61326e-09	3.98692e-07		Pjv1_00007669	1616.46	0.899046	0.170124	5.28465	1.25944e-07	1.35036e-05		Pjv1_00025653	109.611	2.13571	0.516113	4.13806	3.50251e-05	0.00366107
Pjv1_00021580	198.034	1.34899	0.228978	5.89136	3.83039e-09	4.20599e-07		Pjv1_00000515	70.7914	-1.84997	0.350758	-5.2742	1.33339e-07	1.42272e-05		Pjv1_00014190	157.355	1.30693	0.31615	4.13391	3.5665e-05	0.00370399
Pjv1_00000155	43.0233	2.88633	0.491395	5.87373	4.2609e-09	4.65612e-07		Pjv1_00024658	41.5618	2.75433	0.522747	5.26896	1.37199e-07	1.45682e-05		Pjv1_00021580	154.141	1.38707	0.335596	4.13316	3.57815e-05	0.00370399
Pjv1_00008949	1256.4	0.926193	0.157869	5.86684	4.44166e-09	4.83031e-07		Pjv1_00015145	144.073	2.36769	0.449538	5.26695	1.38711e-07	1.4658e-05		Pjv1_00017822	106.78	-1.48428	0.359468	-4.1291	3.64186e-05	0.00375181
Pjv1_00007213	68.3473	2.81163	0.479909	5.85866	4.66603e-09	5.05003e-07		Pjv1_00012556	45.0454	3.54769	0.674448	5.26015	1.4394e-07	1.51378e-05		Pjv1_00020815	222.131	1.27579	0.309231	4.12569	3.6963e-05	0.00378968
Pjv1_00001330	6151.71	1.00182	0.171281	5.84901	4.94507e-09	5.32655e-07		Pjv1_00016763	23.2567	-4.12368	0.784326	-5.25761	1.45941e-07	1.52752e-05		Pjv1_00019359	151.048	-1.15167	0.279425	-4.12155	3.76334e-05	0.00384004
Pjv1_00003180	136.37	1.51966	0.260374	5.83645	5.33233e-09	5.71646e-07		Pjv1_00009593	336.873	-1.49861	0.285244	-5.25377	1.49015e-07	1.5523e-05		Pjv1_00005446	451.564	1.61292	0.391499	4.11987	3.7908e-05	0.00384973
Pjv1_00023996	4468.16	-1.2664	0.217621	-5.81928	5.91005e-09	6.30591e-07		Pjv1_00017031	112.167	-1.50835	0.287473	-5.24692	1.54663e-07	1.60354e-05		Pjv1_00021309	617.925	1.43503	0.348518	4.11753	3.8296e-05	0.00387079
Pjv1_00021772	3313.46	-0.779043	0.133903	-5.81797	5.95651e-09	6.32565e-07		Pjv1_00025116	344.104	-2.02917	0.38752	-5.23631	1.63822e-07	1.69052e-05		Pjv1_00008981	1127.77	-0.788684	0.191798	-4.11205	3.92159e-05	0.00394516
Pjv1_00024247	51.8678	2.57855	0.443955	5.80813	6.31756e-09	6.67772e-07		Pjv1_00018329	2966.96	-0.881957	0.168615	-5.23061	1.68951e-07	1.7353e-05		Pjv1_00008700	1233.5	0.863038	0.210088	4.10798	3.99133e-05	0.00399655
Pjv1_00007254	1611.5	1.1201	0.193084	5.8011	6.58799e-09	6.93118e-07		Pjv1_00000082	11345	0.694428	0.132821	5.22831	1.71071e-07	1.7489e-05		Pjv1_00018353	225.597	1.43828	0.350311	4.10574	4.03025e-05	0.00401675
Pjv1_00019360	505.665	-1.51645	0.261705	-5.79449	6.85297e-09	7.17658e-07		Pjv1_00021829	943.828	-0.911444	0.174732	-5.21625	1.82583e-07	1.85795e-05		Pjv1_00021571	358.637	1.00734	0.245646	4.10077	4.11782e-05	0.00408202
Pjv1_00003414	32.8244	4.17244	0.721479	5.78318	7.33023e-09	7.641e-07		Pjv1_00015548	1607.09	0.821653	0.158061	5.19834	2.01079e-07	2.02739e-05		Pjv1_00009385	102.218	-1.27411	0.31077	-4.09987	4.13384e-05	0.00408202
Pjv1_00004346	2332.29	-1.09706	0.190025	-5.77323	7.77674e-09	8.06926e-07		Pjv1_00021677	211.353	1.14126	0.219524	5.19881	2.00565e-07	2.02739e-05		Pjv1_00023522	1579.14	-0.733554	0.17907	-4.09646	4.1951e-05	0.00412352
Pjv1_00026312	5943.71	0.687275	0.11916	5.76767	8.03731e-09	8.30155e-07		Pjv1_00004697	5352.32	1.00185	0.192862	5.19464	2.05115e-07	2.05864e-05		Pjv1_00011040	409.48	1.60635	0.392942	4.08802	4.35068e-05	0.00425691
Pjv1_00011299	1279	-0.81838	0.141926	-5.76626	8.10497e-09	8.33338e-07		Pjv1_00006285	1926.79	-0.721241	0.138927	-5.19151	2.08592e-07	2.08402e-05		Pjv1_00016105	24.6461	3.23659	0.792274	4.08519	4.40398e-05	0.00428948
Pjv1_00012990	257.699	1.23496	0.214344	5.76157	8.33359e-09	8.52967e-07		Pjv1_00004905	135.463	-2.86368	0.552321	-5.18481	2.16233e-07	2.15059e-05		Pjv1_00011546	460.102	-2.09709	0.51365	-4.08272	4.45125e-05	0.0043159
Pjv1_00020624	88.6176	-1.96957	0.341959	-5.75967	8.428e-09	8.58745e-07		Pjv1_00024598	59.062	2.06109	0.397833	5.18081	2.20929e-07	2.1874e-05		Pjv1_00000660	1590.33	0.862273	0.212086	4.06568	4.78932e-05	0.00462278
Pjv1_00001378	1618.65	-1.36957	0.238351	-5.74601	9.13722e-09	9.24867e-07		Pjv1_00030280	1441.29	-0.701524	0.13564	-5.17195	2.31665e-07	2.28341e-05		Pjv1_00020109	3253.79	0.859455	0.211463	4.06432	4.81724e-05	0.00462887
Pjv1_00021581	289.844	-1.40159	0.243941	-5.74562	9.15872e-09	9.24867e-07		Pjv1_00009118	458.608	1.18934	0.230206	5.16639	2.38661e-07	2.33465e-05		Pjv1_00006833	2633.32	1.39171	0.343013	4.0573	4.96442e-05	0.004749
Pjv1_00024612	262.329	1.44099	0.250945	5.74225	9.34276e-09	9.39258e-07		Pjv1_00005234	1770.25	-0.69012	0.133585	-5.16613	2.38988e-07	2.33465e-05		Pjv1_00001366	8139.85	1.24041	0.305931	4.05453	5.02361e-05	0.00476309
Pjv1_00003155	3924.9	-0.692129	0.120714	-5.73364	9.82953e-09	9.83823e-07		Pjv1_00004525	3790.68	-1.1473	0.222485	-5.15676	2.5126e-07	2.44367e-05		Pjv1_00002253	1665.13	0.552858	0.136352	4.05464	5.02121e-05	0.00476309
Pjv1_00021431	741.957	1.30157	0.22716	5.72975	1.00578e-08	1.00224e-06		Pjv1_00023694	4475.76	0.63771	0.123948	5.145	2.67518e-07	2.59033e-05		Pjv1_00028384	262.403	-0.770384	0.190147	-4.05151	5.08873e-05	0.00476908
Pjv1_00005733	2083.44	1.42234	0.248432	5.72529	1.0326e-08	1.02445e-06		Pjv1_00000764	570.76	-1.32486	0.257621	-5.14268	2.70846e-07	2.61105e-05		Pjv1_00019986	58.1008	-1.46156	0.360777	-4.05115	5.09669e-05	0.00476908
Pjv1_00007756	5069.6	1.24405	0.217501	5.71975	1.06678e-08	1.05011e-06		Pjv1_00007254	1134.63	0.769648	0.149713	5.14082	2.73543e-07	2.61412e-05		Pjv1_00024777	23.5612	2.77253	0.684276	4.05178	5.08295e-05	0.00476908
Pjv1_00008820	3270.33	1.11442	0.194842	5.7196	1.06775e-08	1.05011e-06		Pjv1_00020854	1889.87	-1.11449	0.216793	-5.14083	2.73534e-07	2.61412e-05		Pjv1_00007167	629.178	-1.76911	0.437659	-4.0422	5.29518e-05	0.00493327
Pjv1_00009902	180.932	-2.41572	0.422673	-5.71534	1.09488e-08	1.07213e-06		Pjv1_00029001	1037.14	-0.899616	0.175027	-5.13987	2.74932e-07	2.61602e-05		Pjv1_00028257	953.312	-1.6318	0.40388	-4.0403	5.33817e-05	0.00493408
Pjv1_00017384	17027.1	1.18889	0.208563	5.70039	1.19536e-08	1.16547e-06		Pjv1_00004588	696.092	1.14769	0.223591	5.133	2.85156e-07	2.70161e-05		Pjv1_00020190	64.3071	-2.39008	0.591585	-4.04013	5.3421e-05	0.00493408
Pjv1_00001784	44.2467	3.22491	0.567225	5.68542	1.30495e-08	1.26687e-06		Pjv1_00016368	101.4	-1.80579	0.352334	-5.12524	2.97165e-07	2.8033e-05		Pjv1_00012013	197.322	1.90871	0.472889	4.03627	5.43072e-05	0.00499356
Pjv1_00018256	979.511	-1.38037	0.242865	-5.6837	1.3181e-08	1.27416e-06		Pjv1_00004437	1702.26	-0.80315	0.156762	-5.12336	3.00146e-07	2.80733e-05		Pjv1_00010129	802.016	0.895057	0.221806	4.03531	5.45311e-05	0.00499356
Pjv1_00019525	318.71	1.65814	0.291966	5.67921	1.35318e-08	1.30251e-06		Pjv1_00022248	223.366	1.09683	0.214075	5.12356	2.99812e-07	2.80733e-05		Pjv1_00027922	1379.42	-0.60975	0.151277	-4.03068	5.56149e-05	0.00507113
Pjv1_00002363	812.871	1.04614	0.184541	5.66889	1.43723e-08	1.37174e-06		Pjv1_00018303	29.3488	-2.97436	0.581774	-5.11257	3.1781e-07	2.95994e-05		Pjv1_00020412	728.391	1.56515	0.388793	4.02565	5.6818e-05	0.00513712
Pjv1_00015800	3227.3	-3.00472	0.529985	-5.66945	1.4326e-08	1.37174e-06		Pjv1_00013104	1424.08	0.872713	0.170936	5.1055	3.29923e-07	3.05979e-05		Pjv1_00021471	228.095	1.44354	0.358583	4.02568	5.68103e-05	0.00513712
Pjv1_00004261	31.5755	6.48497	1.14476	5.66493	1.47083e-08	1.3979e-06		Pjv1_00026920	440.613	0.882912	0.172999	5.10356	3.3333e-07	3.0784e-05		Pjv1_00026553	189.517	-1.58884	0.395253	-4.01981	5.82449e-05	0.00522205
Pjv1_00001744	1499.18	-1.01558	0.179396	-5.66111	1.50394e-08	1.4234e-06		Pjv1_00014284	18371.4	-0.608413	0.119273	-5.10101	3.37847e-07	3.10706e-05		Pjv1_00019393	869.429	-0.771633	0.191926	-4.02046	5.80835e-05	0.00522205
Pjv1_00001481	862.347	0.962663	0.170289	5.65312	1.57564e-08	1.48504e-06		Pjv1_00013680	1414.84	-0.656782	0.129133	-5.08608	3.65547e-07	3.3478e-05		Pjv1_00009490	1423.66	-0.535988	0.133738	-4.00775	6.12999e-05	0.00547306
Pjv1_00013128	224.575	1.72105	0.304715	5.64807	1.62255e-08	1.52291e-06		Pjv1_00000506	1629.46	-1.20848	0.238028	-5.07707	3.83296e-07	3.46702e-05		Pjv1_00009941	674.799	-0.910177	0.227415	-4.00227	6.27364e-05	0.00551077
Pjv1_00023723	49.1833	2.88209	0.510571	5.64483	1.65343e-08	1.54548e-06		Pjv1_00001603	8452.95	-0.657124	0.129421	-5.0774	3.82628e-07	3.46702e-05		Pjv1_00005206	634.925	1.56602	0.391287	4.00222	6.2751e-05	0.00551077
Pjv1_00022650	16324.2	1.25629	0.222641	5.64269	1.6741e-08	1.55836e-06		Pjv1_00016261	3400.02	0.559181	0.110117	5.07804	3.81353e-07	3.46702e-05		Pjv1_00011882	1303.1	-0.901439	0.225215	-4.00257	6.2657e-05	0.00551077
Pjv1_00009605	66.8256	2.30691	0.409002	5.64034	1.69714e-08	1.57333e-06		Pjv1_00013128	254.873	1.22191	0.240799	5.07441	3.88693e-07	3.50142e-05		Pjv1_00020833	1743.56	-0.666334	0.166405	-4.0043	6.22002e-05	0.00551077
Pjv1_00015542	109.026	1.90543	0.338805	5.62399	1.86597e-08	1.72278e-06		Pjv1_00020517	2000.18	-0.710237	0.140401	-5.05863	4.22271e-07	3.78837e-05		Pjv1_00009126	151.829	-1.56029	0.390245	-3.99824	6.38141e-05	0.00558126
Pjv1_00008894	2162.8	-0.795144	0.141413	-5.62284	1.87849e-08	1.72729e-06		Pjv1_00000827	65.611	2.06107	0.407578	5.05688	4.26177e-07	3.80788e-05		Pjv1_00000640	2424.84	1.42627	0.356869	3.99663	6.42516e-05	0.00559668
Pjv1_00028908	958.828	1.05544	0.187738	5.6219	1.88866e-08	1.72961e-06		Pjv1_00028525	2749.72	0.630547	0.124933	5.04707	4.48628e-07	3.97614e-05		Pjv1_00029425	468.651	0.6731	0.168861	3.98611	6.71646e-05	0.00581868
Pjv1_00003951	862.986	1.42053	0.252734	5.62066	1.90224e-08	1.73503e-06		Pjv1_00029989	1485.37	0.931402	0.184541	5.04712	4.4851e-07	3.97614e-05		Pjv1_00026248	955.688	1.40222	0.351832	3.98548	6.73433e-05	0.00581868
Pjv1_00025814	1265.49	0.771615	0.137332	5.61861	1.92497e-08	1.74871e-06		Pjv1_00021870	2657.15	0.732005	0.145189	5.04175	4.61292e-07	4.07197e-05		Pjv1_00015813	95.0901	1.19621	0.300231	3.98431	6.76757e-05	0.00582391
Pjv1_00024434	77.348	2.07731	0.369828	5.61698	1.94321e-08	1.75822e-06		Pjv1_00006784	1669.3	0.743131	0.147582	5.03537	4.76924e-07	4.19312e-05		Pjv1_00000483	1148.67	-0.750898	0.188907	-3.97496	7.03907e-05	0.00596178
Pjv1_00023338	2045.12	1.16003	0.206653	5.61339	1.98397e-08	1.78794e-06		Pjv1_00026494	1714.52	-0.737421	0.146488	-5.034	4.8036e-07	4.2065e-05		Pjv1_00013663	606.712	1.15132	0.289608	3.97544	7.02487e-05	0.00596178
Pjv1_00018950	41.7012	-3.67306	0.654861	-5.60891	2.03603e-08	1.82758e-06		Pjv1_00024241	139.838	1.68213	0.334291	5.03193	4.85554e-07	4.23511e-05		Pjv1_00017821	178.931	-1.25292	0.315188	-3.97514	7.03384e-05	0.00596178
Pjv1_00004159	1820.05	1.04652	0.187137	5.59228	2.24103e-08	2.00364e-06		Pjv1_00015736	578.475	-1.1124	0.22142	-5.02392	5.0626e-07	4.39826e-05		Pjv1_00003523	976.274	-0.519943	0.130745	-3.97677	6.98591e-05	0.00596178
Pjv1_00015629	668.771	0.93235	0.166793	5.58988	2.27231e-08	2.02361e-06		Pjv1_00002948	3010.05	0.753771	0.150402	5.0117	5.39524e-07	4.6688e-05		Pjv1_00008197	1329.08	-0.926775	0.233402	-3.97072	7.16557e-05	0.00604503
Pjv1_00000267	162.109	-6.03281	1.07986	-5.58665	2.31485e-08	2.05341e-06		Pjv1_00022864	249.958	1.07158	0.213865	5.01056	5.42731e-07	4.67813e-05		Pjv1_00023419	725.604	-0.88373	0.222974	-3.96338	7.3896e-05	0.00620959
Pjv1_00011411	43024.1	-0.823411	0.147417	-5.58558	2.32918e-08	2.05805e-06		Pjv1_00020906	19.4266	-3.8106	0.761029	-5.00717	5.52364e-07	4.74256e-05		Pjv1_00001378	2255.76	-1.35715	0.342966	-3.9571	7.58655e-05	0.00634137
Pjv1_00009941	412.934	-1.09237	0.196007	-5.5731	2.50241e-08	2.20251e-06		Pjv1_00012402	811.974	-0.696457	0.13935	-4.99789	5.79608e-07	4.95712e-05		Pjv1_00022305	96.9189	2.35319	0.594765	3.9565	7.60561e-05	0.00634137
Pjv1_00004588	514.715	1.23566	0.22233	5.55774	2.73284e-08	2.396e-06		Pjv1_00013980	38.1536	-2.74548	0.549844	-4.9932	5.93871e-07	5.05941e-05		Pjv1_00005055	47.2446	2.08588	0.527501	3.95427	7.67679e-05	0.0063759
Pjv1_00028525	4114.52	1.05186	0.189319	5.55601	2.76017e-08	2.41062e-06		Pjv1_00004619	4435.73	0.690029	0.138248	4.99124	5.99928e-07	5.09128e-05		Pjv1_00029560	1290.78	1.13441	0.28695	3.95333	7.70695e-05	0.00637623
Pjv1_00003602	228.202	-2.38732	0.430097	-5.55066	2.84589e-08	2.47592e-06		Pjv1_00019976	834.431	1.37547	0.275811	4.98702	6.13171e-07	5.18366e-05		Pjv1_00019786	2586.14	-0.739988	0.187379	-3.94915	7.84294e-05	0.00646379
Pjv1_00009926	211.607	-1.58199	0.285663	-5.53796	3.06016e-08	2.65214e-06		Pjv1_00021177	119.212	1.89411	0.380092	4.9833	6.2508e-07	5.26408e-05		Pjv1_00010118	2699.52	0.707285	0.179195	3.94702	7.91312e-05	0.00649664
Pjv1_00018778	117.231	1.73986	0.314788	5.52708	3.25598e-08	2.81107e-06		Pjv1_00022426	4103.4	-0.761545	0.152956	-4.97885	6.3963e-07	5.36605e-05		Pjv1_00009159	13116.1	0.512179	0.129962	3.941	8.11438e-05	0.00663644
Pjv1_00005961	748.603	1.12185	0.203086	5.524	3.31368e-08	2.85001e-06		Pjv1_00011040	318.683	1.01877	0.204796	4.97455	6.54005e-07	5.45868e-05		Pjv1_00001327	324.749	1.04741	0.266517	3.92998	8.49512e-05	0.00689881
Pjv1_00006833	4083.15	1.23193	0.223161	5.52037	3.38284e-08	2.89848e-06		Pjv1_00020112	822.984	1.12694	0.226588	4.97351	6.57528e-07	5.45868e-05		Pjv1_00017133	5943.73	1.18099	0.300516	3.92986	8.49956e-05	0.00689881
Pjv1_00028551	1093.21	-1.42515	0.258484	-5.51349	3.51788e-08	3.00281e-06		Pjv1_00006228	4536.88	-0.495994	0.0997307	-4.97333	6.58121e-07	5.45868e-05		Pjv1_00009625	1109.87	-0.71511	0.182287	-3.92298	8.74598e-05	0.00707204
Pjv1_00011516	4498.27	-0.690312	0.125338	-5.50759	3.63779e-08	3.09208e-06		Pjv1_00030016	138.369	-5.19766	1.04612	-4.96851	6.74679e-07	5.57498e-05		Pjv1_00020548	154.241	1.98103	0.505749	3.91702	8.965e-05	0.00722188
Pjv1_00018321	1561.08	1.3645	0.247775	5.50701	3.64981e-08	3.09208e-06		Pjv1_00015624	1289.42	1.0002	0.201385	4.9666	6.81364e-07	5.60913e-05		Pjv1_00019262	816.493	-0.808031	0.206391	-3.91505	9.03845e-05	0.00725378
Pjv1_00002193	167.815	-1.42448	0.259248	-5.49467	3.91451e-08	3.30396e-06		Pjv1_00020314	1478.78	0.628683	0.126738	4.96049	7.03161e-07	5.76697e-05		Pjv1_00012755	4505.53	1.05083	0.268644	3.91161	9.16842e-05	0.00733063
Pjv1_00022309	1124.99	1.64022	0.299661	5.47359	4.40998e-08	3.70831e-06		Pjv1_00026657	61.0437	-2.28546	0.461087	-4.95669	7.17039e-07	5.85893e-05		Pjv1_00013085	825.907	-0.781373	0.200026	-3.90635	9.37016e-05	0.00746408
Pjv1_00016358	294.653	1.3042	0.238317	5.47254	4.43632e-08	3.71665e-06		Pjv1_00025861	22994.2	0.487719	0.0985164	4.95064	7.39698e-07	6.02169e-05		Pjv1_00008062	833.898	-0.678999	0.173923	-3.90402	9.46078e-05	0.00750836
Pjv1_00012268	6202.83	-0.787409	0.143959	-5.4697	4.50808e-08	3.76283e-06		Pjv1_00028466	3920.85	-0.496631	0.100356	-4.94869	7.47155e-07	6.05995e-05		Pjv1_00018140	625.869	1.32112	0.338957	3.8976	9.71491e-05	0.00768159
Pjv1_00024437	1975.4	-1.49678	0.274019	-5.46231	4.69985e-08	3.90848e-06		Pjv1_00009709	1810.32	1.01578	0.205546	4.94186	7.73792e-07	6.25292e-05		Pjv1_00005970	350.868	-0.701292	0.180327	-3.88901	0.000100653	0.00792935
Pjv1_00008545	8484.7	0.754566	0.138605	5.444	5.20983e-08	4.31672e-06		Pjv1_00020782	12953.2	0.665102	0.134665	4.93893	7.85543e-07	6.32463e-05		Pjv1_00014770	332.563	1.16706	0.300879	3.87882	0.000104966	0.00823889
Pjv1_00011741	899.593	-0.853391	0.156823	-5.44175	5.27601e-08	4.3556e-06		Pjv1_00008719	391.469	1.79649	0.364039	4.93488	8.01991e-07	6.43349e-05		Pjv1_00008686	1702.26	0.854799	0.220832	3.87082	0.000108472	0.00846744
Pjv1_00001905	27.2305	-3.64832	0.671243	-5.43517	5.47453e-08	4.50305e-06		Pjv1_00020902	3797.36	-0.81846	0.165954	-4.93185	8.14535e-07	6.4907e-05		Pjv1_00019809	286.663	1.16973	0.302292	3.86954	0.000109043	0.00846744
Pjv1_00027637	290.037	1.75981	0.324187	5.42837	5.68702e-08	4.66088e-06		Pjv1_00004770	84.0125	-3.38627	0.686629	-4.93173	8.15029e-07	6.4907e-05		Pjv1_00018341	808.473	1.25533	0.324417	3.86949	0.000109064	0.00846744
Pjv1_00009022	7606.71	1.20565	0.22247	5.41938	5.98059e-08	4.88379e-06		Pjv1_00006728	105.263	-2.00292	0.406454	-4.92777	8.31714e-07	6.58513e-05		Pjv1_00022093	55702.3	0.461436	0.119544	3.85997	0.000113402	0.00877245
Pjv1_00017204	95.8391	-1.69221	0.312413	-5.41656	6.07555e-08	4.94348e-06		Pjv1_00002368	3191.03	-0.795463	0.161456	-4.9268	8.35874e-07	6.58513e-05		Pjv1_00025853	324.535	-1.47249	0.381922	-3.85547	0.000115509	0.00890333
Pjv1_00011636	5886.05	0.807133	0.149305	5.40595	6.44667e-08	5.22666e-06		Pjv1_00014581	324.696	-1.00014	0.202983	-4.92721	8.34113e-07	6.58513e-05		Pjv1_00005669	24411.7	0.854961	0.22192	3.85255	0.000116892	0.00897762
Pjv1_00005737	110.451	1.89288	0.35149	5.38532	7.23157e-08	5.84208e-06		Pjv1_00014701	641.649	-1.50511	0.306023	-4.91828	8.73095e-07	6.8538e-05		Pjv1_00012272	288.381	1.04732	0.271935	3.85135	0.000117467	0.0089896
Pjv1_00010553	4698.92	0.782715	0.145536	5.37814	7.52573e-08	6.05808e-06		Pjv1_00024151	98.5958	2.32868	0.475436	4.898	9.68175e-07	7.57313e-05		Pjv1_00011113	1616.43	-0.631453	0.164063	-3.84885	0.000118673	0.00904955
Pjv1_00020510	67.1341	-2.26626	0.42244	-5.36471	8.10815e-08	6.50377e-06		Pjv1_00019262	806.546	-0.684952	0.140044	-4.89097	1.00339e-06	7.76567e-05		Pjv1_00016475	1006.73	1.36437	0.354819	3.84526	0.000120426	0.00911831
Pjv1_00007880	2282.76	-1.0416	0.194235	-5.36257	8.2044e-08	6.53463e-06		Pjv1_00018720	510.602	1.57159	0.321313	4.89116	1.00245e-06	7.76567e-05		Pjv1_00023343	3010.24	-0.933179	0.242679	-3.84532	0.000120394	0.00911831
Pjv1_00020081	317.232	1.23604	0.23047	5.36313	8.17924e-08	6.53463e-06		Pjv1_00025068	276.021	-1.20198	0.245691	-4.89226	9.96868e-07	7.76567e-05		Pjv1_00001784	28.9172	2.65481	0.691716	3.83801	0.000124034	0.00935845
Pjv1_00009727	552.764	-0.891011	0.166328	-5.35696	8.46331e-08	6.71719e-06		Pjv1_00006404	298.525	0.892542	0.182622	4.88737	1.02191e-06	7.88125e-05		Pjv1_00026220	461.628	1.10201	0.28752	3.83279	0.000126698	0.00952589
Pjv1_00018145	5189.9	1.14906	0.214546	5.35579	8.51853e-08	6.73738e-06		Pjv1_00028120	98.499	-6.25452	1.28001	-4.88631	1.02745e-06	7.89627e-05		Pjv1_00024847	102.28	-1.41186	0.368993	-3.82626	0.000130104	0.00974783
Pjv1_00020782	21050.8	1.04051	0.19459	5.3472	8.93265e-08	7.0403e-06		Pjv1_00021895	240.924	-1.10703	0.22663	-4.88474	1.03567e-06	7.93173e-05		Pjv1_00008978	3145.67	-0.684954	0.179257	-3.82106	0.000132877	0.00986952
Pjv1_00006176	13704.4	0.909665	0.170466	5.33633	9.4845e-08	7.44929e-06		Pjv1_00025700	837.251	0.709784	0.145359	4.88298	1.04496e-06	7.97507e-05		Pjv1_00002252	345.218	0.816002	0.213578	3.82063	0.00013311	0.00986952
Pjv1_00017169	832.483	-2.96109	0.555295	-5.33247	9.68879e-08	7.58341e-06		Pjv1_00015629	493.601	0.730105	0.149605	4.88022	1.05967e-06	8.05936e-05		Pjv1_00002267	66.3697	1.58661	0.415137	3.82189	0.000132431	0.00986952
Pjv1_00003975	24.1664	3.82852	0.718086	5.33157	9.73697e-08	7.59483e-06		Pjv1_00010331	532.478	1.29409	0.265574	4.87279	1.10034e-06	8.33984e-05		Pjv1_00009826	35.6757	2.01623	0.528217	3.81705	0.000135059	0.00991447
Pjv1_00004239	559.425	-0.884291	0.165915	-5.32977	9.83347e-08	7.61757e-06		Pjv1_00025653	92.687	2.4223	0.497777	4.86623	1.13746e-06	8.5915e-05		Pjv1_00029936	40.0224	1.6283	0.426597	3.81696	0.000135105	0.00991447
Pjv1_00005570	3923.31	0.857132	0.160809	5.33013	9.81449e-08	7.61757e-06		Pjv1_00023954	194.615	-1.43243	0.294421	-4.86526	1.14308e-06	8.60439e-05		Pjv1_00021935	1690.48	1.44558	0.378702	3.81719	0.00013498	0.00991447
Pjv1_00004970	321.985	-1.25398	0.235605	-5.32238	1.02417e-07	7.90672e-06		Pjv1_00012990	417.139	1.04437	0.214721	4.86385	1.15124e-06	8.62136e-05		Pjv1_00020152	9873.48	1.20024	0.314631	3.81476	0.000136314	0.00996909
Pjv1_00025415	54.8799	-4.4029	0.829903	-5.30532	1.12475e-07	8.65367e-06		Pjv1_00021286	1071.75	1.25008	0.257031	4.86352	1.15317e-06	8.62136e-05		Pjv1_00026494	1398.72	-0.664841	0.174328	-3.81374	0.00013688	0.0099764
Pjv1_00018316	74.2528	1.70982	0.32254	5.30113	1.15091e-07	8.82493e-06		Pjv1_00030168	74.3089	-2.64057	0.543266	-4.86055	1.17061e-06	8.72202e-05		Pjv1_00000364	116.463	1.5122	0.39686	3.81041	0.000138738	0.0100776
Pjv1_00020355	4637.55	0.610733	0.11534	5.29505	1.18984e-07	9.09263e-06		Pjv1_00006634	1524.35	-0.548952	0.113051	-4.85579	1.19907e-06	8.90391e-05		Pjv1_00004366	535.518	-3.90363	1.02556	-3.80635	0.000141034	0.0102097
Pjv1_00000169	116.459	-1.50962	0.285297	-5.29139	1.2139e-07	9.24523e-06		Pjv1_00010892	323.091	-1.3131	0.270735	-4.85015	1.2337e-06	9.13018e-05		Pjv1_00001002	4514.31	1.00261	0.263671	3.80249	0.000143251	0.0103353
Pjv1_00002011	55.9641	2.54716	0.481682	5.28806	1.23618e-07	9.38339e-06		Pjv1_00012671	4714.11	0.576779	0.119138	4.84127	1.2901e-06	9.51557e-05		Pjv1_00017230	2364.39	-0.69871	0.183831	-3.80083	0.000144211	0.0103534
Pjv1_00004957	14353.2	1.07091	0.202919	5.27751	1.30948e-07	9.90649e-06		Pjv1_00010601	1100.17	0.944161	0.195311	4.83414	1.3372e-06	9.83e-05		Pjv1_00020547	135.987	1.75641	0.462165	3.80039	0.000144469	0.0103534
Pjv1_00001960	1222.17	-0.810512	0.154066	-5.2608	1.43431e-07	1.08147e-05		Pjv1_00026831	162.426	1.18211	0.24474	4.83008	1.36479e-06	9.96615e-05		Pjv1_00008041	292.66	-0.87439	0.23015	-3.79921	0.000145156	0.010368
Pjv1_00016701	205.236	1.35132	0.256912	5.25986	1.44164e-07	1.08338e-05		Pjv1_00001366	8745.76	0.616593	0.127657	4.83008	1.36478e-06	9.96615e-05		Pjv1_00006458	1167.73	1.19468	0.315137	3.79099	0.000150046	0.0106817
Pjv1_00027432	14.8201	7.25345	1.3816	5.25004	1.52069e-07	1.13901e-05		Pjv1_00006583	479.545	-1.10574	0.228987	-4.82882	1.37344e-06	9.99613e-05		Pjv1_00021894	853.437	-1.47809	0.390078	-3.78921	0.000151125	0.0107229
Pjv1_00020551	1499.03	-1.0768	0.205208	-5.24737	1.54284e-07	1.15178e-05		Pjv1_00020466	88.2194	-2.08042	0.432079	-4.81492	1.47259e-06	0.000106823		Pjv1_00026312	6665.2	0.912075	0.240921	3.78578	0.000153225	0.0107298
Pjv1_00029432	106960	-0.597043	0.113864	-5.24349	1.57568e-07	1.16858e-05		Pjv1_00008651	1346.29	0.673122	0.139967	4.80915	1.51576e-06	0.000109593		Pjv1_00013685	68.3773	-1.43302	0.378495	-3.78611	0.000153027	0.0107298
Pjv1_00025757	264.182	-1.61979	0.30888	-5.24407	1.57071e-07	1.16858e-05		Pjv1_00006963	145.78	1.81663	0.378085	4.80481	1.54899e-06	0.000111629		Pjv1_00017948	723.124	-0.649634	0.171506	-3.78783	0.000151969	0.0107298
Pjv1_00028839	36.6991	3.37722	0.646189	5.22636	1.72878e-07	1.27794e-05		Pjv1_00008175	11738.9	-0.672723	0.140416	-4.79091	1.66023e-06	0.000119254		Pjv1_00024461	98.3017	-1.31637	0.347612	-3.78688	0.000152551	0.0107298
Pjv1_00021211	147.793	1.52897	0.292672	5.22418	1.74928e-07	1.28888e-05		Pjv1_00004908	62.4762	-2.97392	0.620837	-4.79017	1.66641e-06	0.000119309		Pjv1_00016636	1284.63	-0.492048	0.130045	-3.78368	0.000154523	0.0107854
Pjv1_00026910	419.519	-1.64025	0.314717	-5.21183	1.86984e-07	1.37324e-05		Pjv1_00021006	1953.14	0.863949	0.180684	4.78155	1.73948e-06	0.000124074		Pjv1_00026119	896.725	1.2501	0.330831	3.77867	0.00015767	0.0109338
Pjv1_00010260	141.612	-10.6776	2.05087	-5.20636	1.92576e-07	1.40973e-05		Pjv1_00017372	5592.34	-0.728321	0.152337	-4.781	1.74426e-06	0.000124074		Pjv1_00001733	1229.51	-0.661423	0.175026	-3.77899	0.000157466	0.0109338
Pjv1_00006177	154.73	1.34078	0.257796	5.20094	1.98288e-07	1.44686e-05		Pjv1_00000183	34.1122	2.72335	0.570081	4.77713	1.77816e-06	0.000126077		Pjv1_00008269	205.377	1.67676	0.443965	3.77679	0.00015886	0.0109562
Pjv1_00017440	66.6392	-3.18622	0.612812	-5.19934	1.99995e-07	1.45462e-05		Pjv1_00022852	1019.63	-0.959998	0.201435	-4.7658	1.88102e-06	0.000132941		Pjv1_00000589	709.896	-3.20032	0.847418	-3.77655	0.000159015	0.0109562
Pjv1_00018018	44.0052	2.3971	0.462533	5.18254	2.18886e-07	1.58692e-05		Pjv1_00008644	6743.19	-0.880153	0.184776	-4.76336	1.90397e-06	0.000134132		Pjv1_00026821	128.694	-0.923103	0.244979	-3.76808	0.000164506	0.0112982
Pjv1_00028133	569.77	0.908801	0.175495	5.17851	2.23669e-07	1.61642e-05		Pjv1_00030113	367.169	-4.66445	0.979808	-4.76057	1.93047e-06	0.000135565		Pjv1_00007176	269.862	-1.11649	0.296901	-3.7605	0.000169573	0.0115547
Pjv1_00003009	934.068	-0.897327	0.173387	-5.1753	2.27551e-07	1.63924e-05		Pjv1_00013025	105.817	1.50761	0.316963	4.75642	1.97056e-06	0.00013794		Pjv1_00010091	239.187	-1.4426	0.383568	-3.76101	0.00016923	0.0115547
Pjv1_00014045	61.3063	-2.16788	0.419361	-5.16948	2.34741e-07	1.68566e-05		Pjv1_00011734	393.526	-0.874335	0.184103	-4.74916	2.04268e-06	0.000142534		Pjv1_00015546	3879.41	0.51302	0.136439	3.76008	0.000169859	0.0115547
Pjv1_00007151	411.964	-1.13927	0.220713	-5.16178	2.44619e-07	1.7432e-05		Pjv1_00014506	1213.53	-0.531281	0.111965	-4.74507	2.08438e-06	0.000144983		Pjv1_00026302	875.736	0.83377	0.222019	3.75541	0.000173061	0.0117353
Pjv1_00006584	1291.72	-0.770156	0.149214	-5.16143	2.45065e-07	1.7432e-05		Pjv1_00000267	248.041	-3.29645	0.695417	-4.74025	2.13452e-06	0.000147537		Pjv1_00014423	390.612	-0.652673	0.173928	-3.75254	0.000175052	0.0118328
Pjv1_00006819	169.545	2.20076	0.426321	5.16222	2.44045e-07	1.7432e-05		Pjv1_00000545	265.292	-1.60854	0.339292	-4.74087	2.12798e-06	0.000147537		Pjv1_00017011	14283.3	-0.621192	0.165646	-3.75012	0.000176752	0.0119102
Pjv1_00003690	248.747	1.18518	0.229756	5.15844	2.49017e-07	1.76576e-05		Pjv1_00010156	3575.07	0.739261	0.156068	4.73679	2.17132e-06	0.000149453		Pjv1_00024385	771.006	1.16216	0.310177	3.74675	0.000179139	0.0120332
Pjv1_00019017	120.245	1.78838	0.346948	5.1546	2.54167e-07	1.79664e-05		Pjv1_00022033	1010.37	0.630257	0.133068	4.73637	2.17584e-06	0.000149453		Pjv1_00000155	35.0894	2.40644	0.642419	3.74591	0.000179739	0.0120358
Pjv1_00022326	1774.4	-1.0909	0.211753	-5.15176	2.58049e-07	1.8184e-05		Pjv1_00005206	438.283	1.00488	0.212282	4.73373	2.20427e-06	0.000150848		Pjv1_00010314	1050.97	1.17014	0.312481	3.74467	0.000180634	0.0120365
Pjv1_00000283	1679.3	-1.05863	0.205624	-5.1484	2.62717e-07	1.84554e-05		Pjv1_00002056	683.859	0.846967	0.178941	4.73322	2.20988e-06	0.000150848		Pjv1_00020780	115.59	1.63503	0.436668	3.74433	0.000180873	0.0120365
Pjv1_00029297	3281.53	-0.823766	0.160036	-5.14737	2.64164e-07	1.84997e-05		Pjv1_00017384	11910.5	0.809112	0.171184	4.72656	2.28356e-06	0.000155395		Pjv1_00010847	135.354	-1.10374	0.294905	-3.74269	0.000182061	0.012078
Pjv1_00013533	116.111	2.35106	0.458164	5.13148	2.87471e-07	2.00698e-05		Pjv1_00016286	1204.95	-0.87358	0.18492	-4.7241	2.31138e-06	0.000156803		Pjv1_00001186	6065.36	0.673743	0.18006	3.74178	0.000182725	0.0120847
Pjv1_00010676	38.3297	-2.63972	0.515655	-5.11916	3.06901e-07	2.13603e-05		Pjv1_00020695	164.803	1.22937	0.260371	4.72163	2.33967e-06	0.000158234		Pjv1_00007198	207.287	0.788668	0.211023	3.73736	0.000185963	0.0122234
Pjv1_00008552	1246.47	-0.762966	0.149181	-5.11436	3.14805e-07	2.18432e-05		Pjv1_00029023	207.336	-0.951468	0.20187	-4.71326	2.4378e-06	0.000164365		Pjv1_00004239	644.091	-0.763641	0.204296	-3.73791	0.000185558	0.0122234
Pjv1_00003952	1198.29	0.771908	0.151046	5.11043	3.21433e-07	2.22349e-05		Pjv1_00010492	786.546	0.854043	0.181291	4.71089	2.46639e-06	0.000165783		Pjv1_00028168	234.453	-1.22386	0.327934	-3.73203	0.000189941	0.0124467
Pjv1_00021467	878.668	0.813464	0.159343	5.1051	3.30617e-07	2.28005e-05		Pjv1_00026553	190.076	-1.88613	0.400603	-4.70822	2.49894e-06	0.00016746		Pjv1_00003346	10.7206	-3.94291	1.05703	-3.73016	0.000191355	0.0125011
Pjv1_00006465	509.86	-1.05614	0.206935	-5.10373	3.33017e-07	2.28962e-05		Pjv1_00030153	178.848	1.60931	0.342777	4.69493	2.66692e-06	0.000178173		Pjv1_00009285	1031.39	1.11507	0.300166	3.71483	0.000203339	0.0131239
Pjv1_00009044	1167.29	1.34969	0.26564	5.0809	3.75653e-07	2.57493e-05		Pjv1_00017663	674.763	-1.45175	0.30938	-4.69244	2.69963e-06	0.000179585		Pjv1_00009605	64.2518	2.51125	0.675946	3.71515	0.00020308	0.0131239
Pjv1_00028751	33.736	-3.30488	0.651154	-5.07542	3.8665e-07	2.6423e-05		Pjv1_00008749	964.008	-0.861601	0.183629	-4.69208	2.7044e-06	0.000179585		Pjv1_00018267	2330.78	-0.659635	0.177549	-3.71523	0.000203015	0.0131239
Pjv1_00004128	62.1329	-2.6357	0.51958	-5.07275	3.9211e-07	2.67155e-05		Pjv1_00002733	680.849	-0.759969	0.162103	-4.68818	2.75648e-06	0.000182315		Pjv1_00004580	834.65	-1.51155	0.406787	-3.71584	0.000202529	0.0131239
Pjv1_00020602	51.9038	-2.21008	0.435763	-5.07175	3.94175e-07	2.67755e-05		Pjv1_00025414	1217.12	-1.28995	0.275173	-4.68776	2.7621e-06	0.000182315		Pjv1_00016247	3783.3	0.491395	0.132351	3.71282	0.000204964	0.0131891
Pjv1_00021675	1545.18	-0.757168	0.149326	-5.07056	3.96652e-07	2.68631e-05		Pjv1_00017941	513.468	-0.936891	0.200036	-4.68362	2.81858e-06	0.000185486		Pjv1_00026812	164.707	-0.914219	0.246422	-3.70998	0.000207275	0.0132979
Pjv1_00025908	600.903	-1.15422	0.228272	-5.05635	4.27366e-07	2.87843e-05		Pjv1_00025696	256.229	1.8058	0.385648	4.68251	2.83384e-06	0.000185934		Pjv1_00016988	7228.11	-0.541622	0.146236	-3.70375	0.000212433	0.0135476
Pjv1_00014593	64.5817	-2.24505	0.444015	-5.05626	4.27566e-07	2.87843e-05		Pjv1_00007422	44.6713	3.23044	0.690072	4.68132	2.8504e-06	0.000186464		Pjv1_00005707	16.2172	4.48024	1.20959	3.70393	0.000212288	0.0135476
Pjv1_00003568	4181.17	1.07693	0.213108	5.05344	4.33933e-07	2.91263e-05		Pjv1_00007582	1862.71	-0.560673	0.119812	-4.67961	2.87419e-06	0.000187462		Pjv1_00030070	315.447	0.900331	0.243366	3.69949	0.000216034	0.0137192
Pjv1_00019464	325.144	1.00976	0.199845	5.0527	4.35602e-07	2.91519e-05		Pjv1_00003788	1595.38	0.564392	0.120724	4.67505	2.93883e-06	0.000191111		Pjv1_00018851	1226.66	-0.613446	0.165839	-3.69906	0.000216403	0.0137192
Pjv1_00016475	1654.04	0.912763	0.180763	5.04951	4.42948e-07	2.9556e-05		Pjv1_00022276	891.239	-0.627984	0.134405	-4.67232	2.97815e-06	0.000193097		Pjv1_00028298	247.6	0.739166	0.199953	3.6967	0.000218416	0.013806
Pjv1_00007198	227.016	1.0734	0.212883	5.0422	4.60215e-07	3.06179e-05		Pjv1_00007756	3787.54	0.817006	0.175043	4.66747	3.04933e-06	0.00019713		Pjv1_00008059	564.453	-0.631956	0.171267	-3.68989	0.000224349	0.0141393
Pjv1_00015928	120.955	-1.55789	0.309207	-5.03832	4.6963e-07	3.11526e-05		Pjv1_00019081	2228	0.655002	0.140452	4.66355	3.10806e-06	0.000200337		Pjv1_00018753	517.931	-1.0526	0.285417	-3.68792	0.000226097	0.0142077
Pjv1_00016368	71.9116	-2.28192	0.453192	-5.03522	4.7731e-07	3.15694e-05		Pjv1_00014482	992.959	-1.01755	0.218267	-4.66195	3.13222e-06	0.000200717		Pjv1_00015083	4069.26	0.854528	0.231998	3.68334	0.000230201	0.0143981
Pjv1_00019866	4017.14	0.970924	0.19287	5.03409	4.80116e-07	3.16625e-05		Pjv1_00003416	225.486	-4.82468	1.03489	-4.66203	3.1311e-06	0.000200717		Pjv1_00025218	368.052	-0.732167	0.198794	-3.68304	0.000230472	0.0143981
Pjv1_00019081	2123.11	0.782091	0.155583	5.02683	4.98641e-07	3.27886e-05		Pjv1_00007684	1399.72	0.683313	0.146658	4.65922	3.17404e-06	0.000202806		Pjv1_00025907	436.564	-1.31152	0.356421	-3.67971	0.000233502	0.014545
Pjv1_00027963	189.342	-1.24397	0.247531	-5.02553	5.02053e-07	3.28451e-05		Pjv1_00003213	152.444	2.26803	0.48721	4.65514	3.23762e-06	0.000206269		Pjv1_00000104	264.664	-0.861938	0.235022	-3.66748	0.000244951	0.0152001
Pjv1_00017783	2904.7	0.666195	0.132566	5.02539	5.02405e-07	3.28451e-05		Pjv1_00015640	1283.35	1.03505	0.222434	4.6533	3.26666e-06	0.000207518		Pjv1_00025308	84.2866	-2.32273	0.633418	-3.66697	0.000245438	0.0152001
Pjv1_00016098	1211.14	-0.869814	0.173138	-5.02381	5.06561e-07	3.30213e-05		Pjv1_00004735	358.06	-1.23013	0.26459	-4.64919	3.33244e-06	0.000211087		Pjv1_00006456	1809.19	-0.642373	0.175395	-3.66244	0.000249826	0.0154273
Pjv1_00020774	61.4713	3.39394	0.676759	5.01499	5.30365e-07	3.44737e-05		Pjv1_00003218	1762.7	-1.03132	0.222506	-4.63503	3.56891e-06	0.000225415		Pjv1_00028833	1096.16	-0.631534	0.172582	-3.65933	0.000252873	0.0155706
Pjv1_00008458	383.238	-1.10595	0.22069	-5.01131	5.40619e-07	3.50395e-05		Pjv1_00008147	3228.57	0.586686	0.1266	4.63418	3.58356e-06	0.000225692		Pjv1_00007601	1530.1	-0.641229	0.175609	-3.65145	0.000260763	0.0160104
Pjv1_00020903	1931.4	-0.71681	0.143108	-5.00886	5.47535e-07	3.53864e-05		Pjv1_00005890	1412.85	-0.686563	0.148234	-4.63161	3.62825e-06	0.000227376		Pjv1_00004620	8229.85	1.04215	0.285674	3.64802	0.000264266	0.0161791
Pjv1_00010979	419.319	-1.24485	0.248644	-5.00655	5.54132e-07	3.57107e-05		Pjv1_00002074	1375.42	-2.25039	0.485892	-4.63146	3.63099e-06	0.000227376		Pjv1_00026866	390.542	-0.672559	0.184455	-3.64619	0.000266156	0.0161962
Pjv1_00017709	23.4379	3.6385	0.728193	4.99661	5.83464e-07	3.74942e-05		Pjv1_00028371	47.9003	2.21709	0.478887	4.62968	3.66224e-06	0.000228682		Pjv1_00008924	306.291	1.30749	0.358578	3.64634	0.000266007	0.0161962
Pjv1_00027790	412.912	1.08115	0.216627	4.99086	6.01117e-07	3.85192e-05		Pjv1_00004580	661.23	-1.06268	0.229636	-4.62768	3.69793e-06	0.000230256		Pjv1_00011909	407.797	0.67555	0.185322	3.64527	0.000267106	0.0161962
Pjv1_00003487	375.436	0.908073	0.18201	4.98913	6.06516e-07	3.87485e-05		Pjv1_00022539	856.074	-1.37997	0.298304	-4.62606	3.72695e-06	0.000231408		Pjv1_00012391	1289.98	1.26198	0.346307	3.6441	0.000268324	0.0161962
Pjv1_00018443	442.612	-1.05279	0.211039	-4.98862	6.08122e-07	3.87485e-05		Pjv1_00016489	178.568	1.09519	0.237036	4.62035	3.83098e-06	0.000237197		Pjv1_00012236	186.34	-0.855311	0.234665	-3.64482	0.000267578	0.0161962
Pjv1_00012075	148.413	1.25149	0.251154	4.98297	6.26152e-07	3.96738e-05		Pjv1_00027531	230.305	-1.08293	0.234437	-4.61927	3.85096e-06	0.000237765		Pjv1_00008728	38.6591	-3.0709	0.84312	-3.64231	0.000270207	0.016264
Pjv1_00026244	12.0928	-7.12644	1.4301	-4.98317	6.25519e-07	3.96738e-05		Pjv1_00019239	2905.65	-1.17577	0.25504	-4.61012	4.0243e-06	0.00024777		Pjv1_00015736	629.585	-0.518887	0.142522	-3.64075	0.000271849	0.016317
Pjv1_00018683	12.4816	-7.17193	1.44084	-4.97761	6.43752e-07	4.05773e-05		Pjv1_00012049	534.013	-1.4715	0.319243	-4.60934	4.03948e-06	0.00024801		Pjv1_00013698	10047.1	-0.469675	0.129162	-3.63632	0.000276565	0.0165537
Pjv1_00020623	727.558	-0.734995	0.147662	-4.97753	6.43999e-07	4.05773e-05		Pjv1_00009125	932.659	1.23799	0.268659	4.60803	4.06501e-06	0.000248883		Pjv1_00027033	246.699	1.00724	0.277757	3.62634	0.00028747	0.0171585
Pjv1_00021503	970.844	-1.51777	0.305045	-4.97557	6.50564e-07	4.08771e-05		Pjv1_00025018	94.5321	1.78842	0.388221	4.6067	4.09107e-06	0.000249783		Pjv1_00016717	4193.27	-0.481631	0.133017	-3.62083	0.000293664	0.0174796
Pjv1_00028257	877.545	-1.39355	0.280339	-4.97092	6.66348e-07	4.17529e-05		Pjv1_00005273	17.14	5.6473	1.22726	4.60154	4.19386e-06	0.000253244		Pjv1_00001603	7941.86	-0.548356	0.151824	-3.61179	0.000304094	0.0180502
Pjv1_00019605	2013.4	1.01356	0.204491	4.95651	7.17692e-07	4.4744e-05		Pjv1_00020270	3105.17	-0.61235	0.133067	-4.60181	4.18828e-06	0.000253244		Pjv1_00028903	715.866	-0.653727	0.181152	-3.60872	0.000307711	0.0182098
Pjv1_00004907	72.3989	-5.72317	1.1547	-4.95642	7.18041e-07	4.4744e-05		Pjv1_00005849	272.058	1.12232	0.243844	4.60262	4.17206e-06	0.000253244		Pjv1_00006213	76.2129	1.30125	0.360648	3.60807	0.000308482	0.0182098
Pjv1_00021894	812.884	-1.31792	0.265954	-4.95546	7.21606e-07	4.48427e-05		Pjv1_00006619	143.082	1.24797	0.271105	4.60326	4.15938e-06	0.000253244		Pjv1_00019207	3853.02	-0.848906	0.235373	-3.60664	0.000310184	0.01826
Pjv1_00002359	777.2	-0.954327	0.192642	-4.95389	7.27454e-07	4.49591e-05		Pjv1_00025941	1452.16	-1.29677	0.282303	-4.59352	4.35828e-06	0.000262452		Pjv1_00025948	1355.72	0.899676	0.250372	3.59335	0.000326448	0.0191647
Pjv1_00030244	50.3084	2.60897	0.526607	4.9543	7.25928e-07	4.49591e-05		Pjv1_00019519	64.9222	2.51505	0.547753	4.59158	4.39901e-06	0.000264181		Pjv1_00014595	734.782	-0.539582	0.150373	-3.58829	0.000332858	0.0194256
Pjv1_00019390	647.588	0.987544	0.199404	4.95248	7.32737e-07	4.51621e-05		Pjv1_00001784	41.8187	2.5376	0.553053	4.58835	4.46762e-06	0.00026757		Pjv1_00016114	14065.4	0.745141	0.207734	3.58699	0.000334518	0.0194256
Pjv1_00000174	433.758	-1.21488	0.245948	-4.93958	7.82923e-07	4.81243e-05		Pjv1_00025710	143.117	1.84614	0.402538	4.58624	4.51292e-06	0.000269549		Pjv1_00006348	883.602	1.98313	0.552808	3.58738	0.000334018	0.0194256
Pjv1_00008269	336.753	1.00864	0.204465	4.93309	8.09394e-07	4.96165e-05		Pjv1_00008544	589.184	1.08639	0.236925	4.58537	4.53192e-06	0.00026995		Pjv1_00006331	9949.24	1.68431	0.469364	3.58849	0.000332596	0.0194256
Pjv1_00026376	239.619	-1.15712	0.234693	-4.93037	8.20744e-07	5.01763e-05		Pjv1_00006716	513.636	1.51626	0.330757	4.58421	4.55709e-06	0.000270669		Pjv1_00006875	15710	0.678163	0.189143	3.58546	0.000336491	0.0194874
Pjv1_00003759	673.806	1.32793	0.269638	4.92487	8.44174e-07	5.14606e-05		Pjv1_00006856	242.389	-0.810821	0.176893	-4.58368	4.56862e-06	0.000270669		Pjv1_00010757	143.252	1.65148	0.461116	3.58149	0.00034164	0.0197322
Pjv1_00023992	1541.14	-0.77272	0.156917	-4.92438	8.46302e-07	5.14606e-05		Pjv1_00008838	320.504	-1.28845	0.281194	-4.58207	4.60391e-06	0.000271932		Pjv1_00007684	1359.44	1.25121	0.349589	3.57909	0.000344799	0.0198612
Pjv1_00002483	343.12	-0.931684	0.189267	-4.9226	8.54014e-07	5.17904e-05		Pjv1_00011580	168.782	-0.989342	0.215939	-4.58158	4.61469e-06	0.000271932		Pjv1_00000274	301.685	0.851569	0.238363	3.57257	0.000353491	0.0203072
Pjv1_00010901	1434.85	1.12106	0.227844	4.9203	8.64122e-07	5.2014e-05		Pjv1_00022171	913.667	-0.693887	0.151785	-4.57152	4.842e-06	0.000284292		Pjv1_00008372	275.254	-1.33235	0.373061	-3.5714	0.000355073	0.0203436
Pjv1_00009679	6621	0.530318	0.107784	4.92019	8.646e-07	5.2014e-05		Pjv1_00024654	105.264	1.63109	0.356823	4.57116	4.85029e-06	0.000284292		Pjv1_00016623	22.2126	-3.12934	0.877076	-3.56793	0.000359819	0.0205605
Pjv1_00019271	571.908	-0.83269	0.169216	-4.92086	8.61634e-07	5.2014e-05		Pjv1_00001476	1608.87	0.64987	0.142265	4.56804	4.92317e-06	0.000287796		Pjv1_00023342	1840.12	-0.570673	0.160026	-3.56613	0.000362294	0.0206029
Pjv1_00008648	222.567	1.33864	0.272181	4.91819	8.73493e-07	5.24096e-05		Pjv1_00000660	1498.26	0.682207	0.149382	4.56687	4.95072e-06	0.000288639		Pjv1_00020828	2886.21	-0.795607	0.22311	-3.56599	0.000362484	0.0206029
Pjv1_00001366	11531.4	0.982704	0.199854	4.9171	8.7834e-07	5.2561e-05		Pjv1_00026376	268.353	-1.39965	0.306887	-4.5608	5.09601e-06	0.000296324		Pjv1_00011722	456.447	-0.727458	0.204104	-3.56415	0.000365039	0.0206663
Pjv1_00021912	164.648	-6.45955	1.31388	-4.9164	8.81493e-07	5.26105e-05		Pjv1_00012800	90.8345	-1.38515	0.303809	-4.55928	5.13288e-06	0.00029768		Pjv1_00001756	186.288	-1.56876	0.440301	-3.56292	0.000366755	0.0206663
Pjv1_00008666	526.87	1.13053	0.230056	4.91412	8.91807e-07	5.3086e-05		Pjv1_00004832	166.877	1.41848	0.311275	4.55701	5.18879e-06	0.00030013		Pjv1_00014581	264.821	-0.883343	0.247962	-3.56242	0.000367457	0.0206663
Pjv1_00014770	524.915	1.18515	0.241496	4.90752	9.22354e-07	5.47602e-05		Pjv1_00007113	827.865	0.658619	0.144658	4.55293	5.29051e-06	0.000305211		Pjv1_00005074	851.308	-0.583555	0.163771	-3.56325	0.000366297	0.0206663
Pjv1_00000238	3171.8	-0.632559	0.128934	-4.90607	9.29192e-07	5.50218e-05		Pjv1_00002275	618.574	0.810261	0.178142	4.54839	5.40567e-06	0.000311038		Pjv1_00020725	559.895	0.62305	0.175133	3.55758	0.000374289	0.0209955
Pjv1_00012166	4788.7	1.22182	0.249233	4.90233	9.47073e-07	5.59342e-05		Pjv1_00016988	8990.82	-0.594812	0.130825	-4.54661	5.45161e-06	0.000312863		Pjv1_00012713	240.14	-1.01103	0.284522	-3.55343	0.000380244	0.0211633
Pjv1_00005762	4900.4	1.22073	0.249118	4.90023	9.57228e-07	5.63867e-05		Pjv1_00000426	967.492	1.10736	0.244152	4.53553	5.74579e-06	0.000328887		Pjv1_00020623	922.074	-0.809894	0.22791	-3.55358	0.000380028	0.0211633
Pjv1_00011048	629.414	1.21286	0.247774	4.89505	9.82814e-07	5.77435e-05		Pjv1_00006248	303.711	0.963655	0.212667	4.53129	5.86257e-06	0.0003347		Pjv1_00029963	438.378	0.586849	0.165097	3.55457	0.000378594	0.0211633
Pjv1_00010357	287.657	-0.948564	0.193983	-4.88993	1.00872e-06	5.9112e-05		Pjv1_00021858	45.5829	2.21601	0.490015	4.52233	6.11624e-06	0.000348277		Pjv1_00022258	26.9592	-1.9417	0.546849	-3.55071	0.000384192	0.0213276
Pjv1_00007422	102.929	1.70627	0.349077	4.88794	1.01898e-06	5.94058e-05		Pjv1_00006884	814.003	0.707561	0.156502	4.52109	6.15211e-06	0.000349414		Pjv1_00016443	1145.91	0.767951	0.216379	3.5491	0.000386548	0.021403
Pjv1_00001522	142.527	-1.71378	0.350589	-4.88829	1.01718e-06	5.94058e-05		Pjv1_00012537	3728.54	-0.462533	0.102326	-4.5202	6.17824e-06	0.000349617		Pjv1_00004009	111.026	-2.02689	0.572353	-3.54134	0.000398107	0.0219862
Pjv1_00019418	1013.02	-1.01435	0.207808	-4.88115	1.05467e-06	6.13283e-05		Pjv1_00003989	1228.17	0.557338	0.123308	4.51988	6.18749e-06	0.000349617		Pjv1_00017507	701.065	-1.33127	0.37632	-3.5376	0.000403788	0.0222426
Pjv1_00022660	5799.11	0.928946	0.190468	4.87717	1.07617e-06	6.24176e-05		Pjv1_00020598	1445.94	0.684786	0.1516	4.51705	6.27077e-06	0.000353414		Pjv1_00007020	831.572	-0.80918	0.228835	-3.53608	0.000406118	0.0223136
Pjv1_00006038	438.431	1.16681	0.239524	4.87139	1.10816e-06	6.41091e-05		Pjv1_00002193	112.788	-1.14704	0.254022	-4.51552	6.31606e-06	0.000355056		Pjv1_00020107	1312.01	0.938845	0.266045	3.5289	0.000417295	0.022869
Pjv1_00026306	534.099	-0.790232	0.162678	-4.85765	1.1879e-06	6.83721e-05		Pjv1_00014301	1315.68	0.518195	0.114788	4.51438	6.35028e-06	0.000356069		Pjv1_00025722	10511.3	0.517679	0.146901	3.524	0.000425091	0.0232368
Pjv1_00023118	84.193	-1.56211	0.321552	-4.85804	1.18555e-06	6.83721e-05		Pjv1_00001993	404.997	-1.33675	0.29617	-4.51345	6.37802e-06	0.000356715		Pjv1_00009014	266.069	-2.27112	0.645091	-3.52063	0.000430527	0.0234741
Pjv1_00010492	904.591	0.841992	0.173421	4.85518	1.20276e-06	6.90518e-05		Pjv1_00003654	209.941	-4.77378	1.05842	-4.5103	6.47353e-06	0.000361138		Pjv1_00027678	687.866	-0.591892	0.168265	-3.51762	0.000435439	0.0236817
Pjv1_00022207	193.227	-1.73337	0.357076	-4.85435	1.20781e-06	6.91663e-05		Pjv1_00027883	591.036	-1.42371	0.316003	-4.50537	6.62584e-06	0.000367182		Pjv1_00011110	478.492	-1.06351	0.302474	-3.51605	0.000438021	0.0237117
Pjv1_00009035	921.327	0.825545	0.170139	4.85217	1.22119e-06	6.97556e-05		Pjv1_00022258	28.8118	-3.39335	0.753039	-4.50621	6.59958e-06	0.000367182		Pjv1_00026221	36562.6	0.753878	0.214417	3.51594	0.000438205	0.0237117
Pjv1_00012854	183.977	-1.29497	0.267035	-4.84943	1.23817e-06	7.05475e-05		Pjv1_00026155	170.829	-1.6774	0.372327	-4.50517	6.63199e-06	0.000367182		Pjv1_00016916	45.2909	2.05066	0.583961	3.51164	0.000445348	0.0239781
Pjv1_00023127	142.592	-1.5983	0.329888	-4.84499	1.2662e-06	7.19636e-05		Pjv1_00012972	2881.14	0.528879	0.117452	4.50292	6.70275e-06	0.000369979		Pjv1_00023798	184.974	1.31327	0.373978	3.51163	0.000445364	0.0239781
Pjv1_00003956	87.6598	-1.45541	0.30051	-4.84313	1.27809e-06	7.24569e-05		Pjv1_00016976	1590.62	0.803552	0.178468	4.50249	6.71617e-06	0.000369979		Pjv1_00025766	342.018	0.739084	0.210527	3.51063	0.000447041	0.024008
Pjv1_00021349	278.974	0.936424	0.193398	4.84196	1.28564e-06	7.27029e-05		Pjv1_00023025	1048.28	-0.644066	0.143122	-4.50012	6.7914e-06	0.000373187		Pjv1_00004688	1223.41	0.639134	0.182343	3.50512	0.000456395	0.0244491
Pjv1_00000426	820.986	1.29705	0.268062	4.83861	1.3075e-06	7.37546e-05		Pjv1_00008269	211.653	0.911271	0.202802	4.4934	7.0096e-06	0.00038231		Pjv1_00027632	185.524	-1.34947	0.385434	-3.50117	0.000463215	0.0246934
Pjv1_00022805	1310.36	1.10225	0.228187	4.83046	1.36217e-06	7.66477e-05		Pjv1_00010787	14972.9	0.894923	0.199143	4.49387	6.99407e-06	0.00038231		Pjv1_00023773	11.6272	-4.05477	1.15813	-3.50115	0.000463261	0.0246934
Pjv1_00030275	300.773	1.04508	0.216478	4.82765	1.38154e-06	7.75446e-05		Pjv1_00018868	456.191	-0.753979	0.167792	-4.49353	7.0052e-06	0.00038231		Pjv1_00023651	1785.31	0.46687	0.133718	3.49146	0.00048039	0.0255429
Pjv1_00015222	2113.44	0.601619	0.12497	4.8141	1.47862e-06	8.27882e-05		Pjv1_00026554	969.031	0.657721	0.146716	4.48295	7.36177e-06	0.000400524		Pjv1_00004241	15041.8	1.04081	0.298168	3.49068	0.000481801	0.0255545
Pjv1_00000214	20.239	-5.37614	1.11706	-4.81274	1.48875e-06	8.31492e-05		Pjv1_00012718	1601.27	-0.864289	0.192859	-4.48146	7.41325e-06	0.000402329		Pjv1_00001300	740.819	-0.50621	0.145131	-3.48794	0.000486756	0.0257536
Pjv1_00024830	842.454	1.18401	0.246066	4.81176	1.49609e-06	8.33534e-05		Pjv1_00018384	2461.18	0.649734	0.145042	4.47963	7.47737e-06	0.00040481		Pjv1_00000451	457.432	1.70396	0.489155	3.48347	0.000494954	0.0260587
Pjv1_00003501	34133	-0.634759	0.132063	-4.80649	1.53602e-06	8.53682e-05		Pjv1_00011281	20.9923	3.02116	0.675392	4.4732	7.70591e-06	0.000416157		Pjv1_00029800	223.64	-1.05133	0.301768	-3.48389	0.000494191	0.0260587
Pjv1_00016082	87.9818	1.6228	0.338083	4.80001	1.5866e-06	8.79631e-05		Pjv1_00013494	15.0912	-4.51307	1.01006	-4.46814	7.89034e-06	0.000425072		Pjv1_00002934	4550.02	0.617996	0.177529	3.48109	0.000499379	0.0261631
Pjv1_00020363	36.5765	-2.87101	0.598485	-4.79713	1.60957e-06	8.90184e-05		Pjv1_00029104	2138.84	0.528413	0.118349	4.46489	8.01109e-06	0.000429473		Pjv1_00006236	278.193	-0.888518	0.255233	-3.48121	0.000499156	0.0261631
Pjv1_00020945	39.3666	3.13765	0.654417	4.79457	1.63028e-06	8.99438e-05		Pjv1_00012784	197.622	-1.17543	0.263254	-4.46502	8.00603e-06	0.000429473		Pjv1_00020060	3729.79	-0.661856	0.190215	-3.47951	0.000502325	0.0262532
Pjv1_00024499	1299.63	0.796963	0.166579	4.78431	1.71578e-06	9.44305e-05		Pjv1_00025108	1918.84	0.567923	0.127408	4.45752	8.2913e-06	0.000443413		Pjv1_00001003	5515.51	0.727992	0.209573	3.47369	0.000513354	0.0266839
Pjv1_00013130	903.392	1.36229	0.284773	4.78379	1.72018e-06	9.44431e-05		Pjv1_00024744	164.901	0.920202	0.206486	4.45649	8.3312e-06	0.000444465		Pjv1_00004365	241.259	0.856276	0.246538	3.4732	0.0005143	0.0266839
Pjv1_00015127	1010.82	0.764076	0.159835	4.7804	1.74945e-06	9.58174e-05		Pjv1_00024847	80.7109	-1.54734	0.3474	-4.45407	8.42564e-06	0.000448415		Pjv1_00008747	10963.7	0.499701	0.143854	3.47367	0.000513384	0.0266839
Pjv1_00002183	536.56	0.930627	0.194708	4.7796	1.75642e-06	9.59668e-05		Pjv1_00019978	64311.6	0.802173	0.1802	4.45156	8.52489e-06	0.000452602		Pjv1_00000500	168.798	1.24856	0.359556	3.47251	0.000515611	0.0266872
Pjv1_00025016	434.937	0.897097	0.187716	4.77901	1.7616e-06	9.60181e-05		Pjv1_00028003	1404.5	0.795389	0.17874	4.44997	8.58823e-06	0.000454866		Pjv1_00003050	191.69	0.763761	0.220057	3.47074	0.000519029	0.0267994
Pjv1_00011507	304.062	-3.05978	0.641108	-4.77265	1.81817e-06	9.86258e-05		Pjv1_00004585	370.879	0.971102	0.218309	4.44829	8.65562e-06	0.000457333		Pjv1_00027211	577.837	-1.00987	0.291154	-3.46852	0.000523342	0.026935
Pjv1_00004170	958.839	0.805622	0.168785	4.77307	1.81434e-06	9.86258e-05		Pjv1_00010794	361.235	1.61195	0.36265	4.44492	8.79239e-06	0.000463445		Pjv1_00005273	14.6738	5.24535	1.51273	3.46748	0.000525363	0.026935
Pjv1_00019521	2368.1	0.588395	0.123429	4.76708	1.86915e-06	0.000101149		Pjv1_00026136	5433.3	1.11104	0.250069	4.44294	8.87391e-06	0.000466623		Pjv1_00012599	39.7863	1.94976	0.562333	3.46727	0.000525765	0.026935
Pjv1_00009014	315.421	-1.65621	0.348044	-4.75861	1.94927e-06	0.000105232		Pjv1_00012962	1203.43	0.68114	0.153464	4.43845	9.06099e-06	0.000475324		Pjv1_00011027	3373.38	0.517844	0.149372	3.46681	0.000526683	0.026935
Pjv1_00009453	442.775	1.27942	0.268982	4.75653	1.96947e-06	0.000105843		Pjv1_00023773	10.6077	-6.881	1.55459	-4.42625	9.58841e-06	0.000501794		Pjv1_00006907	4016.54	0.951392	0.2745	3.46591	0.000528436	0.0269603
Pjv1_00026688	38.7814	2.44675	0.514404	4.75648	1.96994e-06	0.000105843		Pjv1_00001384	81.1297	1.51404	0.342348	4.42252	9.75544e-06	0.000509322		Pjv1_00023542	1268	-0.651134	0.188175	-3.46026	0.000539644	0.0274016
Pjv1_00010656	1565.29	0.809152	0.170149	4.75556	1.97898e-06	0.000106077		Pjv1_00010862	513.038	0.772448	0.174901	4.41648	1.00319e-05	0.000521279		Pjv1_00023568	9.58756	4.74448	1.37102	3.46055	0.000539078	0.0274016
Pjv1_00019584	1598.2	0.657507	0.138599	4.74397	2.09571e-06	0.000112068		Pjv1_00019071	10195.6	0.605775	0.137154	4.41673	1.00203e-05	0.000521279		Pjv1_00023200	4703.47	1.37047	0.396768	3.45408	0.00055218	0.0279719
Pjv1_00009081	2348.44	-0.694649	0.146475	-4.74245	2.11154e-06	0.000112648		Pjv1_00028139	83.0702	-1.3809	0.312836	-4.41413	1.01416e-05	0.000524498		Pjv1_00020466	295.171	-1.80979	0.524176	-3.45263	0.00055514	0.0280555
Pjv1_00022777	589.335	0.899393	0.189786	4.73897	2.14804e-06	0.000114058		Pjv1_00001947	5805.3	0.90584	0.205206	4.4143	1.01336e-05	0.000524498		Pjv1_00007704	1933.33	0.811013	0.23511	3.4495	0.000561628	0.0281736
Pjv1_00030016	27.1557	-5.41168	1.14189	-4.73923	2.1453e-06	0.000114058		Pjv1_00008273	40.3652	-2.32017	0.526233	-4.40902	1.03841e-05	0.000535783		Pjv1_00001336	1820	0.937524	0.271828	3.44897	0.000562736	0.0281736
Pjv1_00025855	3955.92	1.10103	0.232463	4.73636	2.17593e-06	0.000115268		Pjv1_00005455	700.253	-0.756973	0.171834	-4.40526	1.05658e-05	0.00054388		Pjv1_00001584	603.829	-1.11903	0.324405	-3.44949	0.000561641	0.0281736
Pjv1_00022239	145.609	1.14315	0.241423	4.73506	2.18991e-06	0.000115738		Pjv1_00005094	3685.74	-0.908992	0.206412	-4.40377	1.06384e-05	0.000546334		Pjv1_00006784	1718.29	0.577551	0.167453	3.44904	0.000562585	0.0281736
Pjv1_00023359	16.5693	-4.36796	0.922952	-4.73259	2.21668e-06	0.00011688		Pjv1_00003602	280.605	-1.92683	0.438572	-4.39342	1.11583e-05	0.000571703		Pjv1_00018247	1464.36	0.736323	0.213646	3.44646	0.000567986	0.0283302
Pjv1_00015938	3699.55	-0.538386	0.113944	-4.72501	2.30104e-06	0.000121045		Pjv1_00015289	28.9795	2.47967	0.56454	4.39237	1.1212e-05	0.000573116		Pjv1_00008756	366.017	0.779887	0.226303	3.44621	0.000568508	0.0283302
Pjv1_00019285	116.752	-1.76605	0.374265	-4.71872	2.37332e-06	0.000124558		Pjv1_00012082	1599.98	-1.03474	0.235832	-4.38763	1.14592e-05	0.000584394		Pjv1_00020545	32.072	2.27013	0.659584	3.44176	0.000577949	0.0286674
Pjv1_00022644	233.043	0.930536	0.197283	4.71675	2.39638e-06	0.000125477		Pjv1_00030039	747.419	-0.821012	0.18731	-4.38318	1.16961e-05	0.000595095		Pjv1_00008503	658.271	1.15429	0.335375	3.44179	0.000577871	0.0286674
Pjv1_00026819	920.191	1.12265	0.238466	4.7078	2.50404e-06	0.000130812		Pjv1_00001771	3445.1	0.995492	0.227614	4.3736	1.22217e-05	0.000619935		Pjv1_00016455	727.593	-0.933332	0.271271	-3.44058	0.000580462	0.0286828
Pjv1_00023121	2778.05	-0.581484	0.123724	-4.69985	2.60351e-06	0.000135695		Pjv1_00025946	3726.66	-0.970155	0.221838	-4.37326	1.22408e-05	0.000619935		Pjv1_00025709	2894.46	-0.427194	0.124171	-3.44036	0.000580937	0.0286828
Pjv1_00014417	6632.51	0.755024	0.161104	4.68656	2.77836e-06	0.000144475		Pjv1_00001234	105.85	-1.12154	0.256495	-4.37256	1.22796e-05	0.000620471		Pjv1_00021181	485.232	1.59279	0.463065	3.43966	0.000582443	0.028691
Pjv1_00010989	221.995	1.10738	0.236435	4.68368	2.81776e-06	0.000146187		Pjv1_00021079	1242.97	0.652538	0.149341	4.36945	1.24562e-05	0.000627951		Pjv1_00009271	81.8499	1.59216	0.463261	3.43685	0.000588511	0.0289234
Pjv1_00015192	898.551	-0.793231	0.16951	-4.67955	2.87499e-06	0.000148815		Pjv1_00028366	3599.38	0.484862	0.110994	4.36835	1.25191e-05	0.00062968		Pjv1_00026200	966.478	1.38643	0.403786	3.43358	0.000595676	0.0291485
Pjv1_00026142	706.528	0.668816	0.142958	4.67839	2.89131e-06	0.000149318		Pjv1_00010260	415.604	-6.63722	1.52125	-4.363	1.28293e-05	0.000642879		Pjv1_00018520	129.062	-1.22842	0.357773	-3.43351	0.000595811	0.0291485
Pjv1_00006740	2624.86	-0.902472	0.193723	-4.65857	3.18416e-06	0.000164067		Pjv1_00006171	116.893	1.31993	0.302575	4.36232	1.28693e-05	0.000642879		Pjv1_00013695	563.49	1.10798	0.323293	3.42719	0.00060987	0.0297683
Pjv1_00004342	6897.39	-1.05413	0.226541	-4.65313	3.26934e-06	0.000167693		Pjv1_00005446	344.119	0.853093	0.195549	4.36256	1.28548e-05	0.000642879		Pjv1_00010958	294.777	0.760727	0.222018	3.42641	0.000611609	0.0297854
Pjv1_00020141	2038.26	-0.730788	0.157052	-4.65315	3.26904e-06	0.000167693		Pjv1_00026040	357.589	-0.954743	0.218892	-4.36171	1.29051e-05	0.000643209		Pjv1_00017372	6205.64	-0.810216	0.236566	-3.4249	0.000615022	0.0298836
Pjv1_00022710	1380.07	0.928797	0.199745	4.64992	3.32059e-06	0.000169936		Pjv1_00007564	2526.94	1.22487	0.280954	4.35968	1.3025e-05	0.000647713		Pjv1_00014753	182.453	-0.844354	0.246745	-3.42197	0.000621696	0.0300777
Pjv1_00028382	203.504	1.17448	0.25264	4.64884	3.33814e-06	0.000170449		Pjv1_00023944	45.7622	-2.96287	0.679688	-4.35916	1.3056e-05	0.00064779		Pjv1_00002072	781.564	0.954471	0.278929	3.42191	0.000621822	0.0300777
Pjv1_00001671	557.448	0.918764	0.197678	4.64778	3.35529e-06	0.000170939		Pjv1_00021393	872.603	0.611711	0.14049	4.35411	1.33606e-05	0.000661412		Pjv1_00008388	3351.19	-0.542385	0.158537	-3.42119	0.000623481	0.03009
Pjv1_00012604	454.585	-0.904534	0.194747	-4.64467	3.40625e-06	0.000173144		Pjv1_00028327	16502.6	0.599138	0.137698	4.3511	1.35459e-05	0.000669076		Pjv1_00020902	4355.12	-0.561705	0.164533	-3.41394	0.000640304	0.0308324
Pjv1_00008728	101.65	-5.61525	1.2105	-4.6388	3.50445e-06	0.000177737		Pjv1_00012619	53.2946	-1.64256	0.377635	-4.34959	1.36395e-05	0.00067219		Pjv1_00028152	90.5302	-0.993119	0.291038	-3.41234	0.000644085	0.0308757
Pjv1_00013845	180.861	1.18387	0.255363	4.63604	3.55149e-06	0.00017972		Pjv1_00017822	64.8378	-1.76543	0.40593	-4.34909	1.36705e-05	0.000672209		Pjv1_00007577	1684.34	-0.602576	0.176587	-3.41235	0.000644049	0.0308757
Pjv1_00027796	3972.81	-0.82092	0.177158	-4.63384	3.58941e-06	0.000181233		Pjv1_00008856	1185.08	-1.13776	0.261701	-4.34756	1.37662e-05	0.000675402		Pjv1_00012741	1081.14	1.13877	0.334419	3.40522	0.000661096	0.0316205
Pjv1_00020986	381.814	1.56084	0.336936	4.63245	3.6136e-06	0.000182048		Pjv1_00011067	538.823	-0.685973	0.157854	-4.34562	1.3888e-05	0.00067957		Pjv1_00026740	14419.2	0.549426	0.161513	3.40174	0.00066959	0.0319554
Pjv1_00001130	119.567	1.4171	0.305973	4.63148	3.6307e-06	0.000182503		Pjv1_00027339	124.881	-1.11723	0.257116	-4.34523	1.39129e-05	0.00067957		Pjv1_00002979	827.624	0.651923	0.192312	3.38993	0.000699106	0.0332899
Pjv1_00020327	3482.04	1.07329	0.231976	4.62671	3.71513e-06	0.000186333		Pjv1_00009453	267.513	1.25585	0.289327	4.34057	1.42111e-05	0.000692593		Pjv1_00026226	113.874	1.26159	0.372289	3.38873	0.000702175	0.0333619
Pjv1_00027806	56.9106	-2.30953	0.499384	-4.62476	3.75041e-06	0.000187686		Pjv1_00011313	580.421	0.984639	0.227016	4.3373	1.44241e-05	0.000701421		Pjv1_00020325	276.825	-1.11972	0.330574	-3.38719	0.000706115	0.0334749
Pjv1_00003665	20.881	-3.63597	0.786411	-4.6235	3.77311e-06	0.00018799		Pjv1_00010979	394.973	-0.785294	0.181462	-4.3276	1.50741e-05	0.000728195		Pjv1_00024067	5643.32	-0.488806	0.144446	-3.384	0.000714379	0.0337635
Pjv1_00021388	1128.68	0.742457	0.160567	4.62396	3.76481e-06	0.00018799		Pjv1_00017608	23.1957	-2.80475	0.648094	-4.3277	1.50675e-05	0.000728195		Pjv1_00026718	807.578	-1.74866	0.516802	-3.38363	0.000715355	0.0337635
Pjv1_00017444	490.794	-1.12103	0.242647	-4.62002	3.83704e-06	0.000190756		Pjv1_00024385	768.581	0.768865	0.177661	4.32772	1.50663e-05	0.000728195		Pjv1_00020494	209.56	-0.889804	0.263078	-3.38228	0.000718866	0.0338547
Pjv1_00014270	334.726	-1.48863	0.322278	-4.61908	3.85448e-06	0.000191202		Pjv1_00025855	3141.08	0.73394	0.169614	4.32712	1.51072e-05	0.000728195		Pjv1_00002756	1902.04	-0.73579	0.217746	-3.37911	0.000727196	0.0340754
Pjv1_00017107	476.507	0.884852	0.191633	4.61744	3.88503e-06	0.000192296		Pjv1_00006465	613.576	-0.915134	0.211584	-4.32516	1.5242e-05	0.000728305		Pjv1_00001980	133.206	1.07884	0.319308	3.37869	0.000728323	0.0340754
Pjv1_00019485	633.683	-0.855342	0.185352	-4.61468	3.93692e-06	0.000194439		Pjv1_00007001	152.976	-1.62468	0.375517	-4.32653	1.51479e-05	0.000728305		Pjv1_00002082	202.893	0.947341	0.280328	3.3794	0.000726443	0.0340754
Pjv1_00003693	151.745	1.21924	0.264833	4.6038	4.1486e-06	0.000204447		Pjv1_00010593	9033.14	0.559439	0.129319	4.32605	1.51807e-05	0.000728305		Pjv1_00008396	1269.78	-0.596782	0.176672	-3.37791	0.000730391	0.0340977
Pjv1_00030153	243.697	1.59937	0.347474	4.60283	4.16788e-06	0.000204951		Pjv1_00021192	1924.05	0.740814	0.171263	4.32559	1.52127e-05	0.000728305		Pjv1_00007490	1574.13	-1.03686	0.307076	-3.37654	0.000734026	0.0341187
Pjv1_00004408	868.722	-0.904872	0.196863	-4.59646	4.29732e-06	0.000210858		Pjv1_00015389	22.5727	2.63432	0.609782	4.32011	1.55953e-05	0.000743568		Pjv1_00001005	45.1032	-1.56393	0.463156	-3.37669	0.000733635	0.0341187
Pjv1_00029425	597.263	0.778981	0.169647	4.59177	4.39504e-06	0.000215186		Pjv1_00017169	525.139	-1.34371	0.311452	-4.31432	1.60092e-05	0.000761648		Pjv1_00004835	59171.4	0.377992	0.112094	3.3721	0.000745968	0.0345987
Pjv1_00024982	219.052	-0.973172	0.212159	-4.58699	4.49688e-06	0.000219697		Pjv1_00011156	1733.56	1.10312	0.255743	4.31339	1.6077e-05	0.000763224		Pjv1_00021895	398.357	-1.02696	0.304752	-3.3698	0.000752218	0.0348132
Pjv1_00010862	459.311	0.833555	0.181747	4.58636	4.51047e-06	0.000219885		Pjv1_00024699	8575.68	0.913538	0.212009	4.30895	1.64029e-05	0.000777017		Pjv1_00004636	1522.47	-0.638976	0.189901	-3.36478	0.000766039	0.0353765
Pjv1_00022850	56.2563	-2.16278	0.471841	-4.5837	4.56815e-06	0.000222218		Pjv1_00027572	1988.53	0.592873	0.137643	4.30731	1.65249e-05	0.000781111		Pjv1_00007762	333.177	-0.964693	0.286818	-3.36344	0.00076978	0.0354728
Pjv1_00028033	3893.59	0.557344	0.121605	4.58324	4.57824e-06	0.000222231		Pjv1_00008666	588.31	0.739416	0.171777	4.30451	1.67355e-05	0.000789369		Pjv1_00016168	5307.85	0.534165	0.159059	3.35828	0.000784293	0.036064
Pjv1_00029906	1966.18	1.04572	0.228666	4.57314	4.80461e-06	0.00023272		Pjv1_00004975	34840.9	0.466289	0.108393	4.30185	1.69376e-05	0.000797193		Pjv1_00012685	31.9568	2.0463	0.609603	3.35677	0.000788587	0.0361065
Pjv1_00015744	1015.02	0.947409	0.207211	4.57219	4.82664e-06	0.000233288		Pjv1_00019521	2217.6	0.542511	0.126235	4.29764	1.72629e-05	0.000810767		Pjv1_00010331	390.957	1.74919	0.521048	3.35705	0.00078778	0.0361065
Pjv1_00005163	1430.89	0.816756	0.178792	4.56819	4.91958e-06	0.000237273		Pjv1_00002011	31.2097	2.28947	0.533827	4.2888	1.79644e-05	0.000841914		Pjv1_00017417	2107.02	-0.463202	0.138092	-3.3543	0.000795653	0.0363524
Pjv1_00026718	114.105	-1.68463	0.368833	-4.56747	4.93652e-06	0.000237583		Pjv1_00000982	1737.15	0.890289	0.207884	4.28262	1.84709e-05	0.000860151		Pjv1_00005101	1721.68	0.589958	0.175971	3.35259	0.000800581	0.0364997
Pjv1_00008306	327.547	-0.919052	0.201303	-4.5655	4.98295e-06	0.000239308		Pjv1_00012521	945.212	-0.782681	0.182756	-4.28266	1.84673e-05	0.000860151		Pjv1_00014698	19.7048	3.60923	1.07715	3.35074	0.000805967	0.0366672
Pjv1_00028355	1071.76	-0.586765	0.128541	-4.56481	4.99958e-06	0.000239598		Pjv1_00004671	33.0238	-2.09102	0.488206	-4.28307	1.84332e-05	0.000860151		Pjv1_00005698	91.0165	-2.42633	0.726039	-3.34187	0.000832153	0.0377783
Pjv1_00012732	2436.83	0.539329	0.118195	4.56306	5.04142e-06	0.000241093		Pjv1_00024777	28.8365	2.48252	0.580282	4.27813	1.88469e-05	0.000875805		Pjv1_00016494	91.6823	1.55024	0.464474	3.33762	0.000845006	0.0382807
Pjv1_00008730	337.101	-0.961399	0.210727	-4.56229	5.0598e-06	0.000241462		Pjv1_00003400	21002	-0.409977	0.0958551	-4.27705	1.89382e-05	0.00087819		Pjv1_00030327	78.0372	1.46569	0.439236	3.33692	0.000847125	0.0382958
Pjv1_00003986	1259.6	1.08933	0.239064	4.55666	5.19739e-06	0.000247505		Pjv1_00029688	1293.15	0.839016	0.19621	4.27611	1.90189e-05	0.000880074		Pjv1_00006729	745.738	-0.628649	0.188454	-3.33582	0.000850482	0.0383666
Pjv1_00025114	173.311	-4.31667	0.947712	-4.55483	5.2428e-06	0.000249087		Pjv1_00028356	5033.18	-0.576895	0.134954	-4.27474	1.91363e-05	0.000883646		Pjv1_00009920	124.275	-1.09422	0.328262	-3.33337	0.000858006	0.0385437
Pjv1_00021344	11977.7	1.07305	0.235604	4.55444	5.25263e-06	0.000249087		Pjv1_00018846	181.892	-0.897117	0.209892	-4.27418	1.91839e-05	0.00088399		Pjv1_00008949	1044.08	1.0367	0.310983	3.33364	0.000857188	0.0385437
Pjv1_00005032	37152.8	0.66669	0.146569	4.54865	5.39914e-06	0.000255499		Pjv1_00021480	6631.82	1.15291	0.270256	4.266	1.99011e-05	0.000915115		Pjv1_00021235	742.516	1.34519	0.403683	3.33229	0.000861354	0.0386132
Pjv1_00007964	34.9545	2.79958	0.615543	4.54814	5.41215e-06	0.00025558		Pjv1_00015411	407.865	-0.963196	0.225813	-4.26546	1.99487e-05	0.000915393		Pjv1_00026064	2011.21	0.71711	0.215501	3.32764	0.000875865	0.0391817
Pjv1_00029003	13683.9	0.901147	0.198636	4.53668	5.71476e-06	0.000269308		Pjv1_00001960	817.36	-0.934539	0.21965	-4.25466	2.09362e-05	0.000958705		Pjv1_00010974	757.264	0.584981	0.175837	3.32684	0.000878378	0.0392123
Pjv1_00003607	101.846	-5.78356	1.27544	-4.53458	5.77195e-06	0.000271438		Pjv1_00005078	63543.8	-0.5732	0.134758	-4.25356	2.10401e-05	0.000961456		Pjv1_00012802	1498.15	0.484633	0.145854	3.32274	0.000891392	0.0397105
Pjv1_00018491	354.503	-1.01618	0.224403	-4.52838	5.94378e-06	0.000278939		Pjv1_00012599	35.6039	2.19225	0.515511	4.25257	2.11327e-05	0.000963684		Pjv1_00018964	77.2798	-0.995841	0.299821	-3.32146	0.000895493	0.0398104
Pjv1_00024824	1459.12	-0.640305	0.14156	-4.52319	6.09133e-06	0.000285271		Pjv1_00013961	879.599	0.900642	0.211812	4.25208	2.11797e-05	0.000963828		Pjv1_00010553	3763.91	0.49941	0.150391	3.32075	0.000897757	0.0398285
Pjv1_00021673	55.7195	2.21009	0.489407	4.51584	6.30648e-06	0.000294704		Pjv1_00000171	102.762	1.65199	0.38879	4.24905	2.14679e-05	0.000972919		Pjv1_00028228	158.321	-0.764352	0.230332	-3.31848	0.000905087	0.0400707
Pjv1_00020923	288.507	1.54499	0.342157	4.51543	6.3188e-06	0.000294704		Pjv1_00014034	1414.9	0.654723	0.154085	4.24911	2.1462e-05	0.000972919		Pjv1_00004507	333.58	1.02776	0.310203	3.3132	0.000922365	0.0407514
Pjv1_00001603	6611.75	-0.681296	0.151004	-4.51176	6.42917e-06	0.000299234		Pjv1_00013649	65.6218	-1.53066	0.360542	-4.24545	2.18157e-05	0.000986645		Pjv1_00006583	405.291	-0.803353	0.242549	-3.31212	0.00092592	0.0408243
Pjv1_00011326	11772.4	0.726919	0.16115	4.51082	6.45771e-06	0.000299946		Pjv1_00009287	414.675	-1.1919	0.280868	-4.24361	2.19951e-05	0.000992715		Pjv1_00000269	4204.19	0.580692	0.175483	3.30911	0.000935921	0.0411126
Pjv1_00000503	1676.84	-1.11957	0.2484	-4.50714	6.57088e-06	0.000304576		Pjv1_00022326	1719.14	-0.817163	0.192591	-4.243	2.20552e-05	0.000993388		Pjv1_00006260	2456.92	0.824805	0.249261	3.309	0.000936296	0.0411126
Pjv1_00004623	726.344	-0.922952	0.205058	-4.50093	6.76582e-06	0.000312971		Pjv1_00008634	192.035	-1.81995	0.429138	-4.24095	2.22579e-05	0.00100047		Pjv1_00028306	5882.27	0.501162	0.151706	3.30351	0.000954816	0.0418401
Pjv1_00024121	2958.85	0.511934	0.113827	4.49748	6.87634e-06	0.000317435		Pjv1_00002282	8.30409	6.4841	1.52913	4.24038	2.23143e-05	0.00100095		Pjv1_00004480	39066.3	-0.461652	0.140079	-3.29566	0.000981919	0.0429104
Pjv1_00012407	1814.29	-0.735412	0.163587	-4.49554	6.93922e-06	0.000319684		Pjv1_00012520	2670.1	0.694277	0.163776	4.23919	2.24324e-05	0.00100216		Pjv1_00004931	1500.82	0.598028	0.18148	3.29528	0.000983248	0.0429104
Pjv1_00014047	67.2336	2.34471	0.522364	4.48866	7.16724e-06	0.000329518		Pjv1_00014593	44.7967	-2.23551	0.527313	-4.23945	2.24072e-05	0.00100216		Pjv1_00002359	327.731	-0.603314	0.183161	-3.29391	0.000988051	0.0430325
Pjv1_00017288	110.121	-2.16739	0.48357	-4.48205	7.39281e-06	0.0003392		Pjv1_00005062	166.311	-0.995328	0.235103	-4.23359	2.29991e-05	0.00102539		Pjv1_00019225	17.7123	-3.42281	1.0395	-3.29276	0.000992103	0.0431213
Pjv1_00016190	984.448	-0.697272	0.155586	-4.48159	7.40902e-06	0.000339255		Pjv1_00014948	251.757	1.00988	0.238735	4.23012	2.33567e-05	0.00103923		Pjv1_00027485	2701.05	-0.921495	0.279961	-3.29151	0.000996526	0.0432258
Pjv1_00023469	303.408	1.036	0.231641	4.47244	7.73312e-06	0.00035338		Pjv1_00012324	5026.75	0.457268	0.108145	4.2283	2.35466e-05	0.00104362		Pjv1_00005503	88.9752	1.368	0.415693	3.2909	0.000998677	0.0432316
Pjv1_00000052	57.6605	1.85025	0.41382	4.47114	7.78026e-06	0.000353393		Pjv1_00015650	1663.19	0.558814	0.132162	4.22826	2.35502e-05	0.00104362		Pjv1_00018510	417.966	-0.712427	0.216657	-3.28827	0.00100806	0.0434622
Pjv1_00006741	290.194	-1.07278	0.239901	-4.47178	7.75719e-06	0.000353393		Pjv1_00002934	4417.38	0.505516	0.11958	4.22743	2.36378e-05	0.00104539		Pjv1_00008387	367.466	-0.893242	0.271619	-3.28858	0.00100693	0.0434622
Pjv1_00023168	83.8929	-2.87153	0.642178	-4.47155	7.76548e-06	0.000353393		Pjv1_00011994	784.576	0.609144	0.144153	4.22567	2.38229e-05	0.00105146		Pjv1_00001430	283.74	-0.969773	0.295324	-3.28376	0.00102431	0.0440118
Pjv1_00009755	1611.92	0.616391	0.138055	4.46482	8.01359e-06	0.000363261		Pjv1_00013390	1860.97	0.720774	0.170795	4.22011	2.4418e-05	0.00107557		Pjv1_00025733	354.265	-0.606043	0.184567	-3.2836	0.00102492	0.0440118
Pjv1_00005040	1312.38	0.875227	0.196151	4.462	8.11964e-06	0.000367332		Pjv1_00009190	590.596	-0.721138	0.171038	-4.21625	2.48398e-05	0.00109098		Pjv1_00016134	5537.83	1.37189	0.417965	3.28231	0.00102961	0.04407
Pjv1_00005012	3304.98	0.938353	0.210542	4.45684	8.31766e-06	0.00037554		Pjv1_00001869	288.433	-1.62526	0.385498	-4.216	2.48673e-05	0.00109098		Pjv1_00018076	2685.17	-1.06485	0.324442	-3.2821	0.00103038	0.04407
Pjv1_00027987	1559.5	-0.682177	0.153347	-4.44857	8.64422e-06	0.000389111		Pjv1_00003221	1989.94	0.426947	0.101309	4.21431	2.50547e-05	0.00109702		Pjv1_00028962	4268.32	-0.412517	0.125721	-3.28123	0.00103357	0.0441183
Pjv1_00029582	1179.33	-0.765973	0.172192	-4.44836	8.65265e-06	0.000389111		Pjv1_00007020	722.459	-0.890201	0.211421	-4.21056	2.54734e-05	0.00111313		Pjv1_00013464	1066.52	0.77631	0.236749	3.27904	0.0010416	0.0443725
Pjv1_00024078	297.587	-1.28817	0.289866	-4.44401	8.8297e-06	0.000396285		Pjv1_00015177	1470.09	0.58151	0.138203	4.20766	2.58031e-05	0.0011253		Pjv1_00011498	200.569	-1.18592	0.362046	-3.27561	0.00105435	0.0448266
Pjv1_00022092	270.226	-0.947638	0.213333	-4.44206	8.91028e-06	0.00039911		Pjv1_00017722	1028.41	-1.05479	0.250856	-4.20479	2.6133e-05	0.00113743		Pjv1_00009972	8377.41	0.675032	0.206117	3.275	0.00105663	0.0448346
Pjv1_00007684	1811.69	0.835381	0.188319	4.436	9.16456e-06	0.000409066		Pjv1_00021912	620.026	-6.43275	1.53027	-4.20366	2.62632e-05	0.00114084		Pjv1_00003281	94.2689	-1.10309	0.338097	-3.26264	0.00110378	0.0467427
Pjv1_00010970	857.294	0.682887	0.153945	4.4359	9.16871e-06	0.000409066		Pjv1_00009819	1239.64	0.716164	0.17042	4.20236	2.64146e-05	0.00114515		Pjv1_00023905	13828.7	0.749312	0.2299	3.2593	0.00111687	0.0472038
Pjv1_00020453	169.049	-1.44615	0.326554	-4.42852	9.48834e-06	0.000422493		Pjv1_00012838	822.134	0.863219	0.205596	4.19862	2.68548e-05	0.00116194		Pjv1_00029376	1094.59	-0.652244	0.200349	-3.25553	0.00113179	0.0477402
Pjv1_00009950	878.618	-0.659381	0.149157	-4.42073	9.83684e-06	0.00043715		Pjv1_00008519	125.555	1.51952	0.362033	4.1972	2.70241e-05	0.00116697		Pjv1_00001481	450.51	0.803205	0.246828	3.2541	0.00113752	0.0477935
Pjv1_00003597	2466.9	0.570527	0.129302	4.41236	1.0225e-05	0.000453508		Pjv1_00022308	295.545	-1.06875	0.255004	-4.19112	2.7758e-05	0.00119632		Pjv1_00029630	517.862	1.23972	0.380921	3.25453	0.0011358	0.0477935
Pjv1_00020781	7103.24	0.928171	0.210423	4.41098	1.02905e-05	0.00045552		Pjv1_00027796	4344.87	-0.697534	0.166459	-4.19043	2.78431e-05	0.00119763		Pjv1_00013886	147.106	-1.14938	0.353291	-3.25336	0.00114047	0.047824
Pjv1_00005382	79.5223	-2.45992	0.558419	-4.40515	1.05709e-05	0.00046702		Pjv1_00010291	6210.4	0.430814	0.102871	4.18792	2.81526e-05	0.00120858		Pjv1_00026717	6357.63	1.21937	0.374879	3.2527	0.00114314	0.047842
Pjv1_00013305	402.151	-0.902991	0.205112	-4.40243	1.07047e-05	0.000472009		Pjv1_00011411	26413.3	-0.531446	0.127048	-4.18304	2.87639e-05	0.00123002		Pjv1_00012866	4616.82	0.570667	0.175619	3.24946	0.00115624	0.0481026
Pjv1_00011833	556.86	1.18894	0.270214	4.39997	1.08266e-05	0.000476453		Pjv1_00021483	87.4224	-1.49647	0.357717	-4.1834	2.87186e-05	0.00123002		Pjv1_00003830	2518.44	0.975616	0.300199	3.24989	0.00115448	0.0481026
Pjv1_00016083	123.422	-1.38228	0.314201	-4.39934	1.08581e-05	0.000476915		Pjv1_00029775	516.086	-0.792984	0.189865	-4.17656	2.95946e-05	0.00126308		Pjv1_00005733	1666.87	1.1158	0.343433	3.24894	0.00115834	0.0481026
Pjv1_00015710	1390.91	-0.648144	0.147496	-4.39433	1.11115e-05	0.000487099		Pjv1_00004699	40.0713	-3.11511	0.746078	-4.17531	2.97586e-05	0.00126762		Pjv1_00023939	3421.23	0.562727	0.173136	3.2502	0.00115324	0.0481026
Pjv1_00029455	125.537	1.35298	0.308161	4.39051	1.13083e-05	0.000494764		Pjv1_00010829	94.5765	1.51296	0.362834	4.16985	3.04804e-05	0.00129586		Pjv1_00025624	32.7955	-1.56304	0.481499	-3.2462	0.00116956	0.0484743
Pjv1_00020084	2381.59	0.90871	0.20717	4.3863	1.15293e-05	0.000503462		Pjv1_00003876	290.723	-0.978459	0.234742	-4.16824	3.06962e-05	0.00130252		Pjv1_00027025	4.79168	5.65493	1.74317	3.24405	0.00117841	0.0487471
Pjv1_00009485	3994.3	0.633061	0.144524	4.38032	1.18504e-05	0.000516486		Pjv1_00002129	1312.53	-0.649591	0.155883	-4.16719	3.08382e-05	0.00130602		Pjv1_00016360	359.388	-1.30959	0.403885	-3.24247	0.00118498	0.0489246
Pjv1_00026248	1526.6	0.926216	0.211613	4.37693	1.20364e-05	0.000523582		Pjv1_00012013	237.564	0.988636	0.23749	4.16286	3.14284e-05	0.00132846		Pjv1_00023469	215.188	0.972003	0.299836	3.24178	0.00118787	0.0489492
Pjv1_00015936	308.461	-0.958238	0.219586	-4.36384	1.278e-05	0.000554862		Pjv1_00007500	2186.94	0.478341	0.114951	4.16125	3.16516e-05	0.00133532		Pjv1_00020154	4579.14	0.689472	0.212869	3.23895	0.00119972	0.0493426
Pjv1_00006909	25.088	2.79604	0.640977	4.36215	1.28791e-05	0.000557026		Pjv1_00014871	129.184	-1.54786	0.372204	-4.15863	3.20164e-05	0.00134812		Pjv1_00002040	272.433	1.08028	0.334069	3.23369	0.00122202	0.0501638
Pjv1_00017878	1491.97	0.911267	0.20889	4.36243	1.28626e-05	0.000557026		Pjv1_00017011	14079.4	-0.528071	0.127004	-4.15791	3.21179e-05	0.00134854		Pjv1_00021794	136.2	-0.882537	0.273159	-3.23085	0.00123422	0.0505678
Pjv1_00004129	144.318	-1.90333	0.436717	-4.35827	1.31096e-05	0.000565914		Pjv1_00005032	31973.6	0.489251	0.117674	4.15768	3.2149e-05	0.00134854		Pjv1_00019521	2077.34	0.967557	0.299599	3.2295	0.00124005	0.0507094
Pjv1_00021079	1350.99	0.860059	0.19755	4.35362	1.33909e-05	0.000576955		Pjv1_00028460	324.639	-1.13318	0.272722	-4.15507	3.2519e-05	0.00136146		Pjv1_00017107	338.975	0.793241	0.245696	3.22854	0.00124423	0.0507835
Pjv1_00025387	273.461	0.997626	0.229388	4.34907	1.36717e-05	0.000587934		Pjv1_00002379	773.999	0.630808	0.151889	4.1531	3.28002e-05	0.00137063		Pjv1_00016414	5288.51	1.07187	0.332207	3.22652	0.00125306	0.0510466
Pjv1_00017753	305.293	1.21553	0.279901	4.34271	1.40733e-05	0.000604059		Pjv1_00000283	899.702	-1.03437	0.249136	-4.15184	3.29819e-05	0.0013756		Pjv1_00007675	20.8701	3.05463	0.947698	3.2232	0.00126765	0.051414
Pjv1_00017401	182.429	-1.07784	0.248377	-4.33956	1.42768e-05	0.000611632		Pjv1_00000448	343.591	-0.889446	0.21434	-4.1497	3.32909e-05	0.00138393		Pjv1_00005890	1519.42	-0.662657	0.205613	-3.22284	0.00126927	0.051414
Pjv1_00007276	22040.2	0.49067	0.113081	4.33909	1.43073e-05	0.000611777		Pjv1_00008158	25842.7	-0.718608	0.173176	-4.14959	3.33075e-05	0.00138393		Pjv1_00023854	1210.24	1.06781	0.331274	3.22335	0.00126702	0.051414
Pjv1_00014631	41.989	2.16264	0.498625	4.3372	1.44312e-05	0.000615912		Pjv1_00005163	1667.35	1.18237	0.285367	4.14332	3.42316e-05	0.00141964		Pjv1_00019978	59806.9	0.859128	0.266761	3.22059	0.00127926	0.0517206
Pjv1_00025700	966.716	0.962375	0.222115	4.33277	1.47242e-05	0.000627236		Pjv1_00012401	1132.8	1.05649	0.255201	4.13983	3.47559e-05	0.00143867		Pjv1_00020314	1576.45	1.18871	0.369472	3.21731	0.00129397	0.0522169
Pjv1_00016043	51928.5	0.839286	0.194189	4.32201	1.54617e-05	0.000656178		Pjv1_00009625	1086.06	-0.688704	0.166689	-4.13168	3.60124e-05	0.00148788		Pjv1_00022864	240.683	1.61328	0.501536	3.21668	0.00129684	0.0522344
Pjv1_00004910	280.61	-3.62808	0.839406	-4.3222	1.54482e-05	0.000656178		Pjv1_00013401	536.899	-0.994185	0.240719	-4.13006	3.6267e-05	0.00149559		Pjv1_00005567	1398.32	-0.459088	0.142762	-3.21577	0.00130096	0.052302
Pjv1_00000134	84.0233	-1.4467	0.335248	-4.3153	1.59383e-05	0.000675139		Pjv1_00017048	151.585	-1.04117	0.252399	-4.12509	3.70584e-05	0.00152536		Pjv1_00028169	80.7011	-1.14371	0.356277	-3.21016	0.00132659	0.0529924
Pjv1_00008158	30965	-0.763487	0.17695	-4.31471	1.5981e-05	0.000675683		Pjv1_00015784	2829.25	0.983523	0.238469	4.12433	3.71819e-05	0.00152759		Pjv1_00007927	29.2303	-1.65244	0.514659	-3.21075	0.00132388	0.0529924
Pjv1_00018680	8.40118	-6.60036	1.53032	-4.31305	1.61019e-05	0.000679525		Pjv1_00007625	718.65	0.925893	0.22462	4.12205	3.75519e-05	0.00153991		Pjv1_00012075	121.143	0.874286	0.272376	3.20985	0.00132803	0.0529924
Pjv1_00001257	528.644	0.677549	0.157142	4.31168	1.62015e-05	0.000682455		Pjv1_00025788	33.1725	-2.2483	0.546588	-4.11334	3.89975e-05	0.00159324		Pjv1_00023554	301.448	-0.648125	0.201876	-3.21052	0.00132497	0.0529924
Pjv1_00023491	27.9567	2.958	0.686364	4.30967	1.635e-05	0.000687431		Pjv1_00023591	279.285	-0.784589	0.190727	-4.11368	3.89394e-05	0.00159324		Pjv1_00004630	776.225	0.488812	0.152416	3.2071	0.00134082	0.0534033
Pjv1_00004507	393.193	0.852974	0.198036	4.30716	1.65366e-05	0.000693984		Pjv1_00020903	2239.97	-0.633426	0.154129	-4.10971	3.96164e-05	0.00161553		Pjv1_00002822	70.2704	-1.50731	0.470227	-3.20549	0.00134835	0.0535308
Pjv1_00020812	3163.39	-0.626759	0.145708	-4.30146	1.69677e-05	0.000710757		Pjv1_00018544	796.781	-0.679185	0.165358	-4.10735	4.00219e-05	0.00162904		Pjv1_00006176	12669.7	1.32985	0.414885	3.20534	0.00134901	0.0535308
Pjv1_00008397	804.68	-0.912555	0.21224	-4.29964	1.71074e-05	0.000715284		Pjv1_00017945	372.98	1.39994	0.340939	4.10613	4.02338e-05	0.00163464		Pjv1_00000260	161.949	1.40051	0.437256	3.20295	0.00136026	0.0538775
Pjv1_00028298	332.003	0.727359	0.169409	4.2935	1.75881e-05	0.000729989		Pjv1_00029906	1529.48	0.679352	0.165595	4.10248	4.08746e-05	0.00165761		Pjv1_00020941	876.337	-0.455392	0.142273	-3.20083	0.00137034	0.054113
Pjv1_00013387	2102.71	0.704353	0.164029	4.29406	1.75433e-05	0.000729989		Pjv1_00009489	23.3816	2.71279	0.661982	4.09798	4.16765e-05	0.0016847		Pjv1_00023127	241.118	-1.37118	0.428408	-3.20063	0.00137126	0.054113
Pjv1_00006203	582.118	0.818613	0.190638	4.29407	1.75428e-05	0.000729989		Pjv1_00007365	166.443	-1.61893	0.395065	-4.09788	4.16959e-05	0.0016847		Pjv1_00028300	491.209	-0.615026	0.19235	-3.19744	0.00138655	0.0545157
Pjv1_00026245	2420.78	2.07754	0.483879	4.29351	1.75872e-05	0.000729989		Pjv1_00028734	3130.95	0.614088	0.149943	4.09548	4.21288e-05	0.00169617		Pjv1_00021278	1050.1	0.992254	0.310317	3.19755	0.00138602	0.0545157
Pjv1_00010892	194.899	-1.06616	0.2484	-4.29211	1.76983e-05	0.000733216		Pjv1_00009073	363.877	-1.52743	0.37296	-4.09543	4.21386e-05	0.00169617		Pjv1_00017375	156.724	0.975211	0.305192	3.1954	0.00139639	0.0548019
Pjv1_00013050	330.164	0.884884	0.20619	4.2916	1.77392e-05	0.000733565		Pjv1_00024060	9.34958	6.63954	1.62137	4.09503	4.22112e-05	0.00169617		Pjv1_00005010	1730.68	0.533641	0.167156	3.19246	0.00141065	0.0552602
Pjv1_00012013	346.196	0.965627	0.225059	4.29055	1.78231e-05	0.00073435		Pjv1_00011164	3778.14	0.451562	0.110397	4.09035	4.30722e-05	0.0017276		Pjv1_00020613	4.97812	-5.81618	1.82278	-3.19083	0.00141865	0.0554725
Pjv1_00022821	196.933	-1.17374	0.273542	-4.29091	1.77944e-05	0.00073435		Pjv1_00002967	308.271	-0.840175	0.205697	-4.08452	4.4168e-05	0.00176643		Pjv1_00009089	453.123	0.904147	0.283556	3.18861	0.0014296	0.0557988
Pjv1_00024034	1219.01	1.0782	0.251412	4.28859	1.7981e-05	0.000739511		Pjv1_00017389	2532.45	0.988558	0.242036	4.08435	4.42008e-05	0.00176643		Pjv1_00008425	905.816	-0.617195	0.193603	-3.18795	0.00143287	0.0558247
Pjv1_00007696	19.8393	3.68611	0.860581	4.28328	1.84154e-05	0.000756002		Pjv1_00015585	1492.04	-0.722312	0.176905	-4.08306	4.44468e-05	0.00177303		Pjv1_00006963	97.6897	1.7787	0.558555	3.18447	0.00145017	0.0563961
Pjv1_00007404	172.941	-1.06105	0.247945	-4.27936	1.87429e-05	0.000766661		Pjv1_00015591	229.917	-1.29478	0.317147	-4.08259	4.45365e-05	0.00177339		Pjv1_00006143	250.356	-0.792281	0.248857	-3.18369	0.00145413	0.0564477
Pjv1_00023932	364.234	-0.87885	0.205364	-4.27948	1.87329e-05	0.000766661		Pjv1_00009446	1172	0.756099	0.185331	4.07972	4.50905e-05	0.0017922		Pjv1_00019158	158.17	-0.810653	0.254737	-3.18232	0.00146101	0.0566122
Pjv1_00002189	373.292	1.38745	0.324475	4.27598	1.90299e-05	0.000775719		Pjv1_00010974	697.768	0.552403	0.13545	4.07827	4.53712e-05	0.00180011		Pjv1_00025073	512.97	-0.509122	0.160037	-3.18127	0.00146629	0.0566866
Pjv1_00018604	923.854	0.960951	0.224734	4.27594	1.90329e-05	0.000775719		Pjv1_00005061	69.8566	-2.37785	0.583201	-4.07724	4.55728e-05	0.0018016		Pjv1_00026155	206.153	-2.00387	0.629972	-3.18089	0.00146822	0.0566866
Pjv1_00018480	16758	0.635261	0.148744	4.27083	1.94743e-05	0.00079228		Pjv1_00018374	35.6654	-2.2341	0.547937	-4.07729	4.55633e-05	0.0018016		Pjv1_00016923	3578.44	-0.500226	0.157312	-3.17982	0.00147366	0.0567941
Pjv1_00029421	3143.92	-0.751801	0.176249	-4.26556	1.99405e-05	0.000809791		Pjv1_00009944	287.142	0.843009	0.206851	4.07545	4.59254e-05	0.00181228		Pjv1_00025696	222.844	1.43374	0.451266	3.17716	0.00148725	0.057215
Pjv1_00027632	69.0102	1.96858	0.461579	4.26487	2.00017e-05	0.000810821		Pjv1_00027696	3891.84	0.54925	0.134813	4.07418	4.61777e-05	0.00181897		Pjv1_00016171	1347.52	-0.679183	0.21386	-3.17583	0.00149407	0.0573743
Pjv1_00008651	1953.06	0.773576	0.181501	4.2621	2.02512e-05	0.000819469		Pjv1_00021534	265.437	-0.932772	0.229215	-4.06942	4.7131e-05	0.0018532		Pjv1_00022866	1398.43	0.759896	0.23934	3.17496	0.00149856	0.0574437
Pjv1_00004743	1180.16	-0.546196	0.128232	-4.25944	2.04942e-05	0.000827821		Pjv1_00006143	319.373	-0.828855	0.203891	-4.06519	4.79941e-05	0.00188377		Pjv1_00012782	262.27	-0.674499	0.212517	-3.17386	0.00150428	0.0575602
Pjv1_00003270	512.451	0.813808	0.191182	4.25673	2.07442e-05	0.000836426		Pjv1_00024817	2040.91	-0.739722	0.182063	-4.06299	4.84475e-05	0.00189818		Pjv1_00007996	739.546	1.13412	0.357577	3.17168	0.00151562	0.0578909
Pjv1_00017031	162.866	-1.10799	0.260385	-4.25521	2.08849e-05	0.000840598		Pjv1_00012410	676.907	-0.990598	0.244002	-4.0598	4.91156e-05	0.00192093		Pjv1_00011376	62.5305	-1.20217	0.379516	-3.16764	0.00153683	0.0585964
Pjv1_00020359	78.4285	-1.58322	0.372773	-4.24713	2.16523e-05	0.000869938		Pjv1_00027150	3612.7	-0.47462	0.116936	-4.05879	4.93272e-05	0.00192577		Pjv1_00001288	14825.2	0.429793	0.135857	3.16356	0.00155851	0.0592125
Pjv1_00019989	372.023	0.932919	0.219699	4.24635	2.17279e-05	0.000871429		Pjv1_00001130	129.181	1.15913	0.285731	4.05673	4.97651e-05	0.00193943		Pjv1_00017805	781.198	-0.620168	0.196006	-3.16402	0.00155606	0.0592125
Pjv1_00008275	3556.54	0.946992	0.22307	4.24527	2.18334e-05	0.00087411		Pjv1_00018785	29.0431	-2.4659	0.608048	-4.05544	5.00395e-05	0.00194667		Pjv1_00024948	2433.47	0.631905	0.200066	3.15849	0.00158588	0.0601456
Pjv1_00023405	1085.81	0.70306	0.165683	4.2434	2.20156e-05	0.000879847		Pjv1_00029455	204.891	0.963018	0.237498	4.05485	5.01661e-05	0.00194815		Pjv1_00014015	804.121	-1.06405	0.337306	-3.15455	0.00160748	0.060857
Pjv1_00002089	11560.4	0.499457	0.117729	4.24241	2.21133e-05	0.000882192		Pjv1_00008876	532.183	0.757098	0.186985	4.04897	5.14427e-05	0.0019942		Pjv1_00026196	245.533	0.624796	0.198321	3.15043	0.00163028	0.0615098
Pjv1_00022823	117.371	-1.37701	0.324651	-4.24151	2.22024e-05	0.000884188		Pjv1_00010982	7934.69	0.538002	0.132917	4.04765	5.17334e-05	0.00200194		Pjv1_00024499	1318.3	0.677848	0.215162	3.1504	0.00163046	0.0615098
Pjv1_00000515	14.0427	-5.4946	1.29572	-4.24057	2.2295e-05	0.000884761		Pjv1_00001186	5473.98	0.472953	0.116915	4.04527	5.22636e-05	0.0020189		Pjv1_00000222	15.6845	2.08058	0.661328	3.14607	0.00165482	0.0620582
Pjv1_00015746	2742.79	0.768878	0.181302	4.24086	2.22662e-05	0.000884761		Pjv1_00000100	59.4908	1.7188	0.425366	4.04077	5.32769e-05	0.00205443		Pjv1_00011063	72.9529	1.09476	0.347931	3.14647	0.00165252	0.0620582
Pjv1_00028680	39.1254	-3.1418	0.741142	-4.23913	2.24389e-05	0.000885807		Pjv1_00012604	794.27	-0.822798	0.203867	-4.03596	5.43787e-05	0.00209325		Pjv1_00005911	455.454	0.547556	0.174036	3.14623	0.0016539	0.0620582
Pjv1_00003120	17.6044	-4.12991	0.974192	-4.23932	2.242e-05	0.000885807		Pjv1_00004724	921.48	-0.508857	0.126219	-4.03154	5.54135e-05	0.00212935		Pjv1_00001411	382.214	-0.622503	0.197887	-3.14576	0.00165659	0.0620582
Pjv1_00002134	240.648	-1.41882	0.334637	-4.23988	2.23644e-05	0.000885807		Pjv1_00017793	1057.6	0.469128	0.116441	4.02888	5.60424e-05	0.00214976		Pjv1_00004690	411.325	-1.15141	0.366139	-3.14473	0.00166238	0.0621667
Pjv1_00027985	289.419	-0.837022	0.19762	-4.23552	2.2802e-05	0.000897012		Pjv1_00019839	3816.5	0.585701	0.14544	4.0271	5.64697e-05	0.00216238		Pjv1_00028892	401.274	-0.795949	0.253242	-3.14304	0.00167202	0.0624181
Pjv1_00013390	2892.74	0.914855	0.215977	4.23589	2.27645e-05	0.000897012		Pjv1_00008945	451.837	-0.718836	0.178576	-4.02537	5.68857e-05	0.00217452		Pjv1_00021286	1000.37	1.35111	0.429981	3.14226	0.00167646	0.0624753
Pjv1_00001255	1500.71	1.00104	0.236578	4.23132	2.32326e-05	0.000910783		Pjv1_00001294	3049.76	0.510022	0.126771	4.02316	5.74226e-05	0.0021839		Pjv1_00017302	707.644	-1.04851	0.333968	-3.13956	0.00169204	0.0629461
Pjv1_00022659	5202.93	0.59353	0.140261	4.23162	2.32017e-05	0.000910783		Pjv1_00017612	13.3581	-4.00198	0.994608	-4.02367	5.7297e-05	0.0021839		Pjv1_00014682	3187.43	0.827586	0.263764	3.1376	0.00170336	0.0632575
Pjv1_00011262	88.2339	-1.52337	0.360164	-4.22966	2.34045e-05	0.000915936		Pjv1_00029498	197.1	0.993334	0.246906	4.02313	5.74291e-05	0.0021839		Pjv1_00002526	2726.2	0.5992	0.191072	3.13599	0.00171273	0.0634954
Pjv1_00028804	430.838	0.790936	0.187119	4.2269	2.36929e-05	0.000925617		Pjv1_00025870	3844.29	-0.647456	0.161136	-4.01808	5.86737e-05	0.00222737		Pjv1_00029892	39.6374	-1.44359	0.460411	-3.13543	0.00171601	0.0635073
Pjv1_00030206	566.058	0.73234	0.173367	4.22422	2.3977e-05	0.000935104		Pjv1_00005235	5173.33	-0.6802	0.169432	-4.0146	5.95479e-05	0.00225666		Pjv1_00011928	1100.3	-0.427583	0.1364	-3.13478	0.00171981	0.063538
Pjv1_00027418	704.984	0.735009	0.1741	4.22177	2.42392e-05	0.000943701		Pjv1_00009631	271.155	-0.837223	0.208598	-4.01358	5.98056e-05	0.00226253		Pjv1_00006009	1855.5	0.470597	0.150213	3.13288	0.00173102	0.0637326
Pjv1_00022356	1301.82	-1.01502	0.240451	-4.22134	2.42857e-05	0.000943888		Pjv1_00006595	2140.7	0.76836	0.191466	4.01304	5.99406e-05	0.00226374		Pjv1_00010026	11.9205	3.06098	0.977005	3.13302	0.00173018	0.0637326
Pjv1_00020466	138.893	-1.3068	0.309642	-4.22037	2.43903e-05	0.000946328		Pjv1_00016717	3483.38	-0.538165	0.134159	-4.01138	6.03636e-05	0.0022719		Pjv1_00010407	575.65	0.67308	0.214936	3.13154	0.00173893	0.0639137
Pjv1_00002967	359.335	-1.104	0.26175	-4.21778	2.46724e-05	0.000955635		Pjv1_00024840	889.309	-0.918725	0.229019	-4.01156	6.03183e-05	0.0022719		Pjv1_00017663	698.004	-1.1723	0.374554	-3.12986	0.00174889	0.0641698
Pjv1_00014053	3990.46	0.923152	0.218923	4.21678	2.47811e-05	0.000958203		Pjv1_00022494	7482.71	-0.557113	0.13891	-4.01062	6.056e-05	0.0022754		Pjv1_00013888	371	0.778806	0.249164	3.12567	0.001774	0.0649798
Pjv1_00012962	1931.36	0.835607	0.198269	4.21452	2.50309e-05	0.000966211		Pjv1_00022129	261.414	-0.80797	0.201741	-4.00499	6.20211e-05	0.00232632		Pjv1_00027440	621.48	-0.5264	0.168482	-3.12436	0.0017819	0.0650816
Pjv1_00014665	641.74	1.01908	0.241842	4.21384	2.5106e-05	0.000966815		Pjv1_00008672	7185.91	0.493322	0.123259	4.00232	6.27251e-05	0.00234472		Pjv1_00024806	181.67	-0.86882	0.278093	-3.12421	0.00178285	0.0650816
Pjv1_00005696	388.617	0.806514	0.191407	4.21361	2.51321e-05	0.000966815		Pjv1_00023121	2473.41	-0.516383	0.129016	-4.00246	6.26875e-05	0.00234472		Pjv1_00010235	12.0831	2.68375	0.859237	3.12341	0.00178766	0.0651461
Pjv1_00021604	36.0164	-2.21701	0.52689	-4.20772	2.5796e-05	0.000990673		Pjv1_00027213	218.042	1.24184	0.310352	4.00138	6.29752e-05	0.00235008		Pjv1_00018728	29.5983	2.80619	0.898684	3.12255	0.00179292	0.0652271
Pjv1_00017363	61.3177	1.87306	0.445415	4.20521	2.60842e-05	0.00100004		Pjv1_00001618	20.8714	2.68193	0.670905	3.99749	6.40182e-05	0.00238495		Pjv1_00010794	154.21	1.86126	0.597181	3.11673	0.00182867	0.0664148
Pjv1_00013582	4054.65	0.510386	0.121433	4.20301	2.63387e-05	0.00100639		Pjv1_00003913	168.097	-1.12342	0.281306	-3.9936	6.50784e-05	0.00241626		Pjv1_00001192	48.9023	1.49813	0.480794	3.11596	0.00183349	0.0664771
Pjv1_00003654	24.7749	-4.19068	0.997004	-4.20327	2.63085e-05	0.00100639		Pjv1_00018216	43987.1	0.497749	0.124629	3.99386	6.50057e-05	0.00241626		Pjv1_00012921	199.339	1.04969	0.336992	3.11488	0.00184018	0.0666069
Pjv1_00021740	2948.36	-0.532021	0.126605	-4.20221	2.64327e-05	0.00100827		Pjv1_00016168	5051.59	0.512603	0.12838	3.99286	6.52823e-05	0.00241974		Pjv1_00012392	14.0269	-5.53757	1.77868	-3.11329	0.00185012	0.0668539
Pjv1_00005604	637.344	-0.863605	0.205631	-4.19977	2.67185e-05	0.00101746		Pjv1_00002908	97.4477	1.19645	0.29978	3.99108	6.57734e-05	0.00242975		Pjv1_00004697	4114.14	0.975592	0.313461	3.11233	0.00185619	0.0669603
Pjv1_00013125	27.7623	-3.2876	0.78289	-4.19932	2.67719e-05	0.00101778		Pjv1_00004408	880.73	-0.804881	0.201654	-3.99139	6.5686e-05	0.00242975		Pjv1_00008612	3259.34	-0.695026	0.22358	-3.10863	0.0018796	0.0676909
Pjv1_00011747	52.2235	-1.82777	0.435481	-4.19713	2.70318e-05	0.00102594		Pjv1_00014579	346.055	0.632535	0.158541	3.98973	6.61492e-05	0.00243953		Pjv1_00030153	157.569	1.83586	0.590715	3.10787	0.00188444	0.0677512
Pjv1_00020549	88.3499	-1.66187	0.396019	-4.19644	2.7114e-05	0.00102733		Pjv1_00003180	222.386	1.33805	0.336454	3.97692	6.98144e-05	0.00257038		Pjv1_00028125	30487.6	0.733103	0.236016	3.10616	0.00189533	0.0680285
Pjv1_00011238	2166.49	-0.624435	0.148841	-4.19532	2.72489e-05	0.00103066		Pjv1_00001324	6601.19	0.533287	0.134117	3.97629	6.99977e-05	0.00257282		Pjv1_00006591	375.969	1.46881	0.472957	3.10559	0.00189903	0.0680475
Pjv1_00017034	725.368	-0.851217	0.202915	-4.19495	2.72928e-05	0.00103066		Pjv1_00002842	418.965	-1.02867	0.258742	-3.97564	7.01899e-05	0.00257558		Pjv1_00016802	8228.34	-0.517395	0.166761	-3.10261	0.00191819	0.0686194
Pjv1_00019036	570.051	0.801814	0.191279	4.19186	2.76674e-05	0.00104306		Pjv1_00004507	268.298	0.951759	0.239557	3.973	7.09737e-05	0.0026		Pjv1_00020918	1331.94	0.658072	0.212138	3.10209	0.00192158	0.068626
Pjv1_00006996	540.543	-0.882922	0.210656	-4.1913	2.77361e-05	0.00104329		Pjv1_00007851	23855.4	-0.486767	0.122609	-3.97008	7.18481e-05	0.00262766		Pjv1_00017499	15.1206	3.13165	1.01007	3.10041	0.00193252	0.068902
Pjv1_00005436	125.972	1.6991	0.405411	4.19106	2.77656e-05	0.00104329		Pjv1_00008620	6712.72	-0.454702	0.114642	-3.96629	7.29994e-05	0.00266533		Pjv1_00020078	254.05	1.49519	0.482416	3.09939	0.00193922	0.069026
Pjv1_00000483	1427.98	-0.734773	0.175433	-4.18834	2.81001e-05	0.00105062		Pjv1_00029105	1104.55	-0.506962	0.127866	-3.96479	7.34616e-05	0.00267775		Pjv1_00004908	27.7694	-2.05408	0.662935	-3.09846	0.0019453	0.0691277
Pjv1_00007749	72.0974	-2.77483	0.662483	-4.18852	2.80775e-05	0.00105062		Pjv1_00026921	543.13	0.984234	0.248301	3.96388	7.37406e-05	0.00268348		Pjv1_00010157	670.707	-0.605692	0.195594	-3.09668	0.00195701	0.0694283
Pjv1_00027481	3966.12	-0.507497	0.121166	-4.18846	2.80859e-05	0.00105062		Pjv1_00000960	38.4663	-3.36592	0.849365	-3.96286	7.40568e-05	0.00269053		Pjv1_00002598	1064.39	-0.67629	0.218544	-3.09452	0.00197131	0.0698204
Pjv1_00003091	1391.84	0.534872	0.127772	4.18613	2.83745e-05	0.00105913		Pjv1_00001979	66.1239	2.43927	0.616046	3.95957	7.50855e-05	0.00271891		Pjv1_00001771	1802.69	1.01274	0.327481	3.09252	0.00198466	0.0701769
Pjv1_00004585	344.906	0.781094	0.186658	4.18463	2.85633e-05	0.00106442		Pjv1_00015232	43.8907	-2.28392	0.576767	-3.95986	7.49934e-05	0.00271891		Pjv1_00007108	1484.02	-0.622299	0.201265	-3.09193	0.00198859	0.0702002
Pjv1_00006489	59.3616	-1.58465	0.379178	-4.17916	2.92589e-05	0.00108855		Pjv1_00005244	32551.9	0.428051	0.108146	3.95808	7.55554e-05	0.00273143		Pjv1_00014915	1109.2	-0.471324	0.152593	-3.08878	0.00200983	0.0708334
Pjv1_00009271	141.658	1.19291	0.285559	4.17747	2.94768e-05	0.00109485		Pjv1_00012202	747.293	-1.13738	0.287543	-3.95551	7.63717e-05	0.00275641		Pjv1_00000998	3276.02	0.494236	0.160091	3.08721	0.00202042	0.0710894
Pjv1_00004909	14.5353	-4.54146	1.08778	-4.175	2.97986e-05	0.00110499		Pjv1_00009941	718.991	-0.882036	0.223338	-3.94934	7.83672e-05	0.00282379		Pjv1_00011741	767.628	-0.611085	0.198354	-3.08078	0.00206461	0.0725253
Pjv1_00018485	8.22038	-6.57391	1.57526	-4.17322	3.0032e-05	0.00111182		Pjv1_00001732	875.34	-1.00641	0.255015	-3.94647	7.93105e-05	0.00285009		Pjv1_00013915	3361.01	0.437078	0.141895	3.08028	0.00206806	0.0725275
Pjv1_00009620	32.9925	-3.06549	0.735022	-4.17061	3.03783e-05	0.0011228		Pjv1_00002148	350.485	-0.78702	0.199431	-3.94634	7.93565e-05	0.00285009		Pjv1_00011725	5888.63	0.740883	0.240921	3.07521	0.00210352	0.0736507
Pjv1_00017377	4002.64	-0.617205	0.148057	-4.1687	3.06347e-05	0.00113044		Pjv1_00027566	61.3168	-1.65943	0.420666	-3.94476	7.98787e-05	0.00286416		Pjv1_00017586	614.258	-0.479404	0.156222	-3.06873	0.00214973	0.0751457
Pjv1_00019673	19671.2	0.463532	0.111367	4.16222	3.15169e-05	0.0011611		Pjv1_00008985	14765.5	0.492387	0.12489	3.94257	8.06134e-05	0.0028858		Pjv1_00011090	64.7287	1.15074	0.375316	3.06605	0.00216905	0.0752158
Pjv1_00009803	544.398	-0.905663	0.217629	-4.1615	3.16158e-05	0.00116284		Pjv1_00007511	179.142	-4.77069	1.21081	-3.94009	8.14496e-05	0.002911		Pjv1_00028527	26.0446	2.17124	0.707967	3.06687	0.00216314	0.0752158
Pjv1_00017945	277.851	1.34733	0.32404	4.1579	3.21191e-05	0.00117944		Pjv1_00008861	1235.37	0.53581	0.136046	3.93844	8.20144e-05	0.00292642		Pjv1_00008994	374.2	1.0129	0.330416	3.06554	0.00217279	0.0752158
Pjv1_00027213	361.263	1.13084	0.27206	4.15658	3.23054e-05	0.00118436		Pjv1_00018925	2878.8	-0.432837	0.109948	-3.93675	8.25926e-05	0.00294228		Pjv1_00005316	426.19	-0.607414	0.198133	-3.06568	0.00217177	0.0752158
Pjv1_00007916	294.964	1.19534	0.287719	4.15453	3.25956e-05	0.00119306		Pjv1_00016201	193.42	1.58028	0.402148	3.9296	8.50856e-05	0.00302618		Pjv1_00019386	157.164	1.10464	0.360293	3.06596	0.00216973	0.0752158
Pjv1_00016215	131.139	1.14654	0.276265	4.15015	3.32254e-05	0.00121415		Pjv1_00009227	3668.44	1.0367	0.263876	3.92874	8.53913e-05	0.00303215		Pjv1_00026237	9.59952	4.90582	1.60018	3.06578	0.002171	0.0752158
Pjv1_00018590	10184.2	-0.654895	0.157947	-4.14631	3.3788e-05	0.00123272		Pjv1_00027427	90.8418	-1.34149	0.341646	-3.92656	8.61694e-05	0.00305484		Pjv1_00009077	16464.5	0.497729	0.162405	3.06474	0.00217858	0.0752945
Pjv1_00028397	166.934	-0.978371	0.236329	-4.13987	3.475e-05	0.00126448		Pjv1_00007763	126.872	-1.21198	0.308999	-3.92227	8.77191e-05	0.0031038		Pjv1_00009221	135.64	-0.894642	0.292113	-3.06266	0.0021938	0.0756985
Pjv1_00022312	184.05	1.07806	0.260417	4.13974	3.47703e-05	0.00126448		Pjv1_00001060	372.424	-1.24491	0.31742	-3.92196	8.78326e-05	0.0031038		Pjv1_00000846	7309.2	0.455389	0.148841	3.05956	0.0022166	0.0763621
Pjv1_00010608	18.8215	3.29608	0.796508	4.13816	3.50105e-05	0.00126913		Pjv1_00017865	385.17	-1.00515	0.256325	-3.9214	8.80372e-05	0.00310603		Pjv1_00028525	2740.01	1.13985	0.372634	3.0589	0.00222154	0.0764094
Pjv1_00003561	660.474	-0.723464	0.17482	-4.13834	3.49826e-05	0.00126913		Pjv1_00011765	5892.42	0.776136	0.198263	3.91467	9.05264e-05	0.00318874		Pjv1_00028469	24.781	-3.61464	1.18226	-3.05741	0.00223262	0.076548
Pjv1_00010958	270.061	0.819658	0.198296	4.13351	3.5727e-05	0.00129303		Pjv1_00001846	3901.23	1.05261	0.269144	3.91097	9.1925e-05	0.00323282		Pjv1_00017704	2957.32	0.564965	0.184786	3.05739	0.00223271	0.076548
Pjv1_00010854	941.207	-0.712783	0.172551	-4.13084	3.61433e-05	0.00130408		Pjv1_00009159	11483.4	0.476517	0.121859	3.91041	9.21382e-05	0.00323514		Pjv1_00013887	2104.14	0.832782	0.272554	3.05548	0.00224699	0.0769146
Pjv1_00025589	58.467	-1.56965	0.379984	-4.13082	3.61475e-05	0.00130408		Pjv1_00001616	166.933	0.976955	0.250029	3.90736	9.33086e-05	0.0032658		Pjv1_00000482	2659.88	0.538675	0.176575	3.05068	0.00228322	0.0780302
Pjv1_00010005	159.547	1.31224	0.31771	4.13032	3.62254e-05	0.00130481		Pjv1_00001761	257.517	0.741419	0.189733	3.9077	9.31794e-05	0.0032658		Pjv1_00002654	772.719	0.719142	0.235829	3.04942	0.00229283	0.0781094
Pjv1_00018729	14.7991	4.30862	1.04328	4.1299	3.62916e-05	0.00130511		Pjv1_00006237	421.009	-0.712616	0.182404	-3.90679	9.35286e-05	0.0032683		Pjv1_00003079	1211.49	-0.881162	0.288937	-3.04966	0.00229099	0.0781094
Pjv1_00004974	974.434	-0.627285	0.151929	-4.12879	3.64672e-05	0.00130935		Pjv1_00027047	114.562	-0.934164	0.239306	-3.90364	9.47581e-05	0.00330601		Pjv1_00015381	190.665	1.46798	0.481683	3.04761	0.00230667	0.0783318
Pjv1_00018329	3006.02	-0.604756	0.146622	-4.12459	3.71399e-05	0.00133139		Pjv1_00012223	620.743	-0.547216	0.140262	-3.90138	9.56446e-05	0.00333164		Pjv1_00026565	8501.58	0.45575	0.149539	3.04771	0.00230595	0.0783318
Pjv1_00009701	21.426	-3.09735	0.75176	-4.12014	3.7865e-05	0.00135523		Pjv1_00024042	131.433	-1.51798	0.389245	-3.89982	9.62661e-05	0.00334799		Pjv1_00027544	22.2473	-3.09536	1.01637	-3.0455	0.00232296	0.07876
Pjv1_00025439	546.755	0.661056	0.16092	4.10797	3.99148e-05	0.00142634		Pjv1_00004347	104.142	-1.11678	0.286503	-3.89796	9.70067e-05	0.00336842		Pjv1_00009819	1610.97	0.589022	0.193497	3.04409	0.00233388	0.0790053
Pjv1_00011521	506.523	-0.74821	0.182492	-4.09996	4.13227e-05	0.00147432		Pjv1_00009906	368.496	1.13236	0.290679	3.89558	9.79646e-05	0.00339631		Pjv1_00019248	1326.29	0.625615	0.205976	3.03733	0.00238687	0.0806716
Pjv1_00004695	7102.38	0.657735	0.16048	4.09856	4.15733e-05	0.00148093		Pjv1_00018379	5597.47	0.393361	0.101067	3.89207	9.93925e-05	0.00344039		Pjv1_00020945	70.4728	2.21488	0.729438	3.03642	0.00239407	0.0807875
Pjv1_00026354	3632.17	0.580071	0.141553	4.09791	4.16896e-05	0.00148274		Pjv1_00013127	15832.7	-0.43517	0.111851	-3.89063	9.9983e-05	0.00345539		Pjv1_00021162	2108.56	0.551868	0.182005	3.03216	0.00242814	0.0818084
Pjv1_00014105	1992.03	0.667125	0.162862	4.09626	4.19879e-05	0.001491		Pjv1_00016098	501.236	-1.03402	0.2658	-3.89022	0.000100153	0.00345581		Pjv1_00026538	1122.06	0.518187	0.170974	3.03079	0.00243912	0.0819209
Pjv1_00010847	130.733	-1.26702	0.309385	-4.09527	4.21685e-05	0.00149506		Pjv1_00020355	4491.29	0.425749	0.109458	3.8896	0.00010041	0.00345928		Pjv1_00015145	110.31	1.56106	0.514988	3.03125	0.00243542	0.0819209
Pjv1_00021693	112.079	-1.69464	0.41414	-4.09195	4.2776e-05	0.00151423		Pjv1_00015988	373.527	1.0458	0.269123	3.88597	0.00010192	0.00350581		Pjv1_00010260	355.904	-5.43678	1.79426	-3.0301	0.00244474	0.0819812
Pjv1_00000002	125.51	1.03771	0.253736	4.08972	4.3189e-05	0.00152646		Pjv1_00012935	273.189	1.02581	0.264123	3.88384	0.000102818	0.00353116		Pjv1_00026343	1908.36	0.543782	0.179676	3.02646	0.00247439	0.0820763
Pjv1_00017345	3209.4	0.615351	0.150622	4.0854	4.40013e-05	0.00155275		Pjv1_00013768	3870.29	0.377744	0.09728	3.88305	0.000103153	0.00353712		Pjv1_00028564	58.9782	-1.28884	0.425758	-3.02716	0.00246867	0.0820763
Pjv1_00027161	243.73	1.02656	0.251389	4.08354	4.43551e-05	0.00156045		Pjv1_00003587	3592.47	-0.510551	0.131623	-3.8789	0.000104931	0.00359218		Pjv1_00011421	1569.56	0.525694	0.173649	3.02734	0.0024672	0.0820763
Pjv1_00010308	2029.21	-0.624842	0.153015	-4.08353	4.43576e-05	0.00156045		Pjv1_00016674	1291.73	-0.624057	0.1609	-3.87854	0.000105085	0.00359218		Pjv1_00019322	40.7404	1.99354	0.658095	3.02925	0.0024516	0.0820763
Pjv1_00019976	522.12	0.871541	0.21348	4.08255	4.45441e-05	0.00156458		Pjv1_00013464	981.44	0.594517	0.153377	3.87618	0.000106109	0.00362154		Pjv1_00021393	966.367	0.519343	0.171581	3.02682	0.00247144	0.0820763
Pjv1_00002031	184.315	-1.30409	0.319606	-4.08029	4.49797e-05	0.00157743		Pjv1_00007599	574.473	0.71778	0.185454	3.87039	0.000108662	0.00370291		Pjv1_00000718	360.585	0.523546	0.172867	3.02861	0.00245684	0.0820763
Pjv1_00018868	404.982	-0.686281	0.168291	-4.07793	4.54384e-05	0.00159105		Pjv1_00004290	565.623	-0.684466	0.176908	-3.86905	0.00010926	0.00371755		Pjv1_00007398	58.8242	-1.15688	0.382066	-3.02794	0.00246224	0.0820763
Pjv1_00026490	603.713	-0.721674	0.177249	-4.07153	4.67058e-05	0.0016329		Pjv1_00012821	687.435	0.740969	0.19179	3.86344	0.000111803	0.0037982		Pjv1_00014533	2107.21	-0.59812	0.197665	-3.02593	0.00247867	0.0820912
Pjv1_00000478	2347.64	-0.489354	0.120209	-4.07085	4.6842e-05	0.00163513		Pjv1_00025995	1851.85	-0.628168	0.162706	-3.86076	0.000113036	0.00383417		Pjv1_00018857	587.385	1.11971	0.37014	3.02509	0.00248562	0.0821943
Pjv1_00003645	35.0982	-3.54001	0.870545	-4.06643	4.77388e-05	0.00166387		Pjv1_00005438	138.425	0.96553	0.250118	3.86031	0.000113245	0.00383532		Pjv1_00009656	134.273	-0.907023	0.300125	-3.02216	0.00250982	0.0828424
Pjv1_00026780	1343.17	-0.528506	0.130218	-4.05863	4.9361e-05	0.00171776		Pjv1_00022356	670.429	-0.851216	0.220551	-3.85949	0.000113622	0.00384216		Pjv1_00030112	15.2795	-2.78938	0.923094	-3.02178	0.00251295	0.0828424
Pjv1_00010392	72.0251	2.48904	0.614036	4.05358	5.04402e-05	0.00175262		Pjv1_00004427	33.8348	-1.9041	0.49414	-3.85336	0.000116509	0.00392773		Pjv1_00013183	284.35	0.793013	0.262695	3.01876	0.00253809	0.0835424
Pjv1_00015694	3112.24	0.762347	0.188101	4.05287	5.05935e-05	0.00175525		Pjv1_00025964	99.3664	1.17099	0.303889	3.85336	0.00011651	0.00392773		Pjv1_00009517	177.096	0.741088	0.245556	3.018	0.00254449	0.0836249
Pjv1_00028003	1190.96	1.00588	0.248365	4.05001	5.12153e-05	0.0017741		Pjv1_00012685	18.2454	3.09164	0.80262	3.85193	0.000117191	0.00394464		Pjv1_00011155	257.878	-0.799272	0.264986	-3.01628	0.00255896	0.0839717
Pjv1_00000183	92.7694	1.37405	0.339514	4.0471	5.18555e-05	0.0017908		Pjv1_00029136	2674.1	0.516304	0.134079	3.85075	0.000117754	0.00395756		Pjv1_00009650	1892.28	0.587773	0.194916	3.01551	0.00256546	0.0840562
Pjv1_00003084	221.05	1.05853	0.261546	4.04722	5.18286e-05	0.0017908		Pjv1_00006260	1991.37	0.612037	0.159029	3.84859	0.0001188	0.00398659		Pjv1_00000456	877.274	0.721371	0.239332	3.01411	0.00257737	0.0843175
Pjv1_00003398	618.411	1.0832	0.267794	4.04491	5.23435e-05	0.00180489		Pjv1_00024389	13.764	-4.40037	1.14397	-3.84659	0.000119774	0.00401316		Pjv1_00019530	1010.11	-0.805684	0.267828	-3.00822	0.00262783	0.0858372
Pjv1_00013910	926.879	-0.656381	0.162409	-4.04154	5.31016e-05	0.00182825		Pjv1_00008894	1909.69	-0.684759	0.178055	-3.84577	0.000120176	0.00402049		Pjv1_00028366	4068.71	0.637111	0.211972	3.00564	0.00265021	0.0861757
Pjv1_00020367	21.7684	-3.91582	0.969291	-4.03988	5.34791e-05	0.00183845		Pjv1_00014098	11952.6	0.433822	0.112847	3.84435	0.000120871	0.0040376		Pjv1_00003454	2273.47	0.808263	0.268916	3.00564	0.00265026	0.0861757
Pjv1_00013878	124.56	-1.29255	0.319992	-4.03931	5.36094e-05	0.00184013		Pjv1_00007757	166.953	-0.942425	0.24517	-3.84397	0.000121061	0.0040378		Pjv1_00020909	2503.22	0.820459	0.272942	3.00599	0.0026472	0.0861757
Pjv1_00025838	804.691	0.712424	0.176394	4.03882	5.37197e-05	0.00184112		Pjv1_00007556	996.543	0.933954	0.243034	3.84289	0.000121592	0.00404938		Pjv1_00008096	60.3701	1.69277	0.563328	3.00495	0.00265628	0.0862407
Pjv1_00026284	268.743	-0.933421	0.231272	-4.03603	5.43631e-05	0.00186035		Pjv1_00028131	1081.42	-0.623402	0.162245	-3.84235	0.000121861	0.0040522		Pjv1_00005230	501.879	-1.00554	0.335057	-3.00109	0.00269015	0.0869451
Pjv1_00023773	16.5824	-4.00398	0.992362	-4.0348	5.46496e-05	0.00186733		Pjv1_00011048	445.35	0.75138	0.19558	3.84181	0.000122129	0.00405498		Pjv1_00013373	1553.69	0.655946	0.218524	3.00171	0.00268469	0.0869451
Pjv1_00007887	2907.94	-0.808437	0.200466	-4.03279	5.51192e-05	0.00188054		Pjv1_00001297	11485.8	-0.435488	0.113368	-3.84138	0.000122347	0.00405607		Pjv1_00014871	151.865	-1.29134	0.430281	-3.00116	0.00268957	0.0869451
Pjv1_00021849	687.772	0.785387	0.194846	4.03082	5.55833e-05	0.00189351		Pjv1_00008202	748.061	0.495423	0.129052	3.83895	0.000123564	0.00407944		Pjv1_00008338	89.2602	1.26223	0.420855	2.99919	0.00270694	0.0870937
Pjv1_00022106	89.8837	1.38862	0.344754	4.02786	5.62871e-05	0.00191461		Pjv1_00001019	905.534	0.795112	0.207091	3.83943	0.000123322	0.00407944		Pjv1_00013062	11899.7	0.902082	0.300734	2.9996	0.0027033	0.0870937
Pjv1_00020839	3139.7	0.444581	0.110441	4.0255	5.68556e-05	0.00193104		Pjv1_00011204	463.443	0.70645	0.184026	3.83886	0.000123608	0.00407944		Pjv1_00029367	166.04	-0.681925	0.227364	-2.99926	0.00270634	0.0870937
Pjv1_00001020	681.712	-0.691055	0.171871	-4.02077	5.80094e-05	0.00196433		Pjv1_00006974	1046.04	-2.65874	0.693102	-3.83601	0.00012505	0.00411468		Pjv1_00028370	2813.34	0.651632	0.21733	2.99836	0.0027144	0.0872028
Pjv1_00029992	41.3915	2.14387	0.533163	4.02104	5.79419e-05	0.00196433		Pjv1_00005903	1402.9	-0.49164	0.128158	-3.83621	0.000124949	0.00411468		Pjv1_00011489	1388.04	0.770927	0.257252	2.99677	0.00272854	0.0873041
Pjv1_00002218	687.105	-0.581469	0.144636	-4.02022	5.81436e-05	0.00196593		Pjv1_00001433	6839.23	0.851884	0.222228	3.83338	0.000126397	0.00415277		Pjv1_00001228	1920.19	-1.29718	0.432878	-2.99663	0.00272978	0.0873041
Pjv1_00011365	1563.99	0.525175	0.13092	4.01143	6.03531e-05	0.0020255		Pjv1_00008994	391.762	0.87159	0.227468	3.83171	0.000127258	0.00416923		Pjv1_00014442	1542.67	-0.627989	0.209537	-2.99702	0.00272629	0.0873041
Pjv1_00014064	853.857	-0.566215	0.141134	-4.0119	6.02322e-05	0.0020255		Pjv1_00012879	1281.97	0.741808	0.193599	3.83167	0.000127277	0.00416923		Pjv1_00029562	126.892	-0.784099	0.262003	-2.99271	0.00276509	0.0883017
Pjv1_00020105	679.278	0.71859	0.179126	4.01164	6.02983e-05	0.0020255		Pjv1_00001241	1719.1	-0.623402	0.162781	-3.82969	0.000128304	0.0041966		Pjv1_00024660	6063.07	-0.430439	0.143857	-2.99214	0.00277033	0.0883371
Pjv1_00023343	2615.29	-0.997321	0.248566	-4.0123	6.01288e-05	0.0020255		Pjv1_00016278	1423.28	-0.936349	0.244691	-3.82666	0.000129896	0.00424237		Pjv1_00003703	55.6489	1.9995	0.668925	2.98913	0.00279771	0.0889457
Pjv1_00023675	232.691	1.52009	0.378808	4.01282	5.99982e-05	0.0020255		Pjv1_00018326	207.737	0.7593	0.198571	3.82382	0.0001314	0.00428511		Pjv1_00017034	742.746	-0.750931	0.251207	-2.98929	0.00279627	0.0889457
Pjv1_00018610	82.7581	-1.93624	0.483513	-4.00452	6.21423e-05	0.00208246		Pjv1_00009834	104.714	-1.48077	0.38757	-3.82066	0.000133095	0.00431144		Pjv1_00027307	1926.87	-0.384251	0.128691	-2.98583	0.00282805	0.0897771
Pjv1_00009837	254.686	-0.854271	0.213417	-4.00282	6.25918e-05	0.00209442		Pjv1_00013389	5217.11	0.503626	0.131821	3.82054	0.00013316	0.00431144		Pjv1_00016655	524.23	-1.15795	0.388079	-2.98379	0.00284702	0.0902021
Pjv1_00006359	2709.39	0.6765	0.169197	3.9983	6.37982e-05	0.00213163		Pjv1_00012892	1170.52	0.839753	0.219802	3.82049	0.000133188	0.00431144		Pjv1_00024188	1307.56	-1.21063	0.405779	-2.98348	0.00284986	0.0902021
Pjv1_00003976	690.013	0.892148	0.223235	3.99646	6.42976e-05	0.00214515		Pjv1_00006273	153.99	-1.00764	0.263708	-3.82104	0.00013289	0.00431144		Pjv1_00015745	588.603	-0.78488	0.263321	-2.9807	0.0028759	0.0908919
Pjv1_00028465	167.118	-0.961602	0.240713	-3.99481	6.47468e-05	0.00215695		Pjv1_00023240	920.967	0.674454	0.176532	3.82059	0.000133135	0.00431144		Pjv1_00010646	108.226	1.25517	0.421411	2.97849	0.00289668	0.091414
Pjv1_00020412	1256.01	0.738754	0.184956	3.99422	6.49086e-05	0.00215917		Pjv1_00009271	73.9489	2.24475	0.587619	3.82009	0.000133405	0.00431211		Pjv1_00004905	55.8912	-1.80412	0.605831	-2.97793	0.00290205	0.0914487
Pjv1_00003512	3432.54	0.601998	0.15076	3.99308	6.52199e-05	0.00216633		Pjv1_00011626	1083.17	-3.32532	0.870791	-3.81873	0.000134138	0.00432945		Pjv1_00025079	833.957	0.462765	0.155465	2.97666	0.00291406	0.0916924
Pjv1_00020270	4421.46	-0.614624	0.154178	-3.98646	6.70668e-05	0.00222442		Pjv1_00000807	632.878	-0.519836	0.136241	-3.81556	0.000135876	0.0043791		Pjv1_00026780	1071.89	-0.458132	0.153983	-2.97521	0.00292785	0.0918564
Pjv1_00003603	37.3658	-2.88434	0.723679	-3.98567	6.72912e-05	0.00222859		Pjv1_00004162	971.772	0.755366	0.198002	3.81493	0.000136219	0.00438162		Pjv1_00016576	430.342	0.683286	0.229639	2.97548	0.00292534	0.0918564
Pjv1_00012599	60.9559	1.54939	0.388776	3.98529	6.7397e-05	0.00222883		Pjv1_00006181	270.014	-1.2519	0.328241	-3.81397	0.000136751	0.00438162		Pjv1_00007556	931.453	0.842471	0.283382	2.97291	0.00294988	0.0921798
Pjv1_00003567	2175.9	0.786888	0.19752	3.98383	6.78135e-05	0.00223607		Pjv1_00019841	151.103	-1.11109	0.291315	-3.81404	0.000136713	0.00438162		Pjv1_00008985	12970.8	1.28047	0.430651	2.97334	0.0029458	0.0921798
Pjv1_00024988	1642.72	-0.803901	0.201785	-3.98395	6.77794e-05	0.00223607		Pjv1_00023118	88.8693	-1.50205	0.393791	-3.81433	0.000136555	0.00438162		Pjv1_00005008	305.15	0.790742	0.265993	2.97279	0.00295106	0.0921798
Pjv1_00009845	213.859	1.15297	0.289782	3.97873	6.92855e-05	0.00228128		Pjv1_00017393	550.656	0.631549	0.165727	3.81078	0.000138529	0.00443211		Pjv1_00003416	201.654	-3.51597	1.18364	-2.97047	0.00297347	0.0926099
Pjv1_00028763	116.287	-2.1457	0.539437	-3.97766	6.95956e-05	0.00228816		Pjv1_00004727	1926.59	-0.862245	0.226328	-3.80971	0.000139132	0.00444494		Pjv1_00006599	141.603	-0.728617	0.245273	-2.97064	0.00297181	0.0926099
Pjv1_00019647	531.949	0.865134	0.21765	3.97488	7.04137e-05	0.00231169		Pjv1_00027927	10.6958	4.87784	1.28073	3.80863	0.000139738	0.00445137		Pjv1_00002389	1072.36	-0.678468	0.228453	-2.96983	0.00297961	0.0926665
Pjv1_00007020	884.155	-0.813958	0.20482	-3.97402	7.06705e-05	0.00231341		Pjv1_00001639	1635.69	-0.605841	0.159061	-3.80886	0.000139609	0.00445137		Pjv1_00002043	7067.12	-0.525302	0.177025	-2.96738	0.0030035	0.093274
Pjv1_00004727	1504.79	-0.728284	0.183246	-3.97435	7.05719e-05	0.00231341		Pjv1_00016928	1057.37	0.631009	0.165762	3.80672	0.000140819	0.00445996		Pjv1_00008325	102.983	-1.19685	0.40362	-2.96529	0.00302402	0.0933698
Pjv1_00018736	221.717	-1.41831	0.357035	-3.97247	7.11307e-05	0.00232511		Pjv1_00016849	934.191	0.586043	0.153939	3.80699	0.00014067	0.00445996		Pjv1_00007532	27.3133	-2.018	0.680362	-2.96608	0.00301627	0.0933698
Pjv1_00018761	153.576	1.02586	0.258331	3.9711	7.15425e-05	0.0023352		Pjv1_00020259	29.1711	2.08855	0.548525	3.80757	0.000140338	0.00445996		Pjv1_00020435	39.208	1.23316	0.415854	2.96536	0.00302326	0.0933698
Pjv1_00002693	238.001	-0.992157	0.249883	-3.97049	7.17255e-05	0.0023378		Pjv1_00007409	2392.47	0.487311	0.128012	3.80676	0.000140801	0.00445996		Pjv1_00022852	1059.25	-0.894425	0.301626	-2.96535	0.0030234	0.0933698
Pjv1_00002275	815.954	0.64101	0.161646	3.96552	7.32372e-05	0.00238363		Pjv1_00030030	67.2527	1.3821	0.363487	3.80235	0.000143332	0.00453302		Pjv1_00009462	1691.61	0.574498	0.19382	2.96408	0.0030359	0.0934672
Pjv1_00010091	160.983	-1.71588	0.433188	-3.96106	7.46183e-05	0.00242424		Pjv1_00013305	341.374	-0.801	0.210736	-3.80097	0.00014413	0.00454516		Pjv1_00020539	1552.47	0.690947	0.233079	2.96444	0.00303235	0.0934672
Pjv1_00023867	669.429	0.606895	0.153225	3.9608	7.46991e-05	0.00242424		Pjv1_00023719	2098.25	0.707114	0.186031	3.80106	0.000144078	0.00454516		Pjv1_00001869	462.184	-1.5874	0.5366	-2.95826	0.00309382	0.095114
Pjv1_00021421	266.272	2.6821	0.678435	3.95336	7.70608e-05	0.0024973		Pjv1_00009141	399.985	-0.736613	0.193964	-3.79767	0.00014606	0.00459943		Pjv1_00017039	326.774	-0.621418	0.210172	-2.95671	0.00310939	0.0954557
Pjv1_00018544	1007.89	-0.705908	0.178597	-3.95252	7.73314e-05	0.00250248		Pjv1_00023867	649.577	0.519617	0.136856	3.79681	0.00014657	0.00460888		Pjv1_00000974	335.403	0.993728	0.336162	2.9561	0.00311555	0.0955078
Pjv1_00013391	73.3594	1.66951	0.422768	3.949	7.84779e-05	0.00253596		Pjv1_00020107	1386.19	0.56281	0.14826	3.7961	0.000146988	0.00461543		Pjv1_00024658	39.2387	1.36475	0.462025	2.95383	0.00313852	0.0960746
Pjv1_00012049	332.032	-1.48992	0.377469	-3.94713	7.90936e-05	0.00254857		Pjv1_00005961	889.882	0.567493	0.149586	3.79375	0.000148391	0.00461783		Pjv1_00022574	3649.41	0.611163	0.207133	2.95058	0.00317175	0.0969533
Pjv1_00014199	37.7735	-2.59989	0.658658	-3.94725	7.90526e-05	0.00254857		Pjv1_00008131	49.5296	-1.49456	0.393916	-3.79411	0.000148174	0.00461783		Pjv1_00021631	302.112	0.96563	0.3278	2.94579	0.0032213	0.0981877
Pjv1_00026806	1577.41	0.748081	0.189572	3.94616	7.94138e-05	0.00255525		Pjv1_00028551	980.066	-1.00255	0.264242	-3.79406	0.000148205	0.00461783		Pjv1_00021346	359.664	1.15617	0.392445	2.94607	0.00321839	0.0981877
Pjv1_00022707	431.223	-2.4056	0.609733	-3.94533	7.96905e-05	0.00256051		Pjv1_00005318	14163.5	-0.496755	0.130949	-3.79351	0.000148535	0.00461783		Pjv1_00000314	1157.21	0.452081	0.153592	2.94339	0.00324642	0.0988128
Pjv1_00023764	1366.56	0.528525	0.134195	3.93848	8.2e-05	0.00263098		Pjv1_00003421	415.491	0.864913	0.2279	3.79514	0.000147559	0.00461783		Pjv1_00008235	2209.04	-0.503723	0.171164	-2.94293	0.00325125	0.0988194
Pjv1_00005174	178.021	1.13089	0.287761	3.92996	8.49583e-05	0.00272203		Pjv1_00019631	361.369	-0.722583	0.190393	-3.79522	0.000147513	0.00461783		Pjv1_00028663	510.387	-0.602836	0.204928	-2.94169	0.00326426	0.0989367
Pjv1_00028898	368.795	6.00931	1.52999	3.92769	8.57666e-05	0.00274405		Pjv1_00006599	157.97	-0.914935	0.241132	-3.79434	0.000148036	0.00461783		Pjv1_00018216	48037.2	0.461258	0.156801	2.94168	0.00326434	0.0989367
Pjv1_00021858	92.9706	1.74205	0.443674	3.92643	8.6216e-05	0.00275117		Pjv1_00028369	4009.23	0.41957	0.110633	3.79246	0.000149161	0.00463074		Pjv1_00001809	3126.56	0.62243	0.211677	2.94048	0.00327708	0.0991826
Pjv1_00024946	1081.75	0.656629	0.167235	3.92638	8.62324e-05	0.00275117		Pjv1_00026245	724.777	1.07106	0.282496	3.79141	0.000149793	0.00464379		Pjv1_00002207	77.3014	-0.907378	0.308769	-2.93869	0.00329599	0.0994073
Pjv1_00014536	61.7169	2.19198	0.558386	3.92557	8.65262e-05	0.00275665		Pjv1_00008834	5734.41	0.430709	0.113626	3.79058	0.000150296	0.00465283		Pjv1_00003888	734.153	-0.788046	0.268153	-2.93879	0.00329496	0.0994073
Pjv1_00011789	481.435	-0.676526	0.1724	-3.92418	8.70274e-05	0.00276747		Pjv1_00028814	66.1019	-1.26028	0.332712	-3.78791	0.00015192	0.00469649		Pjv1_00019305	5515.35	-0.957102	0.325715	-2.93846	0.00329842	0.0994073
Pjv1_00029598	52.1715	1.67819	0.427679	3.92395	8.71104e-05	0.00276747		Pjv1_00019224	351.838	-1.39031	0.367228	-3.78596	0.000153114	0.00472676		Pjv1_00023121	2503.71	-0.494167	0.168224	-2.93756	0.00330806	0.0995578
Pjv1_00021253	539.432	0.97418	0.248332	3.9229	8.74905e-05	0.00277565		Pjv1_00014103	1012.69	-0.601049	0.158857	-3.78359	0.000154581	0.00475868		Pjv1_00001077	3948.07	1.43395	0.4883	2.93661	0.00331819	0.0997227
Pjv1_00006208	357.736	-0.733215	0.186936	-3.92227	8.77177e-05	0.00277896		Pjv1_00023905	15682.9	0.713645	0.188602	3.78387	0.000154407	0.00475868		Pjv1_00001743	102.666	1.61869	0.551551	2.9348	0.0033376	0.100165
Pjv1_00025269	2303.8	0.556131	0.141812	3.92162	8.79573e-05	0.00278265		Pjv1_00025308	70.6986	-1.35062	0.35701	-3.78315	0.000154855	0.00476044		Pjv1_00028460	316.673	-1.28769	0.438829	-2.93436	0.00334231	0.100166
Pjv1_00008740	1788.2	0.996537	0.254213	3.92008	8.85178e-05	0.00279647		Pjv1_00004184	404.487	-0.789239	0.208865	-3.7787	0.000157649	0.00483955		Pjv1_00016583	8547.19	0.795159	0.271325	2.93066	0.00338246	0.101228
Pjv1_00011383	31.3523	-3.37971	0.863638	-3.91335	9.1026e-05	0.0028717		Pjv1_00000451	359.845	0.828294	0.219285	3.77725	0.000158567	0.00485418		Pjv1_00022897	3171.25	1.2554	0.428519	2.92962	0.00339381	0.101426
Pjv1_00025018	143.838	1.1642	0.297557	3.91253	9.13334e-05	0.00287738		Pjv1_00008646	20151.1	-0.630231	0.166838	-3.7775	0.000158412	0.00485418		Pjv1_00003165	1460.94	-0.461331	0.157587	-2.92747	0.00341736	0.101988
Pjv1_00027838	400.433	0.709683	0.181468	3.91079	9.19962e-05	0.00289129		Pjv1_00026248	1001.55	0.68048	0.180235	3.77551	0.000159682	0.00487473		Pjv1_00028942	17086.6	0.833099	0.284672	2.92652	0.00342773	0.102155
Pjv1_00007075	4186.51	-0.550182	0.140687	-3.9107	9.20304e-05	0.00289129		Pjv1_00005680	586.897	0.863753	0.228767	3.7757	0.000159562	0.00487473		Pjv1_00015924	20.0675	1.92744	0.658715	2.92606	0.0034328	0.102164
Pjv1_00006910	387.955	0.934615	0.23921	3.90708	9.34166e-05	0.00293077		Pjv1_00012711	160.952	-1.3381	0.354782	-3.77161	0.0001622	0.00494474		Pjv1_00017804	1983.21	0.413142	0.141278	2.92432	0.00345207	0.102595
Pjv1_00005202	3320.57	-0.449854	0.115229	-3.904	9.46169e-05	0.00296431		Pjv1_00008700	1183.64	0.599608	0.159041	3.77014	0.000163153	0.00496003		Pjv1_00010492	751.442	0.580994	0.198804	2.92245	0.00347289	0.102919
Pjv1_00016800	33.521	-3.24191	0.830618	-3.90301	9.50055e-05	0.00297237		Pjv1_00016859	312.282	0.853608	0.226393	3.77047	0.000162944	0.00496003		Pjv1_00018051	1058.38	-0.434523	0.148705	-2.92205	0.00347739	0.102919
Pjv1_00021883	287.624	1.00775	0.258448	3.89924	9.6496e-05	0.00301483		Pjv1_00021384	54.443	1.67539	0.444462	3.76947	0.000163593	0.00496653		Pjv1_00022092	439.42	-1.1593	0.396699	-2.92238	0.00347372	0.102919
Pjv1_00008700	1468.13	0.761307	0.195286	3.89842	9.68207e-05	0.00302081		Pjv1_00021984	4962.91	0.452356	0.120069	3.76746	0.00016492	0.00499992		Pjv1_00009810	2905.95	-0.519104	0.177881	-2.91827	0.00351981	0.103906
Pjv1_00008838	77.5294	-1.36942	0.351646	-3.89433	9.84719e-05	0.00306809		Pjv1_00001522	190.528	-1.16226	0.308805	-3.76371	0.000167409	0.00506537		Pjv1_00027257	3438.15	-0.716085	0.245385	-2.91822	0.00352041	0.103906
Pjv1_00022039	329.378	-0.887315	0.227884	-3.8937	9.8725e-05	0.00307175		Pjv1_00025626	2031.92	0.715443	0.1901	3.76352	0.00016754	0.00506537		Pjv1_00017184	135.26	1.20994	0.41469	2.91769	0.00352631	0.103937
Pjv1_00028482	7088.02	-0.65567	0.168475	-3.89179	9.95076e-05	0.00309184		Pjv1_00026977	1377.11	0.905148	0.240732	3.75998	0.000169929	0.00513054		Pjv1_00016487	39.2799	-1.54979	0.531331	-2.91681	0.00353635	0.104004
Pjv1_00027597	3091.66	-0.487766	0.125375	-3.89044	0.000100061	0.00310478		Pjv1_00021211	111.559	1.11243	0.295889	3.75963	0.000170164	0.00513059		Pjv1_00004020	31.1664	1.59741	0.547688	2.91663	0.00353831	0.104004
Pjv1_00009277	771.109	-0.579787	0.14906	-3.88964	0.000100395	0.00311087		Pjv1_00017597	100.163	4.55138	1.21074	3.75919	0.000170467	0.0051327		Pjv1_00015623	34.7831	1.32197	0.453422	2.91553	0.00355081	0.104096
Pjv1_00004334	307.854	-0.907491	0.233542	-3.88578	0.000102004	0.00315639		Pjv1_00017144	2174.21	-0.46346	0.12334	-3.75758	0.000171562	0.00515861		Pjv1_00020568	97.9659	-0.923558	0.316775	-2.9155	0.00355115	0.104096
Pjv1_00004905	132.053	-3.95974	1.01917	-3.88527	0.000102216	0.00315863		Pjv1_00007321	1362.16	-0.433962	0.115632	-3.75297	0.000174755	0.00524742		Pjv1_00021065	4.49552	-5.66888	1.94563	-2.91364	0.00357238	0.104575
Pjv1_00016056	804.35	-0.806599	0.208047	-3.87701	0.000105748	0.00326332		Pjv1_00002588	1558.75	-0.717495	0.191204	-3.75252	0.000175069	0.00524969		Pjv1_00009190	626.55	-0.907938	0.311667	-2.91317	0.00357782	0.104591
Pjv1_00027531	258.232	-1.14161	0.29451	-3.87629	0.000106059	0.00326848		Pjv1_00027988	96.8711	-1.30826	0.348885	-3.74983	0.000176956	0.00529904		Pjv1_00004232	3381.32	-0.6029	0.207049	-2.91187	0.00359273	0.104599
Pjv1_00013594	2843.26	0.816065	0.210597	3.87501	0.000106618	0.00328124		Pjv1_00002955	142.634	1.04597	0.279184	3.74654	0.000179291	0.00536166		Pjv1_00027543	13.9626	-2.21764	0.761531	-2.91208	0.00359035	0.104599
Pjv1_00026302	910.229	0.599989	0.154868	3.87421	0.000106973	0.00328768		Pjv1_00009953	570.026	-1.01352	0.270558	-3.74605	0.000179641	0.00536481		Pjv1_00005641	1820.13	-0.54006	0.18546	-2.91201	0.0035911	0.104599
Pjv1_00002403	7905.16	-0.808961	0.208897	-3.87253	0.000107712	0.0033059		Pjv1_00015409	1981.54	-0.905011	0.241699	-3.74437	0.000180846	0.00539348		Pjv1_00000081	9524.71	0.662989	0.227811	2.91026	0.00361127	0.104797
Pjv1_00020360	18.1759	-3.86029	0.998977	-3.86424	0.000111437	0.00341557		Pjv1_00015800	2624.78	-2.74482	0.733441	-3.74239	0.000182279	0.00542887		Pjv1_00001294	3093.69	0.598184	0.205709	2.90792	0.00363845	0.104797
Pjv1_00013394	46721	-0.557207	0.14421	-3.86385	0.000111614	0.00341639		Pjv1_00016862	223.35	1.51375	0.405313	3.73478	0.000187881	0.00558812		Pjv1_00011870	1899.1	-0.692205	0.237934	-2.90923	0.0036232	0.104797
Pjv1_00017434	3259.32	0.713824	0.184842	3.86181	0.000112548	0.00344033		Pjv1_00009837	234.472	-0.73183	0.195999	-3.73385	0.000188572	0.00560111		Pjv1_00001176	859.905	-0.671928	0.23107	-2.9079	0.00363866	0.104797
Pjv1_00023740	411.096	0.916571	0.237558	3.8583	0.000114176	0.00348538		Pjv1_00014808	6835.88	0.938726	0.25151	3.73236	0.000189691	0.00562674		Pjv1_00015542	72.5692	1.47316	0.506243	2.90998	0.00361454	0.104797
Pjv1_00009672	218.15	0.983006	0.254813	3.85776	0.000114432	0.00348848		Pjv1_00016114	14934.2	0.452758	0.121334	3.73149	0.000190351	0.00563789		Pjv1_00003977	331.635	0.614365	0.211268	2.90799	0.00363757	0.104797
Pjv1_00022916	1562.54	0.620914	0.16098	3.85708	0.000114749	0.00349342		Pjv1_00024078	138.818	-1.23367	0.330638	-3.73119	0.00019058	0.00563789		Pjv1_00018356	7.04865	4.1663	1.4315	2.91045	0.00360903	0.104797
Pjv1_00002948	4960.75	0.700917	0.182043	3.85029	0.000117977	0.00358689		Pjv1_00016360	407.586	-0.967766	0.259646	-3.72726	0.000193576	0.00571882		Pjv1_00006536	37.5897	1.28035	0.440223	2.90841	0.00363275	0.104797
Pjv1_00005318	16358.8	-0.460576	0.119665	-3.84887	0.000118663	0.00360289		Pjv1_00020519	826.738	-0.6872	0.184398	-3.72673	0.00019398	0.00572307		Pjv1_00027531	323.045	-1.25832	0.432812	-2.90731	0.00364549	0.104853
Pjv1_00016907	1031.34	-0.714802	0.185813	-3.84689	0.000119625	0.00362723		Pjv1_00025251	418.047	-0.889798	0.238867	-3.72507	0.000195262	0.00575315		Pjv1_00028755	2536.47	-0.5112	0.17603	-2.90406	0.00368363	0.105808
Pjv1_00021319	1093.16	0.507893	0.132071	3.84561	0.000120252	0.00364136		Pjv1_00001359	549.312	-0.55883	0.150117	-3.72262	0.000197165	0.00579064		Pjv1_00000960	44.6539	-1.6923	0.582924	-2.90311	0.00369472	0.105852
Pjv1_00023159	213.828	1.00133	0.26041	3.8452	0.000120453	0.00364259		Pjv1_00013431	118.832	-1.04415	0.280532	-3.72203	0.000197624	0.00579064		Pjv1_00020900	133.406	1.32857	0.457639	2.90309	0.00369503	0.105852
Pjv1_00005999	3002.61	-0.435242	0.113249	-3.84325	0.000121415	0.00365701		Pjv1_00021750	3326.71	0.941298	0.252881	3.7223	0.000197417	0.00579064		Pjv1_00004325	322.043	-0.543862	0.18747	-2.90107	0.00371894	0.106394
Pjv1_00022864	339.328	0.935192	0.243314	3.84356	0.000121261	0.00365701		Pjv1_00004075	4495.19	0.74041	0.198887	3.72277	0.000197049	0.00579064		Pjv1_00019112	1864.12	-0.52208	0.180018	-2.90015	0.0037299	0.106566
Pjv1_00023115	20.9998	-2.91035	0.757196	-3.84359	0.00012125	0.00365701		Pjv1_00006771	2398.42	0.581021	0.156115	3.72174	0.000197851	0.00579064		Pjv1_00000149	2043.16	-0.668517	0.230691	-2.89789	0.00375684	0.106847
Pjv1_00018353	366.791	0.820236	0.213657	3.83903	0.000123522	0.00371552		Pjv1_00009826	53.071	2.30049	0.619256	3.71493	0.000203261	0.00594105		Pjv1_00002218	514.566	0.507952	0.175423	2.89558	0.00378457	0.106847
Pjv1_00009361	506.486	0.909297	0.236935	3.83775	0.000124165	0.00372989		Pjv1_00012611	7462.23	0.546244	0.147075	3.71404	0.000203977	0.00595408		Pjv1_00010357	295.047	-0.688575	0.237745	-2.89628	0.00377616	0.106847
Pjv1_00015558	114.4	1.4511	0.378642	3.83238	0.000126909	0.00380727		Pjv1_00006698	13908.1	0.573207	0.154443	3.71145	0.000206073	0.00600728		Pjv1_00009613	759.537	0.700381	0.24183	2.89618	0.00377742	0.106847
Pjv1_00026040	354.776	-0.816748	0.213495	-3.82561	0.000130451	0.00390833		Pjv1_00005625	16005.5	0.396982	0.106986	3.71059	0.000206774	0.0060118		Pjv1_00012951	523.234	1.08737	0.375528	2.89558	0.00378463	0.106847
Pjv1_00024114	346.161	-0.950875	0.248785	-3.82208	0.000132332	0.00395945		Pjv1_00014337	196.662	-1.33668	0.360233	-3.71059	0.000206775	0.0060118		Pjv1_00007100	479.246	-0.906673	0.312941	-2.89727	0.00376429	0.106847
Pjv1_00013323	110.359	-1.0714	0.280514	-3.81943	0.000133763	0.00399697		Pjv1_00009800	560.276	-0.635733	0.171381	-3.70948	0.000207688	0.00603035		Pjv1_00015819	1718.84	0.717411	0.247694	2.89636	0.00377513	0.106847
Pjv1_00013153	53.4707	-1.46388	0.383373	-3.81841	0.000134313	0.00400813		Pjv1_00007463	7682.47	-0.789826	0.21298	-3.70845	0.000208528	0.00604676		Pjv1_00021944	1769.61	1.40641	0.485342	2.89777	0.00375826	0.106847
Pjv1_00005801	631.833	-0.886588	0.232372	-3.81537	0.000135978	0.00405245		Pjv1_00015382	14.7393	3.0587	0.82513	3.70694	0.000209781	0.00607508		Pjv1_00021677	197.465	0.931365	0.321412	2.89773	0.00375875	0.106847
Pjv1_00001072	2262.36	0.730778	0.191556	3.81496	0.000136204	0.00405387		Pjv1_00003053	3616.38	0.417092	0.112559	3.70553	0.00021095	0.00609822		Pjv1_00028165	63.8024	0.971596	0.335597	2.89512	0.0037901	0.106861
Pjv1_00019963	89.7387	-1.22313	0.320649	-3.81455	0.000136429	0.00405521		Pjv1_00029986	18.8453	-2.43233	0.656444	-3.70531	0.000211135	0.00609822		Pjv1_00007851	23472.9	-0.37265	0.128773	-2.89386	0.00380539	0.107151
Pjv1_00009222	7013.64	0.867706	0.227896	3.80747	0.000140398	0.00416773		Pjv1_00025635	66.0625	-1.41818	0.383199	-3.7009	0.000214833	0.00619689		Pjv1_00011537	1005.41	-0.523108	0.180865	-2.89226	0.00382486	0.10722
Pjv1_00009874	137.271	1.0487	0.275648	3.8045	0.000142092	0.00421247		Pjv1_00027683	10.2764	3.87776	1.04821	3.69942	0.000216091	0.00622501		Pjv1_00009073	293.984	-1.20752	0.417514	-2.89216	0.00382599	0.10722
Pjv1_00002298	398.471	0.970569	0.255154	3.80386	0.000142457	0.00421689		Pjv1_00028092	2314.47	0.896633	0.242473	3.69787	0.00021742	0.00625508		Pjv1_00014781	736.582	0.607987	0.210193	2.89251	0.00382176	0.10722
Pjv1_00021303	2174.76	0.492959	0.129604	3.80359	0.000142614	0.00421689		Pjv1_00025097	361.665	0.675826	0.182886	3.69534	0.000219589	0.00630925		Pjv1_00006584	1901.24	-0.467328	0.161597	-2.89195	0.00382864	0.10722
Pjv1_00024385	1048.54	0.687961	0.180891	3.80319	0.000142846	0.00421824		Pjv1_00021685	2066.98	0.550899	0.14921	3.69211	0.000222399	0.00638163		Pjv1_00026662	719.669	-1.1339	0.392135	-2.8916	0.00383286	0.10722
Pjv1_00020805	2591.84	0.449865	0.118346	3.80128	0.000143953	0.0042454		Pjv1_00011727	2548.47	-0.439393	0.119069	-3.69023	0.000224048	0.00642057		Pjv1_00008857	255.744	0.571131	0.19755	2.89107	0.00383934	0.107261
Pjv1_00028469	97.9592	-4.97093	1.30801	-3.80039	0.000144471	0.00425514		Pjv1_00010603	310.454	-0.822954	0.22321	-3.68691	0.000226994	0.00649652		Pjv1_00029691	92.9545	-1.05447	0.364809	-2.89046	0.00384674	0.107328
Pjv1_00024190	146.044	1.3092	0.344612	3.79905	0.00014525	0.00427249		Pjv1_00012333	6335.7	-0.474905	0.128982	-3.68194	0.000231464	0.00661582		Pjv1_00008233	1896.49	-0.553337	0.191576	-2.88835	0.00387273	0.107913
Pjv1_00006699	559.018	-1.09808	0.28942	-3.79406	0.000148204	0.00435374		Pjv1_00021235	656.828	0.771197	0.209521	3.68076	0.000232541	0.00663799		Pjv1_00028463	5521.34	0.345664	0.119766	2.88615	0.00389981	0.108526
Pjv1_00005838	1925.3	-0.734778	0.193697	-3.79343	0.000148579	0.00435908		Pjv1_00026314	683.418	-0.487837	0.132583	-3.67949	0.000233703	0.0066625		Pjv1_00023390	2018.7	0.506733	0.175627	2.88527	0.00391078	0.10869
Pjv1_00013619	97.2536	-1.30667	0.344698	-3.79075	0.000150191	0.00440068		Pjv1_00011747	29.0045	-1.85353	0.503934	-3.67811	0.000234968	0.00668646		Pjv1_00026931	17.8903	3.07704	1.06711	2.88352	0.00393256	0.109154
Pjv1_00012045	4577.78	-0.548592	0.144811	-3.78833	0.000151662	0.00443804		Pjv1_00015142	23.2569	2.82523	0.768163	3.67791	0.000235152	0.00668646		Pjv1_00026101	126.413	-0.917461	0.318323	-2.88217	0.00394942	0.109339
Pjv1_00010243	1543.15	0.818025	0.215973	3.78763	0.000152093	0.00443915		Pjv1_00011967	8526.98	0.389661	0.106006	3.67582	0.000237082	0.00673265		Pjv1_00008884	696.698	-0.49446	0.171556	-2.88221	0.00394895	0.109339
Pjv1_00013449	2919.47	-0.573533	0.151415	-3.78783	0.000151971	0.00443915		Pjv1_00029158	1448.66	-0.952966	0.259388	-3.6739	0.000238877	0.00677487		Pjv1_00009655	82.5903	-1.65989	0.576135	-2.88107	0.00396328	0.109581
Pjv1_00005132	3419.86	0.90982	0.240288	3.78638	0.000152857	0.0044557		Pjv1_00002134	597.001	-2.0442	0.556699	-3.672	0.000240656	0.00681652		Pjv1_00029003	9410.82	0.674344	0.234115	2.88039	0.0039718	0.109675
Pjv1_00005246	1496.62	-0.515869	0.136526	-3.77855	0.000157742	0.00459217		Pjv1_00001048	272.258	-1.03214	0.281115	-3.6716	0.000241041	0.00681864		Pjv1_00018339	1955.01	0.783901	0.272279	2.87904	0.00398893	0.110006
Pjv1_00006824	351.512	0.796947	0.211013	3.77676	0.000158879	0.00461933		Pjv1_00014199	25.257	-3.31809	0.903846	-3.67108	0.000241532	0.00682373		Pjv1_00012006	101.178	-1.21669	0.422898	-2.87702	0.00401453	0.110329
Pjv1_00027255	511.459	-0.971111	0.257242	-3.77508	0.000159954	0.00464463		Pjv1_00006707	281.408	0.761243	0.207607	3.66675	0.000245653	0.00693125		Pjv1_00009518	3447.33	0.543061	0.188771	2.87683	0.00401694	0.110329
Pjv1_00004324	1219.78	0.507102	0.134392	3.77331	0.000161097	0.00467181		Pjv1_00012921	163.999	0.832942	0.227351	3.66369	0.000248611	0.00700572		Pjv1_00022108	4.96326	-4.80368	1.66998	-2.87649	0.00402124	0.110329
Pjv1_00018147	137.55	1.54846	0.410485	3.77227	0.00016177	0.00467932		Pjv1_00005610	578.411	-0.792868	0.216593	-3.66064	0.000251589	0.00708057		Pjv1_00020910	5006.12	0.524523	0.182293	2.87736	0.00401017	0.110329
Pjv1_00019704	274.234	-0.92948	0.246397	-3.77229	0.000161758	0.00467932		Pjv1_00029936	45.2776	1.4284	0.390576	3.65717	0.00025502	0.00714967		Pjv1_00005585	13979.3	-0.645644	0.224629	-2.87427	0.00404967	0.110967
Pjv1_00011057	11.21	-4.46627	1.18484	-3.76952	0.000163561	0.00470107		Pjv1_00006129	15.1564	-4.0668	1.11181	-3.65781	0.000254384	0.00714967		Pjv1_00005849	326.018	1.44712	0.503554	2.87381	0.00405553	0.110986
Pjv1_00027922	1164.96	-0.591558	0.156923	-3.76973	0.000163422	0.00470107		Pjv1_00005543	7162.44	-0.724452	0.198081	-3.65735	0.000254839	0.00714967		Pjv1_00007661	1728.28	1.45685	0.507258	2.87201	0.00407864	0.111476
Pjv1_00002214	711.646	-1.00711	0.267153	-3.76979	0.000163383	0.00470107		Pjv1_00001694	2538.91	0.448666	0.122784	3.65412	0.00025807	0.00719595		Pjv1_00013050	344.295	0.87557	0.305047	2.87028	0.00410108	0.111946
Pjv1_00024629	46.0916	-1.86472	0.494622	-3.76999	0.000163256	0.00470107		Pjv1_00004444	653.387	0.717399	0.196278	3.65501	0.000257173	0.00719595		Pjv1_00013389	5892.86	0.604878	0.210807	2.86934	0.00411332	0.112138
Pjv1_00004661	387.056	-0.682683	0.181105	-3.76954	0.000163549	0.00470107		Pjv1_00020510	91.6426	-2.28034	0.624088	-3.65388	0.000258308	0.00719595		Pjv1_00002534	100.789	-1.31595	0.458915	-2.86752	0.00413699	0.11264
Pjv1_00013962	15331.7	-0.465258	0.123497	-3.76738	0.000164972	0.00473562		Pjv1_00023913	373.808	-1.34116	0.366978	-3.65459	0.00025759	0.00719595		Pjv1_00002367	1638.42	0.896469	0.312713	2.86675	0.00414715	0.112773
Pjv1_00004735	313.069	-0.699243	0.185758	-3.76426	0.00016704	0.0047889		Pjv1_00024612	266.734	1.1097	0.303667	3.65432	0.000257865	0.00719595		Pjv1_00028001	131.564	1.3411	0.468199	2.86438	0.00417831	0.113047
Pjv1_00014716	673.391	0.950366	0.252588	3.76251	0.000168219	0.00481659		Pjv1_00020551	1918.89	-0.577559	0.158101	-3.65311	0.000259088	0.00720854		Pjv1_00010514	343.449	-0.88393	0.308569	-2.86461	0.0041752	0.113047
Pjv1_00027883	202.019	-1.17068	0.311228	-3.76148	0.000168913	0.00483036		Pjv1_00007893	1788.94	-0.411552	0.11269	-3.65206	0.000260149	0.00722893		Pjv1_00015191	1602.26	-0.413643	0.144373	-2.86511	0.0041687	0.113047
Pjv1_00027012	5625.22	-0.846332	0.225109	-3.75965	0.000170152	0.00485964		Pjv1_00016750	53.2547	-2.58858	0.709822	-3.6468	0.000265522	0.00736891		Pjv1_00024459	1336.59	-0.497312	0.173564	-2.86529	0.00416624	0.113047
Pjv1_00000662	1273.79	0.490119	0.130386	3.759	0.000170595	0.00486616		Pjv1_00021194	28269.4	0.429966	0.117946	3.64545	0.000266925	0.00739849		Pjv1_00016723	60.6563	1.66565	0.582185	2.86104	0.00422256	0.113944
Pjv1_00018911	1117.62	0.55576	0.147909	3.75744	0.000171662	0.00489042		Pjv1_00026821	31.041	-1.78456	0.489977	-3.64213	0.000270393	0.00748518		Pjv1_00005852	170.118	0.878472	0.307094	2.8606	0.00422841	0.113944
Pjv1_00026435	132.124	1.57353	0.419036	3.75513	0.000173254	0.00492957		Pjv1_00005604	782.288	-1.00155	0.275026	-3.64165	0.000270894	0.00748961		Pjv1_00026599	10.3224	-2.42041	0.846167	-2.86044	0.00423056	0.113944
Pjv1_00027832	657.795	-0.606096	0.161442	-3.75426	0.000173856	0.00493247		Pjv1_00010757	61.9841	1.50229	0.412778	3.63946	0.000273209	0.00754413		Pjv1_00024511	405.661	0.871451	0.304674	2.86027	0.00423274	0.113944
Pjv1_00009232	1997.16	-0.708452	0.188717	-3.75404	0.000174004	0.00493247		Pjv1_00029358	20924.2	-0.398397	0.109482	-3.63892	0.000273785	0.00754483		Pjv1_00006517	313.139	-0.910153	0.31825	-2.85986	0.00423823	0.113948
Pjv1_00011358	442.641	-0.743337	0.19801	-3.75404	0.00017401	0.00493247		Pjv1_00001655	116.945	0.918501	0.252419	3.63879	0.000273921	0.00754483		Pjv1_00008629	76.9444	1.6389	0.573638	2.85703	0.00427624	0.114826
Pjv1_00011851	1083.94	-0.546155	0.145828	-3.74519	0.000180255	0.0050967		Pjv1_00024875	4419.93	-0.416824	0.114591	-3.6375	0.000275292	0.00757311		Pjv1_00016261	3891.73	0.56513	0.197838	2.85653	0.00428301	0.114864
Pjv1_00019572	6.47622	-6.22441	1.66184	-3.74548	0.000180047	0.0050967		Pjv1_00020549	77.4219	-1.33455	0.366973	-3.63666	0.000276201	0.00758863		Pjv1_00007465	462.536	0.43685	0.153018	2.8549	0.0043051	0.115312
Pjv1_00020107	1327.27	0.61361	0.1639	3.7438	0.000181256	0.00511862		Pjv1_00004310	478.844	-0.992911	0.273211	-3.63423	0.000278814	0.00765085		Pjv1_00012784	175.089	-0.757899	0.265662	-2.85287	0.00433268	0.115519
Pjv1_00011288	3995.1	0.440965	0.117802	3.74328	0.000181631	0.00512281		Pjv1_00010656	1283.22	0.476418	0.13117	3.63207	0.000281161	0.00770562		Pjv1_00016181	413.286	1.27835	0.448056	2.85309	0.00432965	0.115519
Pjv1_00013380	97.4715	1.22547	0.327674	3.73992	0.000184081	0.00518543		Pjv1_00022242	1772.52	-0.394007	0.108491	-3.63169	0.000281574	0.00770734		Pjv1_00023418	811.045	0.577899	0.202586	2.85262	0.00433608	0.115519
Pjv1_00021255	460.495	-0.853983	0.228418	-3.73869	0.000184983	0.00520438		Pjv1_00010986	5020.99	-0.390814	0.10766	-3.63007	0.000283348	0.00774372		Pjv1_00024452	115.431	1.63263	0.572154	2.85347	0.00432441	0.115519
Pjv1_00002733	991.468	-0.704499	0.188467	-3.73805	0.000185456	0.00521119		Pjv1_00022035	5877.58	0.866823	0.238805	3.62983	0.000283607	0.00774372		Pjv1_00030183	52.1867	3.42396	1.2004	2.85235	0.00433979	0.115519
Pjv1_00025118	12.3473	-4.73286	1.26651	-3.73694	0.000186276	0.00522773		Pjv1_00003424	2272.33	-0.390089	0.107532	-3.62765	0.000286007	0.00779955		Pjv1_00013756	3920.3	-0.34473	0.120933	-2.8506	0.00436374	0.116013
Pjv1_00011546	81.9315	-1.82725	0.489427	-3.73344	0.000188884	0.00529438		Pjv1_00025602	2094.23	0.690794	0.190576	3.62477	0.000289218	0.00787735		Pjv1_00009287	473.566	-1.19956	0.421123	-2.84849	0.00439271	0.116494
Pjv1_00006724	4189.29	-0.420314	0.112633	-3.73172	0.000190176	0.00532397		Pjv1_00009232	1893.3	-0.588026	0.162259	-3.624	0.000290081	0.00789106		Pjv1_00002068	23431.5	1.32132	0.463831	2.84872	0.00438953	0.116494
Pjv1_00002074	788.819	-0.868056	0.232664	-3.73095	0.00019076	0.00533374		Pjv1_00002367	1507.22	0.515195	0.142199	3.62305	0.000291145	0.00791021		Pjv1_00011642	368.457	-0.646151	0.226936	-2.84729	0.00440937	0.116551
Pjv1_00015969	36511.3	0.874085	0.234383	3.7293	0.000192013	0.00535716		Pjv1_00026740	13799.8	0.448119	0.123709	3.62238	0.00029191	0.00792121		Pjv1_00011467	260.073	-1.05781	0.371531	-2.84715	0.0044112	0.116551
Pjv1_00005017	487.755	-0.693921	0.186077	-3.72922	0.000192071	0.00535716		Pjv1_00022420	39507.7	0.444135	0.122651	3.62113	0.000293319	0.00794964		Pjv1_00011021	292.038	-0.620649	0.217961	-2.84753	0.00440601	0.116551
Pjv1_00022982	304.631	0.946716	0.253905	3.72862	0.000192529	0.00536331		Pjv1_00024434	46.9175	1.37111	0.378841	3.61921	0.000295499	0.00799885		Pjv1_00016783	2964.58	0.78112	0.274493	2.84568	0.00443164	0.116803
Pjv1_00020902	5814.88	-0.552075	0.148148	-3.7265	0.000194155	0.00540196		Pjv1_00024565	21795.9	0.748486	0.206839	3.61869	0.000296103	0.00800533		Pjv1_00024085	251.966	0.623028	0.218914	2.84599	0.00442729	0.116803
Pjv1_00016031	1715.73	-0.6743	0.181161	-3.7221	0.000197573	0.00548355		Pjv1_00009656	97.9111	-1.05499	0.291623	-3.61766	0.000297276	0.00802719		Pjv1_00021191	2767.73	0.367772	0.129449	2.84107	0.00449631	0.118217
Pjv1_00004444	656.79	0.657328	0.176589	3.72236	0.000197369	0.00548355		Pjv1_00006057	19.997	-3.85946	1.06778	-3.61447	0.000300958	0.00810523		Pjv1_00022515	228.868	-0.751227	0.264415	-2.84109	0.00449591	0.118217
Pjv1_00007872	68.8658	1.56982	0.421951	3.72038	0.000198926	0.00551436		Pjv1_00013395	1529.48	0.954261	0.264018	3.61437	0.000301074	0.00810523		Pjv1_00013003	1278.88	0.601074	0.211694	2.83935	0.00452057	0.118419
Pjv1_00005610	712.601	-0.718463	0.193163	-3.71946	0.000199652	0.00552769		Pjv1_00017812	6716.96	0.523054	0.144722	3.6142	0.000301273	0.00810523		Pjv1_00000319	2043.5	-0.539688	0.190059	-2.83957	0.00451737	0.118419
Pjv1_00025663	60.1567	1.60043	0.430472	3.71785	0.000200924	0.00555612		Pjv1_00003318	149.712	-0.835458	0.231213	-3.61337	0.000302244	0.00812142		Pjv1_00026404	719.738	0.454922	0.160219	2.83937	0.00452024	0.118419
Pjv1_00030238	51.2237	1.82294	0.490508	3.71644	0.000202053	0.0055805		Pjv1_00024043	241.149	-1.248	0.34543	-3.61288	0.000302809	0.00812668		Pjv1_00008175	10750.6	-0.800559	0.281992	-2.83895	0.00452628	0.118424
Pjv1_00012277	4153.22	0.648394	0.174523	3.71523	0.000203016	0.00560027		Pjv1_00013463	91.1929	-1.14246	0.316274	-3.61223	0.00030357	0.00813716		Pjv1_00010132	4904.05	0.535022	0.188697	2.83534	0.00457764	0.119476
Pjv1_00002519	104.423	1.14552	0.308567	3.71239	0.000205315	0.00565679		Pjv1_00013908	188.404	-0.881602	0.244175	-3.61053	0.000305575	0.00818091		Pjv1_00020227	251.652	-0.548792	0.193553	-2.83536	0.00457747	0.119476
Pjv1_00013475	3878.99	-0.722162	0.19471	-3.7089	0.000208159	0.00572816		Pjv1_00011582	62.1164	1.32094	0.365953	3.60958	0.000306697	0.00820098		Pjv1_00007299	10052.1	0.474886	0.167554	2.83422	0.00459379	0.119752
Pjv1_00012276	4079.58	0.636903	0.172054	3.70176	0.000214113	0.00588484		Pjv1_00003961	16.3566	3.86549	1.07129	3.60825	0.000308264	0.00822286		Pjv1_00020283	654.301	0.503698	0.177793	2.83305	0.00461057	0.120043
Pjv1_00004310	26.2229	2.1173	0.5722	3.70028	0.000215365	0.00591208		Pjv1_00029499	382.59	0.778863	0.215851	3.60833	0.000308171	0.00822286		Pjv1_00025900	256.28	-0.645238	0.227883	-2.83144	0.00463387	0.120211
Pjv1_00029054	1168.66	0.741301	0.200398	3.69914	0.000216329	0.00592416		Pjv1_00003137	20.4432	-2.32243	0.643919	-3.60671	0.000310102	0.00825188		Pjv1_00001297	12103	-0.51268	0.181046	-2.83177	0.00462917	0.120211
Pjv1_00006229	535.784	-0.562876	0.152157	-3.69932	0.000216179	0.00592416		Pjv1_00030024	54.7821	-1.69817	0.470812	-3.60689	0.000309885	0.00825188		Pjv1_00004906	35.178	-1.69915	0.599965	-2.83208	0.00462465	0.120211
Pjv1_00013935	3206.35	-0.450938	0.121977	-3.69691	0.000218237	0.0059692		Pjv1_00001643	9.82962	-3.87242	1.0738	-3.60626	0.000310639	0.00825615		Pjv1_00004439	4071.1	0.6148	0.217246	2.82997	0.00465526	0.12062
Pjv1_00016455	658.067	-0.734569	0.198737	-3.69619	0.000218855	0.00597167		Pjv1_00016916	42.4245	1.66643	0.46219	3.6055	0.000311551	0.00827041		Pjv1_00008105	2002.34	-0.393629	0.13929	-2.82597	0.00471376	0.121548
Pjv1_00025308	66.442	-1.51623	0.410181	-3.69648	0.00021861	0.00597167		Pjv1_00022660	3140.66	0.541166	0.150128	3.6047	0.000312514	0.00827597		Pjv1_00001732	2464.33	-0.454594	0.160819	-2.82674	0.00470245	0.121548
Pjv1_00006686	3098.59	0.490332	0.132846	3.69098	0.000223394	0.00608817		Pjv1_00008405	3328.67	0.415816	0.115348	3.60489	0.000312282	0.00827597		Pjv1_00018224	4240.49	0.450404	0.159352	2.82647	0.00470646	0.121548
Pjv1_00012685	36.4273	1.74432	0.472838	3.68905	0.000225097	0.00611982		Pjv1_00008978	2873.58	-0.384791	0.106765	-3.6041	0.000313238	0.00828517		Pjv1_00019464	358.103	0.67489	0.238811	2.82604	0.0047127	0.121548
Pjv1_00018817	598.612	0.63823	0.173001	3.68916	0.000224992	0.00611982		Pjv1_00023854	899.999	0.624129	0.173235	3.60278	0.000314831	0.00831729		Pjv1_00028748	77.1723	1.25181	0.443155	2.82476	0.00473157	0.121861
Pjv1_00026698	590.988	-0.746685	0.202496	-3.6874	0.000226557	0.00615211		Pjv1_00016821	144.577	-0.831926	0.231002	-3.60138	0.000316529	0.0083521		Pjv1_00016903	11.2045	2.77902	0.984685	2.82225	0.00476887	0.122674
Pjv1_00006070	96.908	1.78475	0.484418	3.68431	0.00022932	0.00621969		Pjv1_00009014	303.298	-2.56757	0.713404	-3.59903	0.000319402	0.00840773		Pjv1_00002543	1580.11	-1.18248	0.419113	-2.82139	0.00478168	0.122856
Pjv1_00009010	1796.3	-0.574149	0.155984	-3.68083	0.00023248	0.00629784		Pjv1_00002385	5743.96	0.517034	0.143658	3.59905	0.000319376	0.00840773		Pjv1_00025095	135.798	-1.03051	0.365406	-2.82017	0.00479988	0.123176
Pjv1_00012619	44.2008	-1.58032	0.429462	-3.67976	0.000233453	0.00631664		Pjv1_00015109	1180.8	0.572834	0.159183	3.59858	0.000319961	0.00841236		Pjv1_00009971	78.3137	0.997163	0.353841	2.81811	0.0048307	0.123818
Pjv1_00020352	169.339	-0.952469	0.258939	-3.67835	0.00023475	0.00633715		Pjv1_00000190	2919.63	0.377705	0.105011	3.59682	0.00032213	0.00845929		Pjv1_00003567	1932.05	0.716871	0.254477	2.81704	0.00484684	0.124084
Pjv1_00008380	1288.84	0.519139	0.141135	3.67832	0.000234772	0.00633715		Pjv1_00012768	685.246	-0.550565	0.153093	-3.59628	0.000322798	0.00846671		Pjv1_00009186	2288.12	-0.761521	0.270375	-2.81654	0.00485436	0.124128
Pjv1_00001915	192.283	-2.90201	0.789977	-3.67353	0.000239222	0.00644958		Pjv1_00019766	5.14699	5.78844	1.60983	3.5957	0.000323523	0.00847562		Pjv1_00026147	821.254	-0.401137	0.142629	-2.81244	0.00491664	0.125571
Pjv1_00024837	2581.78	0.507523	0.13818	3.6729	0.000239811	0.00645776		Pjv1_00028477	407.282	-0.539623	0.150097	-3.59517	0.000324186	0.00848286		Pjv1_00002650	380.585	-0.550904	0.196004	-2.81067	0.00494378	0.126113
Pjv1_00021075	332.805	-2.41286	0.657068	-3.67216	0.000240506	0.00646878		Pjv1_00008328	5337.61	0.411419	0.114449	3.59477	0.000324673	0.00848551		Pjv1_00025151	7099.88	0.515944	0.183813	2.80689	0.00500224	0.127453
Pjv1_00010262	94.5605	-1.79349	0.48866	-3.67023	0.000242335	0.00651024		Pjv1_00000481	28525.3	0.487608	0.135713	3.59293	0.000326984	0.00852562		Pjv1_00016620	868.391	0.373174	0.133045	2.80488	0.00503358	0.128099
Pjv1_00027996	3119.84	0.71625	0.19528	3.6678	0.000244645	0.00656431		Pjv1_00006556	2475.69	0.382227	0.106376	3.59317	0.000326678	0.00852562		Pjv1_00026301	100.801	-1.12269	0.40033	-2.8044	0.00504097	0.128135
Pjv1_00021578	483.852	-0.832242	0.226923	-3.66751	0.000244928	0.00656431		Pjv1_00022042	927.099	-0.816886	0.227384	-3.59255	0.000327459	0.00852791		Pjv1_00014098	13785.5	0.502661	0.179267	2.80398	0.00504755	0.12815
Pjv1_00020566	2014.92	-0.478391	0.130597	-3.66312	0.000249159	0.0066698		Pjv1_00022305	85.0328	1.63385	0.455171	3.58952	0.000331282	0.00861725		Pjv1_00012107	867.845	-0.705499	0.251668	-2.8033	0.00505831	0.128272
Pjv1_00005062	206.332	-1.04519	0.285367	-3.66264	0.000249632	0.00667455		Pjv1_00024114	409.301	-0.601692	0.16766	-3.58877	0.000332246	0.00862193		Pjv1_00007533	100.034	-1.76466	0.629828	-2.80182	0.00508154	0.128556
Pjv1_00013062	22157	0.640946	0.175085	3.66078	0.000251446	0.00671512		Pjv1_00008416	182.733	0.93883	0.26159	3.58894	0.000332029	0.00862193		Pjv1_00000626	183.478	0.933247	0.33305	2.80212	0.00507677	0.128556
Pjv1_00015952	3203.56	-0.637137	0.17415	-3.65854	0.000253653	0.00676607		Pjv1_00004910	318.874	-2.54228	0.709411	-3.58365	0.000338825	0.00877194		Pjv1_00029065	183.241	1.15712	0.413054	2.80138	0.00508846	0.12858
Pjv1_00021014	82.7774	-1.35963	0.372244	-3.65252	0.000259676	0.00691857		Pjv1_00025429	40992.3	0.581271	0.162188	3.58394	0.000338449	0.00877194		Pjv1_00003012	24.4137	2.81202	1.00493	2.79824	0.00513817	0.12953
Pjv1_00017375	301.106	0.961616	0.263402	3.65075	0.000261474	0.00695829		Pjv1_00020239	530.065	0.857046	0.239316	3.58123	0.000341982	0.00884326		Pjv1_00024784	69.9095	1.07992	0.385919	2.79829	0.00513735	0.12953
Pjv1_00010391	124.586	1.92112	0.526858	3.64638	0.00026596	0.00705277		Pjv1_00002273	671.437	0.669005	0.186852	3.5804	0.000343073	0.00885063		Pjv1_00010928	1340.55	-0.591633	0.211558	-2.79656	0.00516502	0.129569
Pjv1_00016040	256.138	1.02191	0.280238	3.64658	0.000265752	0.00705277		Pjv1_00023410	177.85	-1.43734	0.401439	-3.58046	0.00034299	0.00885063		Pjv1_00016902	2119.36	-0.355756	0.127212	-2.79656	0.00516491	0.129569
Pjv1_00002908	104.685	1.135	0.311224	3.64688	0.000265442	0.00705277		Pjv1_00010074	87.297	1.44372	0.403446	3.57847	0.000345607	0.00889512		Pjv1_00018498	1063.82	-1.32701	0.474389	-2.7973	0.00515309	0.129569
Pjv1_00025262	1692.35	0.505557	0.138671	3.64574	0.000266627	0.00706218		Pjv1_00018443	220.277	-1.30407	0.364414	-3.57853	0.000345536	0.00889512		Pjv1_00004464	197.86	0.609182	0.217857	2.79625	0.00516994	0.129569
Pjv1_00006799	169.489	-0.845903	0.232124	-3.64419	0.000268231	0.00709637		Pjv1_00029582	1511.45	-0.539926	0.150897	-3.57811	0.000346087	0.00889707		Pjv1_00005688	363.477	-0.621981	0.222393	-2.79676	0.00516173	0.129569
Pjv1_00000726	20010.2	-0.584216	0.160406	-3.6421	0.000270428	0.00714612		Pjv1_00018501	1301.23	0.806135	0.225509	3.57473	0.000350584	0.00900215		Pjv1_00028074	9.35334	-3.62579	1.29775	-2.79391	0.00520751	0.130358
Pjv1_00019051	984.602	0.532291	0.146167	3.64166	0.000270888	0.00714992		Pjv1_00015789	1980.21	0.540726	0.151299	3.57388	0.000351727	0.00901755		Pjv1_00012120	1184.1	-0.730294	0.261425	-2.79351	0.00521394	0.130367
Pjv1_00025325	98.8509	1.28365	0.352554	3.64099	0.000271587	0.00716003		Pjv1_00000750	6059.56	-0.4465	0.124941	-3.57368	0.000352004	0.00901755		Pjv1_00000005	1592.32	0.745937	0.267074	2.793	0.00522212	0.130419
Pjv1_00009994	2471.67	-0.520425	0.143024	-3.63873	0.000273986	0.00721485		Pjv1_00000369	1324.14	-0.450591	0.126126	-3.57253	0.000353547	0.00904651		Pjv1_00011121	1769.71	-0.411572	0.147446	-2.79134	0.00524904	0.130792
Pjv1_00020455	12.1209	-4.27739	1.17617	-3.63671	0.000276141	0.00725631		Pjv1_00017758	16231.2	-0.573317	0.160525	-3.57152	0.000354922	0.00907114		Pjv1_00008273	47.4443	-1.37177	0.491509	-2.79094	0.00525559	0.130792
Pjv1_00025469	25.9531	-2.33346	0.64165	-3.63665	0.000276202	0.00725631		Pjv1_00005649	6444.4	0.43354	0.1215	3.56823	0.000359396	0.00917481		Pjv1_00003553	126.073	1.2171	0.436146	2.79057	0.00526147	0.130792
Pjv1_00021599	170.293	-1.37332	0.377882	-3.63425	0.00027879	0.00731582		Pjv1_00028735	12.8228	-3.92298	1.09978	-3.56704	0.000361037	0.00920603		Pjv1_00017709	15.6325	2.49842	0.895276	2.79067	0.00525997	0.130792
Pjv1_00004198	7651.43	0.589689	0.162366	3.63184	0.00028141	0.00736747		Pjv1_00022481	101.134	-1.30419	0.365718	-3.56611	0.000362318	0.00922799		Pjv1_00006990	770.995	-0.564482	0.202315	-2.79011	0.00526897	0.130827
Pjv1_00023623	285.558	1.26728	0.348911	3.63209	0.000281134	0.00736747		Pjv1_00014533	2264.7	-0.603359	0.169254	-3.5648	0.000364128	0.00925265		Pjv1_00003953	1265.87	1.06684	0.382599	2.78839	0.00529712	0.131367
Pjv1_00028235	1110.89	0.497435	0.137034	3.63	0.000283419	0.0074115		Pjv1_00006147	30.1597	-1.80552	0.506483	-3.56482	0.000364104	0.00925265		Pjv1_00021685	2491.84	0.469246	0.168308	2.78803	0.005303	0.131367
Pjv1_00001663	817.521	0.912516	0.251812	3.62381	0.0002903	0.00758267		Pjv1_00012866	4197.43	0.374291	0.10503	3.56366	0.000365716	0.00928227		Pjv1_00009208	598.171	1.19269	0.428496	2.78342	0.00537887	0.132979
Pjv1_00022695	201.692	-0.953922	0.263304	-3.62289	0.000291325	0.00760066		Pjv1_00020962	3978.02	0.868337	0.24379	3.56183	0.000368283	0.00933127		Pjv1_00000712	740.192	0.734829	0.264011	2.78333	0.00538046	0.132979
Pjv1_00027683	24.9885	2.14747	0.593216	3.62005	0.000294544	0.00766109		Pjv1_00026217	136.555	0.806754	0.22651	3.56168	0.000368496	0.00933127		Pjv1_00028898	253.445	1.52782	0.549259	2.7816	0.00540913	0.133073
Pjv1_00003578	152.239	1.65407	0.456923	3.62003	0.000294572	0.00766109		Pjv1_00016217	4826.19	0.41358	0.116131	3.56131	0.000369003	0.00933337		Pjv1_00009576	2416.41	-0.441765	0.158815	-2.78164	0.00540846	0.133073
Pjv1_00021432	206.968	1.26216	0.348668	3.61995	0.000294657	0.00766109		Pjv1_00029277	8823.26	0.860055	0.24189	3.55556	0.000377175	0.00951814		Pjv1_00000895	1150.02	0.449176	0.16146	2.78196	0.00540312	0.133073
Pjv1_00017673	114.625	-1.13756	0.314293	-3.61942	0.000295269	0.00766818		Pjv1_00021153	491.82	0.984914	0.276991	3.55576	0.00037689	0.00951814		Pjv1_00024483	19.3089	4.01454	1.44309	2.78191	0.00540397	0.133073
Pjv1_00020365	12.5618	-4.33604	1.19828	-3.61856	0.000296243	0.00768466		Pjv1_00028168	204.711	-0.877494	0.246917	-3.5538	0.000379702	0.00957092		Pjv1_00021999	119.211	1.27989	0.460293	2.7806	0.00542592	0.133333
Pjv1_00016590	3230.8	0.76086	0.210355	3.61703	0.000298008	0.00772159		Pjv1_00029320	1245.47	0.693032	0.195518	3.5446	0.000393213	0.0098888		Pjv1_00014899	68.8006	-1.4598	0.525309	-2.77893	0.00545388	0.133867
Pjv1_00021615	45.5693	-1.89334	0.523635	-3.61576	0.000299473	0.00775066		Pjv1_00029401	42470.6	0.460837	0.130005	3.54477	0.000392957	0.0098888		Pjv1_00029455	148.103	0.696309	0.250677	2.77771	0.00547429	0.134086
Pjv1_00013553	40.5574	-1.64909	0.456234	-3.61458	0.000300835	0.00777006		Pjv1_00028896	9090.93	-0.441331	0.124602	-3.54193	0.000397216	0.00997808		Pjv1_00016757	152.508	0.840934	0.30275	2.77765	0.00547532	0.134086
Pjv1_00025194	568.593	0.741136	0.205044	3.61452	0.000300909	0.00777006		Pjv1_00006278	181.174	-0.97973	0.276702	-3.54075	0.000398997	0.0100114		Pjv1_00008088	262.489	1.19716	0.431369	2.77525	0.00551585	0.134464
Pjv1_00019391	1051.95	-0.510144	0.141229	-3.61217	0.000303646	0.00783178		Pjv1_00003059	294.174	-1.18144	0.333892	-3.53839	0.000402572	0.0100896		Pjv1_00029315	103.198	1.1858	0.42727	2.7753	0.00551502	0.134464
Pjv1_00017208	742.863	0.616708	0.170782	3.61109	0.000304916	0.00785558		Pjv1_00019990	501.365	-0.779031	0.220208	-3.53771	0.000403614	0.0101041		Pjv1_00006181	360.781	-0.734726	0.264697	-2.77573	0.0055078	0.134464
Pjv1_00028082	14.1011	-3.04077	0.842474	-3.60934	0.000306983	0.00789983		Pjv1_00025408	47850	0.531533	0.150698	3.52714	0.000420067	0.0105041		Pjv1_00022943	12.9004	3.1147	1.12208	2.77584	0.005506	0.134464
Pjv1_00000165	202.216	-1.63061	0.451965	-3.60782	0.000308778	0.007937		Pjv1_00002979	806.703	0.586728	0.166437	3.52523	0.00042311	0.0105681		Pjv1_00010228	739.785	1.47716	0.53252	2.77391	0.00553863	0.134866
Pjv1_00008285	1302.8	0.547094	0.151779	3.60455	0.000312689	0.0080284		Pjv1_00000383	1281.86	-0.623474	0.176913	-3.52419	0.000424786	0.0105971		Pjv1_00011567	2115.79	0.772143	0.278419	2.77332	0.00554879	0.134871
Pjv1_00020660	38.4144	1.59993	0.444428	3.59997	0.000318255	0.00816205		Pjv1_00024511	359.767	0.564531	0.1602	3.52391	0.000425232	0.0105971		Pjv1_00020479	1103.58	0.435297	0.156968	2.77316	0.00555145	0.134871
Pjv1_00012437	980.805	0.515314	0.143237	3.59763	0.000321127	0.00822638		Pjv1_00007477	3333.26	0.419897	0.119299	3.51971	0.000432016	0.0107539		Pjv1_00010538	297.548	-1.00983	0.364288	-2.77206	0.00557034	0.13499
Pjv1_00028047	1583.56	-0.583087	0.162091	-3.59728	0.000321558	0.0082281		Pjv1_00026064	2050.33	0.392171	0.111446	3.51892	0.000433303	0.0107738		Pjv1_00018664	857.291	-0.444887	0.160507	-2.77177	0.00557525	0.13499
Pjv1_00021579	1124.25	-0.771958	0.214719	-3.5952	0.000324143	0.00828488		Pjv1_00001955	6258.61	0.523227	0.148757	3.51734	0.000435902	0.0108261		Pjv1_00025757	881.791	-1.32894	0.479366	-2.77228	0.0055665	0.13499
Pjv1_00003244	21.5654	2.70999	0.753983	3.59423	0.000325347	0.00830626		Pjv1_00005449	8953.1	0.429904	0.122257	3.51639	0.000437456	0.0108525		Pjv1_00018265	51.2313	1.72022	0.620989	2.77013	0.00560336	0.135459
Pjv1_00021384	130.261	1.85142	0.515262	3.59316	0.000326687	0.00833106		Pjv1_00001742	762.193	-0.727078	0.206809	-3.5157	0.0004386	0.0108686		Pjv1_00022533	1890.95	-1.0416	0.376093	-2.76954	0.00561358	0.135459
Pjv1_00003876	344.832	-0.690317	0.192136	-3.59285	0.000327082	0.00833175		Pjv1_00018495	322.212	-0.811494	0.231197	-3.50996	0.000448167	0.0110931		Pjv1_00022177	208.777	-0.726166	0.262182	-2.76971	0.0056107	0.135459
Pjv1_00022418	2577.75	0.512142	0.142629	3.59073	0.000329749	0.00839024		Pjv1_00024452	171.523	1.30286	0.371308	3.50886	0.00045004	0.011127		Pjv1_00022280	133.483	-1.63788	0.59183	-2.76749	0.00564899	0.13616
Pjv1_00022276	508.825	-0.925752	0.258015	-3.58798	0.000333252	0.00846985		Pjv1_00006991	563.557	0.619085	0.176536	3.50684	0.000453462	0.011189		Pjv1_00020837	5396.03	0.377556	0.136478	2.76643	0.00566743	0.136451
Pjv1_00005308	1352.63	-0.498189	0.138929	-3.58593	0.000335881	0.00852709		Pjv1_00008921	1996.85	0.735576	0.209848	3.50529	0.000456112	0.011189		Pjv1_00007992	36.1663	1.76704	0.638839	2.76601	0.00567464	0.136472
Pjv1_00014871	78.1571	-1.3024	0.363408	-3.58385	0.000338568	0.00858567		Pjv1_00002029	155.205	0.859417	0.245096	3.50646	0.000454113	0.011189		Pjv1_00025788	32.9044	-2.22896	0.806168	-2.76488	0.00569435	0.136727
Pjv1_00000786	5681.06	0.391163	0.109165	3.58322	0.00033938	0.0085966		Pjv1_00019439	1520.7	-0.533615	0.15223	-3.50532	0.000456051	0.011189		Pjv1_00013178	265.548	0.893883	0.323323	2.76467	0.00569804	0.136727
Pjv1_00012021	1530.18	0.898825	0.250918	3.58214	0.000340787	0.00860334		Pjv1_00030112	13.3707	-4.26547	1.21653	-3.50626	0.000454444	0.011189		Pjv1_00019865	611.952	-0.445728	0.161254	-2.76414	0.00570732	0.136797
Pjv1_00007621	253.303	0.946613	0.264254	3.58221	0.0003407	0.00860334		Pjv1_00019722	8808.91	0.453742	0.129434	3.50557	0.000455624	0.011189		Pjv1_00015947	33123.4	0.687021	0.24861	2.76344	0.00571951	0.136936
Pjv1_00017021	1314.16	0.649484	0.18131	3.58217	0.000340757	0.00860334		Pjv1_00019288	2494.83	-0.506087	0.14437	-3.5055	0.000455756	0.011189		Pjv1_00004780	577.298	-0.905063	0.327562	-2.76303	0.00572672	0.136956
Pjv1_00010351	56514.2	-0.551839	0.15425	-3.57756	0.000346819	0.00874587		Pjv1_00010945	241.124	0.829901	0.236876	3.50352	0.000459149	0.0112509		Pjv1_00010470	778.424	0.622518	0.225503	2.76057	0.00577001	0.137825
Pjv1_00023750	1044.47	-0.530526	0.148388	-3.57525	0.000349892	0.00881355		Pjv1_00011603	920.002	-0.495249	0.141413	-3.50215	0.000461517	0.0112964		Pjv1_00021075	245.453	-1.31326	0.475778	-2.76024	0.00577592	0.137825
Pjv1_00007702	2245.73	-0.396748	0.111069	-3.57208	0.000354151	0.00891089		Pjv1_00024213	143.2	-0.801542	0.228952	-3.50092	0.000463656	0.0113361		Pjv1_00000082	12643.8	0.520725	0.188749	2.75882	0.00580107	0.13814
Pjv1_00016521	71.3984	-2.17311	0.608726	-3.56993	0.000357078	0.00897456		Pjv1_00005906	204.723	-0.962925	0.27512	-3.50002	0.000465225	0.0113606		Pjv1_00027255	803.49	-0.852961	0.309217	-2.75845	0.00580761	0.13814
Pjv1_00002170	1096.08	0.664713	0.186221	3.56949	0.00035768	0.00897972		Pjv1_00022329	576.507	-0.708507	0.202445	-3.49975	0.00046569	0.0113606		Pjv1_00011189	3067.68	0.536005	0.19438	2.75751	0.00582434	0.13814
Pjv1_00001672	2415.16	0.654409	0.183359	3.56901	0.000358332	0.00898611		Pjv1_00013910	681.254	-0.667396	0.190757	-3.49867	0.000467592	0.0113943		Pjv1_00018112	2082.41	0.391373	0.141909	2.75792	0.00581701	0.13814
Pjv1_00008841	5384.99	0.559931	0.156944	3.56771	0.000360115	0.00901588		Pjv1_00022177	233.603	-0.748091	0.213884	-3.49764	0.00046939	0.0114255		Pjv1_00024402	1909.28	1.33728	0.484994	2.75731	0.00582784	0.13814
Pjv1_00003875	1608.19	-0.79721	0.223461	-3.56756	0.000360316	0.00901588		Pjv1_00019467	933.826	0.451181	0.129008	3.49731	0.00046997	0.0114269		Pjv1_00026186	635.256	-0.597045	0.216511	-2.75757	0.00582335	0.13814
Pjv1_00028844	553.753	-0.927536	0.260117	-3.56585	0.000362681	0.00906503		Pjv1_00005084	989.058	-0.45055	0.128871	-3.49613	0.000472054	0.0114649		Pjv1_00018948	835.624	0.519529	0.188482	2.75639	0.00584439	0.13838
Pjv1_00005058	2717.96	-0.440789	0.123637	-3.56518	0.0003636	0.00907796		Pjv1_00017651	5331.49	0.433187	0.123923	3.49561	0.000472981	0.0114748		Pjv1_00010313	314.233	1.24746	0.452715	2.75552	0.00585997	0.138547
Pjv1_00017013	253.397	0.742973	0.208579	3.56207	0.000367942	0.00917624		Pjv1_00022036	5339.92	0.919559	0.263391	3.49123	0.00048081	0.0116518		Pjv1_00012315	4270.65	0.531129	0.192808	2.7547	0.00587452	0.138547
Pjv1_00008631	68.438	-1.28222	0.360006	-3.56167	0.000368507	0.0091802		Pjv1_00010594	174.815	1.07983	0.309511	3.48883	0.000485144	0.0117439		Pjv1_00014593	77.6411	-1.06448	0.386445	-2.75455	0.00587734	0.138547
Pjv1_00019239	1557.62	-2.33058	0.654576	-3.56044	0.000370239	0.0092132		Pjv1_00011589	60.7787	1.7617	0.50501	3.48846	0.000485819	0.0117473		Pjv1_00019648	293.438	0.725504	0.263374	2.75465	0.00587541	0.138547
Pjv1_00004030	866.995	-0.558181	0.157032	-3.55457	0.000378603	0.00941099		Pjv1_00014025	297.558	0.721483	0.206926	3.48667	0.000489073	0.0117976		Pjv1_00014862	4268.9	0.435238	0.158035	2.75406	0.00588614	0.138602
Pjv1_00024423	227.601	1.01593	0.285866	3.55386	0.000379625	0.00942605		Pjv1_00003478	359.594	-0.756055	0.21684	-3.48669	0.000489042	0.0117976		Pjv1_00002532	427.577	1.16062	0.421497	2.75356	0.00589505	0.13866
Pjv1_00003218	1745.85	-0.584327	0.164434	-3.55356	0.00038005	0.00942624		Pjv1_00020412	817.123	0.630464	0.180834	3.48643	0.00048951	0.0117976		Pjv1_00011186	976.24	-0.48905	0.177832	-2.75006	0.00595841	0.139909
Pjv1_00012562	264.134	0.815095	0.229418	3.55287	0.000381048	0.00943031		Pjv1_00003079	1066.04	-0.54025	0.155021	-3.485	0.000492135	0.0118479		Pjv1_00014449	665.866	-0.705647	0.256641	-2.74955	0.00596773	0.139909
Pjv1_00026689	145.739	1.47289	0.414544	3.55303	0.000380819	0.00943031		Pjv1_00011851	589.517	-0.537338	0.154281	-3.48285	0.000496102	0.0119303		Pjv1_00025497	382.413	0.933828	0.339626	2.74957	0.00596726	0.139909
Pjv1_00014183	267.194	-0.818023	0.230297	-3.55203	0.000382273	0.00945028		Pjv1_00027691	632.915	0.779225	0.223917	3.47997	0.000501462	0.0120461		Pjv1_00001476	1722.36	0.548352	0.199507	2.74853	0.00598628	0.140037
Pjv1_00010030	7914.45	-0.399897	0.112593	-3.55169	0.000382758	0.00945196		Pjv1_00014781	707.345	0.524259	0.150695	3.47895	0.000503387	0.0120791		Pjv1_00003598	271.084	-0.839196	0.305292	-2.74883	0.00598088	0.140037
Pjv1_00012815	572.533	0.672853	0.189478	3.5511	0.000383631	0.00946318		Pjv1_00019211	2043.54	0.42372	0.121847	3.47749	0.000506138	0.0121319		Pjv1_00023572	1748.35	-0.469317	0.170804	-2.7477	0.00600155	0.140241
Pjv1_00001019	973.151	-0.54864	0.154578	-3.54928	0.000386291	0.00950906		Pjv1_00027742	30.0761	-1.82164	0.523977	-3.47656	0.000507891	0.0121606		Pjv1_00020635	27129.5	2.03097	0.739827	2.7452	0.00604746	0.14116
Pjv1_00006800	11.2784	-6.04911	1.70434	-3.54925	0.000386332	0.00950906		Pjv1_00002872	4621.95	0.370119	0.106508	3.47503	0.000510789	0.0122167		Pjv1_00008261	348.245	-1.47002	0.535861	-2.74328	0.00608283	0.141677
Pjv1_00006047	10.0089	-4.93911	1.39238	-3.54725	0.00038927	0.00957098		Pjv1_00021641	3387.03	-0.423574	0.121985	-3.47236	0.00051591	0.0123124		Pjv1_00014684	458.013	0.461772	0.168308	2.74362	0.00607656	0.141677
Pjv1_00008101	2602.21	-0.448966	0.12659	-3.5466	0.000390238	0.00957518		Pjv1_00023346	161.962	1.4793	0.42602	3.47237	0.000515884	0.0123124		Pjv1_00005783	84.1612	1.55404	0.566852	2.74153	0.00611543	0.142282
Pjv1_00013829	686.969	-0.777147	0.219127	-3.54657	0.000390288	0.00957518		Pjv1_00001230	406.129	0.574995	0.165632	3.47152	0.000517521	0.0123374		Pjv1_00021528	1564.95	0.462596	0.16879	2.74065	0.00613177	0.142353
Pjv1_00000259	440.802	0.968126	0.273013	3.54608	0.000391013	0.00958258		Pjv1_00030009	191.572	-0.777052	0.224001	-3.46897	0.000522462	0.0124417		Pjv1_00008511	1381.74	0.938669	0.342481	2.74079	0.00612914	0.142353
Pjv1_00017938	2047.87	-0.510983	0.144123	-3.54546	0.000391923	0.00959447		Pjv1_00003568	3026.42	0.674271	0.194425	3.46802	0.000524299	0.012472		Pjv1_00005207	577.585	0.9744	0.355617	2.74002	0.00614346	0.14247
Pjv1_00026894	32.752	-1.66564	0.469865	-3.54493	0.000392714	0.00960346		Pjv1_00026284	249.768	-1.17146	0.337951	-3.46636	0.000527563	0.012509		Pjv1_00027306	609.719	0.666182	0.243306	2.73804	0.0061806	0.143021
Pjv1_00010157	567.831	-0.559445	0.157834	-3.54451	0.000393338	0.00960832		Pjv1_00011901	13.6688	2.63771	0.760924	3.46645	0.000527371	0.012509		Pjv1_00020979	23.3043	-1.64918	0.602282	-2.73823	0.00617714	0.143021
Pjv1_00019286	187.448	-1.67126	0.471827	-3.54211	0.000396939	0.00968582		Pjv1_00017821	154.734	-1.21648	0.350883	-3.46691	0.000526473	0.012509		Pjv1_00003716	2200.4	-0.676849	0.247293	-2.73703	0.00619973	0.143119
Pjv1_00004924	508.672	0.556182	0.157035	3.54177	0.000397458	0.00968803		Pjv1_00008341	9383.37	-0.476467	0.137491	-3.46545	0.000529352	0.0125379		Pjv1_00017254	16420.1	1.00287	0.366397	2.73712	0.0061979	0.143119
Pjv1_00008646	23462.8	-0.524328	0.148192	-3.53817	0.000402916	0.0098105		Pjv1_00018353	215.913	0.805462	0.232528	3.46394	0.000532322	0.0125947		Pjv1_00000591	588.158	-0.770719	0.281618	-2.73675	0.00620485	0.143119
Pjv1_00024545	28.4823	1.91256	0.540894	3.53593	0.000406346	0.00988339		Pjv1_00023421	59.2724	1.24362	0.359366	3.4606	0.000538982	0.0127385		Pjv1_00003021	973.481	0.422507	0.154452	2.73553	0.00622808	0.1435
Pjv1_00008709	1198.37	-0.579738	0.164199	-3.53071	0.000414449	0.0100696		Pjv1_00011059	41.3135	2.53272	0.732556	3.45738	0.000545463	0.0128391		Pjv1_00004993	5517.71	-0.725036	0.265157	-2.73437	0.00625007	0.143852
Pjv1_00008778	85.5684	-1.28748	0.364791	-3.52938	0.000416542	0.0101096		Pjv1_00017532	190.848	0.914811	0.264606	3.45726	0.000545695	0.0128391		Pjv1_00024659	834.365	-0.509621	0.186406	-2.73393	0.00625828	0.143887
Pjv1_00000323	141.891	1.31916	0.374106	3.52618	0.000421603	0.0102215		Pjv1_00000274	335.412	0.671825	0.194336	3.45703	0.000546157	0.0128391		Pjv1_00006573	4013.75	-0.426776	0.156136	-2.73335	0.00626934	0.143987
Pjv1_00020336	300.173	1.21871	0.345843	3.52388	0.000425276	0.0102995		Pjv1_00003690	341.454	0.970834	0.280746	3.45805	0.000544094	0.0128391		Pjv1_00022009	5733.06	0.51483	0.188651	2.72901	0.00635256	0.145742
Pjv1_00010724	24.8465	-2.18706	0.621136	-3.52107	0.000429815	0.0103983		Pjv1_00020154	4460.79	0.453476	0.131166	3.45726	0.000545706	0.0128391		Pjv1_00014608	637.201	-0.934694	0.342592	-2.7283	0.00636621	0.145898
Pjv1_00008860	278.57	-0.934826	0.265631	-3.51927	0.000432737	0.0104578		Pjv1_00007471	1121.4	-0.983411	0.284617	-3.45521	0.000549865	0.01289		Pjv1_00014073	5614.24	0.683287	0.250486	2.72784	0.00637503	0.145945
Pjv1_00008787	10453.4	-0.519789	0.147732	-3.51845	0.000434076	0.010479		Pjv1_00029806	3736.78	0.553405	0.160183	3.45484	0.000550621	0.01289		Pjv1_00025681	8134.16	-0.605985	0.222201	-2.72719	0.00638768	0.146078
Pjv1_00001655	159.329	-0.953474	0.271039	-3.51784	0.00043507	0.0104798		Pjv1_00003629	89.3618	-1.36284	0.394457	-3.45498	0.000550343	0.01289		Pjv1_00025317	1751.37	-1.30566	0.478947	-2.7261	0.0064088	0.146405
Pjv1_00014083	74.9766	-1.31429	0.373634	-3.51758	0.000435501	0.0104798		Pjv1_00023826	304.743	0.778953	0.225469	3.45481	0.000550671	0.01289		Pjv1_00021745	515.13	-0.601321	0.220622	-2.72558	0.00641889	0.146479
Pjv1_00018497	172.338	0.819145	0.232864	3.51769	0.000435317	0.0104798		Pjv1_00026806	1045.74	0.486578	0.140941	3.45236	0.0005557	0.0129939		Pjv1_00010681	1726.15	0.388358	0.142636	2.72273	0.00647457	0.147329
Pjv1_00014448	4022.25	0.51445	0.146316	3.51602	0.000438074	0.0105305		Pjv1_00019569	87.8713	1.08414	0.314282	3.44957	0.000561477	0.013115		Pjv1_00011734	435.315	-0.652195	0.239578	-2.72226	0.00648362	0.147329
Pjv1_00005896	323.268	-0.770681	0.21945	-3.51187	0.000444961	0.0106847		Pjv1_00021016	1623.64	-0.672978	0.19515	-3.44852	0.000563663	0.0131521		Pjv1_00020352	145.321	-1.06411	0.390804	-2.72289	0.00647138	0.147329
Pjv1_00006727	27966.6	0.638154	0.181773	3.51071	0.000446905	0.01072		Pjv1_00014281	12972.2	0.500279	0.145134	3.447	0.00056684	0.0132123		Pjv1_00023867	580.723	0.471464	0.173181	2.72237	0.00648149	0.147329
Pjv1_00011328	1522.62	0.498191	0.14192	3.51036	0.000447503	0.010723		Pjv1_00029735	1802.16	0.460129	0.133562	3.44507	0.000570917	0.0132932		Pjv1_00005847	633.114	0.968012	0.356052	2.71874	0.00655317	0.148752
Pjv1_00026384	966.31	0.482473	0.137578	3.5069	0.00045336	0.0108404		Pjv1_00006904	244.438	1.02883	0.298749	3.44379	0.000573612	0.0133001		Pjv1_00027012	2261.52	0.772532	0.284298	2.71733	0.00658102	0.149161
Pjv1_00025747	126.924	1.29516	0.369318	3.5069	0.000453353	0.0108404		Pjv1_00012703	4859.34	0.460394	0.133671	3.44423	0.000572698	0.0133001		Pjv1_00009902	201.873	-1.09764	0.403971	-2.71713	0.00658512	0.149161
Pjv1_00009925	19.2191	-2.38721	0.681066	-3.50511	0.000456426	0.0108805		Pjv1_00015394	57.8386	1.81773	0.527801	3.44396	0.000573261	0.0133001		Pjv1_00024601	118.588	-0.790244	0.290887	-2.71667	0.00659426	0.14921
Pjv1_00015813	92.1589	1.03228	0.294511	3.50507	0.000456481	0.0108805		Pjv1_00020367	21.8737	-2.50196	0.726515	-3.44378	0.000573633	0.0133001		Pjv1_00001384	63.9968	1.19398	0.439757	2.7151	0.00662565	0.149478
Pjv1_00022248	169.405	1.29565	0.369605	3.5055	0.000455748	0.0108805		Pjv1_00011688	352.193	-1.0664	0.309694	-3.44341	0.000574431	0.0133045		Pjv1_00013362	123.052	0.867504	0.319451	2.71561	0.00661545	0.149478
Pjv1_00014867	172.387	1.24812	0.35621	3.5039	0.000458503	0.0109132		Pjv1_00017034	402.97	-0.699457	0.203207	-3.44209	0.000577232	0.0133553		Pjv1_00003278	936.624	0.877079	0.323046	2.71503	0.00662705	0.149478
Pjv1_00013857	365.959	0.676932	0.193204	3.50371	0.000458818	0.0109132		Pjv1_00013558	1249.35	-0.490155	0.142429	-3.44139	0.000578726	0.0133758		Pjv1_00008188	2490.18	0.355893	0.131129	2.71407	0.00664621	0.149753
Pjv1_00017957	5535.37	-0.473153	0.135134	-3.50136	0.000462884	0.0109984		Pjv1_00012362	3243.66	0.54737	0.159102	3.44037	0.000580911	0.0134094		Pjv1_00022276	905.09	-0.796835	0.293805	-2.71212	0.0066854	0.15032
Pjv1_00018076	942.39	-0.515731	0.147313	-3.50091	0.000463679	0.0110057		Pjv1_00016202	46.0958	-1.94634	0.565772	-3.44015	0.000581401	0.0134094		Pjv1_00029944	266.612	-1.39235	0.513344	-2.71231	0.00668151	0.15032
Pjv1_00013550	1142.66	-0.530447	0.151548	-3.50018	0.000464944	0.0110242		Pjv1_00016627	322.8	-0.668932	0.194606	-3.43736	0.00058742	0.0135341		Pjv1_00022461	297.537	-0.528525	0.195028	-2.71	0.00672831	0.151126
Pjv1_00027343	5378.82	-0.556986	0.159198	-3.49869	0.000467549	0.0110717		Pjv1_00020362	40.5454	-1.98974	0.57938	-3.43426	0.000594173	0.0136753		Pjv1_00004903	774.29	0.621258	0.229446	2.70764	0.00677626	0.152044
Pjv1_00010836	2955.91	-0.649339	0.185606	-3.49847	0.00046793	0.0110717		Pjv1_00023115	15.9766	-3.99023	1.16244	-3.43262	0.000597782	0.013744		Pjv1_00028954	782.955	-0.395549	0.146119	-2.70704	0.00678869	0.152087
Pjv1_00029477	217.104	0.749402	0.21441	3.49519	0.000473726	0.0111872		Pjv1_00001203	4.97984	5.74562	1.67402	3.43222	0.000598653	0.0137496		Pjv1_00012604	665.655	-0.627267	0.231822	-2.70582	0.00681368	0.152087
Pjv1_00002991	19.4327	2.66765	0.763316	3.49482	0.000474374	0.0111872		Pjv1_00000511	577.005	-0.623029	0.181557	-3.4316	0.000600031	0.0137669		Pjv1_00009493	2139.57	-0.634922	0.234641	-2.70593	0.00681138	0.152087
Pjv1_00017946	1670.83	-0.649449	0.185844	-3.49459	0.000474787	0.0111872		Pjv1_00023659	846.407	-0.930481	0.271269	-3.43011	0.00060334	0.0138284		Pjv1_00013636	421.753	-0.457319	0.168974	-2.70644	0.00680082	0.152087
Pjv1_00004730	548.11	1.05162	0.300909	3.49482	0.000474385	0.0111872		Pjv1_00009696	21.622	-2.65316	0.773621	-3.42953	0.000604621	0.0138433		Pjv1_00004664	605.54	-0.445062	0.164439	-2.70654	0.00679876	0.152087
Pjv1_00028811	11.1922	-4.08795	1.17033	-3.49301	0.000477613	0.011242		Pjv1_00007167	560.062	-0.986112	0.287634	-3.42836	0.000607233	0.0138886		Pjv1_00009495	71.8971	1.12134	0.414596	2.70465	0.00683754	0.152461
Pjv1_00021829	510.867	-0.649957	0.18612	-3.49214	0.000479172	0.011267		Pjv1_00023172	14.9175	-2.81741	0.822277	-3.42635	0.000611754	0.0139775		Pjv1_00007748	642.434	0.691096	0.255783	2.70188	0.0068948	0.153578
Pjv1_00024293	322.313	0.775732	0.222194	3.49123	0.000480805	0.0112937		Pjv1_00007561	56.7335	-1.33522	0.389743	-3.4259	0.000612764	0.013986		Pjv1_00001020	879.567	-0.52267	0.193536	-2.70063	0.00692088	0.153839
Pjv1_00027274	447.999	-0.585497	0.167751	-3.49027	0.00048254	0.0113227		Pjv1_00004280	219.724	-1.56016	0.455568	-3.42466	0.000615578	0.0140357		Pjv1_00009698	1295.4	-0.522822	0.193576	-2.70086	0.00691607	0.153839
Pjv1_00002644	275.64	0.777383	0.222753	3.48988	0.000483229	0.0113271		Pjv1_00021037	19.1669	-2.98	0.870251	-3.4243	0.000616383	0.0140395		Pjv1_00021217	91.3119	-1.96377	0.727712	-2.69855	0.00696413	0.15464
Pjv1_00000158	1230.59	0.724207	0.207565	3.48906	0.000484724	0.0113504		Pjv1_00009226	716.424	0.717628	0.209629	3.42332	0.000618613	0.0140757		Pjv1_00024786	59.8578	1.14244	0.423594	2.69702	0.00699629	0.155193
Pjv1_00019658	2168.83	-0.457648	0.131199	-3.48819	0.000486295	0.0113679		Pjv1_00028143	836.359	-0.588092	0.17184	-3.42232	0.000620897	0.0141033		Pjv1_00015812	4378.98	-0.65083	0.241471	-2.69527	0.00703308	0.155848
Pjv1_00026650	9.98833	3.73531	1.07087	3.48809	0.000486477	0.0113679		Pjv1_00010980	3282.77	0.520798	0.152181	3.42222	0.00062111	0.0141033		Pjv1_00020744	8393.48	0.364186	0.135145	2.69478	0.00704357	0.155919
Pjv1_00019070	153.909	1.13256	0.3248	3.48695	0.000488563	0.0114048		Pjv1_00005958	28.736	-2.29559	0.671765	-3.41725	0.000632562	0.0143485		Pjv1_00008915	20823.8	0.481001	0.178625	2.69279	0.00708566	0.156205
Pjv1_00006661	82.3298	-1.7548	0.503471	-3.48541	0.000491381	0.0114588		Pjv1_00016583	8202.99	0.522823	0.153072	3.41554	0.000636551	0.0144241		Pjv1_00011237	620.263	-0.544586	0.202172	-2.69367	0.00706691	0.156205
Pjv1_00020618	6128.26	-0.417127	0.11969	-3.48507	0.000492009	0.0114616		Pjv1_00009674	8223.17	0.384874	0.112798	3.41207	0.000644722	0.0145942		Pjv1_00013194	286	0.801954	0.297813	2.69281	0.00708518	0.156205
Pjv1_00013178	312.131	0.674223	0.193576	3.48299	0.000495846	0.0115391		Pjv1_00022483	264.919	-0.79028	0.231767	-3.40981	0.000650092	0.0147006		Pjv1_00021912	783.981	-4.89919	1.81935	-2.69283	0.00708487	0.156205
Pjv1_00007483	109.051	-4.70894	1.3521	-3.48269	0.000496406	0.0115403		Pjv1_00018979	17.388	2.82964	0.830225	3.40828	0.000653726	0.0147676		Pjv1_00004342	2896.06	1.13478	0.421642	2.69134	0.0071165	0.156563
Pjv1_00027340	31503.7	-0.580755	0.166799	-3.48177	0.000498118	0.0115682		Pjv1_00012758	498.504	0.652653	0.191509	3.40795	0.000654518	0.0147703		Pjv1_00020805	2720.22	0.327748	0.121764	2.69167	0.00710962	0.156563
Pjv1_00016620	1289.66	0.508651	0.146203	3.47907	0.000503151	0.0116731		Pjv1_00013053	1559.71	0.439161	0.128956	3.40552	0.000660373	0.0148872		Pjv1_00013903	182.887	0.682594	0.253797	2.68953	0.00715528	0.156933
Pjv1_00000274	398.859	0.867434	0.24939	3.47823	0.000504741	0.011686		Pjv1_00024823	1756.74	-0.606113	0.178009	-3.40495	0.000661758	0.0149031		Pjv1_00018363	8340.02	0.421373	0.156648	2.68993	0.00714674	0.156933
Pjv1_00022302	1937.83	0.542661	0.156007	3.47845	0.000504328	0.011686		Pjv1_00019402	35.1214	-1.78081	0.523305	-3.403	0.000666493	0.0149944		Pjv1_00025408	52939.7	0.847557	0.3151	2.68981	0.00714935	0.156933
Pjv1_00011408	330.367	-0.618971	0.178064	-3.47612	0.000508733	0.0117664		Pjv1_00030137	166.035	1.31928	0.387796	3.402	0.000668953	0.0150343		Pjv1_00000189	689.921	0.509133	0.189554	2.68595	0.00723238	0.157816
Pjv1_00026023	2707.13	-0.563289	0.162065	-3.4757	0.000509527	0.0117727		Pjv1_00029238	227.107	0.64639	0.190046	3.40123	0.000670827	0.015061		Pjv1_00006739	3579.97	-0.639981	0.238256	-2.68611	0.00722903	0.157816
Pjv1_00005207	741.717	-0.95339	0.274328	-3.47536	0.000510161	0.0117753		Pjv1_00025853	348.808	-0.988265	0.290749	-3.39904	0.000676237	0.015167		Pjv1_00001319	546.791	-0.745053	0.27733	-2.68652	0.00722007	0.157816
Pjv1_00008985	21208	0.684532	0.197087	3.47325	0.000514199	0.0118444		Pjv1_00001227	322.965	-0.67689	0.199198	-3.39808	0.000678603	0.015176		Pjv1_00011827	1527.91	-0.458125	0.170483	-2.68721	0.00720512	0.157816
Pjv1_00001873	1040.15	0.535473	0.154163	3.47342	0.00051388	0.0118444		Pjv1_00017882	1412.37	-0.460253	0.135427	-3.39853	0.000677502	0.015176		Pjv1_00005737	88.6763	2.19404	0.816553	2.68695	0.0072108	0.157816
Pjv1_00026350	797.203	0.550527	0.158528	3.47275	0.000515162	0.0118545		Pjv1_00019920	966.439	-0.558545	0.164373	-3.39804	0.000678707	0.015176		Pjv1_00022812	291.982	0.635852	0.236861	2.68449	0.00726402	0.158345
Pjv1_00013680	1567.78	-0.494993	0.142652	-3.46993	0.000520596	0.0119674		Pjv1_00012086	999.622	-0.60455	0.177995	-3.39645	0.000682669	0.0152336		Pjv1_00001960	799.477	-0.526496	0.196225	-2.68313	0.0072936	0.158829
Pjv1_00013114	615.095	-0.609559	0.175827	-3.46681	0.000526682	0.0120827		Pjv1_00008537	4.68124	5.64549	1.66209	3.39662	0.000682233	0.0152336		Pjv1_00009290	291.93	0.713768	0.26624	2.68092	0.00734197	0.159396
Pjv1_00016238	653.681	0.756386	0.218169	3.46698	0.000526346	0.0120827		Pjv1_00014333	2806.56	0.36631	0.107861	3.39613	0.000683456	0.0152357		Pjv1_00010603	317.493	-0.822582	0.306825	-2.68095	0.00734133	0.159396
Pjv1_00009490	1398.59	-0.457004	0.131856	-3.46595	0.000528371	0.0121092		Pjv1_00011277	10.859	3.26969	0.962863	3.3958	0.000684279	0.0152385		Pjv1_00015042	812.544	0.726405	0.27091	2.68135	0.00733251	0.159396
Pjv1_00010879	578.978	-0.691621	0.199589	-3.46523	0.000529784	0.0121293		Pjv1_00018458	4575.9	0.355928	0.104825	3.39546	0.000685135	0.0152422		Pjv1_00027655	607.119	-0.779982	0.291218	-2.67835	0.00739865	0.160302
Pjv1_00000113	155.723	-0.909154	0.262422	-3.46447	0.000531269	0.012133		Pjv1_00011715	92.2844	-1.82587	0.538225	-3.39239	0.000692852	0.0153983		Pjv1_00004171	3988.9	0.533551	0.199196	2.67852	0.00739485	0.160302
Pjv1_00011589	31.182	3.11899	0.900327	3.46428	0.000531645	0.012133		Pjv1_00000483	1177.65	-1.01952	0.30059	-3.39173	0.000694537	0.0154083		Pjv1_00018609	78.653	1.01161	0.377809	2.67757	0.00741591	0.160513
Pjv1_00012597	621.454	-0.509778	0.147132	-3.46476	0.000530699	0.012133		Pjv1_00016482	4404.92	0.499012	0.147129	3.39166	0.000694705	0.0154083		Pjv1_00012618	1091.64	0.445252	0.166365	2.67636	0.00744274	0.160931
Pjv1_00015147	143.019	1.39059	0.401433	3.46406	0.000532093	0.012133		Pjv1_00009132	2073.11	0.426184	0.125671	3.39127	0.0006957	0.0154148		Pjv1_00019495	844.037	-0.530429	0.198243	-2.67565	0.00745843	0.160934
Pjv1_00007763	122.055	-1.01579	0.293549	-3.46036	0.00053945	0.0122884		Pjv1_00001005	53.5179	-1.70364	0.502434	-3.39078	0.000696952	0.015427		Pjv1_00030329	775.436	0.436555	0.163178	2.67534	0.0074654	0.160934
Pjv1_00021130	2013.3	-0.639871	0.184967	-3.45937	0.00054144	0.0123213		Pjv1_00001042	68.4149	-1.3223	0.390052	-3.39005	0.000698788	0.0154521		Pjv1_00021675	728.162	1.16778	0.436456	2.67561	0.00745941	0.160934
Pjv1_00020865	13023.4	-0.434712	0.125705	-3.45819	0.000543821	0.012363		Pjv1_00016714	212.663	0.62853	0.18544	3.3894	0.000700447	0.0154732		Pjv1_00008275	2439.96	0.74114	0.277108	2.67456	0.00748284	0.161148
Pjv1_00010089	108.635	-1.10087	0.318508	-3.45632	0.000547602	0.0124365		Pjv1_00022853	359.386	-0.727285	0.214614	-3.3888	0.000701984	0.0154916		Pjv1_00010781	1563.93	-0.460777	0.172316	-2.67402	0.00749469	0.161241
Pjv1_00001463	173.704	-0.916737	0.265308	-3.45536	0.00054955	0.0124682		Pjv1_00027158	40.6065	-2.77693	0.819776	-3.38743	0.000705511	0.0155538		Pjv1_00013691	563.012	1.10707	0.414281	2.67226	0.00753421	0.161929
Pjv1_00000783	12.8619	-3.23409	0.936311	-3.45408	0.000552183	0.0125154		Pjv1_00002654	760.877	0.688558	0.203386	3.38547	0.00071056	0.0156494		Pjv1_00015956	790.653	0.680562	0.254794	2.67103	0.007562	0.162363
Pjv1_00002719	1595.23	0.545322	0.157932	3.45289	0.000554619	0.012558		Pjv1_00008088	177.434	1.10889	0.327589	3.38501	0.000711745	0.0156598		Pjv1_00006443	129.876	-1.11041	0.415844	-2.67026	0.00757918	0.162569
Pjv1_00016795	277.395	0.896375	0.259688	3.45174	0.000556993	0.0125992		Pjv1_00018633	970.171	-0.552531	0.16329	-3.38374	0.000715056	0.0157169		Pjv1_00008627	123.558	1.46117	0.547597	2.66833	0.00762296	0.163345
Pjv1_00022171	950.466	-0.524412	0.151971	-3.45074	0.000559043	0.0126329		Pjv1_00016576	407.982	0.521967	0.154416	3.38026	0.000724172	0.0159014		Pjv1_00014826	600.064	0.546186	0.204765	2.66738	0.00764445	0.163478
Pjv1_00013060	1142.43	0.487414	0.141319	3.44903	0.000562611	0.0127009		Pjv1_00025948	1078.34	0.486935	0.144287	3.37478	0.000738749	0.0162053		Pjv1_00012846	346.779	-0.682437	0.255844	-2.66739	0.0076442	0.163478
Pjv1_00013076	2721.72	-0.414177	0.120131	-3.44772	0.000565335	0.0127496		Pjv1_00023534	1145.39	-0.71927	0.213173	-3.37412	0.000740533	0.0162282		Pjv1_00004437	1547.98	-0.427923	0.160463	-2.6668	0.00765762	0.163597
Pjv1_00027962	2378	-0.594219	0.172421	-3.44632	0.000568271	0.0128031		Pjv1_00025567	1574.97	0.461342	0.136937	3.369	0.000754414	0.0165159		Pjv1_00006844	335.633	-0.463067	0.173811	-2.6642	0.00771711	0.164703
Pjv1_00010898	835.169	-0.550583	0.159803	-3.44539	0.000570236	0.0128346		Pjv1_00019786	2738.74	-0.563382	0.167241	-3.36869	0.000755265	0.0165181		Pjv1_00001038	769.081	0.485763	0.182437	2.66264	0.00775301	0.164796
Pjv1_00017608	14.1183	-2.59219	0.752676	-3.44397	0.000573236	0.0128893		Pjv1_00008197	1652.97	-0.568901	0.168898	-3.3683	0.000756329	0.016525		Pjv1_00011466	463.175	-0.802961	0.301558	-2.66271	0.00775147	0.164796
Pjv1_00016452	4049.04	0.563896	0.163805	3.44248	0.000576417	0.0129422		Pjv1_00008275	2738.54	0.511082	0.151776	3.36735	0.000758929	0.0165653		Pjv1_00010658	3002.78	0.565681	0.212475	2.66234	0.00775991	0.164796
Pjv1_00002129	972.751	-0.655913	0.190544	-3.44233	0.000576735	0.0129422		Pjv1_00003951	1311.59	0.785572	0.233545	3.36369	0.000769077	0.0167516		Pjv1_00025118	7.5123	-3.57013	1.34052	-2.66325	0.00773901	0.164796
Pjv1_00019352	302.195	-0.661589	0.192288	-3.44062	0.000580381	0.0130111		Pjv1_00023235	5652.21	0.332952	0.0989993	3.36318	0.000770511	0.0167516		Pjv1_00004735	378.953	-0.736706	0.276653	-2.66292	0.00774651	0.164796
Pjv1_00001234	101.766	-1.01938	0.296352	-3.43976	0.000582239	0.0130399		Pjv1_00000726	20108.7	-0.694239	0.206385	-3.36381	0.000768732	0.0167516		Pjv1_00022523	34.2822	1.3796	0.518301	2.66178	0.00777288	0.164851
Pjv1_00007217	21.32	-3.08302	0.896765	-3.43794	0.000586161	0.0131147		Pjv1_00008747	12858.8	0.493254	0.146652	3.36344	0.000769777	0.0167516		Pjv1_00001525	6975.19	0.403833	0.151728	2.66156	0.00777786	0.164851
Pjv1_00015498	3255.95	0.5481	0.159457	3.4373	0.000587543	0.0131326		Pjv1_00006284	2387.08	-0.484274	0.144106	-3.36053	0.000777917	0.0168959		Pjv1_00007392	21.6762	2.16587	0.814447	2.65931	0.00782999	0.165792
Pjv1_00013098	161.894	-1.06494	0.309907	-3.43632	0.000589667	0.0131671		Pjv1_00009078	2197.71	0.76359	0.227316	3.35915	0.000781829	0.0169641		Pjv1_00015411	369.922	-0.993809	0.373839	-2.65839	0.00785154	0.165822
Pjv1_00014688	957.541	-0.513472	0.149507	-3.43444	0.000593769	0.0132456		Pjv1_00007850	288.099	-0.795858	0.236991	-3.35818	0.000784589	0.0170072		Pjv1_00000813	484.559	1.12013	0.42138	2.65826	0.00785462	0.165822
Pjv1_00009191	180.351	-1.19016	0.346734	-3.43248	0.000598091	0.0133289		Pjv1_00002333	378.071	-0.627688	0.18711	-3.35465	0.000794665	0.0172086		Pjv1_00025409	23.3567	2.08615	0.784706	2.65851	0.00784872	0.165822
Pjv1_00010991	508.643	0.78298	0.228307	3.42951	0.000604681	0.0134528		Pjv1_00010321	464.835	0.490056	0.146144	3.35324	0.000798721	0.0172668		Pjv1_00028117	1276.85	0.392414	0.147678	2.65722	0.00787872	0.165856
Pjv1_00027067	66.0128	1.86849	0.544838	3.42943	0.000604842	0.0134528		Pjv1_00015956	972.087	0.677944	0.20218	3.35317	0.000798924	0.0172668		Pjv1_00020360	14.4769	-2.77436	1.04409	-2.65719	0.0078795	0.165856
Pjv1_00026209	1720.95	0.759207	0.221466	3.42809	0.000607848	0.0135064		Pjv1_00014023	130.468	-0.894124	0.266795	-3.35136	0.000804164	0.017363		Pjv1_00018326	204.355	0.784557	0.295193	2.65777	0.00786585	0.165856
Pjv1_00011601	853.319	-0.598015	0.174481	-3.4274	0.00060939	0.0135274		Pjv1_00007091	3003.07	-0.708075	0.211304	-3.35098	0.000805251	0.0173694		Pjv1_00019418	742.19	-0.470712	0.177281	-2.65517	0.00792677	0.166685
Pjv1_00028327	21981	0.719574	0.210136	3.42432	0.000616345	0.0136684		Pjv1_00027014	2992.33	0.416664	0.124429	3.34861	0.000812193	0.017502		Pjv1_00009397	452.934	-0.499785	0.188254	-2.65485	0.00793443	0.166685
Pjv1_00009827	126.83	1.39797	0.408488	3.4223	0.000620946	0.0137569		Pjv1_00010813	45.8957	-1.61486	0.482332	-3.34804	0.000813866	0.0175208		Pjv1_00001718	671.079	-0.447328	0.16856	-2.65382	0.00795854	0.167028
Pjv1_00019611	129.224	-1.12358	0.328348	-3.42193	0.000621785	0.013762		Pjv1_00026267	671.177	-0.538994	0.161107	-3.34556	0.000821169	0.0176263		Pjv1_00022738	5438.54	1.3073	0.49295	2.652	0.00800164	0.167768
Pjv1_00017051	795.619	0.543295	0.158893	3.41926	0.000627924	0.0138843		Pjv1_00007989	19596.9	0.558353	0.166877	3.3459	0.000820165	0.0176263		Pjv1_00013172	7.29257	2.60414	0.982312	2.65103	0.00802472	0.167899
Pjv1_00004154	5.14511	5.72489	1.67457	3.41872	0.00062916	0.0138981		Pjv1_00026244	8.48436	-4.66934	1.39566	-3.34562	0.000821002	0.0176263		Pjv1_00009622	367.484	0.789441	0.297815	2.65078	0.00803069	0.167899
Pjv1_00012202	2128.2	-0.819941	0.239885	-3.41806	0.000630699	0.0139184		Pjv1_00028936	30.1886	1.88225	0.562664	3.34525	0.000822081	0.0176286		Pjv1_00029499	404.71	0.726533	0.27412	2.65042	0.00803921	0.167899
Pjv1_00028724	348.115	-0.587529	0.171956	-3.41673	0.000633771	0.0139726		Pjv1_00029650	499.024	0.496367	0.148397	3.34486	0.000823245	0.0176364		Pjv1_00008776	12048.7	0.469771	0.177225	2.65071	0.00803235	0.167899
Pjv1_00020370	2478.53	-0.588069	0.172137	-3.41628	0.000634833	0.0139824		Pjv1_00000542	2226.1	-0.441161	0.131941	-3.34362	0.000826936	0.0176982		Pjv1_00000143	300.92	1.52836	0.577044	2.6486	0.00808255	0.167985
Pjv1_00021837	4.72122	-5.77171	1.68976	-3.4157	0.000636175	0.0139983		Pjv1_00005707	9.24505	4.80832	1.43825	3.34317	0.000828284	0.0177098		Pjv1_00009935	1585.03	-0.526245	0.198658	-2.649	0.00807294	0.167985
Pjv1_00003407	3454.56	-0.471566	0.138174	-3.41283	0.000642912	0.0141084		Pjv1_00010427	52.0355	1.73244	0.518634	3.34038	0.000836636	0.017871		Pjv1_00029070	513.883	-0.433326	0.163554	-2.64944	0.00806243	0.167985
Pjv1_00029931	151.525	0.991084	0.290404	3.41278	0.000643049	0.0141084		Pjv1_00006538	106.046	0.955985	0.28644	3.33747	0.000845436	0.0180414		Pjv1_00015697	1867.68	-0.702796	0.265338	-2.64868	0.00808059	0.167985
Pjv1_00022042	1110.72	-0.839187	0.245895	-3.41279	0.000643022	0.0141084		Pjv1_00016363	1244.26	0.605449	0.181463	3.3365	0.000848419	0.0180715		Pjv1_00021870	2765.29	0.69439	0.262158	2.64875	0.00807908	0.167985
Pjv1_00027566	93.1967	-1.49177	0.437341	-3.411	0.000647247	0.0141867		Pjv1_00005829	481.786	0.723834	0.216946	3.33647	0.000848488	0.0180715		Pjv1_00002020	395.734	-0.55229	0.208628	-2.64725	0.00811485	0.168493
Pjv1_00016946	6625.2	-0.454318	0.133251	-3.4095	0.000650831	0.0142515		Pjv1_00001578	71.7652	-1.84583	0.553622	-3.33411	0.000855736	0.0182082		Pjv1_00002842	384.932	-0.640327	0.241962	-2.64639	0.00813561	0.168598
Pjv1_00012639	31371.4	-0.631418	0.185258	-3.40832	0.000653653	0.0142573		Pjv1_00010800	463.627	-0.477198	0.143198	-3.33242	0.000860928	0.018301		Pjv1_00025115	398.998	-1.08161	0.408695	-2.64651	0.00813283	0.168598
Pjv1_00011698	136.363	1.0928	0.320584	3.40877	0.000652565	0.0142573		Pjv1_00008122	6341.75	0.802035	0.240784	3.33093	0.000865558	0.0183816		Pjv1_00025435	170.491	0.767477	0.290085	2.64569	0.00815239	0.168782
Pjv1_00016274	2314.96	0.398078	0.116805	3.40807	0.000654249	0.0142573		Pjv1_00018099	1564.63	-0.459968	0.138155	-3.32937	0.000870426	0.0184671		Pjv1_00008945	339.249	-0.83437	0.315531	-2.64434	0.00818509	0.169296
Pjv1_00021181	909.94	0.566346	0.166171	3.40822	0.000653875	0.0142573		Pjv1_00026209	1955.22	0.473692	0.142304	3.32873	0.000872425	0.0184863		Pjv1_00016463	12.9468	-2.82199	1.06744	-2.64369	0.00820068	0.169454
Pjv1_00018188	15798.1	-0.448001	0.131435	-3.40854	0.000653104	0.0142573		Pjv1_00004346	864.216	-0.855516	0.257024	-3.32854	0.000873009	0.0184863		Pjv1_00020962	4114.41	0.600939	0.227345	2.64328	0.00821062	0.169496
Pjv1_00007636	184.106	-0.91288	0.267912	-3.40739	0.000655877	0.014279		Pjv1_00008781	1468.63	-0.380946	0.114463	-3.32811	0.000874368	0.0184972		Pjv1_00010656	1307.71	0.725314	0.274572	2.64162	0.00825106	0.170167
Pjv1_00023826	437.081	0.59315	0.174161	3.40576	0.00065979	0.0143504		Pjv1_00012322	418.679	0.565686	0.170002	3.32752	0.000876219	0.0185185		Pjv1_00027654	14941.6	0.507312	0.19207	2.64128	0.00825923	0.170172
Pjv1_00008086	285.548	-0.780067	0.229088	-3.40509	0.000661414	0.0143719		Pjv1_00000878	5282.21	0.442182	0.132955	3.32581	0.000881634	0.0185794		Pjv1_00013910	693.159	-0.41761	0.158134	-2.64086	0.00826958	0.170222
Pjv1_00011460	634.341	-0.620038	0.182172	-3.40358	0.000665095	0.014438		Pjv1_00016291	6762.24	0.392254	0.117926	3.32628	0.000880148	0.0185794		Pjv1_00004043	75.7987	0.96607	0.365872	2.64046	0.00827945	0.170261
Pjv1_00002596	447.658	-0.632974	0.18601	-3.40291	0.00066673	0.0144597		Pjv1_00020327	2424.3	0.74142	0.222923	3.32591	0.000881313	0.0185794		Pjv1_00026871	103.02	0.97958	0.371237	2.63869	0.00832267	0.170986
Pjv1_00026080	638.25	-0.585888	0.1722	-3.40238	0.000668028	0.014474		Pjv1_00005918	14956	-0.473222	0.14237	-3.3239	0.000887696	0.0186752		Pjv1_00013208	2773.57	0.426643	0.161796	2.63692	0.00836621	0.171716
Pjv1_00017502	2286.8	-0.411282	0.120897	-3.40192	0.000669144	0.0144843		Pjv1_00015691	245.289	-0.734563	0.220999	-3.32384	0.000887881	0.0186752		Pjv1_00003059	272.386	-0.921685	0.349832	-2.63465	0.00842252	0.172706
Pjv1_00013080	555.147	-0.59329	0.174468	-3.40056	0.000672469	0.0145423		Pjv1_00020612	193.094	1.28251	0.385938	3.32308	0.000890283	0.0187079		Pjv1_00002748	4316.14	0.414433	0.157445	2.63224	0.00848246	0.173769
Pjv1_00003286	317.976	0.727472	0.214042	3.39874	0.000676979	0.0146258		Pjv1_00012122	2268.71	0.483156	0.145453	3.32174	0.000894587	0.0187803		Pjv1_00005025	450.382	-0.430568	0.163629	-2.63136	0.00850436	0.174051
Pjv1_00013549	28.4076	-2.24631	0.661003	-3.39834	0.000677954	0.0146329		Pjv1_00005986	2095.66	0.399682	0.120362	3.32068	0.000897987	0.0188337		Pjv1_00027790	586.584	0.87546	0.332813	2.63049	0.00852625	0.174136
Pjv1_00002040	440.983	0.738572	0.217362	3.39789	0.000679079	0.0146344		Pjv1_00029376	1148.67	-0.786312	0.236828	-3.32018	0.000899609	0.0188498		Pjv1_00015726	1273.74	0.483533	0.183837	2.63022	0.00853291	0.174136
Pjv1_00005008	594.476	0.69321	0.204018	3.39779	0.000679318	0.0146344		Pjv1_00009692	337.976	-0.749191	0.225816	-3.3177	0.000907618	0.0189995		Pjv1_00020559	7172.32	0.464769	0.17669	2.63043	0.00852777	0.174136
Pjv1_00024431	460.888	-0.657695	0.193618	-3.39686	0.00068164	0.0146705		Pjv1_00002141	19498.5	0.509174	0.153637	3.31413	0.000919274	0.0192252		Pjv1_00019806	244.353	-0.634702	0.241747	-2.62548	0.00865266	0.176412
Pjv1_00019016	133.077	1.42739	0.420688	3.39299	0.000691353	0.0148654		Pjv1_00022805	538.236	0.802646	0.242277	3.31293	0.000923236	0.0192897		Pjv1_00023115	19.9076	-2.45157	0.933889	-2.62512	0.00866192	0.176433
Pjv1_00014608	852.816	-0.77652	0.228973	-3.39132	0.000695566	0.0149418		Pjv1_00013691	572.701	0.871692	0.263161	3.31239	0.00092501	0.0193084		Pjv1_00028340	1428.15	0.604897	0.230578	2.62339	0.00870589	0.17716
Pjv1_00019607	188.727	0.861638	0.254226	3.38926	0.000700814	0.0150402		Pjv1_00021896	18.7415	-2.30236	0.69522	-3.3117	0.000927302	0.0193379		Pjv1_00016359	8159.55	-0.610299	0.232687	-2.62284	0.0087201	0.177281
Pjv1_00008336	101.828	1.58503	0.467832	3.38804	0.000703947	0.0150646		Pjv1_00014139	809.799	0.675257	0.203943	3.31101	0.000929606	0.0193675		Pjv1_00022878	380.216	0.54677	0.208662	2.62036	0.00878376	0.178406
Pjv1_00003935	2853.7	-0.662017	0.195381	-3.38835	0.000703155	0.0150646		Pjv1_00008213	2026.23	0.401541	0.121372	3.30835	0.000938462	0.0195335		Pjv1_00017134	57.7779	2.03375	0.776402	2.61946	0.00880686	0.178706
Pjv1_00024825	154.919	0.96117	0.283691	3.38809	0.000703812	0.0150646		Pjv1_00020978	7829.7	0.683054	0.206532	3.30725	0.000942156	0.0195919		Pjv1_00014438	237.725	-0.549932	0.210112	-2.61732	0.00886227	0.17949
Pjv1_00008316	96.943	1.57681	0.465523	3.38718	0.000706154	0.0150975		Pjv1_00018224	4517.13	0.737104	0.222911	3.30672	0.000943955	0.0196107		Pjv1_00018659	993.811	-0.926938	0.354138	-2.61744	0.0088591	0.17949
Pjv1_00015722	330.929	-1.30455	0.385343	-3.38542	0.000710703	0.0151805		Pjv1_00009262	5.71663	-5.99697	1.81514	-3.30386	0.00095362	0.0197928		Pjv1_00009273	584.55	0.889256	0.339808	2.61694	0.00887224	0.179523
Pjv1_00005624	291.484	1.07168	0.316678	3.38414	0.000714019	0.0152369		Pjv1_00001257	720.645	0.454582	0.137627	3.30299	0.000956594	0.0198358		Pjv1_00021554	2839.84	-0.396106	0.151548	-2.61374	0.00895568	0.18104
Pjv1_00004615	33.8466	1.62061	0.478983	3.38344	0.000715838	0.0152613		Pjv1_00028517	3299.7	0.466184	0.141202	3.30154	0.000961554	0.0199198		Pjv1_00015762	406.634	0.773097	0.295896	2.61273	0.00898216	0.181404
Pjv1_00003416	90.7719	-4.2559	1.25976	-3.37834	0.000729253	0.0155327		Pjv1_00030089	990.176	-0.883492	0.267874	-3.29816	0.000973195	0.020142		Pjv1_00000893	1029.16	-0.481618	0.184375	-2.61216	0.0089972	0.181537
Pjv1_00025550	3045.74	-0.66046	0.195525	-3.37788	0.00073046	0.0155437		Pjv1_00024140	5281.5	-0.387149	0.117453	-3.29621	0.000979992	0.0202636		Pjv1_00014124	114.353	1.02927	0.39433	2.61017	0.0090498	0.182426
Pjv1_00017230	2323.59	-0.55225	0.163517	-3.37732	0.000731962	0.0155611		Pjv1_00029347	47.379	1.24804	0.378693	3.29566	0.000981895	0.0202839		Pjv1_00027142	2730.13	0.428548	0.16426	2.60896	0.00908178	0.18278
Pjv1_00002087	791.197	0.557935	0.165216	3.377	0.000732797	0.0155642		Pjv1_00010518	14075.9	0.304793	0.0925263	3.29412	0.000987297	0.0203572		Pjv1_00013453	1636.07	0.744327	0.285353	2.60844	0.00909554	0.18278
Pjv1_00024920	1641.46	-0.528361	0.156549	-3.37505	0.000738015	0.0156603		Pjv1_00022106	57.1295	1.26904	0.385227	3.29426	0.000986811	0.0203572		Pjv1_00022730	15317.2	0.456835	0.175122	2.60867	0.0090895	0.18278
Pjv1_00014702	415.188	-0.605999	0.179713	-3.37203	0.000746161	0.0158183		Pjv1_00010458	20.6046	2.02903	0.616235	3.29263	0.000992567	0.0204436		Pjv1_00025974	4080.42	-0.361053	0.138429	-2.60822	0.00910146	0.18278
Pjv1_00009190	505.323	-0.784603	0.232764	-3.37081	0.000749463	0.0158586		Pjv1_00010257	816.714	-0.440787	0.133887	-3.29224	0.000993943	0.0204436		Pjv1_00007763	117.377	-0.889189	0.341108	-2.60677	0.00914009	0.183384
Pjv1_00020229	9.41586	4.68046	1.38843	3.37104	0.000748858	0.0158586		Pjv1_00008250	5976.54	0.368902	0.112055	3.29214	0.000994279	0.0204436		Pjv1_00001933	1895.5	0.396816	0.152359	2.60449	0.00920122	0.184438
Pjv1_00013810	418.225	1.15508	0.343115	3.36644	0.000761452	0.0160972		Pjv1_00013611	68.0148	-1.54999	0.47086	-3.29183	0.000995369	0.0204469		Pjv1_00002150	3125.88	0.42806	0.164402	2.60374	0.00922138	0.184669
Pjv1_00028326	5566.3	-0.473421	0.140685	-3.36512	0.00076511	0.0161143		Pjv1_00018900	106.82	-0.912414	0.277247	-3.29097	0.000998409	0.0204902		Pjv1_00008120	2086.8	0.551994	0.212043	2.60322	0.00923533	0.184776
Pjv1_00000976	176.2	0.812197	0.241348	3.36526	0.000764722	0.0161143		Pjv1_00015050	2645.92	0.501597	0.152477	3.28965	0.00100314	0.020568		Pjv1_00005312	342.787	-0.782255	0.300608	-2.60224	0.00926174	0.184906
Pjv1_00014719	1538.94	-0.44757	0.13298	-3.3657	0.000763507	0.0161143		Pjv1_00002450	127.311	-1.26178	0.383612	-3.2892	0.00100473	0.0205816		Pjv1_00004184	451.143	-0.628469	0.241556	-2.60175	0.00927485	0.184906
Pjv1_00005063	603.926	-0.520745	0.154742	-3.36525	0.000764748	0.0161143		Pjv1_00013534	367.201	-1.0678	0.324667	-3.28892	0.00100574	0.020583		Pjv1_00029879	120.839	-0.933151	0.358637	-2.60193	0.00926998	0.184906
Pjv1_00024576	530.028	-0.69485	0.206588	-3.36345	0.000769735	0.0161967		Pjv1_00024660	5997.46	-0.420353	0.12786	-3.2876	0.00101045	0.0206602		Pjv1_00026912	1517.93	-0.440314	0.169241	-2.6017	0.00927636	0.184906
Pjv1_00027209	1374.63	0.522732	0.155453	3.36264	0.000772014	0.0162295		Pjv1_00001794	1472.68	-0.596176	0.181457	-3.28549	0.00101805	0.0207576		Pjv1_00009265	1572.41	0.454336	0.174729	2.60023	0.00931616	0.185527
Pjv1_00028899	438.343	-0.835038	0.248358	-3.36223	0.000773149	0.0162383		Pjv1_00014341	5919.64	0.661003	0.20116	3.28595	0.0010164	0.0207576		Pjv1_00008485	5140.42	0.454772	0.174935	2.59967	0.00933144	0.185658
Pjv1_00027878	1488.36	-0.501618	0.149284	-3.36015	0.000778991	0.0163458		Pjv1_00014585	114.918	-1.16332	0.354066	-3.28559	0.00101769	0.0207576		Pjv1_00010240	672.277	0.984304	0.378704	2.59914	0.00934582	0.185772
Pjv1_00022670	44.2647	-2.65057	0.78902	-3.35932	0.000781345	0.01638		Pjv1_00003578	55.063	1.49155	0.454237	3.28365	0.00102473	0.0208744		Pjv1_00002362	22.9019	-1.4542	0.559704	-2.59816	0.00937249	0.18613
Pjv1_00008267	5596.73	-0.373777	0.111311	-3.35795	0.000785235	0.0164463		Pjv1_00007828	4195.22	0.343392	0.104647	3.28144	0.00103278	0.021019		Pjv1_00018594	2606.43	0.486462	0.18738	2.59612	0.00942819	0.186846
Pjv1_00008749	1122.34	-0.605077	0.180303	-3.35589	0.000791096	0.0165537		Pjv1_00022999	39.4848	-1.37918	0.420551	-3.27947	0.00104003	0.0211469		Pjv1_00005032	31107.7	0.62538	0.240912	2.59589	0.00943471	0.186846
Pjv1_00004290	551.717	-0.738581	0.220227	-3.35372	0.00079732	0.0166686		Pjv1_00008654	269.044	0.989428	0.30177	3.27875	0.00104267	0.021181		Pjv1_00022255	492.186	-0.494698	0.190554	-2.5961	0.00942882	0.186846
Pjv1_00001599	25.0336	-1.91719	0.571863	-3.35253	0.000800778	0.0167254		Pjv1_00015837	15.0618	-2.61151	0.796567	-3.27846	0.00104375	0.0211834		Pjv1_00027239	97.6275	-1.08255	0.41731	-2.59412	0.00948339	0.18729
Pjv1_00012234	487.871	-0.558951	0.16684	-3.35021	0.00080749	0.01685		Pjv1_00005529	3958.51	0.386111	0.117805	3.27754	0.00104717	0.0212332		Pjv1_00007489	90.9385	-1.06655	0.411089	-2.59445	0.00947433	0.18729
Pjv1_00011462	63.8184	1.33369	0.398291	3.34853	0.000812429	0.0169375		Pjv1_00006197	43.3971	-1.58937	0.485006	-3.27702	0.00104908	0.0212524		Pjv1_00020527	1236.18	-0.59692	0.230104	-2.59414	0.00948285	0.18729
Pjv1_00005617	371.437	-0.740953	0.221299	-3.34819	0.0008134	0.0169421		Pjv1_00003037	1764.91	-0.347549	0.106092	-3.27592	0.0010532	0.0213161		Pjv1_00004293	108.94	-0.716517	0.276408	-2.59225	0.00953517	0.18814
Pjv1_00010462	187.182	0.767081	0.22925	3.34605	0.000819709	0.0170578		Pjv1_00020451	1594.85	-0.352138	0.107546	-3.27431	0.0010592	0.0214179		Pjv1_00018866	2219.65	0.776952	0.299976	2.59004	0.00959634	0.189172
Pjv1_00022537	1224.34	0.480565	0.143766	3.34269	0.000829711	0.0172501		Pjv1_00013652	123.793	-1.88127	0.574607	-3.27402	0.00106028	0.0214201		Pjv1_00011548	1192.69	0.51497	0.198902	2.58907	0.00962357	0.18943
Pjv1_00022494	7033.32	-0.443468	0.132698	-3.34192	0.000832011	0.017282		Pjv1_00025249	1869.82	-0.369311	0.112967	-3.26919	0.00107855	0.0217691		Pjv1_00012499	887.137	0.640223	0.247291	2.58894	0.00962711	0.18943
Pjv1_00018298	686.369	0.493638	0.147791	3.3401	0.000837473	0.0173795		Pjv1_00028298	246.077	0.692244	0.211796	3.26845	0.00108137	0.021806		Pjv1_00028119	288.247	1.04026	0.401897	2.58838	0.00964284	0.189566
Pjv1_00015107	2209.32	0.413941	0.123949	3.3396	0.000838978	0.0173948		Pjv1_00027169	14.0859	-3.75614	1.14932	-3.26815	0.00108253	0.0218094		Pjv1_00001979	60.2384	1.17459	0.453884	2.58786	0.00965744	0.189679
Pjv1_00000043	5492.74	-0.394789	0.118292	-3.3374	0.000845651	0.0174859		Pjv1_00023342	1994.97	-0.614849	0.18823	-3.26648	0.00108895	0.0219083		Pjv1_00010082	8240.69	-0.504944	0.195356	-2.58474	0.00974512	0.190769
Pjv1_00013004	76.0951	1.14945	0.344435	3.3372	0.000846266	0.0174859		Pjv1_00022281	2196.25	0.475659	0.145624	3.26635	0.00108943	0.0219083		Pjv1_00010436	193.494	-0.63436	0.245496	-2.58399	0.00976637	0.190769
Pjv1_00017149	234.939	1.04265	0.312427	3.33725	0.000846113	0.0174859		Pjv1_00023175	21.5384	-3.47619	1.06462	-3.2652	0.00109387	0.0219372		Pjv1_00010870	333.849	-0.60646	0.234608	-2.58499	0.00973806	0.190769
Pjv1_00024200	519.318	-0.908307	0.272182	-3.33714	0.000846464	0.0174859		Pjv1_00029992	86.7614	1.76395	0.540222	3.26524	0.00109373	0.0219372		Pjv1_00021582	4149.64	0.504478	0.195202	2.58439	0.00975513	0.190769
Pjv1_00003509	451.286	0.82326	0.246869	3.3348	0.000853604	0.0176173		Pjv1_00006517	250.118	-0.64097	0.196279	-3.26561	0.00109227	0.0219372		Pjv1_00009382	48.8396	-0.98591	0.381536	-2.58405	0.00976463	0.190769
Pjv1_00016114	15596.4	0.509908	0.153015	3.3324	0.000861012	0.017754		Pjv1_00002081	65.5595	1.39651	0.427813	3.2643	0.00109735	0.0219869		Pjv1_00008398	9511.65	0.337013	0.130422	2.58402	0.00976553	0.190769
Pjv1_00005187	230.261	-0.657447	0.197349	-3.3314	0.000864118	0.0178018		Pjv1_00009020	1253.29	0.65702	0.201443	3.26157	0.00110797	0.0221796		Pjv1_00003414	34.5865	2.93561	1.13646	2.58311	0.00979144	0.191085
Pjv1_00010985	1000.11	0.611559	0.183749	3.32823	0.000874004	0.0179891		Pjv1_00028306	5474.31	0.398302	0.12213	3.2613	0.00110901	0.0221803		Pjv1_00005306	1535.47	-0.877968	0.340124	-2.58132	0.00984245	0.191905
Pjv1_00015083	5017.05	-0.499426	0.150093	-3.32745	0.000876446	0.0180229		Pjv1_00025124	531.607	0.790413	0.242406	3.2607	0.00111136	0.022207		Pjv1_00011300	305.608	-0.628661	0.243923	-2.57729	0.00995775	0.193801
Pjv1_00008059	1385.29	-0.738099	0.222051	-3.32401	0.000887344	0.0182305		Pjv1_00008977	7260.11	0.481877	0.147805	3.26022	0.00111327	0.0222249		Pjv1_00003788	1839.61	0.655803	0.254451	2.57733	0.00995672	0.193801
Pjv1_00011688	237.86	-1.07729	0.324174	-3.3232	0.000889925	0.0182669		Pjv1_00002483	303.939	-0.666885	0.204656	-3.25856	0.00111977	0.0223345		Pjv1_00015837	14.538	-2.38849	0.927331	-2.57566	0.0100049	0.194542
Pjv1_00007620	587.591	-0.537425	0.161875	-3.31999	0.00090021	0.0184445		Pjv1_00027276	354.952	-0.837687	0.257119	-3.25797	0.00112211	0.0223406		Pjv1_00012619	55.618	-1.13045	0.439025	-2.5749	0.0100268	0.19479
Pjv1_00022858	104.058	-1.10117	0.331666	-3.32011	0.000899813	0.0184445		Pjv1_00027510	2353.8	-0.36733	0.112741	-3.25816	0.00112136	0.0223406		Pjv1_00027711	16136.4	0.551663	0.2144	2.57305	0.0100805	0.195304
Pjv1_00013220	1078.84	0.51419	0.154947	3.31849	0.000905041	0.0185267		Pjv1_00005621	137.186	0.946525	0.290794	3.25497	0.00113404	0.0225577		Pjv1_00008193	1861.16	0.62764	0.243918	2.57316	0.0100775	0.195304
Pjv1_00001876	1197.93	-0.509711	0.153623	-3.31794	0.000906856	0.0185471		Pjv1_00002756	2106.36	-0.63006	0.193597	-3.25449	0.00113598	0.0225639		Pjv1_00005549	2004.08	0.456251	0.177286	2.57353	0.0100666	0.195304
Pjv1_00013324	118.66	-0.95495	0.288289	-3.31248	0.000924731	0.0188956		Pjv1_00007540	4380.6	0.638358	0.196153	3.25438	0.00113641	0.0225639		Pjv1_00011868	11891.5	-0.348807	0.135601	-2.57231	0.0101023	0.195549
Pjv1_00027494	1459.65	0.402843	0.121686	3.31051	0.000931272	0.0190119		Pjv1_00007545	1589.46	0.716358	0.220201	3.2532	0.00114114	0.0226169		Pjv1_00014378	800.712	-0.542077	0.210766	-2.57194	0.0101131	0.195581
Pjv1_00001560	95.3474	-1.97236	0.595833	-3.31026	0.000932102	0.0190119		Pjv1_00030169	4663.51	0.470568	0.144638	3.25342	0.00114026	0.0226169		Pjv1_00015789	2185.75	0.378472	0.1472	2.57115	0.0101362	0.195851
Pjv1_00011870	2652.88	-0.605295	0.183129	-3.3053	0.000948751	0.019334		Pjv1_00027900	74.8164	1.3905	0.427571	3.25209	0.00114559	0.0226847		Pjv1_00021886	4061.14	0.464235	0.180638	2.56997	0.0101708	0.196343
Pjv1_00018510	950.636	-0.648876	0.196428	-3.30337	0.000955295	0.0194498		Pjv1_00012124	19.6212	-3.13926	0.965406	-3.25175	0.00114697	0.0226917		Pjv1_00027381	32.9135	-1.45373	0.565821	-2.56924	0.0101921	0.196408
Pjv1_00027451	106.081	0.902015	0.273308	3.30036	0.000965611	0.0196069		Pjv1_00001054	277.512	-0.918653	0.282564	-3.25114	0.00114945	0.0227203		Pjv1_00027938	22095.6	0.551501	0.214679	2.56896	0.0102004	0.196408
Pjv1_00014124	333.32	0.819932	0.248403	3.30082	0.000964034	0.0196069		Pjv1_00027672	6328.51	-0.403386	0.1241	-3.2505	0.00115204	0.0227509		Pjv1_00019679	1156.47	0.476699	0.185564	2.56892	0.0102017	0.196408
Pjv1_00017806	2253.49	-0.429447	0.130121	-3.30037	0.000965579	0.0196069		Pjv1_00017458	287.891	-0.661019	0.203422	-3.24951	0.00115606	0.0228098		Pjv1_00008623	105.607	1.56301	0.608717	2.56772	0.010237	0.1967
Pjv1_00004815	2111.71	-0.574394	0.174064	-3.29991	0.000967171	0.019621		Pjv1_00025601	1885.72	-0.561724	0.172916	-3.24853	0.00116005	0.0228681		Pjv1_00008048	3526.59	-0.304262	0.118484	-2.56795	0.0102303	0.1967
Pjv1_00016273	198.643	0.728396	0.220756	3.29955	0.000968385	0.019628		Pjv1_00023319	7947.97	-0.335257	0.103231	-3.24763	0.00116369	0.0229192		Pjv1_00004924	413.166	0.676397	0.263449	2.56747	0.0102444	0.1967
Pjv1_00005869	1319.54	0.812703	0.246336	3.29917	0.00096971	0.0196373		Pjv1_00012590	26364	0.411858	0.126894	3.24568	0.0011717	0.0230358		Pjv1_00007018	498.075	0.680114	0.265	2.56647	0.010274	0.196966
Pjv1_00023695	580.431	0.687569	0.208461	3.29831	0.000972702	0.0196803		Pjv1_00020910	4491.48	0.40543	0.124906	3.24589	0.00117085	0.0230358		Pjv1_00010869	24416.9	0.576059	0.224491	2.56607	0.0102859	0.196966
Pjv1_00010046	5274.71	0.534448	0.162068	3.29768	0.000974881	0.0196891		Pjv1_00026302	1157.56	0.693859	0.21383	3.24491	0.00117487	0.0230775		Pjv1_00022754	8.34484	-2.4211	0.943497	-2.56609	0.0102851	0.196966
Pjv1_00022649	425.404	0.930797	0.282243	3.29785	0.000974266	0.0196891		Pjv1_00027224	5972.07	0.42126	0.129855	3.24409	0.00117827	0.0231235		Pjv1_00000158	1265.38	0.862209	0.336076	2.56552	0.0103022	0.197103
Pjv1_00002043	6755.32	-0.756542	0.22944	-3.29734	0.000976035	0.0196948		Pjv1_00001432	75.2659	1.19779	0.369277	3.24361	0.00118024	0.0231415		Pjv1_00012758	416.347	0.741365	0.289094	2.56444	0.0103342	0.197539
Pjv1_00020426	2064.4	0.49395	0.149838	3.29655	0.000978799	0.019733		Pjv1_00019736	1140.43	-0.502486	0.154935	-3.24321	0.00118189	0.0231533		Pjv1_00029731	13.5386	-2.00279	0.781407	-2.56306	0.0103754	0.19815
Pjv1_00027369	4902.43	-0.384929	0.116781	-3.29617	0.000980143	0.0197425		Pjv1_00020207	1883.13	-0.366735	0.113122	-3.24195	0.00118717	0.0232359		Pjv1_00019631	440.286	-1.20841	0.471562	-2.56257	0.01039	0.198252
Pjv1_00016627	333.823	-0.594704	0.180438	-3.29589	0.000981091	0.019744		Pjv1_00016385	7.74956	-4.55577	1.40632	-3.23949	0.00119745	0.0234163		Pjv1_00001324	8139.21	0.582001	0.22728	2.56073	0.0104454	0.198954
Pjv1_00004014	213.106	0.892316	0.270881	3.29412	0.000987293	0.0198512		Pjv1_00016494	76.8412	1.07391	0.331589	3.23869	0.00120082	0.0234614		Pjv1_00005035	2292.88	0.388615	0.151746	2.56096	0.0104383	0.198954
Pjv1_00025199	724.45	0.457054	0.138833	3.2921	0.000994411	0.0199765		Pjv1_00015679	954.095	-0.419756	0.129656	-3.23746	0.00120601	0.0235418		Pjv1_00003366	560.469	0.487835	0.190614	2.55928	0.0104889	0.199194
Pjv1_00020946	9941.27	0.450689	0.136925	3.29151	0.000996521	0.0200011		Pjv1_00008778	15.665	-2.48581	0.768813	-3.2333	0.00122368	0.0238655		Pjv1_00011951	7929.09	-0.495735	0.193763	-2.55846	0.0105137	0.199194
Pjv1_00013484	1569.75	0.531496	0.161524	3.29051	0.00100005	0.0200365		Pjv1_00008686	2018.51	0.465612	0.144045	3.23241	0.00122749	0.0239186		Pjv1_00015092	7432.88	0.425731	0.166389	2.55865	0.0105079	0.199194
Pjv1_00021392	123.596	-1.03404	0.314236	-3.29065	0.000999558	0.0200365		Pjv1_00026573	492.381	-0.793085	0.245666	-3.22831	0.00124525	0.0242432		Pjv1_00018495	321.593	-0.675215	0.263893	-2.55867	0.0105073	0.199194
Pjv1_00000236	352.762	0.737787	0.224269	3.28975	0.00100278	0.0200454		Pjv1_00027830	64.174	1.04798	0.324695	3.2276	0.00124836	0.0242822		Pjv1_00022248	205.859	0.928691	0.362945	2.55877	0.0105044	0.199194
Pjv1_00029001	724.384	-0.606396	0.184309	-3.29011	0.0010015	0.0200454		Pjv1_00012678	153.937	1.20657	0.37417	3.22466	0.00126121	0.0245105		Pjv1_00026952	721.325	-0.42646	0.166637	-2.55922	0.0104907	0.199194
Pjv1_00002370	1574.15	-0.461004	0.140149	-3.28939	0.00100404	0.0200454		Pjv1_00006551	3256.69	0.783499	0.243022	3.22398	0.00126421	0.0245471		Pjv1_00027078	356.444	0.718269	0.280778	2.55813	0.0105235	0.199203
Pjv1_00018704	1113.17	0.512927	0.155927	3.28954	0.00100352	0.0200454		Pjv1_00005963	8.23429	3.86249	1.19824	3.22346	0.00126653	0.0245704		Pjv1_00009134	1959.55	-0.462006	0.180663	-2.55728	0.0105494	0.199286
Pjv1_00025521	815.241	-0.609295	0.185307	-3.28803	0.0010089	0.0201247		Pjv1_00007985	1183.26	0.389886	0.120981	3.22272	0.00126981	0.0246124		Pjv1_00007486	9.62284	-2.18539	0.854749	-2.55676	0.0105651	0.199286
Pjv1_00023987	137.247	-0.961262	0.292382	-3.28769	0.00101012	0.0201312		Pjv1_00011450	74.5168	-1.01617	0.315512	-3.2207	0.00127876	0.024764		Pjv1_00016589	749.441	-0.742263	0.290285	-2.55702	0.0105574	0.199286
Pjv1_00026998	1369.3	0.549956	0.167428	3.28473	0.00102081	0.0202853		Pjv1_00004112	6784.61	0.368408	0.114489	3.21784	0.0012916	0.0249905		Pjv1_00021083	257.909	0.899809	0.351838	2.55745	0.0105443	0.199286
Pjv1_00012208	5338.7	0.564975	0.171998	3.28478	0.00102061	0.0202853		Pjv1_00025441	141.854	0.719863	0.223739	3.21742	0.0012935	0.0250055		Pjv1_00005208	914.143	0.838854	0.328292	2.55521	0.0106124	0.200002
Pjv1_00018948	1048.27	0.467647	0.142366	3.28482	0.00102049	0.0202853		Pjv1_00027584	272.402	0.908323	0.282457	3.2158	0.00130082	0.0251249		Pjv1_00014572	231.706	0.794893	0.311238	2.55398	0.01065	0.200535
Pjv1_00022754	33.8151	-2.75321	0.83823	-3.28455	0.00102144	0.0202853		Pjv1_00013144	1590.61	0.379551	0.118107	3.21361	0.00131079	0.0252816		Pjv1_00007279	1230.31	0.394721	0.1546	2.55317	0.0106747	0.200647
Pjv1_00008921	2065.84	0.428136	0.130462	3.28168	0.0010319	0.020475		Pjv1_00020572	298.148	0.681603	0.212112	3.21341	0.00131169	0.0252816		Pjv1_00007669	885.653	2.17185	0.850594	2.55333	0.0106698	0.200647
Pjv1_00011151	662.768	0.582214	0.177534	3.27945	0.00104011	0.0206199		Pjv1_00018849	278.852	0.653051	0.203236	3.21326	0.00131239	0.0252816		Pjv1_00025465	87.4773	0.869995	0.340958	2.55162	0.0107223	0.201365
Pjv1_00016727	1953.73	-0.46058	0.140507	-3.27799	0.00104547	0.0207081		Pjv1_00001279	1614.23	-0.565568	0.176079	-3.21201	0.0013181	0.025286		Pjv1_00024921	651.221	0.476494	0.186806	2.55075	0.0107492	0.201694
Pjv1_00007997	1515.64	0.423699	0.129293	3.27703	0.00104904	0.0207606		Pjv1_00022146	21.1269	-2.03737	0.634142	-3.21279	0.00131452	0.025286		Pjv1_00008630	107.022	1.36377	0.534772	2.55018	0.0107666	0.201844
Pjv1_00007113	1052.73	0.794966	0.242649	3.2762	0.00105214	0.0208037		Pjv1_00005826	299.732	0.65294	0.203256	3.2124	0.00131631	0.025286		Pjv1_00005289	1468.26	-0.531241	0.208346	-2.5498	0.0107784	0.201888
Pjv1_00021554	2567.38	-0.559569	0.170825	-3.27569	0.00105404	0.0208231		Pjv1_00024022	372.568	-0.719811	0.224104	-3.21195	0.00131837	0.025286		Pjv1_00002398	1061.43	0.465626	0.182698	2.54862	0.0108151	0.202399
Pjv1_00004536	202.331	0.820837	0.25066	3.2747	0.00105775	0.0208469		Pjv1_00024785	123.563	0.844309	0.262815	3.21256	0.00131558	0.025286		Pjv1_00028148	430.402	-0.536555	0.210776	-2.54561	0.0109086	0.203784
Pjv1_00018451	2399.06	-0.379239	0.115811	-3.27463	0.00105801	0.0208469		Pjv1_00026141	316.321	-1.02957	0.320586	-3.21153	0.00132029	0.0253008		Pjv1_00011967	8908.67	0.349873	0.137441	2.54562	0.0109085	0.203784
Pjv1_00023485	2177.65	-0.520738	0.15902	-3.27467	0.00105785	0.0208469		Pjv1_00012629	7.60422	-4.5214	1.40864	-3.20976	0.00132847	0.0253911		Pjv1_00019851	1329.17	0.571404	0.224492	2.54532	0.0109177	0.203784
Pjv1_00020479	954.335	0.570174	0.17424	3.27235	0.00106657	0.0209972		Pjv1_00003784	11994.3	0.393706	0.122652	3.20994	0.0013276	0.0253911		Pjv1_00017729	11360.3	0.563975	0.221667	2.54424	0.0109516	0.204238
Pjv1_00015899	9595.89	-0.400131	0.122451	-3.26768	0.00108433	0.0213283		Pjv1_00023740	267.559	0.627907	0.195616	3.20989	0.00132784	0.0253911		Pjv1_00021824	15289.2	0.363233	0.142853	2.5427	0.011	0.204803
Pjv1_00027485	1264.74	-0.875438	0.268043	-3.26604	0.00109065	0.0214339		Pjv1_00008981	1139.42	-0.582712	0.181601	-3.20875	0.00133314	0.0254582		Pjv1_00006195	678.805	-0.594833	0.233941	-2.54267	0.011001	0.204803
Pjv1_00017184	174.512	0.988606	0.302783	3.26506	0.0010944	0.021489		Pjv1_00027033	205.794	0.626682	0.195523	3.20515	0.00134992	0.0257562		Pjv1_00026092	2341.46	0.538659	0.211926	2.54174	0.0110303	0.205171
Pjv1_00012482	1139.38	-0.418321	0.128154	-3.26422	0.00109768	0.0215212		Pjv1_00027924	261.378	0.909488	0.283859	3.20401	0.00135528	0.0258361		Pjv1_00028143	862.21	-0.462943	0.182448	-2.53739	0.0111681	0.206124
Pjv1_00021200	275.451	-0.76017	0.232896	-3.26399	0.00109856	0.0215212		Pjv1_00008928	1058.53	0.40332	0.125921	3.20297	0.00136017	0.0259069		Pjv1_00012362	3351.12	0.839065	0.33054	2.53847	0.0111338	0.206124
Pjv1_00004494	46880.7	-0.3616	0.110788	-3.2639	0.00109889	0.0215212		Pjv1_00026338	1648.25	0.356114	0.111229	3.20163	0.00136654	0.0259842		Pjv1_00010421	648.154	-0.778727	0.306687	-2.53915	0.0111121	0.206124
Pjv1_00027273	642.883	0.538183	0.164934	3.26301	0.00110235	0.0215542		Pjv1_00006288	523.861	-0.44846	0.140073	-3.20162	0.00136659	0.0259842		Pjv1_00010985	860.395	0.718017	0.28283	2.53869	0.0111269	0.206124
Pjv1_00003618	294.199	-1.13099	0.346614	-3.26298	0.00110248	0.0215542		Pjv1_00017065	221.743	-0.626805	0.195812	-3.20105	0.00136927	0.0260126		Pjv1_00029401	45466.8	0.506641	0.199663	2.53748	0.0111655	0.206124
Pjv1_00006285	2237.92	-0.51302	0.157408	-3.25918	0.00111733	0.0218255		Pjv1_00029816	1082.44	-0.367034	0.114693	-3.20014	0.00137359	0.0260721		Pjv1_00016806	136.678	-1.05635	0.416282	-2.53758	0.0111623	0.206124
Pjv1_00022515	187.795	-1.14944	0.352836	-3.25771	0.00112315	0.0219202		Pjv1_00003665	46.4697	-4.39876	1.37546	-3.19802	0.00138374	0.0262421		Pjv1_00022514	658.87	0.768323	0.302652	2.53863	0.0111286	0.206124
Pjv1_00011164	4172.07	0.42389	0.130177	3.25626	0.00112891	0.0219953		Pjv1_00006456	1446.62	-0.477559	0.149415	-3.19619	0.00139255	0.0263863		Pjv1_00030169	4934.84	0.445793	0.17567	2.53766	0.0111595	0.206124
Pjv1_00005078	67293.3	-0.319317	0.0980627	-3.25625	0.00112894	0.0219953		Pjv1_00028056	6088.89	0.400052	0.12518	3.19583	0.0013943	0.0263968		Pjv1_00025429	44761.8	0.827361	0.325974	2.53812	0.011145	0.206124
Pjv1_00022305	126.675	1.20303	0.369584	3.25508	0.00113359	0.0220671		Pjv1_00026572	58.8376	-1.18318	0.370312	-3.19509	0.00139786	0.0264414		Pjv1_00020530	6693.88	0.474587	0.187128	2.53616	0.0112074	0.206672
Pjv1_00017015	270.684	0.887433	0.272678	3.25451	0.00113588	0.0220925		Pjv1_00011421	1344.88	0.375706	0.117606	3.19463	0.00140012	0.0264615		Pjv1_00011085	36.5225	1.09228	0.430818	2.53535	0.0112334	0.206795
Pjv1_00024075	1856.34	0.372533	0.114519	3.25303	0.00114182	0.022189		Pjv1_00013619	152.981	-1.05988	0.331882	-3.19354	0.00140542	0.0265388		Pjv1_00019453	1285	-0.454607	0.179291	-2.53559	0.0112259	0.206795
Pjv1_00003059	197.983	-0.823814	0.253518	-3.24953	0.00115595	0.0224443		Pjv1_00012407	1360.96	-0.540152	0.169372	-3.18915	0.00142691	0.0269215		Pjv1_00005403	17.3378	-1.67388	0.6606	-2.53388	0.0112807	0.207309
Pjv1_00011040	458.727	0.707554	0.217826	3.24825	0.00116119	0.0225073		Pjv1_00022070	3205.91	0.384118	0.120502	3.18764	0.00143441	0.0270397		Pjv1_00012596	100.864	0.783501	0.309196	2.534	0.0112769	0.207309
Pjv1_00013508	581.598	0.540395	0.166357	3.24841	0.00116053	0.0225073		Pjv1_00025550	2809.92	-0.540641	0.169626	-3.18726	0.00143629	0.0270519		Pjv1_00011288	3915.34	0.479236	0.189223	2.53265	0.0113204	0.20786
Pjv1_00022743	88.4044	1.0094	0.311208	3.24349	0.00118077	0.0228673		Pjv1_00028804	383.431	0.747802	0.23494	3.18295	0.00145783	0.0274183		Pjv1_00029104	2088.58	1.04279	0.41201	2.53099	0.011374	0.208249
Pjv1_00019631	293.999	-0.95572	0.294753	-3.24245	0.00118508	0.0229311		Pjv1_00021612	20.8201	-2.14381	0.673548	-3.18287	0.00145823	0.0274183		Pjv1_00008928	1191.91	0.435154	0.172005	2.5299	0.0114096	0.208249
Pjv1_00026442	2088.13	0.460982	0.142268	3.24024	0.00119427	0.0230893		Pjv1_00003800	10396.1	0.536143	0.168479	3.18225	0.00146134	0.0274531		Pjv1_00010594	162.018	0.803773	0.317674	2.53018	0.0114004	0.208249
Pjv1_00011381	1201.25	0.577871	0.178375	3.23963	0.00119683	0.023119		Pjv1_00023588	7292.18	0.822206	0.258468	3.18107	0.00146731	0.0275419		Pjv1_00001578	135.647	-1.71688	0.678454	-2.53057	0.0113877	0.208249
Pjv1_00026657	86.0023	-1.61356	0.498174	-3.23896	0.00119968	0.0231543		Pjv1_00005964	21.7991	2.07952	0.653848	3.18044	0.00147053	0.0275552		Pjv1_00004335	4785.68	0.328045	0.129589	2.53143	0.0113599	0.208249
Pjv1_00002166	3624.36	0.572728	0.176983	3.23607	0.00121188	0.0233585		Pjv1_00012597	713.921	-0.430746	0.135431	-3.18056	0.00146989	0.0275552		Pjv1_00017931	22.7804	1.71492	0.677817	2.53006	0.0114044	0.208249
Pjv1_00002180	934.275	-0.494131	0.1527	-3.23596	0.00121233	0.0233585		Pjv1_00016720	616.373	-0.521501	0.164005	-3.1798	0.00147378	0.0275925		Pjv1_00006595	2786.89	-0.400957	0.158414	-2.53106	0.0113717	0.208249
Pjv1_00010823	2412.08	-0.447776	0.138434	-3.23459	0.00121818	0.0234512		Pjv1_00022866	1334.84	0.660677	0.207807	3.17929	0.00147638	0.0276178		Pjv1_00006475	10797.6	0.393712	0.155777	2.52742	0.0114905	0.209015
Pjv1_00007657	2017.07	0.549568	0.169945	3.23381	0.00122153	0.0234757		Pjv1_00023290	2298.23	-0.444497	0.139844	-3.17851	0.00148032	0.027668		Pjv1_00026297	17.5493	2.40402	0.951144	2.5275	0.0114878	0.209015
Pjv1_00027514	1285.98	0.41842	0.129387	3.23387	0.00122126	0.0234757		Pjv1_00023109	1200.51	0.612718	0.19283	3.1775	0.00148549	0.027741		Pjv1_00021211	97.1059	1.19627	0.473303	2.52748	0.0114884	0.209015
Pjv1_00016719	44.5596	-2.32344	0.718748	-3.23262	0.00122661	0.0235534		Pjv1_00015127	760.058	0.589338	0.185499	3.17704	0.00148786	0.0277615		Pjv1_00023996	2224.93	0.930948	0.368287	2.52778	0.0114787	0.209015
Pjv1_00005740	1235.05	-0.504284	0.156058	-3.23138	0.00123193	0.0236355		Pjv1_00000725	84.0688	1.33928	0.421846	3.17481	0.00149932	0.0279518		Pjv1_00003661	733.564	-0.426817	0.169059	-2.52467	0.0115808	0.210479
Pjv1_00006299	484.943	0.592813	0.183495	3.23067	0.00123501	0.0236745		Pjv1_00003344	22.5632	2.15923	0.680299	3.17394	0.00150383	0.0279924		Pjv1_00027402	1879.93	-0.322123	0.127643	-2.52362	0.0116152	0.210506
Pjv1_00004725	8.3081	3.86468	1.19636	3.23037	0.00123632	0.0236796		Pjv1_00014809	5709.59	0.785534	0.247498	3.1739	0.00150405	0.0279924		Pjv1_00027962	2432.48	-0.308271	0.122163	-2.52343	0.0116216	0.210506
Pjv1_00000754	3672.38	-0.736395	0.228015	-3.2296	0.00123966	0.0237234		Pjv1_00011394	175.559	0.932016	0.293763	3.17268	0.00151038	0.0280626		Pjv1_00029050	249.275	-0.822843	0.326017	-2.52392	0.0116053	0.210506
Pjv1_00022943	11.5514	3.93191	1.21808	3.22794	0.00124683	0.0238405		Pjv1_00018018	26.3798	1.80508	0.568922	3.17281	0.00150974	0.0280626		Pjv1_00009010	1429.64	1.11606	0.442194	2.52391	0.0116059	0.210506
Pjv1_00003938	16.0524	2.74407	0.850221	3.22748	0.00124887	0.0238593		Pjv1_00012660	3393.71	-0.376545	0.118744	-3.17106	0.00151881	0.0281955		Pjv1_00011269	104.652	-0.869966	0.344887	-2.52246	0.0116536	0.210906
Pjv1_00022095	619.637	0.582391	0.180469	3.22711	0.00125048	0.02387		Pjv1_00023309	732.979	-0.628197	0.198132	-3.17059	0.00152129	0.0282177		Pjv1_00028231	276.384	-0.521642	0.206935	-2.5208	0.0117087	0.211547
Pjv1_00019974	46.0241	-1.67055	0.517811	-3.22617	0.00125457	0.0239277		Pjv1_00029084	1064.09	0.825351	0.26046	3.16883	0.00153056	0.0283516		Pjv1_00014914	4385.95	-0.400455	0.158846	-2.52103	0.0117012	0.211547
Pjv1_00029219	20195.3	-0.408292	0.126665	-3.22341	0.00126676	0.02414		Pjv1_00027188	175.576	0.962987	0.303904	3.16873	0.00153109	0.0283516		Pjv1_00013629	2794.28	0.667715	0.265042	2.51928	0.0117596	0.211567
Pjv1_00011880	375.044	0.931313	0.28902	3.22231	0.00127161	0.024212		Pjv1_00029679	359.972	-0.833641	0.263105	-3.16847	0.00153242	0.0283523		Pjv1_00017532	142.952	1.07254	0.425781	2.51899	0.0117691	0.211567
Pjv1_00000058	252.928	1.29404	0.402158	3.21774	0.00129207	0.0245809		Pjv1_00004752	19.4704	2.12668	0.671288	3.16806	0.0015346	0.0283688		Pjv1_00015631	153.141	-0.676185	0.268331	-2.51997	0.0117365	0.211567
Pjv1_00022136	371.178	0.617852	0.192062	3.21694	0.00129564	0.0246281		Pjv1_00017184	149.201	0.749751	0.236687	3.16769	0.00153655	0.0283809		Pjv1_00016999	8393.89	0.483355	0.191834	2.51966	0.0117469	0.211567
Pjv1_00027988	80.3628	-1.1331	0.352301	-3.21628	0.00129866	0.0246647		Pjv1_00026364	42.4916	-1.36828	0.432071	-3.16679	0.00154131	0.028445		Pjv1_00022644	306.708	0.539258	0.214063	2.51915	0.0117637	0.211567
Pjv1_00018074	465.45	-0.504592	0.156967	-3.21463	0.00130614	0.024786		Pjv1_00005946	521.341	-1.01481	0.320587	-3.16548	0.0015483	0.02855		Pjv1_00024699	9415.16	0.530533	0.210506	2.52027	0.0117265	0.211567
Pjv1_00001781	44.3688	1.31432	0.408899	3.2143	0.00130764	0.0247937		Pjv1_00028737	3945.07	0.821389	0.259569	3.16443	0.00155386	0.0286285		Pjv1_00002506	2240.5	0.804024	0.319286	2.51819	0.0117959	0.211694
Pjv1_00001664	2792.67	-0.476514	0.148285	-3.2135	0.00131129	0.0248004		Pjv1_00027790	804.493	0.703285	0.222268	3.16413	0.00155546	0.0286301		Pjv1_00023155	1629.01	0.637302	0.253065	2.51833	0.0117913	0.211694
Pjv1_00019970	7359.04	0.347203	0.108033	3.21385	0.00130969	0.0248004		Pjv1_00005300	8182.82	0.328689	0.103887	3.16393	0.00155655	0.0286301		Pjv1_00027584	276.116	1.06499	0.423021	2.51759	0.011816	0.211878
Pjv1_00024511	626.407	0.46264	0.143962	3.21363	0.00131067	0.0248004		Pjv1_00005312	190.485	-1.54171	0.487568	-3.16204	0.00156668	0.0287924		Pjv1_00014903	41.3166	1.09092	0.433398	2.51714	0.0118311	0.211971
Pjv1_00013410	4.65548	5.58464	1.7381	3.21308	0.00131319	0.0248158		Pjv1_00003785	817.33	0.51383	0.16253	3.16145	0.00156985	0.0288265		Pjv1_00027853	584.844	-0.526885	0.209444	-2.51564	0.0118818	0.21239
Pjv1_00025726	2799.27	-0.490602	0.152747	-3.21185	0.00131882	0.0249013		Pjv1_00010898	772.069	-0.446651	0.141305	-3.16089	0.00157286	0.0288577		Pjv1_00013091	679.977	0.707373	0.281162	2.51589	0.0118732	0.21239
Pjv1_00007197	883.351	0.580254	0.180766	3.20998	0.00132745	0.0250225		Pjv1_00013499	124.295	1.00234	0.317136	3.16061	0.00157441	0.028862		Pjv1_00029999	34.5729	-1.89859	0.754739	-2.51556	0.0118842	0.21239
Pjv1_00005855	485.883	-0.687944	0.214309	-3.21005	0.0013271	0.0250225		Pjv1_00005017	357.806	-0.74136	0.234597	-3.16014	0.00157694	0.0288842		Pjv1_00027343	5390.65	-0.40025	0.159283	-2.51282	0.011977	0.212971
Pjv1_00004628	533.418	0.507084	0.15799	3.20959	0.00132925	0.0250355		Pjv1_00026503	3347.44	0.433154	0.137103	3.15933	0.0015813	0.0289145		Pjv1_00027696	4154.28	0.736314	0.293157	2.51167	0.0120161	0.212971
Pjv1_00010059	1604.42	0.589717	0.183815	3.20821	0.00133565	0.0251351		Pjv1_00005752	510.783	-0.446985	0.141491	-3.15911	0.00158253	0.0289145		Pjv1_00026120	5125.09	-0.402754	0.160307	-2.5124	0.0119915	0.212971
Pjv1_00015219	980.076	0.546691	0.170473	3.2069	0.00134173	0.0252285		Pjv1_00005539	325.352	-0.645236	0.204234	-3.15929	0.00158154	0.0289145		Pjv1_00010285	114.653	1.45012	0.577275	2.51201	0.0120047	0.212971
Pjv1_00009118	402.3	0.621933	0.19396	3.2065	0.0013436	0.0252427		Pjv1_00021075	303.456	-2.60401	0.824363	-3.15882	0.0015841	0.028919		Pjv1_00014917	18002.1	-0.401042	0.159574	-2.51321	0.011964	0.212971
Pjv1_00010261	162.184	-2.77167	0.864533	-3.20598	0.00134605	0.0252633		Pjv1_00012272	344.227	1.07475	0.340297	3.15828	0.00158703	0.0289484		Pjv1_00013963	40.8708	-1.0973	0.43667	-2.51288	0.0119749	0.212971
Pjv1_00021159	2625.06	0.520816	0.162461	3.20579	0.00134693	0.0252633		Pjv1_00007732	1966.59	0.406166	0.128616	3.15797	0.00158869	0.0289548		Pjv1_00013499	113.454	1.21234	0.482198	2.5142	0.0119303	0.212971
Pjv1_00003064	18590.1	-0.475312	0.14832	-3.20465	0.00135227	0.0253424		Pjv1_00017404	6592.65	0.362385	0.114821	3.15609	0.00159901	0.0291187		Pjv1_00023025	1155.42	-0.555026	0.220978	-2.51168	0.0120156	0.212971
Pjv1_00008202	842.611	0.536586	0.167461	3.20424	0.0013542	0.0253577		Pjv1_00024062	217.636	-1.22403	0.387959	-3.15505	0.00160472	0.0291984		Pjv1_00025108	1963.71	0.41048	0.163404	2.51205	0.0120031	0.212971
Pjv1_00001777	2804.96	-0.728979	0.227651	-3.20218	0.00136393	0.0255187		Pjv1_00008997	20.9437	-1.82952	0.580044	-3.1541	0.00160993	0.0292449		Pjv1_00024000	2342.3	-0.407139	0.16208	-2.51196	0.0120064	0.212971
Pjv1_00012238	5000.76	0.594363	0.185705	3.20058	0.00137154	0.0256398		Pjv1_00002294	3625.7	-0.562169	0.178225	-3.15427	0.001609	0.0292449		Pjv1_00016087	480.751	-0.600038	0.238968	-2.51095	0.0120406	0.213203
Pjv1_00013014	224.507	1.12104	0.350325	3.19999	0.00137434	0.0256709		Pjv1_00025716	32529.7	0.409928	0.129978	3.15382	0.00161148	0.0292489		Pjv1_00000335	1442.36	0.591798	0.23571	2.5107	0.0120491	0.213203
Pjv1_00016717	4460.24	-0.432563	0.135343	-3.19606	0.00139318	0.0260014		Pjv1_00027878	758.029	-0.66242	0.210314	-3.14968	0.00163452	0.0296425		Pjv1_00022953	646.124	-0.473717	0.188784	-2.50931	0.0120967	0.213869
Pjv1_00017801	574.595	0.611598	0.191545	3.19297	0.00140815	0.0262592		Pjv1_00015738	183.187	0.695057	0.220737	3.1488	0.00163941	0.0297068		Pjv1_00022233	222.127	-0.918861	0.366498	-2.50714	0.0121714	0.215011
Pjv1_00004906	86.4258	-4.34149	1.35987	-3.19258	0.00141007	0.0262732		Pjv1_00001396	818.851	-0.459952	0.146115	-3.14788	0.00164461	0.0297519		Pjv1_00006551	3256.09	0.541678	0.216086	2.50677	0.012184	0.215056
Pjv1_00012458	29.5188	-1.73028	0.542191	-3.19128	0.00141645	0.0263704		Pjv1_00016941	488.835	-0.548492	0.174232	-3.14806	0.00164357	0.0297519		Pjv1_00009943	48.8951	-2.22027	0.885827	-2.50644	0.0121954	0.215081
Pjv1_00020477	1309.9	-0.437296	0.137135	-3.18881	0.00142862	0.0265751		Pjv1_00007824	209.113	-0.64851	0.206174	-3.14546	0.00165828	0.0299498		Pjv1_00024140	5565.55	-0.481974	0.192366	-2.50551	0.0122275	0.21547
Pjv1_00024806	211.888	-0.708469	0.222237	-3.1879	0.0014331	0.0266365		Pjv1_00012490	100.358	-0.921121	0.292828	-3.14561	0.00165741	0.0299498		Pjv1_00000139	231.633	1.37182	0.548375	2.50162	0.0123628	0.217212
Pjv1_00012122	2122.84	0.409175	0.128507	3.18406	0.00145226	0.0269705		Pjv1_00021610	339.781	-1.2109	0.385119	-3.14422	0.00166532	0.0300522		Pjv1_00011977	3954.69	0.543679	0.217295	2.50203	0.0123483	0.217212
Pjv1_00020114	374.192	0.644316	0.202409	3.18324	0.00145636	0.0270245		Pjv1_00007962	1318.61	0.346701	0.110279	3.14384	0.00166746	0.0300663		Pjv1_00017556	1025.45	0.523583	0.209304	2.50154	0.0123654	0.217212
Pjv1_00022094	15.9981	-2.69289	0.846092	-3.18274	0.0014589	0.0270495		Pjv1_00003339	220.181	-0.885787	0.282135	-3.13958	0.00169189	0.0304818		Pjv1_00025747	80.5774	0.97351	0.389171	2.5015	0.0123669	0.217212
Pjv1_00005890	1395.25	-0.610442	0.191873	-3.18148	0.00146522	0.0271417		Pjv1_00014682	3270.24	0.505773	0.161118	3.13914	0.00169442	0.0305023		Pjv1_00010879	754.049	-0.380628	0.152227	-2.5004	0.0124055	0.217711
Pjv1_00014023	94.624	-1.10403	0.34704	-3.18128	0.00146627	0.0271417		Pjv1_00009320	260.233	0.584222	0.186209	3.13745	0.00170422	0.0306537		Pjv1_00008730	610.508	-0.951059	0.38057	-2.49904	0.012453	0.21819
Pjv1_00011626	1279.35	-2.37568	0.747278	-3.17911	0.00147729	0.0273233		Pjv1_00008663	1439.27	0.692743	0.220816	3.1372	0.00170571	0.0306553		Pjv1_00015800	2501.17	-2.02995	0.812292	-2.49904	0.0124532	0.21819
Pjv1_00017758	14224.7	-0.477126	0.150212	-3.17635	0.00149142	0.027562		Pjv1_00002822	42.1264	-1.71947	0.548186	-3.13666	0.00170883	0.0306612		Pjv1_00011915	2755.47	-0.434468	0.174108	-2.49539	0.0125819	0.219962
Pjv1_00011832	719.843	0.61469	0.193539	3.17605	0.00149297	0.0275682		Pjv1_00017421	151.107	-1.06755	0.340339	-3.13671	0.00170854	0.0306612		Pjv1_00010872	5899.65	0.353461	0.141651	2.4953	0.0125851	0.219962
Pjv1_00017041	731.805	-0.585668	0.184472	-3.17484	0.00149918	0.0276603		Pjv1_00002548	304.908	-0.643791	0.205289	-3.13602	0.00171255	0.030703		Pjv1_00023533	1094.83	0.433899	0.173878	2.49543	0.0125805	0.219962
Pjv1_00000416	900.513	2.33968	0.737268	3.17345	0.0015064	0.0277323		Pjv1_00008841	5499.26	0.437001	0.139392	3.13504	0.00171828	0.0307807		Pjv1_00012647	222.364	-0.65885	0.264073	-2.49495	0.0125975	0.219999
Pjv1_00014093	289.469	0.692627	0.21824	3.17369	0.00150512	0.0277323		Pjv1_00006998	47.5794	-1.60459	0.512119	-3.13323	0.00172894	0.0309463		Pjv1_00015941	40.7137	1.13185	0.453791	2.49421	0.0126239	0.220282
Pjv1_00021464	1384.61	-0.5284	0.16651	-3.17338	0.00150676	0.0277323		Pjv1_00011672	1011.18	0.437961	0.139912	3.13025	0.00174655	0.0312299		Pjv1_00028763	205.135	-1.22291	0.490564	-2.49286	0.0126718	0.220399
Pjv1_00022183	276.568	0.739027	0.232982	3.17204	0.00151375	0.0278155		Pjv1_00020492	2977.93	-0.34773	0.111093	-3.13007	0.00174762	0.0312299		Pjv1_00001971	120.809	1.30555	0.523706	2.49291	0.0126702	0.220399
Pjv1_00023535	315.098	-1.12638	0.355089	-3.17212	0.00151332	0.0278155		Pjv1_00004171	3451.15	0.570349	0.182274	3.12907	0.00175361	0.0312656		Pjv1_00005024	251.412	0.500484	0.200751	2.49306	0.0126649	0.220399
Pjv1_00024809	63.5832	1.22337	0.385741	3.17148	0.00151667	0.0278466		Pjv1_00023605	3719.32	0.366587	0.117157	3.12902	0.00175389	0.0312656		Pjv1_00008569	338.192	0.686584	0.275371	2.49331	0.0126559	0.220399
Pjv1_00015665	1541.23	-0.420272	0.132534	-3.17105	0.00151889	0.0278538		Pjv1_00023910	400.201	0.746345	0.238502	3.1293	0.00175223	0.0312656		Pjv1_00029320	1386.72	1.20735	0.484561	2.49165	0.0127152	0.220889
Pjv1_00008372	410.317	-0.766214	0.241637	-3.17093	0.00151952	0.0278538		Pjv1_00027848	139.658	-1.10862	0.354346	-3.12862	0.00175629	0.0312831		Pjv1_00015625	13782	1.16492	0.467607	2.49123	0.0127302	0.220889
Pjv1_00008044	454.145	1.03634	0.327035	3.16891	0.00153012	0.0279787		Pjv1_00023631	129.956	0.877849	0.280671	3.12768	0.00176194	0.0313583		Pjv1_00024938	402.641	-0.537436	0.215733	-2.49121	0.0127309	0.220889
Pjv1_00020897	50.197	1.25179	0.394986	3.1692	0.00152858	0.0279787		Pjv1_00024800	1504.54	0.378287	0.121012	3.12604	0.0017718	0.0315083		Pjv1_00029434	4880.26	0.477559	0.191742	2.49063	0.0127515	0.221067
Pjv1_00021194	23552.3	0.474113	0.149612	3.16894	0.00152994	0.0279787		Pjv1_00017643	1114.74	0.418013	0.133743	3.12549	0.00177509	0.0315393		Pjv1_00028218	19.3485	-1.57426	0.632196	-2.49014	0.0127693	0.221075
Pjv1_00006583	372.661	-0.646897	0.204153	-3.16869	0.00153128	0.0279787		Pjv1_00019876	193.591	0.910736	0.291411	3.12527	0.00177642	0.0315393		Pjv1_00023753	1248.22	0.9438	0.379029	2.49005	0.0127726	0.221075
Pjv1_00004971	5182.96	0.389959	0.12338	3.16063	0.00157429	0.0287412		Pjv1_00015680	2142.21	-0.329789	0.10561	-3.12272	0.00179186	0.0317878		Pjv1_00023427	6920.04	-0.659367	0.265193	-2.48636	0.0129056	0.223197
Pjv1_00019803	760.237	0.77719	0.245937	3.16012	0.00157704	0.028745		Pjv1_00021806	864.579	-0.436962	0.13999	-3.12138	0.00180004	0.0319072		Pjv1_00030030	64.3825	1.54063	0.619794	2.48572	0.0129289	0.22342
Pjv1_00018699	1681.12	-0.503454	0.159309	-3.16024	0.00157642	0.028745		Pjv1_00025999	1529.19	0.463408	0.14853	3.11996	0.00180875	0.0320357		Pjv1_00019639	3497.89	0.52867	0.212717	2.48532	0.0129434	0.223489
Pjv1_00022129	242.72	-0.741429	0.234652	-3.1597	0.00157934	0.0287492		Pjv1_00026861	25.1353	-2.44429	0.784021	-3.11763	0.00182311	0.032264		Pjv1_00019588	8811.46	0.433381	0.17446	2.48412	0.0129872	0.224065
Pjv1_00021348	7996.21	-0.414108	0.131063	-3.15961	0.00157981	0.0287492		Pjv1_00024251	439.168	-0.548826	0.176087	-3.11679	0.00182829	0.0323297		Pjv1_00002998	2647.04	0.299838	0.120753	2.48308	0.0130252	0.224472
Pjv1_00006143	289.22	-0.774397	0.245204	-3.15818	0.00158759	0.0288676		Pjv1_00006875	15183.5	0.376074	0.120702	3.11571	0.00183503	0.0324227		Pjv1_00022106	48.2386	1.03572	0.417142	2.4829	0.0130317	0.224472
Pjv1_00020797	5398.96	0.42674	0.13514	3.15776	0.00158985	0.0288854		Pjv1_00008222	674.708	0.678219	0.217708	3.11527	0.00183774	0.0324402		Pjv1_00016158	95.1931	-0.660537	0.266109	-2.4822	0.0130573	0.224551
Pjv1_00008341	8296.26	-0.474979	0.150492	-3.15617	0.00159855	0.0290203		Pjv1_00016723	73.1894	1.66004	0.532906	3.11508	0.00183897	0.0324402		Pjv1_00023002	3582.43	-0.602376	0.242672	-2.48226	0.0130553	0.224551
Pjv1_00017928	8236.1	-0.63526	0.201431	-3.15374	0.00161195	0.02924		Pjv1_00021683	20454.7	0.476816	0.153107	3.11427	0.001844	0.032503		Pjv1_00007680	6445.3	0.601528	0.242547	2.48005	0.0131364	0.22554
Pjv1_00017043	2233.65	-0.597457	0.189459	-3.15349	0.0016133	0.029241		Pjv1_00008438	771.641	0.41028	0.131877	3.11108	0.00186406	0.0328301		Pjv1_00006038	331.615	0.90284	0.364119	2.47952	0.013156	0.22554
Pjv1_00023886	157.569	0.779426	0.247306	3.15167	0.0016234	0.0294005		Pjv1_00009613	716.328	0.488802	0.157148	3.11046	0.00186799	0.0328731		Pjv1_00017257	7119.84	1.85993	0.749971	2.48	0.0131382	0.22554
Pjv1_00001756	136.369	-1.4533	0.461204	-3.15111	0.00162653	0.0294337		Pjv1_00001879	815.051	-0.570608	0.183514	-3.10934	0.00187508	0.0329187		Pjv1_00006277	53.4926	-1.6749	0.675499	-2.4795	0.0131568	0.22554
Pjv1_00016393	406.481	-0.642736	0.204087	-3.14933	0.00163646	0.0295897		Pjv1_00021165	1387.88	0.419481	0.13489	3.10979	0.00187222	0.0329187		Pjv1_00015857	1463.19	-0.751883	0.303293	-2.47906	0.0131727	0.225632
Pjv1_00025097	450.653	0.596038	0.189412	3.14677	0.00165084	0.0298258		Pjv1_00021860	390.971	-0.839411	0.26995	-3.10951	0.00187401	0.0329187		Pjv1_00012854	93.1218	-1.00898	0.407435	-2.47642	0.0132709	0.226408
Pjv1_00013458	77.5382	1.6544	0.526139	3.14442	0.00166419	0.030043		Pjv1_00002205	547.021	0.576727	0.185514	3.10881	0.0018784	0.0329506		Pjv1_00017178	17.8971	1.60653	0.648508	2.47726	0.0132394	0.226408
Pjv1_00018042	23317.9	-0.561419	0.178914	-3.13792	0.00170149	0.0306919		Pjv1_00002465	184.868	-0.821171	0.264202	-3.10811	0.00188285	0.0329761		Pjv1_00003096	1149.19	0.374379	0.151173	2.4765	0.0132677	0.226408
Pjv1_00007011	1044.12	-0.421984	0.134516	-3.13707	0.00170647	0.0307573		Pjv1_00022878	340.689	0.554325	0.178337	3.1083	0.00188169	0.0329761		Pjv1_00015640	1297.03	1.16615	0.470766	2.47714	0.0132441	0.226408
Pjv1_00005939	34.7886	-4.8793	1.556	-3.1358	0.00171384	0.0308655		Pjv1_00013724	1631.27	0.634296	0.204108	3.10765	0.00188584	0.0330022		Pjv1_00019275	232.905	-0.732486	0.295757	-2.47665	0.0132623	0.226408
Pjv1_00022878	485.363	0.542281	0.173034	3.13395	0.00172472	0.0310368		Pjv1_00024345	586.339	0.556224	0.179105	3.10557	0.00189911	0.033208		Pjv1_00009881	987.338	-0.419717	0.169595	-2.47482	0.0133305	0.227243
Pjv1_00002050	20599.5	-0.358492	0.114487	-3.1313	0.00174037	0.0312686		Pjv1_00001875	4205.66	-0.36835	0.118728	-3.10247	0.00191915	0.0335317		Pjv1_00003874	1322.99	0.468154	0.18933	2.47269	0.0134099	0.228416
Pjv1_00025162	2009.7	0.653383	0.208661	3.13131	0.00174029	0.0312686		Pjv1_00001916	925.277	-0.454695	0.146587	-3.10188	0.00192296	0.0335717		Pjv1_00002584	1628.06	0.439294	0.177747	2.47146	0.0134564	0.228913
Pjv1_00011279	1286.2	-0.586088	0.187227	-3.13037	0.00174587	0.0313181		Pjv1_00006724	4094.7	-0.385035	0.124182	-3.10058	0.00193141	0.0336924		Pjv1_00002056	720.543	1.11327	0.450471	2.47135	0.0134604	0.228913
Pjv1_00014015	1444.36	-0.720893	0.23029	-3.13036	0.00174589	0.0313181		Pjv1_00002565	1287.66	0.563693	0.18186	3.0996	0.00193782	0.0336972		Pjv1_00017237	13767.3	0.467385	0.18915	2.47098	0.0134745	0.228932
Pjv1_00002390	3749.2	-0.340812	0.10889	-3.12989	0.00174874	0.0313442		Pjv1_00017806	2587.59	0.692367	0.223339	3.10007	0.00193476	0.0336972		Pjv1_00015222	1515.26	0.374475	0.151569	2.47065	0.0134867	0.228932
Pjv1_00006601	176.227	0.937974	0.299866	3.12798	0.00176012	0.0315233		Pjv1_00020057	4797.27	0.397991	0.12838	3.10011	0.00193448	0.0336972		Pjv1_00023948	204.02	0.7725	0.312694	2.47047	0.0134936	0.228932
Pjv1_00003572	12.3451	-2.62313	0.83897	-3.12661	0.00176834	0.0316455		Pjv1_00018794	1762.61	-0.631699	0.203793	-3.09971	0.0019371	0.0336972		Pjv1_00005436	185.326	1.31688	0.533301	2.46931	0.0135375	0.229402
Pjv1_00004669	1946.4	0.588775	0.18834	3.12613	0.00177122	0.0316719		Pjv1_00010553	3964.57	0.587221	0.189523	3.09841	0.00194559	0.0337789		Pjv1_00011818	619.401	0.731355	0.296195	2.46917	0.0135427	0.229402
Pjv1_00018943	4.02275	-5.5407	1.77268	-3.1256	0.0017744	0.0317038		Pjv1_00005567	1077.18	0.6247	0.201611	3.09854	0.00194478	0.0337789		Pjv1_00027053	83.7306	0.761861	0.308697	2.46799	0.0135873	0.229612
Pjv1_00021524	147.179	-0.977632	0.312875	-3.12468	0.00178001	0.0317788		Pjv1_00003312	4469.93	0.473283	0.15279	3.09761	0.0019509	0.0338443		Pjv1_00019211	2405.56	0.420903	0.170526	2.46826	0.0135771	0.229612
Pjv1_00006343	513.854	0.466179	0.149242	3.12365	0.00178622	0.0318645		Pjv1_00029497	247.955	0.667455	0.215674	3.09474	0.00196987	0.0341465		Pjv1_00006271	759.059	0.795531	0.322277	2.46847	0.0135692	0.229612
Pjv1_00001258	708.743	-0.658748	0.210976	-3.12239	0.00179389	0.0319762		Pjv1_00021646	227.914	7.81385	2.52569	3.09375	0.00197644	0.0342333		Pjv1_00026089	60.7963	1.53562	0.622425	2.46716	0.0136191	0.229825
Pjv1_00008788	235.527	0.65158	0.208706	3.12199	0.00179631	0.0319941		Pjv1_00020703	474.776	-0.544538	0.176123	-3.0918	0.00198949	0.0344062		Pjv1_00026350	415.777	0.868825	0.352165	2.4671	0.0136213	0.229825
Pjv1_00009107	144.372	0.985295	0.315652	3.12146	0.00179955	0.0320266		Pjv1_00025469	45.9512	-1.61924	0.523722	-3.09179	0.00198955	0.0344062		Pjv1_00006364	1932.07	0.387129	0.156978	2.46614	0.0136578	0.229897
Pjv1_00014247	35.3227	-1.93457	0.620089	-3.11982	0.00180959	0.0321799		Pjv1_00007937	1816.28	0.342418	0.110799	3.09045	0.00199857	0.034535		Pjv1_00023751	157.44	0.684619	0.27755	2.46665	0.0136385	0.229897
Pjv1_00005918	12669.1	-0.42519	0.136369	-3.11795	0.00182116	0.0323603		Pjv1_00006878	570.506	0.644589	0.208685	3.08881	0.00200958	0.0345899		Pjv1_00021750	4380.84	-0.309274	0.125407	-2.46616	0.0136572	0.229897
Pjv1_00010159	80.8859	-1.07854	0.346103	-3.11625	0.00183169	0.0325219		Pjv1_00011301	424.718	0.794944	0.257373	3.08868	0.00201046	0.0345899		Pjv1_00006904	264.939	0.517187	0.209745	2.46579	0.0136712	0.229943
Pjv1_00029810	206.089	0.817518	0.262406	3.11547	0.00183651	0.0325818		Pjv1_00009563	93.3049	-1.15316	0.373242	-3.08959	0.00200434	0.0345899		Pjv1_00022171	933.467	-0.419974	0.170359	-2.46522	0.0136927	0.230124
Pjv1_00021137	5985.93	0.44723	0.143642	3.11351	0.00184875	0.0327732		Pjv1_00001671	566.29	0.542988	0.175774	3.08912	0.00200749	0.0345899		Pjv1_00012703	5841.82	0.453438	0.184058	2.46356	0.0137563	0.231011
Pjv1_00009700	12.9648	-2.65914	0.854219	-3.11295	0.00185228	0.0327956		Pjv1_00016033	1115.84	-0.380056	0.123046	-3.08872	0.00201021	0.0345899		Pjv1_00008634	171.217	-1.36312	0.553518	-2.46264	0.0137917	0.231062
Pjv1_00018991	423.381	0.862595	0.277108	3.11285	0.00185291	0.0327956		Pjv1_00010972	3168.47	-0.450479	0.145886	-3.08788	0.00201591	0.0345899		Pjv1_00009489	15.857	1.85535	0.753376	2.46271	0.013789	0.231062
Pjv1_00017710	149.809	-1.12286	0.360745	-3.11262	0.00185437	0.0327959		Pjv1_00015654	8.84883	3.72948	1.20777	3.08792	0.00201564	0.0345899		Pjv1_00017129	1811.48	-0.446885	0.181456	-2.46276	0.013787	0.231062
Pjv1_00017507	457.708	-1.06316	0.341859	-3.10995	0.00187117	0.0330671		Pjv1_00024909	13518.9	-0.293084	0.0949047	-3.08819	0.0020138	0.0345899		Pjv1_00019896	2782.22	-0.344298	0.139827	-2.46233	0.0138039	0.231087
Pjv1_00005912	1439.43	-0.408756	0.131481	-3.10886	0.00187808	0.0331633		Pjv1_00008372	210.514	-0.798855	0.258648	-3.08857	0.0020112	0.0345899		Pjv1_00024146	22.1793	2.30493	0.936289	2.46178	0.0138251	0.231261
Pjv1_00017078	218.786	-0.818331	0.26329	-3.10809	0.00188298	0.0332239		Pjv1_00007135	1457.53	-0.41075	0.133036	-3.08752	0.00201837	0.0346052		Pjv1_00026342	1847.34	0.711957	0.289392	2.46018	0.0138866	0.231848
Pjv1_00016052	9381.99	0.525718	0.169174	3.10755	0.00188644	0.033259		Pjv1_00022724	353.084	-0.482057	0.156175	-3.08664	0.00202433	0.0346802		Pjv1_00028569	2581.47	0.410655	0.166974	2.45939	0.0139171	0.231848
Pjv1_00027850	69.2709	1.17949	0.379629	3.10695	0.0018903	0.0333011		Pjv1_00008270	655.784	-0.479748	0.155527	-3.08467	0.0020378	0.0348838		Pjv1_00008484	3418.31	0.665954	0.270713	2.46	0.0138936	0.231848
Pjv1_00029749	107.508	0.99161	0.319214	3.10641	0.00189374	0.0333358		Pjv1_00002191	1663.86	0.369435	0.119833	3.0829	0.00204994	0.0350643		Pjv1_00017959	2036.82	0.385037	0.156624	2.45835	0.0139576	0.231848
Pjv1_00012788	206.814	-0.76666	0.246826	-3.10608	0.00189587	0.0333473		Pjv1_00018590	7805.88	-0.486687	0.157903	-3.08218	0.00205489	0.0351217		Pjv1_00013190	1632.27	0.368835	0.149981	2.45921	0.0139242	0.231848
Pjv1_00017372	6090.89	-0.381378	0.12285	-3.10441	0.00190658	0.0335096		Pjv1_00002082	175.358	0.915427	0.297115	3.08105	0.00206269	0.0352276		Pjv1_00020055	962.915	-0.366889	0.149226	-2.45861	0.0139477	0.231848
Pjv1_00018625	1462.18	0.428895	0.138195	3.10355	0.00191211	0.0335807		Pjv1_00002389	951.36	-0.522286	0.16958	-3.07987	0.00207089	0.0353403		Pjv1_00019979	70.6886	-0.84164	0.342314	-2.45868	0.013945	0.231848
Pjv1_00009269	2376.18	-0.43391	0.13983	-3.10312	0.00191491	0.033583		Pjv1_00026202	11.2848	-3.46691	1.12603	-3.07889	0.00207774	0.0354277		Pjv1_00023109	1340.52	0.505568	0.205602	2.45897	0.0139337	0.231848
Pjv1_00022567	1194	-0.652774	0.210364	-3.10307	0.00191521	0.033583		Pjv1_00010928	1137.87	-0.663156	0.215403	-3.07867	0.00207924	0.0354277		Pjv1_00024836	2851.33	-0.439361	0.1786	-2.46003	0.0138927	0.231848
Pjv1_00005906	130.48	-1.10977	0.35773	-3.10225	0.00192053	0.0336503		Pjv1_00001938	1217.71	0.487008	0.158206	3.07832	0.00208173	0.0354426		Pjv1_00024217	2780.6	-0.347088	0.141265	-2.45701	0.0140099	0.232536
Pjv1_00020969	93.2488	-0.882735	0.284798	-3.09951	0.00193841	0.033911		Pjv1_00009259	2004.61	0.396145	0.128794	3.07581	0.00209929	0.035714		Pjv1_00007621	171.196	1.03549	0.421608	2.45605	0.0140474	0.232977
Pjv1_00022375	1724.1	-0.433117	0.139728	-3.09971	0.00193711	0.033911		Pjv1_00020805	2559.17	0.340818	0.11082	3.07542	0.00210207	0.0357335		Pjv1_00026202	10.6398	-2.73107	1.11237	-2.45518	0.0140813	0.233224
Pjv1_00002418	421.237	0.903259	0.291586	3.09774	0.00195003	0.0340858		Pjv1_00000255	2804.86	0.3596	0.116981	3.074	0.00211213	0.0358767		Pjv1_00006794	1978.36	0.340602	0.138731	2.45511	0.014084	0.233224
Pjv1_00000260	223.054	1.08776	0.35117	3.09753	0.00195142	0.0340858		Pjv1_00003533	1371.85	0.716675	0.233193	3.07332	0.00211693	0.0359306		Pjv1_00006436	15.3959	-1.54328	0.628742	-2.45456	0.0141059	0.233406
Pjv1_00014902	1753.02	0.691686	0.223403	3.09613	0.00196064	0.0342204		Pjv1_00001786	140.452	-1.17779	0.383342	-3.07243	0.0021232	0.0360092		Pjv1_00016837	859.195	-0.62755	0.255704	-2.45421	0.0141195	0.233452
Pjv1_00030061	1447.03	-0.450464	0.145503	-3.0959	0.00196217	0.0342206		Pjv1_00014094	218.394	-0.782881	0.254828	-3.0722	0.00212491	0.0360104		Pjv1_00002183	392.4	0.97542	0.397511	2.45382	0.0141348	0.233524
Pjv1_00008654	228.889	0.744902	0.240704	3.09467	0.00197029	0.0343216		Pjv1_00024686	15.1083	2.42996	0.791469	3.07018	0.00213926	0.0362258		Pjv1_00015566	1511.1	0.517872	0.211095	2.45326	0.0141568	0.233708
Pjv1_00029963	728.025	0.665958	0.215202	3.09457	0.00197099	0.0343216		Pjv1_00011063	99.4704	1.4885	0.484963	3.06932	0.00214548	0.0362751		Pjv1_00001789	109.874	1.18016	0.48113	2.4529	0.0141712	0.233764
Pjv1_00025519	1666.7	1.67312	0.540901	3.0932	0.00198009	0.0344536		Pjv1_00017599	236.756	-0.924515	0.301205	-3.06939	0.00214494	0.0362751		Pjv1_00029402	25.663	-1.61268	0.657624	-2.45229	0.014195	0.233978
Pjv1_00013782	4752.14	-0.354163	0.114549	-3.0918	0.00198945	0.0345898		Pjv1_00003603	376.645	-0.879663	0.286687	-3.06838	0.00215226	0.0363617		Pjv1_00028009	175.196	-0.719087	0.293331	-2.45145	0.014228	0.234268
Pjv1_00015499	6452.09	-0.48066	0.155557	-3.08992	0.00200209	0.0347829		Pjv1_00005236	20158.3	0.369874	0.120558	3.06802	0.00215486	0.0363777		Pjv1_00009852	41.8497	-1.11194	0.453716	-2.45074	0.0142564	0.234268
Pjv1_00007271	1737.43	0.388861	0.125915	3.08828	0.00201318	0.0349486		Pjv1_00020836	3260.13	0.31715	0.103424	3.0665	0.00216584	0.036535		Pjv1_00016188	557.427	-0.410421	0.167453	-2.45097	0.0142474	0.234268
Pjv1_00017985	1147.07	0.526854	0.17064	3.08752	0.00201835	0.0349913		Pjv1_00008919	1349.91	-1.73721	0.566982	-3.06395	0.00218433	0.0368187		Pjv1_00022487	1338.63	-0.666166	0.271798	-2.45096	0.0142475	0.234268
Pjv1_00004941	1583.5	-0.439323	0.142293	-3.08746	0.00201873	0.0349913		Pjv1_00024811	156.777	-1.03338	0.337386	-3.06288	0.00219215	0.0369222		Pjv1_00018501	2056.7	-0.57065	0.232931	-2.44987	0.0142907	0.234538
Pjv1_00014482	1632.83	-0.646318	0.209358	-3.08714	0.00202092	0.0350025		Pjv1_00008998	99.9311	-0.884799	0.288937	-3.06226	0.00219673	0.0369428		Pjv1_00024915	98.2226	-0.740636	0.302329	-2.44977	0.0142947	0.234538
Pjv1_00022921	13.6617	-2.55128	0.826505	-3.08683	0.00202306	0.0350127		Pjv1_00012227	2049.31	0.358508	0.117072	3.06229	0.00219651	0.0369428		Pjv1_00020203	296.836	-0.487223	0.198948	-2.449	0.0143253	0.23486
Pjv1_00013849	9.85117	3.67016	1.18953	3.08538	0.00203292	0.0351564		Pjv1_00024801	324.903	0.910506	0.297581	3.05969	0.00221569	0.0372331		Pjv1_00024042	143.6	-1.10863	0.452971	-2.44745	0.0143869	0.23569
Pjv1_00020571	233.597	-0.817267	0.264973	-3.08434	0.00204002	0.0352522		Pjv1_00002387	3.97871	5.41272	1.76928	3.05928	0.00221868	0.0372548		Pjv1_00011067	617.335	-0.537171	0.21958	-2.44635	0.0144309	0.23587
Pjv1_00007475	5.41357	-4.96107	1.61	-3.08142	0.00206018	0.0355735		Pjv1_00004205	10.2022	2.67011	0.873019	3.05848	0.00222464	0.0373009		Pjv1_00023719	1928.49	0.772162	0.315598	2.44667	0.0144184	0.23587
Pjv1_00008644	6589.4	-0.516849	0.167747	-3.08112	0.00206221	0.0355814		Pjv1_00021748	1629.8	0.625534	0.204526	3.05845	0.00222482	0.0373009		Pjv1_00004098	916.62	-0.426863	0.174486	-2.44641	0.0144288	0.23587
Pjv1_00000541	191.722	-0.849246	0.275781	-3.07942	0.00207404	0.0357583		Pjv1_00006386	6054.04	0.326149	0.106664	3.05772	0.00223027	0.0373353		Pjv1_00028356	4903.21	-0.42713	0.174867	-2.4426	0.0145821	0.238123
Pjv1_00003385	274.159	-0.641741	0.208416	-3.07914	0.00207602	0.0357651		Pjv1_00018964	62.7196	-1.29049	0.422019	-3.05788	0.00222905	0.0373353		Pjv1_00029679	376.986	-0.847858	0.347145	-2.44238	0.014591	0.238123
Pjv1_00006753	173.542	1.23543	0.401316	3.07844	0.00208089	0.0357672		Pjv1_00020615	248.388	-0.559305	0.183057	-3.05536	0.00224793	0.0375887		Pjv1_00003602	248.703	-1.17305	0.480403	-2.4418	0.0146142	0.23832
Pjv1_00015193	613.812	0.50179	0.162995	3.07855	0.00208009	0.0357672		Pjv1_00022753	1600.76	0.337783	0.110559	3.05524	0.00224882	0.0375887		Pjv1_00018256	448.698	0.513243	0.210405	2.43931	0.0147153	0.239605
Pjv1_00016799	2725.87	0.362308	0.117681	3.07874	0.00207879	0.0357672		Pjv1_00010730	706.639	-0.734854	0.240578	-3.05454	0.00225405	0.0376474		Pjv1_00015066	332.741	-0.605338	0.248154	-2.43936	0.0147133	0.239605
Pjv1_00003052	17.92	-2.27241	0.738265	-3.07804	0.0020837	0.0357883		Pjv1_00004254	1279.97	-0.385051	0.126155	-3.0522	0.00227171	0.0379135		Pjv1_00002113	638.365	-0.56271	0.230716	-2.43897	0.0147291	0.239647
Pjv1_00004294	4113.59	0.535746	0.174167	3.07605	0.0020976	0.0359997		Pjv1_00025811	6678.93	0.379691	0.124421	3.05166	0.00227582	0.0379534		Pjv1_00017282	233.323	-0.721498	0.295967	-2.43776	0.0147784	0.240267
Pjv1_00023438	7942.01	-0.376245	0.122337	-3.07548	0.00210161	0.0360413		Pjv1_00027498	364.104	0.538789	0.176575	3.05133	0.00227833	0.0379664		Pjv1_00002827	24.6148	1.39023	0.570434	2.43715	0.0148037	0.240366
Pjv1_00006877	2164.58	-0.353775	0.11505	-3.07497	0.00210523	0.0360498		Pjv1_00004320	17502.1	0.774104	0.253724	3.05097	0.00228102	0.0379825		Pjv1_00012101	2115.93	0.366363	0.150351	2.43672	0.014821	0.240366
Pjv1_00012271	333.591	2.03024	0.660248	3.07496	0.00210529	0.0360498		Pjv1_00030229	290.719	-0.589123	0.193129	-3.05041	0.0022853	0.0380248		Pjv1_00019276	16656.1	0.50563	0.20748	2.43701	0.0148093	0.240366
Pjv1_00019728	63.3037	-1.03638	0.337231	-3.07321	0.00211772	0.0362352		Pjv1_00001329	2719.28	-0.563302	0.184787	-3.04839	0.00230074	0.0382239		Pjv1_00019792	1087.36	-1.24259	0.509988	-2.43652	0.0148294	0.240366
Pjv1_00026774	9.24682	-4.90573	1.59672	-3.07238	0.0021236	0.0362535		Pjv1_00002370	954.743	-0.41499	0.136132	-3.04843	0.00230037	0.0382239		Pjv1_00003489	2798.39	0.618357	0.253846	2.43595	0.0148527	0.240562
Pjv1_00027772	1791.76	-0.472138	0.153668	-3.07246	0.00212299	0.0362535		Pjv1_00004837	29709.8	0.302962	0.0994648	3.04592	0.00231966	0.0385092		Pjv1_00007651	269.436	0.514873	0.211427	2.43523	0.0148824	0.240861
Pjv1_00005052	331.124	0.671391	0.218521	3.07243	0.00212325	0.0362535		Pjv1_00006188	910.083	-0.36805	0.120866	-3.04512	0.0023259	0.0385836		Pjv1_00028343	334.04	-0.764035	0.313882	-2.43415	0.0149269	0.241044
Pjv1_00024819	746.094	0.423593	0.137917	3.07137	0.00213081	0.0363492		Pjv1_00028152	101.707	-0.916376	0.300964	-3.0448	0.00232832	0.0385947		Pjv1_00026903	1521.19	0.574073	0.235869	2.43386	0.0149387	0.241044
Pjv1_00024165	658.601	-0.578393	0.18837	-3.07051	0.00213694	0.0364263		Pjv1_00014111	11981	0.456636	0.149996	3.04432	0.00233206	0.0386162		Pjv1_00015748	11.2072	-3.00345	1.23396	-2.434	0.0149329	0.241044
Pjv1_00006760	34382.2	-0.356997	0.116336	-3.06868	0.00215007	0.0365949		Pjv1_00014475	6696.19	0.536395	0.176203	3.04418	0.00233314	0.0386162		Pjv1_00006779	2632.67	-0.374042	0.153678	-2.43394	0.0149355	0.241044
Pjv1_00019689	125.968	-1.16157	0.378499	-3.0689	0.00214848	0.0365949		Pjv1_00004309	1318.86	0.765227	0.251394	3.04393	0.00233509	0.0386194		Pjv1_00021239	2501.25	0.515597	0.211904	2.43316	0.0149675	0.241327
Pjv1_00008780	7799.91	-0.406735	0.132563	-3.06824	0.00215324	0.0366213		Pjv1_00000017	1063.71	-0.427757	0.140578	-3.04284	0.00234357	0.0387272		Pjv1_00000286	5.62415	2.94725	1.21183	2.43206	0.0150132	0.241435
Pjv1_00002333	397.577	-0.582643	0.189998	-3.06657	0.0021653	0.0367988		Pjv1_00004129	250.055	-0.924076	0.303709	-3.04264	0.00234513	0.0387272		Pjv1_00000324	1199.41	0.43955	0.180757	2.43171	0.0150278	0.241435
Pjv1_00014613	3340.93	-0.335874	0.109544	-3.0661	0.00216869	0.0368287		Pjv1_00005532	860.888	0.401561	0.131989	3.04238	0.00234712	0.0387311		Pjv1_00030023	3534.18	0.604788	0.248716	2.43164	0.0150305	0.241435
Pjv1_00010407	665.515	0.719189	0.234886	3.06187	0.0021996	0.0373255		Pjv1_00029800	174.152	-0.837642	0.275399	-3.04156	0.00235358	0.0388085		Pjv1_00004079	10495.2	0.54752	0.225163	2.43166	0.0150298	0.241435
Pjv1_00016534	18609.2	-0.410753	0.134172	-3.06139	0.00220314	0.0373577		Pjv1_00007621	169.674	0.935913	0.307733	3.04132	0.00235544	0.03881		Pjv1_00026349	17.0334	1.82533	0.750419	2.43242	0.0149984	0.241435
Pjv1_00002081	41.6678	1.3055	0.426533	3.06072	0.00220807	0.0374131		Pjv1_00017596	2209.44	0.446547	0.146853	3.04077	0.00235974	0.0388517		Pjv1_00005589	76.0403	-1.73371	0.7132	-2.43089	0.0150619	0.241577
Pjv1_00002481	1922.59	0.465161	0.152126	3.05774	0.00223016	0.0377592		Pjv1_00020918	1475.94	0.444948	0.146344	3.04043	0.00236244	0.038867		Pjv1_00010072	2547.17	0.607595	0.24994	2.43097	0.0150587	0.241577
Pjv1_00000448	335.535	-0.714405	0.233711	-3.05678	0.00223726	0.037851		Pjv1_00023405	1041.54	0.524953	0.172682	3.04001	0.00236572	0.038892		Pjv1_00013534	355.97	-0.61054	0.251307	-2.42945	0.0151216	0.242352
Pjv1_00008876	768.428	0.634857	0.207726	3.05623	0.00224142	0.0378772		Pjv1_00008387	317.366	-0.548678	0.180519	-3.03945	0.00237012	0.0389352		Pjv1_00022188	191.806	0.576769	0.237597	2.42751	0.0152028	0.243473
Pjv1_00021486	1033.42	0.409766	0.13408	3.05613	0.00224215	0.0378772		Pjv1_00024865	577.862	-0.622053	0.204712	-3.03868	0.00237619	0.0389925		Pjv1_00008876	607.89	0.852179	0.351166	2.42671	0.0152363	0.243789
Pjv1_00016396	4960.7	-0.542693	0.177695	-3.05407	0.0022576	0.0380812		Pjv1_00009635	55.2614	-1.26502	0.416323	-3.03856	0.00237716	0.0389925		Pjv1_00006129	9.57644	-2.64712	1.09124	-2.4258	0.0152748	0.243789
Pjv1_00020594	353.937	-0.573282	0.187705	-3.05416	0.00225689	0.0380812		Pjv1_00027711	15778.5	0.473397	0.155823	3.03805	0.00238118	0.0390245		Pjv1_00021015	222.862	-0.972658	0.400982	-2.42569	0.0152795	0.243789
Pjv1_00016237	542.907	-0.740987	0.242655	-3.05367	0.00226059	0.0381033		Pjv1_00004014	238.403	0.833551	0.274388	3.03786	0.00238266	0.0390245		Pjv1_00030008	112.472	-0.670979	0.276581	-2.42598	0.0152673	0.243789
Pjv1_00025995	2645.58	-0.565627	0.185256	-3.05322	0.00226399	0.0381322		Pjv1_00017581	330.631	-0.504425	0.166071	-3.0374	0.00238627	0.0390545		Pjv1_00023573	233.197	0.748104	0.308372	2.42598	0.015267	0.243789
Pjv1_00008994	592.399	0.683596	0.223953	3.0524	0.00227019	0.0382081		Pjv1_00006074	16.0921	2.71767	0.894926	3.03675	0.00239143	0.0390919		Pjv1_00020363	28.988	-1.78405	0.735756	-2.42478	0.0153176	0.244215
Pjv1_00000813	856.862	-0.722323	0.236757	-3.05091	0.0022815	0.0383699		Pjv1_00029050	233.002	-0.565084	0.186087	-3.03667	0.00239211	0.0390919		Pjv1_00020334	22.0612	2.02314	0.834809	2.42348	0.0153726	0.244909
Pjv1_00001809	4922.95	0.602084	0.197415	3.04983	0.00228969	0.038479		Pjv1_00008059	545.053	-0.436123	0.143655	-3.03592	0.00239807	0.0391601		Pjv1_00012434	85.205	-1.13284	0.467533	-2.42301	0.0153926	0.245046
Pjv1_00025880	2757.88	-0.366847	0.120318	-3.04897	0.00229624	0.0385605		Pjv1_00001810	169.775	-0.918642	0.30274	-3.03442	0.00240997	0.0392961		Pjv1_00020654	309.902	-0.606389	0.250327	-2.42239	0.0154188	0.245281
Pjv1_00029128	1915.29	0.551918	0.1811	3.04759	0.00230683	0.0386923		Pjv1_00006702	518.173	2.35159	0.774966	3.03444	0.0024098	0.0392961		Pjv1_00001298	701.182	0.614391	0.25375	2.42125	0.0154672	0.245505
Pjv1_00018455	579.366	0.695864	0.228339	3.0475	0.00230751	0.0386923		Pjv1_00014513	4090.2	0.664871	0.219239	3.03263	0.00242429	0.0395004		Pjv1_00024438	230.781	-0.689279	0.284674	-2.42129	0.0154655	0.245505
Pjv1_00020439	3580.35	0.433159	0.14216	3.04698	0.00231151	0.0387306		Pjv1_00020370	955.448	0.55575	0.183472	3.02907	0.00245309	0.0399103		Pjv1_00000659	16.2671	2.29207	0.946549	2.4215	0.0154565	0.245505
Pjv1_00023248	202.716	-0.92529	0.303697	-3.04675	0.00231327	0.0387315		Pjv1_00022796	1311.41	0.360943	0.119154	3.02923	0.00245179	0.0399103		Pjv1_00007658	4472.27	0.385374	0.159283	2.41943	0.0155447	0.246369
Pjv1_00028170	1264.44	0.559504	0.183696	3.04581	0.00232053	0.0388243		Pjv1_00030205	32.9702	-1.86969	0.61753	-3.0277	0.00246426	0.0400624		Pjv1_00022778	458.272	-0.475656	0.196595	-2.41947	0.0155431	0.246369
Pjv1_00014152	724.368	-0.501781	0.164797	-3.04485	0.00232799	0.0389202		Pjv1_00010538	272.587	-0.94052	0.310771	-3.02641	0.00247476	0.0401907		Pjv1_00024521	230.748	-0.537296	0.222139	-2.41874	0.0155745	0.24666
Pjv1_00010315	19.201	2.17024	0.71324	3.04279	0.00234394	0.039158		Pjv1_00016478	3007.81	-0.348552	0.115175	-3.02628	0.00247581	0.0401907		Pjv1_00000795	991.882	0.384091	0.158919	2.4169	0.0156532	0.247723
Pjv1_00000882	39.1765	-1.63646	0.538154	-3.04087	0.00235898	0.0393221		Pjv1_00018118	132.806	0.808818	0.267301	3.02587	0.00247916	0.0402154		Pjv1_00009191	289.329	-1.20293	0.497798	-2.41649	0.0156709	0.24782
Pjv1_00029238	148.357	0.805008	0.264693	3.04129	0.00235568	0.0393221		Pjv1_00020360	9.61252	-3.53092	1.16764	-3.02398	0.00249469	0.0404134		Pjv1_00007767	4634.77	0.354428	0.146804	2.41429	0.0157657	0.248586
Pjv1_00004710	75.6913	-1.0585	0.348086	-3.04091	0.00235864	0.0393221		Pjv1_00021830	2051.5	-0.50805	0.168009	-3.02394	0.00249504	0.0404134		Pjv1_00007070	6191.43	-0.322644	0.133596	-2.41507	0.0157321	0.248586
Pjv1_00026983	38.1434	1.40229	0.461365	3.03943	0.00237029	0.0394816		Pjv1_00000052	120.281	0.827951	0.273863	3.02323	0.00250094	0.0404196		Pjv1_00005209	543.785	0.784751	0.325024	2.41444	0.0157592	0.248586
Pjv1_00008476	514.864	0.708624	0.233388	3.03625	0.00239539	0.0398409		Pjv1_00022819	2242.98	-0.416399	0.137729	-3.02332	0.0025002	0.0404196		Pjv1_00019224	246.455	-0.844736	0.349889	-2.4143	0.0157655	0.248586
Pjv1_00024698	1030.8	0.768475	0.253085	3.03643	0.00239399	0.0398409		Pjv1_00020838	3078.05	-0.369845	0.122326	-3.02344	0.00249921	0.0404196		Pjv1_00008128	1150.24	-0.408651	0.169453	-2.41159	0.0158833	0.250156
Pjv1_00005273	10.0493	3.78031	1.24538	3.03548	0.00240153	0.0399138		Pjv1_00000093	2336.01	0.367204	0.121485	3.02262	0.00250596	0.0404412		Pjv1_00004085	3124.79	-0.540564	0.224214	-2.41093	0.015912	0.250156
Pjv1_00018495	357.477	-0.62644	0.206418	-3.03481	0.0024069	0.0399737		Pjv1_00030054	182.224	-0.611511	0.202306	-3.02271	0.00250524	0.0404412		Pjv1_00000794	1620.72	-0.443222	0.183813	-2.41127	0.0158973	0.250156
Pjv1_00000556	100.29	2.95986	0.975402	3.03451	0.0024093	0.0399842		Pjv1_00017122	13910.6	0.478811	0.158457	3.02171	0.00251351	0.0405333		Pjv1_00025495	895.208	0.54969	0.227996	2.41096	0.0159107	0.250156
Pjv1_00010663	84.6709	1.20722	0.397867	3.03424	0.00241144	0.0399903		Pjv1_00013588	1650.56	0.360515	0.119336	3.02101	0.00251931	0.0405674		Pjv1_00002746	149.498	-0.940655	0.390288	-2.41015	0.0159458	0.250504
Pjv1_00021128	1007.97	-0.405342	0.133617	-3.03362	0.00241636	0.0400425		Pjv1_00022982	253.736	0.619064	0.204917	3.02104	0.00251908	0.0405674		Pjv1_00007725	6287.56	-0.347857	0.144445	-2.40824	0.0160298	0.251289
Pjv1_00021601	695.712	-0.44772	0.147604	-3.03325	0.00241933	0.0400625		Pjv1_00025639	872.45	-0.746851	0.247244	-3.0207	0.00252193	0.0405798		Pjv1_00013673	12920.4	0.420378	0.174597	2.40771	0.0160529	0.251289
Pjv1_00009384	606.124	2.02951	0.669184	3.03281	0.00242286	0.0400915		Pjv1_00003661	681.357	-0.611272	0.202382	-3.02039	0.0025245	0.0405914		Pjv1_00015540	6034.44	-0.796081	0.330815	-2.40643	0.0161094	0.251289
Pjv1_00028707	2642.18	0.386458	0.127463	3.03192	0.00243002	0.0401643		Pjv1_00001319	577.231	-0.62892	0.20831	-3.01916	0.00253477	0.0407215		Pjv1_00013619	141.217	-1.04323	0.433332	-2.40746	0.016064	0.251289
Pjv1_00012150	1664.52	0.397276	0.131035	3.03182	0.00243081	0.0401643		Pjv1_00016443	1106.13	0.447955	0.14838	3.01898	0.0025363	0.0407215		Pjv1_00022218	1059.11	0.463455	0.192597	2.40634	0.0161131	0.251289
Pjv1_00005867	2793.86	0.361353	0.119201	3.03145	0.00243384	0.040185		Pjv1_00022239	190.86	0.599155	0.198533	3.01791	0.00254523	0.0408351		Pjv1_00020160	214.921	0.934734	0.388249	2.40756	0.0160593	0.251289
Pjv1_00025163	2250.68	-0.397916	0.131275	-3.03117	0.00243612	0.0401932		Pjv1_00014668	961.775	-0.432371	0.143286	-3.01755	0.00254831	0.0408547		Pjv1_00003829	1623.56	0.337884	0.1404	2.40658	0.0161029	0.251289
Pjv1_00004320	33418.8	1.50235	0.495681	3.03088	0.00243843	0.040202		Pjv1_00018817	529.701	0.512412	0.169874	3.01643	0.00255774	0.0409529		Pjv1_00023667	2182.22	0.366317	0.152221	2.40648	0.0161071	0.251289
Pjv1_00027291	5.26424	-4.92663	1.62772	-3.02671	0.00247229	0.0407056		Pjv1_00025681	6562.14	-0.402	0.133273	-3.01638	0.00255816	0.0409529		Pjv1_00025528	232.974	-0.6787	0.281983	-2.40688	0.0160893	0.251289
Pjv1_00010627	2103.23	-0.407381	0.134597	-3.02668	0.00247257	0.0407056		Pjv1_00001350	2575.95	0.404195	0.13402	3.01594	0.00256181	0.0409814		Pjv1_00029498	242.47	0.778367	0.323193	2.40837	0.016024	0.251289
Pjv1_00016363	1594.5	0.592672	0.195884	3.02563	0.00248119	0.0408179		Pjv1_00028892	490.283	-0.963391	0.319504	-3.01527	0.0025675	0.0410427		Pjv1_00000610	204.727	1.00115	0.416183	2.40556	0.0161478	0.251648
Pjv1_00001319	444.164	-0.560143	0.185293	-3.02301	0.00250276	0.0411428		Pjv1_00001072	1844.24	0.648645	0.215141	3.01497	0.00257001	0.0410451		Pjv1_00027342	6733.35	-0.49097	0.204173	-2.40467	0.0161869	0.251793
Pjv1_00007704	2725.28	0.631885	0.209191	3.02061	0.00252269	0.0413501		Pjv1_00025310	29.3332	-1.84281	0.611252	-3.01481	0.00257139	0.0410451		Pjv1_00018875	12.6645	-1.92501	0.800501	-2.40475	0.0161834	0.251793
Pjv1_00009651	121.912	1.19966	0.397122	3.02088	0.00252041	0.0413501		Pjv1_00006410	143.527	0.925865	0.307221	3.01368	0.00258098	0.0411684		Pjv1_00023622	4663.63	-0.424424	0.176528	-2.40429	0.0162041	0.251793
Pjv1_00012572	5612.99	0.401895	0.133051	3.02061	0.00252264	0.0413501		Pjv1_00001444	10886.5	0.383127	0.127149	3.01321	0.00258501	0.0412027		Pjv1_00026021	192.708	-0.763263	0.317431	-2.4045	0.0161947	0.251793
Pjv1_00000371	462.545	0.728536	0.241147	3.02113	0.0025183	0.0413501		Pjv1_00028903	656.985	-0.466695	0.154932	-3.01226	0.00259314	0.0413023		Pjv1_00003490	755.241	-0.443532	0.184528	-2.40361	0.0162341	0.252075
Pjv1_00006719	850.538	0.686903	0.22745	3.02002	0.00252757	0.0413585		Pjv1_00023301	16.3919	-2.01511	0.669366	-3.01048	0.00260837	0.0415149		Pjv1_00016947	3029.19	0.968261	0.403173	2.4016	0.0163234	0.253279
Pjv1_00011281	24.5062	1.84415	0.610668	3.01989	0.00252868	0.0413585		Pjv1_00018369	377.626	0.999693	0.332103	3.01019	0.00261082	0.0415237		Pjv1_00012998	34.2692	1.56644	0.652716	2.39987	0.0164007	0.253688
Pjv1_00017035	9.36255	-3.77971	1.25149	-3.02017	0.00252632	0.0413585		Pjv1_00010608	16.3051	2.4652	0.81922	3.0092	0.00261933	0.041629		Pjv1_00018268	97.2614	0.799896	0.333391	2.39927	0.0164277	0.253688
Pjv1_00009504	81.9177	1.52466	0.504956	3.01938	0.0025329	0.0413976		Pjv1_00017064	1135.77	-0.465693	0.154815	-3.00806	0.00262924	0.0417261		Pjv1_00004613	12948.3	-0.492299	0.205064	-2.40071	0.0163633	0.253688
Pjv1_00016495	2295.04	0.388451	0.12867	3.01897	0.00253639	0.0414247		Pjv1_00004903	713.6	0.416263	0.138381	3.0081	0.00262889	0.0417261		Pjv1_00006771	2489.49	1.10709	0.461315	2.39986	0.0164013	0.253688
Pjv1_00003454	5072.7	-0.72423	0.239939	-3.01839	0.00254118	0.041473		Pjv1_00008540	222.057	-0.609649	0.202762	-3.00673	0.00264077	0.0418789		Pjv1_00026698	430.191	0.799024	0.333019	2.39934	0.0164248	0.253688
Pjv1_00011426	999.528	0.486709	0.161277	3.01784	0.00254584	0.041519		Pjv1_00010938	76340.7	0.403939	0.13436	3.0064	0.00264359	0.0418934		Pjv1_00006828	181.87	1.28021	0.533608	2.39916	0.0164326	0.253688
Pjv1_00005539	332.033	-0.654117	0.216784	-3.01737	0.00254979	0.0415534		Pjv1_00005838	2635.78	-0.610792	0.203181	-3.00615	0.00264581	0.0418983		Pjv1_00026657	50.1138	-1.40711	0.586228	-2.40028	0.0163824	0.253688
Pjv1_00018247	2818.19	-0.573797	0.190202	-3.01678	0.00255475	0.0416044		Pjv1_00004719	2961.12	0.485096	0.161437	3.00487	0.00265694	0.0420444		Pjv1_00011603	837.54	-0.510186	0.212752	-2.39803	0.0164835	0.254005
Pjv1_00019920	1488.07	-0.480087	0.159154	-3.01649	0.00255717	0.0416138		Pjv1_00000104	300.542	-0.874691	0.291161	-3.00415	0.00266328	0.042084		Pjv1_00019673	30879.9	-0.615313	0.256604	-2.39791	0.0164888	0.254005
Pjv1_00010928	1199.84	-0.460866	0.152896	-3.01425	0.00257615	0.0418926		Pjv1_00003967	11.5177	2.64591	0.880696	3.00434	0.00266155	0.042084		Pjv1_00025179	1213.57	0.338652	0.141211	2.39821	0.0164755	0.254005
Pjv1_00005230	463.845	-0.836706	0.27761	-3.01397	0.00257857	0.0419018		Pjv1_00016979	20.9922	-2.52429	0.840487	-3.00336	0.00267013	0.042162		Pjv1_00016528	1021.11	0.450992	0.188157	2.39688	0.0165352	0.254537
Pjv1_00000537	1572.15	-1.94127	0.644162	-3.01363	0.0025814	0.0419176		Pjv1_00026102	60.1384	-1.12906	0.376062	-3.00232	0.00267927	0.0422759		Pjv1_00009453	311.631	1.30889	0.546257	2.3961	0.0165707	0.2549
Pjv1_00008461	193.858	-0.765707	0.254175	-3.01252	0.00259088	0.0420078		Pjv1_00027853	631.099	-0.620647	0.206764	-3.00171	0.00268467	0.0423196		Pjv1_00009286	64.0479	1.17875	0.492001	2.39582	0.0165831	0.254909
Pjv1_00022786	20.3074	2.08778	0.693077	3.01233	0.00259252	0.0420078		Pjv1_00028125	28031.5	0.382044	0.127291	3.00135	0.00268781	0.0423196		Pjv1_00000539	61.5676	-0.916752	0.38281	-2.3948	0.0166296	0.25539
Pjv1_00005552	344.525	0.543316	0.180351	3.01255	0.00259061	0.0420078		Pjv1_00005482	7.07876	4.22794	1.40863	3.00145	0.00268696	0.0423196		Pjv1_00004080	434.565	-0.44056	0.18398	-2.39461	0.0166382	0.25539
Pjv1_00009943	13.5461	-3.23029	1.07297	-3.01059	0.00260737	0.0422181		Pjv1_00008192	103.897	0.840665	0.280275	2.99943	0.00270489	0.042558		Pjv1_00018599	1350.16	-0.710189	0.29666	-2.39394	0.0166683	0.255667
Pjv1_00022825	107.854	-0.962265	0.319679	-3.0101	0.00261166	0.0422573		Pjv1_00007404	96.7399	-0.994852	0.331971	-2.9968	0.00272826	0.042895		Pjv1_00013402	25.5924	1.79748	0.751337	2.39238	0.0167394	0.256574
Pjv1_00006171	82.0181	1.38102	0.458863	3.00965	0.00261546	0.0422885		Pjv1_00003607	126.108	-3.19868	1.06764	-2.99602	0.00273533	0.0429753		Pjv1_00010370	2306.01	0.30664	0.128209	2.39172	0.0167695	0.256852
Pjv1_00006441	1926.92	-0.466327	0.15497	-3.00914	0.00261987	0.0423296		Pjv1_00027881	803.269	-0.493504	0.164735	-2.99574	0.00273776	0.0429828		Pjv1_00018271	703.373	-0.517158	0.216271	-2.39125	0.016791	0.256998
Pjv1_00018308	1856.4	0.423707	0.140954	3.00599	0.00264721	0.0427408		Pjv1_00021633	558.223	0.633469	0.211618	2.99346	0.00275834	0.0432583		Pjv1_00015873	6631.19	0.603228	0.252337	2.39056	0.0168226	0.257299
Pjv1_00000027	3151.35	0.463582	0.15424	3.0056	0.0026506	0.0427651		Pjv1_00019626	1376.98	0.769872	0.257193	2.99336	0.00275924	0.0432583		Pjv1_00008626	183.02	1.02612	0.429354	2.38993	0.0168518	0.257561
Pjv1_00000017	805.057	-0.463888	0.15436	-3.00522	0.00265387	0.0427873		Pjv1_00019311	1689.63	-0.39296	0.13132	-2.99237	0.00276817	0.0433673		Pjv1_00001504	1264.49	0.443841	0.185876	2.38784	0.0169479	0.258845
Pjv1_00012907	245.748	-0.679323	0.226086	-3.00472	0.00265829	0.0428281		Pjv1_00016396	6420.76	-0.471779	0.157811	-2.98951	0.00279428	0.0437452		Pjv1_00028178	287.302	-0.592349	0.248133	-2.38722	0.0169764	0.258972
Pjv1_00021822	324.947	0.566367	0.188534	3.00405	0.00266409	0.0428908		Pjv1_00007059	2450.02	-0.309987	0.103777	-2.98706	0.00281673	0.0440653		Pjv1_00009790	2616.44	0.520722	0.218142	2.38708	0.0169828	0.258972
Pjv1_00013593	1109.04	0.645284	0.214897	3.00276	0.0026754	0.0430424		Pjv1_00007980	28.0801	1.45687	0.487771	2.98679	0.00281924	0.0440732		Pjv1_00022164	12563.2	0.348649	0.146069	2.38687	0.0169925	0.258972
Pjv1_00008909	553.306	0.485661	0.161761	3.00234	0.00267915	0.0430721		Pjv1_00011784	773.469	-0.578798	0.193937	-2.98446	0.00284079	0.0443785		Pjv1_00008002	179.897	-0.531031	0.222507	-2.38658	0.0170061	0.258995
Pjv1_00016029	153.782	0.777444	0.258999	3.00172	0.00268456	0.0431284		Pjv1_00011288	4260.3	0.350493	0.117449	2.98422	0.00284302	0.0443812		Pjv1_00018108	2550.09	0.525021	0.220171	2.38461	0.0170972	0.259848
Pjv1_00006702	991.066	1.76179	0.587206	3.0003	0.00269715	0.0432999		Pjv1_00005243	4314.88	0.474926	0.159157	2.98401	0.002845	0.0443812		Pjv1_00005521	540.47	-0.613479	0.257269	-2.38458	0.0170984	0.259848
Pjv1_00027851	546.845	-0.679599	0.226535	-2.99998	0.0027	0.0433149		Pjv1_00001105	3233.04	0.453205	0.151949	2.98261	0.00285804	0.044553		Pjv1_00006278	202.43	-0.985527	0.413269	-2.38471	0.0170925	0.259848
Pjv1_00012986	1905.4	0.356904	0.118996	2.99929	0.00270611	0.0433821		Pjv1_00011299	893.93	-0.457044	0.153304	-2.98128	0.00287043	0.0446387		Pjv1_00021046	567.315	-0.369192	0.154861	-2.38401	0.017125	0.260066
Pjv1_00011863	5297.86	0.412244	0.137529	2.9975	0.00272208	0.0435631		Pjv1_00026905	378.264	-0.716098	0.240205	-2.98119	0.0028713	0.0446387		Pjv1_00028177	488.058	-0.690167	0.289552	-2.38356	0.0171459	0.2602
Pjv1_00004497	106.851	0.917939	0.306206	2.99778	0.00271954	0.0435631		Pjv1_00013540	2080.88	0.417822	0.140161	2.98102	0.00287287	0.0446387		Pjv1_00000111	128.99	-1.33555	0.560599	-2.38235	0.0172023	0.26081
Pjv1_00004530	14.7078	-3.32579	1.10957	-2.99737	0.00272318	0.0435631		Pjv1_00004957	8660.99	0.688895	0.2311	2.98094	0.00287369	0.0446387		Pjv1_00014691	42.3053	0.945108	0.39674	2.38218	0.0172104	0.26081
Pjv1_00012791	205.86	0.82562	0.275517	2.99662	0.00272989	0.0436397		Pjv1_00025315	4879.33	0.427244	0.143287	2.98174	0.00286615	0.0446387		Pjv1_00027035	1098.07	-0.69083	0.290231	-2.38028	0.0172994	0.261863
Pjv1_00021029	571.901	-0.63011	0.210346	-2.99559	0.00273916	0.0437569		Pjv1_00007051	838.986	-0.579379	0.194398	-2.98038	0.00287887	0.0446876		Pjv1_00003084	153.018	1.0054	0.422449	2.37993	0.0173157	0.261863
Pjv1_00022606	1581.19	-0.447079	0.149318	-2.99414	0.0027522	0.0439342		Pjv1_00012377	87.9821	0.899762	0.302306	2.97633	0.00291717	0.04525		Pjv1_00014152	593.802	-0.617857	0.259613	-2.37992	0.0173166	0.261863
Pjv1_00023590	2840.1	0.425799	0.142276	2.99278	0.00276453	0.0440999		Pjv1_00002532	375.009	0.715066	0.240274	2.97605	0.00291989	0.0452604		Pjv1_00006096	96.3733	-2.11707	0.889879	-2.37905	0.0173574	0.261925
Pjv1_00013085	1103.1	-0.577879	0.193229	-2.99064	0.00278392	0.0443779		Pjv1_00001261	377.442	-0.491362	0.16512	-2.97578	0.00292247	0.0452684		Pjv1_00013447	491.017	-0.599303	0.251899	-2.37914	0.0173531	0.261925
Pjv1_00024683	67.7779	-1.55944	0.521498	-2.9903	0.00278703	0.0443962		Pjv1_00029425	398.592	0.458337	0.15414	2.9735	0.00294421	0.045573		Pjv1_00024581	32.6842	1.03814	0.436355	2.37912	0.0173542	0.261925
Pjv1_00011171	97.8962	1.40213	0.469045	2.98934	0.00279584	0.0445052		Pjv1_00019496	1461.81	-0.560369	0.188484	-2.97304	0.00294867	0.0456099		Pjv1_00019916	3139.62	0.389804	0.163952	2.37756	0.0174277	0.262586
Pjv1_00001810	138.81	-0.760204	0.254333	-2.98901	0.00279883	0.0445215		Pjv1_00017456	1160.41	-0.409455	0.137736	-2.97275	0.00295148	0.0456213		Pjv1_00021060	3699.62	0.547152	0.23014	2.37747	0.0174319	0.262586
Pjv1_00022172	560.534	-0.444198	0.148651	-2.98818	0.00280641	0.0446106		Pjv1_00018729	15.1599	2.51585	0.846678	2.97144	0.00296407	0.045783		Pjv1_00004534	7.46791	-2.5349	1.06668	-2.37645	0.0174802	0.262586
Pjv1_00006277	29.6521	-1.5909	0.532444	-2.98792	0.00280883	0.0446178		Pjv1_00025291	5595.04	0.418969	0.141009	2.97123	0.0029661	0.045783		Pjv1_00005061	66.786	-2.25349	0.948176	-2.37666	0.0174701	0.262586
Pjv1_00017342	1655.89	0.542994	0.181795	2.98685	0.0028187	0.0447431		Pjv1_00010285	140.849	1.15247	0.387909	2.971	0.00296836	0.0457856		Pjv1_00004368	392.552	-0.843581	0.354917	-2.37684	0.0174617	0.262586
Pjv1_00028402	550.2	0.518071	0.173565	2.98487	0.00283695	0.0450012		Pjv1_00005725	2175.97	0.333607	0.112339	2.96964	0.00298145	0.0459553		Pjv1_00024971	962.467	0.469884	0.197737	2.37631	0.017487	0.262586
Pjv1_00015934	1285.89	0.396177	0.132818	2.98285	0.00285581	0.0452686		Pjv1_00015542	88.2771	1.78824	0.602326	2.96889	0.0029888	0.0460364		Pjv1_00024858	134.389	-0.726073	0.305435	-2.37717	0.0174458	0.262586
Pjv1_00008292	16465.7	0.407368	0.136691	2.9802	0.00288057	0.0455972		Pjv1_00008265	934.22	-0.57804	0.194754	-2.96805	0.002997	0.0461302		Pjv1_00025710	161.632	0.926618	0.389994	2.37598	0.0175024	0.262634
Pjv1_00030148	85.7284	1.02926	0.345342	2.9804	0.00287872	0.0455972		Pjv1_00000213	414.023	0.504491	0.17007	2.96638	0.00301329	0.0463486		Pjv1_00018906	732.899	0.541899	0.228101	2.3757	0.0175156	0.262648
Pjv1_00011913	71.875	1.17403	0.393994	2.97981	0.00288432	0.0456246		Pjv1_00024687	1964.35	0.331724	0.111881	2.96497	0.0030271	0.0465284		Pjv1_00008732	17.7284	1.41048	0.593799	2.37535	0.0175321	0.262682
Pjv1_00030137	178.257	1.02742	0.344898	2.97891	0.00289275	0.0457261		Pjv1_00026237	4.29906	5.51628	1.86062	2.96475	0.00302925	0.046529		Pjv1_00014068	1539.66	0.409065	0.172228	2.37514	0.0175424	0.262682
Pjv1_00017144	2220.04	-0.610837	0.2052	-2.97679	0.00291286	0.0460119		Pjv1_00000139	208.145	0.858838	0.289798	2.96357	0.00304092	0.0466749		Pjv1_00002339	3741.8	0.4755	0.200251	2.37453	0.0175715	0.262934
Pjv1_00019874	2871.2	-0.386829	0.12996	-2.97651	0.00291546	0.0460207		Pjv1_00029343	74.1047	1.03004	0.347592	2.96336	0.003043	0.0466749		Pjv1_00026715	1367.5	0.426255	0.179556	2.37394	0.0175993	0.263167
Pjv1_00003363	12089.9	0.313412	0.105325	2.97568	0.00292342	0.0461142		Pjv1_00018062	124.611	0.874237	0.295196	2.96154	0.003061	0.0469183		Pjv1_00020813	1754.53	0.340221	0.143376	2.37294	0.0176472	0.263515
Pjv1_00025151	4943.81	1.33923	0.450311	2.97401	0.00293931	0.0463326		Pjv1_00012378	4565.81	0.357137	0.120626	2.9607	0.00306945	0.047015		Pjv1_00024755	129.969	-0.590444	0.248805	-2.37312	0.0176387	0.263515
Pjv1_00019422	53.8886	-1.32376	0.445541	-2.97113	0.00296707	0.0467375		Pjv1_00014077	16.0764	1.9413	0.655762	2.96037	0.00307274	0.0470325		Pjv1_00013985	400.596	0.696855	0.293771	2.3721	0.0176872	0.263831
Pjv1_00017965	823.92	0.395967	0.133374	2.96885	0.00298917	0.0470529		Pjv1_00011725	6057.74	0.286826	0.0969185	2.95946	0.00308178	0.0471381		Pjv1_00015013	654.31	-0.459245	0.193612	-2.37198	0.017693	0.263831
Pjv1_00022685	1816.86	-0.546115	0.184043	-2.96732	0.00300404	0.0472541		Pjv1_00024293	392.479	0.942586	0.318525	2.95922	0.0030842	0.0471416		Pjv1_00015308	26.9499	1.21464	0.512154	2.37163	0.0177097	0.263896
Pjv1_00006331	10177.7	0.625788	0.211286	2.96181	0.0030584	0.0480758		Pjv1_00024337	375.613	0.52714	0.178148	2.95901	0.0030863	0.0471416		Pjv1_00025633	665.869	0.799864	0.337417	2.37055	0.0177614	0.264018
Pjv1_00001192	60.3309	1.35182	0.456876	2.95883	0.0030881	0.0484806		Pjv1_00003988	3.57515	5.26119	1.77831	2.95854	0.00309102	0.047181		Pjv1_00011582	56.3872	1.2566	0.530114	2.37043	0.0177672	0.264018
Pjv1_00017586	637.37	-0.510441	0.172516	-2.9588	0.00308844	0.0484806		Pjv1_00005269	1665.76	0.46968	0.158802	2.95765	0.00309997	0.0472847		Pjv1_00009773	4437.34	0.370307	0.156302	2.36917	0.017828	0.264018
Pjv1_00004587	1170.43	0.399653	0.135105	2.95809	0.00309548	0.0485574		Pjv1_00014867	88.8769	0.875211	0.29594	2.95739	0.00310251	0.0472906		Pjv1_00007175	7833.13	0.368107	0.155357	2.36943	0.0178157	0.264018
Pjv1_00009581	91.6612	1.20174	0.406335	2.95751	0.00310138	0.0486162		Pjv1_00006406	3368.17	0.472969	0.159954	2.95692	0.00310733	0.0473135		Pjv1_00029347	59.8409	1.03039	0.434907	2.36923	0.0178254	0.264018
Pjv1_00018073	462.554	0.735014	0.248544	2.95727	0.00310373	0.0486194		Pjv1_00007313	12673	0.479068	0.16203	2.95666	0.00310995	0.0473135		Pjv1_00015548	1978.29	0.558	0.23538	2.37063	0.0177577	0.264018
Pjv1_00009695	1039.13	0.739167	0.250183	2.95451	0.00313169	0.0490234		Pjv1_00025519	1360.94	0.847895	0.28678	2.95661	0.00311046	0.0473135		Pjv1_00019569	127.396	0.784265	0.331031	2.36916	0.0178288	0.264018
Pjv1_00016918	171.568	0.673906	0.228184	2.95334	0.00314355	0.0491751		Pjv1_00012993	3183.54	-0.329047	0.11132	-2.95587	0.00311793	0.0473752		Pjv1_00015389	29.6481	1.72209	0.726746	2.36958	0.0178081	0.264018
Pjv1_00028245	320.362	0.592312	0.200606	2.95261	0.00315095	0.0492526		Pjv1_00003624	632.698	-0.451933	0.152898	-2.95578	0.00311883	0.0473752		Pjv1_00021318	19519.8	0.361637	0.152557	2.3705	0.017764	0.264018
Pjv1_00007222	5916.67	0.527887	0.178798	2.95243	0.00315286	0.0492526		Pjv1_00020961	10931.5	0.590153	0.199683	2.95544	0.00312221	0.0473937		Pjv1_00013144	1567.96	0.315544	0.133347	2.36633	0.0179655	0.265859
Pjv1_00011952	634.651	-0.512003	0.173536	-2.95041	0.00317349	0.0495406		Pjv1_00014227	1870.31	-0.495352	0.167663	-2.95444	0.00313235	0.0475149		Pjv1_00012517	185.066	0.558084	0.235878	2.36598	0.0179823	0.265924
Pjv1_00000559	683.741	-0.508952	0.172527	-2.94998	0.0031779	0.0495752		Pjv1_00028213	184.356	-0.615234	0.208312	-2.95343	0.00314265	0.0476382		Pjv1_00004539	2757.4	-0.311765	0.131791	-2.36561	0.0180006	0.266012
Pjv1_00006962	85.2568	-1.05724	0.358422	-2.94971	0.00318071	0.0495848		Pjv1_00015222	1561.28	0.399694	0.135349	2.95306	0.00314643	0.0476626		Pjv1_00005744	1004.53	0.43653	0.184646	2.36415	0.0180715	0.266875
Pjv1_00005200	2983.39	-0.410854	0.139422	-2.94684	0.00321041	0.0500135		Pjv1_00010462	205.304	0.68163	0.23093	2.95167	0.0031606	0.0478444		Pjv1_00009454	1244.91	-0.435739	0.18438	-2.36327	0.0181143	0.267324
Pjv1_00000104	170.091	-0.724396	0.245889	-2.94603	0.00321878	0.0501093		Pjv1_00006277	38.9559	-1.41692	0.480188	-2.95075	0.00317001	0.0479537		Pjv1_00027998	350.817	-0.541556	0.229255	-2.36224	0.0181648	0.267668
Pjv1_00025907	390.775	-0.935551	0.317655	-2.94518	0.00322763	0.0502125		Pjv1_00009035	891.584	0.482601	0.163606	2.94977	0.0031801	0.0480733		Pjv1_00012935	502.704	-0.577706	0.24458	-2.36203	0.0181751	0.267668
Pjv1_00018641	756.089	0.519412	0.176389	2.9447	0.00323271	0.0502492		Pjv1_00009412	10863.8	0.316845	0.107523	2.94677	0.00321114	0.0485092		Pjv1_00012208	5140.58	0.649789	0.275077	2.3622	0.0181667	0.267668
Pjv1_00006639	47.3807	-1.21393	0.412265	-2.94453	0.00323443	0.0502492		Pjv1_00028846	1093.43	0.628665	0.213364	2.94645	0.00321448	0.0485262		Pjv1_00018523	1412.03	0.49652	0.210276	2.36127	0.0182122	0.267846
Pjv1_00014067	638.524	-0.517562	0.175797	-2.94409	0.00323911	0.0502873		Pjv1_00011932	544.119	0.445001	0.151077	2.94553	0.00322397	0.0486361		Pjv1_00024943	142.973	-1.09737	0.464694	-2.36149	0.0182018	0.267846
Pjv1_00011483	144.842	-0.805206	0.273706	-2.94187	0.00326241	0.0505105		Pjv1_00015873	6027.89	0.394032	0.133793	2.94509	0.00322858	0.0486723		Pjv1_00029872	4.5135	-3.73681	1.58299	-2.3606	0.0182453	0.268148
Pjv1_00021952	95.8701	-1.11095	0.377614	-2.94203	0.00326072	0.0505105		Pjv1_00011909	405.819	0.538545	0.183038	2.94226	0.00325823	0.0489821		Pjv1_00017597	150.185	1.04968	0.444754	2.36012	0.0182689	0.268311
Pjv1_00019986	37.7915	-1.50614	0.511929	-2.94208	0.00326013	0.0505105		Pjv1_00003116	1405.97	0.346458	0.117747	2.94239	0.00325686	0.0489821		Pjv1_00006228	4927.87	-0.497838	0.21104	-2.35897	0.0183256	0.268723
Pjv1_00017880	106.623	1.02066	0.346941	2.94187	0.00326236	0.0505105		Pjv1_00000846	6794.7	0.469137	0.159458	2.94207	0.00326027	0.0489821		Pjv1_00023739	120.307	0.883811	0.374688	2.3588	0.0183343	0.268723
Pjv1_00013608	6844.4	-0.495153	0.168427	-2.93986	0.00328355	0.050803		Pjv1_00021599	204.574	-0.815154	0.277063	-2.94213	0.00325968	0.0489821		Pjv1_00024828	49.9136	1.12423	0.476613	2.35879	0.0183345	0.268723
Pjv1_00023298	2670.37	-0.424088	0.144303	-2.93887	0.00329412	0.0509317		Pjv1_00024423	159.866	0.764923	0.25993	2.94281	0.00325249	0.0489821		Pjv1_00016348	341.311	0.686187	0.291022	2.35785	0.0183812	0.269222
Pjv1_00014695	6795.68	-0.396861	0.135075	-2.93807	0.00330258	0.0509927		Pjv1_00006213	58.7358	1.66504	0.566176	2.94084	0.0032732	0.0491428		Pjv1_00028176	268.668	-0.587815	0.249422	-2.3567	0.018438	0.269524
Pjv1_00017678	449.005	0.840248	0.285969	2.93825	0.00330074	0.0509927		Pjv1_00019852	1033.34	-0.806386	0.274288	-2.93992	0.00328294	0.0492553		Pjv1_00009746	434.64	-0.494996	0.210027	-2.35682	0.0184321	0.269524
Pjv1_00007603	1568.63	-0.391891	0.133394	-2.93785	0.00330498	0.0509949		Pjv1_00030238	101.198	0.959437	0.326486	2.93868	0.00329614	0.0494196		Pjv1_00030286	35.5487	-1.07424	0.455831	-2.35667	0.0184395	0.269524
Pjv1_00019569	149.881	0.890966	0.303294	2.93763	0.00330727	0.0509956		Pjv1_00029611	2645.31	0.348156	0.118486	2.93839	0.00329925	0.0494325		Pjv1_00021483	61.7923	-1.77086	0.751509	-2.35641	0.0184524	0.269528
Pjv1_00000322	726.923	-0.488064	0.166505	-2.93123	0.00337623	0.0520234		Pjv1_00025373	344.89	-0.606521	0.206429	-2.93816	0.00330162	0.0494343		Pjv1_00028171	1438.45	0.533073	0.226332	2.35527	0.0185092	0.270173
Pjv1_00026314	892.339	-0.442993	0.151155	-2.93073	0.0033817	0.0520723		Pjv1_00020704	471.338	-0.563957	0.192071	-2.9362	0.00332261	0.0496846		Pjv1_00020499	23710.5	0.333722	0.141719	2.35482	0.0185317	0.270318
Pjv1_00001546	626.704	0.528884	0.18051	2.92994	0.0033903	0.0521692		Pjv1_00005518	854.241	-0.481704	0.164058	-2.93618	0.00332286	0.0496846		Pjv1_00001339	17.4844	-1.82425	0.774807	-2.35446	0.0185498	0.270398
Pjv1_00001637	57.1317	-1.41442	0.482821	-2.9295	0.0033951	0.0522074		Pjv1_00017046	335.232	-0.562783	0.191695	-2.93583	0.0033266	0.0497068		Pjv1_00009909	247.434	0.836158	0.355197	2.35406	0.0185694	0.2705
Pjv1_00000384	132.585	0.878829	0.300077	2.92868	0.00340401	0.0523089		Pjv1_00022695	257.502	-1.08171	0.368514	-2.93534	0.0033318	0.0497303		Pjv1_00004410	41.5328	-1.07971	0.458821	-2.35323	0.0186112	0.270924
Pjv1_00026812	121.807	-0.938966	0.320711	-2.92776	0.00341413	0.0523921		Pjv1_00021820	317.882	-0.496081	0.169008	-2.93526	0.0033327	0.0497303		Pjv1_00013906	1102.64	0.526801	0.223888	2.35296	0.0186245	0.270934
Pjv1_00013653	158.274	-0.766206	0.261722	-2.92756	0.00341638	0.0523921		Pjv1_00021253	700.308	0.592786	0.202009	2.93446	0.00334133	0.0498253		Pjv1_00027645	127.875	-0.555846	0.236315	-2.35214	0.0186656	0.271266
Pjv1_00016724	1235.79	-0.366782	0.125274	-2.92784	0.00341325	0.0523921		Pjv1_00022725	222.243	-0.708747	0.241546	-2.93421	0.00334397	0.0498309		Pjv1_00015462	1694.92	-0.40514	0.172253	-2.352	0.0186727	0.271266
Pjv1_00010509	810.016	0.578444	0.197647	2.92665	0.00342629	0.0525086		Pjv1_00021376	1138.12	0.439825	0.149974	2.93267	0.0033606	0.0500446		Pjv1_00012214	554.403	0.472432	0.200914	2.35142	0.0187018	0.271506
Pjv1_00021603	2489.37	-0.356695	0.121919	-2.92568	0.00343709	0.0526384		Pjv1_00015139	3276.16	0.321259	0.109581	2.93169	0.00337121	0.0501687		Pjv1_00005774	36.8278	-1.13047	0.48088	-2.35084	0.018731	0.271746
Pjv1_00010460	507.922	0.491479	0.168034	2.92488	0.00344589	0.0527019		Pjv1_00012004	123.286	0.783381	0.267321	2.93048	0.00338434	0.05033		Pjv1_00029482	70.206	1.08573	0.462528	2.34738	0.0189058	0.27336
Pjv1_00023906	667.834	-0.425338	0.145419	-2.92491	0.00344551	0.0527019		Pjv1_00029282	1717.93	-0.403068	0.137571	-2.9299	0.0033907	0.0503906		Pjv1_00013419	406.887	-0.504894	0.215044	-2.34787	0.0188813	0.27336
Pjv1_00007896	839.533	-0.442812	0.151417	-2.92446	0.00345055	0.0527375		Pjv1_00012756	5698.48	-0.468051	0.159762	-2.92967	0.00339321	0.0503937		Pjv1_00021942	853.472	0.359939	0.153338	2.34736	0.0189068	0.27336
Pjv1_00027342	6445.43	-0.60428	0.206675	-2.92382	0.0034576	0.0527739		Pjv1_00008628	376.759	0.583458	0.199202	2.92897	0.00340082	0.0504727		Pjv1_00022074	1068.29	-0.534107	0.227471	-2.34802	0.0188736	0.27336
Pjv1_00025191	470.383	-0.675178	0.230919	-2.92388	0.00345698	0.0527739		Pjv1_00016181	288.216	-0.668288	0.22819	-2.92864	0.00340446	0.0504926		Pjv1_00005459	773.899	-0.610584	0.260169	-2.34688	0.0189316	0.27336
Pjv1_00002366	614.032	-0.483551	0.165448	-2.92267	0.00347048	0.0528635		Pjv1_00002727	3006.3	0.308243	0.105297	2.92738	0.00341832	0.050664		Pjv1_00000641	274.154	0.843301	0.359289	2.34714	0.0189181	0.27336
Pjv1_00000818	7129.17	-0.364153	0.124584	-2.92295	0.00346737	0.0528635		Pjv1_00021741	15646.4	0.441374	0.150787	2.92714	0.00342095	0.0506688		Pjv1_00026141	283.725	-0.611613	0.26059	-2.34704	0.0189234	0.27336
Pjv1_00005445	2452.37	0.394048	0.134821	2.92276	0.00346948	0.0528635		Pjv1_00003866	1439.23	-0.438067	0.149681	-2.92668	0.00342605	0.0507102		Pjv1_00029217	1305.94	0.413084	0.176113	2.34557	0.0189982	0.274137
Pjv1_00003649	7626.31	-0.659038	0.225576	-2.92158	0.00348266	0.0530096		Pjv1_00009605	96.6578	1.01122	0.345658	2.9255	0.003439	0.0508618		Pjv1_00026507	233.25	-0.576239	0.245834	-2.34402	0.0190772	0.274721
Pjv1_00019773	4797.75	-0.75946	0.259965	-2.92139	0.00348476	0.0530096		Pjv1_00018498	1149.45	-0.727322	0.248629	-2.92533	0.00344093	0.0508618		Pjv1_00006183	263.394	0.47523	0.20274	2.34403	0.0190766	0.274721
Pjv1_00025443	1784.22	0.525049	0.179806	2.92009	0.00349929	0.0531949		Pjv1_00006533	85.6839	-0.998566	0.341379	-2.9251	0.00344348	0.0508654		Pjv1_00026246	405.88	0.455376	0.194234	2.34448	0.0190538	0.274721
Pjv1_00004534	14.3052	-2.73415	0.936572	-2.91932	0.00350799	0.0532913		Pjv1_00005267	485.343	0.507959	0.173856	2.92172	0.003481	0.051385		Pjv1_00026561	1973.04	0.40589	0.173311	2.34197	0.0191821	0.275748
Pjv1_00025492	10597.8	-0.336641	0.115331	-2.91891	0.00351255	0.0533247		Pjv1_00011331	5882.52	-0.555349	0.190108	-2.92123	0.00348654	0.0514076		Pjv1_00028734	3906.48	0.482557	0.206081	2.34159	0.0192019	0.275748
Pjv1_00004683	2113.08	0.465534	0.159527	2.91821	0.00352043	0.0534086		Pjv1_00024580	3489.4	0.334188	0.114402	2.92117	0.0034872	0.0514076		Pjv1_00014110	1909.66	-3.75243	1.60266	-2.34138	0.0192128	0.275748
Pjv1_00005872	815.263	0.410801	0.140796	2.9177	0.00352627	0.0534613		Pjv1_00017658	2978.86	-0.302445	0.103544	-2.92093	0.00348986	0.0514122		Pjv1_00017964	6411.87	-0.466803	0.199328	-2.34188	0.0191869	0.275748
Pjv1_00007105	645.288	0.542034	0.185869	2.91621	0.00354315	0.0536813		Pjv1_00014286	660.577	-0.496171	0.169946	-2.91958	0.00350507	0.0516018		Pjv1_00022716	1022.77	-0.452394	0.193201	-2.34157	0.019203	0.275748
Pjv1_00026632	3108.26	1.51098	0.518231	2.91565	0.00354949	0.0537413		Pjv1_00003378	3.90893	5.38929	1.84611	2.91927	0.0035085	0.0516178		Pjv1_00010740	258.165	0.556436	0.237724	2.34068	0.0192485	0.276075
Pjv1_00019177	8.37262	3.46273	1.18849	2.91355	0.00357341	0.0540673		Pjv1_00029858	503.449	-0.669803	0.229561	-2.91775	0.00352563	0.051835		Pjv1_00007693	8556.35	0.556067	0.237663	2.33973	0.0192978	0.276228
Pjv1_00001772	4.43418	5.51294	1.8926	2.91289	0.00358099	0.0541457		Pjv1_00000667	2062.12	-0.419811	0.143903	-2.91732	0.00353052	0.0518722		Pjv1_00003369	1177.38	0.463869	0.198248	2.33985	0.0192916	0.276228
Pjv1_00004038	162.727	-1.39106	0.477611	-2.91254	0.00358499	0.0541699		Pjv1_00006439	253.17	-0.620956	0.212879	-2.91695	0.00353473	0.0518994		Pjv1_00021345	140.89	0.757893	0.323869	2.34012	0.0192775	0.276228
Pjv1_00009208	881.148	0.571104	0.196157	2.91147	0.00359733	0.054309		Pjv1_00029434	4139.21	0.519898	0.178299	2.91587	0.00354693	0.0520437		Pjv1_00011046	1396.3	-0.361877	0.154756	-2.33837	0.019368	0.276661
Pjv1_00017822	68.1331	-1.17183	0.402507	-2.91132	0.00359899	0.054309		Pjv1_00003528	2726.47	0.456174	0.156461	2.91559	0.00355021	0.0520572		Pjv1_00007838	1351.43	-0.449935	0.192398	-2.33856	0.0193582	0.276661
Pjv1_00012380	7200.33	-0.321564	0.110483	-2.91053	0.00360814	0.0543843		Pjv1_00013642	11.3295	3.34848	1.14928	2.91356	0.00357338	0.052328		Pjv1_00010827	11319.2	0.386316	0.165198	2.3385	0.0193612	0.276661
Pjv1_00021895	313.914	-0.683182	0.234732	-2.91048	0.00360879	0.0543843		Pjv1_00006824	232.221	0.854506	0.293287	2.91355	0.00357345	0.052328		Pjv1_00003105	256.979	0.716748	0.306546	2.33815	0.0193797	0.276661
Pjv1_00006243	45.1037	-1.24088	0.42646	-2.90973	0.00361746	0.0544786		Pjv1_00013277	325.571	-0.474037	0.162748	-2.9127	0.00358313	0.052435		Pjv1_00003217	908.634	-0.497372	0.212756	-2.33776	0.0193999	0.276764
Pjv1_00025495	1348.77	-0.47478	0.163217	-2.90889	0.00362717	0.0545886		Pjv1_00000897	1136.87	0.367129	0.126125	2.91084	0.00360462	0.0527143		Pjv1_00027830	76.3139	0.869597	0.372035	2.33741	0.0194181	0.27684
Pjv1_00026004	2135.54	0.43956	0.15115	2.9081	0.00363627	0.0546316		Pjv1_00000145	18.5145	-2.70267	0.928674	-2.91025	0.00361141	0.0527785		Pjv1_00006485	233.991	1.36837	0.585598	2.33671	0.0194545	0.277166
Pjv1_00028148	568.18	-0.45344	0.155928	-2.90802	0.00363728	0.0546316		Pjv1_00022743	62.1133	1.2366	0.425009	2.90958	0.00361913	0.0528561		Pjv1_00015694	2373.32	0.71919	0.307843	2.33622	0.0194797	0.277166
Pjv1_00018705	512.953	-0.453142	0.155824	-2.90803	0.0036371	0.0546316		Pjv1_00000555	1632.72	0.449916	0.154684	2.90862	0.00363032	0.0529843		Pjv1_00017007	1356.33	-0.455291	0.19487	-2.33638	0.0194712	0.277166
Pjv1_00008634	49.0642	-1.38993	0.478037	-2.90759	0.00364228	0.0546343		Pjv1_00027963	123.601	-1.03643	0.356415	-2.90792	0.00363847	0.053068		Pjv1_00014688	697.548	0.621429	0.266076	2.33553	0.0195156	0.277492
Pjv1_00013839	84.7816	1.07668	0.370294	2.90765	0.0036416	0.0546343		Pjv1_00007175	8629.48	0.345116	0.118696	2.90757	0.00364246	0.053091		Pjv1_00005366	1617.6	-0.324666	0.139094	-2.33414	0.0195882	0.278339
Pjv1_00002273	932.404	0.565032	0.194402	2.90651	0.00365484	0.0547863		Pjv1_00003791	668.388	-0.385414	0.132617	-2.90621	0.00365833	0.053287		Pjv1_00006112	3090.13	-0.645881	0.277045	-2.33132	0.0197366	0.278994
Pjv1_00019664	1029.61	0.623942	0.214827	2.90439	0.0036797	0.0551223		Pjv1_00006487	1076.4	0.34521	0.118817	2.90539	0.00366799	0.0533923		Pjv1_00005973	1812.8	-0.72656	0.311659	-2.33127	0.0197393	0.278994
Pjv1_00007913	488.564	-0.521956	0.179911	-2.90119	0.0037175	0.0556369		Pjv1_00026386	726.373	0.369536	0.127206	2.90503	0.00367215	0.0534175		Pjv1_00011625	205.065	-0.673475	0.288779	-2.33214	0.0196931	0.278994
Pjv1_00015838	3058.2	-0.376607	0.129826	-2.90086	0.00372142	0.0556369		Pjv1_00003456	596.145	0.577427	0.198806	2.90447	0.00367871	0.0534776		Pjv1_00008226	197.223	-0.530333	0.22751	-2.33104	0.0197514	0.278994
Pjv1_00005446	995.282	0.692091	0.238566	2.90104	0.00371921	0.0556369		Pjv1_00028812	175.149	-0.872176	0.300616	-2.9013	0.00371618	0.0539866		Pjv1_00001694	2751.39	0.332015	0.142405	2.33148	0.019728	0.278994
Pjv1_00017236	744.178	0.433924	0.149628	2.90002	0.00373133	0.0557482		Pjv1_00027852	1075.1	-0.437033	0.150686	-2.90029	0.00372823	0.0540656		Pjv1_00014571	71.6715	-1.24	0.531743	-2.33195	0.0197032	0.278994
Pjv1_00004366	93.471	-3.4277	1.18251	-2.89866	0.00374759	0.0559541		Pjv1_00027130	1959.08	-0.467701	0.161264	-2.90022	0.003729	0.0540656		Pjv1_00016157	115.442	-0.607385	0.26048	-2.33179	0.0197118	0.278994
Pjv1_00000628	1787.52	-0.36204	0.124912	-2.89836	0.00375116	0.0559705		Pjv1_00018185	32.9987	-1.43384	0.494371	-2.90033	0.00372771	0.0540656		Pjv1_00000571	2226.17	-0.39422	0.169111	-2.33113	0.0197468	0.278994
Pjv1_00020692	864.812	-0.426253	0.147116	-2.8974	0.00376271	0.0560692		Pjv1_00014263	7844.98	0.330244	0.113895	2.89956	0.00373687	0.054144		Pjv1_00027074	147.375	0.668953	0.286898	2.33168	0.0197178	0.278994
Pjv1_00021129	2128.69	-0.540798	0.18665	-2.8974	0.00376273	0.0560692		Pjv1_00005762	2902.49	0.669809	0.23109	2.89848	0.00374976	0.054295		Pjv1_00010078	767.542	0.435628	0.187053	2.3289	0.0198644	0.280382
Pjv1_00022549	383.476	-0.542105	0.187175	-2.89624	0.00377658	0.0561645		Pjv1_00018163	465.582	-0.481034	0.166097	-2.8961	0.00377831	0.0546723		Pjv1_00021807	11517.4	-0.337357	0.14487	-2.32868	0.0198759	0.280382
Pjv1_00021766	8442.71	-0.328029	0.113257	-2.89633	0.00377559	0.0561645		Pjv1_00000131	246.703	0.875714	0.302445	2.89545	0.00378621	0.0547203		Pjv1_00000506	915.449	-0.942559	0.404862	-2.3281	0.0199067	0.280632
Pjv1_00020820	540.224	-0.489858	0.169121	-2.89649	0.0037736	0.0561645		Pjv1_00027353	560.922	-0.465056	0.160618	-2.89541	0.00378661	0.0547203		Pjv1_00027050	103.759	-0.609794	0.262044	-2.32707	0.0199615	0.280667
Pjv1_00018151	455.014	0.793918	0.274194	2.89546	0.00378607	0.0562571		Pjv1_00023390	1912.09	0.346978	0.119858	2.89491	0.00379267	0.054772		Pjv1_00012903	2415.02	0.359904	0.154629	2.32753	0.0199372	0.280667
Pjv1_00020764	4727.75	-0.342531	0.118305	-2.89532	0.00378778	0.0562571		Pjv1_00022738	4057.93	0.518978	0.179372	2.8933	0.00381211	0.0550166		Pjv1_00016979	20.0695	-1.88043	0.808061	-2.32709	0.0199604	0.280667
Pjv1_00019230	171.169	1.19671	0.413588	2.89347	0.00381009	0.0565513		Pjv1_00018629	110.234	-0.747717	0.258504	-2.89248	0.00382214	0.055125		Pjv1_00020624	61.7061	-0.827136	0.355357	-2.32762	0.0199324	0.280667
Pjv1_00016466	1238.68	-0.582419	0.201486	-2.89062	0.00384488	0.0570303		Pjv1_00014657	235.297	-0.666662	0.230579	-2.89125	0.00383711	0.0553047		Pjv1_00023172	14.8876	-2.41682	1.0396	-2.32476	0.0200846	0.281493
Pjv1_00010531	744.711	0.708574	0.245164	2.89021	0.00384987	0.0570669		Pjv1_00011027	3207.49	0.319038	0.110362	2.89083	0.00384223	0.0553059		Pjv1_00007696	28.8446	1.47512	0.63508	2.32273	0.0201935	0.281493
Pjv1_00001299	1820.53	0.458	0.158485	2.88987	0.00385405	0.0570915		Pjv1_00021594	27.7841	1.72898	0.598054	2.891	0.00384013	0.0553059		Pjv1_00006470	1584.77	-0.724971	0.312081	-2.32302	0.0201781	0.281493
Pjv1_00010661	1482.26	0.357193	0.123647	2.8888	0.0038671	0.0572472		Pjv1_00012370	1854.64	-0.451558	0.156237	-2.8902	0.00384996	0.0553447		Pjv1_00025814	1182.02	0.489089	0.210321	2.32544	0.0200486	0.281493
Pjv1_00007555	335.75	-0.569807	0.197278	-2.88834	0.00387275	0.0572714		Pjv1_00009393	936.072	-0.358265	0.123954	-2.8903	0.0038487	0.0553447		Pjv1_00026898	35.7242	1.06386	0.457908	2.3233	0.0201632	0.281493
Pjv1_00007328	3251.53	-0.472877	0.163735	-2.88805	0.00387633	0.0572714		Pjv1_00001334	199.765	1.10342	0.381845	2.8897	0.00385604	0.055396		Pjv1_00029071	1359.14	-0.39203	0.168716	-2.32361	0.0201465	0.281493
Pjv1_00008181	29.2614	-2.09391	0.724972	-2.88826	0.00387381	0.0572714		Pjv1_00002952	445.354	0.477357	0.165209	2.88942	0.00385954	0.05541		Pjv1_00011542	27.1339	-1.19787	0.51577	-2.32248	0.0202069	0.281493
Pjv1_00011401	1124.69	-0.456439	0.15809	-2.8872	0.00388686	0.0573895		Pjv1_00009335	773.734	-0.406923	0.140909	-2.88784	0.00387894	0.0556522		Pjv1_00003755	4219.79	0.304941	0.131311	2.32229	0.0202174	0.281493
Pjv1_00005111	105.449	1.04888	0.363338	2.88679	0.00389189	0.0574263		Pjv1_00007658	3789.05	0.32255	0.111725	2.88701	0.00388927	0.055764		Pjv1_00010156	3901.93	1.00402	0.432164	2.32323	0.0201668	0.281493
Pjv1_00017599	370.275	-0.758565	0.26288	-2.88559	0.00390676	0.0576082		Pjv1_00027347	1521.1	0.363125	0.125833	2.88576	0.00390464	0.0559478		Pjv1_00013608	4739.81	0.481286	0.207133	2.32356	0.0201491	0.281493
Pjv1_00002259	4881.29	-0.360951	0.125136	-2.88446	0.00392079	0.0577774		Pjv1_00015305	71.385	-1.22469	0.424538	-2.88475	0.00391721	0.0560913		Pjv1_00016465	504.3	-0.40239	0.173198	-2.3233	0.0201631	0.281493
Pjv1_00004767	126.351	-1.15713	0.401313	-2.88337	0.00393446	0.0579411		Pjv1_00024069	568.616	-0.569229	0.197408	-2.88351	0.00393266	0.056276		Pjv1_00000295	761.247	-0.433537	0.18661	-2.32322	0.0201675	0.281493
Pjv1_00013873	13.4167	-2.42371	0.840682	-2.88303	0.00393868	0.0579655		Pjv1_00019275	130.834	-1.29835	0.450349	-2.88298	0.00393928	0.056334		Pjv1_00022983	333.433	0.528384	0.22736	2.32399	0.0201258	0.281493
Pjv1_00011536	4540.46	-0.444311	0.154177	-2.88182	0.00395384	0.0581306		Pjv1_00010514	388.52	-0.541537	0.187953	-2.88124	0.00396113	0.0565805		Pjv1_00022863	8057.98	0.458884	0.197591	2.3224	0.0202116	0.281493
Pjv1_00006605	858.93	0.839786	0.291418	2.88173	0.00395504	0.0581306		Pjv1_00003885	414.932	-0.577705	0.200508	-2.8812	0.00396166	0.0565805		Pjv1_00024412	59.7954	-0.774569	0.333493	-2.3226	0.0202008	0.281493
Pjv1_00013627	3.73004	5.26513	1.82777	2.88063	0.00396884	0.0582585		Pjv1_00023795	9243.87	0.359431	0.124777	2.88059	0.00396926	0.0566521		Pjv1_00018075	68.474	-1.95052	0.84002	-2.32199	0.0202333	0.281532
Pjv1_00024773	4161.81	0.326855	0.113467	2.88062	0.00396889	0.0582585		Pjv1_00005564	493.75	0.733727	0.254797	2.87966	0.00398109	0.0567841		Pjv1_00027115	3688.7	0.477462	0.205808	2.31994	0.0203441	0.282889
Pjv1_00007766	1446.84	0.784965	0.27257	2.87986	0.00397849	0.0583616		Pjv1_00006727	23189.2	0.588941	0.204585	2.87871	0.00399308	0.056916		Pjv1_00000246	2807.82	0.356798	0.153814	2.31967	0.0203585	0.282906
Pjv1_00001918	355.33	0.618739	0.214916	2.87898	0.00398963	0.0584492		Pjv1_00008976	3760.67	0.47706	0.165731	2.87852	0.00399551	0.056916		Pjv1_00007872	29.5248	2.17879	0.939552	2.31897	0.0203968	0.282945
Pjv1_00014302	519.616	0.591919	0.205594	2.87908	0.00398843	0.0584492		Pjv1_00022093	69164.8	0.334806	0.116334	2.87798	0.00400227	0.0569753		Pjv1_00026734	11.7221	-1.67657	0.723003	-2.31889	0.0204009	0.282945
Pjv1_00003977	430.253	0.511059	0.177568	2.8781	0.00400083	0.0585753		Pjv1_00002337	9017.85	0.364076	0.126521	2.87759	0.0040073	0.05701		Pjv1_00012370	1830.54	-0.306957	0.132359	-2.31912	0.0203885	0.282945
Pjv1_00026514	4630.28	0.450742	0.156681	2.87681	0.0040172	0.0587768		Pjv1_00010366	559.762	-0.631133	0.219402	-2.87661	0.00401971	0.0571496		Pjv1_00001616	180.63	0.955294	0.412363	2.31664	0.0205235	0.284462
Pjv1_00016797	409.477	0.657112	0.228545	2.8752	0.00403773	0.0590391		Pjv1_00005913	14759.3	0.370049	0.128754	2.87406	0.00405228	0.0575754		Pjv1_00015641	441.359	0.824845	0.356227	2.3155	0.0205854	0.285135
Pjv1_00006252	2494.09	-0.421803	0.14677	-2.8739	0.0040544	0.0592446		Pjv1_00028994	1748.43	0.346911	0.120734	2.87336	0.00406134	0.0576268		Pjv1_00007944	2660.05	0.438179	0.189346	2.31417	0.0206586	0.285775
Pjv1_00007846	696.228	0.450158	0.156692	2.87289	0.00406736	0.0593955		Pjv1_00029643	28.4569	-1.52139	0.529516	-2.87317	0.00406376	0.0576268		Pjv1_00001864	781.411	0.435428	0.188176	2.31394	0.0206709	0.285775
Pjv1_00024556	4301.77	-2.15665	0.750925	-2.872	0.00407887	0.0595036		Pjv1_00001560	32.4825	-1.78161	0.620015	-2.87349	0.00405959	0.0576268		Pjv1_00013063	3002.56	-0.564234	0.243842	-2.31393	0.0206716	0.285775
Pjv1_00000802	1258	1.33132	0.463568	2.87191	0.00408002	0.0595036		Pjv1_00000474	1760.95	0.301687	0.105032	2.87235	0.00407437	0.05774		Pjv1_00009614	2083.52	0.477388	0.206382	2.31312	0.0207159	0.286018
Pjv1_00012402	794.578	-0.450674	0.157014	-2.87028	0.00410102	0.0597328		Pjv1_00000180	376.148	-0.61979	0.215855	-2.87132	0.0040876	0.0578691		Pjv1_00030280	1238.89	-0.723745	0.312882	-2.31316	0.0207138	0.286018
Pjv1_00014462	760.506	0.675834	0.235453	2.87036	0.00410006	0.0597328		Pjv1_00009790	2259.27	0.407764	0.142027	2.87103	0.00409139	0.0578691		Pjv1_00001632	192.732	-0.904324	0.391362	-2.31071	0.020849	0.287671
Pjv1_00009048	332.571	0.577159	0.201152	2.86927	0.00411421	0.0598864		Pjv1_00022345	98.1223	-0.846739	0.294914	-2.87113	0.00409002	0.0578691		Pjv1_00020959	973.131	0.429791	0.186065	2.3099	0.0208939	0.28792
Pjv1_00009204	451.225	0.50236	0.175196	2.86742	0.00413833	0.0601987		Pjv1_00023993	1229.99	-0.39504	0.137631	-2.87029	0.00410101	0.057968		Pjv1_00020549	90.2942	-0.642115	0.277969	-2.31002	0.020887	0.28792
Pjv1_00025862	66.4207	-1.13097	0.394583	-2.86623	0.0041539	0.0603865		Pjv1_00026605	420.946	0.452441	0.157654	2.86983	0.00410695	0.0580146		Pjv1_00011073	1022.55	-0.393592	0.170427	-2.30945	0.0209187	0.288075
Pjv1_00015724	5188.42	0.397464	0.138719	2.86524	0.00416696	0.0605373		Pjv1_00028745	899.066	0.462691	0.161281	2.86884	0.00411975	0.0581581		Pjv1_00013630	236.552	-0.497769	0.215656	-2.30816	0.0209901	0.288874
Pjv1_00027264	786.238	0.676617	0.23622	2.86435	0.0041786	0.0606312		Pjv1_00006204	215.523	-1.26072	0.43953	-2.86835	0.00412621	0.0582118		Pjv1_00011429	600.494	0.468347	0.202951	2.30769	0.0210164	0.288992
Pjv1_00007362	4457.61	0.435255	0.151957	2.86434	0.00417878	0.0606312		Pjv1_00006051	111.294	-0.698592	0.243746	-2.86607	0.00415604	0.0584917		Pjv1_00023768	1513.5	0.55537	0.240678	2.30752	0.0210257	0.288992
Pjv1_00020725	764.579	0.469743	0.164063	2.86318	0.00419415	0.0608151		Pjv1_00026812	133.381	-0.885004	0.308792	-2.86602	0.00415669	0.0584917		Pjv1_00024488	1806.85	-0.430434	0.186615	-2.30654	0.0210805	0.289559
Pjv1_00023337	3075.95	0.599117	0.209363	2.86161	0.00421492	0.0610772		Pjv1_00010586	3131.6	0.34497	0.12036	2.86615	0.00415495	0.0584917		Pjv1_00016489	127.53	0.855798	0.371189	2.30556	0.0211353	0.289968
Pjv1_00001407	317.162	-1.11183	0.388872	-2.85911	0.00424834	0.0614827		Pjv1_00013888	296.221	0.676118	0.23589	2.86625	0.00415367	0.0584917		Pjv1_00016368	88.2599	-1.60976	0.69822	-2.30552	0.0211373	0.289968
Pjv1_00029137	250.849	0.839943	0.293773	2.85915	0.00424771	0.0614827		Pjv1_00022776	216.659	0.613017	0.21398	2.86483	0.00417228	0.0586735		Pjv1_00010185	109.452	0.789102	0.342447	2.30431	0.0212055	0.290717
Pjv1_00010983	18192.7	-0.44118	0.154351	-2.85829	0.00425932	0.0616021		Pjv1_00022972	10.6776	2.48766	0.868471	2.86441	0.00417786	0.0587144		Pjv1_00006188	894.106	-0.328152	0.142495	-2.30289	0.0212849	0.291619
Pjv1_00007018	707.306	-0.762079	0.266774	-2.85665	0.00428135	0.0618813		Pjv1_00026762	73.1059	0.892778	0.31203	2.86119	0.00422049	0.0590812		Pjv1_00020101	6323.39	0.424262	0.184364	2.30123	0.0213789	0.29272
Pjv1_00002819	3.57171	-5.36638	1.88062	-2.85351	0.00432386	0.0624159		Pjv1_00005624	227.482	0.800397	0.279668	2.86196	0.00421035	0.0590812		Pjv1_00010742	589.626	1.26314	0.54918	2.30005	0.0214451	0.293439
Pjv1_00020540	2107.9	0.392134	0.137418	2.85359	0.00432289	0.0624159		Pjv1_00013153	43.6746	-1.34101	0.468727	-2.86096	0.00422365	0.0590812		Pjv1_00018522	475.876	-0.36444	0.15851	-2.29917	0.0214955	0.293942
Pjv1_00014670	750.814	0.465168	0.163082	2.85236	0.00433954	0.0626023		Pjv1_00015927	98.7384	0.849195	0.296826	2.86092	0.00422416	0.0590812		Pjv1_00003218	1962.49	-0.803469	0.3496	-2.29825	0.0215474	0.29416
Pjv1_00014717	2659.86	0.441834	0.154926	2.8519	0.00434591	0.0626542		Pjv1_00022687	1502.63	0.551851	0.192811	2.86213	0.00420807	0.0590812		Pjv1_00015119	1582.65	0.395152	0.171943	2.29816	0.0215527	0.29416
Pjv1_00014437	63.0813	-0.976459	0.342518	-2.85082	0.00436065	0.0628267		Pjv1_00020959	945.701	0.434353	0.151807	2.86123	0.00422	0.0590812		Pjv1_00020969	60.6811	-0.781066	0.339835	-2.29837	0.0215408	0.29416
Pjv1_00008619	463.089	-0.526422	0.184744	-2.84947	0.00437927	0.0630548		Pjv1_00003765	20.4716	-2.21822	0.77538	-2.86082	0.00422546	0.0590812		Pjv1_00025350	733.056	-0.345323	0.150303	-2.29752	0.0215893	0.294472
Pjv1_00015625	24172.5	0.413368	0.14521	2.84669	0.00441767	0.0635672		Pjv1_00000793	1141.98	-0.429342	0.150058	-2.86118	0.00422067	0.0590812		Pjv1_00023694	5448.01	0.457071	0.199045	2.29631	0.0216579	0.29522
Pjv1_00016688	111.679	-0.805529	0.283169	-2.84469	0.0044455	0.063927		Pjv1_00022385	2186.22	0.415589	0.145285	2.86052	0.00422948	0.0590997		Pjv1_00008909	692.184	-0.50114	0.218293	-2.29572	0.0216919	0.295307
Pjv1_00018555	694.846	0.487804	0.171503	2.84428	0.00445115	0.0639675		Pjv1_00006738	43.7164	1.75532	0.613862	2.85947	0.00424353	0.0592584		Pjv1_00002271	8122.56	0.437564	0.190596	2.29577	0.0216892	0.295307
Pjv1_00007897	484.424	0.824732	0.290125	2.84268	0.00447362	0.0641703		Pjv1_00012392	15.9805	-2.74583	0.960513	-2.85871	0.00425362	0.0593197		Pjv1_00020607	78.2067	0.82604	0.360508	2.29132	0.0219449	0.298563
Pjv1_00007770	1658.47	-0.354079	0.124548	-2.84292	0.00447019	0.0641703		Pjv1_00015715	2311.61	0.488474	0.170883	2.85852	0.00425622	0.0593197		Pjv1_00026484	1083.27	-0.627427	0.273878	-2.2909	0.0219693	0.298705
Pjv1_00025941	871.141	-0.744462	0.261889	-2.84267	0.00447377	0.0641703		Pjv1_00003816	20095.6	0.471003	0.164769	2.85856	0.00425573	0.0593197		Pjv1_00003312	5274.72	0.481431	0.210257	2.28973	0.0220372	0.299438
Pjv1_00015485	3.56925	-5.36555	1.88812	-2.84174	0.00448686	0.0643173		Pjv1_00025523	9.63146	2.5773	0.90168	2.85833	0.00425871	0.0593197		Pjv1_00022560	1415.46	0.378764	0.165449	2.28931	0.0220616	0.299579
Pjv1_00028297	71.8026	0.923066	0.324933	2.84079	0.00450023	0.0644681		Pjv1_00005115	4292.08	-0.300793	0.105295	-2.85668	0.00428094	0.0595915		Pjv1_00016485	1019.32	0.569407	0.248769	2.2889	0.0220852	0.29971
Pjv1_00026861	37.0951	-1.63747	0.576673	-2.83951	0.00451829	0.0646532		Pjv1_00009825	571.309	-0.480223	0.168134	-2.8562	0.0042875	0.0596336		Pjv1_00008921	1786.96	0.514748	0.225022	2.28755	0.0221639	0.300587
Pjv1_00011132	248.613	-0.67187	0.236635	-2.83927	0.00452172	0.0646532		Pjv1_00008485	4332.97	0.390842	0.136847	2.85606	0.00428939	0.0596336		Pjv1_00006992	1016.87	0.438511	0.191799	2.28631	0.0222363	0.300997
Pjv1_00001743	291.217	-0.946399	0.33331	-2.83939	0.00451997	0.0646532		Pjv1_00000882	35.7116	-1.41736	0.496629	-2.85396	0.00431779	0.0599905		Pjv1_00019754	128.041	0.609761	0.266679	2.2865	0.022225	0.300997
Pjv1_00020695	307.926	0.777004	0.273738	2.8385	0.00453263	0.0647682		Pjv1_00000012	550.245	0.722775	0.253365	2.85271	0.00433485	0.0601895		Pjv1_00024580	3430.78	0.580503	0.253894	2.2864	0.022231	0.300997
Pjv1_00009909	369.726	-0.612365	0.215874	-2.83668	0.00455856	0.0649746		Pjv1_00024266	1938.48	-0.309767	0.108606	-2.85221	0.00434163	0.0602456		Pjv1_00019467	1201.64	0.549932	0.240566	2.28599	0.0222548	0.301058
Pjv1_00013858	32.8007	-1.37541	0.48484	-2.83683	0.00455639	0.0649746		Pjv1_00021518	6396.06	0.305938	0.10728	2.85176	0.00434776	0.0602925		Pjv1_00010461	1326.44	-0.495902	0.216989	-2.28538	0.0222905	0.30135
Pjv1_00012843	2064.8	0.344118	0.121307	2.83675	0.00455758	0.0649746		Pjv1_00008703	254.465	0.762267	0.267504	2.84956	0.00437799	0.0606353		Pjv1_00008085	2020.7	-0.759424	0.332389	-2.28474	0.0223279	0.301666
Pjv1_00019792	212.375	0.805978	0.284087	2.83708	0.00455281	0.0649746		Pjv1_00026220	218.083	1.24779	0.437875	2.84966	0.00437662	0.0606353		Pjv1_00003999	182.959	0.603882	0.264357	2.28434	0.0223516	0.301796
Pjv1_00016178	26.7682	1.62363	0.572697	2.83505	0.00458178	0.0652645		Pjv1_00010517	974.917	-0.521093	0.182954	-2.84822	0.00439641	0.060852		Pjv1_00005090	4269.16	0.299192	0.131014	2.28367	0.0223907	0.302133
Pjv1_00014664	858.304	0.388275	0.136976	2.83462	0.00458807	0.0653128		Pjv1_00010570	1304.14	0.364947	0.128142	2.84799	0.00439962	0.0608582		Pjv1_00029075	661.305	0.429842	0.18826	2.28323	0.0224168	0.302295
Pjv1_00026839	291.921	-0.714856	0.252258	-2.83383	0.00459935	0.0654322		Pjv1_00012731	11010.6	0.420043	0.147541	2.84697	0.00441379	0.0610157		Pjv1_00021160	8.8117	2.03936	0.893406	2.28267	0.0224496	0.302357
Pjv1_00008998	103.076	-0.810153	0.286023	-2.83248	0.00461892	0.0656461		Pjv1_00010314	1125.1	0.711368	0.249903	2.84657	0.00441924	0.0610528		Pjv1_00019298	70.9566	1.20926	0.529732	2.28277	0.0224438	0.302357
Pjv1_00010072	3914.3	-0.605601	0.213813	-2.83239	0.00462018	0.0656461		Pjv1_00007312	520.183	-0.453466	0.159411	-2.84464	0.00444616	0.061386		Pjv1_00012771	7.49046	-2.83744	1.24385	-2.28118	0.0225379	0.303069
Pjv1_00028232	287.203	0.559128	0.197459	2.83162	0.00463135	0.0657222		Pjv1_00019070	143.124	0.813642	0.286112	2.84379	0.00445806	0.0615117		Pjv1_00011233	608.143	0.425891	0.186747	2.28058	0.0225732	0.303069
Pjv1_00007537	5564.46	0.324522	0.114603	2.83171	0.00462993	0.0657222		Pjv1_00012352	27.2522	1.44187	0.507304	2.84222	0.00448004	0.0617762		Pjv1_00022191	23.8983	1.57315	0.689565	2.28137	0.0225265	0.303069
Pjv1_00004636	965.416	0.48166	0.170137	2.83102	0.00464	0.0658036		Pjv1_00000121	53.7499	0.974554	0.342944	2.84173	0.00448699	0.0618332		Pjv1_00029775	573.56	-1.18993	0.521662	-2.28104	0.0225458	0.303069
Pjv1_00004351	132.283	-0.88722	0.31347	-2.83032	0.00465021	0.0659071		Pjv1_00010024	5294.99	-0.303263	0.106752	-2.84081	0.00449993	0.0619727		Pjv1_00026699	2823.85	-0.267881	0.117451	-2.28079	0.022561	0.303069
Pjv1_00020871	898.819	-0.391213	0.138253	-2.8297	0.00465923	0.0659936		Pjv1_00019621	7.74073	3.37837	1.18997	2.83904	0.00452493	0.062278		Pjv1_00007599	604.993	0.546227	0.239591	2.27983	0.0226177	0.303431
Pjv1_00014219	3747.21	-0.356875	0.126152	-2.82894	0.00467029	0.0661089		Pjv1_00028669	1720.41	0.335526	0.118232	2.83786	0.00454168	0.0624693		Pjv1_00017064	979.625	-0.381667	0.167423	-2.27965	0.0226285	0.303431
Pjv1_00020109	3668.61	0.439125	0.155272	2.82811	0.00468235	0.0662381		Pjv1_00029463	241.755	-0.512478	0.180619	-2.83734	0.00454908	0.062532		Pjv1_00007126	510.824	-0.63979	0.280692	-2.27933	0.0226474	0.303495
Pjv1_00028190	1861.78	0.452033	0.159878	2.82737	0.00469319	0.06635		Pjv1_00003094	135.513	0.718563	0.25328	2.83703	0.00455354	0.0625531		Pjv1_00001940	45.659	0.974198	0.427917	2.27661	0.0228098	0.30548
Pjv1_00000182	1949.16	0.353085	0.124893	2.8271	0.00469723	0.0663656		Pjv1_00018683	8.20624	-4.65842	1.64212	-2.83684	0.00455631	0.0625531		Pjv1_00002163	1820.72	-0.371536	0.163241	-2.276	0.0228458	0.305771
Pjv1_00002385	10234.3	0.586669	0.207539	2.82679	0.00470177	0.0663883		Pjv1_00010993	748.96	-0.861235	0.303622	-2.83653	0.00456064	0.0625736		Pjv1_00011416	108.518	-0.654548	0.287707	-2.27505	0.0229029	0.306344
Pjv1_00014503	97.5714	0.999534	0.35363	2.8265	0.004706	0.0664065		Pjv1_00016106	329.347	-0.859678	0.303202	-2.83533	0.00457781	0.0627699		Pjv1_00003875	983.305	0.812798	0.357356	2.27447	0.0229375	0.306615
Pjv1_00018063	2514.27	0.512519	0.181402	2.82533	0.00472325	0.0666084		Pjv1_00004125	53.9437	-1.07083	0.377766	-2.83465	0.00458756	0.0628645		Pjv1_00026406	2658.48	0.307316	0.135144	2.27399	0.0229666	0.306813
Pjv1_00023257	2846.2	-0.372046	0.13177	-2.82345	0.00475098	0.0669578		Pjv1_00009620	10.5504	-3.26225	1.1521	-2.83156	0.00463215	0.0633189		Pjv1_00009092	2743	0.352662	0.155163	2.27285	0.0230352	0.306994
Pjv1_00005280	1677.22	0.429322	0.152168	2.82136	0.004782	0.067353		Pjv1_00010129	775.287	0.671788	0.237244	2.83163	0.00463109	0.0633189		Pjv1_00017673	95.8976	-1.00254	0.44114	-2.2726	0.0230501	0.306994
Pjv1_00016202	40.3685	-1.31781	0.467245	-2.82039	0.00479652	0.0675154		Pjv1_00019896	3045.99	-0.482485	0.170396	-2.83156	0.0046322	0.0633189		Pjv1_00021165	1417.74	0.612277	0.269392	2.27281	0.0230378	0.306994
Pjv1_00009557	41.5136	1.26668	0.449234	2.81965	0.00480757	0.0676289		Pjv1_00021886	3723.16	0.301578	0.106506	2.83155	0.00463225	0.0633189		Pjv1_00000544	12.6937	2.02339	0.890349	2.27258	0.0230518	0.306994
Pjv1_00025471	564.798	0.491905	0.174517	2.81866	0.00482239	0.0677952		Pjv1_00013564	7173.89	0.504295	0.178127	2.8311	0.00463883	0.0633694		Pjv1_00009356	125.907	-0.599955	0.26389	-2.2735	0.0229958	0.306994
Pjv1_00017490	865.85	0.777549	0.275959	2.81762	0.00483804	0.0679729		Pjv1_00010958	294.328	0.642908	0.227133	2.83053	0.00464704	0.0633848		Pjv1_00029688	1324.91	0.503597	0.221642	2.27212	0.0230791	0.307168
Pjv1_00004009	206.045	-1.97722	0.70225	-2.81555	0.00486932	0.0683276		Pjv1_00022649	440.379	0.565419	0.199765	2.83043	0.00464861	0.0633848		Pjv1_00012384	1654.31	0.330529	0.145506	2.27159	0.0231115	0.307216
Pjv1_00003640	1420.13	0.509014	0.180776	2.81572	0.00486683	0.0683276		Pjv1_00026565	7363.25	0.31151	0.110045	2.83075	0.00464386	0.0633848		Pjv1_00020369	2757.71	-0.678215	0.298558	-2.27164	0.0231084	0.307216
Pjv1_00013401	719.09	-0.673666	0.239327	-2.81483	0.00488027	0.0683963		Pjv1_00019069	1538.35	0.463022	0.16362	2.82987	0.00465673	0.0634018		Pjv1_00003578	79.5743	1.18367	0.521339	2.27044	0.023181	0.307758
Pjv1_00004586	64.3807	1.42199	0.50516	2.81494	0.00487869	0.0683963		Pjv1_00029592	571.364	0.421578	0.148995	2.82948	0.00466243	0.0634018		Pjv1_00016237	285.683	0.85192	0.37519	2.27064	0.0231691	0.307758
Pjv1_00000050	2322.83	0.328098	0.116618	2.81344	0.00490151	0.0686091		Pjv1_00016247	3626.63	0.347265	0.122732	2.82945	0.00466278	0.0634018		Pjv1_00005946	667.282	-1.27787	0.563088	-2.26939	0.0232444	0.308278
Pjv1_00018303	9.69539	-2.53773	0.901969	-2.81354	0.00489991	0.0686091		Pjv1_00016058	3076.16	0.320841	0.113398	2.82935	0.00466427	0.0634018		Pjv1_00003717	5619.72	0.317204	0.139779	2.26932	0.0232489	0.308278
Pjv1_00008999	769.357	-0.384693	0.136838	-2.81131	0.00493401	0.0690213		Pjv1_00021935	1585.15	0.755911	0.26716	2.82943	0.00466315	0.0634018		Pjv1_00006429	8.0053	3.17115	1.39801	2.26832	0.0233095	0.308508
Pjv1_00010538	238.182	-0.627686	0.223328	-2.81061	0.00494484	0.06913		Pjv1_00007555	471.373	0.568206	0.200948	2.82763	0.00468943	0.0637044		Pjv1_00005614	14643	0.274177	0.120865	2.26845	0.0233021	0.308508
Pjv1_00026138	3.58609	-5.37186	1.91179	-2.80986	0.00495638	0.0692485		Pjv1_00016069	209.823	-0.543021	0.192128	-2.82635	0.00470817	0.0638406		Pjv1_00022896	693.399	0.447217	0.197117	2.26879	0.0232809	0.308508
Pjv1_00011846	1842.79	-0.690236	0.245693	-2.80934	0.00496435	0.0692743		Pjv1_00021637	7272.41	-0.326409	0.115476	-2.82664	0.00470398	0.0638406		Pjv1_00007091	3062.67	-0.3959	0.174579	-2.26775	0.0233445	0.308781
Pjv1_00018764	113.982	-1.21127	0.431135	-2.80948	0.00496214	0.0692743		Pjv1_00020839	2700.65	0.454686	0.160865	2.8265	0.00470591	0.0638406		Pjv1_00018303	18.1969	-2.04368	0.901627	-2.26666	0.0234111	0.309472
Pjv1_00011061	992.736	0.661019	0.235318	2.80905	0.00496879	0.0692935		Pjv1_00006252	2185.93	-0.333008	0.117847	-2.82577	0.00471673	0.0639172		Pjv1_00017664	1542.83	-0.825914	0.36449	-2.26594	0.0234549	0.309668
Pjv1_00001278	3211.6	0.402942	0.143482	2.80832	0.00498009	0.0694082		Pjv1_00005583	100.484	-0.841409	0.297841	-2.82503	0.0047276	0.064025		Pjv1_00005454	1010.33	-0.413671	0.182557	-2.26598	0.0234526	0.309668
Pjv1_00028099	48288	-0.356829	0.127163	-2.80607	0.00501493	0.0698508		Pjv1_00029297	1437.36	-0.643621	0.227877	-2.82442	0.00473658	0.0640678		Pjv1_00000062	3857.52	0.560732	0.247575	2.2649	0.0235191	0.3098
Pjv1_00003488	2966.6	0.40044	0.142757	2.80505	0.00503092	0.0700303		Pjv1_00013050	296.959	0.924552	0.327335	2.82448	0.00473575	0.0640678		Pjv1_00005234	1342.27	-0.674562	0.297758	-2.26548	0.0234835	0.3098
Pjv1_00028460	267.223	-0.873494	0.311435	-2.80474	0.00503572	0.0700541		Pjv1_00017946	1184.36	-0.720636	0.255165	-2.82419	0.00473996	0.064074		Pjv1_00014660	10.1812	-2.42361	1.07	-2.26506	0.023509	0.3098
Pjv1_00017253	299.204	-0.551327	0.19661	-2.80417	0.00504464	0.0701351		Pjv1_00009902	266.518	-2.01627	0.713982	-2.82398	0.00474314	0.0640775		Pjv1_00026244	5.47453	-2.53438	1.11901	-2.26484	0.0235227	0.3098
Pjv1_00000980	558.094	0.839112	0.299259	2.80397	0.00504781	0.070136		Pjv1_00013405	843.682	0.370957	0.131419	2.8227	0.00476214	0.0642948		Pjv1_00001452	548.647	-0.864317	0.381809	-2.26374	0.0235899	0.310494
Pjv1_00021395	3065.94	0.599532	0.21387	2.80325	0.00505906	0.0702061		Pjv1_00019929	4298.76	0.393858	0.139549	2.82237	0.00476708	0.064322		Pjv1_00028369	4411.79	0.317634	0.14037	2.26283	0.0236462	0.311044
Pjv1_00023642	1885.16	-0.333954	0.119126	-2.80337	0.00505717	0.0702061		Pjv1_00027178	9245.48	0.384061	0.136104	2.82181	0.0047753	0.0643538		Pjv1_00003379	1009.22	-0.459257	0.202982	-2.26255	0.0236635	0.31108
Pjv1_00005130	550.493	-0.510102	0.182097	-2.80127	0.00509022	0.0705952		Pjv1_00020101	6556.35	0.3159	0.111945	2.82193	0.00477354	0.0643538		Pjv1_00000241	5.81115	3.14845	1.3921	2.26166	0.0237186	0.311212
Pjv1_00028955	1292.62	-0.525477	0.187799	-2.79809	0.00514063	0.071207		Pjv1_00025383	1407.6	0.357418	0.126684	2.82133	0.00478253	0.0644117		Pjv1_00002617	27.2837	1.86544	0.824684	2.26201	0.0236969	0.311212
Pjv1_00025266	307.15	-0.500696	0.178938	-2.79816	0.00513945	0.071207		Pjv1_00009901	127.594	0.884736	0.314069	2.81701	0.00484728	0.0652438		Pjv1_00010787	17364.2	0.546061	0.241434	2.26174	0.0237134	0.311212
Pjv1_00004026	3160.64	-0.399346	0.142749	-2.79753	0.0051495	0.0712862		Pjv1_00007835	907.183	0.406242	0.144252	2.8162	0.00485948	0.065368		Pjv1_00024815	17729.6	-0.504523	0.223098	-2.26145	0.0237316	0.311212
Pjv1_00023572	1276.56	-0.463152	0.165579	-2.79716	0.00515541	0.0713243		Pjv1_00017531	47.9593	-1.38089	0.490433	-2.81566	0.00486773	0.0654167		Pjv1_00027960	707.326	-0.490537	0.216966	-2.26089	0.0237659	0.311472
Pjv1_00002159	103.251	-0.948205	0.339185	-2.79554	0.00518136	0.0716373		Pjv1_00021582	3924.65	0.506383	0.179851	2.81557	0.00486905	0.0654167		Pjv1_00013139	1889.5	0.398021	0.176094	2.26027	0.0238044	0.311595
Pjv1_00025497	700.575	-0.621984	0.222507	-2.79535	0.00518436	0.0716373		Pjv1_00028816	16.5025	-1.79078	0.636075	-2.81537	0.00487217	0.0654187		Pjv1_00000647	13.3354	1.95322	0.864075	2.26048	0.0237915	0.311595
Pjv1_00013276	983.248	-0.490176	0.175427	-2.79419	0.00520302	0.0718149		Pjv1_00020835	2276.27	-0.36183	0.128562	-2.81443	0.00488636	0.0655691		Pjv1_00011541	28.3753	-1.67277	0.740657	-2.2585	0.0239146	0.312846
Pjv1_00016739	1083.32	0.522869	0.18713	2.79415	0.00520356	0.0718149		Pjv1_00029496	25.7151	1.92184	0.682918	2.81416	0.00489051	0.0655847		Pjv1_00013074	2545.5	-0.275744	0.122113	-2.25811	0.0239387	0.312971
Pjv1_00000180	126.502	0.720105	0.257805	2.79321	0.00521876	0.0719807		Pjv1_00022037	3399.73	0.697659	0.247945	2.81377	0.00489645	0.0656244		Pjv1_00009257	2976.81	0.414529	0.183614	2.25761	0.0239697	0.313044
Pjv1_00027208	7.02635	-3.35972	1.20293	-2.79295	0.00522301	0.0719934		Pjv1_00000826	1468.37	-0.491736	0.174804	-2.81306	0.00490719	0.0657282		Pjv1_00018729	9.41133	2.82686	1.25218	2.25755	0.0239736	0.313044
Pjv1_00013463	81.9106	-0.867478	0.310642	-2.79254	0.00522967	0.0719934		Pjv1_00020797	2909.79	0.300553	0.106856	2.81268	0.00491299	0.0657658		Pjv1_00012324	5788.31	0.35209	0.155977	2.25731	0.0239885	0.313048
Pjv1_00017597	186.121	2.62059	0.938418	2.79256	0.00522922	0.0719934		Pjv1_00014915	1047.21	-0.394431	0.140244	-2.81247	0.0049163	0.0657701		Pjv1_00027456	3463.44	0.299424	0.132693	2.25652	0.0240382	0.3132
Pjv1_00029874	2432.35	0.402159	0.144021	2.79237	0.00523241	0.0719934		Pjv1_00005113	108.548	1.21697	0.432771	2.81204	0.00492277	0.0658166		Pjv1_00015342	672.347	-0.543852	0.241024	-2.25643	0.024044	0.3132
Pjv1_00019559	24.8313	1.50414	0.539026	2.79048	0.00526299	0.0723702		Pjv1_00006670	434.362	-0.466097	0.165816	-2.81093	0.0049398	0.0660041		Pjv1_00004112	7033.3	0.376731	0.166944	2.25663	0.0240314	0.3132
Pjv1_00016494	148.625	0.733365	0.262904	2.78948	0.00527928	0.0725501		Pjv1_00007651	309.584	0.501777	0.17854	2.81045	0.00494719	0.0660627		Pjv1_00000219	161.535	1.12984	0.501361	2.25355	0.0242248	0.314937
Pjv1_00022482	283.561	0.963016	0.345364	2.7884	0.00529684	0.0727472		Pjv1_00019540	378.614	0.676182	0.240626	2.8101	0.00495262	0.0660951		Pjv1_00001279	1857.06	-0.514856	0.228477	-2.25343	0.0242319	0.314937
Pjv1_00014970	1017.14	0.366096	0.131319	2.78784	0.00530604	0.0727851		Pjv1_00022295	1550.68	-0.868762	0.309185	-2.80985	0.00495653	0.0661071		Pjv1_00013349	350.172	-0.612042	0.271598	-2.25349	0.0242285	0.314937
Pjv1_00023500	452.256	0.594194	0.213124	2.78802	0.00530307	0.0727851		Pjv1_00003128	1815.37	0.35298	0.125641	2.80943	0.00496298	0.066153		Pjv1_00020361	37.0923	-1.89179	0.839628	-2.25313	0.0242508	0.314937
Pjv1_00028765	3261.94	-0.470865	0.168999	-2.7862	0.00533294	0.0731098		Pjv1_00006721	4303.36	0.334748	0.119203	2.80822	0.00498161	0.066361		Pjv1_00025606	2503.28	-0.450644	0.19999	-2.25334	0.024238	0.314937
Pjv1_00003553	138.053	0.914586	0.328523	2.78394	0.00537034	0.0735779		Pjv1_00015593	40.9433	-1.11057	0.395687	-2.80667	0.00500559	0.0666402		Pjv1_00015174	490.268	1.0687	0.474543	2.25206	0.0243185	0.315243
Pjv1_00011165	193.157	0.736422	0.264694	2.78216	0.00539984	0.0739373		Pjv1_00015192	683.568	-0.427503	0.152334	-2.80636	0.00501043	0.0666642		Pjv1_00000351	15.5494	1.45479	0.645914	2.2523	0.0243031	0.315243
Pjv1_00008329	237.629	1.1961	0.429973	2.78181	0.00540561	0.0739715		Pjv1_00018998	190.36	-3.09621	1.104	-2.80454	0.00503886	0.0670019		Pjv1_00021673	37.7034	1.17056	0.519747	2.25217	0.0243114	0.315243
Pjv1_00029858	519.188	-0.69163	0.248718	-2.78078	0.00542284	0.0741624		Pjv1_00005055	40.775	1.31085	0.467592	2.80342	0.00505645	0.0671952		Pjv1_00024254	1373.05	0.44421	0.197278	2.2517	0.0243414	0.315349
Pjv1_00008621	1111.33	0.490306	0.176344	2.78039	0.00542929	0.0742057		Pjv1_00006625	5.4589	-4.90448	1.75029	-2.8021	0.00507718	0.0674299		Pjv1_00016727	2117.52	-0.325668	0.144677	-2.251	0.0243855	0.31573
Pjv1_00004515	919.414	-0.761196	0.273938	-2.77872	0.00545732	0.0745438		Pjv1_00009888	145.439	0.780929	0.278814	2.80089	0.00509615	0.0676409		Pjv1_00003774	639.901	0.451254	0.200701	2.24839	0.0245516	0.317668
Pjv1_00020835	2701.98	-0.438112	0.157723	-2.77773	0.00547396	0.074726		Pjv1_00000974	279.866	0.762278	0.272185	2.80059	0.00510098	0.0676642		Pjv1_00030193	183.399	-0.582617	0.259151	-2.24818	0.0245648	0.317668
Pjv1_00000123	1283.06	0.507386	0.182757	2.77629	0.00549834	0.0750136		Pjv1_00007125	87.9872	-0.762602	0.272377	-2.79981	0.00511333	0.0677871		Pjv1_00028056	6627.21	0.37906	0.168679	2.24722	0.0246257	0.318262
Pjv1_00006170	647.487	0.625699	0.225445	2.77539	0.00551357	0.0751759		Pjv1_00008049	3984.65	-0.390217	0.139409	-2.79907	0.00512493	0.0679		Pjv1_00019392	110.489	0.977097	0.434907	2.24668	0.0246604	0.318519
Pjv1_00005386	173.964	-2.39704	0.863791	-2.77502	0.00551985	0.0752162		Pjv1_00000349	17888.6	0.310071	0.110808	2.79827	0.0051377	0.068028		Pjv1_00005318	14850.3	-0.301209	0.134107	-2.24603	0.0247019	0.318632
Pjv1_00005158	3156.2	0.456371	0.164471	2.77479	0.00552377	0.0752244		Pjv1_00011189	2815.65	0.35391	0.126502	2.79767	0.00514731	0.0681144		Pjv1_00002381	366.264	-0.917343	0.408504	-2.24562	0.0247286	0.318632
Pjv1_00009212	89.4478	1.24915	0.450444	2.77316	0.00555147	0.0755107		Pjv1_00017552	1933.09	0.470261	0.16812	2.79717	0.00515519	0.0681775		Pjv1_00023213	5880.64	0.429557	0.191287	2.24562	0.0247284	0.318632
Pjv1_00019573	8.59913	-3.25037	1.17207	-2.77319	0.00555098	0.0755107		Pjv1_00009950	946.771	-0.58686	0.209854	-2.79652	0.00516565	0.0682748		Pjv1_00023443	5092.9	0.30969	0.137895	2.24585	0.0247137	0.318632
Pjv1_00013419	272.07	-0.580469	0.209351	-2.7727	0.00555928	0.0755714		Pjv1_00001438	172.595	-0.723431	0.258738	-2.796	0.00517387	0.0683198		Pjv1_00011657	5830.92	-0.310274	0.138272	-2.24394	0.0248361	0.319525
Pjv1_00012587	18.0663	1.87933	0.677941	2.77212	0.00556927	0.0756163		Pjv1_00010567	3279.73	-0.361089	0.129149	-2.79592	0.00517527	0.0683198		Pjv1_00001454	1543.74	-0.297763	0.13271	-2.24372	0.0248506	0.319525
Pjv1_00020286	1101.23	-0.464255	0.167473	-2.77212	0.00556921	0.0756163		Pjv1_00019611	111.407	-1.6305	0.583245	-2.79557	0.00518088	0.0683528		Pjv1_00017105	64.2315	1.1799	0.525892	2.24361	0.0248576	0.319525
Pjv1_00000577	481.013	0.443876	0.160226	2.77031	0.00560037	0.075993		Pjv1_00015531	2835.33	0.335033	0.119881	2.7947	0.00519475	0.0684946		Pjv1_00018532	212.952	-0.509733	0.227161	-2.24393	0.0248369	0.319525
Pjv1_00009706	3.4418	-5.31762	1.91979	-2.76989	0.00560751	0.0760443		Pjv1_00000429	87.8341	0.919924	0.32919	2.79451	0.00519792	0.0684954		Pjv1_00011716	22187.5	0.350988	0.156501	2.24272	0.0249147	0.320007
Pjv1_00021654	4450.18	-0.51561	0.186205	-2.76904	0.00562216	0.0761973		Pjv1_00008388	3007.69	-0.424597	0.151966	-2.79402	0.00520575	0.0685574		Pjv1_00019032	1278.66	0.428266	0.190971	2.24256	0.0249249	0.320007
Pjv1_00002520	196.27	-0.609291	0.220128	-2.7679	0.00564193	0.0763253		Pjv1_00001454	1204.15	0.551215	0.197353	2.79304	0.00522158	0.0687248		Pjv1_00008317	1061.02	-0.484881	0.216288	-2.24183	0.0249723	0.320423
Pjv1_00013692	3118.59	-0.429054	0.155014	-2.76784	0.00564291	0.0763253		Pjv1_00000895	1020.46	0.358556	0.128408	2.79232	0.0052331	0.0688352		Pjv1_00007162	1043.54	-0.765704	0.341624	-2.24136	0.0250025	0.320618
Pjv1_00006129	9.76792	-2.91968	1.0549	-2.76773	0.00564485	0.0763253		Pjv1_00010187	3666.59	0.282158	0.101067	2.7918	0.00524162	0.0689059		Pjv1_00003926	360.857	0.450176	0.200932	2.24044	0.0250627	0.321049
Pjv1_00029484	1499.79	-0.408381	0.147552	-2.76771	0.00564516	0.0763253		Pjv1_00000456	893.498	0.358512	0.128468	2.79068	0.00525982	0.0690627		Pjv1_00025017	891.269	0.805745	0.359646	2.24038	0.025066	0.321049
Pjv1_00005148	55.7098	-1.01206	0.365692	-2.76752	0.00564848	0.0763253		Pjv1_00004128	121.991	-0.936339	0.335524	-2.79068	0.00525973	0.0690627		Pjv1_00000174	597.844	-0.676078	0.301972	-2.23888	0.0251636	0.321704
Pjv1_00020703	514.893	-0.501703	0.181355	-2.76641	0.00566769	0.0765391		Pjv1_00006459	4482.14	0.29613	0.106157	2.78954	0.00527829	0.0692224		Pjv1_00010237	16.7455	-1.77689	0.793647	-2.23889	0.0251633	0.321704
Pjv1_00008284	2972.66	0.501241	0.181214	2.76602	0.00567455	0.0765405		Pjv1_00001665	4933.18	-0.48853	0.175126	-2.78959	0.00527754	0.0692224		Pjv1_00016615	148.321	0.627253	0.280124	2.2392	0.0251429	0.321704
Pjv1_00029142	186.074	1.26985	0.459088	2.76602	0.00567445	0.0765405		Pjv1_00003017	20095.7	0.384063	0.137793	2.78725	0.00531571	0.0696717		Pjv1_00024844	876.07	-0.539517	0.240998	-2.23867	0.0251772	0.321704
Pjv1_00016482	4894.15	0.404489	0.146374	2.76339	0.00572037	0.0771125		Pjv1_00009690	5228.54	0.346505	0.124363	2.78623	0.00533243	0.0698491		Pjv1_00027952	294.484	0.628558	0.280929	2.23742	0.0252586	0.321968
Pjv1_00017010	1792.44	0.422328	0.152863	2.76279	0.00573088	0.0772082		Pjv1_00009500	382.15	1.05168	0.377551	2.78553	0.00534406	0.0699597		Pjv1_00008147	3454.48	0.664791	0.297124	2.23742	0.0252589	0.321968
Pjv1_00001293	551.951	0.583985	0.211412	2.7623	0.00573953	0.0772786		Pjv1_00006470	1521.28	-0.479451	0.172162	-2.78488	0.0053548	0.070017		Pjv1_00010434	900.176	-0.465838	0.208223	-2.2372	0.025273	0.321968
Pjv1_00027555	1031.82	-0.455637	0.165064	-2.76037	0.00577363	0.0776733		Pjv1_00009138	45.8321	-1.31672	0.472796	-2.78497	0.00535326	0.070017		Pjv1_00012122	2040.88	0.38312	0.171186	2.23803	0.0252192	0.321968
Pjv1_00003499	1006.17	0.613843	0.222387	2.76025	0.00577571	0.0776733		Pjv1_00021309	586.529	0.375679	0.134925	2.78435	0.00536348	0.0700888		Pjv1_00025437	6661.83	0.355705	0.158976	2.23748	0.025255	0.321968
Pjv1_00001254	1650.58	-0.414093	0.150082	-2.75911	0.00579592	0.0778278		Pjv1_00019120	426.504	0.49757	0.178774	2.78323	0.00538206	0.0702898		Pjv1_00027983	1280.04	-0.588473	0.263169	-2.2361	0.025345	0.322245
Pjv1_00015142	28.4447	2.09101	0.757936	2.75882	0.00580096	0.0778278		Pjv1_00029065	217.739	1.03009	0.370309	2.78169	0.00540764	0.0705401		Pjv1_00001328	1475.71	0.456426	0.204098	2.23631	0.0253313	0.322245
Pjv1_00003182	6834.58	0.503463	0.182481	2.75899	0.00579805	0.0778278		Pjv1_00020822	556.701	0.590337	0.212212	2.78183	0.00540537	0.0705401		Pjv1_00009101	14489.5	-0.46047	0.205939	-2.23595	0.0253549	0.322245
Pjv1_00004017	1963.22	0.360589	0.130699	2.75893	0.00579902	0.0778278		Pjv1_00008319	3817.75	0.325017	0.116864	2.78115	0.00541675	0.0706054		Pjv1_00011966	347.709	-0.38206	0.170821	-2.23661	0.025312	0.322245
Pjv1_00018489	35.8317	-1.44344	0.523269	-2.7585	0.00580674	0.0778592		Pjv1_00012045	2616.85	-0.375273	0.134942	-2.78101	0.00541908	0.0706054		Pjv1_00025567	1718.24	0.331929	0.148486	2.23542	0.02539	0.322499
Pjv1_00010412	115.066	0.759554	0.27538	2.7582	0.00581203	0.077884		Pjv1_00008744	304.919	0.603446	0.217009	2.78074	0.00542349	0.0706211		Pjv1_00001258	642.06	0.799848	0.357925	2.23468	0.0254384	0.322732
Pjv1_00001263	3029.29	-0.364038	0.131994	-2.75799	0.00581586	0.0778892		Pjv1_00010718	713.126	0.442863	0.159278	2.78044	0.00542852	0.0706447		Pjv1_00020836	3520.85	0.345276	0.154494	2.23488	0.0254252	0.322732
Pjv1_00030030	53.0195	1.66547	0.60395	2.75763	0.00582214	0.0779271		Pjv1_00021540	823.61	-0.554445	0.199429	-2.78016	0.00543317	0.0706633		Pjv1_00006750	195.483	-0.670833	0.300308	-2.23382	0.0254952	0.32307
Pjv1_00001786	273.633	-0.680656	0.246868	-2.75716	0.00583052	0.0779931		Pjv1_00000371	449.869	0.566237	0.203699	2.77978	0.00543965	0.070664		Pjv1_00020839	2555.42	0.48749	0.218216	2.23398	0.0254843	0.32307
Pjv1_00003147	1426.55	0.452813	0.164261	2.75666	0.00583942	0.0780028		Pjv1_00023418	767.602	0.525638	0.189091	2.77981	0.00543907	0.070664		Pjv1_00027047	153.923	-0.662522	0.296763	-2.23249	0.0255824	0.323656
Pjv1_00019252	1991.36	-0.413477	0.149998	-2.75654	0.00584159	0.0780028		Pjv1_00015758	123.616	-1.6351	0.588275	-2.77948	0.00544464	0.0706871		Pjv1_00002369	501.929	-0.40536	0.181557	-2.23269	0.0255695	0.323656
Pjv1_00024659	534.989	-0.496569	0.180142	-2.75654	0.00584157	0.0780028		Pjv1_00016526	2135.23	0.41553	0.149593	2.77773	0.00547399	0.0709843		Pjv1_00013765	11.7933	-1.86189	0.834052	-2.23235	0.025592	0.323656
Pjv1_00018211	5525.69	0.588705	0.213728	2.75446	0.005879	0.078456		Pjv1_00021967	4536.81	0.369002	0.132837	2.77785	0.00547202	0.0709843		Pjv1_00023534	1433.93	-0.721779	0.323349	-2.2322	0.0256019	0.323656
Pjv1_00008332	8210.64	-0.475439	0.172638	-2.75397	0.00588778	0.0785268		Pjv1_00016993	2779.15	0.348772	0.125589	2.7771	0.00548468	0.0710809		Pjv1_00002368	2963.56	-0.435319	0.195054	-2.23179	0.0256286	0.323803
Pjv1_00006656	268.563	-1.85228	0.67282	-2.75302	0.00590488	0.0786622		Pjv1_00022480	236.183	-0.527759	0.190075	-2.77659	0.00549326	0.0711502		Pjv1_00000050	2017.55	0.432834	0.194047	2.23056	0.0257103	0.324172
Pjv1_00000956	4384.7	-0.367967	0.133651	-2.75319	0.00590185	0.0786622		Pjv1_00019659	212.937	-0.53326	0.192128	-2.77554	0.00551094	0.0713372		Pjv1_00026384	758.832	0.424092	0.190164	2.23013	0.0257387	0.324172
Pjv1_00002979	878.208	0.467532	0.169983	2.75045	0.00595127	0.0791869		Pjv1_00005303	746.968	-0.429782	0.154884	-2.77486	0.00552252	0.0714167		Pjv1_00011610	288.74	-0.740989	0.332352	-2.22953	0.0257789	0.324172
Pjv1_00003643	12.1536	-3.42558	1.24538	-2.75062	0.00594822	0.0791869		Pjv1_00010335	5699.07	0.298101	0.107447	2.77442	0.00553008	0.0714167		Pjv1_00008154	480.469	-0.875277	0.392439	-2.23035	0.0257243	0.324172
Pjv1_00010731	581.908	0.625071	0.227314	2.74982	0.00596289	0.0792256		Pjv1_00009511	121.695	0.988236	0.35619	2.77447	0.00552925	0.0714167		Pjv1_00014105	1580.78	0.679862	0.304913	2.22969	0.0257679	0.324172
Pjv1_00001282	1759.91	-0.409433	0.148892	-2.74987	0.0059619	0.0792256		Pjv1_00024023	1437.99	-0.511166	0.184232	-2.77458	0.00552733	0.0714167		Pjv1_00004290	564.781	-0.70717	0.317059	-2.23041	0.0257204	0.324172
Pjv1_00018137	9.75925	-3.25026	1.18203	-2.74972	0.00596468	0.0792256		Pjv1_00013149	923.082	0.406806	0.146646	2.77406	0.00553606	0.0714519		Pjv1_00025763	33.4806	-1.46887	0.658757	-2.22977	0.0257629	0.324172
Pjv1_00028477	428.748	-0.492238	0.17907	-2.74886	0.00598034	0.0793295		Pjv1_00017656	335.7	0.490801	0.177011	2.77272	0.00555899	0.0717057		Pjv1_00023411	506.389	-0.393307	0.17633	-2.23051	0.0257134	0.324172
Pjv1_00010500	2994.7	-0.386567	0.140645	-2.74852	0.00598653	0.0793295		Pjv1_00005436	123.101	1.31696	0.475193	2.77142	0.00558131	0.0718672		Pjv1_00000093	2445.5	0.466302	0.209233	2.22863	0.0258387	0.324543
Pjv1_00029347	84.6862	0.908309	0.330414	2.74901	0.00597761	0.0793295		Pjv1_00029232	3246.31	-0.282021	0.101754	-2.77158	0.00557847	0.0718672		Pjv1_00018407	563.575	-0.374353	0.16796	-2.22882	0.025826	0.324543
Pjv1_00002932	4536.43	0.376889	0.137124	2.74852	0.00598644	0.0793295		Pjv1_00015094	1501.66	0.313365	0.113056	2.77177	0.0055752	0.0718672		Pjv1_00029372	5.00808	-3.20783	1.43966	-2.22819	0.0258682	0.324724
Pjv1_00016360	91.5455	0.859695	0.3129	2.7475	0.00600509	0.0795288		Pjv1_00016907	661.942	-0.609921	0.220138	-2.77063	0.00559482	0.0719989		Pjv1_00014153	2680.63	0.410292	0.184211	2.22729	0.0259279	0.325283
Pjv1_00006278	160.824	-0.645711	0.235087	-2.74669	0.00601996	0.079679		Pjv1_00017237	11610.4	0.314788	0.113663	2.7695	0.00561432	0.0721654		Pjv1_00027420	252.269	0.48988	0.219974	2.22699	0.025948	0.325345
Pjv1_00010366	832.893	-0.426999	0.155537	-2.74532	0.00604518	0.0799661		Pjv1_00020401	6.40215	5.11474	1.84673	2.76962	0.0056122	0.0721654		Pjv1_00024682	7456.44	0.603179	0.270931	2.22632	0.0259924	0.325711
Pjv1_00001789	68.8769	1.19225	0.434326	2.74506	0.00605003	0.0799834		Pjv1_00026218	357.936	-0.602114	0.217522	-2.76806	0.00563916	0.0724423		Pjv1_00009113	251.487	0.467927	0.210432	2.22365	0.0261723	0.327345
Pjv1_00026889	209.884	-0.682025	0.248563	-2.74387	0.00607203	0.0802274		Pjv1_00025262	1817.86	0.456658	0.165021	2.76727	0.0056528	0.0725751		Pjv1_00028166	7.78568	2.43209	1.09361	2.2239	0.026155	0.327345
Pjv1_00001988	15.3746	2.65	0.966547	2.74172	0.00611182	0.080706		Pjv1_00019225	24.014	-1.89302	0.68426	-2.76652	0.00566581	0.0726922		Pjv1_00027593	9040.01	0.455562	0.204888	2.22347	0.0261839	0.327345
Pjv1_00010427	147.673	1.04439	0.381012	2.74111	0.00612321	0.0808092		Pjv1_00022823	85.433	-0.979098	0.35393	-2.76636	0.00566854	0.0726922		Pjv1_00019771	13.4602	3.19081	1.43469	2.22405	0.0261451	0.327345
Pjv1_00028743	118.947	0.744903	0.271899	2.73963	0.00615075	0.08095		Pjv1_00015147	59.4401	1.14916	0.415479	2.76587	0.00567712	0.0727599		Pjv1_00013908	196.259	-0.540582	0.243263	-2.22221	0.026269	0.328095
Pjv1_00005946	85.1331	0.916444	0.33452	2.73958	0.00615177	0.08095		Pjv1_00004769	4677.85	-0.764889	0.276576	-2.76557	0.00568237	0.0727847		Pjv1_00020942	8216.86	0.377636	0.169943	2.22213	0.0262745	0.328095
Pjv1_00016729	718.492	-0.489089	0.17852	-2.73969	0.0061498	0.08095		Pjv1_00025970	610.931	-0.472882	0.171012	-2.76519	0.00568902	0.0728274		Pjv1_00020081	93.0834	0.874385	0.393794	2.22041	0.026391	0.329336
Pjv1_00020325	420.219	-0.798874	0.291587	-2.73975	0.00614864	0.08095		Pjv1_00008821	53510.7	0.40986	0.148263	2.76442	0.00570243	0.0729566		Pjv1_00006550	248.136	0.434684	0.195785	2.22021	0.0264047	0.329336
Pjv1_00005469	2241.38	0.353258	0.12894	2.73971	0.00614937	0.08095		Pjv1_00014851	6669.93	0.33123	0.119886	2.76288	0.00572942	0.0732593		Pjv1_00020638	1170.95	-0.513753	0.231451	-2.2197	0.0264389	0.329571
Pjv1_00004527	1378.7	-0.357888	0.130671	-2.73885	0.00616546	0.081083		Pjv1_00028882	343.03	-0.428844	0.155273	-2.76188	0.00574704	0.0734418		Pjv1_00009727	542.446	-0.373329	0.168232	-2.21913	0.0264778	0.329673
Pjv1_00026763	89.8593	-0.84453	0.308393	-2.73849	0.00617221	0.0810915		Pjv1_00011855	118.236	-0.836908	0.303044	-2.76167	0.00575061	0.0734447		Pjv1_00013845	90.6171	0.952838	0.429343	2.21929	0.0264669	0.329673
Pjv1_00005559	1226.06	-0.52055	0.19009	-2.73843	0.00617328	0.0810915		Pjv1_00013265	1729.45	0.496469	0.179802	2.7612	0.00575888	0.073465		Pjv1_00020552	48.2662	1.1367	0.512463	2.21812	0.0265469	0.330149
Pjv1_00017376	930.716	-0.535034	0.195422	-2.73784	0.00618448	0.0811914		Pjv1_00023444	3676.66	0.355181	0.12863	2.76126	0.00575792	0.073465		Pjv1_00030168	46.2062	-1.88128	0.848082	-2.21828	0.026536	0.330149
Pjv1_00021816	439.002	-0.508705	0.185858	-2.73707	0.00619889	0.0812863		Pjv1_00008051	1194.71	0.474265	0.171899	2.75897	0.00579842	0.0737981		Pjv1_00009906	345.508	0.652236	0.294157	2.2173	0.0266023	0.330455
Pjv1_00030164	2611.98	-0.388162	0.141815	-2.73711	0.00619812	0.0812863		Pjv1_00014727	34.4075	1.28278	0.464894	2.75929	0.00579277	0.0737981		Pjv1_00000766	6991.73	0.703983	0.317472	2.21746	0.0265914	0.330455
Pjv1_00025567	1568.06	-0.336322	0.122906	-2.7364	0.00621147	0.0814041		Pjv1_00000260	171.629	0.985029	0.357004	2.75916	0.00579508	0.0737981		Pjv1_00015127	780.772	0.647376	0.292087	2.21638	0.0266654	0.331046
Pjv1_00000033	2509.6	-0.328613	0.120115	-2.73582	0.00622245	0.0815008		Pjv1_00022050	4.75276	-5.72447	2.07473	-2.75915	0.00579528	0.0737981		Pjv1_00005344	221.101	-0.820136	0.370207	-2.21534	0.0267366	0.331738
Pjv1_00011080	110.559	-0.923778	0.337911	-2.73379	0.00626106	0.0819117		Pjv1_00025825	159.812	-0.650197	0.235755	-2.75793	0.00581681	0.0739893		Pjv1_00017021	2104.66	-0.667134	0.301296	-2.21421	0.0268143	0.33251
Pjv1_00025742	210.831	0.687373	0.251436	2.73379	0.00626105	0.0819117		Pjv1_00022467	64.0113	-0.974281	0.353424	-2.75669	0.00583896	0.0742281		Pjv1_00012879	1611.55	0.475738	0.215059	2.21213	0.0269577	0.334095
Pjv1_00015566	2384.43	-0.464058	0.169787	-2.73318	0.00627253	0.0820142		Pjv1_00021343	3081.97	0.354305	0.12855	2.75616	0.00584842	0.0743054		Pjv1_00025798	2059.21	0.700046	0.316538	2.21157	0.0269964	0.334381
Pjv1_00006248	521.534	0.464851	0.170158	2.73188	0.00629748	0.0822929		Pjv1_00025462	584.37	0.734592	0.266572	2.7557	0.00585662	0.0743665		Pjv1_00014462	1048.85	-0.386759	0.174907	-2.21123	0.02702	0.33448
Pjv1_00006875	20745.1	0.373683	0.136836	2.73089	0.00631639	0.0824115		Pjv1_00023597	4382.14	-0.322296	0.116967	-2.75544	0.00586124	0.0743822		Pjv1_00005227	484.905	-0.515099	0.233087	-2.2099	0.0271122	0.335177
Pjv1_00028369	4108.1	0.337587	0.123609	2.73109	0.00631244	0.0824115		Pjv1_00020286	705.282	0.581407	0.211095	2.75424	0.00588291	0.0745711		Pjv1_00001768	898.238	0.52581	0.237999	2.20929	0.0271545	0.335177
Pjv1_00002695	334.117	-0.468293	0.171484	-2.73083	0.00631748	0.0824115		Pjv1_00024431	593.479	-0.571923	0.207651	-2.75425	0.00588273	0.0745711		Pjv1_00015920	550.116	-0.435951	0.19732	-2.20937	0.0271492	0.335177
Pjv1_00011450	59.8838	-1.09172	0.399875	-2.73016	0.00633045	0.0824942		Pjv1_00015418	148.843	-0.77235	0.280501	-2.75347	0.00589675	0.0747035		Pjv1_00021171	344.152	0.445987	0.20179	2.21015	0.0270947	0.335177
Pjv1_00018551	1484.51	-0.359085	0.131527	-2.73012	0.00633112	0.0824942		Pjv1_00011209	1638.04	0.417815	0.151833	2.75181	0.00592669	0.0749721		Pjv1_00020131	171.735	-0.979183	0.443205	-2.20932	0.0271522	0.335177
Pjv1_00013381	224.846	0.613813	0.224892	2.72937	0.00634557	0.0826349		Pjv1_00003606	72.1052	-3.70468	1.3464	-2.75154	0.0059316	0.0749721		Pjv1_00028535	1647.09	-0.410905	0.186067	-2.20837	0.0272183	0.335377
Pjv1_00008671	6941.68	-0.345012	0.126417	-2.72917	0.00634948	0.0826382		Pjv1_00003688	39.0189	-1.67458	0.608542	-2.7518	0.00592694	0.0749721		Pjv1_00002281	1893.13	0.498511	0.225782	2.20793	0.027249	0.335377
Pjv1_00020957	2247.26	0.537969	0.197153	2.72868	0.00635878	0.0827116		Pjv1_00022199	10626.4	0.387456	0.140805	2.75173	0.00592819	0.0749721		Pjv1_00015300	1412.92	0.34204	0.154904	2.20808	0.0272388	0.335377
Pjv1_00029275	2022.3	0.377432	0.138368	2.72773	0.00637709	0.0829022		Pjv1_00029999	28.8568	-1.81628	0.66038	-2.75036	0.00595302	0.0751997		Pjv1_00003067	1954.67	-0.444726	0.201402	-2.20815	0.0272337	0.335377
Pjv1_00015258	1174.14	0.485295	0.17801	2.72622	0.00640646	0.0832361		Pjv1_00025814	1223.72	0.599061	0.217863	2.74972	0.0059646	0.0753027		Pjv1_00020770	2428.23	0.554416	0.251072	2.2082	0.0272304	0.335377
Pjv1_00014948	542.532	0.77857	0.285916	2.72307	0.00646782	0.0839108		Pjv1_00003862	311.288	-0.597808	0.217426	-2.74947	0.00596909	0.0753161		Pjv1_00007607	140.507	-0.970397	0.439657	-2.20717	0.0273022	0.335794
Pjv1_00023003	748.701	0.417844	0.15343	2.72335	0.00646232	0.0839108		Pjv1_00026295	1641	0.331835	0.120706	2.74912	0.00597563	0.0753553		Pjv1_00023741	42998.8	0.318961	0.144523	2.207	0.0273142	0.335794
Pjv1_00024617	248.709	0.639893	0.234997	2.72298	0.00646952	0.0839108		Pjv1_00019507	312.265	0.556389	0.202442	2.74839	0.00598889	0.0754793		Pjv1_00008416	148.52	1.21555	0.550844	2.2067	0.0273353	0.335861
Pjv1_00010665	61.1007	-1.03365	0.379944	-2.72053	0.00651768	0.084476		Pjv1_00013808	6022.77	-0.367249	0.133648	-2.74789	0.00599805	0.0755441		Pjv1_00007910	485.47	-0.474604	0.215103	-2.20641	0.0273555	0.335916
Pjv1_00023439	4242.22	-0.501608	0.184389	-2.72039	0.00652056	0.084476		Pjv1_00013883	756.574	0.570401	0.20759	2.74773	0.00600091	0.0755441		Pjv1_00012356	343.915	-0.389926	0.176763	-2.20592	0.0273895	0.336141
Pjv1_00012317	1415.81	-0.353108	0.129871	-2.71891	0.00654983	0.0848066		Pjv1_00007100	412.298	-0.543963	0.198004	-2.74723	0.00601007	0.0756161		Pjv1_00021837	4.52668	-3.75514	1.70375	-2.20405	0.0275208	0.337366
Pjv1_00015918	1216.57	-0.367541	0.135202	-2.71846	0.00655871	0.084873		Pjv1_00021344	7348.53	0.641517	0.233561	2.74668	0.00602023	0.0757006		Pjv1_00022022	120.961	-0.748644	0.339658	-2.20411	0.0275166	0.337366
Pjv1_00004256	174.922	0.661242	0.243317	2.71762	0.00657536	0.0850398		Pjv1_00009003	1717.24	-0.433703	0.157914	-2.74646	0.00602423	0.0757077		Pjv1_00009344	1925	-0.354063	0.160688	-2.20342	0.0275651	0.337715
Pjv1_00010070	28.6032	-1.73101	0.637119	-2.71694	0.00658894	0.0851667		Pjv1_00011785	338.201	-0.545684	0.198731	-2.74585	0.00603552	0.0758061		Pjv1_00019864	1055.55	-0.466503	0.211809	-2.20247	0.0276325	0.338348
Pjv1_00026408	3752.59	0.469944	0.173094	2.71497	0.00662821	0.0856254		Pjv1_00026312	8328.27	0.632091	0.23029	2.74476	0.00605549	0.0759701		Pjv1_00027742	33.4184	-1.17766	0.535059	-2.20099	0.0277367	0.339236
Pjv1_00021045	264.974	-0.683164	0.25165	-2.71474	0.0066328	0.0856359		Pjv1_00009727	545.95	-0.463871	0.169001	-2.74479	0.00605505	0.0759701		Pjv1_00029169	668.216	-0.638698	0.290183	-2.20102	0.0277348	0.339236
Pjv1_00029691	60.6357	-1.00603	0.370885	-2.71252	0.0066773	0.0861612		Pjv1_00010164	8242.29	0.488722	0.178111	2.74392	0.00607104	0.0761218		Pjv1_00011550	90.4838	0.965834	0.438866	2.20075	0.027754	0.339254
Pjv1_00029114	5.88955	-4.14039	1.52695	-2.71155	0.00669699	0.0863167		Pjv1_00002307	3254.66	0.350413	0.127745	2.74307	0.00608673	0.076275		Pjv1_00001654	1607.25	-0.47548	0.216108	-2.2002	0.0277926	0.339309
Pjv1_00025428	37438.2	-0.37735	0.139156	-2.7117	0.00669393	0.0863167		Pjv1_00023331	12.18	-2.12442	0.774687	-2.7423	0.00610115	0.0763527		Pjv1_00003570	2509.26	0.314646	0.142995	2.20039	0.0277792	0.339309
Pjv1_00028864	1159.07	0.728245	0.268776	2.70948	0.00673878	0.0867791		Pjv1_00022303	290.658	-1.01059	0.368522	-2.74228	0.00610137	0.0763527		Pjv1_00023938	92.2881	-0.778697	0.353951	-2.20001	0.027806	0.339309
Pjv1_00006592	24646.3	-0.39305	0.145069	-2.7094	0.00674054	0.0867791		Pjv1_00021303	2072.51	0.484289	0.176608	2.74218	0.00610336	0.0763527		Pjv1_00003070	306.707	-0.574833	0.261353	-2.19945	0.0278461	0.339605
Pjv1_00024427	1522.67	-0.449123	0.165778	-2.70919	0.00674477	0.0867842		Pjv1_00014183	193.017	-0.655512	0.239078	-2.74183	0.00610974	0.0763891		Pjv1_00015470	2733.31	0.28453	0.129378	2.19921	0.027863	0.339618
Pjv1_00009073	292.988	-0.84156	0.310761	-2.70806	0.00676775	0.0869437		Pjv1_00011574	3958.9	-0.282558	0.103071	-2.74139	0.00611791	0.0764044		Pjv1_00022620	133.212	0.618368	0.281233	2.19877	0.0278943	0.339806
Pjv1_00020440	403.423	0.541374	0.199929	2.70783	0.00677254	0.0869437		Pjv1_00015875	1008.82	0.338893	0.123613	2.74155	0.00611492	0.0764044		Pjv1_00011822	99.6269	0.84821	0.385884	2.1981	0.0279422	0.340003
Pjv1_00018118	202.815	0.635209	0.23458	2.70786	0.00677195	0.0869437		Pjv1_00023843	5338.4	0.340888	0.124396	2.74034	0.00613749	0.0766053		Pjv1_00005180	1176.74	0.326914	0.148719	2.19819	0.0279354	0.340003
Pjv1_00025240	3979.16	0.302737	0.111778	2.70837	0.00676139	0.0869437		Pjv1_00000016	699.75	-0.345987	0.126277	-2.7399	0.0061458	0.0766221		Pjv1_00009426	470.925	-1.01789	0.463136	-2.19781	0.0279623	0.340055
Pjv1_00010331	770.937	0.588754	0.217502	2.70689	0.00679176	0.0871049		Pjv1_00023159	274.106	0.569984	0.208023	2.74001	0.00614381	0.0766221		Pjv1_00014629	1214.91	-0.300301	0.136652	-2.19757	0.0279801	0.340078
Pjv1_00023149	41.2719	1.17971	0.435827	2.70684	0.0067928	0.0871049		Pjv1_00004168	401.028	0.67358	0.24606	2.73746	0.00619149	0.0770605		Pjv1_00009473	1835.11	-0.392074	0.178474	-2.19681	0.0280339	0.340539
Pjv1_00014402	1672.97	0.320045	0.118254	2.70642	0.00680126	0.087164		Pjv1_00020196	876.07	-0.691555	0.25261	-2.73764	0.00618815	0.0770605		Pjv1_00003326	4797	-0.280728	0.127835	-2.19602	0.0280903	0.34103
Pjv1_00028619	365.72	-0.506734	0.187284	-2.7057	0.00681609	0.0873046		Pjv1_00023992	800.51	-0.414339	0.151351	-2.73761	0.0061887	0.0770605		Pjv1_00008299	8753.5	0.437076	0.199226	2.19387	0.0282446	0.342513
Pjv1_00001240	108.561	-0.877363	0.324528	-2.7035	0.00686126	0.0877837		Pjv1_00008127	1641.3	0.311614	0.113888	2.73614	0.00621651	0.0772586		Pjv1_00003400	19008.4	-0.426212	0.194293	-2.19365	0.0282604	0.342513
Pjv1_00026821	53.348	-1.67013	0.617731	-2.70364	0.00685835	0.0877837		Pjv1_00010337	4552.88	0.295585	0.108038	2.73594	0.00622023	0.0772586		Pjv1_00020196	1073.66	-0.456831	0.20825	-2.19366	0.0282596	0.342513
Pjv1_00016414	7308.98	0.555912	0.205699	2.70255	0.00688103	0.0879869		Pjv1_00014014	864.58	-0.370959	0.135591	-2.73588	0.00622146	0.0772586		Pjv1_00001166	260.096	-0.575611	0.262488	-2.1929	0.0283142	0.342972
Pjv1_00021848	1985.86	0.53467	0.197871	2.70212	0.0068899	0.0880505		Pjv1_00018048	19376.3	0.339041	0.123915	2.73607	0.00621773	0.0772586		Pjv1_00022540	182.842	1.21086	0.552333	2.19226	0.0283604	0.343143
Pjv1_00017073	1557.2	0.352165	0.13036	2.70149	0.00690302	0.0881111		Pjv1_00022979	3106.68	-0.35473	0.129681	-2.7354	0.00623044	0.0773264		Pjv1_00026473	227.258	-0.48723	0.222231	-2.19244	0.0283475	0.343143
Pjv1_00020519	873.305	-0.390643	0.144611	-2.70133	0.00690632	0.0881111		Pjv1_00008456	328.627	0.592919	0.216794	2.73494	0.00623922	0.0773544		Pjv1_00009965	696.588	-0.559571	0.255355	-2.19135	0.0284266	0.34375
Pjv1_00023954	44.9751	-1.27344	0.471409	-2.70135	0.00690587	0.0881111		Pjv1_00021217	166.83	-2.56846	0.939138	-2.73491	0.00623973	0.0773544		Pjv1_00010345	1285.67	0.446775	0.203942	2.19069	0.028474	0.34413
Pjv1_00000488	1854.61	0.335464	0.12428	2.69925	0.00694951	0.0886122		Pjv1_00020530	6091.95	0.428496	0.156793	2.73288	0.0062784	0.0777898		Pjv1_00028753	152.912	-0.533236	0.243461	-2.19023	0.0285075	0.34434
Pjv1_00029282	1889.9	-0.33268	0.123261	-2.69899	0.00695494	0.0886224		Pjv1_00005776	802.721	-0.414734	0.151806	-2.73201	0.00629494	0.0779508		Pjv1_00028814	68.501	-0.991462	0.452779	-2.18973	0.028544	0.344393
Pjv1_00026265	1338.88	-0.412074	0.152689	-2.69877	0.00695954	0.0886224		Pjv1_00011382	176.444	0.82134	0.300664	2.73176	0.00629976	0.0779524		Pjv1_00016116	58.5822	-1.18266	0.540057	-2.18989	0.0285324	0.344393
Pjv1_00004935	98.7641	-0.866211	0.320979	-2.69865	0.00696207	0.0886224		Pjv1_00020742	1839.88	-0.350707	0.128387	-2.73163	0.00630216	0.0779524		Pjv1_00012788	228.605	-0.548028	0.250318	-2.18933	0.028573	0.344548
Pjv1_00020424	803.51	-0.491478	0.182183	-2.69772	0.00698156	0.0888205		Pjv1_00001002	5006.52	0.333105	0.121986	2.73067	0.0063205	0.0781353		Pjv1_00003785	745.309	0.669077	0.30573	2.18846	0.0286364	0.345118
Pjv1_00009936	180.794	-0.708135	0.262514	-2.69751	0.00698601	0.0888272		Pjv1_00029142	312.767	0.927632	0.339745	2.73038	0.00632617	0.0781614		Pjv1_00007880	1704.58	-0.496405	0.226909	-2.18768	0.0286928	0.34541
Pjv1_00019679	1303.65	0.399874	0.148336	2.69574	0.00702332	0.0892514		Pjv1_00029743	3652.05	-0.472485	0.173119	-2.72926	0.00634769	0.0783833		Pjv1_00003180	151.155	0.775075	0.354261	2.18786	0.0286796	0.34541
Pjv1_00016731	116.379	0.881714	0.327705	2.69057	0.00713294	0.0905935		Pjv1_00016105	25.2215	1.45753	0.534752	2.72562	0.00641818	0.0792092		Pjv1_00011049	1338.31	0.819597	0.374691	2.1874	0.0287137	0.345467
Pjv1_00004289	221.343	-0.649895	0.2416	-2.68996	0.00714603	0.0907089		Pjv1_00016359	7530.12	-0.386473	0.141927	-2.72303	0.00646863	0.079787		Pjv1_00025206	206.637	-0.551959	0.252381	-2.18701	0.0287421	0.345615
Pjv1_00027353	470.275	-0.494052	0.183744	-2.6888	0.00717095	0.0909362		Pjv1_00011554	60.2515	-1.05533	0.38761	-2.72266	0.00647583	0.0798311		Pjv1_00014534	75.095	-0.738022	0.33769	-2.1855	0.0288522	0.346744
Pjv1_00011001	1058.96	0.444735	0.16544	2.68819	0.00718404	0.0909362		Pjv1_00029039	87.9743	-0.813101	0.298841	-2.72085	0.00651147	0.0802097		Pjv1_00016501	323.314	0.874034	0.399969	2.18525	0.0288702	0.346767
Pjv1_00017148	28.549	1.8105	0.673404	2.68858	0.00717572	0.0909362		Pjv1_00026061	318.094	-0.485639	0.178496	-2.72073	0.00651385	0.0802097		Pjv1_00012567	326.683	-0.473744	0.21687	-2.18446	0.0289281	0.346878
Pjv1_00004625	230.543	-0.793058	0.29498	-2.68851	0.00717709	0.0909362		Pjv1_00007720	9334.05	-0.27871	0.102468	-2.71998	0.00652861	0.0803015		Pjv1_00007105	1198.34	-0.360361	0.164938	-2.18483	0.0289013	0.346878
Pjv1_00030167	2334.37	-0.329419	0.122537	-2.68833	0.00718109	0.0909362		Pjv1_00004480	31103.8	-0.31981	0.117577	-2.72	0.00652821	0.0803015		Pjv1_00017051	881.602	0.370744	0.169712	2.18455	0.028922	0.346878
Pjv1_00010609	3628.6	0.437265	0.162705	2.68747	0.0071996	0.0910822		Pjv1_00002406	3319.75	-0.388096	0.142703	-2.7196	0.00653606	0.0803482		Pjv1_00016235	487.915	-0.520329	0.238317	-2.18335	0.02901	0.347666
Pjv1_00019032	1960.67	0.513528	0.191106	2.68714	0.00720671	0.0911211		Pjv1_00022644	310.887	0.756992	0.27839	2.71918	0.00654437	0.0804053		Pjv1_00022199	12923.5	0.489921	0.224414	2.18311	0.0290278	0.347684
Pjv1_00019275	298.34	-0.836968	0.311897	-2.68348	0.00728602	0.0920725		Pjv1_00012435	474.277	0.463801	0.170613	2.71845	0.00655891	0.080539		Pjv1_00010969	246.808	-0.4493	0.205857	-2.18258	0.0290668	0.347957
Pjv1_00019524	210.36	0.815721	0.304142	2.68204	0.00731751	0.0924188		Pjv1_00019453	918.543	0.622603	0.229135	2.71719	0.0065839	0.0808007		Pjv1_00004096	30.3066	-1.11352	0.510262	-2.18226	0.0290904	0.348045
Pjv1_00024203	948.65	-0.410257	0.152985	-2.68169	0.00732521	0.0924644		Pjv1_00020566	1918.07	-0.359533	0.132331	-2.71693	0.00658903	0.0808186		Pjv1_00026284	199.693	-0.569558	0.261151	-2.18096	0.0291866	0.348077
Pjv1_00030154	559.741	0.710992	0.265203	2.68094	0.00734163	0.09262		Pjv1_00009810	2841.03	-0.386199	0.142219	-2.71553	0.00661704	0.0811169		Pjv1_00006662	3562.64	-0.57652	0.264352	-2.18088	0.0291924	0.348077
Pjv1_00015002	1361.6	0.3698	0.138025	2.67923	0.00737927	0.093043		Pjv1_00027925	386.504	0.480598	0.177002	2.71521	0.00662331	0.0811484		Pjv1_00011845	4.70413	-3.64076	1.66939	-2.18089	0.0291913	0.348077
Pjv1_00006891	1520.7	0.531922	0.198658	2.67758	0.00741572	0.093359		Pjv1_00006908	430.023	-0.442028	0.162836	-2.71456	0.00663634	0.0812628		Pjv1_00001897	16896	0.431616	0.197927	2.18068	0.0292068	0.348077
Pjv1_00000823	5778.27	-0.341848	0.127682	-2.67734	0.00742084	0.093359		Pjv1_00013606	12508.9	0.440527	0.162303	2.71423	0.00664303	0.0812995		Pjv1_00010970	1448.1	-0.432031	0.198069	-2.18122	0.0291671	0.348077
Pjv1_00018072	780.587	0.451952	0.168794	2.67754	0.00741657	0.093359		Pjv1_00016062	2220.91	0.339069	0.124943	2.71379	0.00665193	0.0813631		Pjv1_00021575	241.055	-0.532134	0.243995	-2.18093	0.0291889	0.348077
Pjv1_00018207	3746.12	0.332607	0.124227	2.67742	0.00741907	0.093359		Pjv1_00001291	91.3947	-0.91091	0.335697	-2.71349	0.00665788	0.0813906		Pjv1_00020834	838.873	0.3001	0.137581	2.18126	0.0291642	0.348077
Pjv1_00006245	2817.51	0.412816	0.154201	2.67713	0.00742559	0.0933667		Pjv1_00000697	748.846	0.62649	0.230914	2.71309	0.00666592	0.0814435		Pjv1_00011784	965.793	-0.577931	0.265128	-2.17982	0.0292708	0.348647
Pjv1_00007002	2599.34	-0.355888	0.132961	-2.67663	0.00743659	0.0934532		Pjv1_00024596	285.558	0.556829	0.205297	2.71231	0.00668169	0.0815909		Pjv1_00026503	3754.61	0.40755	0.186998	2.17943	0.0292995	0.348794
Pjv1_00026452	8.32342	3.09586	1.15709	2.67555	0.00746067	0.0936682		Pjv1_00014138	54.0423	-1.00006	0.368786	-2.71175	0.00669289	0.0816369		Pjv1_00026395	172.672	0.819268	0.375951	2.17919	0.0293176	0.348816
Pjv1_00018643	107.908	1.0415	0.389274	2.67549	0.00746199	0.0936682		Pjv1_00004672	488.411	-0.934553	0.34462	-2.71183	0.00669122	0.0816369		Pjv1_00006973	1042.7	-0.611925	0.280907	-2.17839	0.0293767	0.348937
Pjv1_00018526	335.564	0.490469	0.18334	2.67519	0.00746876	0.0937013		Pjv1_00027424	969.951	0.554694	0.204608	2.711	0.006708	0.0817758		Pjv1_00008037	59.3048	-0.95394	0.437887	-2.17851	0.0293683	0.348937
Pjv1_00001294	4027.7	0.389258	0.145543	2.67451	0.00748375	0.0937552		Pjv1_00012598	482.129	-0.423542	0.156266	-2.71039	0.00672049	0.0818827		Pjv1_00002832	750.636	0.449468	0.206291	2.17881	0.0293458	0.348937
Pjv1_00015954	1633.26	0.482673	0.180476	2.67444	0.00748549	0.0937552		Pjv1_00026221	31850	0.407817	0.150522	2.70935	0.00674157	0.082094		Pjv1_00027900	64.7177	1.30163	0.598399	2.17518	0.0296164	0.349384
Pjv1_00023184	35.7383	1.24587	0.465836	2.67448	0.00748447	0.0937552		Pjv1_00012969	1009.46	0.445347	0.164411	2.70874	0.00675391	0.0821988		Pjv1_00011632	35.5978	-1.27095	0.583889	-2.1767	0.0295028	0.349384
Pjv1_00009855	941.121	0.417163	0.155994	2.67423	0.00749016	0.0937617		Pjv1_00004630	773.884	0.481108	0.177636	2.70839	0.00676106	0.0822402		Pjv1_00028131	978.494	-0.530923	0.244056	-2.17542	0.029599	0.349384
Pjv1_00024782	1832.32	0.507933	0.189987	2.67351	0.00750617	0.0939102		Pjv1_00006750	145.082	-0.889902	0.328618	-2.70801	0.00676872	0.0822879		Pjv1_00010291	6455.83	0.545995	0.251018	2.17512	0.0296208	0.349384
Pjv1_00001889	9645.89	-0.318135	0.119024	-2.67287	0.00752045	0.0940368		Pjv1_00002190	10144.6	0.425497	0.157149	2.7076	0.00677719	0.0822998		Pjv1_00016199	4145.23	0.308581	0.141845	2.17547	0.0295947	0.349384
Pjv1_00000669	328.748	0.553886	0.20733	2.67152	0.00755077	0.0943638		Pjv1_00025804	3834.82	-0.313024	0.115602	-2.70777	0.00677375	0.0822998		Pjv1_00016452	2990.35	0.785996	0.361269	2.17565	0.0295812	0.349384
Pjv1_00004832	135.904	1.18777	0.444641	2.67131	0.00755567	0.0943729		Pjv1_00001184	1355.47	0.385047	0.142231	2.7072	0.00678534	0.0823532		Pjv1_00004038	77.5238	-1.03022	0.47328	-2.17676	0.0294982	0.349384
Pjv1_00002827	42.6304	-1.20457	0.451111	-2.67023	0.00757999	0.09452		Pjv1_00007243	565.809	0.61237	0.226233	2.70682	0.0067932	0.0824031		Pjv1_00023683	238.791	-0.467543	0.214957	-2.17505	0.0296262	0.349384
Pjv1_00016123	18.0528	-1.90803	0.714488	-2.67048	0.00757427	0.09452		Pjv1_00019533	147.468	-0.813042	0.300528	-2.70538	0.00682268	0.0827151		Pjv1_00020797	3562.2	0.539603	0.248074	2.17517	0.0296176	0.349384
Pjv1_00024808	11604.5	0.524615	0.196457	2.67038	0.00757659	0.09452		Pjv1_00014399	814.105	0.411798	0.152239	2.70494	0.00683165	0.0827782		Pjv1_00023830	561.635	-0.347076	0.159568	-2.17509	0.0296233	0.349384
Pjv1_00020123	1446.88	0.385643	0.144455	2.66963	0.00759342	0.0946353		Pjv1_00026452	12.4011	2.41197	0.89188	2.70436	0.00684357	0.0828769		Pjv1_00004681	47.6902	-0.880033	0.404125	-2.17763	0.0294339	0.349384
Pjv1_00014587	42.3783	-1.23004	0.460826	-2.66921	0.00760294	0.0947018		Pjv1_00029312	661.458	-0.540723	0.19999	-2.70374	0.00685633	0.0829858		Pjv1_00009358	269.489	0.827938	0.380525	2.17578	0.0295717	0.349384
Pjv1_00025972	1361.09	-0.409361	0.153392	-2.66873	0.00761389	0.094786		Pjv1_00003717	5120.15	0.399928	0.147972	2.70273	0.00687728	0.0831935		Pjv1_00006336	1611.34	-0.396817	0.182264	-2.17715	0.0294691	0.349384
Pjv1_00020407	351.403	0.842917	0.315984	2.66759	0.0076397	0.095055		Pjv1_00002281	1800.86	0.322025	0.119159	2.70247	0.00688258	0.0832119		Pjv1_00008652	261.095	0.65687	0.302033	2.17483	0.0296432	0.349392
Pjv1_00008508	6801.12	0.30756	0.115315	2.66713	0.00765011	0.0951322		Pjv1_00024369	20.4516	1.51905	0.562165	2.70214	0.00688945	0.0832491		Pjv1_00005368	418.976	0.385229	0.177161	2.17445	0.0296711	0.349428
Pjv1_00010438	470.264	-0.481954	0.180777	-2.66601	0.00767577	0.0953489		Pjv1_00027701	1308.89	0.716448	0.265204	2.7015	0.00690279	0.0833645		Pjv1_00008557	1360.52	-0.305184	0.140356	-2.17435	0.0296789	0.349428
Pjv1_00017214	759.558	-0.45694	0.171395	-2.666	0.00767597	0.0953489		Pjv1_00028563	182.579	0.546599	0.202355	2.70119	0.00690916	0.0833955		Pjv1_00011529	6.79251	-2.57409	1.18421	-2.17367	0.0297298	0.349532
Pjv1_00011776	165.803	0.634804	0.238159	2.66546	0.00768821	0.0953962		Pjv1_00018486	3.02556	5.02357	1.86001	2.70083	0.00691663	0.0834399		Pjv1_00024508	414.622	0.519609	0.239056	2.17358	0.0297366	0.349532
Pjv1_00017048	133.248	-0.919928	0.345114	-2.66558	0.00768557	0.0953962		Pjv1_00000073	925.273	-0.419164	0.155234	-2.70021	0.00692956	0.0835501		Pjv1_00005633	175.096	-0.854845	0.393242	-2.17384	0.029717	0.349532
Pjv1_00002362	65.73	-1.08125	0.405792	-2.66455	0.00770914	0.0956035		Pjv1_00003252	644.111	-0.426356	0.157913	-2.69995	0.006935	0.0835698		Pjv1_00009975	120.776	-0.691744	0.3183	-2.17324	0.0297621	0.34964
Pjv1_00008747	14866.4	0.542326	0.203576	2.66399	0.00772193	0.0957096		Pjv1_00006070	162.307	1.22444	0.45361	2.69933	0.00694801	0.0836349		Pjv1_00001738	728.95	0.318821	0.146748	2.17258	0.0298122	0.350036
Pjv1_00000215	3163.72	-0.359062	0.134856	-2.66256	0.00775495	0.0960663		Pjv1_00011977	3722.57	0.312763	0.115863	2.69943	0.00694588	0.0836349		Pjv1_00007830	1493.44	0.265804	0.122372	2.17211	0.0298475	0.350259
Pjv1_00008435	67.373	-0.902808	0.339135	-2.66209	0.00776568	0.0961465		Pjv1_00008029	992.674	0.673781	0.249652	2.69888	0.00695724	0.0836544		Pjv1_00005349	287.726	-0.686604	0.316196	-2.17145	0.0298971	0.350649
Pjv1_00016357	1222.54	-0.350808	0.131803	-2.66161	0.00777681	0.0962317		Pjv1_00025750	54.3844	0.948187	0.351324	2.69889	0.00695703	0.0836544		Pjv1_00028823	115.763	-0.707355	0.32579	-2.1712	0.0299159	0.350677
Pjv1_00014378	762.365	-0.457904	0.172129	-2.66023	0.00780863	0.09656		Pjv1_00009053	1972.95	-0.331742	0.122938	-2.69844	0.00696651	0.0836733		Pjv1_00007539	166.64	0.628197	0.289506	2.16989	0.030015	0.350879
Pjv1_00012950	157.374	-2.21794	0.833783	-2.66009	0.00781188	0.09656		Pjv1_00013125	365.626	-2.84318	1.05368	-2.69834	0.00696855	0.0836733		Pjv1_00026738	873.712	0.495295	0.228245	2.17001	0.0300059	0.350879
Pjv1_00028143	779.291	-0.433716	0.163062	-2.65982	0.00781817	0.0965849		Pjv1_00003925	1671.62	-0.543183	0.201308	-2.69826	0.00697024	0.0836733		Pjv1_00013649	64.9473	-0.686474	0.316361	-2.16991	0.0300136	0.350879
Pjv1_00024126	1254.03	-0.340062	0.127864	-2.65955	0.0078244	0.0966091		Pjv1_00024828	51.6061	0.944258	0.350053	2.69747	0.00698682	0.0838266		Pjv1_00013550	1008.69	0.739799	0.34091	2.17007	0.0300013	0.350879
Pjv1_00014118	3769.69	-0.371412	0.139681	-2.659	0.00783722	0.0966619		Pjv1_00006287	15330.7	0.381254	0.141362	2.69701	0.00699653	0.0838973		Pjv1_00024545	82.4984	-1.30831	0.602855	-2.1702	0.029992	0.350879
Pjv1_00017757	63.0209	0.948358	0.356657	2.65902	0.00783688	0.0966619		Pjv1_00012331	1821.14	0.329047	0.122019	2.69668	0.00700341	0.083934		Pjv1_00006465	501.109	-0.618387	0.285156	-2.1686	0.0301133	0.351729
Pjv1_00009686	3.40099	5.13727	1.9323	2.65863	0.00784589	0.096716		Pjv1_00000997	845.516	-0.411357	0.152649	-2.69478	0.00704341	0.0842756		Pjv1_00007001	116.41	-1.2529	0.577771	-2.1685	0.0301205	0.351729
Pjv1_00019248	1405	-0.481052	0.181183	-2.65506	0.00792939	0.0976921		Pjv1_00011982	1278.06	-0.344092	0.127686	-2.69482	0.0070426	0.0842756		Pjv1_00027767	30.3212	1.56163	0.720648	2.16699	0.0302359	0.3525
Pjv1_00002532	797.594	-0.489296	0.184358	-2.65406	0.00795301	0.0978233		Pjv1_00018553	408.777	-0.644287	0.239062	-2.69507	0.00703742	0.0842756		Pjv1_00000982	1688.43	0.680071	0.313824	2.16704	0.0302316	0.3525
Pjv1_00022187	9596.76	0.376611	0.141882	2.6544	0.00794498	0.0978233		Pjv1_00013194	266.176	0.623644	0.231459	2.6944	0.00705153	0.0843267		Pjv1_00029197	1286.68	0.360784	0.16648	2.16713	0.0302251	0.3525
Pjv1_00004404	1211.25	-0.392558	0.147905	-2.65412	0.00795144	0.0978233		Pjv1_00002068	27045.3	1.22172	0.453501	2.69397	0.00706061	0.0843436		Pjv1_00016721	77.8108	0.967081	0.446414	2.16633	0.0302857	0.352888
Pjv1_00019320	1217.88	0.524383	0.197601	2.65375	0.00796019	0.0978585		Pjv1_00021255	444.957	-0.567236	0.210544	-2.69414	0.00705701	0.0843436		Pjv1_00009779	9.1813	-2.41282	1.11411	-2.1657	0.0303344	0.353133
Pjv1_00009970	817.321	-0.387748	0.146251	-2.65125	0.00801944	0.0985333		Pjv1_00010326	577.557	0.505742	0.187744	2.69378	0.00706462	0.0843457		Pjv1_00006285	1961.76	-0.460209	0.212506	-2.16563	0.0303397	0.353133
Pjv1_00010285	179.178	0.636298	0.24003	2.65091	0.00802759	0.0985798		Pjv1_00000398	60.0747	-1.01188	0.375677	-2.69348	0.00707114	0.0843776		Pjv1_00027832	441.322	0.637382	0.294357	2.16534	0.0303617	0.353198
Pjv1_00009622	615.044	0.60316	0.227608	2.65	0.00804922	0.0987383		Pjv1_00006447	276.557	-0.492353	0.182874	-2.69231	0.00709595	0.0846277		Pjv1_00009229	744.612	-0.55781	0.257869	-2.16315	0.0305293	0.354538
Pjv1_00004720	372.245	-0.539355	0.20353	-2.65001	0.00804896	0.0987383		Pjv1_00023536	446.717	-0.709402	0.263564	-2.69157	0.00711156	0.0847679		Pjv1_00008624	192.605	1.18865	0.549572	2.16286	0.0305519	0.354538
Pjv1_00024915	82.0076	-0.83129	0.313766	-2.6494	0.00806359	0.0988609		Pjv1_00028521	4186.74	-0.288165	0.107074	-2.69126	0.00711818	0.0848008		Pjv1_00011156	1881.08	0.793375	0.366709	2.1635	0.0305028	0.354538
Pjv1_00024850	2840.33	-0.519236	0.196076	-2.64814	0.00809367	0.0991759		Pjv1_00027432	14.673	2.52144	0.936978	2.69103	0.00712312	0.0848137		Pjv1_00012175	10.3598	2.15054	0.994147	2.16321	0.0305253	0.354538
Pjv1_00012320	331.29	0.450132	0.170039	2.64723	0.00811539	0.0993345		Pjv1_00008581	1074.09	0.596843	0.221887	2.68985	0.00714842	0.0849769		Pjv1_00005510	7.83232	2.60689	1.20535	2.16276	0.0305597	0.354538
Pjv1_00016496	181.03	0.818636	0.309222	2.64741	0.00811117	0.0993345		Pjv1_00012120	1092.86	-0.602038	0.223802	-2.69004	0.00714427	0.0849769		Pjv1_00024408	539.877	-0.464585	0.214849	-2.16238	0.0305888	0.354685
Pjv1_00012799	12.8754	-2.11551	0.799344	-2.64656	0.00813161	0.0994792		Pjv1_00026175	223.003	0.517459	0.192367	2.68995	0.00714619	0.0849769		Pjv1_00018217	574.941	0.957636	0.442937	2.16201	0.0306171	0.35482
Pjv1_00010408	74.255	-0.941865	0.35607	-2.64517	0.00816504	0.0997263		Pjv1_00028060	524.181	-0.424934	0.158017	-2.68918	0.00716287	0.0850107		Pjv1_00011791	600.585	-0.369296	0.170835	-2.16171	0.0306406	0.354901
Pjv1_00016105	44.6835	1.21387	0.45888	2.64529	0.00816204	0.0997263		Pjv1_00012802	1577.04	0.306158	0.113847	2.68921	0.00716205	0.0850107		Pjv1_00002216	388.02	-0.774372	0.358285	-2.16133	0.0306696	0.355045
Pjv1_00018122	67.238	-1.11293	0.420733	-2.64523	0.00816352	0.0997263		Pjv1_00019454	148.714	-0.574976	0.213805	-2.68925	0.00716134	0.0850107		Pjv1_00007511	17.6199	1.41764	0.656224	2.1603	0.0307493	0.355109
Pjv1_00027390	2691.23	0.303331	0.114787	2.64255	0.00822852	0.100393		Pjv1_00027227	7176.73	0.302551	0.112547	2.68821	0.0071836	0.0851895		Pjv1_00005203	2316.33	0.925562	0.4284	2.16051	0.030733	0.355109
Pjv1_00017859	686.759	0.411597	0.155756	2.64258	0.00822769	0.100393		Pjv1_00006145	343.868	-0.544009	0.202376	-2.68811	0.00718569	0.0851895		Pjv1_00009008	5951.09	0.60566	0.280415	2.15987	0.0307824	0.355109
Pjv1_00009657	1259.68	0.332033	0.125662	2.64228	0.00823506	0.100419		Pjv1_00003953	1338.38	1.38671	0.516032	2.68726	0.0072041	0.0853618		Pjv1_00008052	14.1208	1.62643	0.752856	2.16035	0.0307458	0.355109
Pjv1_00000166	8.63662	3.46161	1.31066	2.64112	0.00826328	0.100709		Pjv1_00028629	5455.67	-0.677656	0.252212	-2.68685	0.00721288	0.0854198		Pjv1_00000929	919.384	0.557888	0.25831	2.15976	0.0307912	0.355109
Pjv1_00015791	47.8133	-1.26991	0.480945	-2.64044	0.00827976	0.100801		Pjv1_00005733	1679.8	1.78055	0.662928	2.68589	0.00723368	0.0856199		Pjv1_00021082	927.344	0.527234	0.244093	2.15997	0.0307751	0.355109
Pjv1_00000757	1148.02	0.362215	0.13717	2.64062	0.00827543	0.100801		Pjv1_00008086	412.087	-0.439805	0.163771	-2.68549	0.00724234	0.0856764		Pjv1_00020809	5725.27	0.416996	0.193029	2.16028	0.0307514	0.355109
Pjv1_00021015	173.341	-0.674097	0.255435	-2.63901	0.00831482	0.101173		Pjv1_00013592	4202.65	0.410956	0.153048	2.68515	0.00724975	0.0857178		Pjv1_00016632	8479.01	0.290593	0.134604	2.15887	0.0308603	0.355716
Pjv1_00022758	308.343	-0.573478	0.217347	-2.63853	0.00832657	0.101262		Pjv1_00004529	26.3286	1.43058	0.533057	2.68373	0.00728066	0.0860371		Pjv1_00000115	289.98	-0.413591	0.19161	-2.15851	0.0308884	0.355848
Pjv1_00025719	13295.9	-0.348709	0.132201	-2.63773	0.00834641	0.101449		Pjv1_00014884	8.53072	-2.49734	0.930714	-2.68326	0.00729089	0.0861117		Pjv1_00021926	1441.23	0.370902	0.17187	2.15804	0.0309249	0.356022
Pjv1_00021832	210.019	0.54181	0.2055	2.63654	0.00837563	0.101749		Pjv1_00025115	415.204	-2.021	0.753295	-2.68288	0.00729914	0.0861553		Pjv1_00005765	106.371	-0.652653	0.30245	-2.15788	0.0309368	0.356022
Pjv1_00001498	565.134	0.490942	0.186261	2.63577	0.00839456	0.101924		Pjv1_00001568	3813	0.34852	0.129913	2.68273	0.00730243	0.0861553		Pjv1_00007200	261.971	0.63959	0.296662	2.15596	0.0310868	0.356924
Pjv1_00029849	154.822	-0.604106	0.229303	-2.63453	0.00842529	0.102209		Pjv1_00012606	20.3846	-1.5465	0.576622	-2.682	0.00731841	0.0862975		Pjv1_00012670	352.58	0.990931	0.459656	2.15581	0.0310984	0.356924
Pjv1_00023832	4803.38	0.377944	0.143462	2.63446	0.00842703	0.102209		Pjv1_00008326	10599.6	0.339353	0.126542	2.68173	0.00732416	0.0863191		Pjv1_00010822	1873.62	0.383147	0.177702	2.15612	0.0310742	0.356924
Pjv1_00009238	509.622	0.664184	0.252161	2.63397	0.0084392	0.102302		Pjv1_00002169	6386.31	-0.35807	0.133563	-2.6809	0.00734255	0.0864894		Pjv1_00014668	959.791	-0.654166	0.303403	-2.1561	0.0310758	0.356924
Pjv1_00012544	1643.99	0.395083	0.150036	2.63325	0.00845719	0.102465		Pjv1_00009589	648.179	-0.660138	0.246294	-2.68028	0.00735596	0.0865547		Pjv1_00029763	1831.17	-0.438073	0.203139	-2.15652	0.0310428	0.356924
Pjv1_00019019	502.842	0.654222	0.248511	2.63257	0.0084742	0.102616		Pjv1_00016787	741.113	0.351296	0.131066	2.68029	0.00735576	0.0865547		Pjv1_00003816	19877.1	0.495669	0.229979	2.15528	0.0311401	0.357211
Pjv1_00002452	4532.13	-0.515378	0.195895	-2.6309	0.00851602	0.103059		Pjv1_00027654	13230.1	0.308596	0.115155	2.67984	0.00736574	0.0866233		Pjv1_00010655	904.768	0.34588	0.160515	2.15481	0.0311765	0.357233
Pjv1_00029999	39.2605	-1.49649	0.568846	-2.63074	0.00851987	0.103059		Pjv1_00020105	684.95	0.463342	0.17295	2.67905	0.00738309	0.0867809		Pjv1_00029521	793.253	-0.480083	0.222814	-2.15463	0.0311907	0.357233
Pjv1_00006439	223.581	-0.801662	0.304767	-2.63041	0.00852821	0.103104		Pjv1_00007919	11573	0.296642	0.110773	2.67793	0.00740798	0.0869804		Pjv1_00006619	143.86	0.918033	0.426078	2.15461	0.0311921	0.357233
Pjv1_00024252	90.5667	1.01521	0.386085	2.62951	0.00855084	0.103323		Pjv1_00010132	5015.43	0.508354	0.189823	2.67803	0.00740556	0.0869804		Pjv1_00015784	4380.34	0.739338	0.343186	2.15434	0.0312135	0.357288
Pjv1_00011150	70.8653	-0.930916	0.354124	-2.62878	0.00856909	0.103488		Pjv1_00000152	27.4292	-1.47208	0.54977	-2.67763	0.00741451	0.0869886		Pjv1_00004196	67.8267	0.797539	0.37025	2.15405	0.0312359	0.357354
Pjv1_00021316	1805.97	-0.420953	0.160162	-2.6283	0.00858122	0.103579		Pjv1_00003956	69.5881	-1.11835	0.417677	-2.67754	0.00741659	0.0869886		Pjv1_00027526	652.959	0.571614	0.265433	2.15351	0.0312784	0.357649
Pjv1_00007273	1160.88	0.392601	0.149427	2.62737	0.00860485	0.103754		Pjv1_00020618	8304.33	-0.326126	0.121825	-2.67701	0.00742823	0.0870787		Pjv1_00002475	238.803	0.439166	0.203998	2.1528	0.0313343	0.358097
Pjv1_00017039	244.947	-0.594147	0.226122	-2.62754	0.0086004	0.103754		Pjv1_00026894	34.3231	-1.38313	0.516714	-2.67678	0.00743343	0.0870932		Pjv1_00004129	354.375	-1.35719	0.630496	-2.15257	0.0313524	0.358112
Pjv1_00002092	467.782	0.530765	0.202042	2.627	0.00861413	0.10381		Pjv1_00008263	287.019	-0.598682	0.223724	-2.67599	0.00745092	0.0871123		Pjv1_00019183	49.0065	-1.59721	0.742407	-2.15139	0.0314452	0.358981
[truncated: 28,460 more rows]
