# Supplementary material for: Nitrogen represses haustoria formation through abscisic acid in the parasitic plant Phtheirospermum japonicum
Source: Nat Commun. 2022 May 27;13:2976. doi: 10.1038/s41467-022-30550-x (PMC9142502; doi:10.1038/s41467-022-30550-x)
Supplement: Supplementary file 11 — Supplementary Data 8 [file 41467_2022_30550_MOESM11_ESM.xlsx]

## Sheet: Supplementary Table 8
Supplementary Table 8: Normalized counts of P. japonicum genes in all treatments and time points							1	2	3	average	1	2	3	average													1	2	3	average	1	2	3	average			1	2	3	average	1	2	3	average
		Add your GOI below					uninfected	uninfected	uninfected	uninfected	infected	infected	infected	infected													uninfected	uninfected	uninfected	uninfected	infected	infected	infected	infected			uninfected	uninfected	uninfected	uninfected	infected	infected	infected	infected
PJ number	gene1	Pjv1_00000001	37			water0	575.213	628.991	576.948	593.718	541.435	582.721	531.215	551.79												BA0	875.431	918.42	762.784	852.212	847.137	842.44	770.825	820.134		N0	591.379	544.652	388.489	508.173	551.092	549.327	429.067	509.829
	gene2	Pjv1_00000002	38			water12	535.266	617.725	597.233	583.408	590.44	653.18	614.681	619.434												BA12	884.358	809.835	901.2	865.131	752.607	856.486	870.431	826.508		N12	406.677	616.759	497.897	507.111	536.399	571.379	546.87	551.549
	gene3	Pjv1_00000003	39			water24	603.925	699.418	498.542	600.628	603.008	766.99	552.485	640.828												BA24	871.244	852.515	894.503	872.754	890.601	892.58	902.75	895.31		N24	492.557	500.543	436.964	476.688	537.495	477.966	560.254	525.238
	gene4	Pjv1_00000004	40			water48	678.587	622.265	520.321	607.057	662.763	599.375	713.754	658.631
						water72	650.814	672.627	724.211	682.55	619.869	706.616	655.302	660.596
							1	2	3	average	1	2	3	average													1	2	3	average	1	2	3	average			1	2	3	average	1	2	3	average
							uninfected	uninfected	uninfected	uninfected	infected	infected	infected	infected													uninfected	uninfected	uninfected	uninfected	infected	infected	infected	infected			uninfected	uninfected	uninfected	uninfected	infected	infected	infected	infected
						water0	122.977	67.6867	67.0397	85.901	68.6828	66.7362	65.9621	67.127												BA0	81.3291	177.094	183.334	147.253	192.215	177.468	156.167	175.283		N0	54.4214	60.5169	57.2193	57.3859	34.4432	32.7186	34.4588	33.8735
						water12	71.7287	69.6682	49.9776	63.7915	55.2459	63.8502	74.2567	64.4509												BA12	117.958	75.6017	46.5829	80.0475	70.6763	53.0301	83.744	69.1501		N12	39.5685	17.9988	33.3165	30.2946	49.8576	53.2341	47.9163	50.336
						water24	46.6875	41.9334	99.8899	62.837	57.8939	62.2114	43.3944	54.4999												BA24	63.9136	110.477	94.1082	89.4997	136.559	91.9686	107.246	111.924		N24	35.6925	56.6225	28.636	40.317	61.5663	43.9386	41.4045	48.9698
						water48	87.6943	74.8293	65.8804	76.1347	118.523	160.051	147.933	142.169
						water72	44.0507	69.9532	30.7448	48.2496	249.198	294.342	164.721	236.087
							1	2	3	average	1	2	3	average													1	2	3	average	1	2	3	average			1	2	3	average	1	2	3	average
							uninfected	uninfected	uninfected	uninfected	infected	infected	infected	infected													uninfected	uninfected	uninfected	uninfected	infected	infected	infected	infected			uninfected	uninfected	uninfected	uninfected	infected	infected	infected	infected
						water0	23.8019	14.0326	20.3151	19.3832	27.6515	16.2771	30.7823	24.9037												BA0	51.1734	57.6587	93.0919	67.308	40.0085	38.4871	76.0814	51.5257		N0	45.3511	32.0384	81.3117	52.9004	55.1092	28.4135	65.5828	49.7018
						water12	50.9043	20.436	74.9664	48.7689	22.4436	11.7426	33.003	22.3964												BA12	147.936	57.6623	68.0827	91.227	44.889	66.0374	67.249	59.3918		N12	73.6414	80.3947	268.383	140.806	94.5575	55.8958	117.707	89.3869
						water24	46.6875	42.7246	48.1288	45.847	35.1267	18.7486	42.336	32.0704												BA24	58.8678	69.0482	104.565	77.4936	47.4987	50.3407	159.101	85.6468		N24	55.1612	69.0794	22.2725	48.8377	57.4158	45.0103	483.915	195.447
						water48	26.4475	51.9867	64.5359	47.6567	94.3349	204.963	90.264	129.854
						water72	19.8939	21.5241	13.6644	18.3608	156.307	233.914	192.473	194.231
							1	2	3	average	1	2	3	average													1	2	3	average	1	2	3	average			1	2	3	average	1	2	3	average
							uninfected	uninfected	uninfected	uninfected	infected	infected	infected	infected													uninfected	uninfected	uninfected	uninfected	infected	infected	infected	infected			uninfected	uninfected	uninfected	uninfected	infected	infected	infected	infected
						water0	0	4.95269	4.06301	3.00523	17.8397	11.394	5.27697	11.5035												BA0	7.31048	0	3.79967	3.70339	1.7395	6.41452	6.00643	4.72015		N0	3.62809	1.77991	0	1.80267	0	3.44406	2.22315	1.88907
						water12	0	3.71564	9.99553	4.57039	1.72643	8.80692	4.12537	4.88624												BA12	7.82041	0	7.1666	4.99567	9.55086	6.0034	2.5377	6.03065		N12	0	2.39984	14.8073	5.73573	5.15768	1.77447	0	2.31072
						water24	6.02419	9.49437	3.63236	6.38364	6.50494	5.11327	4.2336	5.28393												BA24	6.72775	16.5716	3.80235	9.03389	10.3903	9.68091	4.7141	8.26178		N24	2.59582	2.2649	0	1.62024	2.76703	2.14335	38.8167	14.5757
						water48	13.9197	4.72606	10.756	9.80059	9.67537	16.3318	13.3724	13.1265
						water72	8.52594	1.79367	0	3.43987	12.5046	7.79715	3.58088	7.96087
GeneID	water0I1	water0I2	water0I3	water0U1	water0U2	water0U3	water12I1	water12I2	water12I3	water12U1	water12U2	water12U3	water24I1	water24I2	water24I3	water24U1	water24U2	water24U3	water48I1	water48I2	water48I3	water48U1	water48U2	water48U3	water72I1	water72I2	water72I3	water72U1	water72U2	water72U3
Pjv1_00000001	541.435	582.721	531.215	575.213	628.991	576.948	590.44	653.18	614.681	535.266	617.725	597.233	603.008	766.99	552.485	603.925	699.418	498.542	662.763	599.375	713.754	678.587	622.265	520.321	619.869	706.616	655.302	650.814	672.627	724.211
Pjv1_00000002	68.6828	66.7362	65.9621	122.977	67.6867	67.0397	55.2459	63.8502	74.2567	71.7287	69.6682	49.9776	57.8939	62.2114	43.3944	46.6875	41.9334	99.8899	118.523	160.051	147.933	87.6943	74.8293	65.8804	249.198	294.342	164.721	44.0507	69.9532	30.7448
Pjv1_00000003	27.6515	16.2771	30.7823	23.8019	14.0326	20.3151	22.4436	11.7426	33.003	50.9043	20.436	74.9664	35.1267	18.7486	42.336	46.6875	42.7246	48.1288	94.3349	204.963	90.264	26.4475	51.9867	64.5359	156.307	233.914	192.473	19.8939	21.5241	13.6644
Pjv1_00000004	17.8397	11.394	5.27697	0	4.95269	4.06301	1.72643	8.80692	4.12537	0	3.71564	9.99553	6.50494	5.11327	4.2336	6.02419	9.49437	3.63236	9.67537	16.3318	13.3724	13.9197	4.72606	10.756	12.5046	7.79715	3.58088	8.52594	1.79367	0
Pjv1_00000005	2138.09	2295.08	2681.58	2142.17	2419.39	2160.51	1200.73	1081.78	1444.91	2173.46	2037.1	1996.61	1186.5	744.832	971.611	2379.56	2289.72	2055.92	891.344	997.87	824.077	1633.48	1845.53	1527.35	880.679	804.081	866.574	1571.62	1802.64	1503.08
Pjv1_00000006	41.0313	13.0217	5.27697	43.6369	13.2072	10.1575	18.9908	5.87128	6.18806	44.7341	7.43127	49.9776	100.176	34.0884	114.307	34.6391	91.7789	110.787	191.089	400.944	120.352	30.6234	122.878	107.56	405.505	542.876	214.853	68.2075	68.1595	54.6574
Pjv1_00000007	1527.08	2024.06	1780.1	1449.93	1970.34	1834.45	1234.4	1972.75	1605.8	1432.26	1627.45	1479.34	1892.94	1733.4	1609.83	1656.65	1482.7	1709.03	1512.99	1435.56	1373.18	1501.24	1637.58	1462.81	1403.19	1346.96	1550.52	1210.68	1686.05	1690.96
Pjv1_00000008	326.466	255.551	290.233	331.243	300.463	278.317	456.642	377.23	399.13	337.048	380.853	452.298	416.316	441.445	388.433	310.999	352.083	325.096	320.497	329.085	320.103	354.953	335.55	340.158	332.264	398.629	307.061	328.249	343.488	389.434
Pjv1_00000009	685.936	500.522	727.342	809.265	622.388	769.941	593.03	499.793	674.499	603.138	597.289	934.582	602.357	559.05	546.135	543.683	650.364	612.053	653.088	722.68	683.666	558.181	881.41	793.254	762.779	937.607	841.508	542.818	643.928	731.043
Pjv1_00000010	2692.01	3296.12	3141.56	3001.03	3152.39	3141.73	2643.17	2715.47	2843.41	2655.51	3054.25	2943.68	2730.12	2667.42	2607.9	2953.36	2491.48	2945.84	3068.3	2639.21	2676.16	3092.96	2634.78	3013.02	2675.98	2517.5	2534.37	2958.5	2477.96	2391.26
Pjv1_00000011	363.93	204.278	679.849	428.435	242.682	695.791	518.793	252.465	865.297	401.064	219.223	994.555	712.941	662.168	1092.27	248.498	344.171	686.516	1226.35	1197.93	1423.33	270.739	441.099	830.9	1762.25	1893.73	1850.42	217.412	339.901	491.917
Pjv1_00000012	172.153	122.078	340.364	257.854	119.69	110.717	367.73	220.907	479.575	378.697	213.649	399.821	548.366	591.434	432.886	216.118	204.92	367.777	1262.64	1104.84	810.704	303.45	302.468	324.024	1070.93	1195.89	854.936	207.465	271.741	174.221
Pjv1_00000013	2173.77	2934.77	2182.91	2043	2524.22	2456.09	1882.68	3140.4	2610.33	2347	3054.25	1784.2	2946.74	2024	2722.21	2625.04	2291.31	2600.77	2994.53	3039.34	2344.36	3136.81	2044.81	2176.74	3359.26	2615.94	2369.65	2775.19	2471.68	2237.54
Pjv1_00000014	0	0	0	0	0	0	0	0	0	0	0	0	0	0	0	0	0	0	0	0	0	0	0	0	0	0	0	0	0	0
Pjv1_00000015	0	0	0	0	0	0	0	0	0	0	0	0	0	0	0	0	0	0	0	0	0	0	0	0	0	0	0	0	0	0
Pjv1_00000016	619.929	461.457	519.781	604.966	454.822	539.365	677.625	665.656	668.311	765.878	587.999	544.756	559.425	615.296	589.529	526.364	607.639	539.406	559.962	615.707	537.405	539.39	553.737	644.014	665.422	630.594	543.399	568.396	519.268	447.508
Pjv1_00000017	698.424	789.441	796.822	769.595	733.823	722.201	930.548	1032.61	1172.64	542.208	679.961	489.781	1057.7	554.789	1048.87	572.298	617.134	504.898	903.438	1198.75	1172.6	675.107	549.798	481.33	1097.72	1375.22	1124.4	709.074	428.687	403.099
Pjv1_00000018	3.56794	0	0	0	0	0	0	0	0	0	0	0	0	0	0	0	0	0	0	1.63318	0	0	0	0	0	0	0	0	1.79367	0
Pjv1_00000019	3526.01	3710.37	3038.65	2792.76	3533.74	3203.69	2597.42	3144.8	2781.53	2748.83	3460.19	2878.71	3134.08	3618.49	2958.23	3356.98	3407.69	3165.6	2992.11	3011.57	3119.12	3776.42	3103.45	3280.57	2819.78	2274.82	2829.79	3884.99	3942.49	3347.77
Pjv1_00000020	221.212	201.836	217.235	202.316	220.395	199.088	265.008	280.354	243.397	245.266	227.583	352.342	248.489	254.811	284.71	232.684	219.162	243.368	274.539	311.936	277.478	252.643	302.468	317.301	269.741	251.458	308.851	252.936	250.217	218.63
Pjv1_00000021	4892.53	3892.68	5760.69	5012.29	4668.73	6655.22	2605.19	2234.02	3080.62	3130.61	2854.54	4760.37	3757.9	3365.38	2796.29	3747.05	5133.29	3536.1	3034.44	4149.9	3331.41	2656.58	5816.99	4209.62	3731.72	4904.41	4237.98	2776.62	4271.63	5048.98
Pjv1_00000022	1.78397	3.25543	1.75899	0	1.6509	6.09452	1.72643	2.93564	6.18806	7.71277	5.57345	0	0	0	0	1.50605	0	5.44854	2.41884	0	1.67155	1.39197	0.787677	5.37799	0	0	0	2.84198	0	6.83218
Pjv1_00000023	433.504	166.027	661.38	253.887	255.063	374.813	131.209	88.8031	357.876	152.713	78.0284	229.897	378.587	410.766	122.774	524.858	545.926	484.012	243.094	478.52	446.305	108.574	448.976	449.062	209.005	346.973	454.772	295.566	379.361	461.172
Pjv1_00000024	0	0	0	0	0	0	0	0	0	0	0	0	0	0	0	0	0	0	0	0	0	0	0	0	0	0	0	0	0	0
Pjv1_00000025	41.9233	39.879	22.8669	33.7194	34.6688	38.5986	48.3402	47.7041	46.4105	45.5053	39.0142	44.9799	40.9811	59.6548	33.8688	34.6391	51.4278	49.945	20.5602	53.8948	57.6686	50.807	33.8701	90.0813	31.2614	35.0872	51.9228	29.8408	52.0165	23.9126
Pjv1_00000026	0	0	0	0	0	0	0	0	0	0	0	0	0	0	0	0	0	0	0	0	0	0	0	0	0	0	0.895221	0	0	0
Pjv1_00000027	2419.06	1785.6	2279.65	2489.28	1884.5	2435.78	1340.58	1679.92	1895.61	1810.19	2120.7	2816.24	2798.42	2799.51	1846.91	3088.9	3477.31	2577.16	2069.32	2668.61	1851.25	1905.61	3246.8	2342.11	2075.76	2214.39	1958.74	1803.24	2419.66	2193.13
Pjv1_00000028	437.964	290.547	350.918	394.715	310.368	398.175	200.266	240.722	288.776	338.591	334.407	402.32	471.608	457.637	315.403	485.701	543.552	392.295	296.308	460.555	311.745	318.762	615.176	371.081	280.46	352.821	327.651	284.198	380.258	338.193
Pjv1_00000029	2140.76	1507.26	2010.53	2225.48	1536.98	1944.15	1191.24	1014.26	1588.27	1721.49	1494.61	3093.62	1197.56	1283.43	1445.77	1471.41	1808.68	2008.7	1446.47	1758.11	1131.64	1513.08	2044.81	2040.95	1652.39	1419.08	1373.27	1253.31	1373.95	1550.9
Pjv1_00000030	5708.7	5227.4	4948.92	5514.11	5351.38	5612.04	4480.1	4082.01	4412.09	5469.12	5050.48	4907.8	5367.22	6317.44	4636.85	6624.35	6839.11	5466.7	4896.95	6558.01	4888.46	5509.43	5945.38	5714.12	5068.82	5462.88	4701.7	4891.05	5872.48	5325.68
Pjv1_00000031	3689.25	5975.33	5287.52	3693.26	5443.83	5147.84	2480.89	4192.83	3785.03	3015.69	4873.06	3308.52	4070.14	3068.81	3611.26	4818.6	4433.08	3803.99	2544.62	2960.95	2819.91	5391.81	4402.33	3810.31	2830.5	2831.34	2638.22	4406.49	4484.18	4112.97
Pjv1_00000032	246.188	165.213	226.91	240.003	201.409	216.356	337.518	276.684	249.585	307.739	248.019	247.389	245.236	240.324	226.498	246.992	268.216	258.806	204.392	194.348	233.182	180.261	227.639	244.699	288.498	284.596	253.348	287.04	200.891	372.354
Pjv1_00000033	2270.1	2381.34	2189.94	2281.02	2436.72	2143.24	2620.73	3583.68	2531.95	2122.55	1973.93	1454.35	2384.71	2566.86	2546.51	1888.58	1971.66	2032.31	1689.56	1365.33	2206.45	2121.37	1636	2030.19	1273.68	1048.72	1384.01	2199.69	2263.61	2076.98
Pjv1_00000034	107.038	211.603	87.9495	91.2407	242.682	168.615	70.7838	132.104	57.7552	87.9256	222.009	44.9799	180.837	47.7238	148.176	140.062	164.569	161.64	114.895	220.479	133.724	162.861	111.85	75.2919	259.916	218.32	252.452	99.4693	229.59	68.3218
Pjv1_00000035	614.577	556.678	540.889	595.048	551.399	567.806	751.862	739.781	634.276	728.857	641.876	764.658	656.348	832.61	633.982	612.209	685.177	670.171	728.072	700.632	717.097	606.9	610.449	603.679	689.538	714.414	705.434	693.443	537.205	611.48
Pjv1_00000036	267.595	188.815	213.717	230.085	225.347	222.45	237.385	278.886	237.209	254.521	191.355	257.385	221.168	250.55	219.089	243.98	255.557	220.666	247.931	219.662	306.73	233.852	209.522	213.775	237.587	307.987	219.329	193.255	207.169	211.798
Pjv1_00000037	2198.74	1945.93	2120.46	1749.44	1992.63	1758.27	1374.24	1613.87	1772.88	1730.75	1913.55	1894.15	1624.28	2070.87	1405.56	1916.45	1847.45	1831.62	1566.2	1482.92	1499.38	2204.89	1879.4	1954.9	1563.07	1304.07	1532.62	2103.07	1803.54	1919.84
Pjv1_00000038	556.598	528.193	425.675	428.435	477.109	426.617	805.381	772.073	642.527	673.325	587.071	559.749	629.678	683.473	552.485	513.562	446.235	504.898	711.14	641.021	849.986	709.21	460.791	461.163	663.635	530.206	641.873	628.078	539.895	526.078
Pjv1_00000039	7.13588	7.32471	5.27697	0	6.60358	7.11028	3.45287	4.40346	11.3448	8.48405	9.28909	2.49888	3.90296	0.852211	10.584	2.25907	3.16479	1.81618	3.62827	1.63318	4.17889	4.87191	3.93838	4.03349	7.14547	3.89857	2.68566	2.84198	1.79367	0
Pjv1_00000040	858.981	586.791	814.412	783.48	720.616	938.556	624.969	604.008	710.596	623.192	499.753	1004.55	643.989	565.868	811.793	779.38	811.768	833.627	633.737	819.854	563.314	523.382	864.081	833.589	689.538	853.788	799.432	579.764	784.731	744.707
Pjv1_00000041	220.32	186.373	220.753	196.366	160.962	273.238	249.47	234.851	247.522	175.851	159.772	207.407	182.138	304.239	239.198	146.84	199.382	171.629	160.853	202.514	166.32	181.653	198.495	194.952	205.432	192.005	187.101	179.045	131.835	191.301
Pjv1_00000042	200.696	186.373	219.874	226.118	205.537	200.103	174.37	170.267	200.081	145.771	212.72	219.902	183.439	178.964	201.096	165.665	147.163	207.045	170.528	154.335	208.944	193.484	176.44	205.708	148.268	157.892	175.463	184.729	179.367	81.9861
Pjv1_00000043	4922.86	5474.81	4880.32	3796.41	5805.38	5247.38	4139.13	4299.98	4346.08	3520.88	4737.44	3326.01	3841.17	4488.6	4064.26	3531.68	4787.53	2958.56	2539.79	1926.33	3364.84	4555.93	3752.49	2986.13	2704.56	2148.11	2372.34	5075.78	3260.89	3696.21
Pjv1_00000044	1696.55	1495.87	1428.3	1648.28	1318.24	1616.06	1924.11	1621.21	1721.31	1838.72	1691.54	1509.32	1417.43	1723.17	1544.21	1605.45	1712.15	1596.42	1712.54	1692.79	1548.7	1522.12	1476.11	1633.56	1750.64	1537.99	1568.43	1604.3	1498.61	1526.99
Pjv1_00000045	598.522	651.085	617.405	650.586	672.74	678.523	675.036	650.978	605.399	680.266	736.625	729.673	537.958	523.258	571.536	664.167	703.374	594.799	574.475	553.646	544.091	579.757	737.265	677.627	538.59	665.681	651.721	512.978	645.722	608.064
Pjv1_00000046	5341.2	5471.56	4361.41	4496.58	5339.82	4655.2	4125.31	4175.21	3634.45	3998.3	5080.2	4068.18	3804.09	5055.32	3799.66	4220.7	4557.3	4284.37	3634.31	3341.48	3796.94	5354.92	3880.88	4253.99	3123.46	2702.69	3133.27	4967.78	4450.1	4174.46
Pjv1_00000047	193.561	277.525	244.5	273.722	238.554	228.545	250.333	225.31	221.739	285.372	269.384	322.356	270.605	144.876	178.87	234.944	150.327	262.438	234.628	218.029	306.73	235.244	236.303	247.388	263.489	287.52	254.243	215.991	262.773	136.644
Pjv1_00000048	1284.46	1344.49	948.975	1122.66	1197.73	1062.48	608.568	941.606	727.097	1133.78	1374.79	707.183	656.999	1070.38	673.143	1082.85	1346.62	1007.98	634.946	643.471	605.103	1509.6	955.452	1044.67	688.644	608.177	642.769	957.748	1129.12	1106.81
Pjv1_00000049	1877.63	1979.3	1839.02	1672.09	2005.84	1584.58	1202.46	1373.15	1386.13	1555.67	1771.43	1554.3	1329.61	1603.01	1368.51	1627.28	1785.73	1409.36	1408.98	1286.94	1357.3	1902.83	1539.12	1718.27	1434.45	1371.32	1237.2	1841.6	1604.44	1486
Pjv1_00000050	1608.25	1781.53	1653.45	1701.84	1743.35	1627.24	1378.56	1513.32	1386.13	1555.67	1803.01	1619.28	1416.78	1224.63	1547.38	1824.58	1686.04	1613.68	1308.59	1102.39	1346.44	1632.78	1666.72	1686	1196.87	1101.35	1227.35	1547.46	1640.31	1544.07
Pjv1_00000051	1964.15	1705.03	2916.4	2120.35	2222.11	2481.49	2049.28	1479.56	1978.12	1254.87	1209.44	1754.21	3556.25	3083.3	1749.54	3481.23	3591.24	3554.26	2225.34	2747	2522.38	1684.29	2849.03	3212	1887.3	2210.49	2400.09	2604.68	2475.27	2941.25
Pjv1_00000052	24.9756	17.9048	18.4694	17.8514	16.509	24.3781	79.416	75.5927	67.0373	33.1649	53.8767	67.4698	136.604	170.442	119.599	22.5907	22.9447	53.5773	380.968	417.276	294.194	32.7114	25.9933	47.0574	401.039	447.361	399.269	34.1038	27.8019	6.83218
Pjv1_00000053	2400.33	2783.39	2061.54	2302.84	2655.47	2405.3	1794.63	2009.45	1582.08	2223.59	2508.05	1884.16	1830.49	1943.04	1910.41	2531.67	2197.15	2247.52	1591.6	1581.73	1771.85	2360.79	2207.86	2070.53	1524.66	1342.08	1592.6	2105.91	2503.07	2275.12
Pjv1_00000054	446.884	372.746	432.711	509.758	520.032	387.002	565.407	590.063	425.945	428.83	462.597	434.805	505.434	703.926	483.689	393.832	533.267	308.751	510.376	447.49	432.097	414.112	419.832	365.703	464.455	420.071	385.84	410.666	399.989	468.004
Pjv1_00000055	478.996	489.128	591.9	599.015	605.053	590.153	695.753	706.021	755.975	646.33	705.042	684.693	805.311	219.018	860.479	592.63	663.814	529.417	549.077	637.755	651.906	471.183	656.135	496.12	635.947	673.479	595.322	611.026	526.443	454.34
Pjv1_00000056	1070.38	931.052	926.108	1090.92	958.345	948.714	1359.57	1398.1	1337.65	1189.31	1074.75	1136.99	1349.77	1486.26	1447.89	1193.54	1222.4	1285.86	1350.92	1264.08	1355.63	1135.85	1206.72	1312.23	1382.65	1183.22	1367.9	1337.15	1234.05	1462.09
Pjv1_00000057	0	0	0	0	0	4.06301	0	0	0	0	0	0	1.30099	0	0	0	0.791197	0	0	0	3.34311	0	1.57535	0	0	0	0	0	0	0
Pjv1_00000058	54.411	110.684	193.489	208.267	118.865	153.379	279.682	110.086	214.519	373.298	135.621	529.763	349.966	77.5512	539.784	131.026	119.471	701.046	790.962	1225.7	645.22	210.884	459.216	587.545	1082.54	1426.88	934.611	272.83	348.869	440.676
Pjv1_00000059	340.738	344.261	249.777	253.887	289.732	200.103	325.433	375.762	328.999	290	349.27	244.89	275.809	126.979	375.732	241.721	287.205	281.508	253.979	284.172	291.686	280.483	262.296	275.622	270.635	257.306	249.767	314.039	341.694	382.602
Pjv1_00000060	74.9267	76.5025	94.1059	61.4883	99.8792	72.1185	50.9298	44.0346	36.097	53.9894	95.6776	69.9687	37.7286	19.6009	31.752	67.7722	92.5701	52.6692	87.0784	44.0957	92.7713	71.6866	59.8634	92.7703	68.7751	69.1997	72.5129	65.3656	57.3975	64.9057
Pjv1_00000061	0	0	0	0	0	0	0	0	0	0	0	0	0	0	0	0	0	0	0	0	1.67155	0	0	0	0	0	0	0	0	0
Pjv1_00000062	2972.09	4294.72	3590.1	3197.39	3855.67	3484.04	2791.64	3600.56	2746.47	3190.77	3411.88	2491.38	2649.46	1839.92	3114.87	3718.43	2863.34	3618.74	1920.56	1792.41	2357.73	3312.9	3138.89	3596.53	1950.71	1978.53	2335.63	3369.17	3938.01	3808.94
Pjv1_00000063	241.728	421.578	267.366	283.64	375.579	274.253	210.625	369.891	208.331	192.819	298.18	209.906	224.42	228.393	257.191	307.987	297.49	318.74	182.623	129.837	216.466	347.993	247.33	302.512	164.346	132.552	161.14	339.617	410.751	392.85
Pjv1_00000064	615.469	611.206	536.492	521.659	663.66	663.287	726.829	642.905	738.442	759.708	675.317	777.152	787.748	576.095	835.078	753.777	685.177	721.024	626.48	957.857	682.83	570.709	688.429	836.278	856.563	1094.52	926.554	566.975	738.993	601.232
Pjv1_00000065	900.012	862.688	938.421	900.506	896.437	1017.79	1223.18	1086.92	1269.58	1101.38	985.573	1154.48	989.401	1102.76	1003.36	978.931	822.054	993.451	1315.85	1021.55	1028.01	1062.08	869.595	1033.92	1046.81	1216.35	1017.87	1055.8	1049.3	809.613
Pjv1_00000066	7.13588	0	3.51798	0	0.825448	0	6.90574	1.46782	4.12537	4.62766	0	4.99776	9.10691	0	23.2848	3.0121	1.58239	3.63236	7.25653	16.3318	6.68622	1.39197	0	2.689	8.93183	8.77179	16.114	0	1.79367	0
Pjv1_00000067	647.581	491.569	551.443	612.9	530.763	650.082	616.337	565.111	516.703	645.559	502.54	782.15	694.077	510.474	585.295	597.148	623.463	698.321	660.344	805.155	666.95	486.495	580.518	557.967	781.535	814.802	661.568	497.347	655.587	580.735
Pjv1_00000068	1783.97	1709.1	1575.18	1376.54	1565.05	1478.94	1571.05	1773.86	1748.13	1470.82	1664.61	1809.19	1562.49	1954.12	1533.62	1489.48	1894.13	1560.1	1791.15	1764.65	1687.43	1737.88	1582.44	1652.39	1934.64	1509.72	1780.59	1725.08	1682.46	1619.23
Pjv1_00000069	0	1.62771	0	3.96699	1.6509	0	1.72643	5.87128	0	1.54255	0	0	0	0	2.1168	0	0	9.0809	0	4.89953	2.50733	0	2.36303	1.3445	0	1.94929	3.58088	2.84198	0	0
Pjv1_00000070	1.78397	0	0	0	0	2.03151	0	0	0	0	0	0	0	0	0	0	1.58239	0	0	0	0	0	1.57535	0	1.78637	0.974643	0	0	0	0
Pjv1_00000071	876.821	643.76	739.655	723.975	750.332	844.091	634.465	655.381	612.618	675.639	701.326	774.653	698.63	678.36	666.792	705.584	764.296	710.127	604.711	712.881	634.355	659.795	834.937	622.502	618.083	700.769	685.739	665.024	710.294	748.124
Pjv1_00000072	869.685	1060.45	1177.64	948.11	1012.82	1004.58	914.147	946.744	1094.26	946.357	1037.59	1176.97	1033.63	788.295	1058.4	1083.6	836.295	1014.34	1087.27	1054.21	985.382	1076	1098.81	1032.57	1128.98	1161.77	1144.99	1097	944.368	1219.54
Pjv1_00000073	634.201	826.064	758.125	672.404	668.613	760.8	938.317	898.306	881.799	806.756	824.871	732.172	737.66	586.321	737.705	676.216	629.793	715.575	616.805	528.332	666.115	645.18	707.334	639.981	599.326	542.876	707.225	690.601	818.811	888.183
Pjv1_00000074	681.476	771.536	681.608	604.966	773.445	742.516	776.895	1025.27	737.411	664.841	744.056	739.669	797.505	826.645	794.859	707.09	618.716	801.844	678.486	699.816	720.44	776.025	651.409	762.33	543.055	542.876	709.91	922.223	834.057	867.687
Pjv1_00000075	1606.46	2054.17	1949.84	1773.24	2104.89	1918.76	2189.12	2240.63	1986.37	1989.89	2189.44	1296.92	1946.93	1514.38	2048	1736.47	1252.46	1904.27	1885.49	1589.08	1937.33	2035.76	1644.67	1840.62	1546.99	1400.56	1725.99	2135.75	2125.5	2124.81
Pjv1_00000076	166.801	159.516	149.514	172.564	124.643	165.568	193.361	124.031	96.9463	213.644	223.867	179.919	67.0009	138.058	57.1536	186.75	121.844	167.997	189.879	377.263	85.2493	185.828	196.131	107.56	376.03	288.494	469.991	146.362	158.74	116.147
Pjv1_00000077	0	0	0	0	0	0	0	2.93564	0	0	0	0	0	0	0	1.50605	0	0	30.2355	76.7592	10.0293	0	0	0	14.2909	58.4786	75.1986	0	0	0
Pjv1_00000078	1.78397	0	0	0	1.6509	0	0	11.0086	8.25075	1.54255	0	0	1.30099	1.70442	0	0	0	1.81618	4.83769	22.0479	3.34311	0	0	1.3445	3.57273	7.79715	25.9614	0	0	0
Pjv1_00000079	0	0	0	0	0	0	0	0	0	0	0	0	0	0	0	0	0	0	0	0	0	0	0	0	0	0	0	0	0	0
Pjv1_00000080	2151.47	2336.58	2184.67	2080.68	2171.75	2154.41	2432.55	2090.18	2032.78	2057.77	2426.31	2189.02	2218.18	1956.68	2211	2129.55	1766.74	2361.94	1959.26	2189.27	2284.18	2255.69	2179.5	2441.61	2302.63	2122.77	2270.28	2371.63	2060.93	2521.07
Pjv1_00000081	7631.82	9299.94	5966.49	6476.11	9382.87	8031.56	4561.24	5268.74	4018.11	5624.15	6990.97	4458	5673.61	5754.13	6552.56	7162.01	7915.14	6467.42	5522.22	5471.95	6519.06	9161.97	7307.28	6223.68	4925.91	4379.07	5142.15	8949.4	9122.61	8345.51
Pjv1_00000082	10793.9	11323.2	8213.6	9253	11757.7	10217.5	7446.11	8054.66	6759.43	8188.65	9315.1	6632.03	7793.57	8886	8642.9	9457.98	11874.3	8439.79	8467.16	8353.69	9218.62	11389.1	9202.43	8356.05	8216.39	7570.06	8106.23	10626.2	11249	9213.19
Pjv1_00000083	1902.6	1709.1	1346.51	1723.66	1669.88	1514.49	1821.39	2007.98	1734.72	1914.31	1760.28	1654.26	1905.3	1430.01	1925.23	1787.68	2000.94	1755.34	1696.82	1895.3	1902.23	1703.08	1801.42	1718.27	1770.29	1932.72	1799.39	1811.76	1982.01	1964.25
Pjv1_00000084	510.215	497.266	525.058	398.682	504.349	489.593	580.945	422.732	429.039	636.303	505.327	547.255	662.203	554.789	572.595	538.412	544.344	636.571	723.234	713.698	605.939	585.325	680.553	618.469	727.944	736.83	660.673	457.559	643.928	563.655
Pjv1_00000085	4542.88	5508.99	4853.93	4770.3	4999.74	4900	5499.56	5852.93	5600.2	4684.74	4886.06	3620.88	4289.36	2368.29	5177.69	4503.08	3757.4	4923.66	4223.3	3490.91	4636.06	5098.8	4280.24	4600.87	3874.63	3666.61	4164.57	5458.02	5828.53	5667.29
Pjv1_00000086	388.905	280.78	384.339	364.963	239.38	400.207	372.047	321.452	428.008	447.341	358.559	327.353	280.363	333.215	346.097	376.512	397.181	306.026	229.79	405.027	348.519	376.529	368.633	373.77	328.691	370.364	382.259	247.252	383.846	280.119
Pjv1_00000087	959.775	1101.15	958.649	1261.5	1220.01	1027.94	1230.95	1249.85	1031.34	1172.34	1080.32	1077.02	1059	556.494	1179.06	1226.68	1302.31	1005.26	695.418	935.809	1015.47	935.406	1126.38	1115.93	907.474	964.897	1026.82	1091.32	1348.84	1086.32
Pjv1_00000088	594.954	696.661	752.848	747.777	794.081	795.335	743.23	635.566	719.878	635.532	685.535	687.192	700.582	617.001	625.515	778.627	587.068	622.042	582.941	683.484	751.364	632.652	753.019	609.057	661.849	730.983	658.883	650.814	569.491	611.48
Pjv1_00000089	2023.02	1651.31	1763.39	2019.2	1715.28	1850.7	2047.55	1900.83	2208.11	2146.46	1966.5	2351.45	2045.15	2301.82	1903	1805.75	2339.57	1998.71	2415.22	2366.47	2082.76	1840.19	1900.66	1919.94	2399.09	2370.33	2165.54	1912.65	1921.02	1974.5
Pjv1_00000090	0	0	0	0	0	0	0	0	0	0	0	0	0	0	0	0	0	0	0	0	0	0	0	0	0	0	0	0	0	0
Pjv1_00000091	413.881	439.482	402.809	370.913	336.783	344.341	366.867	536.488	392.942	402.607	504.398	362.338	511.939	490.874	401.134	411.151	370.28	475.839	488.606	406.661	401.173	541.478	444.25	506.876	428.728	307.013	383.155	557.028	474.426	437.259
Pjv1_00000092	684.152	633.18	503.071	747.777	591.021	647.035	615.474	642.171	564.145	725.771	664.17	697.188	612.115	628.932	684.785	685.252	671.726	656.549	506.748	566.712	569.164	683.459	645.895	669.56	637.733	556.521	608.75	669.287	634.063	696.882
Pjv1_00000093	2360.19	2389.48	1877.72	1628.45	2458.18	2199.11	1608.17	1870	1762.57	1815.59	2082.61	1444.35	1537.12	1806.69	1663.81	1803.49	2052.37	1568.27	1566.2	1702.59	1738.42	1991.22	1720.29	1864.82	2028.42	1796.27	1920.25	2125.8	2025.95	1701.21
Pjv1_00000094	3787.37	5285.18	4084.37	4020.54	4544.92	4242.8	3083.41	4600.88	3667.46	3819.36	4913	3608.38	4080.55	2880.47	3858.93	4111.51	3351.51	4021.93	2836.09	2767.42	3052.26	4183.58	3514.61	3389.48	2808.17	2502.88	3015.1	4186.24	4428.57	3788.44
Pjv1_00000095	3790.93	3756.76	4089.65	4458.89	3740.93	3915.73	4196.96	4009.35	4360.52	4530.48	3963.66	4368.04	3902.96	3945.74	4076.96	3936.06	3113.36	3981.98	4206.37	4078.85	4124.56	4062.47	4005.34	4575.33	4102.39	4485.31	4195.9	3911.99	3778.37	3675.71
Pjv1_00000096	0	0	0	0	0	0	0	0	0	0	0	0	0	0	0	0	0	0	0	0	0	0	0	0	0	0	0	0	0	0
Pjv1_00000097	981.183	1261.48	1116.96	938.192	1099.5	1072.64	1079.02	1227.83	1102.51	1112.95	1207.58	1274.43	1161.78	1203.32	1116.61	1146.1	1055.46	1146.92	1146.53	1170.17	1301.31	1214.5	1003.5	1130.72	1128.98	977.567	1112.76	1261.84	1215.21	1335.69
Pjv1_00000098	16840.7	18284.9	17527.5	16603.8	20653.5	22388.2	11032.8	11652.3	13151.7	12625.8	15636.3	14046.2	10841.8	7876.13	13504.1	14608.7	17066.9	14341.5	9518.15	10226.9	12231.6	13937.8	14956.4	13043	10334.1	11228.9	11849.1	15001.4	19115.2	16376.7
Pjv1_00000099	1956.12	1710.73	1339.47	1368.61	1574.13	1951.26	865.807	1252.05	1141.7	759.708	1540.13	1102.01	1018.02	1594.49	946.21	1043.69	2080.06	1343.07	899.81	1060.75	974.516	1430.95	1273.67	1168.37	1022.69	923.962	1067.1	1442.31	1971.24	1322.03
Pjv1_00000100	21.4076	36.6235	41.3363	21.8184	23.1125	16.2521	34.5287	13.2104	23.7209	38.5638	26.9384	9.99553	74.8068	30.6796	48.6864	36.1452	44.307	28.1508	208.021	371.547	112.83	23.6635	17.3289	21.512	412.651	396.68	280.204	5.68396	17.0399	6.83218
Pjv1_00000101	805.462	815.484	652.585	825.133	757.761	761.815	973.709	806.567	838.482	913.963	811.867	929.584	929.556	1061.85	914.458	893.087	874.273	842.708	926.417	1014.2	840.792	809.433	882.986	747.541	919.086	1029.22	915.811	807.123	852.891	754.956
Pjv1_00000102	2295.08	2657.24	2512.72	2521.02	2567.97	2179.81	2177.9	2549.6	2304.02	2173.46	2417.95	3203.57	2436.75	2477.38	2432.2	2350.19	2333.24	2492.71	2568.81	2692.29	2616.82	2639.18	2793.1	2931	3184.2	2805.02	2916.63	2718.35	2529.08	3450.25
Pjv1_00000103	74.9267	24.4157	35.1798	51.5708	67.6867	45.7089	50.0666	79.9962	61.8806	67.8724	42.7298	39.9821	58.5444	76.699	71.9712	54.2177	68.043	64.4744	54.424	37.563	56.8329	69.5987	55.1374	67.2249	60.7365	46.7829	48.3419	56.8396	86.0962	47.8253
Pjv1_00000104	178.397	194.512	145.996	188.432	127.119	171.662	192.497	453.556	352.719	154.255	183.924	132.441	297.926	269.299	264.6	170.936	139.251	219.758	96.7537	103.707	132.053	146.853	113.425	155.962	102.716	50.6815	108.322	153.467	243.042	163.972
Pjv1_00000105	666.312	769.908	652.585	646.619	780.874	693.76	561.954	656.849	636.339	695.692	776.568	699.687	620.571	532.632	548.251	743.988	662.232	681.976	649.459	611.624	638.534	644.484	758.533	680.316	574.317	582.837	564.884	821.333	712.984	655.889
Pjv1_00000106	1304.08	845.597	1262.08	983.813	770.968	716.106	3115.35	2465.94	2945.52	2950.13	2660.4	3113.61	1859.76	1140.26	2199.36	2550.49	2011.22	2734.26	1233.61	1389.83	1262.86	1737.88	1753.37	2256.07	1413.91	1319.67	1199.6	2778.04	1766.77	1861.77
Pjv1_00000107	1597.54	1560.98	2145.09	1771.26	1801.13	1981.74	1590.91	1208.75	1542.89	1549.5	1561.5	1819.19	1694.54	1401.03	1477.53	1825.33	1904.41	1880.65	1534.76	1804.66	1505.24	1566.67	1781.72	1836.58	1599.69	1845.97	1703.61	1617.09	1616.1	1523.58
Pjv1_00000108	0	0	0	0	0	2.03151	0	0	0	0	0	0	0	0	0	0	0	0	0	0	0	0	0	0	0	0	0	0	0	0
Pjv1_00000109	867.901	746.306	776.594	785.463	807.288	808.54	802.792	761.064	864.266	817.553	863.885	774.653	671.31	898.23	784.275	733.445	761.923	673.803	777.658	919.478	857.508	767.673	745.93	762.33	943.202	1052.61	1108.28	805.702	626.888	580.735
Pjv1_00000110	249.756	388.21	332.449	388.765	344.212	363.64	352.193	425.668	386.754	255.293	226.654	214.904	392.898	351.111	410.659	304.222	174.063	375.041	360.408	340.517	447.141	440.56	271.748	258.144	393.894	307.987	402.849	359.511	346.179	307.448
Pjv1_00000111	33.8954	11.394	7.03596	23.8019	14.8581	12.189	58.6988	64.5841	59.8179	17.7394	7.43127	9.99553	157.419	213.053	79.38	22.5907	6.32958	22.7023	367.664	508.734	392.815	22.2716	17.3289	29.5789	362.632	456.133	487.895	28.4198	17.9367	13.6644
Pjv1_00000112	346.09	314.962	390.496	218.184	276.525	317.931	265.008	286.959	302.184	335.505	299.109	349.843	279.712	377.529	246.607	298.198	330.72	362.328	324.125	382.98	335.983	318.762	341.064	319.99	393.894	327.48	413.592	252.936	278.019	406.515
Pjv1_00000113	175.721	138.356	183.814	113.059	146.93	160.489	81.1424	98.3439	176.36	155.027	152.341	299.866	109.283	110.787	115.366	121.237	135.295	138.938	120.942	131.471	122.024	94.6542	137.056	106.215	87.532	75.0475	119.96	88.1014	141.7	81.9861
Pjv1_00000114	3497.47	4096.95	8317.38	6000.07	4214.74	6606.46	3605.66	2467.4	5412.49	5404.34	4256.26	11180	4158.61	1926	3912.91	4602.48	2970.15	5800.88	4020.12	5016.3	3597.19	3216.15	6152.54	4990.78	4451.63	5206.55	4596.06	3093.5	4129.93	4307.69
Pjv1_00000115	329.142	307.638	335.088	285.623	258.365	332.151	218.394	236.319	255.773	285.372	284.246	304.864	239.382	292.308	276.242	253.769	333.094	254.265	268.492	253.959	250.733	261.691	381.236	228.565	203.646	181.284	265.881	194.676	251.114	256.207
Pjv1_00000116	886.633	756.073	788.907	860.836	693.376	849.17	687.984	637.034	726.066	803.67	711.544	1017.04	705.786	802.783	664.675	690.523	970.799	706.494	651.878	700.632	585.88	617.34	741.204	724.684	629.694	624.746	629.34	659.34	696.841	676.386
Pjv1_00000117	1647.5	1683.06	1602.44	1749.44	1637.69	1777.57	1341.44	1384.15	1539.8	1463.88	1608.87	1711.73	1531.26	1678.86	1363.22	1572.31	1723.23	1502.89	1359.39	1602.96	1537.83	1403.11	1806.14	1488.36	1627.38	1773.85	1612.29	1588.67	1561.39	1492.83
Pjv1_00000118	1.78397	0	0	0	0	0	0	0	0	0	0	0	0	6.81769	0	0	0	1.81618	0	0	0	0	0	2.689	0	1.94929	0	0	0	0
Pjv1_00000119	0	0	0	0	0	0	0	0	0	0	0	0	0	0	0	0	0	5.44854	0	0	0	1.39197	0	0	0	0	0	0	0	0
Pjv1_00000120	0	0	0	0	0	0	0	0	0	0	0	0	0	0	0	0	0	0	0	0	0	0	0	0	0	0	0	0	0	0
Pjv1_00000121	38.3553	87.0826	47.4927	43.6369	104.006	79.2288	25.8965	32.292	35.0657	46.2766	42.7298	52.4765	49.4375	28.9752	49.7448	93.375	69.6253	72.6472	41.1203	28.5806	45.9678	72.3826	79.5553	49.7464	33.0478	37.0364	26.8566	42.6297	76.231	44.4092
Pjv1_00000122	660.96	647.016	641.152	585.131	676.042	686.649	884.797	831.52	831.263	896.995	775.639	809.638	1043.39	888.856	883.764	824.561	660.65	916.263	951.815	1151.39	842.464	686.243	812.882	962.66	1020.91	1123.76	996.381	682.075	834.954	741.291
Pjv1_00000123	670.772	852.922	1070.35	977.862	856.815	1061.46	786.391	757.395	992.152	904.708	856.454	1139.49	1040.14	520.701	981.137	815.525	721.572	942.598	1133.23	1070.55	984.546	787.857	1221.69	1197.95	1237.95	1344.03	1281.06	950.643	835.851	867.687
Pjv1_00000124	24.9756	65.1085	77.3955	75.3728	53.6541	45.7089	45.7505	44.0346	68.0687	51.6755	18.5782	49.9776	46.8356	35.7929	46.5696	24.0968	16.6151	36.3236	31.445	66.1436	50.1466	45.2391	43.3222	51.0909	47.3387	40.935	65.3511	25.5778	40.3576	54.6574
Pjv1_00000125	1650.17	1663.52	1423.02	1527.29	1572.48	1575.43	1287.92	1608	1366.53	1304.23	1580.07	1191.97	1657.46	1933.67	1716.73	1524.12	1525.43	1633.65	1493.64	1460.06	1498.55	1678.02	1232.71	1745.16	1341.56	1352.81	1336.56	1557.41	1399.96	1564.57
Pjv1_00000126	0	0	0	0	0	0	0	0	0	0	0	0	0	0	0	0	0	0	0	0	0	0	0	0	0	0	0	0	0	0
Pjv1_00000127	1411.12	1110.1	1026.37	1166.29	964.949	858.312	1790.31	1784.13	1545.98	1333.54	1589.36	1429.36	1315.95	1843.33	1472.23	996.251	1412.29	1426.61	1868.56	1938.58	1559.56	1340.47	1113.77	1474.91	2077.54	2229.98	1860.27	1497.72	1211.62	1298.11
Pjv1_00000128	16233.2	16165.6	18364.7	12281.8	14574.1	12706.1	18639.4	13214.8	14829.7	15409.3	17856.4	10088	14705.1	18025.1	14580.5	17189.3	17393.7	18434.2	16865.4	14128.6	14432.2	21535.9	16824	15710.5	15343.1	13719.1	12765.9	21640.3	17011.2	15177.7
Pjv1_00000129	285.435	229.508	254.174	190.415	225.347	185.883	253.786	202.559	267.118	246.037	314.9	122.445	270.605	422.697	333.396	381.03	390.06	369.593	382.177	325.818	251.569	260.995	323.735	258.144	320.653	257.306	241.71	244.41	228.693	174.221
Pjv1_00000130	2056.02	2531.91	2202.25	2526.97	2511.01	2475.39	2949.61	2639.87	2925.92	2815.16	2587.94	2323.96	2607.83	2306.08	2677.75	2424.74	1871.18	2487.26	2493.83	2091.28	2503.99	2325.99	2469.37	2652.69	2295.48	2326.47	2338.32	2590.47	2436.7	2579.15
Pjv1_00000131	156.989	243.343	167.984	130.911	166.741	188.93	85.4585	189.349	172.234	82.5266	80.8151	114.949	187.342	196.861	157.702	116.719	137.668	152.559	151.178	177.2	167.155	172.605	137.056	80.6699	150.948	153.994	174.568	119.363	184.748	157.14
Pjv1_00000132	2939.09	2994.99	2990.28	2967.31	3085.52	3157.98	2720	2508.5	3050.71	2714.89	2784.87	3403.48	3379.97	3104.6	2729.61	3739.52	3023.96	3278.21	2938.89	2930.73	2814.06	2783.25	3483.11	3128.65	2549.15	2548.69	2631.05	2824.93	2818.75	2787.53
Pjv1_00000133	0	0	0	0	0	0	0	0	0	0	0	0	0	0	0	0	0	0	0	0	0	0	0	0	0	0	0	0	0	0
Pjv1_00000134	121.31	81.3856	98.5034	61.4883	99.0538	106.654	35.3919	25.6868	43.3164	61.7021	56.6635	77.4653	31.8742	57.0981	55.0368	92.622	75.1637	83.5443	52.0051	35.9299	21.7302	72.3826	90.5828	49.7464	72.3479	82.8447	48.3419	56.8396	77.1279	13.6644
Pjv1_00000135	41.0313	87.0826	31.6618	49.5873	52.8287	28.4411	106.176	49.172	92.8209	129.575	80.8151	117.447	55.292	40.9061	104.782	47.4405	37.1863	114.419	77.403	53.8948	61.0118	52.199	113.425	56.4689	41.9796	47.7575	51.9228	95.2064	66.3658	71.7379
Pjv1_00000136	1436.09	1504.01	2101.99	1465.8	1842.4	1946.18	799.339	461.629	1076.72	775.133	619.582	1007.05	1581.35	1735.1	803.326	2725.95	2538.95	1911.53	1035.27	1479.66	1324.71	1044.68	2226.76	1772.05	962.852	1282.63	1407.29	1860.08	1909.36	2087.23
Pjv1_00000137	0	0	0	0	0	0	0	0	0	0	0	0	0	1.70442	0	0	0	1.81618	0	0	0	0	0	2.689	0	0	0	0	0	0
Pjv1_00000138	112.39	145.68	123.129	140.828	108.959	106.654	115.671	121.829	86.6329	132.66	118.9	114.949	119.691	69.8813	101.606	104.67	105.229	114.419	102.801	83.2919	100.293	114.142	118.152	107.56	90.2115	103.312	80.5699	117.942	130.938	109.315
Pjv1_00000139	185.533	349.958	170.622	154.712	303.765	288.474	91.501	186.413	101.072	143.457	195.071	69.9687	102.778	30.6796	182.045	250.004	202.546	183.434	142.712	79.209	122.859	246.379	218.186	225.876	132.191	124.754	170.092	201.781	295.956	327.945
Pjv1_00000140	3495.69	3183.81	2995.56	3266.81	2996.38	3013.74	3386.4	3165.35	2973.36	2842.93	3307.85	2976.17	3074.23	3344.08	3204.84	3055.02	3730.49	3126.55	2936.48	2900.52	2902.65	3238.43	2949.06	3097.72	3046.65	2841.09	3008.84	3192.97	3152.38	3726.95
Pjv1_00000141	1648.39	1194.74	1401.91	1243.65	1243.95	1203.67	1646.15	1252.78	1288.15	1819.44	1580.07	1924.14	1962.54	1921.74	1719.9	1932.26	2258.87	2223	2260.41	2763.33	1887.19	1579.89	2087.34	2054.39	2564.33	2632.51	2524.52	1742.13	1886.05	1878.85
Pjv1_00000142	900.012	818.74	809.135	773.562	776.747	685.634	1043.63	1026.74	1240.71	876.17	880.606	917.089	962.08	1406.15	822.377	799.712	1034.89	738.277	944.558	787.19	992.068	898.519	853.842	697.794	962.852	952.227	974	1008.9	909.391	795.949
Pjv1_00000143	385.337	498.894	393.134	412.567	463.076	354.498	126.03	185.679	157.796	351.702	436.587	162.427	165.876	40.0539	172.519	310.246	323.6	315.107	32.6544	48.9953	77.7273	377.921	310.345	250.077	38.4069	45.8082	41.1802	282.777	413.441	300.616
Pjv1_00000144	1.78397	0	0	0	0	0	2.58965	0.73391	1.03134	0	2.78673	0	0.650494	0.852211	0	0	0	0.90809	1.20942	0	0.835777	0	0	0	1.78637	0	0	2.84198	0	0
Pjv1_00000145	25.8675	1.62771	3.51798	49.5873	2.47634	8.12603	29.3494	8.07301	45.3791	23.9096	1.85782	9.99553	9.10691	3.40884	42.336	1.50605	21.3623	0.90809	31.445	14.6986	25.9091	8.35184	14.1782	25.5455	16.0773	44.8336	19.6949	7.10495	5.38101	0
Pjv1_00000146	89.1984	120.451	103.78	103.142	91.6247	96.4966	131.209	113.756	115.51	131.888	94.7487	114.949	102.128	98.8565	137.592	104.67	134.504	90.809	135.455	129.021	118.68	94.6542	129.179	82.0144	112.541	132.552	116.379	73.8915	102.239	136.644
Pjv1_00000147	7351.74	4339.48	5328.86	6547.51	4180.89	5594.77	8816.9	5432.4	7818.61	6830.43	6658.42	6279.69	5345.11	8043.17	6254.09	5559.58	7084.38	5924.38	7839.47	9216.01	7173.48	6132.34	4867.84	6102.68	7768.02	7298.13	7612.06	7451.67	4370.28	4891.84
Pjv1_00000148	0	0	0	0	0	0	0	0	0	0	0	0	0	0	0	0	0	0	0	0	0	0	0	0	0	0	0	0	0	0
Pjv1_00000149	2511.83	1547.14	3211.92	1535.22	1583.21	3619.13	1256.84	732.442	2404.06	961.011	1305.12	2701.29	2296.24	2057.24	1763.29	3359.99	2406.82	1687.23	1015.91	832.919	1057.26	2733.84	2199.98	1550.21	916.406	341.125	532.656	2616.04	1054.68	1499.66
Pjv1_00000150	1400.42	1245.2	1119.6	1112.74	1234.87	1172.18	1072.98	1023.07	1030.31	1007.29	1140.7	1089.51	1018.67	1324.34	893.29	990.227	1110.84	928.976	1060.66	921.927	1023.83	1137.94	1002.71	1167.02	905.688	837.219	936.401	1138.21	978.448	1011.16
Pjv1_00000151	2925.71	3827.57	3286.67	3104.17	4106.6	3927.92	2271.12	2504.83	2653.65	3531.68	3508.49	3410.97	2787.37	1370.36	3418.63	3964.67	3162.41	3343.59	2474.48	2273.38	2646.91	3891.96	3460.26	2980.75	1856.04	1712.45	1960.53	3968.83	4285.08	3494.66
Pjv1_00000152	99.0103	19.5326	44.8542	13.8845	4.12724	10.1575	54.3827	23.4851	25.7836	142.686	32.5118	79.9642	31.2237	6.81769	34.9272	34.6391	30.8567	49.945	81.0313	109.423	85.2493	25.7515	36.2331	130.416	81.2797	71.149	147.711	44.0507	112.104	92.2344
Pjv1_00000153	1345.11	984.766	934.023	936.209	1097.02	963.95	1230.95	1232.23	1212.86	1203.19	1031.09	1062.02	1067.46	1595.34	1155.77	1201.07	1227.94	977.105	1203.37	1069.73	1209.37	1192.92	1050.76	1078.29	1087	966.846	1044.72	1286	1023.29	1226.38
Pjv1_00000154	786.73	594.115	824.087	912.407	515.08	686.649	1128.22	248.062	744.63	1281.09	726.407	882.105	710.339	525.814	948.327	563.262	670.144	811.833	2267.67	2079.03	1369.84	794.121	816.033	1204.67	2625.96	2520.43	2131.52	980.483	740.786	792.533
Pjv1_00000155	12.4878	6.51085	6.15646	11.901	4.12724	4.06301	25.0333	10.2747	18.5642	14.6543	4.64455	9.99553	11.7089	6.81769	8.4672	6.02419	9.49437	12.7133	113.686	574.061	147.097	0	8.66444	16.134	280.46	820.65	384.05	17.0519	62.7785	20.4965
Pjv1_00000156	17.8397	24.4157	28.1438	3.96699	13.2072	22.3466	31.0758	16.146	14.4388	13.883	13.0047	14.9933	15.6119	17.0442	17.9928	21.0847	17.4063	23.6103	44.7486	11.4322	23.4018	20.8796	15.7535	40.3349	16.0773	27.29	35.8088	17.0519	30.4924	0
Pjv1_00000157	0	0	0	7.93397	1.6509	0	0	5.87128	3.09403	1.54255	0	4.99776	2.60198	0	2.1168	4.51814	1.58239	0.90809	4.83769	4.89953	3.34311	1.39197	1.57535	0	0	3.89857	0	1.42099	3.58734	0
Pjv1_00000158	759.079	533.076	978.878	718.025	607.53	767.91	1337.12	674.463	1693.47	338.591	442.161	514.77	588.046	605.922	995.955	260.546	362.368	268.795	2109.23	3839.59	2743.86	182.349	336.338	213.775	2332.99	4799.14	4508.33	322.565	121.97	334.777
Pjv1_00000159	2156.82	2237.29	1998.21	2116.39	2388.02	2180.82	2079.49	1975.69	1906.95	1800.16	1888.47	1836.68	1857.16	2427.95	1726.25	1724.43	2031	1879.75	1989.5	1792.41	1966.58	2003.05	1875.46	1694.07	1869.43	1767.03	1802.98	1862.92	2015.19	1861.77
Pjv1_00000160	345.198	402.045	357.075	485.956	330.179	291.521	328.886	345.672	357.876	394.894	352.057	372.333	361.024	439.741	319.637	399.103	413.005	380.49	309.612	365.015	320.103	403.672	474.969	411.416	294.751	344.049	384.945	407.824	424.203	368.938
Pjv1_00000161	1520.83	1635.85	1278.79	1398.36	1637.69	1338.76	1851.6	1748.17	1428.41	1525.59	1496.47	1107	1602.17	1943.04	1538.91	1423.97	1333.96	1416.62	1832.27	1412.7	1827.85	1678.72	1461.93	1589.2	1419.27	1426.88	1452.94	1690.98	1602.65	1544.07
Pjv1_00000162	30.3275	16.2771	58.0467	35.7029	13.2072	38.5986	82.8688	27.8886	86.6329	23.9096	7.43127	34.9843	59.8454	102.265	65.6208	22.5907	39.5599	38.1398	41.1203	95.5407	153.783	13.9197	22.0549	43.0239	50.0183	68.225	111.903	48.3137	23.3177	47.8253
Pjv1_00000163	0	0	0.879495	0	0	0	0	0	0	1.54255	0	0	2.60198	0	0	0	0.791197	0	0	0	0.835777	0.695987	0	0	0	0	0	0	0	0
Pjv1_00000164	27.6515	18.7187	25.5053	19.8349	13.2072	37.5829	40.5712	22.7512	37.1284	49.3617	26.0095	22.4899	21.4663	34.0884	32.8104	39.1573	33.2303	34.5074	35.0732	26.1308	37.61	23.6635	38.5962	47.0574	41.9796	26.3154	34.9136	41.2087	25.1114	30.7448
Pjv1_00000165	158.773	334.495	255.933	236.036	402.819	462.168	37.1183	58.7128	46.4105	41.6489	94.7487	74.9664	46.8356	13.6354	33.8688	75.3024	171.69	32.6912	16.9319	34.2967	21.7302	68.2067	96.0966	21.512	61.6297	17.5436	21.4853	59.6816	32.2861	34.1609
Pjv1_00000166	3.56794	0	0	7.93397	1.6509	0	6.90574	1.46782	4.12537	13.1117	15.7915	4.99776	11.0584	2.55663	6.3504	7.53024	6.32958	9.0809	30.2355	40.0128	10.0293	0	40.1715	0	32.1546	41.9097	25.9614	0	11.6589	0
Pjv1_00000167	364.822	310.893	271.764	434.385	340.91	316.915	311.621	350.075	299.09	306.968	344.625	234.895	308.985	271.855	248.724	259.04	433.576	282.416	182.623	298.054	256.584	309.714	289.077	285.034	251.878	245.61	218.434	264.304	288.781	334.777
Pjv1_00000168	0	0	3.51798	0	0	0	0	0	1.03134	0	0.928909	0	0	0	0	0	0	0	0	0	0	0	0	0	0	0	0	0	0	0
Pjv1_00000169	146.285	134.286	141.599	174.547	153.533	139.158	102.723	79.2623	93.8523	151.942	120.758	194.913	67.0009	86.9255	100.548	117.472	80.7021	120.776	94.3349	93.091	66.0264	139.893	96.8842	104.871	68.7751	62.3772	63.5607	99.4693	98.6519	136.644
Pjv1_00000170	137.366	77.3164	94.9854	77.3562	102.356	71.1028	78.5527	41.0989	103.134	88.6968	77.0995	104.953	147.012	96.2998	116.424	152.864	94.1525	173.445	91.9161	122.488	106.98	60.5508	120.515	129.072	86.6388	110.135	101.16	79.5755	93.2709	95.6505
Pjv1_00000171	60.6549	27.6711	80.9135	83.3067	37.9706	75.1658	50.9298	23.4851	53.6299	114.149	44.5876	172.423	93.6711	7.6699	80.4384	37.6512	138.459	146.203	243.094	469.538	163.812	41.7592	154.385	157.306	279.566	471.727	260.509	31.2618	86.9931	81.9861
Pjv1_00000172	185.533	182.304	188.212	186.448	163.439	188.93	141.568	152.653	202.143	207.473	129.118	269.879	194.498	141.467	152.41	121.99	195.426	214.309	215.277	210.68	198.915	183.74	162.261	221.842	242.946	216.371	209.482	129.31	130.938	136.644
Pjv1_00000173	1416.47	1826.29	1555.83	1553.08	1788.75	1842.58	1563.29	1483.23	1375.81	1744.63	1799.3	1654.26	1459.06	1533.13	1437.31	1506.8	1390.13	1367.58	1344.88	1281.23	1431.69	1686.38	1556.45	1442.65	1181.68	1141.31	1237.2	1494.88	1424.17	1342.52
Pjv1_00000174	491.483	454.946	537.371	360.996	567.908	649.067	552.459	477.041	553.831	409.548	396.644	367.336	711.64	547.972	533.434	439.013	321.226	469.483	227.371	386.246	422.068	325.722	388.325	282.345	235.8	331.379	351.822	348.143	293.265	317.696
Pjv1_00000175	1156.01	1073.48	1142.46	1100.84	1019.43	1001.53	1310.36	1231.5	1281.96	1409.89	1344.13	1491.83	1479.87	1451.32	1212.93	1179.24	1167.02	1530.13	1981.03	1983.49	1567.08	1156.73	1298.88	1262.48	2056.11	1910.3	1794.02	1142.48	1133.6	1048.74
Pjv1_00000176	1727.77	1630.15	1557.59	1525.31	1716.11	1632.32	1674.64	2000.64	1527.42	1640.51	1710.12	1459.35	1833.09	2397.27	1718.84	1655.15	1864.06	1424.79	1800.83	2065.15	1817.82	1602.16	1511.55	1382.14	2402.66	2275.79	2110.93	1534.67	1522.83	1520.16
Pjv1_00000177	1.78397	4.88314	1.75899	3.96699	6.60358	6.09452	69.9206	193.018	153.67	3.08511	16.7204	0	236.78	183.225	142.884	1.50605	3.16479	1.81618	512.795	382.163	445.469	1.39197	14.1782	0	365.312	591.609	509.381	2.84198	0	6.83218
Pjv1_00000178	3.56794	30.9265	33.4208	31.7359	26.4143	30.4726	17.2643	17.6138	8.25075	35.4787	16.7204	9.99553	3.90296	11.931	10.584	18.0726	15.8239	21.7942	4.83769	9.79905	15.044	9.74381	15.7535	21.512	0	7.79715	5.37133	2.84198	12.5557	13.6644
Pjv1_00000179	992.779	946.515	882.133	1065.14	1034.29	881.674	1091.97	1108.94	1176.76	975.665	977.212	1259.44	1196.26	1522.05	1130.37	1115.98	1220.03	1189.6	1245.7	1194.67	1077.32	1091.31	1032.64	1101.14	1165.6	1123.76	1103.81	1152.42	1068.13	936.009
Pjv1_00000180	68.6828	89.5242	75.6366	85.2902	63.5595	79.2288	287.451	478.509	404.287	105.665	106.825	92.4586	459.249	104.822	316.462	136.297	76.7461	138.03	436.601	231.911	393.651	77.9505	146.508	125.038	275.994	256.331	240.814	61.1026	52.0165	163.972
Pjv1_00000181	2283.48	1926.4	2901.45	2423.83	1851.48	2414.45	2404.06	2341.17	2925.92	2343.14	2378.01	3610.88	3161.4	3071.37	2331.66	2569.32	2535	2906.8	3390.01	3673.83	2931.91	2019.75	3145.19	2746.81	3526.29	3527.23	3625.65	2286.37	1917.43	2657.72
Pjv1_00000182	1325.49	1470.64	1394.88	1428.12	1364.47	1315.4	1356.98	1470.76	1497.51	1354.36	1401.72	1549.31	1663.96	1853.56	1624.64	1490.23	1314.18	1521.96	1881.86	1837.32	1949.87	1362.74	1635.22	1497.77	1807.8	1859.62	1893.39	1193.63	1413.41	1325.44
Pjv1_00000183	52.6271	42.3205	31.6618	11.901	42.0978	16.2521	5.1793	13.2104	4.12537	30.8511	22.2938	0	18.2138	18.7486	12.7008	25.6028	25.3183	10.8971	14.5131	4.89953	6.68622	57.0709	20.4796	9.41148	21.4364	70.1743	24.171	21.3149	37.6671	20.4965
Pjv1_00000184	0	0	0	0	0	0	0	0	0	1.54255	0	0	0	0	0	0	0	0	0	0	0	0	0	0	0	0	0	0	0	0
Pjv1_00000185	699.316	657.596	542.648	702.157	660.358	637.893	869.26	758.863	685.843	740.426	665.099	512.271	702.533	800.226	862.596	662.661	719.198	637.479	713.559	561.812	818.226	835.88	655.347	781.153	658.276	576.989	606.96	679.233	834.954	621.728
Pjv1_00000186	540.543	573.769	637.634	571.246	657.882	495.688	771.716	747.854	769.382	606.224	738.483	537.259	830.03	899.083	679.493	614.468	542.761	683.792	838.129	703.082	771.423	796.209	723.087	683.005	995.899	853.788	790.48	863.962	621.507	532.91
Pjv1_00000187	439.748	516.799	477.566	462.154	534.89	477.404	462.684	369.891	431.102	440.399	562.919	384.828	464.453	509.622	478.397	495.49	375.819	454.953	521.261	439.324	579.194	489.975	468.668	490.742	483.212	553.597	536.237	557.028	516.577	427.011
Pjv1_00000188	4261.9	2825.71	4240.92	4167.32	4079.36	3777.59	3517.61	1943.39	2637.15	3096.68	2878.69	3213.56	5292.42	6036.21	3021.73	6514.41	8917.58	6730.76	4772.38	6836.47	4320.13	3787.56	6417.99	6140.32	5479.68	6532.06	5839.53	5611.49	5572.04	5708.29
Pjv1_00000189	537.867	724.332	516.263	416.534	636.42	626.72	350.466	558.505	548.675	414.947	610.293	327.353	495.026	402.244	492.156	537.659	503.993	563.924	396.69	415.643	455.499	618.732	568.703	500.153	367.098	322.607	327.651	626.657	666.349	481.669
Pjv1_00000190	2669.71	3071.49	2401.02	2322.67	2931.17	2236.69	2076.9	2240.63	2206.04	2162.66	2407.73	1846.67	2160.29	2549.82	2166.55	2259.83	2346.69	2232.99	2060.85	1916.53	2207.29	3030.33	2125.15	2121.62	1584.51	1259.24	1588.12	3055.13	2626.83	2374.18
Pjv1_00000191	3813.23	4820.47	5264.66	4510.46	4923.8	4966.02	3844.77	4147.32	4137.75	3749.95	4412.32	3910.75	4196.99	3629.57	4101.3	4512.12	3542.19	4173.58	3650.03	3708.94	3705	4313.73	4203.04	4229.79	3634.36	3915.14	3904.95	4349.65	4119.17	4119.8
Pjv1_00000192	1217.56	1826.29	1503.06	1410.26	1807.73	1657.71	1803.26	2234.02	2033.81	1602.71	1569.86	1174.47	1742.67	1280.87	1851.14	1567.04	1072.86	1705.39	1566.2	1265.71	1905.57	1714.22	1555.66	1642.98	1313.87	1156.9	1426.09	1948.18	1921.92	1865.18
Pjv1_00000193	560.166	533.89	517.143	428.435	478.76	465.215	465.274	571.716	626.025	488.218	490.464	517.268	584.794	632.341	512.266	493.231	477.092	554.843	657.925	494.035	628.505	491.367	420.619	559.311	500.183	460.032	478.943	571.238	471.736	710.547
Pjv1_00000194	2637.6	3222.06	2709.72	2356.39	3264.65	2685.65	1900.8	2258.97	2174.07	1972.93	2379.87	2256.49	2376.9	2623.96	2276.62	2496.27	2300.8	2445.49	2407.96	2092.1	2447.16	2731.05	2342.55	2215.73	2005.2	1922	2051.85	2502.36	2536.25	2408.34
Pjv1_00000195	0	0	0	0	0	0	0	0	0	0	0	0	0	0	0	0	0	0	0	0	0	0	0	0	0	0	0	0	0	0
Pjv1_00000196	1.78397	4.88314	3.51798	3.96699	0	2.03151	0	0	2.06269	0	0	0	0	0	6.3504	0	4.74718	1.81618	0	0	5.01466	0	0	0	5.3591	0	0	5.68396	1.79367	0
Pjv1_00000197	296.139	200.209	240.982	317.359	226.173	198.072	269.324	157.057	204.206	262.234	183.924	312.36	398.102	311.909	414.893	364.464	347.336	463.126	397.9	445.857	314.252	240.115	479.695	440.995	512.687	497.068	359.879	252.936	366.806	403.099
Pjv1_00000198	1659.98	1223.23	1715.01	1332.91	1377.67	1649.58	1218	1128.02	1418.1	1238.67	1309.76	1571.8	1373.84	1576.59	1221.39	1348.67	1735.1	1392.1	1352.13	1567.85	1369.84	1192.23	1791.96	1360.63	1577.36	1608.16	1546.94	1168.05	1218.8	1281.03
Pjv1_00000199	611.009	606.323	632.357	579.18	536.541	561.712	732.871	620.888	660.06	637.075	663.241	627.219	606.911	651.089	692.194	724.409	648.782	672.895	680.904	557.729	638.534	595.069	519.867	594.268	526.085	449.311	526.39	746.02	630.475	690.05
Pjv1_00000200	1.78397	0	2.63848	3.96699	0	2.03151	0	0	2.06269	0	0	0	2.60198	0	0	0	4.74718	0	2.41884	0	0.835777	0	1.57535	0	1.78637	1.94929	0	0	0	0
Pjv1_00000201	2389.63	4114.04	4504.77	4022.52	4208.96	4242.8	3318.21	2953.25	3478.72	3335.77	3826.18	3558.41	3683.1	2203.82	3452.5	3760.6	1980.37	3813.07	3662.13	3962.9	3600.53	3270.44	3773.76	3367.97	3501.28	3913.19	3856.61	3782.68	3775.68	3675.71
Pjv1_00000202	2988.15	3724.21	3165.3	2800.69	3292.71	3317.45	2561.16	3190.31	2666.02	2297.63	3475.98	2256.49	2864.77	2975.92	2574.03	2651.4	2961.45	2748.79	2351.12	2215.4	2483.93	3648.36	2476.46	2569.34	2464.29	2061.37	2625.68	3475.74	3087.81	3211.12
Pjv1_00000203	5080.74	5367.38	4661.32	4510.46	5764.1	4879.68	3665.22	3954.31	4537.91	4941.57	5890.21	4870.32	3356.55	4861.01	2884.14	4881.1	6058.2	3808.53	2938.89	2682.49	3032.2	4317.21	4904.86	4318.53	2350.86	2310.88	2518.26	3740.05	4118.27	4632.22
Pjv1_00000204	2387.84	2363.44	1940.17	2263.17	2412.78	2107.69	2330.69	2618.59	2201.92	2035.4	2143.92	1866.66	2240.3	2201.26	2356	2122.77	2046.04	2030.49	2092.3	1794.04	2137.92	2378.19	1895.15	2116.24	1919.45	1717.32	1990.97	2245.17	2294.11	2199.96
Pjv1_00000205	1917.77	1785.6	1961.27	1939.86	1765.63	2204.19	1853.33	1742.3	1919.33	1665.19	1702.69	2089.06	1796.01	1969.46	1846.91	1734.21	1840.32	1707.21	1806.88	1811.19	1761.82	1529.08	1851.04	1878.26	1705.09	1738.76	1726.88	1641.24	1679.77	1697.8
Pjv1_00000206	189.993	198.581	321.895	210.25	193.155	177.757	189.908	99.0778	146.451	103.351	109.611	144.935	153.517	99.7087	121.716	280.878	334.676	293.313	166.9	175.566	173.006	167.733	272.536	252.766	189.355	235.864	240.814	204.623	243.042	232.294
Pjv1_00000207	153.421	227.88	233.066	206.283	174.17	136.111	410.028	273.748	442.446	205.931	249.877	89.9597	427.374	100.561	554.602	286.149	241.315	321.464	440.23	520.983	445.469	202.532	233.152	260.833	464.455	530.206	667.835	301.25	214.344	215.214
Pjv1_00000208	3793.61	3985.46	3073.83	3209.29	3906.85	3357.07	2513.69	2990.68	2379.31	3048.86	3508.49	2668.81	2654.67	3458.27	2918.01	3383.34	3436.17	2983.98	2042.71	1990.02	2501.48	3573.89	2822.25	3322.25	1727.42	1482.43	1899.66	3325.12	3366.72	3463.91
Pjv1_00000209	0	0	0	0	0	0	0	0	0	0	0	0	0	0	0	0	0	0	0	3.26635	0	0	0	0	0	0	0	0	0	0
Pjv1_00000210	0	0	0	0	0	0	0	0	0	0	0	0	0	0	0	0	0	0	0	0	0	0	0	0	0	0	0	0	0	0
Pjv1_00000211	755.511	626.669	826.725	771.579	698.329	875.58	637.054	718.498	659.028	735.798	678.104	849.62	757.175	734.606	673.143	736.458	635.331	750.082	648.25	730.846	708.739	645.876	789.252	713.928	785.108	827.472	827.184	699.127	663.658	751.54
Pjv1_00000212	169.477	154.633	182.935	174.547	180.773	125.953	151.063	156.323	148.513	192.819	181.137	179.919	163.924	150.841	151.351	161.147	159.822	203.412	129.408	196.798	137.067	196.268	169.35	204.364	183.103	143.273	137.864	153.467	142.597	143.476
Pjv1_00000213	416.557	310.893	328.931	384.798	456.473	221.434	315.074	299.435	265.055	350.16	416.151	197.412	392.248	525.814	191.57	454.827	651.155	327.821	437.811	521.799	343.505	611.076	374.934	408.727	376.03	325.531	341.079	468.927	436.759	310.864
Pjv1_00000214	8.91984	34.9958	52.7697	7.93397	19.8108	12.189	6.04252	11.7426	9.28209	6.17021	9.28909	29.9866	7.15543	15.3398	4.2336	9.03629	18.9887	11.8052	4.83769	9.79905	7.522	9.74381	5.51374	13.445	1.78637	1.94929	8.95221	11.3679	8.96836	34.1609
Pjv1_00000215	2860.59	2916.05	2928.72	2640.03	3209.34	3187.44	1876.63	3594.69	1940.99	2296.09	2514.56	1799.19	3561.45	951.92	3735.09	3120.53	2678.99	2843.23	1799.62	2249.7	2562.49	3038.68	2668.65	2929.66	2347.29	2821.59	2921.11	2827.77	2867.18	3050.57
Pjv1_00000216	0	0	0	0	0	0	0	0	0	0	0	0	0	0	0	0	0	0	0	0	0	0	0	0	0	0	0	0	0	0
Pjv1_00000217	158.773	150.563	118.732	124.96	141.152	125.953	212.351	219.439	158.827	147.314	152.341	209.906	171.08	268.446	188.395	157.382	199.382	142.57	140.293	186.182	178.021	143.373	151.234	166.718	189.355	237.813	168.302	106.574	174.883	150.308
Pjv1_00000218	1024.89	1034.41	1132.79	1061.17	951.742	1012.71	982.341	910.048	1099.41	1001.12	1000.44	1077.02	966.634	1117.25	928.217	980.437	913.833	983.462	982.05	948.875	928.549	950.022	996.411	916.947	839.592	895.697	871.05	909.434	896.836	1045.32
Pjv1_00000219	161.449	186.373	248.897	150.746	211.315	122.906	130.346	130.636	78.3821	158.883	217.365	84.962	75.4573	40.0539	132.3	182.232	68.043	151.651	4.83769	13.0654	35.9384	107.182	109.487	139.828	23.2228	5.84786	36.7041	86.6804	117.485	116.147
Pjv1_00000220	0	0	0	0	0	0	0	0	0	0	0	0	0	0	0	0	0	0	36.2827	62.0607	16.7155	0	0	0	28.5819	35.0872	39.3897	0	0	0
Pjv1_00000221	448.668	638.877	664.019	908.44	608.355	688.681	960.761	877.022	1058.16	931.702	604.72	917.089	767.583	322.136	832.961	603.172	352.874	529.417	730.491	666.335	1015.47	550.525	625.415	972.072	899.436	1077.96	1071.58	611.026	860.962	867.687
Pjv1_00000222	11.5958	13.8356	11.4334	5.95048	14.0326	12.189	6.90574	16.146	11.3448	6.17021	11.1469	59.9732	5.20395	5.11327	4.2336	26.3558	11.0768	8.17281	4.83769	11.4322	7.522	5.56789	11.8152	18.823	15.1841	5.84786	16.114	8.52594	27.8019	17.0804
Pjv1_00000223	865.225	526.565	1015.82	910.424	581.115	926.367	1065.21	646.575	1037.53	828.351	724.549	892.101	849.545	959.59	881.647	665.673	763.505	713.759	806.684	901.513	926.041	658.403	819.971	853.756	927.124	988.288	973.105	838.384	496.847	717.379
Pjv1_00000224	6317.03	6164.15	5374.59	6113.13	6507.83	6531.3	5927.71	6190.53	6148.87	6512.66	6654.7	6474.6	5289.16	3269.08	6712.37	5844.22	6925.35	5621.99	5238.01	5543	4618.51	6021.68	5800.45	5671.09	5726.2	5419.02	4325.71	6439.93	6254.53	5752.69
Pjv1_00000225	2543.05	1822.22	1970.07	2118.37	1999.24	2148.32	2082.94	2008.71	1950.27	2233.62	2015.73	2191.52	2069.87	1887.65	2124.21	1867.5	2470.91	2195.76	1630.3	2133.74	1905.57	1953.63	2027.48	1949.52	2027.53	1982.42	1913.09	2104.49	2273.48	2165.8
Pjv1_00000226	462.94	341.006	306.944	579.18	351.641	449.979	517.93	277.418	527.017	604.681	418.009	859.615	392.898	143.171	521.791	221.389	431.202	437.699	637.365	1024	686.173	295.098	885.349	751.574	1094.15	1390.82	981.162	346.722	574.872	782.284
Pjv1_00000227	85.6305	8.13856	31.6618	39.6699	3.30179	5.07877	24.1701	6.60519	5.15672	21.5958	10.218	0	4.55346	3.40884	10.584	3.76512	14.2415	2.72427	16.9319	62.8772	10.0293	9.74381	32.2947	34.9569	48.2319	59.4532	60.875	17.0519	19.7304	27.3287
Pjv1_00000228	0	0	0	0	0	0	0	0	0	0	0	0	0	0	0	0	0	0	0	0	0	0	0	0	0	0	0	0	1.79367	0
Pjv1_00000229	376.417	256.365	474.048	434.385	319.448	330.12	188.181	166.598	412.537	476.649	335.336	642.212	294.023	393.721	339.746	346.391	431.994	306.934	357.989	410.744	379.443	226.196	348.941	424.861	225.975	241.712	308.851	306.934	251.114	365.522
Pjv1_00000230	1.78397	1.62771	7.03596	1.98349	4.95269	2.03151	10.3586	1.46782	7.2194	1.54255	3.71564	4.99776	1.95148	7.6699	10.584	1.50605	3.16479	9.0809	7.25653	0	5.01466	1.39197	20.4796	5.37799	1.78637	1.94929	0	0	8.07152	0
Pjv1_00000231	0	0	0	0	0	0	0	0	0	0	0	0	0	0	0	0	0	0	0	0	0	0	3.15071	0	0	0	0	0	0	0
Pjv1_00000232	0	0	1.75899	0	0	1.01575	0	0	0	0	0	0	0	0	0	0	0	0	0	0	0	3.47993	0	0	0	0	0	0	0	0
Pjv1_00000233	0	0	0	0	0	0	0	0	0	0	0	0	0	0	0	0	0	0	0	0	0	0	0	0	0	0	0	0	0	0
Pjv1_00000234	80.2786	52.0868	72.1186	75.3728	67.6867	62.9767	107.902	52.1076	85.6015	111.064	56.6635	134.94	57.2435	69.8813	124.891	68.5252	80.7021	83.5443	148.759	186.182	105.308	72.3826	100.035	72.6029	265.275	275.824	207.691	86.6804	60.088	68.3218
Pjv1_00000235	0	0	0	0	0.825448	0	0	2.93564	0	0.771277	0	0	2.60198	0	0	0	0	0	0	0	3.34311	0	1.57535	0	0	0	0	2.84198	0	0
Pjv1_00000236	255.108	163.585	228.669	265.788	228.649	239.718	188.181	202.559	209.363	228.298	163.488	269.879	244.586	195.156	207.446	231.178	254.765	261.53	295.099	283.356	194.736	132.933	300.105	250.077	309.935	426.894	281.995	113.679	217.034	177.637
Pjv1_00000237	848.277	1238.69	1031.65	1021.5	1223.31	1242.27	978.025	943.074	981.839	1034.28	1006.94	1169.48	942.565	836.019	926.1	1100.92	783.285	956.219	1030.43	1004.4	1046.39	1093.4	1006.65	938.459	961.958	958.074	926.554	1035.9	1038.54	973.585
Pjv1_00000238	3395.78	3288.79	2757.22	2808.63	3193.66	3124.46	2303.93	3117.65	2339.09	2483.51	2876.83	2244	2620.84	2552.37	2588.85	2912.7	2949.58	2467.28	1788.73	2484.06	2078.58	3188.32	2288.2	2425.47	2660.79	2807.95	2913.05	2571.99	2549.7	2415.18
Pjv1_00000239	1.78397	0	0	0	0	4.06301	1.72643	0	0	4.62766	0	0	3.25247	3.40884	0	3.0121	4.74718	2.72427	0	8.98246	0	2.08796	0	0	0	0	1.79044	0	0	0
Pjv1_00000240	30.3275	21.1603	24.6259	15.8679	26.4143	22.3466	36.2551	41.8329	29.909	15.4255	28.7962	27.4877	48.1365	35.7929	53.9784	25.6028	22.9447	21.7942	29.0261	42.4626	46.8035	33.4074	23.6303	28.2345	29.4751	48.7322	40.2849	28.4198	33.1829	34.1609
Pjv1_00000241	3.56794	17.091	5.27697	3.96699	6.60358	8.12603	3.45287	11.7426	13.4075	1.54255	3.71564	0	2.60198	0	0	3.0121	4.74718	5.44854	2.41884	3.26635	13.3724	16.0077	16.5412	6.72249	7.14547	3.89857	1.79044	1.42099	4.48418	0
Pjv1_00000242	0	0	0	0	0	0	0.863217	0	0	0.771277	0	0	0	0	2.1168	0	0	0	0	0	0	0	0	0	0	0	0.895221	0	0	0
Pjv1_00000243	562.842	410.184	505.71	418.517	416.026	435.758	489.444	472.638	522.891	506.729	623.298	429.808	587.396	636.602	593.763	562.509	603.683	617.501	706.302	545.48	487.258	494.847	489.935	626.536	574.317	501.941	458.353	586.869	566.8	495.333
Pjv1_00000244	397.825	464.712	418.64	432.402	454.822	389.034	465.274	548.965	380.566	443.484	392.929	612.226	427.374	404.8	494.273	475.911	424.082	441.332	547.868	532.415	522.361	489.279	460.003	440.995	448.378	442.488	501.324	508.715	510.299	396.266
Pjv1_00000245	2622.43	2527.84	2526.79	2864.16	2492.85	2787.23	2709.64	2590.7	3085.78	2401.76	2744	2866.22	2799.07	2702.36	2781.48	2440.55	2826.16	2809.63	3161.43	2752.72	2766.42	2751.24	2743.48	2698.41	2884.98	2686.12	2827.11	2765.25	2686.02	2859.27
Pjv1_00000246	2213.91	2868.03	2311.31	2255.23	2692.61	2464.22	1808.44	2195.12	2014.21	2114.84	2539.64	1824.18	2082.23	1822.03	2101.98	2424.74	2220.1	2116.76	1733.1	1973.69	1958.23	2410.2	2320.5	2139.1	1817.63	1712.45	1975.75	2550.68	2722.79	2411.76
Pjv1_00000247	697.532	1027.09	967.444	1217.87	1083.81	1048.26	1053.12	1110.41	1021.03	999.575	867.601	867.112	1152.67	545.415	1173.77	1125.02	839.46	1173.25	817.569	888.447	902.64	897.823	1053.91	1009.72	822.622	948.328	1011.6	1007.48	1166.78	1195.63
Pjv1_00000248	1862.46	2106.26	1705.34	1634.4	1973.65	1915.71	1980.22	2703.72	2010.09	1436.89	1525.27	1114.5	1836.99	2079.39	1861.73	1517.34	1888.59	1734.45	1769.38	1139.14	1878.83	1920.92	1574.57	1688.69	1147.74	833.32	1283.75	2040.54	2091.42	1947.17
Pjv1_00000249	880.389	760.142	830.243	706.124	876.626	849.17	625.832	706.755	731.223	752.766	799.791	827.13	719.446	859.029	744.055	814.019	853.702	796.395	624.062	726.763	682.83	700.859	742.779	692.416	636.84	608.177	654.407	689.18	701.325	642.225
Pjv1_00000250	723.399	787.813	590.141	914.391	650.453	665.319	604.252	518.874	486.794	741.197	571.279	839.624	587.396	565.016	742.997	666.426	599.727	807.292	794.59	875.382	671.965	711.298	679.765	692.416	1000.37	1151.05	1009.81	612.447	771.279	877.935
Pjv1_00000251	4742.68	5039.4	4624.38	4976.59	5138.41	4780.14	4026.91	3596.16	4111.97	4899.15	4760.66	4800.35	3988.18	3916.76	4078.02	5558.07	4849.25	4745.68	3659.71	3868.99	3745.12	4761.94	5065.55	4762.21	3415.53	3402.48	3088.51	4575.59	5060.84	4905.5
Pjv1_00000252	0	0	0	0	0	1.01575	0	0	0	1.54255	0	0	0	0	0	0	3.16479	0	0	0	3.34311	0	0	0	0	0	0	0	0	0
Pjv1_00000253	2481.5	1885.71	4795.01	3988.81	1639.34	3211.81	3765.35	1603.59	5651.76	5408.96	3567.94	6901.91	4170.97	1032.03	6612.88	3509.85	2562.69	5058.97	5702.42	6628.24	4342.7	2829.88	3428.76	5041.87	4906.26	4228.98	4880.74	3359.22	3534.43	3364.85
Pjv1_00000254	2.67595	0	1.75899	3.96699	1.6509	2.03151	3.45287	0.73391	3.09403	2.31383	4.64455	4.99776	4.55346	3.40884	4.2336	2.25907	0	1.81618	2.41884	4.08294	0.835777	1.39197	1.57535	4.03349	2.67955	1.94929	3.58088	2.84198	0.896836	0
Pjv1_00000255	2266.53	2258.45	1997.33	2169.94	2293.09	2230.6	2236.6	2169.44	1904.89	2134.89	2084.47	1861.67	2078.98	2582.2	2452.31	2134.82	2286.56	1931.51	2039.09	2109.25	2436.29	2179.83	2011.73	2055.74	2170.44	2071.12	2139.58	2157.06	2322.8	2309.28
Pjv1_00000256	1160.47	1012.44	1111.68	1160.34	1064	1295.09	1352.66	1196.27	1413.97	1376.73	1061.74	1209.46	1318.55	1394.22	1200.23	1146.1	1227.94	1070.64	1134.44	1211	1134.15	1073.21	1125.59	1041.99	1237.95	1389.84	1173.63	1163.79	1106.7	1137.56
Pjv1_00000257	864.333	900.125	1343.87	1154.39	777.572	963.95	371.183	323.654	783.821	691.064	880.606	962.069	547.065	442.298	436.061	764.319	712.869	665.63	670.02	475.254	560.807	763.497	815.245	654.77	401.039	384.984	324.07	622.394	753.342	546.574
Pjv1_00000258	2761.58	3611.08	4388.68	3042.68	3790.46	4797.4	1811.89	1951.47	2117.35	2291.46	2676.19	2948.68	2597.42	2574.53	1904.06	3262.1	3553.27	2868.66	3139.66	3390.47	2631.86	2446.39	3952.56	2461.78	2963.58	3345.95	3061.66	2124.38	2812.48	2483.5
Pjv1_00000259	214.076	192.07	323.654	305.458	165.09	217.371	195.087	230.448	387.785	266.862	221.08	439.803	303.13	185.782	501.682	143.075	150.327	279.692	445.067	638.571	538.241	101.614	201.645	279.656	516.26	643.265	608.75	215.991	132.732	218.63
Pjv1_00000260	96.3343	69.9917	182.935	138.845	90.7993	107.67	88.0481	82.1979	125.824	151.17	66.8815	154.931	75.4573	34.0884	107.957	85.8447	72.7901	90.809	174.157	195.981	185.543	55.6789	61.4388	67.2249	257.237	302.139	277.519	71.0495	48.4291	81.9861
Pjv1_00000261	12.4878	26.8573	7.03596	0	21.4616	16.2521	15.5379	22.0173	10.3134	12.3404	9.28909	4.99776	10.4079	19.6009	16.9344	16.5665	26.1095	11.8052	7.25653	9.79905	15.044	15.3117	25.2057	21.512	8.93183	1.94929	12.5331	15.6309	17.9367	6.83218
Pjv1_00000262	362.146	467.967	263.848	525.626	465.553	435.758	529.152	515.939	386.754	562.261	471.886	359.839	369.48	153.398	411.718	498.502	696.253	363.236	343.476	399.311	325.117	343.121	456.065	364.359	446.592	407.401	339.289	436.244	548.863	450.924
Pjv1_00000263	77.6026	52.9007	47.4927	29.7524	44.5742	53.8349	44.8873	30.0903	58.7866	35.4787	48.3033	27.4877	49.4375	53.6893	52.92	55.7238	53.0102	34.5074	66.5182	64.5104	66.8622	31.3194	68.5279	49.7464	32.1546	64.3265	60.875	51.1557	44.8418	20.4965
Pjv1_00000264	76.7107	87.0826	99.3829	103.142	95.752	96.4966	94.9539	77.7944	89.7269	101.037	112.398	104.953	109.283	152.546	65.6208	102.411	113.141	72.6472	108.848	75.1261	79.3989	99.5261	95.3089	107.56	101.823	66.2758	65.3511	122.205	116.589	143.476
Pjv1_00000265	1607.36	1326.59	1354.42	1200.01	1296.78	1345.87	1313.82	1427.45	1506.79	1268.75	1371.07	1611.78	1555.98	1741.92	1298.66	1511.32	1731.14	1353.05	1667.79	1733.62	1552.04	1353.69	1640.73	1474.91	1805.12	1689.06	1772.54	1489.2	1312.07	1550.9
Pjv1_00000266	1682.28	1302.17	2102.87	1711.75	1587.34	1853.75	1518.4	1275.54	1598.58	1527.9	1421.23	2156.53	1501.34	1781.12	1128.25	1579.09	1709.78	1586.43	1463.4	1682.99	1550.37	1258.34	1975.49	1675.24	1563.96	1785.55	1785.97	1295.94	1297.72	1325.44
Pjv1_00000267	139.15	193.698	448.542	186.448	209.664	148.3	319.39	182.01	655.934	114.92	155.128	49.9776	67.6514	209.644	112.19	12.0484	33.2303	9.0809	96.7537	37.563	184.707	140.589	51.9867	10.756	69.6683	66.2758	89.5221	157.73	19.7304	20.4965
Pjv1_00000268	3102.32	3419.01	3951.57	3088.3	3196.96	3374.33	2632.81	2397.68	3204.38	2579.92	2956.72	3378.49	2810.78	3431.85	2310.49	3243.27	3408.48	2972.18	2813.11	2881.74	2536.58	2975.34	3230.26	2737.4	2475.01	2399.57	2439.48	2871.82	2728.17	2736.29
Pjv1_00000269	3220.06	4831.05	3909.35	3266.81	4805.76	4362.66	2847.75	3444.24	3040.4	3540.16	4361.23	3263.54	2922.02	2817.41	2477.72	3647.65	3503.42	3012.14	2053.6	2078.22	2595.09	3321.25	3408.28	2920.25	1734.56	1774.83	1785.07	2934.35	3143.41	3200.88
Pjv1_00000270	1388.82	1486.1	1374.65	1350.76	1476.73	1515.5	1300	1363.6	1387.16	1357.45	1296.76	1356.89	1515	1280.87	1384.39	1513.58	1222.4	1294.03	1323.11	1238.76	1357.3	1602.16	1404.43	1380.8	1276.36	1228.05	1283.75	1426.67	1287.86	1660.22
Pjv1_00000271	790.298	582.721	772.196	741.827	681.82	750.642	761.357	668.592	741.536	789.016	621.44	837.125	712.941	848.802	637.157	659.649	820.471	730.105	711.14	774.942	680.323	717.562	704.971	691.072	665.422	768.994	768.995	697.706	646.618	625.144
Pjv1_00000272	887.524	882.22	683.367	702.157	877.451	779.083	852.858	1026.74	764.226	742.74	764.492	537.259	724	893.969	695.369	787.663	766.67	738.277	692.999	711.248	852.493	920.094	721.512	809.388	638.626	625.721	717.072	856.857	885.177	867.687
Pjv1_00000273	1269.29	1494.24	1466.12	1271.42	1592.29	1457.61	1332.81	1202.14	1164.39	1498.59	1388.72	1456.85	1416.12	1368.65	1391.8	1588.13	1155.15	1461.12	1433.16	1525.39	1496.88	1524.91	1546.21	1453.4	1735.46	1830.38	1751.95	1482.09	1440.32	1335.69
Pjv1_00000274	196.237	292.988	202.284	210.25	244.333	223.466	203.719	258.336	201.112	290.771	242.445	262.383	177.585	207.939	138.65	160.394	238.942	214.309	172.947	99.6237	136.232	223.412	160.686	141.172	90.2115	76.0222	116.379	149.204	227.796	249.375
Pjv1_00000275	5.35191	4.88314	1.75899	0	9.90538	1.01575	1.72643	1.46782	2.06269	0	1.85782	0	1.30099	0	1.0584	1.50605	2.37359	0	0	0	0	0	4.72606	0	1.78637	0	0	0	0	0
Pjv1_00000276	990.103	1138.59	919.072	1015.55	1130.86	1059.43	1218	1166.18	1144.79	1202.42	1191.79	934.582	1163.73	1099.35	1207.63	1137.07	1018.27	1129.66	1192.49	1370.23	1212.71	1068.34	994.048	1039.3	1313.87	1448.32	1434.14	1085.64	1062.75	963.337
Pjv1_00000277	344.306	367.049	328.931	366.946	330.179	285.427	352.193	424.2	344.469	388.724	383.639	367.336	336.956	357.929	340.805	314.011	348.127	405.916	321.706	271.107	377.771	367.481	310.345	363.014	320.653	272.9	376.888	419.192	349.766	423.595
Pjv1_00000278	1.78397	0	1.75899	0	0	2.03151	0	1.46782	7.2194	1.54255	0.928909	4.99776	0	3.40884	0	0.753024	1.58239	0	0	6.5327	1.67155	0	4.72606	0	0	5.84786	0	0	4.48418	0
Pjv1_00000279	8.91984	4.88314	11.4334	3.96699	1.6509	1.01575	6.04252	3.66955	18.5642	4.62766	13.0047	0	10.4079	12.7832	6.3504	6.77722	6.32958	5.44854	10.8848	5.71611	25.9091	7.65585	5.51374	2.689	16.9705	11.6957	8.05699	0	8.07152	34.1609
Pjv1_00000280	2.67595	9.76628	0	1.98349	0	1.01575	1.72643	2.93564	0	3.08511	0	0	1.95148	0	0	3.0121	1.58239	0	3.62827	1.63318	3.34311	1.39197	2.36303	2.689	5.3591	0	0.895221	0	3.58734	6.83218
Pjv1_00000281	8111.71	8919.05	8082.56	7910.17	9051.86	8333.24	10564	14017.7	10453.7	8042.1	7888.3	6904.41	9698.86	9707.54	10000.8	8611.58	7274.27	8996.45	9519.36	8069.52	10276.7	8891.93	7592.42	8142.28	8220.86	7191.89	8346.15	9570.37	9688.52	9274.68
Pjv1_00000282	1560.08	1075.92	1585.73	1662.17	1395.83	1560.2	1774.77	1254.99	1620.24	1916.62	1557.78	1821.68	923.701	1140.26	705.953	718.385	1163.85	754.623	1307.38	2067.6	1870.47	1231.9	2363.82	2090.69	2128.46	2868.38	2564.81	1418.15	1988.28	2076.98
Pjv1_00000283	1829.46	1343.68	2379.91	1683.99	1630.26	1422.06	1335.4	624.557	1147.89	1292.66	1620.02	1474.34	1294.48	1898.73	1162.12	1837.38	2579.3	2091.33	1509.36	1348.19	1532.82	1274.35	2197.62	2135.06	1477.33	1685.16	1592.6	2266.48	1405.34	2278.53
Pjv1_00000284	0	0	0	0	0.825448	0	0	0	0	0	0	0	0	0	0	0	0	0	0	0	0	0	0	0	0	0	0	0	0	0
Pjv1_00000285	530.731	520.868	561.997	668.437	482.062	478.42	538.647	631.896	697.188	610.08	540.625	882.105	526.9	680.064	549.31	496.996	604.475	583.902	742.585	632.039	640.205	553.309	490.723	689.727	553.774	516.561	596.217	623.815	535.411	809.613
Pjv1_00000286	0	9.76628	3.51798	0	3.30179	8.12603	3.45287	1.46782	0	0	1.85782	0	1.30099	1.70442	0	3.0121	1.58239	1.81618	0	0	0	5.56789	1.57535	2.689	0	0	3.58088	2.84198	1.79367	0
Pjv1_00000287	0	0	0	0	0	1.01575	0	0	0	0.771277	0.928909	0	0	0	0	0.753024	0	0	0	0	0	0	0	1.3445	0	0	0	0	0	0
Pjv1_00000288	0	0	0	0	0.825448	0	0	0.73391	0	0	0	9.99553	0	0	0	0	0	0	0	0	0	0	0.787677	0	0	0	0	0	0	0
Pjv1_00000289	0	0	0	0	0	2.03151	0	0	0	0	1.85782	0	0	0	0	0	0	0	0	0	0	0	0	2.689	5.3591	0	0	0	0	0
Pjv1_00000290	3537.61	3123.58	2659.59	2953.42	3166.42	3137.66	2966.01	2873.99	2677.37	3096.68	3091.41	2723.78	2784.76	3678.14	2752.9	3039.96	3584.12	2709.74	2794.97	2787.01	2811.56	3177.18	2869.51	2606.98	2704.56	2748.49	2560.33	2563.47	2775.71	2753.37
Pjv1_00000291	4453.68	4448.54	4865.37	4681.04	4232.9	4535.34	5174.12	4851.88	5632.17	4966.25	5271.56	6099.77	5999.5	5178.89	5369.26	5283.22	4583.4	5390.42	6626.42	6712.35	5860.47	5174.66	5713.02	5170.94	7243.72	6880.01	6807.26	5806.17	5111.96	5380.34
Pjv1_00000292	0	0	0	0	0	2.03151	1.72643	0	0	0	0	0	0	0	0	0	0	1.81618	0	0	0	1.39197	0	0	0	1.94929	0	0	0	0
Pjv1_00000293	0	0	0	0	0	0	0	0	0	0	0	0	0	0	0	0	0	0	0	0	0	0	0	0	0	0	1.79044	0	0	0
Pjv1_00000294	0	0	0	0	0	0	0	0	0	0	0	0	0	0	0	0	0	0	0	0	0	0	0	0	0	0	0	0	0	0
Pjv1_00000295	676.124	462.27	654.344	745.794	589.37	636.878	615.474	590.063	681.718	601.596	545.27	649.709	666.106	835.167	630.807	559.497	580.739	594.799	673.648	730.029	726.291	450.303	485.997	606.368	673.46	675.428	673.206	507.294	451.108	461.172
Pjv1_00000296	94.5503	217.3	164.466	93.2242	122.166	199.088	81.1424	161.46	174.297	72.5	101.251	137.438	110.584	91.1866	79.38	80.5736	90.1965	106.247	113.686	94.7242	66.8622	101.614	92.1582	91.4258	79.4933	68.225	85.046	152.046	30.4924	129.811
Pjv1_00000297	8.02786	4.88314	31.6618	3.96699	11.5563	16.2521	6.90574	11.0086	11.3448	4.62766	0.928909	22.4899	6.50494	8.52211	10.584	12.8014	8.70317	5.44854	2.41884	5.71611	27.5807	7.65585	4.72606	10.756	8.03865	14.6197	6.26655	9.94693	5.38101	34.1609
Pjv1_00000298	0	0	1.75899	0	0	4.06301	0	0	0	0	0	0	0	0	0	0	0	0	1.20942	0	0	0	0	1.3445	0	0	0	0	0.896836	0
Pjv1_00000299	0	0	0	0	0	0	1.72643	0	0	0	0	0	0.650494	1.70442	0	1.50605	0	0	0	0	0	0	0	0	0	0	0	0	3.58734	0
Pjv1_00000300	1.78397	0	0	0	0	0	0	0	0	0	0	0	1.30099	5.11327	0	0	0	0	26.6073	11.4322	5.01466	0	0	0	3.57273	21.4422	0	0	0	0
Pjv1_00000301	100.794	87.8965	110.816	113.059	99.0538	107.67	142.431	122.563	132.012	168.91	112.398	164.926	139.856	91.1866	143.942	150.605	119.471	160.732	165.691	133.104	126.202	126.67	133.905	166.718	148.268	144.247	134.283	115.1	136.319	99.0666
Pjv1_00000302	5.35191	4.88314	0	11.901	1.6509	4.06301	12.085	0	18.5642	6.17021	15.7915	0	3.90296	10.2265	6.3504	7.53024	3.16479	20.8861	0	4.89953	16.7155	7.65585	11.0275	9.41148	1.78637	5.84786	11.6379	19.8939	8.96836	20.4965
Pjv1_00000303	545.894	613.648	583.985	549.428	577.814	557.649	767.4	743.451	618.806	634.761	548.056	472.289	654.397	696.256	686.902	565.521	570.453	583.902	598.664	476.887	662.771	714.082	538.771	665.526	476.96	460.032	559.513	659.34	698.635	813.029
Pjv1_00000304	3185.28	3961.85	3737.85	3298.55	3966.28	3836.5	3639.32	3175.63	3332.27	3607.26	3564.22	3186.07	3327.93	3229.03	3040.78	3768.13	3175.07	3422.59	3281.16	2876.02	3406.63	3308.02	3701.29	3499.73	3197.6	3526.26	3376.77	3215.7	3168.52	3047.15
Pjv1_00000305	330.926	368.677	308.703	265.788	402.819	333.167	355.645	336.865	308.372	323.936	285.175	274.877	333.703	312.761	333.396	332.837	305.402	358.696	339.848	341.334	285	402.28	356.03	385.871	428.728	357.694	450.296	416.35	345.282	406.515
Pjv1_00000306	1619.84	1431.57	1414.23	1674.07	1465.17	1457.61	1958.64	1560.29	1671.81	1709.92	1546.63	1551.81	1602.82	1739.36	1642.64	1632.56	1552.33	1601.87	1586.76	1653.59	1672.39	1531.17	1577.72	1758.6	1530.92	1511.67	1536.2	1430.94	1582.02	1550.9
Pjv1_00000307	4219.98	2925	3079.11	3548.47	3446.25	4301.72	2575.84	2840.23	2472.13	2759.63	2723.56	2786.25	2901.85	2415.17	2892.61	2664.95	3674.32	2726.99	2017.32	2582.87	2162.99	2541.05	2904.16	2628.49	1858.71	2496.06	2331.16	2142.85	2851.94	2732.87
Pjv1_00000308	241.728	287.291	322.775	198.349	277.351	292.537	150.2	229.714	208.331	261.463	211.791	224.899	249.139	221.575	243.432	290.667	165.36	249.725	252.769	251.509	260.763	296.49	229.214	256.799	202.753	228.067	239.919	207.465	267.257	263.039
Pjv1_00000309	0	0	0	0	0	0	0	0	0	0	0	0	0	0	0	0	0	0	0	0	0	0	0	0	0	0	0	0	0	0
Pjv1_00000310	155.205	259.62	240.102	240.003	177.471	258.001	209.762	209.898	228.958	223.67	232.227	384.828	228.323	93.7432	250.841	250.757	172.481	255.173	216.486	230.278	192.229	218.54	222.913	221.842	227.762	242.686	257.824	223.096	256.495	266.455
Pjv1_00000311	0	0	5.27697	0	0	4.06301	5.1793	0	0	4.62766	0	0	0	0	0	0	0	1.81618	4.83769	1.63318	1.67155	0	3.15071	2.689	8.93183	5.84786	10.7427	0	0	0
Pjv1_00000312	831.329	952.212	864.543	942.159	1044.19	1003.56	851.995	907.113	803.417	807.527	987.43	724.676	805.962	636.602	935.626	901.37	737.396	872.675	666.391	730.846	752.2	890.863	804.218	881.99	719.013	824.548	779.737	979.062	967.686	775.452
Pjv1_00000313	0	0	0	0	0	0	0	0	0	0	0	0	0	0	0	0	0	0	0	0	0	0	0	0	0	0	0	0	0	0
Pjv1_00000314	649.365	968.489	948.095	930.258	925.327	962.935	908.104	863.078	916.864	893.139	1066.39	1166.98	860.603	752.502	770.515	854.682	634.54	851.789	1002.61	828.02	1013.8	976.469	827.061	860.479	869.067	791.41	996.381	1051.53	919.257	973.585
Pjv1_00000315	1626.98	1421.81	1190.84	1426.13	1376.85	1398.69	1376.83	1422.32	1345.9	1441.52	1502.97	1406.87	1304.24	2078.54	1347.34	1442.04	1640.94	1261.34	1382.37	1418.41	1399.09	1553.44	1342.99	1434.58	1354.96	1290.43	1289.12	1497.72	1303.1	1199.05
Pjv1_00000316	1205.07	1311.94	1110.8	1328.94	1316.59	1287.98	1138.58	1190.4	963.275	1094.44	1040.38	1102.01	1276.27	1101.91	1289.13	1169.45	1106.09	1147.83	1132.02	1078.71	1103.23	1329.33	1094.08	1040.64	1215.62	1187.12	1037.56	1054.37	1253.78	1328.86
Pjv1_00000317	5201.16	5003.59	5462.54	5216.59	4968.37	5703.46	4505.99	4557.58	5054.61	4899.92	4754.16	5884.87	4496.86	5628	4680.25	4961.68	5639.65	5534.81	5866.9	6152.17	5139.2	5274.88	4915.89	5157.49	5282.29	5051.58	5045.47	4798.68	5302.09	4724.45
Pjv1_00000318	704.668	533.89	633.236	602.982	559.654	597.263	647.413	631.162	674.499	738.112	587.071	789.646	681.717	649.385	700.661	598.654	695.462	690.149	771.611	738.195	712.082	595.765	678.977	723.34	750.274	723.185	845.089	616.71	667.246	696.882
Pjv1_00000319	1571.68	1535.75	2036.03	1785.14	1608.8	1814.14	2274.58	1610.2	2785.66	2062.39	1946.99	2411.42	2051.01	1834.81	2018.37	1501.53	1303.89	1616.4	2520.43	2584.5	2049.33	1536.74	1875.46	1698.1	2557.18	3051.61	2691.03	1609.98	1503.1	1475.75
Pjv1_00000320	0	0	0	0	0	0	0	0	0	0	0	0	0	0	0	0	0	0	0	0	0	0	0	2.689	0	0	0	0	0	3.41609
Pjv1_00000321	22.2996	47.2037	106.419	91.2407	74.2903	77.1973	66.4677	54.3093	76.3194	124.947	97.5355	122.445	109.283	2.55663	177.811	210.094	194.634	246.092	88.2878	169.85	122.024	77.9505	235.515	135.794	138.443	208.574	146.816	194.676	173.986	157.14
Pjv1_00000322	723.399	636.436	718.547	539.51	661.184	583.043	771.716	507.132	541.455	660.984	659.525	562.248	441.685	642.567	475.222	519.587	693.089	493.093	511.585	438.508	537.405	750.97	584.456	477.297	467.135	453.209	456.563	721.863	439.449	543.158
Pjv1_00000323	51.7351	43.1344	103.78	128.927	59.4323	112.749	62.1516	27.8886	77.3508	98.7234	39.9431	199.911	94.9721	16.192	88.9056	105.423	113.141	162.548	237.047	143.719	146.261	51.503	159.111	189.574	233.121	210.523	212.167	71.0495	135.422	170.804
Pjv1_00000324	985.643	1376.23	1090.57	841.001	1256.33	1020.83	818.33	1018.67	846.733	842.234	1141.63	849.62	908.74	830.054	744.055	1009.81	891.679	982.554	845.386	669.602	872.552	1189.44	979.082	895.435	678.819	523.384	666.044	1241.95	1052.89	1158.05
Pjv1_00000325	514.675	508.66	425.675	476.038	498.571	456.073	495.487	540.158	556.925	414.947	418.938	477.286	515.842	478.09	472.047	442.025	433.576	472.207	591.407	543.031	540.748	451.695	400.14	439.651	452.844	406.426	549.666	424.876	415.235	430.427
Pjv1_00000326	26.7595	37.4374	53.6492	51.5708	35.4943	48.7562	63.8781	31.5581	28.8776	33.1649	61.308	49.9776	53.3405	64.768	51.8616	39.9103	36.3951	43.5883	38.7015	45.7289	66.0264	64.0308	51.9867	56.4689	64.3092	88.6925	57.2941	44.0507	34.0798	20.4965
Pjv1_00000327	3033.64	2338.21	1985.02	2231.43	2342.62	1970.56	2232.28	2605.38	2249.36	2386.33	2226.6	1906.65	2015.23	2260.06	1923.11	2331.36	2519.96	2115.85	1520.24	1589.9	1949.03	2241.77	1896.73	2211.7	1432.67	1415.18	1640.94	2050.49	2182.9	2162.38
Pjv1_00000328	30.3275	40.6928	35.1798	35.7029	24.7634	40.6301	76.8263	24.9529	49.5045	62.4734	46.4455	69.9687	40.3306	6.81769	50.8032	43.6754	12.6592	41.7721	191.089	120.855	94.4428	36.1913	25.2057	59.1579	235.8	203.7	247.081	46.8927	28.6987	54.6574
Pjv1_00000329	0	0	1.75899	0	0	2.03151	0	0	0	0	0	0	0	0	0	0	0	0	0	0	3.34311	0	0	0	0	0	0	0	0	0
Pjv1_00000330	0	0	0	0	0	0	0	0	0	0	0	0	0	0	0	0	0	0	0	0	0	0	0	0	0	0	0	0	0	0
Pjv1_00000331	0	0	0	0	0	0	0	0	0	0	0	0	0	0	0	0	0	0	0	0	0.835777	0	0	0	0	0	0	0	0	0
Pjv1_00000332	2389.63	2214.5	2086.16	2094.57	2103.24	2322.01	1715.21	1883.95	1851.26	2013.03	2280.47	2381.43	1892.29	2151.83	1747.42	2088.89	2769.19	2159.44	1860.09	2011.26	1863.78	2226.46	2356.73	2200.94	1893.55	1968.78	1773.43	1997.91	2042.99	2186.3
Pjv1_00000333	1433.42	1367.28	1229.53	1380.51	1300.91	1210.78	1382.87	1312.23	1327.34	1421.46	1409.16	1364.39	1389.45	1592.78	1350.52	1452.58	1603.76	1380.3	1601.27	1485.37	1375.69	1445.56	1417.82	1364.67	1428.2	1464.89	1327.61	1523.3	1409.83	1363.02
Pjv1_00000334	792.082	606.323	588.382	813.232	577.814	697.823	665.54	591.531	668.311	633.218	656.739	542.257	610.163	917.831	520.733	644.589	773	630.215	818.779	749.627	733.813	743.314	682.128	709.895	748.488	766.07	685.739	697.706	625.094	645.641
Pjv1_00000335	977.615	1490.99	1561.1	1328.94	1622.83	1556.13	1071.25	1090.59	1137.57	1485.48	1486.25	1449.35	1155.28	668.133	984.312	1281.65	1152.77	1037.95	967.537	1060.75	1072.3	1103.83	1424.12	1089.04	862.815	1142.28	1049.2	920.802	1143.47	1086.32
Pjv1_00000336	2928.38	2897.33	2643.76	2703.5	2924.56	2682.61	2628.5	3050.13	2838.26	2514.36	2928.85	3136.1	2894.05	3347.48	2878.85	2909.68	3223.34	2776.03	3154.17	2731.49	2959.49	2972.56	2905.74	2643.28	2830.5	2531.15	2728.63	2780.88	2863.6	2937.84
Pjv1_00000337	236.376	539.587	459.976	436.369	518.381	437.79	435.061	473.372	426.976	406.463	486.748	402.32	487.87	277.821	486.864	389.313	250.018	304.21	417.251	416.46	491.437	471.183	374.934	369.737	459.096	386.933	430.601	454.717	493.26	461.172
Pjv1_00000338	12.4878	0	21.1079	27.7689	5.77814	8.12603	22.4436	16.8799	10.3134	29.3085	13.0047	49.9776	23.4178	34.0884	14.8176	6.77722	12.6592	20.8861	58.0522	68.5934	43.4604	22.9676	26.781	26.89	62.5228	34.1125	68.932	17.0519	10.762	6.83218
Pjv1_00000339	1051.65	1180.09	1096.73	1077.04	1216.71	1262.58	1165.34	1162.51	1186.04	1200.11	993.933	1094.51	1135.76	969.816	1101.79	1258.3	1288.86	1207.76	917.951	1089.33	1094.03	1218.67	1235.08	1185.85	1133.45	1176.39	1053.68	1098.43	1368.57	1161.47
Pjv1_00000340	1164.93	1311.94	1284.06	1047.28	1223.31	1200.62	1119.59	1070.04	1063.32	1051.25	1078.46	992.056	1052.5	1261.27	1046.76	1039.93	1095.81	1105.15	1159.84	1150.57	1089.02	1196.4	1070.45	1089.04	1195.97	1053.59	1219.29	1082.79	1088.76	1113.65
Pjv1_00000341	739.455	826.878	840.797	809.265	793.256	985.281	823.509	725.837	784.852	670.24	845.307	867.112	683.018	696.256	626.573	722.15	647.99	683.792	765.564	630.406	738.827	750.274	740.416	707.206	762.779	830.396	827.184	818.491	733.612	696.882
Pjv1_00000342	300.599	286.477	316.618	255.871	307.067	333.167	277.093	254.667	289.808	267.633	394.786	369.834	342.16	267.594	241.315	341.12	268.216	338.718	371.292	356.032	290.015	306.93	306.406	298.478	333.157	369.39	347.346	269.988	294.162	362.105
Pjv1_00000343	0	0	0	0	0	0	0	0	0	0	0	0	0	0	0	0	0	0	0	0	0	0	0	0	0	0	0	0	0	0
Pjv1_00000344	631.525	445.993	431.832	537.527	492.792	447.947	847.679	670.794	692.031	621.649	619.582	462.293	502.832	594.843	716.537	528.623	625.837	504.898	339.848	356.032	462.185	505.286	535.62	544.522	378.71	365.491	440.449	588.29	515.68	601.232
Pjv1_00000345	1729.56	1323.33	1811.76	1866.47	1307.51	1825.31	1736.79	1217.56	1835.79	2152.63	1595.87	2771.26	1984.01	1613.24	1887.13	1767.35	1743.01	2260.24	2626.86	2556.74	2013.39	1435.12	2178.71	2120.27	3041.29	3130.55	2776.08	1509.09	1794.57	1752.45
Pjv1_00000346	240.836	209.975	256.812	241.986	224.522	207.214	203.719	227.512	160.89	205.16	219.223	344.846	200.352	233.506	202.154	223.648	216.788	207.045	246.722	178.016	208.944	211.58	198.495	223.187	207.219	230.016	230.967	193.255	202.685	146.892
Pjv1_00000347	48.1672	11.394	49.2517	35.7029	15.6835	39.6144	59.562	39.6311	95.9149	73.2713	37.1564	92.4586	35.7772	10.2265	50.8032	49.6996	56.9662	113.511	42.3298	19.5981	42.6246	48.0231	50.4113	65.8804	36.6205	42.8843	40.2849	61.1026	59.1912	54.6574
Pjv1_00000348	542.327	556.678	788.027	698.19	607.53	804.477	536.058	526.947	664.185	580	589.857	744.667	735.058	611.888	544.018	560.25	512.696	622.95	786.124	618.973	588.387	547.046	721.512	572.756	711.867	830.396	695.587	606.763	532.72	539.742
Pjv1_00000349	13626	16330.8	12570.6	13930.1	16593.2	15092.1	13416.1	14775.8	12839.2	12903.5	13341.9	11717.3	12496	11478.4	14469.4	13509.3	12427.3	15291.3	12694.1	12080.6	14618.6	15867.8	13811.9	13112.9	10986.2	9851.7	11915.4	15592.5	19736.7	15792.6
Pjv1_00000350	1883.87	2749.21	2466.1	2402.01	2599.34	2556.65	2103.66	1955.14	2041.03	2303.03	2562.86	2463.9	2192.81	1679.71	2399.39	2410.43	1571.32	2312.91	2480.52	2305.23	2186.39	2350.35	2411.87	2459.09	2035.56	2271.89	2271.18	2434.16	2374.82	2626.97
Pjv1_00000351	12.4878	17.091	9.67444	0	6.60358	18.2836	3.45287	11.0086	8.25075	10.0266	9.28909	0	6.50494	9.37432	4.2336	12.8014	2.37359	11.8052	9.67537	13.0654	4.17889	21.5756	7.87677	8.06699	16.9705	15.5943	12.5331	11.3679	9.86519	40.9931
Pjv1_00000352	644.013	647.016	502.192	456.204	566.257	543.428	511.888	608.411	622.931	507.5	606.578	527.264	546.415	723.527	495.331	578.322	625.046	553.935	634.946	483.42	529.047	659.795	497.812	599.646	459.989	436.64	469.991	576.922	575.768	590.983
Pjv1_00000353	0	0	0	0	0	0	0	0	0	0	0	0	0	0	0	0	0	0	0	0	0	0	0	0	0	0	0	0	0	0
Pjv1_00000354	436.18	468.781	408.965	360.996	421.804	412.396	487.718	482.913	383.66	418.803	473.744	317.358	406.559	620.41	430.769	435.248	471.553	407.732	407.575	378.897	493.109	452.391	379.66	361.67	357.273	334.303	388.526	433.402	425.1	447.508
Pjv1_00000355	1034.7	668.99	1094.09	1188.11	789.954	1362.13	704.385	673.729	1129.32	1111.41	777.497	1654.26	1096.73	1070.38	1045.7	1206.34	1210.53	1131.48	1034.06	1233.86	1038.87	741.226	1192.54	1066.19	844.058	989.263	998.171	815.649	836.748	1062.4
Pjv1_00000356	0	0	0	0	0	0	0	0	0	0	0	0	0	0	0	0	0	0	0	0	0	0	0	0	0	0	0	0	0	0
Pjv1_00000357	0	0	0	0	0	0	0	0	0	0	0	0	0	0	0	1.50605	0	0	0	0	0	0	0	0	0	0	0	0	0	0
Pjv1_00000358	0	0	1.75899	0	0	0	0	0	0	0	0	0	0	0	0	0	0	0	0	0	0	0	0	0	0	0	0	0	0	0
Pjv1_00000359	0	0	0	0	0	0	0	0	0	0	0	0	0	0	0	0	0	0	0	0	0	0	0	0	0	0	0	0	0	0
Pjv1_00000360	3.56794	4.06928	1.75899	0	0	0	0.863217	0	0	0	0	0	1.30099	6.81769	0	1.50605	1.58239	0	0	0	0	0	0.787677	2.689	0.893183	0	1.79044	0	1.79367	0
Pjv1_00000361	200.696	336.937	243.62	220.168	382.182	373.797	300.4	350.809	312.497	246.037	230.369	204.908	329.15	161.068	366.206	329.825	293.534	264.254	221.324	231.911	274.971	279.787	271.748	328.057	254.557	272.9	248.871	268.567	427.791	300.616
Pjv1_00000362	382.661	405.301	315.739	521.659	395.39	410.364	280.546	308.242	349.625	317.766	271.241	384.828	369.48	355.372	370.44	341.873	382.939	307.843	302.355	422.176	315.924	270.739	343.427	322.679	437.66	458.082	393.002	250.094	312.099	375.77
Pjv1_00000363	34.7874	27.6711	31.6618	11.901	31.367	21.3308	24.1701	22.0173	37.1284	25.4521	30.654	32.4855	31.2237	51.9849	35.9856	33.1331	39.5599	30.8751	14.5131	24.4976	16.7155	25.0555	14.1782	18.823	17.8637	17.5436	14.3235	8.52594	37.6671	13.6644
Pjv1_00000364	85.6305	174.979	193.489	67.4388	235.253	241.749	35.3919	68.9875	53.6299	66.3298	110.54	59.9732	60.4959	44.315	42.336	101.658	79.9109	63.5663	36.2827	16.3318	44.2962	118.318	77.1923	91.4258	8.03865	3.89857	47.4467	129.31	105.827	143.476
Pjv1_00000365	1060.57	1057.2	891.808	866.787	877.451	760.8	981.478	1215.35	974.62	774.362	959.563	1077.02	887.273	961.294	862.596	771.097	877.438	935.333	917.951	810.871	878.402	1037.02	886.136	982.828	968.211	788.487	854.936	1060.06	944.368	1301.53
Pjv1_00000366	0	1.62771	0	0	2.47634	0	0	0	0	0	0	0	0	0	2.1168	0	1.58239	1.81618	0	0	0	0	0	0	1.78637	0	1.79044	0	0	0
Pjv1_00000367	530.731	488.314	488.999	460.171	468.029	422.554	555.912	584.926	498.139	488.218	518.331	544.756	453.394	473.829	467.813	472.146	501.619	450.413	431.764	366.648	504.81	472.575	483.633	576.79	426.942	417.147	505.8	457.559	470.839	611.48
Pjv1_00000368	931.232	845.597	685.126	864.803	871.673	876.595	698.343	725.837	705.439	689.521	614.938	619.723	682.368	670.69	675.259	627.269	744.516	706.494	540.612	459.739	554.956	677.891	777.437	704.517	508.221	436.64	537.133	662.182	790.112	830.11
Pjv1_00000369	1373.66	991.277	1647.29	1156.38	1344.65	1332.67	1298.28	1232.23	1399.53	1247.15	1232.66	1199.46	1679.57	2047.01	1243.62	1614.48	1735.1	1501.07	1636.35	1544.17	1513.59	1245.82	1659.63	1652.39	1624.7	1610.11	1529.04	1384.04	1582.91	1533.82
Pjv1_00000370	808.138	1054.76	795.063	821.166	1091.24	954.808	864.08	823.447	681.718	827.58	862.957	524.765	810.515	751.65	827.669	932.244	685.968	876.307	732.91	728.396	923.534	911.743	762.471	829.555	677.926	727.084	750.195	925.065	918.36	936.009
Pjv1_00000371	315.762	219.741	316.618	283.64	247.634	463.184	314.211	300.169	317.654	342.447	321.403	432.306	304.431	320.431	309.053	327.565	233.403	316.923	395.481	356.032	372.757	390.449	298.529	328.057	501.969	337.227	340.184	395.035	230.487	351.857
Pjv1_00000372	187.317	170.91	175.899	164.63	196.457	226.513	208.899	182.01	181.516	205.931	173.706	169.924	170.429	69.0291	184.162	209.341	220.744	185.25	189.879	201.697	172.17	197.66	148.083	215.12	202.753	191.03	174.568	152.046	205.375	273.287
Pjv1_00000373	8.91984	0.813856	10.5539	7.93397	9.90538	0	18.9908	13.2104	11.3448	16.1968	11.1469	2.49888	13.6604	7.6699	6.3504	5.27117	6.32958	3.63236	1.20942	8.98246	5.01466	8.35184	3.15071	4.03349	6.25228	8.77179	1.79044	5.68396	7.17468	0
Pjv1_00000374	32009.8	33031.2	25522.9	26814.8	31652.6	29238.5	23438.9	24553	22391.5	25712.1	31498.4	21025.6	23265.6	32290.3	22784.2	26693.9	31477	24637.4	24746	23995.4	23476.2	32460.1	24861.4	25943.4	21547.2	18350.6	19786.2	30252.9	29925.6	27038.3
Pjv1_00000375	664.528	660.038	883.892	846.952	846.084	912.147	835.594	635.566	729.16	790.559	686.464	702.186	684.319	679.212	676.318	856.941	602.101	748.266	633.737	697.366	710.411	645.18	846.752	747.541	754.74	836.244	720.653	616.71	758.723	690.05
Pjv1_00000376	436.18	502.149	510.986	557.362	514.254	533.271	603.389	465.299	485.763	540.665	496.037	557.251	554.871	236.915	567.303	503.773	596.563	531.233	495.863	641.021	514.839	441.256	539.559	482.675	644.878	773.867	642.769	426.297	564.11	549.99
Pjv1_00000377	4684.7	5490.28	4252.36	4214.92	5428.97	4574.95	3909.51	4470.24	4257.39	3941.22	5047.69	3738.33	4420.11	4723.81	4317.21	4627.33	4572.33	4176.31	4421.65	4407.94	4549.14	5471.85	4543.32	4510.79	4347.12	4883.94	4923.72	4696.37	4764.89	4621.97
Pjv1_00000378	0	0	0	0	0	0	0	0	0	0	0	0	0	0	0	0	0	0	0	0	0	0	0	0	0	0	0	0	0	0
Pjv1_00000379	0	0	0	0	0	0	0	0	0	0	0	0	0	0	0	0	0	0	0	0	0	0	0	0	0	0.974643	0	0	0	0
Pjv1_00000380	99.9023	146.494	114.334	170.58	132.897	169.631	188.181	215.036	126.855	145.771	121.687	79.9642	122.943	115.048	157.702	122.743	122.636	149.835	99.1726	98.8071	121.188	156.597	114.213	119.66	81.2797	76.0222	136.969	146.362	170.399	122.979
Pjv1_00000381	505.755	783.744	891.808	714.058	810.59	676.492	780.348	814.64	800.323	874.628	789.573	922.087	830.681	578.651	752.523	862.213	496.081	853.605	840.548	870.482	814.047	789.945	845.965	896.78	807.438	846.965	890.745	841.226	791.009	932.592
Pjv1_00000382	635.985	599.812	664.019	716.041	639.722	753.689	706.975	632.63	693.063	633.218	663.241	704.685	625.125	852.211	631.865	698.053	732.649	686.516	683.323	696.549	719.604	647.268	645.107	600.99	652.917	652.036	688.425	670.708	523.752	611.48
Pjv1_00000383	1051.65	1079.17	910.277	1086.95	997.141	849.17	1675.5	1177.19	1141.7	1307.31	1184.36	1141.99	954.925	380.938	1151.54	897.605	913.041	966.208	726.862	688.383	897.625	979.949	1031.86	1021.82	635.947	778.74	783.318	943.538	952.439	1175.13
Pjv1_00000384	52.6271	99.2905	76.516	79.3397	108.134	112.749	113.945	97.61	142.325	107.979	92.8909	127.443	120.992	38.3495	147.118	137.803	47.4718	139.846	118.523	169.85	114.502	84.9104	115.001	137.139	165.239	162.765	164.721	119.363	130.938	88.8183
Pjv1_00000385	272.947	305.196	313.98	333.227	335.957	305.742	414.344	386.037	357.876	371.755	362.275	394.823	385.092	309.353	375.732	336.602	306.984	426.802	605.92	596.926	398.666	387.665	397.777	461.163	772.604	596.482	666.044	463.243	391.02	464.588
Pjv1_00000386	1506.56	1682.24	1333.31	1182.16	1528.73	1302.2	1161.03	1271.13	1079.82	1304.23	1629.31	1191.97	1239.84	1233.15	1147.31	1359.21	1372.73	1299.48	1003.82	995.42	1126.63	1473.4	1164.19	1275.93	1072.71	947.353	1100.23	1538.93	1398.17	1219.54
Pjv1_00000387	329.142	270.2	394.014	414.55	345.037	383.955	278.819	317.783	309.403	337.048	310.256	512.271	356.471	196.009	320.695	368.229	430.411	372.317	319.287	387.063	333.475	288.834	341.852	298.478	379.603	501.941	448.506	284.198	304.924	232.294
Pjv1_00000388	1015.08	1141.84	1076.5	1142.49	1107.75	996.454	1330.22	1350.39	1267.52	1307.31	1248.45	1331.9	1248.95	1244.23	1239.39	1212.37	1050.71	1272.23	1158.63	1148.12	1261.19	1241.64	1250.83	1322.99	1227.23	1229.03	1165.58	1359.89	1226.87	1240.04
Pjv1_00000389	142.718	94.4074	120.491	186.448	125.468	105.638	173.507	138.709	225.864	240.638	142.123	259.884	212.061	277.821	139.709	200.304	207.294	194.331	488.606	823.937	352.698	132.237	222.913	172.096	751.167	871.331	779.737	220.254	192.82	184.469
Pjv1_00000390	121.31	68.3639	180.296	97.1912	84.1957	93.4493	51.793	38.8972	77.3508	53.2181	35.2985	139.937	97.5741	46.8716	55.0368	460.098	359.203	120.776	49.5863	121.672	103.636	42.4552	267.81	151.928	34.8342	66.2758	138.759	130.731	229.59	143.476
Pjv1_00000391	410.313	638.877	558.479	587.114	645.5	534.286	818.33	778.678	835.388	691.835	630.729	622.221	671.96	553.937	658.325	558.744	443.862	671.079	832.082	600.192	852.493	697.379	560.826	691.072	623.442	378.162	478.048	835.542	724.643	843.774
Pjv1_00000392	2206.77	2287.75	2036.03	2358.37	2395.45	2183.87	2678.56	2511.44	2274.11	2636.22	2321.34	2268.98	2237.05	2444.99	2426.91	2334.37	2145.73	2108.59	2222.92	2216.22	2161.32	2264.74	2170.05	2063.8	1981.08	2013.61	2167.33	2273.58	2410.69	2299.03
Pjv1_00000393	0	0	0	0	0	0	0	0	0	0	0	0	0	0	0	0	0	0	0	0	0	0	0	0	0	0	0	0	0	0
Pjv1_00000394	0	0	0	0	0	0	0	0	0	0	0	0	0	0	0	0	0	0	0	0	0	0	0	0	0	0	0	0	0	0
Pjv1_00000395	0	0	0	0	0	0	0	0	0	0	0	0	0	0	0	0	0	0	0	0	0	0	0	0	0	0	0	0	0	0
Pjv1_00000396	0	0	0	0	0	0	0	0	0	0	0	0	0	0	0	0	0	3.63236	0	0	0	0	0	0	0	0	0	0	0	0
Pjv1_00000397	0	0	0	0	0	0	0	0	0	0	0	0	0	0	0	0	0	0	0	0	0	0	0	0	0	0	0	0	0	0
Pjv1_00000398	27.6515	45.576	37.8183	49.5873	29.7161	36.5671	88.0481	55.7771	62.912	87.9256	44.5876	22.4899	24.0683	37.4973	12.7008	57.2298	22.1535	29.0589	78.6124	94.7242	34.2669	46.6311	72.4663	30.9234	147.375	174.461	196.053	48.3137	26.9051	64.9057
Pjv1_00000399	806.354	1246.01	1090.57	1124.64	1212.58	1198.59	986.657	1015.73	1147.89	1116.81	1143.49	1141.99	1062.91	727.788	1201.28	1052.73	847.372	1113.32	1236.03	1137.51	1281.25	1074.6	1157.88	1036.61	1120.05	1201.74	1102.91	1209.26	1144.36	1103.4
Pjv1_00000400	115.066	134.286	166.225	124.96	161.788	98.5281	222.71	128.434	186.673	171.223	134.692	154.931	191.245	217.314	207.446	220.636	162.987	242.46	198.345	265.391	191.393	124.582	184.316	267.555	253.664	300.19	247.081	187.571	188.335	266.455
Pjv1_00000401	1.78397	0	0	0	0	0	0.863217	1.46782	1.03134	1.54255	0.928909	0	0	0	0	0	0	0	2.41884	0	2.50733	1.39197	0	0	0	0	0	0	0	0
Pjv1_00000402	1424.5	1372.16	1314.84	1436.05	1326.49	1360.09	1621.12	1475.16	1457.29	1334.31	1428.66	1501.83	1531.91	1354.16	1438.37	1417.19	1337.91	1432.97	1355.76	1418.41	1385.72	1317.5	1422.54	1335.09	1197.76	1465.86	1338.36	1322.94	1574.84	1608.98
Pjv1_00000403	0	0	0.879495	0	0	0	0	0	0	0	0	0	0	0	0	0	0	0	0	0	0	0	0	0	0	0	0	0	0	0
Pjv1_00000404	114.174	110.684	142.478	107.109	122.166	99.5439	153.653	124.031	111.385	128.032	139.336	142.436	111.885	143.171	127.008	135.544	121.053	115.327	120.942	140.453	127.874	98.1341	116.576	155.962	131.298	155.943	139.654	100.89	136.319	116.147
Pjv1_00000405	106.146	88.7104	143.358	93.2242	131.246	97.5124	88.0481	77.7944	112.416	80.2128	162.559	77.4653	92.3701	120.162	82.5552	162.653	111.559	118.96	64.0994	40.0128	63.5191	127.366	141.782	185.541	91.9979	126.704	59.0846	184.729	143.494	167.388
Pjv1_00000406	297.923	255.551	204.922	232.069	264.969	279.332	301.263	294.298	352.719	283.83	281.459	434.805	232.877	357.076	254.016	229.672	265.842	310.567	318.078	230.278	254.912	304.146	248.906	294.445	243.839	182.258	239.024	299.829	286.987	266.455
Pjv1_00000407	264.919	108.243	207.561	148.762	103.181	106.654	184.728	71.1893	145.419	188.963	113.327	164.926	76.7583	167.886	106.898	83.5857	137.668	143.478	154.806	186.999	127.874	132.933	130.754	141.172	172.384	177.385	148.607	117.942	114.795	85.4022
Pjv1_00000408	33.8954	96.0351	88.829	35.7029	103.181	89.3863	84.5953	68.9875	64.9746	89.4681	39.0142	34.9843	72.8553	17.0442	55.0368	67.7722	75.1637	107.155	58.0522	60.4275	57.6686	82.1264	57.5004	102.182	51.8046	35.0872	51.9228	71.0495	205.375	75.154
Pjv1_00000409	90.0904	46.3898	114.334	109.092	86.672	108.686	133.799	95.4083	76.3194	128.032	131.905	107.452	106.03	37.4973	77.2632	128.014	79.1197	125.316	89.4972	92.2744	118.68	101.614	127.604	86.0479	93.7843	135.475	120.855	82.4175	89.6836	136.644
Pjv1_00000410	3922.95	3923.6	3599.77	3869.8	3962.15	3948.23	3375.18	3723.86	3844.85	3272.53	4109.49	3410.97	3624.55	4105.95	3711.81	3523.4	3893.48	3797.63	3711.72	3715.47	3605.54	3828.62	3442.93	3345.11	3734.4	3762.12	3678.46	3971.67	3810.65	4201.79
Pjv1_00000411	526.271	520.868	631.477	662.487	504.349	666.334	443.694	306.04	499.17	418.032	511.829	619.723	386.393	272.708	397.959	481.935	621.881	474.931	434.182	716.147	447.141	476.751	671.101	553.933	635.947	708.566	787.794	429.139	500.434	498.749
Pjv1_00000412	4530.39	5053.23	4547.87	4724.68	5648.54	5050.33	5078.31	5816.24	4976.23	4620.72	4638.04	4298.08	5026.37	4579.78	5457.11	4901.43	5014.61	5028.1	4324.89	4152.35	5052.27	4949.16	4640.99	4530.96	4478.42	4069.14	4349.88	5598.7	5261.73	5185.62
Pjv1_00000413	1689.42	1565.05	2223.36	1695.89	1882.02	1579.5	1137.72	1216.82	1416.03	1281.09	1264.25	1339.4	1593.06	1583.41	1215.04	2225.94	2100.63	1453.85	960.281	1166.9	1168.42	1334.21	2028.27	1571.72	765.458	881.078	1024.13	1712.29	1957.79	1793.45
Pjv1_00000414	3.56794	2.44157	1.75899	3.96699	1.6509	4.06301	1.72643	2.93564	6.18806	1.54255	4.64455	0	3.90296	0.852211	2.1168	4.51814	1.58239	5.44854	0	1.63318	3.34311	9.74381	0	4.03349	0	0	0	4.26297	3.58734	0
Pjv1_00000415	1263.94	1128.82	1766.91	1338.86	1054.1	1129.52	685.394	642.171	981.839	772.048	979.07	957.072	809.214	335.771	831.903	1018.09	1417.03	847.248	529.727	891.714	479.736	689.027	964.904	510.909	719.013	1063.34	849.565	602.5	559.625	597.816
Pjv1_00000416	256.892	66.7362	402.809	428.435	105.657	121.89	273.64	154.121	338.281	419.575	68.7393	1884.16	943.216	211.348	273.067	368.982	610.804	532.141	224.952	698.182	522.361	165.645	1984.16	524.354	868.174	2148.11	1327.61	96.6274	294.162	587.567
Pjv1_00000417	1.78397	0	22.8669	15.8679	0	2.03151	1.72643	0	4.12537	10.7979	0	19.9911	11.7089	3.40884	0	6.02419	6.32958	3.63236	0	3.26635	6.68622	4.17592	11.0275	0	8.93183	37.0364	21.4853	0	3.58734	6.83218
Pjv1_00000418	0	0	0	0	0	0	1.72643	0	0	0	0	0	0	0.852211	0	0.753024	0.791197	0	0	0	0	0	0	0	0	0	0	0	0	0
Pjv1_00000419	1625.2	2121.72	1683.35	1336.87	2375.64	2257	1244.76	1403.97	1444.91	1134.55	1470.46	1124.5	1270.41	1780.27	1167.42	1341.14	1507.23	821.822	607.13	703.082	992.068	1227.72	1460.35	810.732	560.919	708.566	629.34	1180.84	754.239	901.848
Pjv1_00000420	85.6305	53.7145	80.034	97.1912	100.705	82.276	121.714	51.3737	83.5388	97.1809	89.1753	97.4564	155.468	176.408	104.782	154.37	136.086	154.375	97.9632	154.335	116.173	99.5261	159.111	143.861	162.559	211.498	159.349	89.5224	148.875	116.147
Pjv1_00000421	259.567	79.7579	270.884	307.442	151.882	175.725	258.965	41.0989	127.887	368.67	244.303	452.298	130.749	202.826	155.585	412.657	551.464	487.644	191.089	125.754	118.68	225.5	668.738	533.766	183.996	124.754	119.96	362.353	401.782	365.522
Pjv1_00000422	1.78397	0	0	1.98349	0	0	3.45287	8.80692	0	0	0	0	20.1653	70.7335	2.1168	0	0	0	224.952	278.456	274.135	0	0	0	232.228	209.548	145.026	0	0	0
Pjv1_00000423	40.1393	35.8097	35.1798	27.7689	35.4943	42.6617	25.8965	42.5668	38.1597	29.3085	29.7251	32.4855	35.7772	64.768	23.2848	48.1935	52.219	38.1398	52.0051	31.8469	51.8182	37.5833	25.2057	33.6124	37.5137	38.0111	34.9136	38.3667	40.3576	10.2483
Pjv1_00000424	286.327	299.499	279.679	293.557	335.132	259.017	290.041	357.414	323.842	229.84	301.895	227.398	274.508	405.652	249.782	272.595	199.382	201.596	471.674	322.552	442.126	321.546	225.276	197.641	318.866	338.201	312.432	224.517	330.036	341.609
Pjv1_00000425	10.7038	4.88314	2.63848	7.93397	9.07993	6.09452	3.45287	2.93564	7.2194	9.25532	0	0	1.30099	0	10.584	4.51814	20.5711	14.5294	16.9319	10.6156	9.19355	8.35184	5.51374	0	16.0773	27.29	10.7427	1.42099	10.762	6.83218
Pjv1_00000426	525.379	270.2	366.749	604.966	317.797	304.726	722.513	337.599	516.703	1072.85	548.985	2136.54	764.33	502.804	870.005	551.214	799.9	946.23	997.773	1580.91	940.25	371.657	1235.08	1016.44	1337.1	1716.35	1240.78	312.618	680.698	662.721
Pjv1_00000427	414.773	447.621	386.978	456.204	359.895	396.144	326.296	370.624	429.039	431.915	412.436	334.85	286.217	390.313	342.922	345.638	397.181	327.821	331.382	368.281	331.804	375.137	382.811	363.014	330.478	397.655	391.212	363.774	350.663	341.609
Pjv1_00000428	19737.8	11495.7	26822.8	24672.7	11725.5	23266.9	16513.3	10789.9	24673.9	18610.1	12402.8	27667.6	16793.1	20240.9	22330.1	13329.3	15040.7	18710.3	31415.9	26277	26162.3	14223.9	14624	19179.3	31304.3	27842.6	30407.1	17594.7	9915.41	14180.2
Pjv1_00000429	11.5958	3.25543	5.27697	0	5.77814	20.3151	63.0148	54.3093	38.1597	14.6543	8.36018	32.4855	40.3306	65.6202	52.92	7.53024	3.95599	21.7942	689.37	808.422	352.698	13.9197	4.72606	10.756	587.715	734.881	850.46	22.7358	1.79367	20.4965
Pjv1_00000430	20803.8	18045.6	18263.6	19948	19171.9	17781.8	23402.7	22898	22170.8	21092.1	19793.2	20178.5	17872.3	22045	18595	18280.4	20880.5	17859.4	19114.9	17808.1	18245	18341.3	19514.7	18965.5	19496.4	20209.2	17958.1	17731.1	16890.1	17264.9
Pjv1_00000431	2053.35	2473.31	2488.09	2302.84	2311.25	2504.85	2889.19	3291.59	3559.17	2037.71	2010.16	2196.52	3022.19	1130.03	3548.82	1838.88	2038.12	1744.44	2416.42	2271.75	2617.65	1801.21	1912.48	1780.11	2507.17	3025.29	2461.86	1986.54	1802.64	1844.69
Pjv1_00000432	1540.46	1716.42	1713.26	1582.83	1795.35	1742.02	1645.29	1652.76	1621.27	1729.2	1786.29	1709.23	1698.44	1210.99	1706.14	1786.93	1601.38	1790.75	1725.84	1818.54	1733.4	1798.43	1787.24	1762.64	1914.09	1847.92	1720.61	1824.55	1790.08	1854.94
Pjv1_00000433	412.097	510.288	402.809	418.517	458.949	462.168	352.193	452.822	325.905	464.309	426.369	434.805	383.791	491.726	456.171	458.592	424.082	485.828	468.046	418.093	381.95	464.919	442.674	358.981	378.71	371.339	376.888	368.037	425.1	358.689
Pjv1_00000434	0	0	0	0	1.6509	0	1.72643	0	0	0	0	0	0	0	0	0	0	0	0	0	0	0	0	0	0	0	0	5.68396	0	0
Pjv1_00000435	1.78397	1.62771	3.51798	0	8.25448	2.03151	3.45287	6.60519	2.06269	4.62766	0	4.99776	5.20395	0.852211	8.4672	4.51814	1.58239	16.3456	0	3.26635	0	3.47993	4.72606	14.7895	4.46592	0	3.58088	2.84198	3.58734	0
Pjv1_00000436	0	0	1.75899	0	0	0	0	0	0	0	3.71564	0	1.30099	1.70442	0	0	1.58239	0	0	1.63318	1.67155	0.695987	0	2.689	0	0	0	0	0	0
Pjv1_00000437	1743.83	2015.11	1960.39	2195.73	2110.67	1780.62	1692.77	2239.16	2166.85	2104.81	2239.6	1969.12	2518.06	1845.89	2545.45	2402.15	1770.7	1836.16	1841.95	1997.37	1981.63	2115.8	2014.09	2268.17	2316.92	2603.27	2226.41	1982.28	2015.19	2032.57
Pjv1_00000438	4476.87	7918.82	7050.91	7434.13	8200	7669.96	7224.26	6669.77	6750.14	7678.06	8118.67	6417.13	7091.68	3340.67	7259.57	7495.6	5219.53	7452.7	7251.69	7139.43	7271.26	7778.35	7107.99	7761.79	7085.62	7490.13	7467.93	8163.59	7594.4	7071.31
Pjv1_00000439	4.45992	1.62771	0	0	0	0	0	0	1.03134	0	0	0	0	0	0	0	0	0	0	0	0	0	0	0	0	0	0.895221	0	0	0
Pjv1_00000440	133.798	65.9224	155.671	126.944	46.2251	67.0397	136.388	41.8329	74.2567	252.979	86.3885	312.36	104.729	83.5167	211.68	116.719	152.701	275.151	337.429	280.906	180.528	133.629	196.131	272.933	270.635	295.317	239.024	109.416	159.637	116.147
Pjv1_00000441	0	0	0	0	0	0	0	0	0	0	0	0	0	0	0	0	0	0	0	0	0	0	0	0	0	0	0	0	0	0
Pjv1_00000442	0	0	0	1.98349	0	0	0	0	2.06269	6.17021	1.85782	0	0	0	3.1752	1.50605	0	5.44854	2.41884	3.26635	1.67155	0	0	4.03349	2.67955	0	0	5.68396	1.79367	0
Pjv1_00000443	0	0	0	7.93397	0.825448	0	0	0	0	1.54255	1.85782	0	0	0	2.1168	0	0	3.63236	1.20942	1.63318	1.67155	0	1.57535	4.03349	10.7182	0.974643	0	0	0	0
Pjv1_00000444	84.7385	74.0609	75.6366	49.5873	89.9738	77.1973	82.8688	36.6955	71.1627	118.005	54.8056	64.9709	61.1464	49.4282	59.2704	73.7964	64.8782	45.4045	149.968	89.008	106.144	72.3826	84.2814	129.072	217.044	220.269	209.482	96.6274	73.5405	88.8183
Pjv1_00000445	635.093	511.102	926.988	753.728	561.305	762.831	530.015	380.165	733.285	682.58	611.222	1087.01	580.891	368.155	729.238	634.046	433.576	721.024	806.684	1029.72	674.472	433.6	698.669	606.368	967.318	1289.45	917.602	389.351	612.539	543.158
Pjv1_00000446	802.786	647.83	785.389	821.166	739.601	747.595	1011.69	815.374	969.463	958.697	808.151	897.098	913.293	950.215	783.216	881.791	853.702	882.664	927.626	994.604	893.446	734.266	809.732	964.005	942.308	960.024	931.03	815.649	754.239	847.19
Pjv1_00000447	798.326	695.033	473.168	553.395	564.606	560.696	593.893	732.442	475.449	522.154	492.322	454.796	537.958	615.296	644.566	579.075	520.608	518.519	413.622	305.404	372.757	686.243	476.544	470.574	342.089	296.292	333.022	632.341	484.291	549.99
Pjv1_00000448	241.728	379.257	400.17	382.814	368.975	340.277	402.259	312.646	432.133	396.436	419.867	437.304	297.926	227.54	392.667	372.747	238.15	351.431	331.382	183.732	179.692	447.519	345.002	295.789	250.985	186.157	142.34	325.407	281.606	300.616
Pjv1_00000449	28.5435	17.091	86.1905	23.8019	29.7161	17.2678	18.9908	10.2747	19.5955	18.5106	24.1516	14.9933	9.10691	8.52211	4.2336	25.6028	37.1863	9.0809	0	1.63318	6.68622	27.8395	18.9042	34.9569	19.65	28.2647	25.0662	17.0519	23.3177	6.83218
Pjv1_00000450	0	0	0	0	0	0	0	0	0	0	0	0	0	0	0	0	0	0	0	0	0	0	0	0	0	0	0	0	0	0
Pjv1_00000451	369.282	668.176	474.927	351.078	651.279	401.223	226.163	274.482	163.984	458.91	541.554	337.349	195.799	70.7335	258.25	503.02	355.247	316.015	25.3979	55.528	114.502	379.313	402.503	330.746	62.5228	74.0729	95.7886	358.09	452.902	406.515
Pjv1_00000452	578.006	577.838	534.733	563.312	628.166	599.295	727.692	718.498	616.743	671.011	653.952	524.765	668.057	802.783	728.179	644.589	600.519	678.343	672.438	730.029	707.068	676.499	638.806	700.483	752.06	693.946	739.453	665.024	720.159	703.714
Pjv1_00000453	368.39	315.776	350.039	408.6	295.51	362.624	416.934	282.555	316.622	422.66	317.687	537.259	436.481	334.067	310.111	371.994	383.731	360.512	515.214	605.908	475.557	322.242	408.017	385.871	719.013	822.599	616.807	375.141	374.877	341.609
Pjv1_00000454	50.8431	55.3422	37.8183	59.5048	86.672	45.7089	36.2551	74.8588	51.5672	50.9043	50.1611	29.9866	49.4375	65.6202	56.0952	44.4284	65.6694	52.6692	68.937	53.0782	81.0704	66.8147	51.9867	72.6029	70.5615	75.0475	62.6655	88.1014	73.5405	88.8183
Pjv1_00000455	14.2718	19.5326	26.3848	29.7524	23.1125	30.4726	37.9815	36.6955	24.7522	36.25	26.0095	42.481	27.9712	23.0097	30.6936	22.5907	37.1863	29.0589	36.2827	20.4147	29.2522	29.2314	18.1166	26.89	41.9796	27.29	42.0754	19.8939	34.9766	27.3287
Pjv1_00000456	639.553	768.281	722.945	735.876	756.11	658.208	631.012	725.837	653.872	708.032	717.118	607.228	687.572	397.13	531.317	868.237	806.23	727.38	556.334	542.214	663.607	688.331	671.101	746.196	489.464	462.956	401.059	657.919	670.833	775.452
Pjv1_00000457	301.491	174.979	199.645	126.944	247.634	261.049	300.4	241.456	225.864	292.314	247.09	209.906	307.684	385.199	277.301	295.185	291.161	249.725	297.518	289.889	320.103	321.546	286.714	272.933	304.576	258.28	264.985	230.2	266.36	293.784
Pjv1_00000458	1.78397	0	0	0	1.6509	1.01575	0	2.93564	2.06269	0	0	0	0	0	2.1168	0	0	0	0	0	0	0	0	0	0	0	0	0	0	0
Pjv1_00000459	0	1.62771	6.15646	0	0	8.12603	0	2.93564	2.06269	3.08511	0	0	2.60198	1.70442	4.2336	4.51814	3.16479	1.81618	24.1884	23.681	34.2669	5.56789	1.57535	0	16.9705	7.79715	26.8566	0	4.48418	0
Pjv1_00000460	101.686	83.0134	109.937	140.828	95.752	135.095	134.662	60.1806	195.955	148.085	69.6682	237.394	96.9236	67.3247	141.826	92.622	96.526	151.651	198.345	220.479	158.798	66.1187	89.0075	188.23	290.285	314.81	200.53	79.5755	106.723	122.979
Pjv1_00000461	256.892	281.594	233.946	321.326	306.241	300.663	353.056	321.452	334.155	293.085	264.739	214.904	258.897	351.111	374.674	350.909	308.567	329.637	368.874	275.19	371.085	311.802	310.345	306.545	366.205	343.074	297.213	345.301	337.21	368.938
Pjv1_00000462	0	0	0	0	0	2.03151	0	0	0	0	0	0	0	0	0	0	0	0	0	0	0	0	3.15071	0	0	0	0	0	0	0
Pjv1_00000463	207.832	395.534	437.109	321.326	260.842	506.861	204.582	293.564	398.099	170.452	300.967	392.324	261.498	102.265	261.425	195.786	204.92	249.725	290.261	548.747	191.393	147.549	271.748	98.1483	288.498	595.507	360.774	73.8915	194.613	126.395
Pjv1_00000464	0	0.813856	0	0	1.6509	0	1.72643	0	0	0	3.71564	0	0.650494	0	0	0	0	0	0	0	0	0	0	0	0	0	0	0	0	0
Pjv1_00000465	0	0	0	0	0	0	0	0	0	0	0	0	0	0	0	0.753024	0	0	0	0.816588	0	0	0	0	0	3.89857	0	0	0	0
Pjv1_00000466	2338.78	2702.82	2076.49	2778.87	2808.17	2406.32	2728.63	3116.18	2585.58	2691.76	2539.64	1664.25	2227.29	1333.71	2623.77	2350.19	2234.34	2524.49	1580.71	1425.76	1987.48	2343.39	2232.28	2223.8	1421.95	1300.17	1553.21	2571.99	3025.03	3214.54
Pjv1_00000467	0	0	0	0	0	0	1.72643	0	0	0	1.85782	0	0	0	0	1.50605	0	0	0	0	1.67155	0	0	0	0	0	3.58088	0	0	0
Pjv1_00000468	0	0	0	0	1.6509	1.01575	0	0	0	0	0	0	1.30099	0	0	0	0	0	0	0	0	0	0	0	0	0	0	0	0	0
Pjv1_00000469	0	0	0	0	0	0	0	0	0	0	0	0	0	0	0	0	0	0	0	0	0	0	0	0	0	0	0	0	0	0
Pjv1_00000470	0	0	0	3.96699	0	0	0	2.93564	0	3.08511	3.71564	0	6.50494	0	0	0	0	0	2.41884	0	0	0	1.57535	2.689	0	0	0	2.84198	0	0
Pjv1_00000471	0	0	0	0	0	0	0	0	0	0	0	0	0	0	0	0	0	0	0	0	0	0	0	0	0	0	0	0	0	0
Pjv1_00000472	455.804	476.92	713.27	723.975	481.236	1033.02	391.901	297.233	572.396	704.947	496.966	807.139	454.045	160.216	542.959	728.174	650.364	615.685	384.596	609.174	391.98	485.799	652.196	719.306	556.453	589.659	468.201	524.346	545.276	553.406
Pjv1_00000473	632.417	463.898	455.578	567.279	407.771	463.184	559.365	550.432	521.86	553.777	530.407	567.246	483.317	507.066	460.404	535.4	635.331	569.373	503.119	520.983	562.478	551.221	397.777	556.622	525.192	541.902	538.923	521.504	496.847	437.259
Pjv1_00000474	1358.49	1402.27	1387.84	1445.97	1495.71	1478.94	1356.11	1344.52	1352.09	1423.78	1349.7	1461.85	1572.24	1606.42	1678.62	1831.35	1420.2	1695.4	1485.17	1788.33	1690.78	1555.53	1595.83	1628.19	1742.6	1818.68	1702.71	1587.25	1620.58	1482.58
Pjv1_00000475	879.497	698.289	959.529	1116.71	695.027	968.013	921.916	655.381	843.639	929.389	804.435	1057.03	828.729	842.837	788.508	811.007	966.052	818.189	852.642	867.216	783.959	809.433	897.164	930.392	848.524	934.683	880.002	824.175	703.119	871.103
Pjv1_00000476	368.39	307.638	351.798	380.831	314.496	293.553	347.876	316.315	333.124	364.814	322.331	357.34	338.257	247.993	386.316	340.367	403.511	305.118	425.716	503.835	413.71	300.666	313.495	330.746	519.833	460.032	469.096	332.512	333.623	454.34
Pjv1_00000477	2.67595	0	0	0	1.6509	0	0	0	0	0	0	0	0	0	0	1.50605	0	0	0	0	0.835777	5.56789	0	0	0	0	0	0	3.58734	0
Pjv1_00000478	2227.29	2381.34	2105.51	2088.62	2201.47	2131.05	1584.87	1734.96	1878.08	2222.82	2213.59	2621.33	1371.89	1280.02	1726.25	2011.33	1805.51	1905.17	1213.05	1087.69	1290.44	2176.35	1784.88	1784.15	1259.39	1317.72	1262.26	2019.23	1912.05	2012.08
Pjv1_00000479	3.56794	0	3.51798	1.98349	0	0	5.1793	7.3391	0	9.25532	0	4.99776	3.25247	4.26106	4.2336	3.0121	6.32958	3.63236	0	1.63318	1.67155	2.78395	0	0	0	0	0	2.84198	3.58734	0
Pjv1_00000480	1.78397	3.25543	0	0	2.47634	6.09452	1.72643	0	4.12537	0	0.928909	0	1.95148	0.852211	1.0584	5.27117	0	0	0	4.08294	0	0	0	2.689	0	0	1.79044	0	0.896836	6.83218
Pjv1_00000481	15951.4	24947.1	18119.4	17984.3	27345.4	23536	19208.3	23386	18408.4	18933.3	19456	13309	19942.2	7135.56	24223.6	20869.3	18193.6	18136.4	15685	16200.3	21166.1	21812.9	21479.9	18806.8	15160.9	13542.7	16948.3	24691.1	27183.1	23533.4
Pjv1_00000482	1690.31	2611.67	1995.57	1866.47	2505.23	2079.25	1842.11	1744.5	1696.56	1989.89	2482.05	1581.79	1831.79	1619.2	1839.5	2514.35	1362.44	1970.56	1926.61	1575.2	2152.96	2643.36	2188.95	2079.94	1615.77	1362.55	1549.63	2745.35	2489.62	2124.81
Pjv1_00000483	1693.88	1235.43	1437.97	1126.62	1264.59	1349.94	2043.23	1186.73	823.012	1421.46	1656.24	812.136	1055.1	1334.56	1124.02	821.549	1508.81	1212.3	940.93	921.927	1097.38	1533.95	746.718	1005.68	1308.51	1129.61	1073.37	1608.56	769.485	963.337
Pjv1_00000484	0	0	0	0	4.95269	2.03151	1.72643	1.46782	4.12537	3.08511	3.71564	0	2.60198	0	0	0	0	0	0	0	0	0	0	0	0	0	0	0	0	0
Pjv1_00000485	0	4.88314	7.91545	7.93397	1.6509	16.2521	1.72643	4.40346	10.3134	9.25532	12.0758	14.9933	1.95148	3.40884	0	13.5544	4.74718	1.81618	4.83769	6.5327	0	2.78395	3.15071	12.1005	1.78637	0	12.5331	5.68396	3.58734	0
Pjv1_00000486	71.3588	75.6887	130.165	55.5378	105.657	75.1658	89.7746	70.4553	59.8179	92.5532	104.038	34.9843	83.2632	52.8371	95.256	78.3145	77.5373	131.673	101.591	91.4578	137.067	72.3826	96.0966	145.206	107.182	89.6672	84.1508	105.153	66.3658	143.476
Pjv1_00000487	222.104	349.958	313.1	200.333	397.041	312.852	224.436	322.186	279.494	251.436	326.047	277.376	286.868	74.9946	332.338	320.788	208.876	320.556	283.005	327.452	274.135	284.659	280.413	352.258	349.235	369.39	375.993	312.618	344.385	249.375
Pjv1_00000488	1387.93	1349.37	1277.91	1410.26	1711.15	1714.59	1448.48	1189.67	1349	1367.47	1226.16	1254.44	1302.94	1118.95	1300.77	1434.51	1710.57	1366.68	1130.81	1510.69	1235.28	1310.54	1392.61	1242.32	1468.39	1729.02	1659.74	1341.42	1534.49	1547.49
Pjv1_00000489	5.35191	3.25543	1.75899	15.8679	8.25448	10.1575	0	7.3391	1.03134	3.85638	5.57345	4.99776	0	1.70442	4.2336	7.53024	2.37359	0	0	0	6.68622	0.695987	16.5412	8.06699	0	1.94929	1.79044	0	0.896836	0
Pjv1_00000490	0	0	0	0	0	0	0	0	0	0	0	0	0	0	0	0	0	0	0	0	0	0	0	0	0	0	0	0	0	0
Pjv1_00000491	0	0	0	0	1.6509	1.01575	0	0.73391	1.03134	1.54255	0	0	0	0	2.1168	0	1.58239	0	0	0.816588	1.67155	1.39197	0	0	0	1.94929	1.79044	0	3.58734	0
Pjv1_00000492	0	0	0	0	0	0	0	0	0	0	0	0	0	0	0	0	0	0	0	0	0	0	0	0	0	0	0	0	0	0
Pjv1_00000493	3454.66	3074.75	4103.72	3925.33	3338.94	3888.31	3848.22	3487.54	4187.25	3790.05	3250.25	4572.95	4476.05	4124.7	4130.94	3591.92	3247.07	4152.7	4465.19	5030.18	4361.92	3012.23	4131.36	3752.49	5369.82	6910.22	6215.52	3289.59	3764.02	3634.72
Pjv1_00000494	0	0	0	0	0	0	0	0	0	0	0	0	0	0	0	0	0	0	0	0	0	0	0	0	0	0	0	0	0	0
Pjv1_00000495	0	0	0	0	0	0	0	0	0	0	0	0	0	0	0	0	0	0	0	0	0	0	0	0	0	0	0	0	0	0
Pjv1_00000496	487.023	1440.53	1001.74	1336.87	1155.63	1445.42	1007.37	890.233	1390.25	1433.8	1390.58	2131.55	1226.83	189.191	1507.16	1760.57	1579.23	1719.92	665.182	1473.94	876.731	846.32	1947.14	1481.64	830.661	1420.06	1361.63	956.327	1692.33	1605.56
Pjv1_00000497	1922.23	2107.07	2267.34	1961.68	2239.44	2203.17	2076.04	2032.93	2108.07	2111.76	2301.84	2313.96	2023.69	1603.86	1972.86	2055.76	1847.45	2328.34	1983.45	1637.26	1867.13	1886.12	2043.23	1915.91	1638.1	1549.68	1623.04	1906.97	1993.67	2179.47
Pjv1_00000498	1015.97	858.619	916.434	997.697	891.484	1139.68	798.476	797.026	810.636	956.383	846.236	1129.49	750.019	1162.42	814.968	920.948	1204.2	828.178	608.339	970.106	864.194	639.612	967.267	728.718	794.04	854.762	878.212	522.925	686.976	515.83
Pjv1_00000499	608.333	724.332	459.096	626.784	643.849	570.854	562.818	637.768	527.017	623.963	631.658	514.77	728.553	811.305	644.566	726.668	682.803	832.719	680.904	654.903	618.475	686.243	629.354	609.057	640.412	652.036	551.456	596.816	620.61	618.312
Pjv1_00000500	145.393	126.962	134.563	154.712	161.788	205.182	124.303	104.215	134.075	183.564	184.853	179.919	106.681	49.4282	87.8472	211.6	142.415	196.147	136.665	125.754	137.067	174.693	152.809	209.742	51.8046	64.3265	72.5129	72.4705	196.407	143.476
Pjv1_00000501	41.0313	43.9482	124.888	91.2407	39.6215	93.4493	67.3309	44.0346	109.322	98.7234	39.0142	194.913	84.5642	15.3398	116.424	66.2661	69.6253	101.706	53.2146	93.091	66.8622	27.8395	56.7127	80.6699	89.3183	91.6165	121.75	31.2618	69.9532	81.9861
Pjv1_00000502	264.919	382.513	398.411	255.871	420.978	381.923	280.546	234.117	336.218	281.516	352.057	299.866	187.993	59.6548	240.257	279.372	212.832	174.353	52.0051	26.1308	81.0704	214.364	304.043	201.675	38.4069	42.8843	40.2849	190.413	175.78	232.294
Pjv1_00000503	1187.23	2607.6	1831.11	1630.43	2674.45	3043.2	764.81	750.79	689.969	844.548	1128.62	939.579	648.542	250.55	717.595	1330.59	700.209	527.6	124.57	173.117	364.399	1217.98	1567.48	609.057	384.069	241.712	365.25	1277.47	1226.87	1202.46
Pjv1_00000504	6504.35	23565.2	18820.3	16223	20979.6	21525.9	9426.33	14596	14582.2	12928.1	17982.8	12979.2	15991.1	3336.41	17909.2	17990.5	12546.8	17720.5	11441.1	12355	11608.1	16117	14063.2	13524.3	12827.9	10329.3	9902.93	16132.5	16681.1	14354.4
Pjv1_00000505	359.47	292.988	221.633	180.498	265.794	218.387	289.178	446.217	437.29	354.787	311.185	457.295	284.916	156.807	267.775	201.057	311.732	248.817	67.7276	54.7114	81.9062	273.523	224.488	116.971	82.1729	67.2504	79.6747	164.835	105.827	157.14
Pjv1_00000506	655.609	445.179	487.24	593.065	382.182	521.082	2289.25	1804.68	1751.22	811.383	914.975	919.588	824.826	1109.58	1000.19	239.462	428.829	304.21	1639.98	2139.46	1859.6	457.263	485.997	352.258	1965	2826.47	2182.55	663.603	395.505	423.595
Pjv1_00000507	0	0	0	0	0	0	0	0	0	0	0	0	0	0	0	0	0	0	0	0	0	0	0	0	0	0	0	0	0	0
Pjv1_00000508	0	8.13856	0	0	0	6.09452	2.58965	0	3.09403	0	0	0	0	0	0	1.50605	3.16479	0	2.41884	3.26635	3.34311	1.39197	1.57535	0	0	7.79715	12.5331	0	1.79367	27.3287
Pjv1_00000509	1180.1	990.463	949.854	1160.34	928.629	854.249	1345.76	1397.36	1210.8	1105.24	1054.31	942.078	1138.36	1314.11	1197.05	1006.04	969.216	1050.66	1134.44	1055.03	1073.97	1027.28	871.17	1048.71	920.872	917.139	943.563	1095.58	1001.77	1021.41
Pjv1_00000510	58.871	80.5718	75.6366	87.2737	104.006	75.1658	70.7838	103.481	99.009	80.2128	55.7345	39.9821	66.3504	85.2211	80.4384	65.5131	57.7574	67.1987	72.5653	90.6412	127.038	77.9505	85.0691	96.8038	66.0956	77.9715	83.2556	92.3644	71.7468	95.6505
Pjv1_00000511	167.693	318.218	266.487	138.845	283.954	274.253	475.633	696.48	624.994	188.192	269.384	149.933	646.591	320.431	479.455	185.244	187.514	237.92	610.758	403.394	583.373	233.852	189.042	198.986	503.755	479.525	454.772	264.304	188.335	249.375
Pjv1_00000512	27.6515	22.788	43.9747	31.7359	36.3197	34.5356	42.2976	53.5754	48.4731	45.5053	65.0236	79.9642	50.088	19.6009	47.628	49.6996	37.1863	47.2207	56.8428	45.7289	62.6833	50.111	55.1374	56.4689	58.0569	39.9604	42.9706	78.1545	44.8418	27.3287
Pjv1_00000513	19.6237	13.0217	26.3848	47.6038	14.8581	4.06301	131.209	220.173	173.266	30.8511	65.0236	29.9866	209.459	112.492	142.884	22.5907	7.91197	25.4265	164.481	77.5758	225.66	29.2314	9.45212	37.6459	105.396	115.008	73.4081	28.4198	5.38101	34.1609
Pjv1_00000514	306.843	240.902	276.161	228.102	242.682	272.222	187.318	195.954	160.89	211.33	301.895	314.859	202.304	164.477	165.11	243.98	344.171	285.14	164.481	142.086	136.232	252.643	281.201	224.531	174.171	145.222	133.388	244.41	197.304	232.294
Pjv1_00000515	27.6515	9.76628	29.9028	15.8679	11.5563	2.03151	98.4067	96.1422	90.7582	20.0532	36.2275	0	100.827	48.576	94.1976	7.53024	7.91197	7.26472	31.445	14.6986	84.4135	5.56789	4.72606	10.756	17.8637	10.7211	49.2372	29.8408	7.17468	20.4965
Pjv1_00000516	120.418	112.312	162.707	120.993	63.5595	129.001	129.483	143.112	162.952	117.234	121.687	117.447	183.439	123.571	161.935	125.002	91.7789	142.57	136.665	109.423	156.29	120.406	139.419	142.517	171.491	170.563	177.254	93.7854	121.073	143.476
Pjv1_00000517	3276.26	3423.89	4465.2	3937.23	3769.82	3637.41	5913.04	4552.44	5352.67	4315.29	4242.33	4045.69	5729.55	3945.74	4978.71	4611.52	4332.6	4238.06	6630.05	6339.99	5187.67	3978.26	4709.52	3752.49	7240.14	7110.02	5744.63	4496.01	3587.34	3867.01
Pjv1_00000518	280.975	240.902	294.631	164.63	204.711	309.805	249.47	196.688	233.084	266.862	268.455	244.89	249.79	255.663	215.914	214.612	299.073	237.012	227.371	254.775	271.628	238.027	302.468	275.622	225.975	241.712	236.338	180.466	219.725	256.207
Pjv1_00000519	1093.57	1493.43	1302.53	1390.43	1347.13	1558.17	1053.99	1189.67	1166.45	1180.82	1564.28	1396.87	1291.23	568.425	1164.24	1494	1277.78	1414.8	661.554	752.077	753.035	1204.06	1341.41	1431.89	672.567	603.304	720.653	1352.78	1269.02	1458.67
Pjv1_00000520	2954.25	4176.71	3081.75	3036.73	4333.6	3526.7	3628.1	6003.38	4133.62	2753.46	3070.97	2478.89	5334.05	4907.88	4925.79	3518.13	2801.63	3178.32	5500.45	5111.02	6115.38	3885	3138.89	3047.98	5361.78	5335.2	5696.29	3771.31	3857.29	3340.94
Pjv1_00000521	160.557	114.754	115.214	154.712	147.755	125.953	157.969	145.314	139.231	178.165	212.72	139.937	68.3018	90.3344	79.38	171.689	166.151	129.857	128.199	270.29	80.2346	184.436	121.302	103.526	230.441	166.664	269.462	144.941	113.898	208.381
Pjv1_00000522	1279.11	1273.69	1145.1	1352.74	1307.51	1113.27	1500.27	1572.77	1374.78	1566.46	1581	1082.02	1275.62	1127.48	1656.4	1298.21	1091.06	1314.01	1109.04	996.237	1182.63	1261.13	1038.16	1258.45	1021.8	1031.17	999.067	1232	1375.75	1489.41
Pjv1_00000523	715.371	890.359	1384.32	1313.07	899.738	1087.87	771.716	423.466	821.981	1493.96	959.563	2111.55	866.458	279.525	1024.53	1126.52	1640.94	1758.06	1078.8	1770.36	600.924	1003.61	1495.01	1177.78	1131.66	1143.26	1110.97	946.38	1319.25	1076.07
Pjv1_00000524	4543.77	2566.9	3636.71	4024.51	2776.81	3472.86	5379.57	4431.35	5551.72	4301.41	3748.15	4760.37	4238.62	5832.53	4161.63	3628.07	4962.39	3995.6	4188.23	4729.68	4535.76	3668.55	4070.71	4065.76	4816.94	4719.22	4445.67	3964.56	3077.94	3921.67
Pjv1_00000525	318.438	467.967	488.12	487.939	385.484	500.767	404.849	403.65	403.255	445.027	453.308	487.282	482.666	288.047	504.857	435.248	353.665	372.317	396.69	350.316	435.44	448.215	344.215	408.727	400.146	437.615	341.079	389.351	376.671	454.34
Pjv1_00000526	0	4.88314	6.15646	3.96699	1.6509	14.2206	15.5379	13.2104	14.4388	10.7979	13.0047	0	6.50494	6.81769	9.5256	14.3075	3.16479	5.44854	20.5602	8.16588	8.35777	5.56789	4.72606	13.445	10.7182	11.6957	7.16177	8.52594	7.17468	0
Pjv1_00000527	198.913	324.729	498.674	507.774	344.212	529.208	350.466	357.414	543.518	465.08	500.682	714.68	515.191	40.9061	585.295	515.068	451.774	458.586	477.722	731.662	541.584	344.513	530.894	375.115	585.928	664.707	563.094	356.669	504.022	389.434
Pjv1_00000528	827.762	987.208	1658.73	1352.74	1054.92	1437.29	967.666	648.042	1306.71	1133.01	1128.62	1594.29	817.02	426.106	919.75	1097.16	932.821	924.436	572.056	537.315	602.596	1088.52	1130.32	1037.95	663.635	682.25	563.094	940.696	669.936	901.848
Pjv1_00000529	276.515	292.174	294.631	329.26	265.794	284.411	489.444	425.668	486.794	404.92	372.493	444.801	403.306	388.608	418.068	282.384	318.061	454.953	619.224	608.358	460.513	371.657	401.715	435.617	638.626	592.583	648.14	439.086	409.854	450.924
Pjv1_00000530	321.114	173.351	395.773	287.607	246.809	247.844	353.056	233.383	458.948	323.165	222.938	324.855	372.082	328.953	504.857	260.546	204.92	346.89	671.229	651.637	609.282	306.93	262.296	317.301	669.888	559.445	588.16	423.455	248.423	249.375
Pjv1_00000531	1032.03	909.078	942.818	1269.44	1034.29	1028.96	1026.37	1174.99	964.306	1060.51	1098.9	1181.97	1064.21	1251.05	1029.82	1015.83	1124.29	1033.41	994.145	1109.74	1069.8	1043.98	1118.5	1098.45	1137.02	1097.45	1229.14	1058.64	995.488	1175.13
Pjv1_00000532	136.474	113.94	139.84	178.514	122.166	144.237	162.285	140.177	112.416	138.83	124.474	74.9664	119.04	87.7777	146.059	132.532	146.371	138.938	100.382	115.139	138.739	123.886	162.261	129.072	148.268	148.146	118.169	167.677	132.732	194.717
Pjv1_00000533	0	0.813856	0	0	0	0	0	0	0	0.771277	0	2.49888	0.650494	5.11327	0	0	3.16479	0	0	0	2.50733	0	0	0	0	0	0	0	0	0
Pjv1_00000534	538.759	577.838	530.335	614.883	563.781	536.318	733.734	705.287	677.593	621.649	614.009	487.282	585.444	832.61	629.748	616.727	632.166	557.567	799.428	576.511	661.1	725.914	601.785	629.225	522.512	568.217	638.293	720.442	601.777	611.48
Pjv1_00000535	1100.71	2199.85	1774.82	1773.24	2260.08	1800.93	1625.44	1822.3	1702.75	1885.77	1868.97	1406.87	1649	439.741	1829.97	1997.77	1047.54	1723.56	1106.62	1139.14	1454.25	1660.62	1739.98	1850.03	1175.43	1222.2	1262.26	1931.13	2247.47	1731.96
Pjv1_00000536	0	0	0	0	0	0	0	0	0	0	0	0	0	0	0	0	0	0	2.41884	0	0	0	0	0	0	0	0	0	0	0
Pjv1_00000537	1217.56	1666.78	3220.71	3292.6	2299.7	440.837	3475.31	886.563	4475	2220.51	1346.92	1119.5	1822.03	1515.23	2123.15	1694.3	1765.16	1446.59	6645.77	5873.71	2926.06	4317.21	1362.68	1204.67	5781.58	4808.89	1609.61	1365.57	2757.77	601.232
Pjv1_00000538	481.672	311.707	364.111	511.741	397.041	384.971	491.17	367.689	472.355	600.825	410.578	657.206	580.24	501.1	461.463	617.48	691.506	612.053	552.706	686.75	541.584	341.729	679.765	498.809	676.14	737.805	664.254	402.14	556.935	447.508
Pjv1_00000539	21.4076	4.06928	10.5539	21.8184	14.8581	29.4569	81.1424	150.452	167.078	12.3404	23.2227	37.4832	86.5157	63.0636	46.5696	32.38	37.1863	29.0589	135.455	293.972	127.038	17.3997	40.9592	22.8565	261.703	194.929	297.213	7.10495	20.6272	23.9126
Pjv1_00000540	189.993	304.382	542.648	390.748	422.629	392.081	310.758	233.383	305.278	330.878	338.123	314.859	725.301	105.674	577.887	1133.3	1414.66	1480.19	446.277	554.463	279.15	452.391	803.43	610.402	506.435	417.147	290.947	679.233	615.229	382.602
Pjv1_00000541	151.637	233.577	218.994	190.415	225.347	127.985	97.5435	70.4553	140.263	209.016	185.782	69.9687	124.895	92.891	55.0368	167.171	189.096	110.787	58.0522	65.327	68.5337	241.507	174.864	104.871	69.6683	58.4786	42.9706	176.203	118.382	105.899
Pjv1_00000542	2029.26	2064.75	2333.3	1979.53	1909.26	2098.55	2076.9	2165.03	2344.24	2373.22	2343.64	2986.16	1937.17	1639.65	2209.94	2192.81	2121.99	2216.65	1428.33	1109.74	1268.71	1912.57	2262.21	2206.32	1402.3	1176.39	1132.45	1762.03	1987.39	2063.32
Pjv1_00000543	5058.44	5771.06	5168.79	4917.08	5878.02	5203.71	5552.21	5706.15	5352.67	5034.12	5456.41	4517.98	5144.1	6117.17	5215.8	5201.89	4675.18	5012.66	5583.9	4749.27	5315.54	5913.8	4833.97	4965.23	4700.82	4206.56	4644.41	5891.43	5289.54	4779.11
Pjv1_00000544	14.2718	16.2771	15.8309	19.8349	4.95269	18.2836	12.085	2.93564	26.8149	3.08511	11.1469	19.9911	1.30099	6.81769	4.2336	24.0968	7.91197	19.978	7.25653	9.79905	3.34311	6.95987	20.4796	18.823	10.7182	5.84786	12.5331	2.84198	17.9367	20.4965
Pjv1_00000545	7.13588	1.62771	3.51798	11.901	3.30179	8.12603	347.013	282.555	398.099	33.1649	7.43127	14.9933	496.327	529.223	334.454	1.50605	4.74718	6.35663	692.999	300.504	672.801	3.47993	6.30141	16.134	169.705	138.399	255.138	14.2099	16.143	17.0804
Pjv1_00000546	343.414	367.049	292.872	343.144	340.91	308.789	386.721	341.268	393.973	432.686	299.109	337.349	375.985	360.485	369.382	359.945	280.084	408.641	344.685	339.7	404.516	409.24	469.455	431.584	303.682	318.708	308.851	436.244	411.648	365.522
Pjv1_00000547	924.988	956.281	862.784	854.886	939.36	890.816	901.199	841.795	843.639	913.963	877.819	774.653	833.933	929.762	880.589	1015.08	943.898	886.296	680.904	773.308	809.868	893.647	797.916	826.866	783.322	607.203	704.539	881.014	874.415	963.337
Pjv1_00000548	3091.62	2863.15	2678.06	2858.21	2857.7	2804.5	2888.32	2719.14	3024.93	2782.77	2961.36	2833.73	2944.13	3119.09	2951.88	2766.61	2826.16	2707.02	3212.22	3003.41	3059.78	3148.64	2626.11	2741.43	2758.15	2734.85	2774.29	2915.87	2794.54	2808.03
Pjv1_00000549	1383.47	1444.6	1735.24	1408.28	1608.8	1649.58	1463.15	1435.53	1475.85	1407.58	1598.65	1516.82	1469.47	1199.91	1408.73	1404.39	1439.19	1361.23	1525.08	1518.04	1310.5	1474.8	1485.56	1392.9	1417.48	1482.43	1469.06	1617.09	1498.61	1605.56
Pjv1_00000550	817.95	715.38	795.943	823.15	669.438	733.374	805.381	645.841	749.787	918.591	817.44	949.575	750.67	921.24	723.946	786.91	938.36	912.631	973.585	1065.65	796.496	760.713	888.499	998.962	1103.97	1035.07	805.699	767.335	794.596	713.963
Pjv1_00000551	6329.52	7520.03	6575.1	6194.45	7756.74	6762.89	6127.98	6655.09	6243.75	6113.91	6950.1	5500.04	6328	6201.54	6598.07	6101	5651.52	6463.79	5976.96	5013.85	5995.03	6941.77	5795.73	6364.85	4805.33	4627.61	5225.4	6614.71	6758.55	6224.11
Pjv1_00000552	871.469	871.64	1357.94	1116.71	799.859	1336.73	878.755	498.325	798.26	1003.43	897.326	1309.41	795.554	622.114	861.538	937.515	848.163	1048.84	998.982	1211.82	849.986	821.264	1159.46	1118.62	1304.05	1433.7	1342.83	680.654	780.247	939.425
Pjv1_00000553	4682.03	4421.68	3686.84	4161.37	4239.5	3778.6	5088.66	5477.9	4444.06	4158.72	3847.54	3760.82	4042.82	4254.24	4199.73	3756.08	3558.8	3706.82	3664.55	3045.06	4178.89	4224.64	3639.07	3834.51	3271.73	2806.97	3303.37	4061.19	4262.66	4095.89
Pjv1_00000554	0	0	0	0	0	0	0	0	0	0	0	0	0	0	0	0	0	0	0	0	0	0	0	0	0	0	0	0	0	0
Pjv1_00000555	1539.57	1979.3	1523.29	1412.25	2074.35	1739.99	1145.49	1354.06	1044.75	1193.17	1485.33	1079.52	1386.85	1606.42	1184.35	1606.2	1347.41	1263.15	1427.12	1396.36	1460.94	1691.25	1242.95	1298.78	1316.55	1201.74	1307.02	1541.77	1504.89	1390.35
Pjv1_00000556	8.91984	6.51085	40.4568	51.5708	18.1599	0	82.0056	4.40346	12.3761	137.287	22.2938	269.879	61.1464	17.0442	65.6208	42.9224	60.131	118.052	134.246	276.007	123.695	9.74381	174.864	91.4258	242.946	361.593	354.508	34.1038	69.9532	81.9861
Pjv1_00000557	0	0	0	0	0	0	0	0	0	0	0	0	1.30099	0	0	0	0.791197	0	0	0	0	0	0	0	0	0.974643	0	0	0	0
Pjv1_00000558	0	0	0	0	0	0	0	0	0	0	0	0	0	0	0	0	0	0	0	0	0	0	0	0	0	0	0	0	0	0
Pjv1_00000559	656.501	765.839	544.407	604.966	609.181	512.956	1225.77	1055.36	878.705	765.878	928.909	637.215	623.824	749.946	636.099	649.86	551.464	590.259	748.632	669.602	794.824	890.863	484.421	730.062	811.01	678.352	794.956	868.225	648.412	782.284
Pjv1_00000560	0	1.62771	1.75899	3.96699	0	4.06301	0	1.46782	0	1.54255	1.85782	0	3.90296	5.11327	4.2336	1.50605	0	7.26472	0	8.16588	0	1.39197	3.15071	0	0	1.94929	0	0	1.79367	6.83218
Pjv1_00000561	0	0	0	0	0	0	0	0	0	0	0	0	0	0	0	0	0	0	0	0	0	0	0	0	0	0	0	0	0	0
Pjv1_00000562	122.202	94.4074	86.1905	150.746	146.104	116.812	153.653	129.902	124.793	165.825	130.976	164.926	119.691	76.699	146.059	137.05	84.6581	144.386	152.387	102.073	111.158	107.878	163.837	158.651	104.502	118.906	128.017	198.939	129.144	170.804
Pjv1_00000563	7.13588	1.62771	3.51798	5.95048	10.7308	14.2206	0.863217	1.46782	4.12537	4.62766	3.71564	17.4922	3.25247	3.40884	0	9.03629	11.0768	1.81618	0	0	3.34311	1.39197	1.57535	5.37799	2.67955	0	3.58088	4.26297	1.79367	3.41609
Pjv1_00000564	599.414	1128.82	1059.79	963.978	1154.8	959.887	1007.37	1020.87	903.457	938.644	836.947	697.188	1048.6	618.705	1145.19	984.202	477.883	958.943	950.605	894.98	1150.03	956.286	975.931	992.239	752.954	711.49	905.964	990.43	1217.01	884.767
Pjv1_00000565	0	0	0	0	0	0	0	0	0	0	0	0	0	0	0	0	0	0	0	0	0	0	0	0	0	0	0	0	0	0
Pjv1_00000566	4414.43	4950.69	4635.82	3907.48	4924.62	4317.97	3866.35	4892.98	4449.22	3699.04	4904.64	4368.04	4649.73	4675.23	4316.16	4448.87	4181.48	4714.8	4627.25	4555.74	4647.76	5018.76	4381.85	4912.79	4556.13	3919.04	4473.42	4778.79	5219.58	5137.8
Pjv1_00000567	123.986	69.9917	117.852	122.977	105.657	119.859	155.379	76.3266	116.542	124.947	72.4549	169.924	164.575	180.669	99.4896	114.46	137.668	153.467	177.785	228.645	162.977	81.4304	161.474	150.584	248.305	311.886	291.842	130.731	84.3025	102.483
Pjv1_00000568	1105.17	847.225	822.328	763.645	718.965	639.925	1212.82	932.065	823.012	1183.14	1031.09	667.201	804.661	769.547	904.932	686.005	898.009	978.921	845.386	1006.85	668.622	759.321	556.887	777.12	1319.23	1448.32	1091.27	800.018	865.446	744.707
Pjv1_00000569	114.174	113.94	149.514	172.564	108.134	129.001	115.671	105.683	97.9776	207.473	161.63	232.396	174.332	168.738	149.234	241.721	234.986	277.876	229.79	308.67	202.258	139.893	248.118	216.464	183.996	201.751	174.568	150.625	207.169	122.979
Pjv1_00000570	1039.16	896.056	1004.38	1033.4	1014.48	944.651	794.16	859.408	810.636	774.362	1045.95	1024.54	856.7	1025.21	878.472	884.803	981.084	942.598	553.915	657.353	726.291	929.142	895.588	868.546	742.235	690.048	683.054	885.277	860.065	946.257
Pjv1_00000571	2262.07	1539.82	1995.57	2154.07	1616.23	1897.43	1785.13	1517.73	1779.07	2075.51	1459.32	2104.06	1980.75	2379.37	1803.51	1789.94	1963.75	2047.74	2421.26	2566.53	1897.21	1881.25	1803.78	1909.19	2642.93	2856.68	2387.55	1385.47	1438.52	1311.78
Pjv1_00000572	1088.22	896.056	825.846	938.192	889.008	808.54	978.025	1035.55	879.736	1198.56	967.923	864.613	1046.64	1369.5	941.976	1000.77	1265.92	1071.55	887.716	1042.78	895.118	1065.56	880.623	1001.65	1033.41	886.925	892.535	959.169	996.384	922.344
Pjv1_00000573	50.8431	52.9007	58.9262	67.4388	65.2104	65.0082	66.4677	74.8588	92.8209	84.8405	93.8198	84.962	68.9523	61.3592	104.782	88.1038	65.6694	59.934	73.7747	63.6938	85.2493	59.1589	80.343	47.0574	69.6683	63.3518	77.8842	45.4717	56.5006	27.3287
Pjv1_00000574	12.4878	32.5543	48.3722	7.93397	28.0652	10.1575	0	22.7512	20.6269	13.883	13.0047	0	14.3109	42.6106	10.584	7.53024	15.8239	1.81618	33.8638	44.0957	70.2053	5.56789	4.72606	16.134	32.1546	57.504	39.3897	8.52594	0	0
Pjv1_00000575	7234.89	7268.55	7774.73	7703.89	7321.72	7827.4	6232.43	5342.13	6095.24	6673.86	6528.37	7656.57	5899.98	5963.77	6052.99	6841.22	6775.02	7084.92	6060.41	5334.77	5681.61	7142.91	7070.97	7288.52	5826.24	5491.14	5451.9	6124.47	5972.03	6483.74
Pjv1_00000576	2626.89	2106.26	2277.01	2394.08	2317.03	2402.26	2664.75	2573.82	2622.71	2459.6	2724.49	2618.83	2363.24	2971.66	2421.62	2170.97	3071.43	2366.48	2775.62	2842.54	2343.52	2091.44	2366.97	2391.86	2669.73	2856.68	2737.59	2147.12	2288.72	1954
Pjv1_00000577	354.118	306.01	337.726	414.55	323.576	371.766	481.675	404.384	371.284	435.771	430.085	497.277	428.675	441.445	482.631	400.609	454.938	379.582	418.46	477.704	447.977	412.72	515.141	473.263	509.115	506.815	544.294	420.613	373.084	580.735
Pjv1_00000578	234.592	332.053	355.316	245.953	297.161	264.096	331.475	276.684	311.466	305.426	335.336	289.87	304.431	269.299	328.104	268.077	240.524	247.001	333.8	325.818	360.22	334.074	325.31	361.67	342.982	337.227	374.202	316.881	318.377	416.763
Pjv1_00000579	1276.43	1813.27	1589.25	1509.44	1834.15	1791.79	1693.63	1825.97	1764.63	1776.25	1759.35	1681.75	1799.27	1076.34	1933.7	1674.73	1134.58	1560.1	1973.78	1868.35	1918.94	1671.06	1601.35	1835.24	1869.43	1892.76	1872.8	1790.45	1799.95	1786.61
Pjv1_00000580	546.786	558.306	440.627	442.319	525.81	459.121	566.27	576.853	498.139	605.452	603.791	519.767	532.754	465.307	574.711	524.105	575.991	573.005	522.47	534.865	566.657	521.99	530.106	563.345	508.221	502.916	571.151	595.395	609.848	543.158
Pjv1_00000581	0	0	0	0	0	0	0	0	0	0	0	0	0	0	0	0	0	0	0	0	0	0	0	0	0	0	0	0	0	0
Pjv1_00000582	0	0	0	0	0	0	0	0	0	0	0	0	0	0	0	0	0	0.90809	0	0	0	0	0	0	0	0	0	0	0	0
Pjv1_00000583	5092.34	4308.56	4679.79	4927	4431.01	4486.58	5126.65	4626.57	4822.56	4785	4402.1	4520.48	4464.99	5747.31	4836.89	4580.65	4924.41	4582.22	4916.3	4592.49	4738.86	4693.73	4651.23	4729.94	4968.78	4996.02	4658.73	4798.68	4626.77	4604.89
Pjv1_00000584	1018.65	694.22	895.326	1069.1	709.06	798.382	517.93	490.252	607.461	1019.63	771.923	1009.55	636.833	564.164	687.96	728.927	874.273	711.035	751.051	1025.63	653.578	982.733	767.197	754.263	925.338	860.61	834.346	808.544	1014.32	823.278
Pjv1_00000585	0	0	0	0	0	0	0	0	0	0	0	0	0	0	0	0	0	0	0	0	0	0	0	0	0	0	0	0	0	0
Pjv1_00000586	13708	11113.2	10686.7	10913.2	12230.7	12345.5	7609.26	7926.23	7737.14	10460.1	10223.6	9590.71	8783.62	12952.8	7813.11	10838.3	14738.4	9174.44	6884.03	8073.6	7781.92	11785.8	10838.4	10183.2	7186.55	7189.94	7328.28	9725.26	11527.9	9349.84
Pjv1_00000587	234.592	248.226	194.368	283.64	307.067	281.364	229.616	250.997	214.519	329.335	236.872	289.87	252.392	225.836	220.147	240.968	249.227	232.471	188.67	241.71	254.076	256.819	198.495	247.388	198.287	290.444	219.329	213.149	270.844	307.448
Pjv1_00000588	1070.38	1147.54	1114.32	1094.89	1092.07	1128.5	1094.56	1364.34	1251.02	991.091	1144.42	1039.53	1356.28	1427.45	1153.66	1143.84	1101.35	1072.45	1606.11	1523.75	1251.99	1150.47	1139.77	1114.59	1630.06	1472.69	1440.41	1330.05	1023.29	1301.53
Pjv1_00000589	693.964	166.027	268.246	333.227	155.184	247.844	1375.97	960.688	585.803	800.585	874.103	369.834	768.233	1032.88	1318.77	286.149	658.276	415.905	364.036	199.247	441.29	668.147	187.467	474.608	321.546	279.723	339.289	989.009	202.685	403.099
Pjv1_00000590	326.466	48.8314	386.978	321.326	118.039	471.31	82.8688	55.7771	355.813	396.436	191.355	894.599	253.693	167.033	274.126	264.311	234.986	266.979	261.235	371.547	270.792	171.213	322.16	373.77	170.598	155.943	218.434	251.515	206.272	321.112
Pjv1_00000591	543.219	441.924	523.299	362.979	369.801	519.05	368.594	438.144	524.954	365.585	435.658	694.689	604.309	668.133	535.551	466.875	591.815	542.13	543.03	632.039	468.871	432.904	519.079	488.053	674.353	524.358	582.789	471.769	497.744	570.487
Pjv1_00000592	598.522	486.686	535.612	485.956	420.153	530.223	393.627	409.522	433.164	402.607	445.876	562.248	439.734	576.947	424.419	457.086	538.014	583.902	506.748	445.857	451.32	397.408	525.38	504.187	549.308	572.116	482.524	393.614	422.41	396.266
Pjv1_00000593	1324.6	2223.46	1812.64	2082.67	2097.46	2672.45	3148.15	2613.45	3939.73	1319.65	1827.16	1769.21	2333.97	1544.21	2605.78	2056.51	2104.58	1722.65	2320.88	3458.25	1877.99	2187.49	2343.34	1601.3	2383.91	3924.89	2857.55	1504.83	2566.74	2063.32
Pjv1_00000594	0	0	0	0	0	0	0	0	0	0	0	0	2.60198	0	0	0	0	0	0	0	0	0	0	0	0	0	0	0	0	0
Pjv1_00000595	0	0	0	0	0	0	0	0	0	0	0	0	0	0	0	0	0	0	0	0	0	0	0	0	0	0	0	0	0	0
Pjv1_00000596	1300.51	1436.46	1337.71	1596.71	1355.39	1526.68	1402.73	1470.76	1535.67	1366.7	1329.27	1749.22	1535.82	1417.23	1344.17	1469.15	1695.54	1494.72	1233.61	1564.58	1341.42	1361.35	1881.76	1599.95	1561.28	1684.18	1710.77	1276.05	1643.9	1844.69
Pjv1_00000597	0	0	0	0	0	0	0	0	0	0	0	0	0	0	0	0	0	0	0	0	0	0	0	0	0	0	0	0	0	0
Pjv1_00000598	3.56794	0.813856	0	0	0	0	1.72643	0	0	4.62766	0	0	1.30099	0	0	0	0	0	0	0	0.835777	0	0	2.689	0	3.89857	1.79044	2.84198	0	6.83218
Pjv1_00000599	110.606	88.7104	119.611	89.2572	85.0211	117.827	94.9539	150.452	116.542	126.489	111.469	107.452	133.351	134.649	114.307	133.285	122.636	111.695	94.3349	107.79	129.545	82.8224	135.48	107.56	153.628	127.678	116.379	92.3644	80.7152	122.979
Pjv1_00000600	77.6026	52.9007	39.5773	49.5873	66.0358	58.9137	55.2459	66.7858	74.2567	62.4734	53.8767	87.4608	62.4474	92.891	66.6792	57.2298	83.8669	51.7611	38.7015	71.0431	44.2962	61.9428	69.3155	65.8804	66.9888	52.6307	66.2464	38.3667	58.2943	81.9861
Pjv1_00000601	1560.08	2024.06	2043.07	1642.33	2247.7	2420.54	1912.89	1748.17	1894.58	992.633	1698.05	1007.05	820.923	874.368	1088.04	841.881	1149.61	471.299	252.769	273.557	564.986	1230.5	934.972	443.684	444.805	396.68	367.041	1371.26	690.563	922.344
Pjv1_00000602	0	0	0	0	0	1.01575	0	0	0	0	0	0	0	0	0	0	0	0	0	0	0	0	0	0	0	0	0	0	0	0
Pjv1_00000603	88.3065	72.4332	55.4082	97.1912	50.3523	76.1815	79.416	69.7214	54.6612	97.1809	74.3127	24.9888	81.9622	81.8123	97.3728	91.8689	85.4493	80.82	110.057	74.3095	55.9971	69.5987	88.2198	90.0813	66.0956	89.6672	64.4559	113.679	86.0962	61.4896
Pjv1_00000604	727.859	785.371	762.522	739.843	831.226	627.736	523.973	627.493	709.564	675.639	692.966	734.671	549.017	687.734	655.15	675.463	682.012	723.748	723.234	617.34	645.22	791.337	631.717	707.206	622.549	572.116	483.419	827.016	672.627	669.554
Pjv1_00000605	5.35191	6.51085	26.3848	3.96699	4.95269	24.3781	10.3586	4.40346	17.5328	16.9681	14.8625	34.9843	9.75741	5.11327	29.6352	15.0605	4.74718	19.978	12.0942	37.563	11.7009	8.35184	4.72606	5.37799	126.832	163.74	89.5221	14.2099	8.96836	6.83218
Pjv1_00000606	846.493	738.982	812.653	777.529	756.936	748.61	734.598	736.845	657.997	769.734	747.772	879.606	660.902	746.537	755.698	700.312	827.592	773.693	657.925	734.112	723.783	780.897	795.553	790.565	727.944	725.135	717.072	733.231	764.104	676.386
Pjv1_00000607	239.052	347.517	349.159	355.045	403.644	463.184	368.594	458.694	338.281	336.277	359.488	229.897	382.49	240.324	426.535	357.686	317.27	335.085	251.56	248.243	301.716	415.504	392.263	393.938	236.694	275.824	317.803	366.616	455.592	416.763
Pjv1_00000608	2650.09	3099.98	2809.99	2671.77	3061.59	2608.46	2344.5	2742.62	2841.35	2373.22	3143.43	2906.2	2704.75	3096.08	2288.26	2595.67	2569.81	2816.9	3336.79	3289.21	3045.57	2966.99	2745.05	2855.71	3447.69	3230.94	3121.64	3215.7	2920.1	2982.25
Pjv1_00000609	898.228	795.952	755.486	823.15	918.724	919.257	806.245	700.884	677.593	866.915	798.862	714.68	685.62	1120.66	730.296	794.44	1014.31	636.571	787.334	926.01	857.508	842.84	801.067	806.699	830.661	979.517	825.394	703.39	785.628	836.942
Pjv1_00000610	93.6584	275.897	217.235	275.706	255.889	235.655	270.187	248.795	242.366	242.952	220.151	174.922	141.808	53.6893	137.592	158.888	113.141	227.931	172.947	148.619	154.619	190.004	236.303	188.23	132.191	124.754	143.235	235.884	250.217	252.791
Pjv1_00000611	898.228	811.415	777.473	765.629	739.601	688.681	743.23	821.979	691	792.101	822.085	797.143	835.884	1000.5	740.88	868.237	971.59	820.914	807.894	899.063	712.918	812.912	753.807	771.742	764.565	898.621	823.603	821.333	728.231	594.4
Pjv1_00000612	107.93	74.8748	93.2264	81.3232	91.6247	50.7877	100.996	63.8502	58.7866	81.7553	50.1611	64.9709	102.778	61.3592	63.504	132.532	107.603	136.214	70.1465	102.89	100.293	82.8224	171.714	102.182	77.707	116.957	102.95	123.626	122.866	95.6505
Pjv1_00000613	23.1916	13.0217	23.7464	23.8019	23.1125	25.3938	33.6655	44.7685	20.6269	30.0798	32.5118	24.9888	40.3306	23.0097	16.9344	30.874	18.1975	19.978	2.41884	27.764	21.7302	30.6234	17.3289	34.9569	23.2228	16.5689	31.3327	28.4198	26.0082	40.9931
Pjv1_00000614	832.221	891.987	970.962	761.662	859.291	711.028	1185.2	662.721	1073.63	952.527	1113.76	1319.41	986.149	950.215	1176.94	1131.8	1091.85	1180.52	957.862	1001.14	961.98	957.678	1614.74	1168.37	1142.38	1114.02	1143.2	856.857	862.756	888.183
Pjv1_00000615	0	0	0	0	0	0	0	0	0	1.54255	0	0	0	0	1.0584	0	0	0	0	0	0	0	3.15071	0	0	0	0	0	0	0
Pjv1_00000616	97.2263	87.8965	90.588	65.4553	95.752	94.4651	85.4585	88.0692	88.6955	89.4681	77.0995	92.4586	95.6226	113.344	66.6792	77.5615	92.5701	91.7171	111.267	108.606	111.158	96.7422	118.152	96.8038	132.191	121.83	131.597	98.0483	107.62	129.811
Pjv1_00000617	0	0	0	0	0	0	0	0	0	0	0	0	0	0	0	0	0	0	0	0	0	0	0	0	0	0	0	0	0	0
Pjv1_00000618	0	0	0	0	0	0	0	0	0	0	0	0	0	0	0	0	0	0	0	0	0	0	0	0	0	0	0	0	0	0
Pjv1_00000619	214.968	247.412	326.293	130.911	236.904	239.718	119.987	138.709	232.052	169.681	254.521	162.427	163.924	184.93	116.424	233.437	217.579	173.445	133.036	112.689	79.3989	213.668	222.913	213.775	128.618	92.5911	90.4173	242.989	145.287	143.476
Pjv1_00000620	7.13588	4.88314	7.91545	0	8.25448	6.09452	1.72643	2.93564	14.4388	12.3404	3.71564	24.9888	13.0099	6.81769	4.2336	21.0847	12.6592	14.5294	2.41884	8.16588	6.68622	4.17592	6.30141	8.06699	5.3591	5.84786	5.37133	0	3.58734	20.4965
Pjv1_00000621	0	0	0	0	0	0	0	0	0	0	0	0	0	0	0	0	0	0	0	0	0	0	0	0	1.78637	0	0	0	0	0
Pjv1_00000622	8.91984	0	2.63848	0	4.95269	2.03151	1.72643	4.40346	6.18806	0	1.85782	0	4.55346	8.52211	2.1168	7.53024	1.58239	1.81618	0	0	1.67155	5.56789	0	2.689	7.14547	9.74643	0	1.42099	0	6.83218
Pjv1_00000623	0	0	0	0	0	0	0	0	0	0	0	0	0	0	0	0	0	0	0	0.816588	0.835777	0	0	0	0	0	0	0	0	0
Pjv1_00000624	1.78397	1.62771	1.75899	0	1.6509	0	3.45287	0	0	6.94149	0	4.99776	0	5.11327	0	1.50605	2.37359	0	7.25653	1.63318	0.835777	0	1.57535	0	3.57273	1.94929	3.58088	2.84198	0	0
Pjv1_00000625	621.713	638.877	681.608	712.074	624.039	726.264	659.498	586.394	607.461	619.335	602.862	722.177	614.717	576.947	672.084	689.77	565.706	659.273	588.988	731.662	571.672	544.958	816.821	641.325	676.14	664.707	731.396	552.765	547.07	806.197
Pjv1_00000626	157.881	191.256	185.573	105.125	203.06	114.78	151.926	244.392	155.733	135.745	179.279	137.438	88.4672	140.615	78.3216	96.3871	142.415	80.82	48.3769	31.0303	50.9824	138.501	116.576	73.9474	46.4455	31.1886	44.761	116.521	84.3025	78.5701
Pjv1_00000627	2049.78	2125.79	1773.94	2223.5	2318.68	2083.31	2438.59	2407.22	2142.1	1982.18	1912.62	1786.7	2024.34	1672.89	2249.1	1805.75	1837.95	1890.64	1624.25	1362.88	1818.65	2015.58	1762.82	2022.12	1449.64	1343.06	1383.12	2185.48	2274.38	2271.7
Pjv1_00000628	1544.03	1657.83	1720.29	1473.74	1574.13	1723.73	1314.68	1426.72	1511.95	1425.32	1625.59	1806.69	1341.97	1212.7	1215.04	1626.53	1621.16	1484.73	1119.92	1369.42	1058.93	1572.23	1553.3	1426.51	1282.61	1255.34	1198.7	1467.88	1422.38	1626.06
Pjv1_00000629	50.8431	10.5801	81.793	142.812	18.1599	117.827	5.1793	4.40346	18.5642	13.883	7.43127	114.949	19.5148	5.11327	31.752	33.1331	9.49437	30.8751	4.83769	9.79905	13.3724	4.17592	31.5071	21.512	8.93183	9.74643	17.9044	21.3149	14.3494	75.154
Pjv1_00000630	2231.74	1927.21	1702.7	2187.79	2189.91	2241.77	1965.55	1968.35	2040	1910.45	2028.74	2011.6	2045.15	1994.17	2182.42	2237.99	2326.12	2109.49	1854.04	2045.55	2056.01	1870.12	1982.58	1739.78	2067.72	1957.08	1828.04	1885.65	2151.51	2066.73
Pjv1_00000631	74.0347	55.3422	28.1438	41.6534	56.9559	74.15	64.7413	61.6484	52.5985	47.8192	78.0284	22.4899	41.6316	41.7583	55.0368	62.501	38.7687	31.7832	33.8638	27.764	38.4458	59.8549	37.0208	38.9904	37.5137	49.7068	44.761	82.4175	33.1829	61.4896
Pjv1_00000632	0	0	0	0	0	1.01575	1.72643	0	0	1.54255	0.928909	4.99776	0.650494	0.852211	2.1168	0.753024	0	2.72427	7.25653	1.63318	0.835777	0.695987	1.57535	2.689	3.57273	0.974643	0	2.84198	0	0
Pjv1_00000633	116.85	101.732	97.6239	142.812	118.865	80.2445	120.85	110.086	120.667	128.032	88.2464	192.414	133.351	86.9255	107.957	118.225	136.086	118.96	79.8218	120.855	97.786	86.3024	103.186	133.105	80.3865	104.287	121.75	116.521	75.3342	81.9861
Pjv1_00000634	0	0	0	0	0	0	0	0	0	0	0	2.49888	0	0	1.0584	0	0	0	0	0	0	0	0	0	0	0	0	0	1.79367	0
Pjv1_00000635	3108.57	3126.02	2982.37	2889.95	2796.62	2450	3231.02	3251.95	3477.69	3180.75	3620.89	3365.99	4165.76	5169.51	3686.41	2961.64	3575.42	3371.74	5391.6	5897.4	4334.34	3558.58	3324	3572.33	5777.11	5172.43	4928.19	3526.9	2995.43	3279.45
Pjv1_00000636	0	0	0	0	0	0	0	0	0	0	0	0	0.650494	0	1.0584	0	1.58239	1.81618	0	0	0	0	0	0	0	0	0	0	0	0
Pjv1_00000637	21.4076	19.5326	36.9388	39.6699	18.1599	12.189	15.5379	24.9529	26.8149	26.2234	33.4407	9.99553	9.10691	17.0442	14.8176	28.6149	31.6479	23.6103	12.0942	11.4322	15.8798	22.2716	22.0549	29.5789	14.2909	13.645	7.16177	39.7877	16.143	47.8253
Pjv1_00000638	0	0	0	0	0	0	0	0	0	0	0	0	0	0	0	0	0	0	0	0	0	0	0	0	0	0	0	0	0	0
Pjv1_00000639	0	0	0	0	0	0	0	0	0	0	0	0	0	0	0	0	0	0	0	0	0	0	0	0	0	0	0	0	0	0
Pjv1_00000640	967.803	5059.75	4619.99	3090.28	4888.3	5189.49	2309.11	1931.65	2269.99	3301.06	4091.84	2696.29	1410.27	590.582	1209.75	2750.04	1496.94	2057.73	959.071	650.82	1574.6	2371.92	2800.19	2156.57	831.554	835.269	837.032	2324.74	2266.3	2384.43
Pjv1_00000641	265.811	326.356	245.379	321.326	274.874	211.277	189.908	327.324	255.773	267.633	274.957	139.937	170.429	97.1521	211.68	250.004	265.842	260.622	68.937	37.563	96.9502	200.444	218.974	190.919	53.591	18.5182	68.0368	187.571	186.542	389.434
Pjv1_00000642	90.9824	100.918	133.683	140.828	113.086	108.686	141.568	121.829	123.761	101.037	110.54	184.917	137.254	91.1866	156.643	91.1159	75.1637	74.4634	119.733	136.37	143.754	102.31	100.823	88.7368	158.987	160.816	156.664	160.572	100.446	129.811
Pjv1_00000643	0	0	0	0	0	0	0	0	0	1.54255	0	0	0	0	0	0	0	0	0	0	0	0	0	0	0	0	0	0	0	0
Pjv1_00000644	948.179	1026.27	1182.92	1146.46	1102.8	1108.19	1079.02	1088.39	1093.22	1052.02	1136.06	1059.53	1096.73	1171.79	1130.37	1086.61	1144.86	1101.51	997.773	1040.33	1046.39	1089.92	997.199	1099.8	994.113	1022.4	1145.88	1135.37	921.05	1178.55
Pjv1_00000645	592.278	594.929	548.805	682.322	568.734	491.625	567.134	673.729	507.421	538.351	525.763	459.794	623.824	705.631	580.003	558.744	598.145	595.707	614.386	612.441	659.428	651.444	513.565	496.12	460.883	424.945	485.21	608.184	681.595	450.924
Pjv1_00000646	772.458	830.947	741.414	706.124	773.445	806.508	632.738	733.176	654.903	731.942	722.691	769.655	609.513	719.266	623.398	674.71	691.506	711.035	723.234	640.205	655.249	851.192	719.149	802.665	702.042	562.369	654.407	721.863	783.834	710.547
Pjv1_00000647	13.3798	21.1603	13.1924	19.8349	24.7634	37.5829	12.085	18.3477	18.5642	23.9096	29.7251	7.49664	6.50494	2.55663	4.2336	16.5665	26.9007	5.44854	3.62827	2.44976	14.2082	18.0957	14.9659	5.37799	2.67955	1.94929	5.37133	8.52594	5.38101	10.2483
Pjv1_00000648	20.5156	26.0434	29.9028	25.7854	24.7634	19.2993	6.90574	18.3477	18.5642	17.7394	26.0095	32.4855	3.90296	14.4876	6.3504	15.0605	19.7799	16.3456	6.04711	6.5327	8.35777	19.4876	12.6028	5.37799	1.78637	2.92393	5.37133	12.7889	9.86519	17.0804
Pjv1_00000649	13.3798	32.5543	22.8669	11.901	26.4143	26.4096	15.5379	7.3391	15.4702	15.4255	26.0095	17.4922	9.10691	36.6451	8.4672	13.5544	12.6592	3.63236	26.6073	17.9649	6.68622	11.8318	20.4796	16.134	7.14547	1.94929	7.16177	11.3679	5.38101	13.6644
Pjv1_00000650	0	0	0	0	0	0	0	0	0	0	0	0	0	0	0	0	0	0	0	0	0	0	0	0	0	0	0	0	0	0
Pjv1_00000651	64.2229	27.6711	68.6006	170.58	41.2724	40.6301	315.937	57.245	167.078	133.431	35.2985	97.4564	70.2533	52.8371	114.307	40.6633	26.9007	32.6912	321.706	177.2	252.405	201.836	14.1782	95.4593	1208.48	825.523	528.18	865.383	21.5241	163.972
Pjv1_00000652	0	0	0	0	0	0	0	0	0	0	0	0	0	0	0	0	0	0	0	0	0	0	0	0	0	0	0	0	0	0
Pjv1_00000653	0	0	0	0	0	0	0	0	0	0	0	0	0	0	0	0	0	0	0	0	0	0	0	0	0	0	0	0	0	0
Pjv1_00000654	0	0	0	0	0	0	0	0	0	0	0	0	0	0	0	0	0	0	0	0	0	0	0	0	0	0	0	0	0	0
Pjv1_00000655	0	0	0	0	0	0	0	0	0	0	0	0	0	0	0	0	0	0	0	0	0	0	0	0	0	0	0	0	0	0
Pjv1_00000656	0	0	0	0	0	0	0	0	0	0	0	0	0	0	0	0	0	1.81618	0	0	0	0	0	0	0	0	3.58088	0	0	0
Pjv1_00000657	0	0	0	0	0	0	0	0	0	0	0	0	0	0	0	0	0	0	0	0	0	0	0	0	0	0	0	0	0	0
Pjv1_00000658	0	0.813856	0	0	0	0	0	0	0	0	0	0	0	0	0	0	0	0	0	0	0	0	0	0	0	0	0	0	0	0
Pjv1_00000659	14.2718	20.3464	18.4694	7.93397	19.8108	2.03151	5.1793	5.87128	14.4388	16.1968	22.2938	14.9933	3.90296	9.37432	0	15.0605	15.8239	9.0809	82.2407	42.4626	36.7742	29.9274	32.2947	13.445	71.4547	80.8954	85.046	28.4198	12.5557	6.83218
Pjv1_00000660	1288.03	1807.58	1481.07	1033.4	1780.49	1496.21	945.223	1077.38	932.334	1106.01	1361.78	999.553	840.438	1004.76	907.049	1322.31	1288.86	960.759	582.941	505.468	916.848	1445.56	1234.29	887.368	484.999	448.336	563.989	1273.21	1308.48	1106.81
Pjv1_00000661	1011.51	814.67	744.932	811.249	938.534	731.343	1057.44	930.598	793.103	977.979	880.606	839.624	936.711	1224.63	871.063	1022.61	972.381	930.792	898.6	1105.66	1078.99	1047.46	865.657	1055.43	1122.73	1402.51	1074.27	915.118	956.924	895.015
Pjv1_00000662	943.72	826.878	823.207	892.572	731.347	809.556	1236.13	992.246	1116.94	1062.05	1048.74	1059.53	1341.97	2058.09	1093.33	1069.29	1154.36	1061.56	2056.02	1853.65	1502.73	1058.6	983.808	824.177	1468.39	1333.31	1162.89	916.539	784.731	686.634
Pjv1_00000663	19916.2	22212.6	20963.6	18763.8	21751.4	21678.2	19168.6	20291.9	20711.4	17488.7	22056.9	17894.5	19508.3	25128.3	18418.3	18553	20759.4	18693.9	23788.1	19973.7	19996	22414.9	17918.9	17622.3	18911.4	15896.4	16866	22598	19377.9	18412.7
Pjv1_00000664	4467.95	3168.34	2961.26	3679.38	3359.57	3720.71	4165.89	3133.06	3650.96	4097.02	3496.41	4295.58	3668.78	5376.6	3691.7	3607.74	5312.89	4043.73	4502.68	4582.69	4091.13	3780.6	3893.49	3743.08	4222.08	4058.42	3857.51	3694.58	3866.26	3655.22
Pjv1_00000665	0	0	0	0	1.6509	0	1.72643	1.46782	0	0	0	0	0	1.70442	0	0	1.58239	0	0	1.63318	0	0	0	0	0	0	0	0	0	0
Pjv1_00000666	0	0	0	0	0	0	0	2.93564	0	0	0	0	0	0	0	0	0	0	0	0	0	0	0	0	0	0	0	0	1.79367	0
Pjv1_00000667	1524.4	1374.6	1396.64	1267.45	1243.95	1242.27	2231.42	2085.77	1745.03	1638.96	1642.31	1411.87	1659.41	2058.09	1698.73	1294.45	1413.87	1383.93	1754.87	1650.32	1707.49	1587.55	1276.04	1332.4	1696.16	1690.03	1708.08	1546.04	1372.16	1489.41
Pjv1_00000668	0	0	0	0	0	2.03151	0	0	0	2.31383	0.928909	0	0	0	0	0	0	0	0	0	0	0	0	0	0	0	0	0	0	0
Pjv1_00000669	218.536	187.187	246.259	249.92	225.347	209.245	262.418	239.989	293.933	270.718	246.161	392.324	314.188	322.988	259.308	247.745	333.885	260.622	320.497	348.683	259.927	274.219	357.605	283.689	288.498	413.249	362.565	173.361	327.345	290.368
Pjv1_00000670	0	0	0	0	0	0	0	0	0	0	0	0	0	0	0	0	0	0	0	0	0	0	0.787677	0	0	0	0	0	0	0
Pjv1_00000671	0	0	0	0	0	0	0	0	0	0	0	0	0.650494	0	0	0	0	0	0	0	0	0	0	0	0	0	0	0	0	0
Pjv1_00000672	0	0	0	0	0	0	0	0	0	0	0	0	0	0	0	0	0	0	0	0	0	0	0	0	0	0	0	0	0	0
Pjv1_00000673	1.78397	4.88314	1.75899	0	6.60358	0	4.31609	1.46782	3.09403	4.62766	0	4.99776	4.55346	5.11327	6.3504	9.03629	3.16479	5.44854	0	1.63318	0	3.47993	3.15071	2.689	1.78637	0	5.37133	0	0	0
Pjv1_00000674	0	0	0	3.96699	0	0	0	2.93564	0	3.08511	0.928909	0	0	0	0	0	0	1.81618	0	0	0	1.39197	3.15071	2.689	0	0	0	2.84198	0	0
Pjv1_00000675	0	0	0	0	0	0	0	0	0	0	0	0	0	0	0	0	0	0	0	0	0	0	0	0	0	0	0	0	0	0
Pjv1_00000676	0	0	0	0	0	0	0	0	0	0	0	0	0	0	0	0	0	0	0	0	0	0	0	0	0	0	0	0	1.79367	0
Pjv1_00000677	0	0	0	0	0	0	0	0	0	0	1.85782	0	0	0	0	0	0	0	0	0	0	0	0	0	0	0	0	0	0	0
Pjv1_00000678	225.672	194.512	204.922	196.366	170.042	195.025	214.941	185.679	212.457	279.202	222.009	322.356	251.741	279.525	237.082	243.98	297.49	274.243	295.099	282.539	238.197	233.852	226.851	289.067	233.121	306.038	246.186	234.463	173.089	263.039
Pjv1_00000679	41.0313	27.6711	26.3848	27.7689	44.5742	43.6774	42.2976	27.8886	31.9716	49.3617	40.872	52.4765	48.787	75.8468	32.8104	28.6149	45.0982	35.4155	67.7276	57.1611	50.9824	38.9753	32.2947	37.6459	79.4933	68.225	73.4081	29.8408	43.0481	30.7448
Pjv1_00000680	128.446	34.182	242.741	142.812	57.7814	99.5439	51.793	38.8972	123.761	61.7021	65.0236	134.94	98.8751	63.0636	107.957	106.929	91.7789	99.8899	104.01	173.117	70.2053	36.1913	75.617	134.45	139.337	130.602	158.454	93.7854	102.239	47.8253
Pjv1_00000681	0	0	0	0	3.30179	2.03151	0	0	0	1.54255	0	0	1.30099	1.70442	2.1168	1.50605	0	0	0	1.63318	0	0	3.15071	0	0	1.94929	1.79044	0	0	0
Pjv1_00000682	0	0	0	0	0	0	0	0	0	0	0	0	0	0	0	0	0	0	0	0	0	0	0	0	0	0	0	0	0	0
Pjv1_00000683	5.35191	1.62771	0	7.93397	1.6509	0	12.085	1.46782	6.18806	3.08511	0	0	1.30099	3.40884	0	4.51814	0	1.81618	8.46595	1.63318	1.67155	2.78395	3.15071	2.689	1.78637	1.94929	0	11.3679	0	6.83218
Pjv1_00000684	62.4389	72.4332	107.298	77.3562	94.1011	58.9137	64.7413	67.5197	51.5672	90.2394	93.8198	72.4676	65.6999	59.6548	78.3216	69.2782	40.3511	78.0958	81.0313	74.3095	78.5631	61.2468	92.9459	60.5024	83.9592	72.1236	52.818	71.0495	89.6836	133.227
Pjv1_00000685	123.094	134.286	93.2264	99.1747	118.039	94.4651	97.5435	121.095	118.604	139.601	113.327	92.4586	102.778	73.2901	91.0224	131.026	109.185	88.9928	106.429	105.34	92.7713	127.366	115.001	118.316	104.502	93.5658	87.7317	132.152	97.7551	174.221
Pjv1_00000686	0	0	0	0	0	0	0	0	0	0	0	0	0	0	0	0	0	0	0	0	0	0	0	0	0	0	0	0	0	0
Pjv1_00000687	309.519	264.503	220.753	257.854	280.652	316.915	283.135	229.714	272.275	249.894	299.109	234.895	247.188	387.756	169.344	242.474	299.073	244.276	279.376	271.107	303.387	283.963	212.673	198.986	246.519	233.914	252.452	234.463	288.781	259.623
Pjv1_00000688	8902.9	6911.27	8244.38	7951.83	7802.96	9349	7010.19	6093.65	7783.55	7317.1	7801.91	7524.13	6194.65	9804.69	6115.44	7345.75	9584.56	6569.12	7493.58	7296.21	6294.24	7200.68	6745.66	6230.4	7594.74	7216.26	6796.52	6340.46	6131.67	5670.71
Pjv1_00000689	8.91984	9.76628	7.03596	23.8019	3.30179	10.1575	8.63217	11.0086	14.4388	12.3404	9.28909	29.9866	27.9712	37.4973	21.168	19.5786	18.1975	15.4375	47.1674	134.737	86.9209	21.5756	6.30141	21.512	133.978	131.577	109.217	31.2618	26.9051	20.4965
Pjv1_00000690	0	0	0	0	0	0	0	0	0	1.54255	0	0	0	0	0	2.25907	0	0	0	0	0	0	0	0	0	0	0	0	0	0
Pjv1_00000691	0	0	5.27697	0	0	2.03151	0	0	0	0	0	4.99776	1.30099	0	0	0	0	0	0	0	1.67155	0	3.15071	0	0	1.94929	0	0	1.79367	0
Pjv1_00000692	797.434	589.232	731.74	650.586	610.006	669.382	511.024	586.394	635.308	565.346	548.985	709.682	656.348	997.939	515.441	533.141	733.44	573.005	588.988	644.288	541.584	471.879	712.06	602.335	694.003	691.022	654.407	559.87	425.1	495.333
Pjv1_00000693	875.929	1005.93	926.988	1041.33	912.946	887.769	873.576	1019.4	872.517	845.319	875.961	787.148	888.574	846.246	1038.29	941.28	790.406	1059.74	986.888	881.915	1003.77	954.198	897.951	1037.95	873.533	769.968	883.583	824.175	910.288	1048.74
Pjv1_00000694	0	0	0	0	0	2.03151	1.72643	0	0	3.08511	0	0	0	1.70442	4.2336	0	0	0	0	0	0	0	0.787677	0	1.78637	0	0	0	0	0
Pjv1_00000695	1573.46	1617.13	1454.68	1616.55	1628.61	1631.3	1701.4	1925.78	1646.02	1632.79	1781.65	1271.93	1714.05	1989.06	1645.81	1561.77	1690	1668.16	1991.92	1675.64	2046.82	1820.01	1622.61	1657.77	1660.43	1465.86	1622.14	1951.02	1686.05	1680.72
Pjv1_00000696	3058.61	2815.13	2455.55	2893.92	2912.18	2771.99	2450.67	2684.64	2269.99	2778.14	2971.58	2194.02	2784.11	2590.72	2647.06	2601.7	2705.89	2509.96	2202.36	2355.86	2250.75	2833.36	2478.03	2469.84	2214.2	2066.24	2211.2	2920.14	2837.59	2456.17
Pjv1_00000697	974.047	1538.19	1029.01	1172.24	1450.31	1447.45	502.392	659.051	349.625	704.947	988.359	559.749	517.793	170.442	687.96	957.847	887.723	793.671	111.267	140.453	349.355	1022.4	816.821	822.833	187.569	142.298	218.434	832.7	1091.45	936.009
Pjv1_00000698	990.103	1170.33	1114.32	1053.24	1244.78	1191.48	873.576	1323.24	841.576	807.527	736.625	602.23	1312.7	1156.45	1517.75	1173.96	807.812	1124.22	1157.42	1138.32	1307.16	1195.71	879.835	1063.5	955.706	987.314	1324.03	1141.06	1217.01	1151.22
Pjv1_00000699	90.9824	52.0868	175.899	126.944	90.7993	71.1028	91.501	33.7599	43.3164	128.032	92.8909	109.951	502.181	349.407	387.375	533.894	357.621	581.178	634.946	978.272	369.414	147.549	428.496	295.789	829.767	547.75	391.212	187.571	258.289	116.147
Pjv1_00000700	0	0.813856	1.75899	0	0	0	2.58965	2.20173	1.03134	0.771277	0	0	0.650494	0.852211	1.0584	0	0.791197	0.90809	0	0	1.67155	1.39197	0.787677	0	0	0	0	1.42099	0	0
Pjv1_00000701	123.094	105.801	75.6366	87.2737	92.4502	100.56	132.935	102.747	122.73	99.4947	78.0284	124.944	67.0009	127.832	119.599	85.8447	105.229	91.7171	122.152	79.209	76.8915	124.582	88.2198	86.0479	100.93	102.338	86.8364	107.995	101.342	102.483
Pjv1_00000702	1567.22	1462.5	1591.89	1693.9	1452.79	1502.3	1584.87	1509.65	1512.98	1523.27	1597.72	1464.34	1436.29	1477.73	1645.81	1585.87	1536.5	1526.5	1312.22	1438.01	1224.41	1365.53	1597.41	1501.8	1397.83	1323.57	1249.73	1629.88	1631.34	1581.65
Pjv1_00000703	612.793	554.236	542.648	664.47	553.876	583.043	781.211	697.948	661.091	684.123	650.236	612.226	678.465	727.788	621.281	538.412	589.442	598.431	624.062	704.715	668.622	689.723	593.121	712.584	652.024	665.681	691.111	599.658	528.236	696.882
Pjv1_00000704	0	0	0	0	0	0	0	0	0	0	0	9.99553	0	0	0	0	4.74718	1.81618	0	0	0	0	0	0	0	0	1.79044	0	0	6.83218
Pjv1_00000705	4.45992	8.13856	5.27697	11.901	9.07993	11.1733	5.1793	9.54083	4.12537	8.48405	6.50236	2.49888	2.60198	3.40884	3.1752	1.50605	4.74718	6.35663	2.41884	1.63318	5.85044	11.1358	3.93838	6.72249	9.82502	1.94929	4.4761	7.10495	16.143	6.83218
Pjv1_00000706	0	0	0	0	0	0	0	0	0	0	0	0	0	0	0	0	0	0	0	0	0	0	0	0	0	0	0	0	0	0
Pjv1_00000707	8.02786	0.813856	0	0	1.6509	2.03151	2.58965	0	7.2194	20.0532	3.71564	0	5.85444	5.11327	0	3.0121	3.16479	2.72427	9.67537	0	0	9.04783	0	10.756	6.25228	0	1.79044	1.42099	3.58734	6.83218
Pjv1_00000708	46.3832	9.76628	1.75899	35.7029	0	4.06301	309.895	143.846	33.003	139.601	141.194	14.9933	72.8553	65.6202	104.782	3.0121	26.9007	18.1618	29.0261	0	34.2669	40.3672	4.72606	72.6029	10.7182	5.84786	10.7427	73.8915	1.79367	61.4896
Pjv1_00000709	0	0	0	0	0	0	0	0	0	0	0	0	0	0	0	0	0	0	0	0	0	0	0	0	0	0	0	0	0	0
Pjv1_00000710	933.016	930.238	773.076	702.157	885.706	829.871	590.44	860.142	816.824	735.027	769.137	597.233	718.145	564.164	718.654	664.167	565.706	612.053	649.459	605.908	679.487	814.304	663.224	579.479	708.294	715.388	632.026	741.757	744.374	618.312
Pjv1_00000711	5.35191	1.62771	3.51798	3.96699	1.6509	0	1.72643	1.46782	2.06269	6.17021	3.71564	0	2.60198	1.70442	2.1168	1.50605	4.74718	5.44854	3.62827	4.89953	5.01466	4.87191	5.51374	2.689	1.78637	3.89857	14.3235	2.84198	7.17468	6.83218
Pjv1_00000712	761.755	987.208	814.412	721.992	950.091	881.674	378.952	607.677	465.136	560.718	707.829	437.304	424.772	412.47	518.616	704.831	650.364	585.718	354.361	404.211	432.097	886.687	597.847	548.555	431.408	305.063	439.554	821.333	1036.74	860.855
Pjv1_00000713	0	3.25543	0	0	0	0	1.72643	1.46782	2.06269	0	1.85782	4.99776	0	1.70442	0	0	4.74718	1.81618	0	3.26635	0	0	0	2.689	0	0	0	0	0	0
Pjv1_00000714	12.4878	3.25543	1.75899	7.93397	3.30179	16.2521	1.72643	20.5495	10.3134	3.08511	13.0047	4.99776	1.30099	10.2265	8.4672	6.02419	6.32958	10.8971	7.25653	21.2313	16.7155	8.35184	4.72606	13.445	5.3591	17.5436	14.3235	19.8939	17.9367	0
Pjv1_00000715	32.1114	29.2988	26.3848	59.5048	31.367	42.6617	69.0574	44.0346	47.4418	47.0479	40.872	94.9575	54.6415	53.6893	40.2192	33.8861	23.7359	47.2207	85.8689	58.7943	80.2346	43.8472	51.199	55.1244	75.0274	65.3011	103.846	65.3656	40.3576	40.9931
Pjv1_00000716	228.348	143.239	282.318	267.772	252.587	208.23	268.46	120.361	141.294	265.319	157.915	242.391	291.421	223.279	154.526	428.471	424.873	470.391	353.151	344.6	325.117	265.171	498.599	570.067	429.621	422.995	440.449	473.19	484.291	488.501
Pjv1_00000717	15.1637	16.2771	22.8669	15.8679	18.1599	14.2206	31.0758	13.2104	22.6896	12.3404	18.5782	4.99776	15.6119	15.3398	8.4672	28.6149	11.0768	14.5294	38.7015	32.6635	13.3724	18.0957	14.1782	18.823	69.6683	78.9461	69.8272	21.3149	17.9367	17.0804
Pjv1_00000718	241.728	270.2	208.44	283.64	321.925	251.907	275.366	274.482	211.425	322.394	216.436	134.94	224.42	247.993	249.782	310.246	222.326	273.335	215.277	317.653	259.927	254.035	321.372	248.732	260.81	334.303	239.024	242.989	320.17	133.227
Pjv1_00000719	3.56794	0.813856	3.51798	1.98349	0.825448	2.03151	0	0	0	0	0	0	0	0	0	0	0	5.44854	0	0.816588	0	3.47993	0	0	0	5.84786	0	0	3.58734	0
Pjv1_00000720	995.455	968.489	1126.63	1005.63	1065.65	1074.67	852.858	833.722	825.075	960.24	972.568	877.107	888.574	559.05	1060.52	930.738	909.085	1053.38	607.13	837.002	737.991	901.303	977.507	809.388	699.363	747.551	632.026	954.906	963.201	1024.83
Pjv1_00000721	2584.08	3632.24	3773.91	3415.58	3568.41	3637.41	3771.4	3063.34	3790.19	3770	3436.96	3341	3346.79	1548.47	3424.98	3331.38	2627.57	3218.27	3396.06	3216.54	3566.26	3327.51	3613.07	3813	3548.62	3641.27	3493.15	3690.31	3571.2	3262.37
Pjv1_00000722	421.017	349.958	313.98	410.583	401.993	392.081	408.302	410.256	293.933	365.585	330.692	314.859	308.985	390.313	363.031	296.691	313.314	316.015	348.313	331.535	397.83	428.728	310.345	349.569	342.089	288.494	332.127	383.667	381.155	375.77
Pjv1_00000723	136.474	152.191	146.876	180.498	157.661	131.032	246.88	242.19	156.764	202.846	178.351	102.454	162.623	119.31	153.468	165.665	144.789	169.813	220.115	167.4	201.422	151.725	122.878	161.34	134.871	150.095	155.768	164.835	198.201	150.308
Pjv1_00000724	700.208	662.479	591.9	727.942	606.704	650.082	616.337	674.463	619.837	836.835	711.544	774.653	776.039	655.35	691.135	705.584	685.177	774.601	621.643	649.187	590.895	680.675	711.272	673.593	512.687	493.17	488.791	700.548	621.507	683.218
Pjv1_00000725	5.35191	11.394	57.1672	37.6864	9.07993	22.3466	55.2459	24.9529	42.2851	113.378	25.0805	64.9709	104.079	18.7486	104.782	20.3316	24.5271	95.3495	534.564	663.069	338.49	41.7592	51.199	141.172	911.047	1233.9	937.296	36.9458	78.9215	85.4022
Pjv1_00000726	17399	19408	21965.4	15862	21592.9	28571.1	23483.8	14793.4	25589.7	13026.9	16995.3	17817	14503.4	16970.9	15328.8	14223.9	15042.2	11718.9	10040.6	6865.05	12960.4	17486.7	11799.4	9809.46	9527.59	6781.57	8328.24	20800.5	8831.14	14060.6
Pjv1_00000727	617.253	836.644	735.258	793.397	834.528	1048.26	357.372	585.66	619.837	559.947	681.819	822.132	534.706	396.278	596.938	591.877	588.651	639.295	655.507	731.662	723.783	645.876	598.634	633.258	689.538	787.512	753.776	750.283	780.247	621.728
Pjv1_00000728	0	1.62771	0.879495	0	5.77814	4.06301	0	4.40346	0	0	1.85782	0	0	0	0	1.50605	6.32958	0	0	0	0.835777	0	0	0	7.14547	0	0	2.84198	0	0
Pjv1_00000729	1.78397	1.62771	5.27697	11.901	1.6509	8.12603	13.8115	1.46782	2.06269	20.0532	5.57345	4.99776	3.90296	0	10.584	7.53024	4.74718	1.81618	6.04711	3.26635	5.01466	13.9197	6.30141	2.689	16.0773	3.89857	15.2188	34.1038	7.17468	0
Pjv1_00000730	29.4355	49.6452	60.6851	37.6864	23.938	52.8192	20.7172	56.5111	55.6925	37.0213	46.4455	47.4787	61.1464	50.2804	24.3432	42.1693	64.087	61.7501	53.2146	56.3445	45.132	59.1589	42.5345	29.5789	75.9206	62.3772	54.6085	61.1026	37.6671	78.5701
Pjv1_00000731	26.7595	28.485	40.4568	17.8514	18.1599	25.3938	42.2976	39.6311	39.1911	30.8511	38.0853	47.4787	35.1267	48.576	19.0512	42.9224	56.9662	39.0479	24.1884	47.3621	24.2375	38.9753	50.4113	29.5789	44.6592	35.0872	56.3989	42.6297	35.8734	44.4092
Pjv1_00000732	1457.5	1463.31	1569.9	1487.62	1316.59	1437.29	1437.26	1337.18	1444.91	1515.56	1376.64	1489.33	1332.86	1729.99	1387.56	1448.82	1449.47	1584.62	1637.56	1500.07	1583.8	1545.79	1358.74	1457.44	1426.41	1648.12	1525.46	1452.25	1225.08	1588.48
Pjv1_00000733	0	0.813856	2.63848	7.93397	0.825448	1.01575	19.854	7.3391	24.7522	6.17021	0	24.9888	8.45642	1.70442	6.3504	0	0	0	7.25653	6.5327	4.17889	4.17592	3.15071	0	0	0	8.95221	0	3.58734	6.83218
Pjv1_00000734	1362.95	2234.04	1662.25	1672.09	1900.18	1919.77	1469.2	1776.06	1700.69	1672.9	1973.93	1714.23	2136.87	1280.87	2051.18	1716.14	1436.02	1695.4	1805.67	2003.91	1730.9	1752.49	1721.07	1595.92	1711.34	1776.77	1866.54	1894.18	1872.59	1598.73
Pjv1_00000735	2757.12	2406.57	2281.41	2469.45	2303.83	2830.91	2014.75	1914.77	2173.04	2238.25	2159.71	2241.5	2295.59	2854.91	2018.37	2225.19	2779.48	2069.54	2382.56	2397.5	2137.92	2261.96	2145.63	2097.42	2241	2260.2	2283.71	1935.39	1999.94	1632.89
Pjv1_00000736	374.633	48.8314	594.538	618.85	128.77	538.349	164.011	171.735	631.182	735.798	378.995	1354.39	502.181	219.018	643.507	504.526	349.709	563.016	711.14	948.058	713.754	335.466	363.907	798.632	509.115	421.046	614.122	406.403	486.085	498.749
Pjv1_00000737	0	0	0	0	0	0	0	0	0	0	0	0	0	0	0	0	0	0	0	0	0	0	0	0	0	0	0	0	0	0
Pjv1_00000738	0	0	0	0	0	0	0	0	0	0	0	0	0	0	0	0	0	0	0	0	0	0	0	0	0	0	0	0	0	0
Pjv1_00000739	0	0	0	0	0	0	0	0	0	0	0	0	0	0	0	0	0	0	0	0	0	0	0	0	0	0	0	0	0	0
Pjv1_00000740	0.891984	0	0	0	0	0	0.863217	0	1.03134	0.771277	0	0	0	1.70442	0	0	0	0	0	0	0	0	1.57535	0	0	0	0	0	0	0
Pjv1_00000741	51.7351	47.2037	69.4801	55.5378	44.5742	48.7562	70.7838	58.7128	31.9716	87.9256	102.18	72.4676	19.5148	71.5857	25.4016	76.8085	33.2303	49.0369	101.591	182.099	16.7155	86.3024	88.2198	67.2249	164.346	135.475	186.206	83.8384	60.088	44.4092
Pjv1_00000742	293.463	405.301	281.438	281.656	277.351	305.742	393.627	405.852	356.845	411.091	265.668	297.367	322.645	306.796	387.375	332.837	319.644	310.567	261.235	298.871	296.701	317.37	284.351	385.871	412.651	399.604	322.28	423.455	365.909	423.595
Pjv1_00000743	1237.18	1311.12	1278.79	1487.62	1252.2	1341.81	1146.35	1186.73	1346.93	1132.23	1130.48	1346.9	1323.1	903.344	1255.26	1249.27	1042.8	1295.84	1159.84	1157.1	1165.07	1085.74	1303.6	1193.91	1207.58	1354.75	1301.65	1217.79	1267.23	1407.43
Pjv1_00000744	291.679	271.828	283.197	289.59	270.747	268.159	347.013	327.324	311.466	278.431	249.877	309.861	314.839	322.988	342.922	211.6	333.094	298.762	324.125	406.661	317.595	301.362	332.4	325.368	426.048	358.669	412.697	333.933	254.701	334.777
Pjv1_00000745	0	0	0	0	0	0	0	0	0	0	0	0	0	0	0	0	0	0	0	0	0	0	0	0	0	0	0	0	0	0
Pjv1_00000746	63.3309	153.005	166.225	120.993	216.267	173.694	104.449	98.3439	177.391	90.2394	116.114	149.933	106.681	25.5663	153.468	107.682	60.131	128.949	162.063	92.2744	100.293	105.79	133.117	130.416	95.5706	110.135	94.8934	106.574	127.351	92.2344
Pjv1_00000747	133.798	96.8489	77.3955	111.076	132.072	65.0082	102.723	120.361	102.103	97.1809	112.398	69.9687	85.2147	103.118	91.0224	101.658	102.064	92.6252	68.937	60.4275	98.6217	112.75	94.5212	115.627	66.9888	54.58	59.0846	93.7854	60.9848	81.9861
Pjv1_00000748	0	0	0	0	0	0	0	0	0	0	5.57345	0	0	0	0	0	0	0	0	0	0	0	0	0	0	0	0	0	0	0
Pjv1_00000749	451.344	748.748	612.128	632.734	736.3	745.563	621.516	730.974	618.806	799.043	783.999	784.649	805.311	311.909	801.209	813.266	612.387	701.046	914.323	911.312	787.302	625.692	753.019	693.761	827.088	946.379	836.136	707.653	670.833	621.728
Pjv1_00000750	7011	7520.03	6080.83	6886.69	7396.01	7969.6	6731.37	5296.63	5930.22	5928.8	7085.72	5457.56	5204.6	6174.27	4628.38	6926.32	8396.97	6295.79	4421.65	4706.81	3876.34	6557.59	6497.55	6098.64	4003.25	3708.52	4102.8	5578.81	6829.4	5892.75
Pjv1_00000751	893.768	589.232	1019.33	741.827	562.13	869.485	623.243	479.243	886.955	953.298	545.27	1726.73	653.096	878.63	685.843	734.198	988.205	769.152	806.684	912.128	832.434	645.18	655.347	802.665	585.928	569.192	823.603	677.812	598.189	700.298
Pjv1_00000752	0	0	0	0	0	0	0	0	0	0.771277	0	0	0	0	0	0	0	0	0	0	0	0	0	0	0	0	0	0	0	0
Pjv1_00000753	1439.66	1622.02	2365.84	1749.44	1546.89	1848.67	990.973	1097.2	1194.3	1384.44	1751.92	1756.71	929.556	1257.86	1066.87	1062.52	1392.51	1239.54	956.653	845.985	944.428	886.687	1147.64	1020.47	869.067	832.345	889.85	1206.42	566.8	1062.4
Pjv1_00000754	2547.51	5312.04	3385.18	2810.61	4345.16	3894.4	1430.35	2678.04	1620.24	2541.36	4348.22	2211.51	1827.24	1064.41	1914.65	3742.53	3019.21	2954.02	324.125	476.887	823.241	3750.67	2763.96	2909.49	601.112	302.139	549.666	3570.95	3329.05	3122.31
Pjv1_00000755	1389.71	1353.44	1758.11	1485.64	1411.52	1742.02	1151.53	1123.62	1113.85	1338.94	1433.31	1566.8	1256.75	898.23	1204.46	1512.83	1367.19	1472.01	954.234	1040.33	925.206	1309.85	1691.93	1458.78	1051.28	1082.83	994.591	1260.42	1251.98	1246.87
Pjv1_00000756	4302.04	4340.3	3536.45	3604.01	4520.15	4020.35	2589.65	3371.58	2802.16	3198.49	3790.88	2688.8	2671.58	3376.46	3025.97	3588.16	3877.66	2901.35	2254.36	2320.74	2656.94	3900.31	3002.62	2936.38	2152.57	1864.49	2223.73	3617.84	3486.9	3392.18
Pjv1_00000757	735.887	862.688	861.025	787.447	803.161	1071.62	828.688	838.859	847.764	1004.2	1069.17	957.072	943.216	547.972	908.107	936.762	910.668	816.373	836.92	935.809	811.54	852.584	985.384	976.105	945.881	1003.88	905.964	737.494	866.343	997.498
Pjv1_00000758	472.752	561.561	551.443	505.791	527.461	501.782	648.276	711.159	522.891	485.133	511.829	289.87	563.328	515.588	667.851	525.611	418.543	493.093	580.522	375.63	560.807	524.078	485.997	506.876	446.592	349.897	465.515	494.505	520.165	577.319
Pjv1_00000759	89.1984	138.356	88.829	115.043	127.944	107.67	126.03	193.018	148.513	92.5532	134.692	89.9597	137.254	12.7832	187.337	93.375	139.251	118.96	112.476	100.44	123.695	99.5261	103.973	72.6029	67.8819	135.475	74.3033	119.363	91.4772	54.6574
Pjv1_00000760	2062.27	1419.37	2380.79	2152.09	1814.33	2271.23	1931.02	1541.94	1898.7	1908.91	1836.45	2463.9	1822.03	2328.24	1802.46	1954.85	2094.3	2080.43	1961.68	2235	2069.38	1578.5	2222.04	2202.29	2606.31	2760.19	2356.22	1676.77	1605.34	1817.36
Pjv1_00000761	430.828	407.742	439.747	476.038	496.92	490.609	557.638	486.582	530.111	490.532	455.165	594.734	468.356	562.459	551.427	465.369	446.235	481.288	575.685	484.236	511.496	401.584	534.045	419.483	499.29	460.032	444.03	446.191	496.847	546.574
Pjv1_00000762	1788.43	1625.27	1537.36	1644.32	1898.53	1480.97	1915.48	1472.22	1326.31	1968.3	1932.13	1284.42	2436.75	2648.67	2322.13	2944.32	3394.24	2739.71	2551.88	2604.1	2274.99	2179.83	2507.96	2632.53	2487.52	2339.14	2170.02	2839.14	2618.76	2435.67
Pjv1_00000763	328.25	278.339	360.593	206.283	299.638	301.679	381.542	242.19	224.833	175.851	255.45	234.895	190.595	253.959	171.461	132.532	243.689	92.6252	36.2827	33.4801	154.619	226.196	168.563	75.2919	83.9592	37.0364	45.6563	139.257	114.795	109.315
Pjv1_00000764	437.964	538.773	915.554	694.223	654.58	664.303	759.631	501.26	836.42	472.793	502.54	434.805	503.482	436.332	640.332	315.517	390.851	281.508	316.868	222.112	468.871	423.856	417.469	314.612	304.576	258.28	288.261	564.133	261.876	334.777
Pjv1_00000765	117.742	185.559	225.151	190.415	167.566	144.237	279.682	333.195	401.193	240.638	180.208	217.403	295.975	177.26	276.242	149.852	109.185	181.618	307.193	280.906	287.507	170.517	202.433	209.742	355.487	353.796	299.004	207.465	175.78	122.979
Pjv1_00000766	4264.58	5037.77	6381.61	4220.87	5052.57	4598.32	6541.46	3926.42	5360.92	5193.01	5576.24	3575.9	5356.82	2397.27	5228.5	6448.14	7643.76	6793.42	5276.71	5879.43	5027.2	5920.06	7197.79	5732.94	5843.21	5850.78	4957.73	7008.33	7713.68	5243.7
Pjv1_00000767	773.35	819.553	821.448	815.216	907.167	945.667	837.321	887.297	884.893	876.17	783.999	1052.03	862.555	795.965	834.019	865.978	861.614	810.925	821.197	757.793	844.135	768.369	889.287	799.976	767.245	830.396	822.708	716.179	769.485	891.599
Pjv1_00000768	354.118	354.841	326.293	333.227	308.718	385.986	386.721	459.428	431.102	314.681	287.962	314.859	359.073	439.741	377.849	283.137	308.567	297.854	372.502	339.7	337.654	352.169	274.111	330.746	289.391	307.987	295.423	349.564	321.067	225.462
Pjv1_00000769	0	0	0	0	0	0	0	0	0	0	0	0	0	0	0	0	0	0	0	0	0	0	0	0	0	0	0	0	0	0
Pjv1_00000770	6.24389	4.88314	15.8309	15.8679	9.90538	18.2836	10.3586	19.0817	12.3761	4.62766	5.57345	54.9754	9.10691	0	10.584	9.03629	3.16479	0	7.25653	22.0479	15.044	0	4.72606	2.689	7.14547	5.84786	7.16177	0	8.96836	13.6644
Pjv1_00000771	379.093	336.937	494.276	398.682	378.881	407.317	348.74	449.153	485.763	417.261	368.777	572.244	463.152	318.727	394.783	472.146	469.18	491.277	401.528	519.35	403.68	364.001	549.011	451.751	580.569	625.721	512.962	449.033	478.91	539.742
Pjv1_00000772	8.02786	6.51085	2.63848	7.93397	3.30179	8.12603	9.49539	4.40346	2.06269	9.25532	8.36018	2.49888	6.50494	16.192	0	12.0484	20.5711	11.8052	16.9319	14.6986	8.35777	11.1358	33.0824	21.512	12.5046	3.89857	7.16177	8.52594	9.86519	13.6644
Pjv1_00000773	3684.79	3528.07	4670.12	3685.33	3821	4948.75	4661.37	4762.34	7141.02	5059.58	4194.02	5492.54	4020.05	5011.85	4091.78	2790.71	3908.51	3003.96	3902.8	2919.3	3051.42	3829.32	4349.55	3291.33	2851.93	2487.29	2626.58	3649.1	3371.21	2698.71
Pjv1_00000774	1.78397	4.88314	1.75899	0	0	0	0	0	0	1.54255	9.28909	4.99776	1.30099	0	0	1.50605	0	4.54045	2.41884	3.26635	1.67155	1.39197	9.45212	0	0	0	0	0	3.58734	0
Pjv1_00000775	64.2229	52.0868	59.8056	51.5708	33.8434	70.087	45.7505	85.8674	72.194	29.3085	65.0236	49.9776	37.0781	46.8716	52.92	40.6633	60.9222	74.4634	55.6334	64.5104	55.1613	70.9906	40.1715	53.7799	22.3296	37.0364	42.0754	59.6816	50.2228	47.8253
Pjv1_00000776	707.344	472.037	506.589	599.015	501.872	602.342	861.491	609.879	667.279	706.49	597.289	587.237	626.425	852.211	632.923	670.191	829.966	588.442	774.03	801.072	758.886	602.724	773.499	755.608	781.535	983.415	810.175	566.975	609.848	608.064
Pjv1_00000777	1804.48	1897.1	1824.95	2066.8	1831.67	1845.62	2028.56	2005.78	1783.19	1961.36	1837.38	2041.59	1831.14	2019.74	1861.73	1945.06	1740.63	2007.79	1843.16	1746.68	1903.9	1851.32	1920.36	2011.37	1791.73	1618.88	1775.22	1874.29	1826.85	1714.88
Pjv1_00000778	310.411	454.132	426.555	396.699	402.819	365.671	431.609	362.551	472.355	456.596	452.379	319.857	384.442	230.097	450.879	387.054	319.644	407.732	388.224	406.661	329.296	396.016	360.756	470.574	388.535	336.252	375.993	451.875	367.703	375.77
Pjv1_00000779	973.155	1002.67	1009.66	729.926	910.469	946.682	896.019	910.048	1025.16	868.458	962.35	934.582	954.925	974.929	795.917	909.653	860.822	784.59	1113.88	966.84	921.027	1016.14	947.575	825.522	952.133	895.697	998.171	984.746	862.756	1004.33
Pjv1_00000780	29.4355	38.2513	21.9874	77.3562	59.4323	44.6932	41.4344	32.292	35.0657	19.2819	28.7962	19.9911	21.4663	0	31.752	32.38	31.6479	27.2427	10.8848	23.681	11.7009	35.4953	36.2331	33.6124	10.7182	27.29	8.95221	39.7877	36.7703	6.83218
Pjv1_00000781	1056.11	830.947	832.002	1065.14	832.052	835.965	1175.7	940.138	981.839	1123.75	965.137	932.083	903.536	1034.58	1024.53	982.696	882.976	995.267	988.098	958.674	835.777	890.863	894.801	938.459	871.747	789.461	790.48	969.116	898.629	710.547
Pjv1_00000782	3.56794	6.51085	3.51798	17.8514	4.12724	7.11028	4.31609	1.46782	4.12537	5.39894	1.85782	4.99776	6.50494	1.70442	2.1168	6.02419	4.74718	3.63236	9.67537	14.6986	8.35777	4.17592	10.2398	2.689	6.25228	19.4929	5.37133	0	1.79367	0
Pjv1_00000783	19.6237	6.51085	30.7823	19.8349	6.60358	8.12603	22.4436	4.40346	0	16.9681	7.43127	4.99776	10.4079	4.26106	0	13.5544	30.0655	9.98899	7.25653	1.63318	5.01466	18.0957	14.1782	0	0	0	5.37133	5.68396	8.07152	0
Pjv1_00000784	1412.01	1144.28	1518.89	1449.93	1134.99	1415.96	1772.18	1995.5	2450.47	1299.6	1356.21	1526.82	2142.08	2001.84	2106.22	1121.25	1245.34	1120.58	2191.47	2107.61	2273.31	1224.94	1372.92	1242.32	2110.59	2194.9	2031.26	1166.63	996.384	1240.04
Pjv1_00000785	1570.78	1257.41	1601.56	1438.03	1208.46	1688.18	1615.94	1434.79	1577.96	1560.29	1281.89	1616.78	1472.07	1777.71	1530.45	1260.56	1530.97	1374.85	1523.87	1679.72	1541.17	1258.34	1323.3	1199.29	1609.52	1638.38	1429.67	1160.95	1245.7	1359.6
Pjv1_00000786	3844.45	4199.5	3991.15	4423.19	4355.89	4560.73	5796.5	5954.94	5754.9	4073.88	4940.87	3953.23	5573.43	5328.02	5106.78	4670.26	5189.46	4154.51	5540.36	6059.08	5443.42	4570.54	4741.03	3951.48	5147.42	5218.24	4858.36	4521.59	4030.38	3692.79
Pjv1_00000787	1616.28	1518.66	1225.14	1620.51	1538.64	1357.05	1659.1	1621.94	1566.61	1639.73	1607.94	1511.82	1662.66	1596.19	1620.41	1600.18	1638.57	1522.87	1694.4	1603.78	1527.8	1469.92	1455.63	1454.75	1546.1	1568.2	1438.62	1571.62	1690.54	1509.91
Pjv1_00000788	0	0	0	0	0	0	0	0	0	0	0	0	0	0	0	0	0	0	0	3.26635	0	0	0	0	0	1.94929	0	0	0	0
Pjv1_00000789	0	1.62771	1.75899	0	0	0	0	0	0	0	0	0	0	0	0	0	0	0	0	0	3.34311	0	0.787677	0	0	0	0	0	0	0
Pjv1_00000790	0	0	0	0	0	0	0	0	0	0	0	0	0	0	0	0	0	0	0	0	0	0	0	0	0	0	0	0	0	0
Pjv1_00000791	0	0	0	0	0	0	1.72643	0	0	0	0	0	0	0	0	0	0	0	0	0	0	0	0	0	0	0	0	0	0	0
Pjv1_00000792	3738.31	3226.13	3477.52	3546.49	3073.97	3560.22	4796.03	4109.89	4792.65	4273.64	3710.06	4038.19	3422.25	4109.36	3555.17	2989.51	3339.64	3285.47	4599.43	4071.51	4060.21	3642.79	3297.21	3686.61	4523.08	4488.23	4391.06	3623.53	3535.33	3388.76
Pjv1_00000793	874.145	1048.25	1104.65	888.605	1168.01	1161.01	995.289	1081.78	1290.21	1017.31	1066.39	999.553	993.304	309.353	1117.67	966.13	775.373	839.983	633.737	694.099	769.751	778.113	906.616	900.813	818.156	950.277	805.699	885.277	798.184	918.928
Pjv1_00000794	1221.13	1233.81	1011.42	1186.13	1399.96	1412.91	1098.01	1776.06	1015.87	880.027	847.165	664.702	1568.34	1296.21	1691.32	1323.82	1010.36	1273.14	1153.79	1064.83	1285.43	1217.98	980.657	908.88	1003.94	953.201	1040.25	1210.68	1277.99	1233.21
Pjv1_00000795	809.922	918.03	964.806	599.015	1214.23	994.423	750.136	614.283	953.993	561.49	635.374	682.195	613.416	726.936	758.873	523.352	788.032	435.883	555.125	282.539	847.478	602.029	667.95	336.124	393.001	274.849	363.46	697.706	443.037	532.91
Pjv1_00000796	12871.3	12194.8	11132.6	11664.9	12960.4	12098.6	10965.4	10539.7	10428.9	11133.4	12141.8	9655.68	10491.2	12894.8	10578.7	10741.1	12326.9	10652.8	10135	10339.6	10272.5	11828.3	10035	9773.15	9234.62	8904.34	9298.66	10813.7	12535.1	11334.6
Pjv1_00000797	331.818	301.127	537.371	406.616	338.434	288.474	472.18	421.998	466.167	537.58	415.222	349.843	519.745	523.258	482.631	479.676	455.73	511.255	668.81	650.004	692.859	312.498	474.969	504.187	540.376	646.189	511.171	517.241	593.705	423.595
Pjv1_00000798	166.801	222.997	238.343	309.425	212.14	222.45	219.257	226.044	181.516	226.755	222.938	309.861	275.159	128.684	272.009	241.721	272.963	214.309	278.167	278.456	234.018	202.532	301.68	233.943	332.264	328.455	272.147	237.305	207.169	239.126
Pjv1_00000799	1747.4	1561.79	1553.19	1551.09	1579.08	1448.46	1564.15	1732.03	1687.28	1612.74	1575.43	1881.66	1582	1597.9	1566.43	1567.8	1653.6	1750.8	1589.18	1533.55	1604.69	1540.91	1631.28	1695.41	1537.17	1355.73	1536.2	1617.09	1520.14	1585.07
Pjv1_00000800	743.023	646.202	537.371	638.685	694.202	573.901	666.404	658.317	520.828	651.729	587.071	392.324	582.192	919.536	603.288	686.005	792.779	576.637	486.188	616.524	680.323	627.78	667.162	610.402	607.365	612.076	495.952	656.498	725.54	464.588
Pjv1_00000801	44.5992	55.3422	36.9388	65.4553	38.7961	44.6932	22.4436	32.292	44.3478	46.2766	60.3791	37.4832	40.3306	41.7583	50.8032	62.501	34.8127	47.2207	47.1674	57.9777	50.1466	31.3194	49.6236	34.9569	40.1933	37.0364	67.1416	53.9976	32.2861	58.0735
Pjv1_00000802	883.065	281.594	585.744	721.992	353.292	828.855	1529.62	629.695	1415	1515.56	620.511	1674.25	846.943	463.603	2037.42	810.254	1036.47	1661.81	2007.64	2195.8	1674.9	618.036	899.527	1789.53	2038.24	2424.91	1640.04	824.175	914.772	983.834
Pjv1_00000803	29.4355	41.5067	39.5773	51.5708	43.7487	28.4411	37.9815	27.8886	27.8463	26.2234	52.0189	39.9821	23.4178	25.5663	51.8616	36.1452	41.1422	29.0589	44.7486	40.8294	28.4164	48.7191	37.0208	37.6459	33.0478	38.9857	49.2372	48.3137	37.6671	40.9931
Pjv1_00000804	581.574	328.798	453.819	571.246	361.546	487.562	659.498	354.478	498.139	503.644	454.237	469.79	345.412	541.154	458.287	255.275	500.828	302.394	615.596	599.375	645.22	386.273	383.599	440.995	568.065	626.696	589.055	446.191	291.472	321.112
Pjv1_00000805	2526.1	2142.88	2124.86	2507.14	2111.5	2319.98	2516.28	2162.1	2278.24	2451.12	2378.01	2503.88	2341.13	2558.34	2211	2033.16	2536.58	2274.77	2560.35	2514.27	2299.22	2389.32	2203.92	2461.78	2689.38	2623.74	2450.22	2437	2079.76	2189.71
Pjv1_00000806	167.693	115.568	183.814	107.109	92.4502	162.521	141.568	135.039	167.078	89.4681	113.327	234.895	160.021	233.506	146.059	115.966	163.778	123.5	209.23	222.112	207.273	91.8702	124.453	102.182	178.637	194.929	214.853	119.363	57.3975	143.476
Pjv1_00000807	782.27	489.128	656.983	652.569	576.163	601.326	618.063	613.549	684.812	590.027	547.127	704.685	545.764	661.316	454.054	506.032	705.748	475.839	483.769	505.468	532.39	505.286	528.531	533.766	469.814	510.713	469.991	373.721	494.156	491.917
Pjv1_00000808	0	0	0	0	0	0	0	0	0	0	0	0	0	0	0	0	0	0	0	0	0	0	0	0	0	0	0	0	0	0
Pjv1_00000809	0	0	1.75899	0	1.6509	0	0	0	0	0	0	0	0	0	0	0	0	0	0	0	0	4.17592	0	0	0	0	0	0	0	13.6644
Pjv1_00000810	30.3275	35.8097	26.3848	43.6369	19.8108	40.6301	36.2551	35.9616	10.3134	43.1915	37.1564	4.99776	40.3306	40.0539	19.0512	24.0968	15.8239	25.4265	21.7696	42.4626	29.2522	27.8395	31.5071	40.3349	16.0773	31.1886	34.0184	19.8939	35.8734	6.83218
Pjv1_00000811	0	0	0	0	0	0	0	0	0	0	0	0	0	0	0	0	1.58239	0	0	0	0	0	0	0	0	0	0	0	0	0
Pjv1_00000812	0	0	0	0	0	0	0	0	0	0	0	0	0	0	0	0	0	0	0	0	0	0	0	0	0	0	0	0	0	0
Pjv1_00000813	597.63	1224.04	792.425	658.52	937.709	854.249	132.072	342.002	265.055	532.181	806.293	354.841	323.946	178.964	242.374	874.261	413.796	555.751	20.5602	79.209	111.158	1013.36	642.744	731.407	110.755	34.1125	67.1416	669.287	649.309	713.963
Pjv1_00000814	278.299	353.214	278.8	319.342	335.957	323.01	306.442	355.212	303.215	297.713	393.857	392.324	292.072	347.702	333.396	289.914	296.699	280.6	327.753	289.889	294.194	356.345	308.769	294.445	334.944	297.266	309.746	342.459	330.932	471.42
Pjv1_00000815	321.114	375.188	319.257	293.557	376.404	314.884	317.664	338.332	269.181	370.213	325.118	344.846	269.304	318.727	273.067	407.386	322.017	297.854	246.722	360.115	358.549	301.362	305.619	307.89	317.08	334.303	343.765	282.777	334.52	273.287
Pjv1_00000816	230.132	253.923	235.705	285.623	190.678	213.308	332.339	256.135	225.864	304.654	315.829	289.87	271.256	288.047	300.586	255.275	283.249	248.817	200.764	203.33	242.375	240.811	326.098	317.301	233.121	282.647	212.167	318.302	279.813	321.112
Pjv1_00000817	0	0	0	0	0	0	0	0	0	0	0	0	0	0	0	0	0	0	0	0	0	0	0	0	0	0	0	0	0	0
Pjv1_00000818	6178.78	7274.25	6196.04	5613.29	7618.89	7272.8	5238.86	5632.76	4877.22	4777.29	6418.76	4428.02	5288.51	5826.57	4445.28	5409.72	5252.76	4347.03	2416.42	2353.41	3220.25	5677.16	5152.19	4752.8	2251.72	1943.44	2496.77	5588.76	5905.66	5578.47
Pjv1_00000819	0	1.62771	2.63848	0	0	1.01575	1.72643	2.20173	0	8.48405	0	0	2.60198	1.70442	2.1168	5.27117	3.95599	3.63236	0	4.08294	0.835777	3.47993	0	0	1.78637	4.87322	0	8.52594	3.58734	0
Pjv1_00000820	324.682	217.3	285.836	307.442	288.907	265.112	322.843	254.667	294.964	300.027	286.104	282.374	314.188	191.747	322.812	326.812	260.304	276.968	215.277	231.094	241.54	284.659	361.544	244.699	275.1	278.748	278.414	248.673	261.876	375.77
Pjv1_00000821	135.582	151.377	176.778	188.432	108.134	172.678	176.096	146.048	162.952	188.963	202.502	227.398	163.924	195.156	119.599	231.931	179.602	155.283	200.764	210.68	154.619	141.981	204.008	205.708	202.753	225.143	188.892	174.782	185.645	232.294
Pjv1_00000822	0	0	0	0	0	0	0	0	0	0	3.71564	0	0	1.70442	0	0	0	0	0	0	0	0	0	0	1.78637	0	0	0	0	0
Pjv1_00000823	5487.49	5501.67	4827.55	4859.56	5394.3	5062.52	4196.96	4571.52	4192.41	4803.51	5243.69	4210.61	4412.3	5155.88	4252.65	4819.35	5514.64	4515.93	3923.36	4048.64	3867.14	5601.3	4386.57	4770.28	4007.71	3774.79	3890.63	5107.04	5101.2	4878.18
Pjv1_00000824	5.35191	16.2771	16.7104	5.95048	9.90538	20.3151	27.6229	10.2747	19.5955	9.25532	3.71564	4.99776	9.10691	11.931	0	9.03629	0	6.35663	14.5131	3.26635	6.68622	27.1435	15.7535	5.37799	12.5046	21.4422	9.84743	8.52594	1.79367	27.3287
Pjv1_00000825	505.755	647.016	510.107	537.527	646.326	521.082	651.729	717.03	603.336	575.373	625.156	374.832	604.309	576.095	559.894	561.756	523.772	560.292	576.894	582.227	703.725	669.539	667.95	578.134	535.91	490.246	589.951	669.287	693.254	662.721
Pjv1_00000826	930.34	1832.8	1906.74	1170.26	1454.44	1872.03	1511.49	1192.6	1705.84	948.67	1332.98	1279.43	1183.25	721.823	1438.37	981.19	913.041	826.362	925.208	868.033	1153.37	1093.4	1253.98	724.684	851.204	896.672	893.431	1305.89	761.413	864.271
Pjv1_00000827	56.195	43.9482	29.9028	25.7854	47.0505	37.5829	12.085	20.5495	33.003	20.8245	5.57345	59.9732	69.6028	100.561	53.9784	42.1693	62.5046	53.5773	148.759	394.412	265.777	18.7916	77.98	43.0239	379.603	494.144	378.678	22.7358	23.3177	44.4092
Pjv1_00000828	3.56794	1.62771	0	7.93397	1.6509	2.03151	0	0	0	0	0	0	0	1.70442	4.2336	0	1.58239	3.63236	0	1.63318	0	0	3.15071	0	0	0	1.79044	2.84198	0	0
Pjv1_00000829	5924.56	5744.2	5633.16	5321.71	5677.43	5062.52	4165.89	4254.48	4538.94	4919.97	5640.34	5312.62	4509.87	5824.86	4681.3	5212.43	5302.6	5394.06	5413.37	4941.17	4498.15	5438.44	5040.34	5395.47	4674.92	4459.97	4528.92	5801.9	5052.77	4700.54
Pjv1_00000830	1626.09	1850.71	1498.66	1763.33	1754.08	1702.4	1499.41	1351.13	1581.05	1605.8	1826.24	1499.33	1429.13	1493.07	1534.68	1414.93	1565.78	1590.97	1332.78	1331.85	1463.45	1675.94	1444.6	1539.45	1438.03	1424.93	1323.14	1700.93	1753.31	1516.74
Pjv1_00000831	4264.58	4146.6	3723.78	4131.62	4052.95	3853.77	4225.45	4990.59	4361.55	4107.82	3855.9	3630.87	3937.44	4716.99	4189.15	3723.7	3866.58	4069.15	4128.97	3965.35	4257.45	4294.93	3526.43	3999.88	3785.31	4044.77	4180.68	3985.88	4132.62	4194.96
Pjv1_00000832	0	0	0	0	0	0	0	0	0	0	1.85782	0	0	0	0	0	0	0	0	0	0	0	0	0	0	0	0	0	0	0
Pjv1_00000833	0	0	0	0	0	0	0	0	0	0	0	0	0	0	0	0	0	0	0	0	0	0	0	0	0	0	1.79044	0	0	0
Pjv1_00000834	0	0	0	0	0	0	0	0	0	0	0	0	0	0	0	0	0	0	0	0	0	0	0	0	0	0	0	0	0	0
Pjv1_00000835	0	0	0	0	0	0	0	0	0	0	0	0	0	0	0	0	0	0	0	0	0	0	0	0	0	0	0	0	0	0
Pjv1_00000836	0	0	0	0	0	2.03151	0	0	2.06269	0	1.85782	0	0	0	0	0	0	0	0	0	0	0	0	0	0	0	0	0	0	0
Pjv1_00000837	0	0	0	0	0	0	0	0	0	0	0	0	0	0	0	0	0	0	0	0	1.67155	0	0	0	0	0	0	0	0	0
Pjv1_00000838	0	0	0	0	0	2.03151	1.72643	0	2.06269	0	1.85782	0	0	0	0	0	0	0	0	0	1.67155	1.39197	1.57535	10.756	1.78637	0	0	0	0	0
Pjv1_00000839	0	0	0	0	0	0	0	0	0	0	0	0	0	0	0	0	0	0	0	0	0	0	0	0	0	0	0	0	0	0
Pjv1_00000840	1.78397	0.813856	0	0	0	7.11028	4.31609	2.20173	0	3.85638	4.64455	0	5.85444	11.931	8.4672	5.27117	6.32958	4.54045	7.25653	1.63318	4.17889	5.56789	6.30141	2.689	1.78637	3.89857	5.37133	5.68396	4.48418	6.83218
Pjv1_00000841	0.891984	1.62771	0	0	0	2.03151	0	0	0	0	0	0	0	0	0	0	0	0	0	0	0.835777	1.39197	0	0	0	0	0	0	0	0
Pjv1_00000842	0	0	0	0	0	0	0	0	0	0	0	0	0	0	0	0	0	0	0	0	0	0	0	0	0	0	0	0	0	0
Pjv1_00000843	0	0	0	0	0	0	0	0	0	0	0.928909	0	0	0	0	0	0	0	0	0	0	0	0	0	0	0	0	0	0	0
Pjv1_00000844	0	0	0	0	0	0	0	0	1.03134	0	0	0	0	0	0	0	0	0	0	0	0	0	0	0	0	0	0	0	0	0
Pjv1_00000845	8.91984	8.13856	14.0719	27.7689	5.77814	7.11028	8.63217	5.87128	14.4388	9.25532	13.0047	0	9.75741	5.96548	14.8176	17.3196	3.95599	5.44854	12.0942	4.89953	15.8798	11.1358	5.51374	17.4785	9.82502	7.79715	10.7427	5.68396	1.79367	3.41609
Pjv1_00000846	5365.29	6511.67	5378.99	4702.86	6853.7	5855.82	4277.24	5695.14	4666.83	4565.96	4910.21	3545.91	4822.76	5394.5	4814.66	5105.5	5511.48	4668.49	4890.9	4098.45	5570.46	5945.81	4970.24	4700.36	3972.88	3577.92	4051.77	5982.37	6010.59	5424.75
Pjv1_00000847	2030.16	2046.04	1569.9	1890.27	1956.31	1829.37	2023.38	2366.13	2024.53	1682.93	1661.82	1364.39	1879.28	2018.04	1944.28	1755.3	1690.79	1564.64	1746.4	1361.25	1795.25	1839.49	1611.59	1774.74	1534.49	1239.75	1320.45	1871.44	1950.62	1885.68
Pjv1_00000848	2140.76	1531.68	2751.94	2227.46	1667.41	2092.45	4169.34	2369.79	4531.72	3570.24	2869.4	4248.1	5305.43	5852.99	4591.34	3021.13	3455.16	5155.23	7216.62	5298.02	4278.34	3065.13	3600.47	4083.24	6137.96	5543.77	4833.3	3293.86	3436.67	3610.81
Pjv1_00000849	437.072	561.561	289.354	376.864	533.239	335.199	515.341	773.541	459.979	418.032	453.308	247.389	733.106	774.66	785.333	702.571	616.343	710.127	685.742	721.047	743.842	695.291	471.818	594.268	767.245	694.921	835.241	642.288	722.85	850.606
Pjv1_00000850	1337.08	1656.2	1868.05	1683.99	1857.26	1744.05	1650.47	1771.66	1893.55	1650.53	1834.6	1776.7	2002.87	1326.04	1865.96	2195.07	1518.31	2135.83	2302.74	2833.56	1883.84	1575.02	1695.87	1833.89	3587.92	5031.11	3974.78	2014.96	2050.17	1571.4
Pjv1_00000851	0	0	0	0	0	0	0	0	0	0	0	0	0	0	0	0	0	0	0	0	0	0	0	0	0	0	0	0	0	0
Pjv1_00000852	77.6026	95.2212	145.996	117.026	85.0211	113.764	201.13	102.013	159.858	239.867	101.251	157.43	100.827	54.5415	77.2632	103.164	37.9775	119.868	203.183	265.391	90.264	169.125	92.1582	126.383	293.857	291.418	345.555	171.94	90.5804	232.294
Pjv1_00000853	0	0	0	0	0	0	0	0	0	0	0	0	0	0	0	0	0	0	0	0	0	0	0	0	0	0	0	0	0	0
Pjv1_00000854	0	0	0	0	0	0	0	0	0	0	0	0	0	0	0	0	0	0	0	0	0	0	0	0	0	0	0	0	0	0
Pjv1_00000855	227.456	326.356	265.607	271.739	274.049	278.317	226.163	354.478	348.594	161.968	168.133	184.917	241.984	214.757	330.221	251.51	162.195	258.806	229.79	191.081	261.598	259.603	259.933	185.541	169.705	150.095	230.967	213.149	283.4	266.455
Pjv1_00000856	98.1183	83.8272	91.4675	77.3562	71.814	117.827	108.765	82.9318	66.006	117.234	62.2369	44.9799	77.4088	115.901	89.964	100.152	83.8669	91.7171	94.3349	129.021	96.9502	92.5662	99.2473	95.4593	146.482	126.704	175.463	53.9976	101.342	27.3287
Pjv1_00000857	2005.18	2011.04	1826.71	1967.63	1915.86	1874.07	1849.87	1930.92	1924.49	1858.78	1987.87	1736.72	1835.69	2660.6	1792.93	2080.61	2583.26	1853.41	2765.95	3401.9	2220.66	2316.24	1751.01	1815.07	4346.23	5040.86	4382.11	1990.81	1839.41	1800.28
Pjv1_00000858	7.13588	0	0	0	4.95269	13.2048	6.90574	1.46782	2.06269	0	1.85782	9.99553	1.30099	8.52211	4.2336	1.50605	0.791197	13.6214	9.67537	3.26635	3.34311	4.17592	3.15071	5.37799	7.14547	3.89857	0	5.68396	3.58734	0
Pjv1_00000859	2656.33	2581.55	2616.5	2413.91	2476.34	2376.86	2536.13	2598.04	2701.09	2351.62	2482.05	2521.37	2073.12	2988.7	2044.83	2100.94	2562.69	2154.9	2531.32	2002.27	2407.04	2365.66	2193.68	2161.95	2019.49	1921.02	1962.32	2211.06	1930.89	2012.08
Pjv1_00000860	254.216	265.317	278.8	307.442	304.59	355.514	346.15	314.847	303.215	250.665	252.663	289.87	270.605	253.959	266.717	281.631	254.765	270.611	287.842	288.255	324.282	266.563	343.427	306.545	296.537	278.748	336.603	308.355	330.036	249.375
Pjv1_00000861	430.828	385.768	372.026	436.369	336.783	349.419	337.518	441.08	308.372	391.809	398.502	334.85	399.403	444.002	449.82	330.578	424.082	293.313	455.952	467.905	372.757	366.089	375.722	315.957	536.803	638.391	494.162	350.985	332.726	273.287
Pjv1_00000862	110.606	101.732	100.262	119.01	69.3376	83.2918	100.996	103.481	78.3821	87.1543	75.2416	69.9687	103.429	115.048	99.4896	103.917	117.888	106.247	100.382	96.3573	91.0997	69.5987	85.0691	100.837	125.939	103.312	111.007	73.8915	113.001	85.4022
Pjv1_00000863	0	0	0.879495	0	0	0	1.72643	0.73391	6.18806	0	3.71564	0	0	0.852211	4.2336	0.753024	0	1.81618	3.62827	0.816588	1.67155	2.78395	0.787677	0	0.893183	6.8225	1.79044	0	0	3.41609
Pjv1_00000864	37.4633	62.6669	29.9028	29.7524	51.1778	50.7877	30.2126	51.3737	41.2537	30.0798	13.0047	32.4855	42.9326	40.0539	63.504	42.9224	56.175	43.5883	47.1674	40.0128	57.6686	50.111	59.8634	36.3014	27.6887	49.7068	32.228	28.4198	45.7386	27.3287
Pjv1_00000865	0	0	0	0	0	0	0	0	0	0	0	0	0	0	0	0	0	0	0	0	0	0	0	0	0	0	0	0	0	0
Pjv1_00000866	19.6237	13.0217	51.0107	21.8184	18.1599	32.5041	25.8965	16.146	43.3164	39.3351	35.2985	32.4855	36.4277	20.4531	27.5184	32.38	33.2303	45.4045	68.937	66.1436	39.2815	26.4475	22.8426	49.7464	50.0183	87.7179	73.4081	36.9458	37.6671	13.6644
Pjv1_00000867	229.24	285.664	313.98	359.012	322.75	374.813	773.442	1235.17	1081.88	388.724	388.284	237.394	1011.52	1251.05	682.668	367.476	410.631	333.269	1012.29	776.575	778.109	384.185	429.284	274.278	574.317	689.073	522.809	190.413	349.766	153.724
Pjv1_00000868	154.313	279.967	385.219	416.534	314.496	458.105	327.159	259.07	388.816	473.564	399.431	564.747	310.286	36.6451	422.302	356.933	428.829	479.472	326.544	367.464	301.716	295.098	412.743	414.105	383.176	357.694	272.147	348.143	387.433	440.676
Pjv1_00000869	4647.24	4017.2	3226.87	3923.35	3832.56	3867.99	4746.83	5391.3	4329.58	4101.65	4408.6	3188.57	4539.8	5062.99	4858.06	3816.33	4547.8	4140.89	4031	3825.71	4239.06	4356.88	3747.77	4111.47	3875.52	3557.45	4353.46	4504.54	4636.64	4529.73
Pjv1_00000870	0	0	0	0	1.6509	0	0.863217	0	0	0	1.85782	0	0	3.40884	0	0	3.16479	3.63236	0	0	0	0	3.15071	0	0	0	1.79044	0	0	0
Pjv1_00000871	3.56794	1.62771	1.75899	3.96699	6.60358	6.09452	0	2.93564	4.12537	7.71277	1.85782	4.99776	1.30099	6.81769	8.4672	4.51814	3.16479	0	4.83769	3.26635	0	4.17592	3.15071	8.06699	0	3.89857	8.95221	5.68396	3.58734	0
Pjv1_00000872	0	0	5.27697	0	6.60358	2.03151	5.1793	2.93564	11.3448	15.4255	1.85782	29.9866	10.4079	5.11327	15.876	4.51814	7.91197	19.978	29.0261	37.563	20.0587	5.56789	20.4796	21.512	33.941	47.7575	32.228	0	25.1114	0
Pjv1_00000873	14.2718	7.32471	1.75899	15.8679	5.77814	2.03151	8.63217	8.80692	2.06269	3.85638	13.9336	22.4899	3.90296	17.0442	3.1752	10.5423	7.91197	3.63236	14.5131	3.26635	7.522	5.56789	10.2398	4.03349	2.67955	9.74643	3.58088	2.84198	4.48418	0
Pjv1_00000874	908.04	668.176	796.822	942.159	690.9	762.831	726.829	561.441	633.245	738.883	670.672	884.604	735.058	781.477	738.763	849.411	800.691	849.972	887.716	961.94	765.572	758.626	897.951	985.517	1074.5	1129.61	973.105	818.491	793.7	888.183
Pjv1_00000875	1236.29	1128.82	1026.37	1332.91	1215.06	1403.77	836.457	1098.66	1021.03	1114.5	1103.54	1169.48	1027.78	841.132	1077.45	1205.59	1414.66	992.543	1018.33	1260.81	961.98	1178.31	1028.71	980.139	1131.66	1280.68	1105.6	952.064	1207.14	1093.15
Pjv1_00000876	0	0	0	0	0	0	0	0	0	0	0	0	0	0	2.1168	0	0	0	0	0	0	2.78395	0	0	0	0	0	0	0	0
Pjv1_00000877	572.654	629.925	546.166	698.19	606.704	658.208	622.379	570.248	523.922	640.931	647.45	564.747	617.319	606.774	594.821	673.957	587.859	632.031	620.433	583.86	589.223	647.964	597.847	660.148	613.617	621.822	579.208	643.709	610.745	522.662
Pjv1_00000878	4166.46	4638.98	4417.7	4016.57	4966.72	4838.03	3914.69	4193.56	3396.21	3500.83	3141.57	3218.56	4485.8	5137.13	3941.48	4175.52	4169.61	3840.31	4160.41	4071.51	4577.55	4543.4	4324.35	3736.36	3436.97	3558.42	3999.85	4054.09	4445.61	3778.19
Pjv1_00000879	8.02786	2.44157	14.0719	5.95048	3.30179	4.06301	5.1793	0.73391	6.18806	10.7979	0	7.49664	9.75741	6.81769	0	9.03629	11.0768	5.44854	4.83769	3.26635	6.68622	0	4.72606	2.689	1.78637	6.8225	14.3235	5.68396	1.79367	10.2483
Pjv1_00000880	1.78397	0	5.27697	0	1.6509	0	0	0	4.12537	4.62766	3.71564	39.9821	2.60198	3.40884	0	0	0	12.7133	0	1.63318	4.17889	2.78395	0	0	0	5.84786	0	2.84198	5.38101	0
Pjv1_00000881	0	0	3.51798	0	0	0	1.72643	0	0	0	0	0	0	0	0	1.50605	0.791197	0	0	0	0	0	0	0	0	0	0	0	0	0
Pjv1_00000882	33.8954	37.4374	73.8776	43.6369	42.9233	69.0713	50.0666	42.5668	41.2537	52.4468	18.5782	39.9821	13.0099	42.6106	21.168	19.5786	12.6592	18.1618	53.2146	31.0303	21.7302	29.2314	14.1782	18.823	21.4364	21.4422	28.6471	28.4198	8.96836	13.6644
Pjv1_00000883	487.915	520.868	441.506	408.6	411.899	393.097	471.316	501.26	470.293	402.607	462.597	449.799	508.686	629.784	472.047	443.531	513.487	494.909	430.554	500.568	468.871	512.246	419.044	412.761	554.667	456.133	529.076	504.452	493.26	406.515
Pjv1_00000884	869.685	991.277	975.36	888.605	968.251	1030.99	934.001	871.885	932.334	911.649	856.454	922.087	940.614	906.753	994.896	976.672	846.581	1035.22	965.119	943.159	986.217	982.037	968.055	880.646	873.533	939.556	961.467	822.754	975.757	973.585
Pjv1_00000885	68.6828	44.7621	59.8056	67.4388	60.2577	51.8034	67.3309	70.4553	66.006	65.5585	54.8056	29.9866	48.1365	32.384	50.8032	54.9708	45.0982	43.5883	44.7486	32.6635	57.6686	64.7268	44.8976	34.9569	49.1251	35.0872	41.1802	38.3667	60.9848	102.483
Pjv1_00000886	1606.46	1630.97	1868.93	1646.3	1886.97	2002.05	1742.84	1398.83	2003.9	1375.96	1521.55	1714.23	1496.79	1459.84	1619.35	1262.82	1408.33	1298.57	1563.78	1538.45	1618.07	1362.74	1470.59	1093.08	1677.4	1889.83	1687.49	1393.99	1166.78	1277.62
Pjv1_00000887	1508.35	1502.38	1598.04	1467.79	1553.49	1810.07	943.496	1105.27	1226.27	1197.02	1367.35	1489.33	1114.3	766.138	1211.87	1457.1	1726.39	1395.73	888.925	759.426	837.449	1156.73	1429.63	1247.69	1036.99	1010.71	821.813	1382.62	1194.59	1127.31
Pjv1_00000888	10.7038	10.5801	18.4694	15.8679	9.90538	9.14178	18.9908	8.07301	24.7522	10.0266	12.0758	12.4944	5.85444	11.931	11.6424	7.53024	1.58239	19.978	74.9841	8.16588	18.3871	9.04783	20.4796	13.445	16.9705	6.8225	8.05699	17.0519	9.86519	3.41609
Pjv1_00000889	478.104	591.674	444.145	478.022	543.145	486.546	566.27	656.849	545.581	445.798	366.919	552.253	351.917	282.934	461.463	439.013	492.125	377.766	402.737	281.723	400.337	479.535	307.982	333.435	338.516	274.849	310.642	426.297	482.498	491.917
Pjv1_00000890	39.2473	17.9048	28.1438	19.8349	29.7161	32.5041	17.2643	13.2104	18.5642	29.3085	15.7915	24.9888	24.7188	28.123	21.168	13.5544	25.3183	14.5294	31.445	31.8469	40.1173	25.0555	25.2057	20.1675	25.0091	32.1632	28.6471	28.4198	12.5557	20.4965
Pjv1_00000891	821.518	916.402	779.232	904.473	1077.21	973.092	820.919	851.335	587.866	566.117	621.44	362.338	1264.56	1230.59	1252.09	1231.95	603.683	1047.03	965.119	1032.17	1061.44	826.832	765.622	818.799	949.454	807.005	1067.1	767.335	832.263	802.781
Pjv1_00000892	711.804	723.518	747.571	787.447	714.013	789.241	691.437	640.703	705.439	814.468	829.516	1156.98	971.187	594.843	643.507	735.704	798.318	1031.59	913.113	1226.51	855	669.539	1095.66	1003	1296.9	1239.75	1234.51	709.074	1060.96	1058.99
Pjv1_00000893	1042.73	716.194	827.605	1150.43	781.699	947.698	921.053	623.089	746.693	1073.62	875.961	1141.99	978.343	1097.65	847.779	836.61	1236.64	949.862	1125.97	1206.92	910.162	703.643	1308.33	1133.41	1338.88	1376.2	1164.68	771.598	1114.77	1127.31
Pjv1_00000894	808.138	774.791	873.338	928.275	678.518	790.256	867.533	787.485	783.821	871.543	852.739	819.633	802.059	596.548	754.639	740.976	785.659	859.053	948.187	911.312	783.959	858.848	712.06	747.541	1063.78	1005.83	786.899	684.917	749.755	717.379
Pjv1_00000895	917.852	1228.11	999.986	844.968	1099.5	949.73	697.479	819.777	779.696	873.085	1004.15	719.678	780.593	772.955	818.143	939.021	745.308	770.969	759.517	746.361	789.81	988.301	768.772	779.809	554.667	631.569	724.234	981.904	851.097	751.54
Pjv1_00000896	4393.02	3353.09	3357.91	4911.13	3537.87	3849.71	3025.58	1558.82	2068.87	3183.83	2382.65	2858.72	4059.08	5325.47	2404.69	3767.38	4673.6	3774.93	5247.68	6209.33	5122.48	4559.41	6054.08	6698.29	6685.48	7532.04	6322.05	5874.37	6266.19	6381.26
Pjv1_00000897	1217.56	1273.69	1157.42	1100.84	1298.43	1328.61	831.278	890.233	829.2	834.522	935.411	999.553	804.661	1064.41	886.939	950.316	1144.86	807.292	769.192	770.042	820.733	1146.99	1042.1	836.278	725.265	776.791	739.453	1126.85	1016.11	997.498
Pjv1_00000898	2700.04	2812.69	2526.79	2489.28	2776.81	2403.27	2987.59	2934.17	2764	2420.27	2693.84	2201.51	2517.41	2894.11	2764.54	2499.29	2488.31	2506.33	2545.83	2222.75	2686.19	2782.55	2511.9	2409.34	2215.09	2390.8	2514.68	2668.62	2591.85	2842.19
Pjv1_00000899	557.49	575.397	510.107	710.091	510.952	499.751	778.622	705.287	749.787	766.649	553.63	784.649	643.338	675.803	746.172	617.48	632.958	613.869	857.48	986.438	922.698	657.707	586.819	709.895	1234.38	1466.84	1256	574.08	591.912	635.393
Pjv1_00000900	0	0	0	0	0	0	0	0	0	0	0	0	0	0	0	0	0	0	0	0	0	0	0	0	0	0	0	0	0	0
Pjv1_00000901	0	0	0	0	0	0	0	0	1.03134	0	0	0	1.30099	0	0	0	0	0	0	0	0	0	0	0	0	0	0	0	0	0
Pjv1_00000902	3.56794	0	0	0	0	0	0	1.46782	0	0	0	0	0	0	0	1.50605	0	0	0	0	1.67155	0	0	0	0	0	0	0	0	0
Pjv1_00000903	0	0	0	0	0	0	0	0	0	0	0	0	0	0	0	0	0	0	0	0	0	0	0	0	0	0	0	0	0	0
Pjv1_00000904	0	0	0	0	0	0	0	0	0	0	0	0	0	0	0	0	0	0	0	0.816588	0	2.78395	0	0	0	0	0	0	0	0
Pjv1_00000905	0	0.813856	0	0	1.6509	0	0	1.46782	1.03134	0	0.928909	0	0	0	0	0	0	0	0	0	0	0.695987	0.787677	0	0	0.974643	0	0	0	0
Pjv1_00000906	1.78397	0	0	0	0.825448	1.01575	0	0	0	0.771277	0.928909	0	0	0	0	0	0.791197	0	0	1.63318	0	0	1.57535	0	0	0	0	0	0	0
Pjv1_00000907	404.961	242.529	467.891	345.128	271.572	361.608	145.02	110.82	303.215	260.692	249.877	289.87	126.196	315.318	150.293	259.04	352.083	227.931	84.6595	144.536	69.3695	227.588	243.392	196.297	84.8524	78.9461	118.169	167.677	224.209	204.965
Pjv1_00000908	437.072	433.785	676.332	507.774	468.854	473.341	172.643	128.434	246.491	276.117	341.839	267.38	176.934	294.013	115.366	312.505	325.182	217.942	100.382	142.086	91.0997	282.571	289.077	217.809	107.182	121.83	98.4743	228.779	303.13	170.804
Pjv1_00000909	24.0836	20.3464	44.8542	17.8514	14.0326	45.7089	17.2643	19.8156	15.4702	14.6543	16.7204	17.4922	22.7673	24.7141	24.3432	22.5907	31.6479	7.26472	14.5131	17.9649	24.2375	13.2237	17.3289	20.1675	29.4751	26.3154	31.3327	8.52594	29.5956	20.4965
Pjv1_00000910	206.94	151.377	163.586	164.63	130.421	184.867	210.625	151.185	227.927	148.085	185.782	207.407	162.623	146.58	178.87	144.581	151.119	145.294	166.9	149.436	145.425	148.941	215.036	164.029	140.23	238.788	159.349	149.204	155.153	187.885
Pjv1_00000911	0	0	0	0	0	0	0	0	0	0	0	0	0	0	0	0	0	0	0	0	0	0	0	0	0	0	0	0	0	0
Pjv1_00000912	0	0	0	0	0	0	0	0	0	0	0	0	0	0.852211	0	0	0	0	0	0	0	0.695987	0	0	0	0	0	0	0	0
Pjv1_00000913	0	1.62771	0	0	0	0	0	0	0	0	0	0	0	0	0	0	0.791197	0	0	0	0	0	0	0	0	0	0	0	0	0
Pjv1_00000914	964.235	762.584	1168.85	880.671	868.371	968.013	405.712	344.204	668.311	573.059	548.985	819.633	439.734	703.074	408.543	626.516	785.659	606.604	218.905	335.617	249.062	515.726	703.395	563.345	321.546	288.494	299.004	375.141	599.983	454.34
Pjv1_00000915	650.257	830.134	739.655	789.43	837.004	777.052	1021.19	1076.65	887.987	976.436	806.293	784.649	826.778	741.424	936.684	856.188	810.186	903.55	922.789	790.457	946.936	1014.05	878.26	820.144	894.077	814.802	885.374	822.754	1008.94	1024.83
Pjv1_00000916	147.177	142.425	94.1059	117.026	130.421	186.899	178.686	173.937	201.112	195.904	119.829	107.452	171.73	259.072	171.461	132.532	176.437	136.214	209.23	143.719	186.378	156.597	129.179	166.718	150.948	141.323	140.55	171.94	170.399	153.724
Pjv1_00000917	331.818	297.058	330.69	341.161	312.845	308.789	297.81	314.847	256.805	270.718	249.877	287.371	290.771	221.575	297.41	319.282	352.874	320.556	275.748	303.771	281.657	251.251	303.256	348.225	292.071	277.773	233.653	272.83	323.758	317.696
Pjv1_00000918	12178.3	11092.9	9789.66	10893.3	11482.8	9797.96	10366.4	10550.7	9773.01	10157.7	10832.9	8691.11	8436.25	13281.7	9653.67	10108.6	11477.9	9546.75	9174.67	8989.81	9707.55	11578.4	8795.99	10008.4	8167.27	7988.18	8304.97	10864.9	10441	9083.38
Pjv1_00000919	1374.55	1873.5	1423.9	1473.74	1830.84	1610.99	1228.36	1244.71	1107.66	1343.56	1503.9	1251.94	1072.01	1071.23	1281.72	1542.19	1221.61	1128.76	991.726	868.033	971.173	1663.41	1242.17	1258.45	668.994	668.605	769.89	1287.42	1387.4	1154.64
Pjv1_00000920	1400.42	1499.94	1036.92	1489.6	1496.54	1408.85	1123.91	1268.93	1096.32	1257.18	1376.64	1314.41	1178.69	929.762	1245.74	1436.02	1465.3	1254.98	1237.24	1241.21	1147.52	1464.36	1279.97	1345.84	1186.15	1087.7	1019.66	1422.41	1451.08	1421.09
Pjv1_00000921	12330.8	12247.7	11327.9	12099.3	12670.6	11930	13861.5	13056.3	12200.8	12139.9	12586.7	10777.7	11880	14026.5	12263.7	12484.4	12951.1	11523.7	12713.4	11780.9	12790.7	12925.2	12081.4	11655.5	11072.8	10743.5	11539.4	11875.2	12185.3	10822.2
Pjv1_00000922	0	0	0	0	0	0	0	0	0	0	0	0	0	0	0	0	0	0	0	0	0	0	0	0	0	0	0	0	0	0
Pjv1_00000923	0	0	0	0	2.47634	0	0	0	0	0.771277	0	0	0	0.852211	0	0	0	0	0	0	0	1.39197	0	0	0	0	0	0	0	0
Pjv1_00000924	0	0	0	0	1.6509	4.06301	0	1.46782	0	0	0	0	0	0	2.1168	0	0	0	2.41884	0	1.67155	0	1.57535	0	0	1.94929	0	0	0	0
Pjv1_00000925	432.612	419.95	357.954	396.699	450.695	423.569	368.594	368.423	249.585	309.282	313.971	254.886	373.383	446.559	311.17	306.481	316.479	304.21	309.612	286.622	363.563	434.992	337.126	295.789	295.644	262.179	323.175	339.617	306.718	386.018
Pjv1_00000926	77.6026	64.2947	59.8056	61.4883	80.0685	96.4966	51.793	106.417	51.5672	52.4468	49.2322	47.4787	82.6127	92.0388	50.8032	46.6875	54.5926	69.9229	43.5392	53.8948	65.1906	76.5585	63.0141	61.8469	61.6297	53.6054	51.9228	78.1545	78.0247	81.9861
Pjv1_00000927	304.167	281.594	327.172	259.838	315.321	243.781	382.405	396.311	505.358	341.676	346.483	434.805	463.152	559.903	352.447	432.989	392.434	469.483	403.947	443.407	402.845	407.152	398.564	372.426	372.457	381.086	414.487	514.399	340.798	334.777
Pjv1_00000928	42.8153	61.8531	70.3596	115.043	95.752	110.717	82.8688	70.4553	73.2254	74.0426	52.0189	104.953	66.3504	38.3495	74.088	82.8326	61.7134	92.6252	87.0784	53.0782	63.5191	68.2067	61.4388	102.182	86.6388	48.7322	73.4081	68.2075	107.62	34.1609
Pjv1_00000929	982.967	1250.08	938.421	916.374	1231.57	1269.69	574.903	760.331	597.148	782.075	895.468	759.66	667.407	524.962	622.339	925.467	799.9	826.362	379.758	434.425	498.959	1008.48	931.034	639.981	440.339	428.843	438.658	835.542	886.97	905.264
Pjv1_00000930	107.93	177.421	162.707	174.547	163.439	146.269	183.002	137.241	149.545	164.282	178.351	142.436	173.682	111.64	113.249	141.569	90.1965	135.305	180.204	115.139	218.138	139.197	150.446	184.196	157.2	137.425	123.54	163.414	98.6519	99.0666
Pjv1_00000931	3.56794	1.62771	1.75899	0	1.6509	2.03151	6.04252	6.60519	4.12537	6.94149	4.64455	0	3.90296	1.70442	1.0584	2.25907	0	1.81618	1.20942	3.26635	1.67155	1.39197	1.57535	1.3445	0.893183	0.974643	3.58088	4.26297	4.48418	0
Pjv1_00000932	396.933	402.859	492.517	509.758	496.92	468.262	472.18	474.84	463.073	451.197	457.023	444.801	515.191	444.002	541.901	489.466	508.74	499.45	516.423	470.354	500.631	459.351	545.86	484.019	503.755	507.789	495.057	525.766	445.727	539.742
Pjv1_00000933	0	0	0	0	0	0	0	0	0	0	0	0	0	0	0	0	0	0	0	0	0	0	0	2.689	0	0	0	0	0	0
Pjv1_00000934	0	0	0	0	0	0	0	0	0	0	0	0	0	0	0	0	0	0	0	0	0	0	0	0	0	0	1.79044	0	0	0
Pjv1_00000935	2819.56	2116.84	2331.54	2481.35	2429.29	2577.98	2447.22	2214.21	2423.66	2434.92	2337.14	2928.69	2661.17	2225.12	2830.16	2576.85	3223.34	3003.96	2300.32	2731.49	2218.15	2172.17	2670.22	2851.68	2448.22	2496.06	2238.05	2155.64	2639.39	2463
Pjv1_00000936	0	0	0	0	0	0	0	0	0	0	0	0	0	0	0	0	0	0	0	0	0	0	0	0	0	0	0	0	0	0
Pjv1_00000937	0	0	0	0	0	0	0	0	0	0	0	0	0	0	0	0	0	0	0	0	0	0	0	0	0	0	0	0	0	0
Pjv1_00000938	0	1.62771	7.03596	0	6.60358	2.03151	9.49539	8.80692	25.7836	3.08511	0	0	5.20395	0	31.752	0	1.58239	10.8971	37.4921	10.6156	20.0587	0	0	0	54.4842	47.7575	28.6471	2.84198	0	6.83218
Pjv1_00000939	0	3.25543	9.67444	1.98349	0	10.1575	2.58965	11.0086	9.28209	2.31383	5.57345	4.99776	3.25247	6.81769	0	3.0121	0	0	8.46595	6.5327	5.85044	2.78395	6.30141	0	16.9705	19.4929	15.2188	5.68396	1.79367	0
Pjv1_00000940	8.02786	13.0217	6.15646	13.8845	4.95269	6.09452	0.863217	5.87128	36.097	8.48405	3.71564	0	7.80593	10.2265	6.3504	10.5423	4.74718	3.63236	13.3036	3.26635	6.68622	9.74381	11.0275	0	37.5137	33.1379	25.9614	31.2618	5.38101	34.1609
Pjv1_00000941	0	0	0	0	0	0	0	1.46782	0	0	0	0	0	0	9.5256	0	0.791197	0	20.5602	43.2791	9.19355	0	0	0	36.6205	54.58	25.0662	0	0	0
Pjv1_00000942	0	0	0	0	0	0	0	0	0	0	0	0	0	1.70442	1.0584	0	0	0	56.8428	79.209	14.2082	0	0	0	131.298	137.425	100.265	0	0	0
Pjv1_00000943	87.4145	56.97	51.0107	71.4058	68.5122	61.961	46.6137	39.6311	41.2537	57.0745	50.1611	54.9754	32.5247	28.9752	29.6352	51.9587	81.4933	45.4045	43.5392	29.3972	64.3549	70.2947	79.5553	59.1579	49.1251	20.4675	30.4375	65.3656	33.1829	40.9931
Pjv1_00000944	358.578	331.24	384.339	384.798	378.881	410.364	358.235	353.745	407.381	318.537	437.516	354.841	400.054	391.165	356.681	405.88	452.565	371.409	339.848	460.555	367.742	363.305	481.27	400.66	410.864	406.426	468.201	392.193	396.401	430.427
Pjv1_00000945	0	0	0	0	0	0	0	0	0	0	0	0	0	0	0	0	0	0	0	0	0	0	0	0	0	0	0	0	0	0
Pjv1_00000946	0	0	0	0	0	0	0	0	0	0	0	0	0	0	0	0	0	0	0	0	0	0	0	0	0	0	0	0	0	0
Pjv1_00000947	1589.52	1719.68	1313.97	1535.22	1629.43	1540.9	1353.52	1488.37	1430.47	1321.2	1672.97	1376.88	1550.78	1839.07	1363.22	1574.57	1667.05	1436.6	1625.46	1531.92	1528.64	1732.31	1456.41	1594.57	1550.57	1437.6	1352.68	1672.51	1706.68	1581.65
Pjv1_00000948	0.891984	0	1.75899	0	0	0	0	0	0	0	0	0	0	0.852211	0	0	0	0	0	0	0	0	0	0	0	0	0	0	0	0
Pjv1_00000949	0	0	0	0	0	0	0	0	0	0	0	0	0	1.70442	0	0	0	0	2.41884	0	0	0	0	0	0	0	0	0	0	0
Pjv1_00000950	451.344	276.711	342.123	372.897	298.812	373.797	427.292	354.478	468.23	333.963	316.758	457.295	374.684	471.273	319.637	384.042	414.587	375.041	475.303	461.372	406.188	381.401	383.599	381.837	464.455	532.155	521.019	319.723	321.067	317.696
Pjv1_00000951	199.805	149.75	313.1	210.25	173.344	345.356	336.655	391.908	441.415	266.862	152.341	257.385	482.666	1070.38	357.739	208.588	231.03	255.173	1184.02	961.94	441.29	278.395	200.07	325.368	1014.66	976.593	663.359	451.875	200.891	218.63
Pjv1_00000952	0	0	0	0	0	0	0	0	0	0	0	0	0	0	0	0	0	0	0	0	0	1.39197	0.787677	0	0	3.89857	0	0	0	0
Pjv1_00000953	45.4912	13.0217	76.516	75.3728	28.0652	36.5671	23.3069	0	19.5955	94.867	17.6493	122.445	16.2623	8.52211	33.8688	75.3024	74.3725	160.732	18.1413	30.2137	20.8944	29.2314	86.6444	69.9139	45.5524	41.9097	13.4283	32.6828	73.5405	44.4092
Pjv1_00000954	0	0	0	0	0	0	0	0	0	0	0	0	0	0	0	0	0	0	0	0	0	0	0	0	0	0	0	0	0	0
Pjv1_00000955	0	0	0	0	0.825448	0	0	0	0	0	0	0	0	0	1.0584	0	0	0	0	0	0	0	0	1.3445	0	0	0	0	0	0
Pjv1_00000956	3668.73	4529.93	3900.56	3814.26	4605.17	3768.45	4769.27	5628.35	4115.06	4088.54	4129.93	2678.8	4348.55	4078.68	4378.6	3867.53	2889.45	3984.7	3051.37	2435.06	3909.77	4212.11	3461.84	3739.05	2128.46	1793.34	2605.99	3958.88	4432.16	4071.98
Pjv1_00000957	5.35191	17.091	11.4334	23.8019	18.1599	11.1733	5.1793	19.8156	22.6896	9.25532	12.0758	4.99776	10.4079	3.40884	6.3504	25.6028	11.0768	9.0809	2.41884	0	3.34311	6.95987	7.87677	2.689	7.14547	0	5.37133	24.1568	1.79367	0
Pjv1_00000958	0	3.25543	0	0	1.6509	0	0	2.93564	0	0	0	0	1.30099	0	0	1.50605	0	0	0	0	0	0	0	0	1.78637	0	0	0	0	0
Pjv1_00000959	280.083	240.088	275.282	295.541	290.558	221.434	292.631	273.748	236.178	292.314	295.393	354.841	286.217	311.057	254.016	278.619	279.293	226.114	214.068	273.557	302.551	264.475	285.927	315.957	302.789	245.61	247.976	231.621	257.392	249.375
Pjv1_00000960	54.411	16.2771	17.5899	7.93397	10.7308	2.03151	141.568	18.3477	20.6269	85.6117	52.9478	2.49888	29.2722	77.5512	59.2704	15.0605	26.9007	21.7942	8.46595	9.79905	15.044	46.6311	12.6028	28.2345	17.8637	11.6957	15.2188	55.4186	6.27785	34.1609
Pjv1_00000961	416.557	402.859	544.407	511.741	427.582	389.034	427.292	354.478	480.606	380.239	377.137	514.77	380.539	518.997	355.622	399.103	485.004	466.758	395.481	486.686	391.98	386.969	431.647	439.651	462.669	479.525	423.44	429.139	365.012	317.696
Pjv1_00000962	0	0	0	0	0	0	0	0	0	0	0	0	0	0	0	0	0	0	0	0	0	0	0	0	0	0	0	0	0	0
Pjv1_00000963	483.456	564.816	463.494	468.104	633.944	518.034	602.525	732.442	598.179	465.08	390.142	424.81	650.494	820.679	622.339	493.984	450.191	513.071	858.689	806.789	882.581	577.669	478.907	478.641	752.06	781.664	798.537	625.236	557.832	491.917
Pjv1_00000964	487.023	157.888	474.048	511.741	174.17	474.357	328.022	226.778	585.803	659.442	436.587	824.631	475.511	512.179	515.441	558.744	659.858	554.843	486.188	677.768	445.469	393.232	451.339	587.545	450.164	464.905	414.487	494.505	422.41	345.025
Pjv1_00000965	453.128	305.196	379.942	446.286	305.416	306.758	364.278	279.62	336.218	427.287	339.052	444.801	455.996	472.977	423.36	408.892	515.069	365.052	459.58	467.088	405.352	345.209	558.463	385.871	493.037	573.09	524.6	471.769	344.385	321.112
Pjv1_00000966	0	3.25543	0.879495	0	0	2.03151	4.31609	0	9.28209	1.54255	3.71564	0	1.30099	0.852211	0	1.50605	0	0	3.62827	0.816588	3.34311	4.87191	1.57535	0	3.57273	2.92393	0	2.84198	0	3.41609
Pjv1_00000967	256	440.296	340.364	525.626	388.786	418.491	514.477	327.324	425.945	573.059	444.019	609.727	532.754	88.6299	656.208	530.129	386.895	622.95	441.439	813.321	424.575	378.617	597.059	570.067	672.567	1017.53	760.938	383.667	482.498	478.253
Pjv1_00000968	1875.84	1525.98	1530.32	1620.51	1457.74	1637.39	1623.71	1465.62	1687.28	1713.01	1565.21	1951.63	1593.06	1624.31	1472.23	1506.8	1674.96	1569.18	1610.95	1547.43	1533.65	1633.48	1639.94	1716.92	1638.1	1563.33	1452.05	1422.41	1422.38	1516.74
Pjv1_00000969	115.066	139.169	195.248	184.465	156.01	198.072	134.662	133.572	141.294	141.915	118.9	189.915	125.545	102.265	116.424	112.954	159.031	128.041	112.476	124.938	170.499	88.3903	162.261	189.574	158.093	146.197	141.445	140.678	97.7551	61.4896
Pjv1_00000970	351.442	350.772	392.255	370.913	389.611	369.734	309.895	362.551	312.497	340.133	375.279	437.304	457.297	415.879	404.309	384.795	460.477	446.78	464.418	480.153	398.666	395.32	425.345	383.182	535.017	458.082	487.895	447.612	461.87	570.487
Pjv1_00000971	45.4912	52.9007	75.6366	75.3728	60.2577	96.4966	36.2551	47.7041	64.9746	53.9894	50.1611	129.942	59.1949	29.8274	46.5696	76.8085	53.8014	64.4744	31.445	67.7768	40.9531	30.6234	57.5004	53.7799	58.0569	57.504	84.1508	9.94693	53.8101	47.8253
Pjv1_00000972	0	0	0	0	0	0	0	0	0	0	0	0	0	0	0	0	0	0	0	0	0	0	0	0	0	0	0	0	0	0
Pjv1_00000973	322.006	394.72	423.037	293.557	458.949	351.451	427.292	428.603	395.005	351.702	405.004	389.825	374.684	456.785	452.995	380.277	430.411	374.133	383.387	343.783	489.766	444.736	417.469	415.45	367.992	393.756	403.745	399.298	385.639	423.595
Pjv1_00000974	143.609	172.538	60.6851	146.779	176.646	121.89	189.908	234.851	107.26	145	239.659	134.94	166.526	202.826	177.811	173.196	229.447	190.699	91.9161	133.92	118.68	289.53	233.152	236.632	139.337	101.363	100.265	328.249	252.908	211.798
Pjv1_00000975	0	0	0	0	0	0	0	0	0	0	0	0	0	0	0	0	0	0	0	0	1.67155	0	0	0	0	0	0	0	0	0
Pjv1_00000976	110.606	119.637	82.6725	130.911	69.3376	81.2603	146.747	184.945	139.231	142.686	122.616	249.888	161.322	136.354	171.461	94.881	69.6253	137.122	260.026	237.627	226.496	112.054	100.823	166.718	234.907	309.937	199.634	95.2064	126.454	191.301
Pjv1_00000977	0	0	0	0	0	0	0	0	0	0	0	0	0	0	0	0	0	0	0	0	0	0	0	0	0	0	0	0	0	0
Pjv1_00000978	1311.22	1824.67	1800.33	1779.19	1571.65	1807.03	1800.67	1470.02	2206.04	1486.25	1633.95	1274.43	1650.95	1637.95	1501.87	1588.88	1501.69	1292.21	1874.6	1475.57	1689.11	1798.43	1755.73	1313.57	1335.31	1181.27	1228.24	1412.46	1282.47	1359.6
Pjv1_00000979	352.334	345.075	369.388	468.104	305.416	493.656	256.375	263.474	304.246	343.218	287.962	472.289	336.305	180.669	363.031	429.224	372.654	439.516	367.664	422.992	300.044	259.603	445.825	465.196	443.019	492.195	393.897	244.41	364.115	427.011
Pjv1_00000980	330.034	205.092	444.145	723.975	309.543	306.758	826.962	226.778	462.042	1127.61	593.573	1411.87	688.873	160.216	1043.58	509.797	752.428	981.645	1193.7	1870.8	850.821	367.481	1075.97	1008.37	1751.53	2220.24	1538.88	532.871	654.69	464.588
Pjv1_00000981	1081.09	1034.41	1148.62	1017.53	995.49	1076.7	936.59	953.349	1060.22	1055.88	1068.25	1326.91	830.03	1011.57	1031.94	1107.7	1053.08	940.781	726.862	760.243	906.818	968.813	938.911	1024.51	617.19	600.38	639.188	981.904	980.241	782.284
Pjv1_00000982	869.685	864.316	1222.5	1190.1	893.96	1130.53	905.515	904.911	1318.06	884.655	953.99	1334.4	1079.17	698.813	1387.56	902.123	1184.42	997.083	1664.16	2302.78	1711.67	767.673	1176.79	834.933	1609.52	2398.6	2003.5	647.972	751.548	891.599
Pjv1_00000983	3.56794	0	7.03596	7.93397	1.6509	2.03151	6.90574	5.87128	0	4.62766	0	14.9933	3.90296	5.11327	0	1.50605	3.16479	4.54045	8.46595	6.5327	3.34311	1.39197	3.15071	0	7.14547	7.79715	7.16177	8.52594	6.27785	6.83218
Pjv1_00000984	0	0	0	0	0	0	0	0	1.03134	0	0	0	0	0	0	0	0	0	0	0	0	0	0	0	0	0	0	0	0.896836	0
Pjv1_00000985	0	0	0	0	0	0	0	0	0	0	0	0	0	0	0	0	0	0	0	0	0	0	0	0	0	0	0	0	0	0
Pjv1_00000986	429.045	401.231	405.447	398.682	442.44	399.191	406.575	402.183	415.631	407.234	473.744	427.309	413.714	447.411	423.36	481.935	371.071	422.262	338.638	361.748	398.666	447.519	424.558	340.158	376.03	386.933	413.592	443.349	353.353	403.099
Pjv1_00000987	0	0	0	0	0	0	0	0	0	0	0	0	0	0	0	0	0	0	0	0	0	0	0	0	0	0	0	0	0	0
Pjv1_00000988	5.35191	8.13856	3.51798	7.93397	0	8.12603	3.45287	0	9.28209	1.54255	13.0047	0	1.30099	1.70442	2.1168	1.50605	1.58239	0	2.41884	3.26635	8.35777	4.17592	0	0	0	0	0	2.84198	0	0
Pjv1_00000989	0	4.88314	7.03596	7.93397	3.30179	0	0	0	2.06269	0	3.71564	7.49664	0	0	0	0.753024	0	0	0	0	0	2.78395	0	0	0	0	0	0	0	0
Pjv1_00000990	0	4.88314	11.4334	3.96699	1.6509	4.06301	0	1.46782	4.12537	0	7.43127	0	0	0	0	0	0	0	0	0	0	0	3.15071	0	0	0	0.895221	0	0	0
Pjv1_00000991	0	0	0	0	0	0	0	0	0	0	0	0	0	0	0	0	0	0	0	0	0	0	0	0	0	0	0	0	0	0
Pjv1_00000992	0	0	0	3.96699	0	0	0	0	0	0	0	0	1.30099	0	2.1168	0	3.16479	1.81618	0	0	1.67155	0	0	5.37799	0	1.94929	0	0	0	0
Pjv1_00000993	0.891984	0	0	3.96699	0	0	1.72643	0.73391	0	0	0	0	0	0	0	0	0.791197	1.81618	0	1.63318	0.835777	0	1.57535	0	0	0.974643	0	0	0.896836	0
Pjv1_00000994	4336.83	5542.36	3903.2	3726.98	4363.32	4055.9	4261.7	6039.34	5782.74	4186.49	5126.65	3578.4	4315.38	3484.69	4741.63	3765.87	3023.96	3762.22	4652.65	3443.55	3941.53	5338.91	3388.59	3427.12	3958.59	2549.67	2812.78	4721.95	4090.47	3043.74
Pjv1_00000995	1427.18	1142.65	1327.16	1309.11	1079.69	1352.98	1360.43	1210.95	1252.05	1682.15	1255.89	2179.02	1425.88	1470.92	1601.36	1419.45	1345.83	1511.06	1811.71	1750.76	1730.9	1195.71	1259.5	1566.34	1403.19	1441.5	1635.57	1244.79	1232.25	1117.06
Pjv1_00000996	0	0	0	0	0	0	0	0	0	0	0	0	0	0	0	0	0	0	0	0	0	0	0	0	0	1.94929	0	0	0	0
Pjv1_00000997	798.326	741.423	781.871	825.133	922.851	834.95	944.359	739.781	795.166	1018.09	796.075	754.662	797.505	772.103	831.903	818.537	651.155	712.851	557.543	701.449	641.877	709.906	773.499	765.019	593.074	652.036	664.254	726.126	651.999	693.466
Pjv1_00000998	2372.68	2719.91	2527.67	2390.11	3045.9	2856.3	2265.94	2317.69	2747.5	2484.28	2542.42	2224	2307.3	2018.04	2309.43	2895.38	2156.01	2576.25	2100.77	2689.84	2555.81	2463.79	2793.89	2385.14	2386.59	2835.24	2669.55	2546.42	2714.72	2135.06
Pjv1_00000999	1031.13	700.73	1109.04	1340.84	767.667	1202.65	1147.22	857.941	1269.58	1726.89	1167.64	2416.42	1698.44	881.186	1733.66	2145.37	1968.5	2146.73	1683.52	2334.62	1527.8	1007.79	1725.01	1798.94	1945.35	2029.21	1998.13	1617.09	1689.64	1533.82
Pjv1_00001000	4.45992	6.51085	1.75899	5.95048	1.6509	13.2048	1.72643	3.66955	8.25075	10.0266	4.64455	0	1.30099	4.26106	2.1168	6.02419	2.37359	0	4.83769	1.63318	0.835777	2.78395	4.72606	9.41148	0	5.84786	2.68566	1.42099	2.69051	0
Pjv1_00001001	241.728	209.161	224.271	311.408	220.395	314.884	222.71	148.984	243.397	223.67	200.644	222.4	189.294	32.384	255.074	253.016	309.358	233.379	170.528	228.645	180.528	152.421	259.933	149.239	236.694	305.063	226.491	174.782	233.177	362.105
Pjv1_00001002	4070.12	6953.59	5233.87	4210.96	6043.93	6207.27	3512.43	3690.1	4181.07	4077.74	5306.86	3590.89	2491.39	1810.95	3030.2	4024.91	3619.73	3029.39	1753.66	1586.63	2111.17	4771.68	4171.54	3037.22	1975.72	1980.48	1836.99	4228.87	3494.07	4024.15
Pjv1_00001003	4108.48	6771.29	5835.45	5464.52	6524.34	7627.29	5521.14	5552.76	6859.47	5921.09	7058.78	5007.76	3673.99	2502.94	3954.18	5288.49	6183.21	4310.7	3571.42	4056.81	2976.2	5819.84	5581.48	3881.56	3490.56	4872.24	3355.29	5168.14	5351.42	4973.83
Pjv1_00001004	612.793	631.553	495.156	575.213	621.562	477.404	471.316	533.552	457.917	551.463	577.781	464.792	470.957	478.943	463.579	506.785	587.068	465.85	471.674	490.769	498.123	643.788	504.901	524.354	519.833	569.192	439.554	491.663	546.173	625.144
Pjv1_00001005	1.78397	0	1.75899	0	3.30179	8.12603	27.6229	85.8674	96.9463	4.62766	1.85782	4.99776	74.1563	47.7238	42.336	4.51814	0	0	60.4711	30.2137	76.8915	9.74381	4.72606	10.756	28.5819	62.3772	25.0662	5.68396	7.17468	0
Pjv1_00001006	2.67595	9.76628	1.75899	3.96699	3.30179	10.1575	18.9908	13.2104	31.9716	3.08511	1.85782	4.99776	3.90296	0	8.4672	1.50605	11.0768	7.26472	0	3.26635	3.34311	4.17592	1.57535	5.37799	1.78637	0	4.4761	2.84198	7.17468	13.6644
Pjv1_00001007	1356.71	1499.94	1163.57	1334.89	1363.64	1428.15	1340.58	1372.41	1256.18	1297.29	1574.5	1234.45	1425.88	1453.02	1626.76	1403.64	1591.1	1578.26	2010.06	1918.16	1501.89	1824.18	1374.5	1492.39	2091.84	1543.84	1503.97	1607.14	1747.04	1581.65
Pjv1_00001008	156.989	104.174	140.719	152.729	137.024	111.733	176.959	140.177	137.169	189.734	154.199	127.443	150.264	149.137	156.643	152.864	136.086	168.905	172.947	134.737	152.111	106.486	185.892	177.474	158.093	153.994	131.597	125.047	111.208	88.8183
Pjv1_00001009	128.446	151.377	151.273	190.415	123.817	143.221	220.984	115.224	120.667	313.91	234.085	269.879	88.4672	59.6548	76.2048	234.944	85.4493	161.64	272.12	497.302	122.024	209.492	165.412	180.163	426.942	308.962	401.059	247.252	151.565	177.637
Pjv1_00001010	24.9756	14.6494	14.9514	7.93397	13.2072	10.1575	5.1793	4.40346	8.25075	24.6809	13.0047	9.99553	6.50494	10.2265	14.8176	19.5786	15.0327	10.8971	43.5392	29.3972	25.9091	6.95987	11.0275	10.756	46.4455	54.58	47.4467	11.3679	10.762	27.3287
Pjv1_00001011	1090.9	759.328	921.711	499.84	562.13	548.507	659.498	744.918	786.915	642.474	744.056	539.758	860.603	454.228	859.421	597.148	559.376	612.961	728.072	1251.01	588.387	489.975	525.38	539.144	735.983	955.151	847.774	497.347	470.839	529.494
Pjv1_00001012	0	0	0	0	0	0	0	0	0	0	0	0	0	0	0	0	0	0	0	0	5.01466	0	0	0	0	0	0	0	0	0
Pjv1_00001013	0	0	0	0	0	0	0	0	0	0	0	0	0	0	0	0	0	0	1.20942	0	0	0	0	0	0	0	3.58088	0	0	0
Pjv1_00001014	14.2718	0	0	0	0	0	0	0	6.18806	1.54255	0	0	0	0	4.2336	0	0	0	0	4.89953	0	0	1.57535	0	121.473	64.3265	16.114	0	0	0
Pjv1_00001015	1911.52	2243.8	1861.01	1947.79	2118.93	1995.96	1428.62	1917.71	1761.53	1910.45	2270.25	1766.71	1952.78	1206.73	1925.23	2261.33	1955.05	1915.16	1169.51	1233.86	1313.01	1841.58	1724.22	1749.19	1084.32	914.216	1155.73	1763.45	2056.44	2005.24
Pjv1_00001016	494.159	588.418	739.655	634.718	547.272	806.508	333.202	373.56	477.512	419.575	413.365	602.23	474.86	221.575	424.419	485.701	483.421	444.964	270.91	386.246	323.446	302.058	656.922	505.531	294.751	384.984	366.145	345.301	466.355	546.574
Pjv1_00001017	6348.25	4940.92	5555.77	5311.8	5051.74	5275.82	5800.82	5655.51	6264.38	5454.47	6056.49	6369.65	6447.04	6906.32	6373.69	6146.94	6991.02	6226.77	6430.5	6415.93	5867.16	6078.75	5766.58	5402.19	6572.04	6206.53	5537.84	6660.18	6320.9	5312.02
Pjv1_00001018	82.0626	98.4766	226.03	109.092	145.279	112.749	116.534	113.022	202.143	128.032	88.2464	187.416	208.158	173.851	187.337	140.062	156.657	112.603	226.162	306.22	269.956	68.9027	194.556	118.316	277.78	446.387	320.489	123.626	97.7551	136.644
Pjv1_00001019	901.796	884.662	1043.96	668.437	806.463	841.044	460.958	754.459	483.7	510.585	598.217	307.362	919.148	619.557	1089.09	807.242	781.703	754.623	657.925	897.43	838.285	849.8	640.381	857.79	709.188	886.925	1004.44	801.439	760.517	731.043
Pjv1_00001020	783.162	655.968	622.682	541.494	655.406	594.216	241.701	650.978	302.184	339.362	479.317	227.398	835.234	712.448	982.195	612.962	690.715	606.604	520.051	636.122	626.833	695.987	561.613	610.402	501.076	461.981	587.265	760.23	553.348	635.393
Pjv1_00001021	16.9477	8.95242	21.1079	19.8349	18.1599	6.09452	7.76895	15.4121	13.4075	8.48405	12.0758	24.9888	8.45642	8.52211	15.876	11.2954	15.8239	9.0809	9.67537	0.816588	15.8798	5.56789	8.66444	5.37799	6.25228	2.92393	8.95221	4.26297	7.17468	0
Pjv1_00001022	0	0	0	0	0	0	0	0	1.03134	0	0	0	0	0	0	0	1.58239	0	0	0	0	0	0	0	0	0	0	0	0	0
Pjv1_00001023	0	0	0	0	0	0	0	0	0	0	0	0	0	0	0	0	0	0	0	0	0	0	0	2.689	0	0	0	0	0	0
Pjv1_00001024	0.891984	0	0	0	0	2.03151	0	0	0	0	0	0	0	0	0	0	0	0	0	0	1.67155	2.08796	0	0	0	0	0	0	0	0
Pjv1_00001025	0.891984	0	0	0	0	0	0	0	0	0	0	0	0	0	0	0	0	0	0	0	0	0.695987	0	0	0	0	0	0	0	0
Pjv1_00001026	81.1706	109.871	119.611	103.142	122.166	118.843	52.6562	29.3564	41.2537	48.5904	54.8056	119.946	98.2246	63.0636	26.46	170.183	181.975	99.8899	74.9841	107.79	54.3255	29.2314	174.864	95.4593	69.6683	125.729	85.046	113.679	157.843	122.979
Pjv1_00001027	160.557	125.334	134.563	95.2077	138.675	144.237	128.619	129.168	149.545	148.856	130.976	162.427	137.905	50.2804	150.293	159.641	146.371	118.96	71.3559	129.837	114.502	112.75	140.994	103.526	141.123	156.918	119.064	120.784	91.4772	215.214
Pjv1_00001028	13.3798	13.8356	40.4568	23.8019	20.6362	7.11028	17.2643	10.2747	15.4702	23.1383	7.43127	9.99553	26.0198	13.6354	20.1096	15.8135	8.70317	18.1618	24.1884	34.2967	17.5513	15.3117	13.3905	17.4785	16.0773	33.1379	48.3419	22.7358	20.6272	17.0804
Pjv1_00001029	24.9756	9.76628	5.27697	19.8349	20.6362	16.2521	12.085	2.93564	0	5.39894	7.43127	4.99776	7.80593	3.40884	2.1168	24.8498	17.4063	10.8971	4.83769	4.89953	5.01466	11.1358	7.87677	2.689	1.78637	3.89857	7.16177	8.52594	8.96836	0
Pjv1_00001030	2559.1	2098.12	2065.05	2350.44	2249.35	2045.73	2361.76	2603.91	2523.7	2515.91	2480.19	2533.87	2522.61	2334.21	2632.24	2372.03	3042.15	2504.51	2946.15	3182.24	2702.07	2505.55	2804.92	2504.8	3392.31	3400.53	2752.8	2478.21	2842.97	2203.38
Pjv1_00001031	74.0347	43.1344	66.8416	63.4718	42.0978	59.9295	32.8022	39.6311	36.097	37.0213	26.0095	29.9866	31.8742	55.3937	29.6352	63.254	49.0542	29.967	31.445	24.4976	36.7742	45.9351	50.4113	24.201	26.7955	27.29	21.4853	51.1557	21.5241	34.1609
Pjv1_00001032	2006.96	1999.65	1749.32	1703.82	2208.07	1964.47	1624.57	1754.78	1735.75	1868.03	1873.61	1369.39	1717.3	1881.68	1673.33	1814.03	2230.38	1690.86	1671.42	2174.57	1923.96	2052.46	1845.53	1613.4	1899.8	1933.69	1924.73	2213.9	2227.74	1947.17
Pjv1_00001033	1835.7	2208.81	1511.85	1539.19	1829.19	1610.99	1298.28	1978.62	1721.31	1332	1975.79	1514.32	1594.36	1895.32	1368.51	1597.16	2133.86	1683.6	1789.94	1943.48	1578.78	2019.06	1715.56	1581.13	1846.21	1356.7	1673.17	2101.64	1921.92	1817.36
Pjv1_00001034	1257.7	1348.56	1270.87	1154.39	1358.69	1220.94	1268.07	1405.44	1142.73	1197.02	1173.21	959.57	1328.31	795.965	1385.45	1406.65	1084.73	1238.63	1153.79	1327.77	1333.9	1294.54	1247.68	1239.63	1345.13	1488.28	1273	1287.42	1361.4	1328.86
Pjv1_00001035	1576.14	1419.37	1648.17	1438.03	1376.02	1470.81	1877.5	1831.84	1693.47	1696.81	1696.19	1666.75	1909.85	2274.55	1814.1	1840.39	2172.63	1835.25	1722.22	1858.55	1625.59	1354.39	1827.41	1610.71	1718.48	1746.56	1665.11	1567.35	1455.56	1646.56
Pjv1_00001036	0	0	0	0	0	0	0	0	0	0	0	0	0	0.852211	0	0	0	0	0	0	0	0	0	0	0	0	0	0	0	0
Pjv1_00001037	1621.63	4039.98	3156.51	3096.23	3385.16	3529.74	3073.05	3322.41	3423.03	2923.14	4076.05	2938.68	3373.46	926.353	3202.72	3753.07	2283.39	3528.84	2088.67	2119.86	2322.63	3131.24	3241.29	2882.6	2066.83	1800.17	2002.61	3498.48	3351.47	2855.85
Pjv1_00001038	320.222	437.041	299.908	335.21	407.771	585.074	597.346	273.748	438.321	408.777	579.639	499.776	467.705	594.843	499.565	851.67	875.064	471.299	564.8	717.78	468.035	401.584	814.458	552.589	351.914	372.314	382.259	370.879	294.162	389.434
Pjv1_00001039	0	0	0	0	0	0	0	0	0	0	0	0	0	0	0	0	0	0	0	0	1.67155	0	0	2.689	0	0	0	0	0	0
Pjv1_00001040	593.17	574.583	530.335	634.718	599.275	571.869	570.586	673.729	635.308	675.639	653.023	524.765	692.125	697.961	651.975	755.283	640.078	681.068	626.48	776.575	719.604	594.373	605.723	653.426	664.528	655.935	634.712	537.134	556.935	597.816
Pjv1_00001041	555.706	485.058	491.638	575.213	495.269	484.515	672.446	537.956	571.364	627.048	573.137	452.298	493.725	617.001	486.864	564.015	549.882	631.123	616.805	614.074	508.153	528.95	559.25	578.134	704.722	745.602	641.873	534.292	486.982	512.413
Pjv1_00001042	46.3832	50.4591	100.262	79.3397	26.4143	46.7247	124.303	58.7128	68.0687	112.606	65.0236	59.9732	31.2237	23.8619	38.1024	45.1814	31.6479	16.3456	33.8638	27.764	41.7889	19.4876	44.1099	40.3349	32.1546	38.9857	46.5515	19.8939	32.2861	20.4965
Pjv1_00001043	1195.26	1276.94	1210.18	983.813	1218.36	1053.34	1037.59	1075.91	961.212	977.208	1190.86	1201.96	982.896	1150.48	957.852	1243.24	1125.08	1088.8	1075.18	1080.35	1084.84	1277.14	1098.81	1157.61	966.424	940.531	1009.81	1303.05	1145.26	1065.82
Pjv1_00001044	0	0	0	0	0	0	0	0	0	0	0	0	0	0	0	0	0	0	0	0	0	0	0	0	0	0	0	0	0	0
Pjv1_00001045	2981.9	3327.86	2645.52	3360.04	3622.07	4011.21	3802.47	4207.5	3566.39	3247.08	3204.74	2768.76	3464.53	1618.35	4140.46	3009.08	3274.76	3630.54	2729.66	2567.35	2970.35	3260.7	3057.76	3080.24	2818.89	2465.85	2680.29	3644.84	4333.51	3983.16
Pjv1_00001046	16.0557	1.62771	12.3129	7.93397	1.6509	6.09452	5.1793	14.6782	12.3761	7.71277	3.71564	4.99776	6.50494	3.40884	12.7008	6.02419	7.12077	8.17281	14.5131	13.0654	11.7009	4.17592	9.45212	12.1005	33.941	45.8082	27.7519	5.68396	15.2462	13.6644
Pjv1_00001047	5.35191	1.62771	1.75899	3.96699	0	1.01575	0	0	2.06269	0	0	0	0	6.81769	0	6.02419	0	0	366.455	636.122	203.93	0	0	2.689	802.079	757.298	836.136	0	1.79367	6.83218
Pjv1_00001048	155.205	234.391	221.633	271.739	152.708	170.647	361.688	278.152	299.09	407.234	197.858	212.405	159.371	190.895	39.1608	289.161	84.6581	113.511	246.722	187.815	117.845	328.506	237.091	203.019	437.66	417.147	519.228	241.568	94.1677	317.696
Pjv1_00001049	0	0	0	0	0	0	0	0	0	0	0	0	0	0	0	0	0	0	0	0	0	0	0	0	0	0	0	0	0	0
Pjv1_00001050	0	0	0	0	0	0	0	0	0	0	0	0	0	0	0	0	0	0	0	0	0	0	0	0	0	0	0	0	0	0
Pjv1_00001051	0	0	0	0	0	0	0	0	0	0	0	0	0	0	0	0	0	0	0	0	0	0	0	0	0	0	0	0	0	0
Pjv1_00001052	0	0	0	0	0	0	0	0	0	0	0	0	0	0	0	0	0	0	0	0	0	0	0	0	0	0	0	0	0	0
Pjv1_00001053	49.9511	72.4332	77.3955	57.5213	48.7014	85.3233	115.671	55.7771	99.009	134.202	102.18	79.9642	49.4375	51.9849	11.6424	82.8326	32.4391	79.0038	77.403	90.6412	35.9384	119.71	76.4046	44.3684	133.084	110.135	201.425	55.4186	59.1912	140.06
Pjv1_00001054	181.965	200.209	313.1	234.052	193.98	206.198	387.584	228.246	316.622	401.835	172.777	292.369	139.856	237.767	52.92	262.805	59.3398	154.375	216.486	254.775	95.2786	327.81	228.426	262.177	346.555	338.201	487	213.149	149.772	273.287
Pjv1_00001055	270.271	292.988	284.077	309.425	344.212	328.088	283.998	339.8	308.372	340.904	342.767	179.919	254.343	307.648	236.023	250.757	215.206	224.298	297.518	366.648	344.34	312.498	241.817	291.756	365.312	340.151	405.535	238.726	335.417	321.112
Pjv1_00001056	22.2996	28.485	6.15646	35.7029	14.0326	19.2993	20.7172	11.7426	12.3761	20.8245	15.7915	14.9933	14.3109	10.2265	26.46	20.3316	18.1975	17.2537	18.1413	17.9649	27.5807	26.4475	23.6303	16.134	16.9705	17.5436	18.7996	36.9458	27.8019	20.4965
Pjv1_00001057	60.6549	74.8748	71.2391	67.4388	95.752	78.213	70.7838	88.8031	55.6925	53.2181	44.5876	52.4765	72.2048	104.822	65.6208	55.7238	56.9662	69.0149	78.6124	52.2616	79.3989	84.9104	62.2265	73.9474	76.8138	60.4279	91.3125	56.8396	101.342	146.892
Pjv1_00001058	57.979	34.9958	58.9262	65.4553	45.3996	40.6301	63.0148	33.7599	58.7866	55.5319	35.2985	97.4564	46.1851	63.9158	27.5184	44.4284	80.7021	38.1398	78.6124	67.7768	75.22	59.8549	54.3497	43.0239	65.2024	50.6815	59.9798	42.6297	44.8418	27.3287
Pjv1_00001059	443.316	332.867	453.819	456.204	428.408	387.002	449.736	361.084	381.597	463.537	406.862	384.828	449.491	582.912	397.959	490.972	547.508	438.608	521.261	552.013	467.2	369.569	593.121	430.239	551.987	692.971	495.057	362.353	474.426	427.011
Pjv1_00001060	12.4878	76.5025	43.9747	23.8019	51.1778	23.3623	222.71	601.806	520.828	18.5106	13.0047	9.99553	733.757	271.855	433.944	15.0605	11.0768	7.26472	890.134	702.265	830.763	8.35184	20.4796	10.756	846.738	1172.5	1008.02	5.68396	21.5241	6.83218
Pjv1_00001061	222.996	250.668	130.165	301.491	245.158	169.631	91.501	95.4083	143.357	335.505	377.137	209.906	192.546	89.4822	176.753	537.659	455.73	573.913	105.22	173.933	128.71	294.402	323.735	337.469	169.705	97.4643	102.055	342.459	904.01	351.857
Pjv1_00001062	0	0	0	0	0	0	0	0	0	0	0	0	0	0	0	0	0	0	0	0	0	0	0	0	0	0	0	0	0	0
Pjv1_00001063	79.3866	45.576	75.6366	43.6369	70.9885	73.1343	81.1424	65.318	84.5702	60.9309	73.3838	72.4676	64.3989	62.2114	29.6352	76.8085	64.087	91.7171	48.3769	60.4275	87.7566	36.1913	64.5895	71.2584	52.6978	56.5293	63.5607	53.9976	66.3658	61.4896
Pjv1_00001064	1748.29	2342.28	2184.67	2187.79	2145.34	2222.47	1833.47	1946.33	1905.92	1965.21	2049.17	2376.44	2007.42	1709.54	1789.75	2038.44	1708.99	2073.17	1995.55	2064.33	1908.08	2229.94	2194.47	2133.72	2122.2	2041.88	2238.95	2086.01	2077.07	2340.02
Pjv1_00001065	1592.19	1832.8	1700.94	1568.94	1619.53	1652.63	1740.25	1678.45	1662.53	1588.83	1881.04	1719.23	1839.6	1613.24	1977.09	1716.89	1402	1783.49	2000.38	1968.79	1835.37	1829.75	1792.75	1899.78	2190.09	2065.27	1990.97	1925.44	1886.05	1923.26
Pjv1_00001066	1543.13	1272.87	1654.33	1479.69	1261.28	1316.42	1900.8	1616.07	1739.88	1716.09	1620.02	1609.28	1528.01	1602.16	1511.4	1422.46	1316.55	1888.83	1620.63	1331.04	1300.47	1421.2	1406.79	1574.41	1406.76	1342.08	1355.36	1615.67	1629.55	1400.6
Pjv1_00001067	0	3.25543	0.879495	11.901	3.30179	0	0	2.93564	8.25075	4.62766	1.85782	0	7.80593	1.70442	0	3.0121	1.58239	3.63236	0	3.26635	1.67155	0	0	0	1.78637	1.94929	1.79044	11.3679	10.762	0
Pjv1_00001068	1039.16	875.71	877.736	874.721	907.993	871.517	1181.74	987.843	935.429	960.24	881.535	829.629	921.099	902.491	953.619	935.256	1001.66	846.34	927.626	732.479	992.904	951.414	946	1009.72	811.01	827.472	768.1	1021.69	915.669	929.176
Pjv1_00001069	3001.53	2161.6	2038.67	2556.72	2278.24	2229.58	2593.1	2209.07	2274.11	2738.8	2449.53	2711.29	2368.45	3249.48	2211	2531.67	3076.17	2458.2	2521.64	2323.19	2254.93	2586.98	2392.96	2286.99	2096.3	2296.26	2149.43	2329	2258.23	2196.55
Pjv1_00001070	1394.17	2021.62	1484.59	1487.62	1886.97	1527.69	2088.99	2433.64	1963.68	1590.37	1721.27	959.57	1883.18	1347.35	1964.39	1596.41	1261.96	1586.43	1381.16	1008.49	1606.36	1728.13	1624.19	1593.23	1177.22	848.914	1144.99	1908.39	2165.86	2148.72
Pjv1_00001071	572.654	571.327	582.226	525.626	591.846	590.153	497.213	463.097	421.819	601.596	545.27	722.177	447.54	441.445	421.243	695.041	558.585	635.663	391.853	328.268	340.161	590.197	641.169	652.081	351.914	328.455	350.031	524.346	556.038	577.319
Pjv1_00001072	1833.92	1216.72	1114.32	1814.9	1285.22	1658.73	1648.74	946.744	1095.29	1963.67	1448.17	2611.33	1354.98	1228.89	1528.33	1340.38	1909.95	1659.99	2362	2908.68	1719.19	1412.16	2121.21	1762.64	2115.06	2384.95	1798.5	1257.58	1603.54	1475.75
Pjv1_00001073	73.1427	67.5501	36.0593	49.5873	54.4796	57.898	58.6988	107.885	50.5358	70.9575	64.0947	102.454	68.3018	109.083	37.044	68.5252	72.7901	54.4854	77.403	57.1611	75.22	57.7669	74.0416	84.7034	72.3479	70.1743	68.0368	79.5755	57.3975	54.6574
Pjv1_00001074	3294.99	3403.55	3071.2	3463.18	3465.23	3272.76	4487.87	4285.3	3711.81	3794.68	3669.19	2856.22	3361.75	3931.25	3557.28	3201.86	3443.29	3297.28	3238.83	2866.22	3338.93	3481.33	2995.53	3195.87	2684.91	2350.84	2813.68	3379.12	3530.84	3470.75
Pjv1_00001075	152.529	115.568	130.165	109.092	97.4029	134.079	137.252	100.546	116.542	108.75	122.616	167.425	100.827	157.659	109.015	122.743	134.504	124.408	105.22	151.069	141.246	137.109	133.117	153.273	131.298	169.588	139.654	153.467	142.597	126.395
Pjv1_00001076	146.285	129.403	91.4675	119.01	102.356	133.064	111.355	97.61	97.9776	129.575	117.043	122.445	122.943	127.832	79.38	121.99	128.174	82.6362	93.1255	137.187	111.994	122.494	159.898	110.249	104.502	128.653	134.283	106.574	113.001	119.563
Pjv1_00001077	330.034	437.855	487.24	483.972	420.153	400.207	1054.85	2162.83	1853.32	414.947	597.289	249.888	2091.99	1528.87	1583.37	353.168	348.918	319.648	2735.71	3037.71	2941.1	267.259	349.728	236.632	2643.82	3679.28	3242.49	325.407	198.201	225.462
Pjv1_00001078	0	3.25543	0	0	0	0	0	1.46782	0	0	0	0	0	1.70442	0	0	0	0	0	0	0	0	0	0	0	1.94929	0	2.84198	0	0
Pjv1_00001079	188.209	137.542	150.394	103.142	191.504	119.859	294.357	237.053	168.109	195.904	174.635	104.953	205.556	251.402	186.278	167.171	184.349	196.147	176.576	127.388	156.29	190.7	181.166	232.598	171.491	136.45	170.987	220.254	192.82	198.133
Pjv1_00001080	0	0	0	0	0	0	0	0	0	0	0	0	0	0	0	0	0	0	0	0	0	0	0	0	0	0	0	0	1.79367	0
Pjv1_00001081	0	0	0	0	0	0	0	0	0	0	0	0	0	0	0	0	0	0	0	0	0	0	0	0	0	0	0	0	0	0
Pjv1_00001082	0	0	0	0	0	0	0	0	0	0	0	0	0	0	0	0	0	0	0	0	0	0	0	0	0	0	0	0	0	0
Pjv1_00001083	0	0	0	0	0	0	0	0	0	0	0	0	0	0	0	0	0	0	0	0	0	0	0	0	0	0	0	0	0	0
Pjv1_00001084	3.56794	11.394	7.03596	0	14.8581	4.06301	0	0	2.06269	0	1.85782	4.99776	0	1.70442	2.1168	4.51814	3.16479	1.81618	0	0	5.01466	4.17592	1.57535	2.689	0	0	0	0	12.5557	0
Pjv1_00001085	0	0	0	0	0	0	0	0	0	0	0	0	0	0	0	0	1.58239	0.90809	0	0	0	0	0	0	0	1.94929	1.79044	0	0	0
Pjv1_00001086	0	0	0	0	0	0	0	0	0	0	0	0	0	0	0	0	0	0	0	0	0	0	0	0	0	0	0	0	0	0
Pjv1_00001087	3280.72	5171.24	4592.72	4379.55	5420.72	5138.7	4329.9	4510.61	4815.34	4744.9	4842.4	4478	4228.21	2225.98	5054.92	4528.69	4424.37	4084.59	4024.96	4612.9	4247.42	4399.33	4440.92	4005.26	4172.95	4586.67	4254.09	4919.47	4828.56	4280.36
Pjv1_00001088	875.929	550.981	707.993	809.265	697.504	809.556	934.864	827.85	766.288	815.24	713.402	874.608	766.282	1084.86	871.063	765.825	1030.14	775.509	806.684	949.691	839.956	708.514	866.444	875.268	897.649	1127.66	966.839	625.236	771.279	864.271
Pjv1_00001089	564.626	572.955	530.335	487.939	586.068	588.121	687.984	684.004	554.863	609.309	577.781	514.77	576.337	656.202	569.419	561.003	610.804	501.266	566.009	572.428	604.267	616.644	515.928	610.402	530.551	547.75	572.046	542.818	503.125	724.211
Pjv1_00001090	397.825	269.386	262.089	317.359	268.271	310.821	371.183	380.899	281.557	333.963	256.379	332.351	394.199	350.259	340.805	234.944	344.962	241.552	335.01	384.613	340.161	314.586	269.385	309.234	431.408	363.542	343.765	244.41	332.726	266.455
Pjv1_00001091	2465.44	2981.16	2787.12	2562.67	2908.05	2971.08	2923.72	3078.02	2956.86	2569.89	3227.03	2811.24	3186.12	2816.56	2949.76	2720.68	2573.76	2957.65	2684.92	2834.38	2942.77	3099.92	2830.12	2909.49	2854.61	2618.87	2767.13	2949.98	2964.04	3094.98
Pjv1_00001092	0	0	0	0	0	0	0	0	0	0.771277	0	0	0	0	0	0	0.791197	0	0	0	0	0	0	0	0	0	0	0	0	0
Pjv1_00001093	635.985	676.315	520.661	674.388	721.442	656.177	757.905	855.739	736.379	766.649	744.985	699.687	653.746	516.44	690.077	615.974	713.66	601.156	636.156	818.221	748.021	654.228	756.17	758.297	807.438	799.208	811.07	876.751	839.438	676.386
Pjv1_00001094	16.0557	39.0651	40.4568	43.6369	28.0652	82.276	22.4436	63.8502	55.6925	32.3936	51.09	79.9642	61.7969	80.96	58.212	39.1573	60.9222	37.2317	100.382	221.295	138.739	14.6157	79.5553	21.512	106.289	150.095	217.539	41.2087	58.2943	27.3287
Pjv1_00001095	1457.5	1724.56	1802.96	1713.74	1724.36	1661.77	1640.11	1654.23	1810.01	1490.88	1699.9	1551.81	1667.87	1467.51	1819.39	1676.23	1409.12	1710.84	1705.28	1644.61	1646.48	1580.59	1476.89	1759.95	1503.23	1605.24	1746.58	1625.61	1723.72	2131.64
Pjv1_00001096	111.498	138.356	72.1186	140.828	127.119	126.969	44.8873	79.2623	90.7582	81.7553	127.261	99.9553	61.1464	55.3937	93.1392	114.46	79.9109	99.8899	81.0313	124.121	77.7273	112.054	85.0691	108.904	142.909	191.03	147.711	116.521	130.938	201.549
Pjv1_00001097	356.794	310.079	400.17	275.706	336.783	297.616	367.73	328.058	283.619	343.218	335.336	314.859	353.869	441.445	328.104	365.97	345.753	288.773	348.313	376.447	361.056	290.922	281.988	313.268	362.632	345.998	304.375	316.881	311.202	293.784
Pjv1_00001098	96.3343	97.6628	101.142	128.927	70.1631	60.9452	127.756	150.452	109.322	105.665	105.896	67.4698	91.0691	117.605	102.665	76.0554	83.0757	101.706	83.4501	69.4099	90.264	89.0863	56.7127	100.837	48.2319	100.388	49.2372	72.4705	70.85	136.644
Pjv1_00001099	720.723	668.176	690.403	761.662	605.879	667.35	738.914	730.24	826.106	733.484	684.606	784.649	727.903	847.95	785.333	769.591	720.781	666.538	677.276	776.575	701.217	677.195	695.519	840.311	730.624	810.903	670.521	596.816	742.58	666.137
Pjv1_00001100	3.56794	0	2.63848	0	1.6509	8.12603	11.2218	0	6.18806	1.54255	0	0	0	0.852211	2.1168	0	3.95599	2.72427	21.7696	4.08294	5.01466	7.65585	0.787677	2.689	15.1841	11.6957	5.37133	0	3.58734	0
Pjv1_00001101	1195.26	1206.14	1219.86	1009.6	1325.67	1202.65	1246.49	1094.99	1108.69	1182.37	1090.54	1114.5	1237.24	1191.39	1348.4	1248.51	1105.3	1216.84	1086.06	1223.25	1218.56	1324.46	1191.75	1263.83	1208.48	1209.53	1042.93	1322.94	1278.89	1315.19
Pjv1_00001102	1443.23	1271.24	1555.83	1937.87	1482.5	1922.82	1241.31	960.688	1402.63	2273.72	1395.22	2821.24	1330.26	783.182	1505.05	1850.18	1923.4	1716.29	1517.82	1794.86	1298.8	1195.01	1574.57	1421.13	1362.1	1342.08	1364.32	1288.84	1412.52	1332.27
Pjv1_00001103	3627.7	4784.66	4878.56	4690.96	4709.18	5199.64	4131.36	4000.54	4728.71	4971.65	4790.38	5422.57	4301.72	2054.68	4716.23	4561.82	4383.23	4765.66	4320.05	4789.29	4099.49	3899.61	4559.07	4604.9	4584.71	5125.65	4750.04	4520.17	4841.12	4403.34
Pjv1_00001104	0	0	0	0	0	0	0	0	0	0	0	0	0	0	0	0	0	0	0	0	0	0	0	0	0	0	0	0	0	0
Pjv1_00001105	3417.19	4104.28	3187.29	3054.58	3969.58	3336.75	2008.71	2641.34	2360.75	2886.89	2817.38	3006.15	2759.39	2825.93	3103.23	3518.88	3107.03	3280.93	2530.11	2257.86	2859.19	3976.87	2971.12	3121.92	1789.94	1499.98	1948	3904.88	3670.75	3064.23
Pjv1_00001106	165.909	148.936	163.586	188.432	153.533	199.088	265.008	248.062	189.767	263.005	193.213	214.904	254.343	257.368	240.257	190.515	261.886	242.46	244.303	249.876	208.109	184.436	249.694	242.01	263.489	274.849	247.976	184.729	226.003	174.221
Pjv1_00001107	206.048	203.464	226.03	198.349	257.54	252.923	238.248	184.945	218.645	218.271	252.663	199.911	220.517	210.496	178.87	235.697	192.261	224.298	177.785	223.745	218.138	224.804	226.851	217.809	222.403	218.32	254.243	187.571	224.209	109.315
Pjv1_00001108	30412.2	37754	30079.6	30666.8	37420.9	32247.1	21918.8	26205.7	22972.1	27341	31749.2	23259.6	26598	22898.1	26492.8	33896.6	27383.3	28670.2	21603.9	23184.6	21783.7	34293.4	29426	26723.2	21527.5	19711.2	20513.1	32302	32360.5	28210.1
Pjv1_00001109	1818.76	1976.04	1975.35	1600.68	1972	1935.01	1910.3	1667.44	1807.95	1702.98	2025.95	1536.81	1522.81	1822.88	1660.63	1702.59	1835.58	1518.33	1719.8	1780.16	1615.56	1604.25	1805.35	1501.8	1693.48	1843.05	1796.71	1698.08	1504.89	1670.47
Pjv1_00001110	0	0	0	0	0	0	0	0	0	0	0	4.99776	0	0	0	0	0	0	0	0	0	0	0	0	0	0	0	0	0	0
Pjv1_00001111	1.78397	1.62771	7.03596	7.93397	3.30179	6.09452	329.749	829.318	760.1	1.54255	1.85782	9.99553	2618.89	3671.33	1346.29	0	0	0	3758.88	2442.41	3399.94	0	3.15071	8.06699	1429.09	1978.53	1527.25	31.2618	3.58734	40.9931
Pjv1_00001112	1.78397	0	0	3.96699	1.6509	0	1.72643	1.46782	0	0	0	0	0	0	0	0	1.58239	0	0	1.63318	0	0	4.72606	0	0	0	3.58088	0	1.79367	0
Pjv1_00001113	743.915	859.432	693.042	856.869	1010.35	909.1	823.509	828.584	751.849	852.261	888.966	714.68	772.136	489.169	980.079	844.14	897.218	745.542	688.161	819.854	793.153	824.744	898.739	763.675	870.854	798.233	786.004	797.176	961.408	977.002
Pjv1_00001114	0	0	0	0	0	0	0	0	0	0	0	0	0	0	0	0	0	0	0	0	0	0	0	0	0	0	0	0	0	0
Pjv1_00001115	0	0	0	0	0	0	0	0	0	0	0	0	0	0	0	0	0	0	0	0	0	0	0	0	0	0	0	0	0	0
Pjv1_00001116	3.56794	7.32471	14.9514	19.8349	3.30179	6.09452	3.45287	2.93564	9.28209	6.94149	6.50236	4.99776	3.90296	5.11327	4.2336	3.76512	1.58239	7.26472	9.67537	3.26635	4.17889	4.17592	1.57535	0	8.03865	3.89857	5.37133	1.42099	3.58734	0
Pjv1_00001117	0	0	0	0	0	0	0	0	0	0	0	0	0	0	0	0	0	0	0	0	0	0	0	0	0	0	0	0	0	0
Pjv1_00001118	0	0	0	0	0	0	0	0	0	0	0	0	0	0	0	0	0	0	0	0	0	0	0	0	0	0	0	0	0	0
Pjv1_00001119	0	0	0	0	0	0	0	0	0	0	0	0	0	0	0	0	0	0	0	0	0	0	0	0	0	0	0	0	0	0
Pjv1_00001120	2.67595	0	0	0	0	0	0	0	0	0	0	0	0	0	0	0	0	0	0	0	0	0	0	0	0	0	0	0	0	0
Pjv1_00001121	0	0	0	0	0	0	0	0	0	0	0	0	0	0	0	0	0	0	0	0	0	0	0	0	0	0	0	0	0	0
Pjv1_00001122	0	1.62771	0	0	0	0	0	0	0	1.54255	0	0	0	0	0	0	0	0	2.41884	0	0	0	0	0	0.893183	2.92393	3.58088	0	0	0
Pjv1_00001123	0	11.394	10.5539	0	9.90538	0	0	0	2.06269	10.7979	0	0	0	0	2.1168	3.0121	7.91197	1.81618	2.41884	0	0	0	1.57535	0	1.78637	5.84786	1.79044	0	0	6.83218
Pjv1_00001124	327.358	265.317	191.73	222.151	204.711	205.182	298.673	239.255	254.742	251.436	219.223	272.378	198.401	336.623	209.563	233.437	230.238	250.633	326.544	333.984	269.12	260.995	233.152	237.976	326.905	353.796	252.452	284.198	230.487	259.623
Pjv1_00001125	0	8.13856	10.5539	3.96699	5.77814	5.07877	1.72643	4.40346	1.03134	4.62766	4.64455	0	9.75741	1.70442	2.1168	3.76512	1.58239	1.81618	10.8848	2.44976	11.7009	6.95987	7.87677	0	3.57273	11.6957	12.5331	4.26297	8.07152	13.6644
Pjv1_00001126	4532.17	6051.02	5189.9	5206.67	6411.25	5922.86	6714.97	6989.76	5613.6	5843.19	5290.14	3955.73	5679.46	4316.45	5909.05	5604.76	3857.88	5242.4	4690.14	4039.66	5432.55	5563.72	5204.97	5595.8	3997.89	3852.77	4483.27	5604.39	6276.95	6353.93
Pjv1_00001127	0	0	0	0	0	0	0	0	0	0	0	0	0	0	0	0	0	0	0	0	0	0	0	0	0	0	0	0	0	0
Pjv1_00001128	7.13588	8.95242	20.2284	3.96699	11.5563	26.4096	10.3586	12.4765	6.18806	3.08511	1.85782	14.9933	18.2138	14.4876	11.6424	6.02419	6.32958	1.81618	85.8689	156.785	70.2053	4.87191	9.45212	5.37799	111.648	153.994	120.855	7.10495	8.07152	13.6644
Pjv1_00001129	0	0	0	0	0	0	0	0	0	0	0	0	1.30099	0	0	0	0	0	0	0	0	0	0	0	0	0	0	0	0	0
Pjv1_00001130	67.7908	38.2513	53.6492	57.5213	52.0032	32.5041	62.1516	83.6657	58.7866	79.4415	67.8104	57.4743	29.2722	22.1575	14.8176	54.2177	36.3951	49.0369	95.5443	84.1085	79.3989	43.1512	39.3838	33.6124	35.7273	52.6307	52.818	41.2087	31.3892	51.2413
Pjv1_00001131	8.02786	7.32471	5.27697	3.96699	1.6509	0	8.63217	3.66955	2.06269	6.17021	3.71564	7.49664	11.7089	11.0787	5.292	26.3558	15.8239	8.17281	38.7015	62.0607	24.2375	0	31.5071	21.512	41.0864	91.6165	67.1416	5.68396	8.96836	0
Pjv1_00001132	0	0	0	0	0	0	0	0	0	0	0	0	0	0	0	0	0	0	0	0	0	0	0	0	0	0	0	0	0	0
Pjv1_00001133	0	0	0	0	0	2.03151	0	0	2.06269	1.54255	0	0	0	0	0	0	1.58239	0	0	1.63318	0	0	0	0	1.78637	0	1.79044	0	0	0
Pjv1_00001134	0	0	3.51798	0	0	4.06301	0	1.46782	0	0	0	0	0	0	4.2336	1.50605	0	0	0	0	0	0	0	0	0	0.974643	0	0	0	0
Pjv1_00001135	302.383	273.456	262.089	251.904	252.587	249.875	327.159	286.225	258.867	265.319	254.521	197.412	241.984	199.417	284.71	240.968	223.909	229.747	260.026	212.313	241.54	265.867	248.906	169.407	220.616	201.751	211.272	247.252	212.55	177.637
Pjv1_00001136	3698.17	4192.99	3483.68	3728.97	4421.1	3938.08	3513.29	4536.3	3592.17	3598.78	3798.31	3243.55	3763.11	2761.16	4253.71	3826.87	4058.05	3957.46	3558.12	3997.2	3743.45	3942.76	3583.14	3413.68	3659.37	3622.75	3797.53	4025.67	4645.61	3726.95
Pjv1_00001137	916.068	1036.04	1018.45	920.341	926.153	907.068	945.223	928.396	1031.34	924.761	1003.22	892.101	964.682	971.521	849.895	886.309	788.032	859.053	986.888	962.757	1021.32	947.238	856.205	801.321	1023.59	993.162	972.21	1030.22	842.129	959.921
Pjv1_00001138	92.7664	36.6235	93.2264	57.5213	46.2251	80.2445	40.5712	39.6311	43.3164	154.255	45.5165	179.919	70.2533	82.6645	76.2048	76.0554	136.877	176.169	72.5653	66.1436	50.1466	78.6465	106.336	83.3589	75.9206	49.7068	41.1802	66.7866	78.9215	20.4965
Pjv1_00001139	0	0	0	0	0	0	0	0	0	0	0	0	0	0	0	0	0	0	0	0	0	0	0	0	0	0	0	0	0	0
Pjv1_00001140	0	0	0	0	0.825448	0	0	0	0	0	0	0	0	0	0	0	0	0	0	0	0	0	0	0	0	0	0	0	0	0
Pjv1_00001141	0	0	0	0	0	0	0	0	0	0	0	0	0	0	6.3504	0	3.16479	0	13.3036	20.4147	3.34311	1.39197	4.72606	0	16.9705	32.1632	21.4853	2.84198	0	0
Pjv1_00001142	0	0	0	0	0	0	0	0	0	0	0	0	0	0	0	0	0	0	0	0	0	0	0	0	0	0	0	0	0	0
Pjv1_00001143	7.13588	8.95242	0	7.93397	8.25448	0	0	4.40346	4.12537	3.08511	1.85782	0	3.90296	1.70442	2.1168	28.6149	53.0102	1.81618	81.0313	136.37	35.1027	44.5431	14.9659	6.72249	126.832	119.881	135.178	25.5778	3.58734	0
Pjv1_00001144	274.731	192.884	201.404	293.557	242.682	188.93	214.941	254.667	237.209	228.298	260.095	207.407	232.877	165.329	226.498	202.563	204.92	230.655	279.376	207.413	237.361	226.892	226.851	239.321	260.81	237.813	290.052	242.989	254.701	317.696
Pjv1_00001145	0	0	0	0	0	0	0	0	0	0	0	0	0	0	0	0	0	0	0	0	0	0	0	0	0	0	0	0	0	0
Pjv1_00001146	78.4946	141.611	98.5034	75.3728	153.533	119.859	107.039	80.7301	61.8806	84.8405	92.8909	59.9732	81.9622	28.9752	99.4896	90.3629	72.7901	65.3825	79.8218	78.3924	66.8622	96.0462	69.3155	61.8469	130.405	128.653	148.607	73.8915	80.7152	47.8253
Pjv1_00001147	973.155	787.813	961.288	958.027	807.288	791.272	1256.84	1218.29	1428.41	1371.33	1299.54	1486.83	1341.97	1205.03	1281.72	1643.85	1436.81	1354.87	1123.55	1373.5	1099.05	1140.72	1612.37	1290.72	1172.75	1422	1276.59	1337.15	1556.01	1369.85
Pjv1_00001148	2203.2	2779.32	2214.57	2007.3	2518.44	2184.89	2527.5	3828.81	2645.4	1777.02	2159.71	1564.3	2413.33	2651.23	2384.58	1837.38	2089.55	2389.19	2122.54	1445.36	2465.54	2738.01	1802.2	2261.45	1662.21	1213.43	1609.61	2628.83	2693.2	2678.21
Pjv1_00001149	572.654	563.189	628.839	694.223	533.239	615.547	602.525	728.039	644.59	666.383	665.099	572.244	619.921	418.436	678.435	639.317	599.727	620.226	604.711	587.126	683.666	582.541	668.738	630.569	662.742	500.967	614.122	676.391	614.332	635.393
Pjv1_00001150	30347.1	32404.5	25994.3	29085.9	34266.8	29764.6	34445.8	37123.4	31343.6	29230.6	29127.8	22869.8	30424.2	30117.1	33661.4	29106.6	26286.7	28473.2	24005.8	22825.3	30501.7	29138.2	26663.6	27984.4	20597.7	20230.7	23372.4	29957.3	35000.8	30232.4
Pjv1_00001151	0	0	0	0	0	0	0	0	0	0	0	0	0	0	0	0	0	0	0	0	3.34311	0	0	0	0	0	0	0	0	0
Pjv1_00001152	2518.07	2766.3	2386.07	2517.05	2852.75	2553.6	2163.22	2468.87	2050.31	2468.86	2521.99	2378.93	2266.97	2545.55	2070.23	2612.99	2292.1	2159.44	2004.01	2280.73	2198.09	2466.58	2296.87	2172.71	2072.19	2167.61	2175.39	2492.42	2629.52	2469.83
Pjv1_00001153	0	0	0	0	0	0	0	0	0	0	0	0	0	0	0	0	0	0	0	0	0	0	0	0	0	0	0	0	0	0
Pjv1_00001154	622.605	585.977	730.86	793.397	562.956	696.807	630.148	589.33	759.069	586.17	594.502	654.707	706.436	785.739	584.237	614.468	596.563	575.729	694.208	736.562	737.156	560.965	713.635	699.139	831.554	877.179	812.861	622.394	656.484	710.547
Pjv1_00001155	574.438	487.5	548.805	571.246	535.716	493.656	622.379	588.596	433.164	640.16	539.696	629.718	635.532	907.605	550.368	652.119	580.739	458.586	672.438	614.074	549.106	500.414	578.942	562	627.908	699.794	601.589	591.132	571.284	536.326
Pjv1_00001156	326.466	218.114	269.125	218.184	234.427	310.821	226.163	224.576	276.4	211.33	300.967	299.866	245.887	221.575	175.694	313.258	259.513	310.567	223.743	261.308	189.721	244.291	291.44	267.555	235.8	281.672	276.623	213.149	229.59	245.958
Pjv1_00001157	5817.52	8053.11	6279.59	7725.71	8464.14	7799.97	8318.82	9466.7	7210.12	7803.78	7096.87	5192.68	7098.19	3760.81	8203.66	6876.62	7156.38	6504.65	5257.36	4973.02	7010.5	7939.12	6621.21	6823.33	4871.42	4602.27	5501.13	7045.27	8098.43	7768.19
Pjv1_00001158	8914.49	8372.96	7880.27	8273.15	8001.07	8049.85	7578.18	7553.4	8078.51	7525.35	7885.51	8318.78	7750.63	8697.67	7434.2	7727.53	7589.95	8588.72	8516.75	8567.64	7695.84	7683.69	7470.33	7841.11	8504	8583.68	8543.09	7268.37	7906.5	7583.72
Pjv1_00001159	9017.07	10100.8	7750.99	8062.9	9989.57	8886.83	7188.01	8297.58	6856.37	7210.67	8069.43	5482.55	7170.39	8430.92	7851.21	7896.96	8160.41	7588.91	6192.24	5597.71	7044.77	9432.71	7198.58	7461.96	5752.99	4402.46	5586.18	8989.19	9215.88	7877.5
Pjv1_00001160	313.979	447.621	398.411	430.418	454.822	510.924	558.501	478.509	367.158	479.734	527.62	294.868	597.153	396.278	638.215	511.303	324.391	448.597	633.737	629.589	539.076	447.519	371.783	445.029	566.278	596.482	596.217	528.608	480.704	362.105
Pjv1_00001161	0	0	0	0	0	0	0	0	0	0	0	0	0	0	0	0	0	0	0	0	0	0	0	0	0	0	0	0	0	0
Pjv1_00001162	0	4.06928	20.2284	3.96699	1.6509	4.06301	5.1793	5.87128	8.25075	6.17021	11.1469	0	12.3594	13.6354	6.3504	4.51814	4.74718	9.98899	22.979	16.3318	13.3724	7.65585	7.87677	13.445	8.03865	12.6704	11.6379	2.84198	3.58734	20.4965
Pjv1_00001163	8.91984	17.9048	7.91545	11.901	3.30179	12.189	20.7172	1.46782	9.28209	15.4255	5.57345	7.49664	7.15543	0	0	7.53024	4.74718	3.63236	21.7696	13.0654	3.34311	22.9676	9.45212	5.37799	23.2228	15.5943	21.4853	17.0519	8.96836	20.4965
Pjv1_00001164	2224.61	2765.48	2314.83	2427.8	2590.26	2350.45	3207.71	3432.5	2787.72	2702.55	2873.12	2391.43	2477.08	2266.88	2929.65	2581.37	2022.3	2620.75	2559.14	2305.23	2921.88	2885.56	2656.05	2896.05	2467.87	2164.68	2368.75	3079.29	2711.13	2951.5
Pjv1_00001165	0	0	0	7.93397	0	0	1.72643	8.07301	0	0	0	0	3.90296	0	6.3504	0	0	0	0	0	10.0293	0	0	0	0	0	1.79044	0	0	0
Pjv1_00001166	99.9023	104.987	91.4675	77.3562	105.657	147.284	105.312	198.89	126.855	74.0426	52.0189	44.9799	252.392	311.057	194.746	131.779	74.3725	104.43	263.654	194.348	243.211	113.446	113.425	129.072	169.705	203.7	185.311	105.153	86.0962	143.476
Pjv1_00001167	0	0	0	0	0	0	0	0	0	0	0	0	0	0	0	0	0	0	0	0	0	0	0	0	0	0	0	0	0	0
Pjv1_00001168	1430.74	1587.02	1673.68	1559.03	1571.65	1570.36	1752.33	1790.74	1896.64	1667.5	1521.55	1676.75	1643.15	1602.16	1807.75	1467.64	1419.41	1409.36	2080.21	1925.51	1892.2	1421.2	1548.57	1667.18	2101.66	2033.11	2148.53	1771.98	1596.37	1598.73
Pjv1_00001169	1881.2	3703.86	2919.92	2552.76	3435.51	2830.91	2331.55	3113.98	2738.22	2702.55	3292.98	2508.88	2304.05	950.215	2955.05	2612.24	1890.96	2470.01	1734.31	1721.37	2336	2591.85	2641.08	2448.33	1870.33	1687.11	1896.08	3218.54	2886.02	2698.71
Pjv1_00001170	547.678	563.189	600.695	716.041	610.006	640.941	692.3	653.914	811.667	764.335	664.17	769.655	666.756	655.35	705.953	640.07	568.871	574.821	720.815	605.091	640.205	622.908	738.841	543.177	696.683	775.816	632.026	676.391	634.063	666.137
Pjv1_00001171	828.654	1420.99	1455.56	1166.29	1385.93	1293.05	1057.44	1232.23	1061.25	1026.57	1263.32	1211.96	1286.03	946.806	1228.8	1402.13	873.482	1175.07	1055.83	1078.71	1272.89	1331.42	1317	1255.76	1097.72	1107.19	1107.39	1344.26	1349.74	1233.21
Pjv1_00001172	28.5435	24.4157	34.3003	27.7689	44.5742	45.7089	45.7505	33.0259	75.2881	68.6436	52.0189	47.4787	35.7772	60.507	32.8104	38.4042	37.9775	68.1068	60.4711	50.6284	65.1906	34.7993	32.2947	40.3349	67.8819	92.5911	88.6269	15.6309	43.0481	30.7448
Pjv1_00001173	0	0	0	0	0	0	0	0	0	0	0	0	0	0	0	0	0	0	0	0	0	0	0	0	0	0	0	0	0	0
Pjv1_00001174	22.2996	16.2771	21.9874	11.901	11.5563	16.2521	30.2126	24.9529	12.3761	51.6755	27.8673	44.9799	18.2138	19.6009	25.4016	28.6149	11.0768	39.0479	38.7015	14.6986	45.9678	20.8796	25.2057	34.9569	131.298	116.957	57.2941	31.2618	51.1196	75.154
Pjv1_00001175	139.15	150.563	135.442	134.878	140.326	94.4651	146.747	179.074	119.636	126.489	132.834	137.438	140.507	163.625	148.176	108.435	119.471	121.684	135.455	160.051	196.408	178.173	149.659	150.584	166.132	171.537	216.643	147.783	130.041	198.133
Pjv1_00001176	528.947	629.925	553.202	478.022	686.773	736.421	644.823	685.472	415.631	473.564	382.711	432.306	960.129	777.216	839.311	963.118	459.686	937.149	798.218	732.479	611.789	597.853	516.716	563.345	752.06	636.442	648.14	562.712	643.928	481.669
Pjv1_00001177	138.258	167.654	137.201	101.158	150.232	129.001	130.346	169.533	112.416	83.2979	115.185	124.944	236.129	186.634	218.03	238.709	123.427	263.346	191.089	212.313	169.663	180.957	100.035	121.005	194.714	107.211	136.074	129.31	135.422	249.375
Pjv1_00001178	17.8397	26.0434	28.1438	7.93397	26.4143	34.5356	29.3494	29.3564	20.6269	40.1064	33.4407	42.481	9.10691	34.0884	25.4016	28.6149	26.9007	36.3236	89.4972	229.461	77.7273	23.6635	29.9317	33.6124	342.982	342.1	273.042	25.5778	20.6272	20.4965
Pjv1_00001179	1.78397	0	0	0	1.6509	0	0	2.93564	0	9.25532	0	0	0	3.40884	2.1168	1.50605	0	0	0	0	0	0	0	0	12.5046	3.89857	1.79044	0	0	0
Pjv1_00001180	572.654	497.266	446.783	478.022	447.393	489.593	448.873	488.05	481.637	399.521	514.616	597.233	508.686	501.1	403.251	486.454	633.749	461.31	436.601	509.551	432.097	514.334	522.23	521.665	494.824	521.434	477.153	480.295	530.03	532.91
Pjv1_00001181	0	1.62771	1.75899	1.98349	0	1.01575	1.72643	13.2104	6.18806	0	0.928909	0	52.69	277.821	73.0296	0	1.58239	0	452.324	560.996	950.279	1.39197	0	2.689	321.546	688.098	667.835	8.52594	3.58734	13.6644
Pjv1_00001182	0	0	5.27697	0	0	0	0	0	0	0	0	9.99553	0	0	0	1.50605	1.58239	0	0	1.63318	0	0	0	0	0	0	3.58088	0	0	0
Pjv1_00001183	1489.61	1637.48	2173.23	1398.36	1458.57	1099.05	2046.69	1412.78	1173.67	2132.58	2047.32	1399.37	1733.57	1155.6	1689.21	1603.94	1572.11	1641.83	1635.14	1366.15	1226.92	1728.83	1720.29	1949.52	1246.88	1222.2	895.221	1803.24	1321.04	1017.99
Pjv1_00001184	1012.4	1618.76	1542.63	1910.1	1750.78	1722.72	1137.72	885.829	997.309	1375.19	1282.82	1261.94	1077.87	389.46	1433.07	1414.18	1112.42	1580.08	823.616	792.907	943.593	1262.52	1170.49	1360.63	492.144	500.967	627.55	1202.16	1390.1	1130.73
Pjv1_00001185	376.417	348.331	269.125	238.019	357.419	317.931	353.919	344.938	375.409	344.761	343.696	334.85	366.878	412.47	393.725	368.229	459.686	294.221	312.031	353.582	372.757	352.169	326.886	319.99	316.187	267.052	263.195	386.509	321.067	273.287
Pjv1_00001186	4729.3	5061.37	3671.01	4304.18	5231.69	4493.69	3862.03	3872.84	4043.9	4430.99	4418.82	3643.37	4125.43	3177.89	4099.18	4649.92	4730.57	3953.82	3943.92	4905.24	4583.4	4744.54	4560.65	4018.7	5312.65	5999.9	5799.24	4604.01	5310.16	4386.26
Pjv1_00001187	4897.89	5127.3	5290.16	4784.19	4738.9	4533.31	4666.55	5914.58	5377.42	4091.62	5213.97	5922.35	5381.53	5430.29	4778.68	4606.25	5268.58	5264.2	5034.82	5015.48	4837.48	4887.22	5058.46	5004.22	5163.49	4840.08	5238.83	5739.38	4807.04	5185.62
Pjv1_00001188	0	0	0	0	0	0	0	0	0	0	0	0	0	0	0	0	0	0	0	0	0	0	0	0	0	0	0	0	0	0
Pjv1_00001189	1151.55	2589.69	1699.18	1961.68	2690.14	2358.58	1379.42	1908.9	1444.91	1902.74	2272.11	1311.91	1334.81	283.786	1734.72	2335.13	1585.56	1675.43	356.779	333.984	808.197	1868.72	1942.41	1684.66	461.776	299.216	620.388	2104.49	2367.65	2370.77
Pjv1_00001190	5374.21	5605.03	4619.99	4472.78	5634.51	5326.61	4482.69	6016.59	4799.87	4062.32	4303.64	3568.4	5055.64	5808.67	4907.8	4668	4945.77	4495.95	4520.82	3571.75	4763.93	5531.01	4199.89	4428.78	3319.96	2807.95	3494.94	5283.24	5094.92	4847.43
Pjv1_00001191	1.78397	1.62771	0	15.8679	5.77814	0	3.45287	1.46782	4.12537	0	0.928909	0	5.20395	1.70442	4.2336	4.51814	6.32958	1.81618	0	1.63318	0	7.65585	4.72606	10.756	1.78637	3.89857	1.79044	11.3679	0	6.83218
Pjv1_00001192	26.7595	43.9482	12.3129	21.8184	57.7814	52.8192	46.6137	48.438	20.6269	38.5638	41.8009	67.4698	31.2237	13.6354	16.9344	45.9345	16.6151	39.0479	18.1413	27.764	22.566	28.5355	46.4729	53.7799	78.6001	79.9208	27.7519	8.52594	17.0399	51.2413
Pjv1_00001193	84.7385	39.0651	83.552	27.7689	34.6688	78.213	80.2792	43.3007	74.2567	57.0745	32.5118	79.9642	57.8939	74.9946	47.628	44.4284	39.5599	56.3016	48.3769	66.9602	66.0264	59.1589	45.6852	51.0909	56.2706	49.7068	43.8658	44.0507	17.9367	58.0735
Pjv1_00001194	19.6237	40.6928	56.2877	75.3728	47.876	62.9767	65.6045	58.7128	82.5075	58.617	40.872	44.9799	49.4375	22.1575	52.92	84.3387	33.2303	69.0149	45.958	52.2616	61.8475	41.7592	37.8085	59.1579	54.4842	59.4532	46.5515	53.9976	62.7785	61.4896
Pjv1_00001195	0	4.88314	5.27697	3.96699	3.30179	4.06301	5.1793	10.2747	2.06269	2.31383	9.28909	0	6.50494	6.81769	17.9928	6.02419	6.32958	5.44854	7.25653	1.63318	13.3724	6.95987	15.7535	5.37799	9.82502	5.84786	1.79044	2.84198	1.79367	3.41609
Pjv1_00001196	3.56794	0	0	0	0	0	0	0	0	0	0	0	0	0	0	0	0	0	0	0	0	0	6.30141	2.689	0	0	0	0	1.79367	0
Pjv1_00001197	360.362	389.023	340.364	442.319	405.295	330.12	498.939	493.921	521.86	347.075	342.767	287.371	425.423	364.746	444.528	432.236	262.677	412.273	407.575	397.678	485.587	415.504	402.503	424.861	362.632	386.933	374.202	441.928	347.972	399.682
Pjv1_00001198	5.35191	4.88314	8.79495	0	6.60358	2.03151	0	8.80692	6.18806	1.54255	1.85782	4.99776	7.80593	11.931	2.1168	6.02419	3.16479	1.81618	7.25653	4.89953	6.68622	2.78395	11.0275	8.06699	5.3591	9.74643	8.95221	5.68396	3.58734	0
Pjv1_00001199	490.591	460.643	423.037	563.312	434.186	492.641	632.738	458.694	653.872	612.394	508.113	524.765	560.726	547.119	560.952	611.456	475.509	626.582	666.391	596.926	658.593	528.254	586.819	553.933	577.89	666.656	674.101	552.765	472.632	840.358
Pjv1_00001200	2990.82	3858.49	3196.96	3062.51	3965.45	3527.71	3149.88	3793.58	3029.06	2940.88	3182.44	2543.86	3652.52	2960.58	3755.2	3428.52	2780.27	3410.79	3266.65	2763.33	3695.81	3859.94	3195.6	3324.94	2757.26	2372.28	2903.2	4297.08	4277.91	4041.23
Pjv1_00001201	520.919	564.816	394.893	414.55	546.447	464.199	371.183	397.779	388.816	445.798	527.62	419.812	295.975	335.771	369.382	442.025	428.829	450.413	286.633	320.919	293.358	465.615	422.195	364.359	315.294	301.165	339.289	416.35	398.195	345.025
Pjv1_00001202	816.166	948.143	871.579	755.711	889.008	880.658	1015.14	940.138	833.326	897.766	940.985	762.159	898.332	759.32	887.998	878.026	640.078	773.693	761.936	788.824	816.555	920.79	870.383	828.211	786.001	713.439	787.794	932.17	912.082	895.015
Pjv1_00001203	0	0	0	0	0	0	0	0	0	0	0	0	0	0	4.2336	0	0	0	12.0942	3.26635	0.835777	0	0	5.37799	3.57273	0	1.79044	0	0	0
Pjv1_00001204	0	0	0	0	0	0	0	0	0	0	0	0	0	0	0	0	0	0	0	0	0	0	0	0	0	0	0	0	0	0
Pjv1_00001205	0	0	0	0	0	0	0	0	0	0	0	0	0	0	0	0	0	0	0	0	0	0	0	0	0	0	0	0	0	0
Pjv1_00001206	460.264	430.53	325.413	442.319	434.186	461.152	435.061	481.445	362.002	376.383	432.872	414.814	429.326	467.864	406.426	396.091	453.356	369.593	360.408	369.914	386.965	405.76	367.845	430.239	350.128	324.556	353.612	457.559	444.83	526.078
Pjv1_00001207	41.0313	47.2037	94.9854	51.5708	29.7161	81.2603	8.63217	8.80692	28.8776	16.9681	14.8625	14.9933	54.6415	30.6796	8.4672	31.627	22.1535	7.26472	79.8218	52.2616	10.0293	16.7037	100.823	18.823	89.3183	91.6165	34.0184	34.1038	44.8418	6.83218
Pjv1_00001208	0	0	0	0	0	4.06301	0	0	0	0	0	0	0	0	0	0	0	0	0	0	1.67155	0	0	0	0	0	0	0	0	0
Pjv1_00001209	0	0	0	0	0	0	0	0	0	0	0	0	0	0	0	0	0	0	0	0	0	0	0	0	0	0	0	0	0	0
Pjv1_00001210	462.94	463.084	451.181	464.137	506.825	542.412	449.736	414.659	461.011	438.085	561.061	612.226	445.588	374.973	424.419	500.008	572.035	469.483	532.146	560.996	477.229	429.424	589.97	422.172	546.628	465.88	518.333	464.664	451.108	427.011
Pjv1_00001211	337.17	286.477	316.618	319.342	340.91	292.537	372.047	270.813	322.811	292.314	313.042	337.349	281.664	284.638	367.265	268.83	285.622	339.626	268.492	294.788	290.851	293.01	325.31	283.689	264.382	263.154	288.261	309.776	354.25	215.214
Pjv1_00001212	1383.47	1154.05	1400.16	1045.3	1098.67	1256.49	1213.68	1350.39	1470.7	1133.01	1290.25	1279.43	1239.19	1662.66	1246.8	1235.71	1457.39	1543.75	1412.6	1563.77	1447.57	1387.1	1448.54	1470.88	1488.94	1353.78	1395.65	1271.79	1285.17	1284.45
Pjv1_00001213	78.4946	224.624	274.402	299.508	314.496	217.371	285.725	255.401	287.745	365.585	321.403	282.374	350.616	63.9158	407.484	375.006	281.666	317.832	435.392	409.11	254.912	282.571	334.763	310.579	443.019	384.009	289.156	368.037	333.623	365.522
Pjv1_00001214	4.45992	1.62771	0	0	0	0	0	2.93564	2.06269	0	0	4.99776	3.90296	0	2.1168	0	2.37359	1.81618	0	0	5.01466	0	0	9.41148	1.78637	0	3.58088	5.68396	0	0
Pjv1_00001215	91.8744	80.5718	108.178	166.613	62.7341	76.1815	123.44	83.6657	116.542	87.9256	108.682	74.9664	98.8751	103.97	88.9056	105.423	122.636	108.063	60.4711	88.1915	104.472	73.0786	89.7951	77.9809	83.9592	105.261	128.017	79.5755	117.485	102.483
Pjv1_00001216	56.195	45.576	51.8902	75.3728	52.8287	69.0713	54.3827	60.9145	34.0343	58.617	49.2322	52.4765	46.1851	57.9503	40.2192	29.3679	45.0982	35.4155	37.4921	57.1611	72.7126	66.8147	65.3772	52.4354	50.9115	64.3265	59.0846	34.1038	77.1279	44.4092
Pjv1_00001217	145.393	113.94	160.068	158.679	119.69	109.701	145.02	136.507	147.482	131.117	109.611	174.922	134.652	175.555	177.811	167.171	158.239	135.305	108.848	147.802	169.663	123.886	167.775	133.105	110.755	123.78	136.969	127.889	141.7	218.63
Pjv1_00001218	146.285	122.892	123.129	128.927	137.85	86.3391	102.723	127.7	155.733	114.92	162.559	152.432	167.827	138.058	135.475	134.791	113.141	140.754	153.597	149.436	152.111	125.278	148.083	130.416	150.948	139.374	175.463	159.151	131.835	239.126
Pjv1_00001219	1.78397	1.62771	0	0	0	0	0	10.2747	4.12537	0	0	0	9.10691	1.70442	4.2336	1.50605	2.37359	0	12.0942	7.34929	8.35777	1.39197	3.15071	0	7.14547	7.79715	6.26655	4.26297	1.79367	6.83218
Pjv1_00001220	10.7038	6.51085	17.5899	39.6699	13.2072	10.1575	22.4436	68.9875	68.0687	23.1383	7.43127	14.9933	32.5247	15.3398	42.336	30.121	18.9887	38.1398	31.445	48.9953	21.7302	22.2716	25.2057	8.06699	33.941	74.0729	16.114	11.3679	50.2228	0
Pjv1_00001221	7.13588	0	14.0719	0	11.5563	0	1.72643	1.46782	0	0	1.85782	0	16.9128	5.11327	2.1168	22.5907	22.1535	43.5883	20.5602	96.3573	55.1613	2.78395	59.8634	72.6029	76.8138	187.132	144.131	36.9458	65.469	81.9861
Pjv1_00001222	552.138	507.033	589.262	561.329	494.443	643.988	448.01	475.574	527.017	508.271	470.028	564.747	519.094	553.085	463.579	524.105	571.244	494.001	543.03	516.9	548.27	484.407	514.353	557.967	514.474	469.778	478.048	508.715	370.393	437.259
Pjv1_00001223	506.647	564.816	1511.85	1126.62	780.874	1058.42	834.731	882.893	1383.03	758.165	542.483	1019.54	1135.76	884.595	1206.58	646.095	719.989	918.987	1711.33	2056.17	1588.81	544.262	745.93	890.057	1831.03	2405.42	1921.14	647.972	540.792	491.917
Pjv1_00001224	148.069	117.195	161.827	158.679	146.93	162.521	127.756	104.215	176.36	145.771	125.403	174.922	176.284	155.102	138.65	145.334	155.075	127.133	210.439	227.011	164.648	109.966	191.405	177.474	284.925	286.545	254.243	133.573	140.803	116.147
Pjv1_00001225	98.1183	112.312	121.37	87.2737	118.039	104.623	113.081	109.353	115.51	128.032	111.469	124.944	81.3117	134.649	142.884	91.8689	83.8669	96.2576	141.502	145.353	152.111	104.398	100.823	103.526	144.696	90.6418	137.864	88.1014	143.494	109.315
Pjv1_00001226	325.574	732.471	706.234	559.345	614.959	630.783	679.352	766.202	810.636	582.314	681.819	554.752	767.583	388.608	873.18	676.969	282.457	682.884	655.507	565.079	725.455	644.484	681.34	635.947	596.646	570.166	563.094	673.55	677.111	683.218
Pjv1_00001227	21.4076	68.3639	113.455	122.977	94.9265	125.953	330.612	340.534	350.657	107.207	88.2464	114.949	448.841	25.5663	339.746	103.164	109.185	108.063	597.454	661.436	632.684	53.591	181.166	103.526	651.131	1132.54	794.061	129.31	153.359	160.556
Pjv1_00001228	1334.41	109.057	2498.64	2080.68	277.351	1576.45	1248.21	457.96	1726.47	4353.86	982.786	8958.49	2559.04	1061	3040.78	2983.48	2205.86	3692.29	3259.39	4347.51	3092.38	1040.5	1566.69	2593.54	1782.79	1875.21	3404.53	1155.27	1699.5	1749.04
Pjv1_00001229	0	3.25543	0	0	0	0	0	0	0	0	0	0	0	0	0	0	0	0	0	0	0	0	0	0	0	0	0	0	0	0
Pjv1_00001230	319.33	347.517	366.749	253.887	353.292	405.286	289.178	301.637	246.491	242.952	290.749	189.915	455.996	317.875	403.251	466.122	238.15	523.06	396.69	319.286	419.56	370.265	293.803	341.502	354.594	317.734	375.993	306.934	435.862	358.689
Pjv1_00001231	3021.15	3090.21	2734.35	2705.49	3357.1	3388.55	2352.27	2403.55	2388.59	2306.12	2498.77	2536.36	2336.57	2454.37	2365.52	2824.59	3259.73	2263.87	1933.87	2404.85	1841.22	2558.45	2877.38	2484.63	2500.02	2800.15	2583.61	2643.04	2384.69	2920.76
Pjv1_00001232	225.672	258.806	278.8	245.953	222.046	275.269	209.762	268.611	210.394	215.186	225.725	222.4	202.954	187.486	296.352	219.883	187.514	299.67	255.188	144.536	285.836	273.523	245.755	223.187	153.628	167.639	205.901	271.409	264.567	345.025
Pjv1_00001233	2.67595	1.62771	7.03596	0	0	6.09452	0	0	0	0	1.85782	9.99553	6.50494	2.55663	4.2336	0.753024	0	5.44854	53.2146	56.3445	16.7155	2.78395	1.57535	2.689	26.7955	42.8843	46.5515	8.52594	1.79367	0
Pjv1_00001234	136.474	96.0351	101.142	126.944	59.4323	92.4336	134.662	118.159	119.636	119.548	54.8056	87.4608	65.6999	79.2556	86.7888	82.8326	98.1084	80.82	60.4711	53.0782	72.7126	48.7191	107.912	139.828	42.8728	54.58	60.875	80.9965	95.0646	102.483
Pjv1_00001235	0	8.13856	3.51798	11.901	11.5563	0	1.72643	4.40346	0	1.54255	1.85782	0	11.0584	1.70442	2.1168	0	9.49437	5.44854	0	0	1.67155	1.39197	0	0	8.03865	5.84786	3.58088	4.26297	5.38101	0
Pjv1_00001236	3.56794	1.62771	0	0	1.6509	2.03151	2.58965	13.2104	10.3134	4.62766	5.57345	0	0	3.40884	2.1168	3.0121	0	0	4.83769	2.44976	0.835777	1.39197	3.15071	0	1.78637	5.84786	3.58088	5.68396	1.79367	34.1609
Pjv1_00001237	0	0	0	0	0	2.03151	0	1.46782	4.12537	0	0	0	0	0	0	0	1.58239	0	0	0	0	0	0	0	0	0	0	0	0	0
Pjv1_00001238	0	0	0	0	0	0	0	0	0	3.08511	0	0	0	0	0	0	0	0	0	0	0	0	0	0	0	0	0	0	0	0
Pjv1_00001239	0	0	0	0	0	0	0	0	0	0	0	0	0	0	0	0	0	0	0	0	0	0	0	0	0	0	0	1.42099	0	0
Pjv1_00001240	105.254	152.191	87.07	77.3562	102.356	123.922	79.416	156.323	104.166	75.5851	129.118	62.472	80.6612	81.8123	83.6136	95.6341	110.768	101.706	20.5602	37.563	29.2522	182.349	74.0416	92.7703	66.9888	22.4168	23.2757	137.836	166.811	99.0666
Pjv1_00001241	770.675	850.48	778.353	666.454	818.844	870.501	1509.77	2113.66	1730.59	699.548	753.345	604.729	1401.16	2080.25	1239.39	372.747	506.366	319.648	1071.55	1344.92	1574.6	820.568	391.475	418.139	1176.32	1359.63	1497.7	744.599	335.417	433.843
Pjv1_00001242	1764.35	1362.4	1489.86	1618.53	1413.17	1500.27	1826.57	1661.57	1514.01	1659.79	1619.09	1724.23	1712.75	1840.78	1693.44	1460.11	1838.74	1927.88	1857.67	1956.54	1648.99	1612.6	1566.69	1632.22	2077.54	2163.71	1999.03	1646.93	1546.14	1619.23
Pjv1_00001243	19.6237	24.4157	19.3489	15.8679	23.1125	20.3151	88.0481	188.615	91.7896	30.8511	14.8625	9.99553	126.196	28.9752	117.482	6.02419	6.32958	18.1618	87.0784	40.0128	89.4282	6.95987	11.0275	37.6459	46.4455	66.2758	93.103	34.1038	8.96836	6.83218
Pjv1_00001244	0	0	0	0	0	0	0	0	0	0	0	0	0	0	0	0	0	0	0	0	0	0	0	0	0	0	0	0	0	0
Pjv1_00001245	0	0	0	0	0	0	0	0	0	0	0	0	0	0	0	0	0	0	0	0	0	0	0	0	0	0	0	0	0	0
Pjv1_00001246	267.595	539.587	454.699	315.375	340.91	288.474	328.022	556.304	436.258	273.032	437.516	594.734	586.095	466.159	351.389	371.241	435.95	568.464	492.235	555.28	365.235	505.286	405.653	509.565	675.247	408.376	564.884	555.607	478.013	611.48
Pjv1_00001247	0	0	0	0	0	0	0	0	0	0	0	0	0	0	0	0	0	0	0	0	0	0	0	0	0	0	0	0	0	0
Pjv1_00001248	32.1114	32.5543	28.1438	25.7854	37.9706	36.5671	29.3494	26.4208	33.003	31.6223	20.436	34.9843	34.4762	29.8274	42.336	29.3679	19.7799	23.6103	53.2146	24.4976	45.132	22.2716	39.3838	16.134	16.0773	21.4422	33.1232	15.6309	22.4209	34.1609
Pjv1_00001249	45.4912	17.9048	77.3955	75.3728	23.1125	74.15	23.3069	17.6138	45.3791	58.617	15.7915	172.423	22.1168	40.0539	56.0952	32.38	58.5486	47.2207	45.958	90.6412	30.9238	23.6635	47.2606	57.8134	92.8911	89.6672	69.8272	22.7358	24.2146	47.8253
Pjv1_00001250	199.805	169.282	213.717	226.118	237.729	210.261	188.181	192.284	206.269	221.356	169.061	302.365	166.526	190.043	274.126	229.672	202.546	221.574	203.183	271.107	223.988	175.389	210.31	239.321	275.1	359.643	375.098	181.887	201.788	143.476
Pjv1_00001251	389.797	392.279	350.918	345.128	323.576	339.262	407.438	469.702	414.6	343.218	399.431	397.322	362.325	585.469	516.499	384.795	342.588	448.597	407.575	381.346	429.59	387.665	321.372	380.493	356.38	373.288	408.221	389.351	431.378	399.682
Pjv1_00001252	120.418	202.65	226.91	224.135	244.333	177.757	223.573	216.503	287.745	249.122	199.715	302.365	256.295	14.4876	318.578	294.432	376.61	335.993	275.748	280.09	214.795	151.725	296.954	289.067	328.691	411.3	286.471	206.044	250.217	218.63
Pjv1_00001253	1061.46	1504.01	1248.88	1174.23	1469.3	1329.62	1134.27	1642.49	1363.44	1213.99	1337.63	1129.49	1654.86	925.501	1513.51	1375.77	1090.27	1327.63	1579.5	1972.88	1659.85	1162.3	1340.63	1226.18	1741.71	1826.48	1706.29	1381.2	1243.01	1168.3
Pjv1_00001254	1336.19	1715.61	1566.38	1209.93	2076	1729.83	919.326	1221.23	995.246	912.42	1143.49	769.655	1733.57	1131.74	1062.63	1960.12	1570.53	1710.84	582.941	566.712	833.27	1358.57	1362.68	1366.01	526.085	409.35	644.559	1267.52	1702.19	1731.96
Pjv1_00001255	1099.82	524.937	822.328	1424.15	785.827	886.753	1356.98	431.539	841.576	1578.03	872.246	2149.04	2026.29	549.676	2085.05	1719.91	1979.58	2434.59	2087.46	4199.71	1940.68	643.092	3028.62	2168.67	3635.26	5341.05	3784.99	957.748	1972.14	1571.4
Pjv1_00001256	43.7072	31.7404	26.3848	15.8679	23.1125	29.4569	48.3402	43.3007	20.6269	28.5372	35.2985	32.4855	24.7188	43.4628	44.4528	34.6391	19.7799	17.2537	20.5602	43.2791	48.4751	36.8873	53.562	40.3349	36.6205	37.0364	28.6471	22.7358	38.5639	13.6644
Pjv1_00001257	359.47	307.638	328.931	331.243	297.161	376.845	549.006	486.582	527.017	390.266	306.54	314.859	547.716	675.803	459.346	282.384	375.027	316.923	649.459	712.881	728.798	352.865	385.962	287.723	670.781	767.044	622.179	318.302	272.638	334.777
Pjv1_00001258	557.49	830.947	737.017	630.751	900.564	520.066	593.893	780.88	586.834	752.766	949.345	467.291	473.559	218.166	451.937	748.506	1101.35	455.861	217.696	269.474	244.047	634.74	709.697	525.699	242.053	222.219	210.377	825.595	692.357	546.574
Pjv1_00001259	263.135	564.003	475.807	470.088	601.752	561.712	406.575	495.389	370.252	384.096	476.53	317.358	290.12	32.384	355.622	421.693	402.719	316.015	198.345	182.099	291.686	444.04	464.729	399.316	275.1	275.824	284.68	521.504	537.205	413.347
Pjv1_00001260	1183.66	1281.01	1070.35	856.869	1114.35	1150.85	1160.16	1191.87	907.582	1180.82	1403.58	894.599	1062.91	991.121	1287.01	1425.47	1097.39	1425.7	945.768	979.905	976.188	1461.57	1292.58	1187.19	1089.68	1080.88	1107.39	1224.89	1191.89	1315.19
Pjv1_00001261	337.17	275.083	309.582	285.623	313.67	303.71	413.481	348.607	371.284	385.638	329.763	302.365	340.859	277.821	390.55	357.686	269.007	307.843	293.889	266.208	312.581	311.802	311.132	326.713	291.178	340.151	278.414	278.514	290.575	413.347
Pjv1_00001262	297.031	448.435	653.465	481.989	554.701	565.775	428.156	340.534	605.399	360.186	420.796	589.736	692.125	305.092	413.835	606.184	583.903	666.538	891.344	1238.76	785.631	384.881	949.938	609.057	1061.1	1572.1	1105.6	541.397	547.07	618.312
Pjv1_00001263	2780.32	2583.99	2982.37	2838.38	2636.48	2672.45	2405.79	1823.77	2594.86	2262.93	2446.75	2848.72	2518.06	3381.57	2254.39	3291.47	3770.05	2755.15	2652.26	2631.86	2290.87	2535.48	3430.33	2636.56	2461.61	2157.86	2129.73	2547.84	2339.84	2445.92
Pjv1_00001264	142.718	121.265	135.442	138.845	138.675	109.701	223.573	142.379	194.924	271.489	210.862	389.825	278.411	173.851	225.439	209.341	166.151	306.934	235.837	400.944	245.719	149.637	340.276	302.512	458.203	520.46	448.506	203.202	229.59	208.381
Pjv1_00001265	210.508	256.365	395.773	214.217	242.682	292.537	225.3	152.653	242.366	245.266	203.431	254.886	167.177	176.408	128.066	247.745	129.756	138.938	276.958	336.434	165.484	235.939	238.666	121.005	327.798	371.339	465.515	167.677	134.525	259.623
Pjv1_00001266	987.427	1456.8	1504.82	1229.77	1254.68	1594.73	982.341	976.834	1686.25	875.399	988.359	929.584	1010.87	644.272	1116.61	893.087	871.899	650.193	818.779	834.552	1028.84	963.246	1222.47	838.967	888.717	874.255	972.21	865.383	727.334	901.848
Pjv1_00001267	1335.3	1464.94	1274.39	1350.76	1421.42	1323.53	2012.16	2213.47	1765.66	1521.73	1372.93	1311.91	1461.66	1448.76	1691.32	1350.93	1301.52	1546.48	1526.29	1178.34	1533.65	1450.44	1201.21	1364.67	1175.43	1018.5	1226.45	1538.93	1509.37	1386.93
Pjv1_00001268	0	0	0	0	0	0	0.863217	0	0	0	0	0	0	0	0	0	1.58239	0	0	0	0	0	0	0	0	0	0	0	0	0
Pjv1_00001269	189.101	546.098	381.701	384.798	491.142	412.396	349.603	510.067	549.706	368.67	457.023	407.318	288.819	36.6451	461.463	341.873	303.028	268.795	379.758	472.804	468.035	249.163	311.92	267.555	486.785	575.04	529.076	245.831	451.108	321.112
Pjv1_00001270	379.093	315.776	330.69	357.029	462.251	385.986	366.867	326.59	309.403	397.208	359.488	229.897	337.606	256.516	296.352	369.735	452.565	364.144	278.167	396.045	310.073	327.114	364.694	342.847	260.81	268.027	299.899	282.777	274.432	266.455
Pjv1_00001271	145.393	176.607	198.766	162.646	122.166	172.678	181.276	178.34	228.958	225.213	189.497	229.897	189.294	77.5512	216.972	176.208	156.657	175.261	199.555	258.042	188.05	165.645	184.316	200.33	348.342	356.719	292.737	210.307	120.176	150.308
Pjv1_00001272	102.578	34.182	119.611	140.828	65.2104	92.4336	60.4252	41.0989	80.4448	100.266	75.2416	157.43	53.3405	20.4531	40.2192	88.1038	106.812	77.1877	49.5863	62.0607	49.3109	50.111	122.878	92.7703	43.766	48.7322	38.4945	35.5248	70.85	34.1609
Pjv1_00001273	230.132	201.023	214.597	119.01	188.202	161.505	189.045	217.237	147.482	175.08	160.701	179.919	185.391	253.959	187.337	140.062	174.855	181.618	244.303	177.2	210.616	222.716	159.898	161.34	172.384	127.678	190.682	203.202	196.407	126.395
Pjv1_00001274	403.177	521.682	509.227	589.098	526.636	479.436	591.304	594.467	580.646	592.341	512.758	454.796	476.161	398.835	509.091	510.55	395.599	543.946	477.722	474.437	493.109	472.575	450.551	498.809	565.385	475.626	434.182	424.876	479.807	590.983
Pjv1_00001275	188.209	161.957	145.117	176.531	181.599	106.654	140.704	107.885	140.263	147.314	171.848	149.933	109.283	145.728	131.242	130.273	123.427	143.478	148.759	132.287	120.352	117.622	139.419	145.206	131.298	122.805	124.436	147.783	138.113	143.476
Pjv1_00001276	3377.05	5190.78	6178.45	4506.5	5546.19	5916.77	4758.92	5221.03	6353.08	2845.24	4283.2	3543.41	5492.12	4553.36	5283.53	3174	3993.17	1824.35	5889.88	6696.83	6980.41	3720.05	4006.12	2070.53	6477.37	7047.65	6251.33	3417.48	2524.59	2855.85
Pjv1_00001277	0	0	0	0	0	0	0	0	0	0	0	0	0	0	0	0	0	0	0	0	0	0	0	0	0	0	0	0	0	0
Pjv1_00001278	2213.91	1958.14	2598.03	2102.5	1974.47	2401.24	4297.96	2998.76	4117.12	2083.99	2206.16	2621.33	3424.2	4348.83	3086.3	2305.76	2004.89	1498.35	5170.28	3837.14	4614.33	3006.66	2511.11	2168.67	4386.42	4467.77	4475.21	3229.91	1867.21	2097.48
Pjv1_00001279	1440.55	1254.15	1364.98	1604.65	1400.79	1586.61	1951.73	1277.74	1721.31	1609.65	1358.07	1989.11	1826.59	1863.79	1637.35	1448.82	1675.76	1733.54	2376.51	2431.8	2051.83	1399.63	2149.57	1988.51	3045.76	3358.62	2591.66	1740.71	1701.3	1865.18
Pjv1_00001280	708.236	957.095	788.027	779.513	853.513	849.17	682.805	863.812	736.379	582.314	642.805	542.257	848.244	725.232	859.421	690.523	573.618	825.454	754.679	750.444	803.182	816.392	776.649	631.914	680.606	611.101	704.539	879.593	834.954	690.05
Pjv1_00001281	1152.44	912.333	977.119	1168.28	900.564	900.974	1047.95	896.104	940.585	904.708	972.568	989.557	899.633	1119.81	922.925	1036.91	1068.12	1015.24	871.993	867.216	889.267	1024.49	1042.1	1080.98	922.658	968.796	853.146	1060.06	936.296	1093.15
Pjv1_00001282	1695.66	1438.08	1781.86	1503.49	1519.65	1453.54	1240.44	863.812	1259.27	1484.71	1364.57	1656.76	1282.77	1791.35	964.203	1722.17	1981.95	1779.86	1396.88	1787.51	1460.94	1453.92	1591.11	1844.65	1564.86	1971.7	1764.48	1305.89	1522.83	1366.44
Pjv1_00001283	497.727	460.643	565.515	616.866	529.938	614.531	646.55	648.776	621.9	684.894	655.81	607.228	614.066	644.272	524.967	562.509	595.771	713.759	639.784	489.953	559.971	593.677	592.333	674.938	571.637	621.822	596.217	645.13	611.642	614.896
Pjv1_00001284	1810.73	1837.69	1829.35	1666.13	1884.5	1707.48	1972.45	2097.51	2058.56	1837.95	1841.1	1864.17	1943.02	2344.43	1916.76	1812.53	2091.13	1965.11	2280.97	1839.77	2231.53	2275.18	1808.51	2000.61	1830.13	1602.31	1646.31	2294.9	2138.95	2070.15
Pjv1_00001285	1.78397	1.62771	0	15.8679	4.95269	2.03151	1.72643	0	0	6.17021	1.85782	0	0	0	0	6.77722	9.49437	1.81618	0	1.63318	0	7.65585	4.72606	0	0	0	1.79044	5.68396	23.3177	0
Pjv1_00001286	154.313	208.347	226.03	186.448	185.726	213.308	156.242	163.662	183.579	194.362	243.374	124.944	180.837	167.033	224.381	220.636	155.075	178.894	174.157	242.527	210.616	192.788	230.002	211.086	150.948	204.675	261.405	144.941	182.058	177.637
Pjv1_00001287	1914.2	2265.78	2052.74	1866.47	2263.38	1966.5	1801.53	1850.19	2256.58	1629.71	2072.4	1981.61	2016.53	2635.04	1855.38	2180	2627.57	1842.51	2117.7	2284	2237.38	2170.09	1988.1	1876.92	2185.62	2167.61	2310.57	2354.58	2069.9	1865.18
Pjv1_00001288	9430.06	11898.6	10694.7	10270.5	13039.6	11403.9	11002.6	10384.8	11066.3	10838.8	11127.4	9450.77	10609.6	9394.77	10806.3	11843.6	9563.2	10519.3	10948.9	11607.8	11821.2	11738.5	11177.1	10530.1	10628.9	11105.1	11262.8	12027.3	11779	10190.2
Pjv1_00001289	572.654	444.366	885.651	644.635	428.408	614.531	593.03	452.088	932.334	766.649	654.881	799.642	557.473	288.9	839.311	643.836	565.706	758.255	697.836	533.232	662.771	562.357	541.922	742.163	498.396	439.564	477.153	642.288	619.713	604.648
Pjv1_00001290	9.81183	3.25543	13.1924	0	18.9853	5.07877	12.085	24.219	16.5015	7.71277	12.0758	19.9911	12.3594	14.4876	2.1168	20.3316	13.4504	9.0809	18.1413	13.882	10.8651	2.78395	6.30141	12.1005	16.9705	19.4929	1.79044	9.94693	19.7304	34.1609
Pjv1_00001291	76.7107	100.918	79.1545	122.977	74.2903	81.2603	119.124	99.0778	87.6642	135.745	71.526	42.481	57.8939	34.9407	88.9056	59.4889	56.175	85.3605	47.1674	23.681	40.9531	70.2947	59.8634	73.9474	33.941	13.645	26.8566	48.3137	68.1595	47.8253
Pjv1_00001292	767.999	792.696	793.304	743.81	756.936	756.737	718.197	758.863	787.946	738.883	802.577	782.15	848.244	778.921	744.055	792.934	754.802	860.869	917.951	931.726	764.736	689.723	897.164	821.488	1066.46	1027.27	876.421	822.754	804.462	881.351
Pjv1_00001293	327.358	464.712	289.354	299.508	385.484	457.089	217.531	291.362	375.409	213.644	381.782	224.899	286.868	315.318	349.272	347.144	310.94	264.254	273.329	195.981	280.821	389.753	243.392	322.679	225.082	195.903	201.425	451.875	280.71	341.609
Pjv1_00001294	2902.52	3217.17	2420.37	2173.91	3428.91	3238.22	2166.67	1947.06	2352.49	1790.9	2309.27	2234	1742.67	2200.41	2057.53	2180	2235.92	1615.49	1861.3	1271.43	1847.9	2649.62	1983.37	1710.2	1359.43	1255.34	1312.39	2475.37	1886.05	2128.22
Pjv1_00001295	283.651	341.006	264.728	230.085	260.016	313.868	243.427	228.98	243.397	227.527	305.611	199.911	219.867	296.569	257.191	218.377	262.677	209.769	228.581	208.23	214.795	263.779	179.59	212.431	189.355	186.157	230.967	250.094	288.781	181.053
Pjv1_00001296	497.727	684.453	421.278	430.418	635.595	481.467	448.873	519.608	442.446	404.92	578.71	462.293	511.939	575.242	428.652	530.129	538.014	579.362	388.224	352.766	458.006	697.379	533.257	504.187	408.185	373.288	424.335	601.079	628.682	471.42
Pjv1_00001297	11677	8945.91	10060.5	10879.5	8672.16	10425.7	12244.7	11540	10139.1	11051.6	12759.5	11577.3	10924.4	13327.7	10441.1	9731.33	12911.5	9963.57	10387.7	11368.5	9383.27	8702.62	11037.7	10005.8	11554.2	12421.8	11184	8808.72	8645.5	9889.58
Pjv1_00001298	698.424	640.505	737.017	618.85	726.394	575.932	473.043	516.672	395.005	569.974	704.113	344.846	423.471	472.977	455.112	701.818	704.165	550.303	220.115	217.212	386.965	673.019	512.778	631.914	112.541	107.211	174.568	581.185	640.341	652.473
Pjv1_00001299	1509.24	1118.24	1127.51	1275.39	1130.04	986.297	1259.43	1368.01	1367.56	1108.32	1242.88	1651.76	1521.5	1512.67	1570.67	1369.75	1557.87	1391.19	1833.48	2230.1	2066.04	1129.59	1564.33	1512.56	1830.13	1867.42	1852.21	1338.57	1269.02	1738.79
Pjv1_00001300	1280	756.887	992.95	741.827	534.89	714.075	751.862	489.518	631.182	628.591	488.606	547.255	712.941	671.542	735.588	467.628	697.836	608.42	493.444	532.415	740.499	492.063	546.648	527.043	496.61	622.797	562.199	616.71	487.879	608.064
Pjv1_00001301	3.56794	6.51085	14.0719	19.8349	13.2072	17.2678	17.2643	2.93564	12.3761	15.4255	7.43127	24.9888	6.50494	8.52211	4.2336	6.02419	7.91197	10.8971	26.6073	18.7815	16.7155	11.8318	16.5412	2.689	21.4364	23.3914	13.4283	5.68396	5.38101	13.6644
Pjv1_00001302	19.6237	8.13856	8.79495	7.93397	6.60358	4.06301	12.085	21.2834	23.7209	21.5958	7.43127	14.9933	12.3594	10.2265	6.3504	15.0605	10.2856	23.6103	26.6073	17.1483	21.7302	29.2314	8.66444	12.1005	39.3001	17.5436	23.2757	19.8939	20.6272	6.83218
Pjv1_00001303	1907.95	2492.03	2219.84	1961.68	2435.9	2121.91	2328.1	2487.95	2496.88	2269.87	2497.84	2006.6	2359.34	1842.48	2650.23	2260.58	1659.93	2345.6	2122.54	2006.36	2356.89	2412.29	2255.12	2187.5	1965	1921.02	2053.64	2371.63	2629.52	2521.07
Pjv1_00001304	68.6828	53.7145	17.5899	31.7359	54.4796	54.8507	58.6988	44.0346	23.7209	38.5638	22.2938	64.9709	52.0395	34.0884	35.9856	57.2298	47.4718	30.8751	45.958	39.1962	46.8035	51.503	53.562	48.4019	35.7273	68.225	17.9044	25.5778	57.3975	40.9931
Pjv1_00001305	3.56794	0	0	0	0	0	0	0	0	0	0	2.49888	0	0	0	0	0	0	0	1.63318	0	0	0	0	0	0	0	0	0	0
Pjv1_00001306	0	0	0	0	0	0	0	0	2.06269	0	0	0	0	0	0	0	0	0.90809	0	0	0	0	0	0	0	0	0	0	0	0
Pjv1_00001307	0	0	0	0	0	0	0	4.40346	4.12537	0	0	4.99776	3.90296	0	6.3504	1.50605	1.58239	3.63236	20.5602	76.7592	25.0733	0	0	0	222.403	329.429	245.291	0	0	0
Pjv1_00001308	0	0	0	0	0	0	0	0	0	0	0	0	0	0	0	0	0	0	0	0	0	0	0	0	0	0	0	0	0	0
Pjv1_00001309	0	0	0	0	0	0	0	0	0	0	0	0	0	0	0	0	0	0	0	0	0	0	0	0	0	0.974643	0	0	0	0
Pjv1_00001310	3293.21	6338.31	3975.32	4137.57	5835.09	4755.76	2289.25	3525.7	2822.79	3488.49	5130.36	3348.5	2728.17	1507.56	3612.32	4456.4	3492.34	3802.17	959.071	1081.16	1943.18	4330.43	3528.79	3829.13	1036.09	860.61	1312.39	4923.73	5268.91	4632.22
Pjv1_00001311	103.47	136.728	156.55	111.076	141.977	205.182	105.312	136.507	101.072	148.085	122.616	164.926	158.72	150.841	184.162	174.702	91.7789	134.397	135.455	146.986	123.695	129.454	179.59	118.316	155.414	177.385	166.511	116.521	148.875	191.301
Pjv1_00001312	0	0	0	0	0	1.01575	0	0	0	1.54255	0	0	0	0	0	3.0121	0	1.81618	0	0	0	0	0	0	0	0	0	0	0	0
Pjv1_00001313	85.6305	161.957	160.068	134.878	194.806	176.741	99.27	214.302	254.742	74.8139	68.7393	84.962	215.964	199.417	148.176	112.954	71.2077	99.8899	195.926	158.418	172.17	132.933	115.788	77.9809	153.628	120.856	184.416	93.7854	123.763	81.9861
Pjv1_00001314	5129.8	6229.26	5968.25	5478.41	5836.74	5818.24	5719.68	5736.24	5860.09	5427.48	5931.08	5824.89	6492.58	5070.66	6225.51	5659.73	4695.75	6129.61	6153.54	6144.82	5869.66	5593.65	5926.48	5835.12	5908.41	5879.05	6109.88	6061.95	6137.94	6422.25
Pjv1_00001315	308.627	208.347	235.705	329.26	216.267	303.71	315.937	231.915	242.366	276.888	193.213	317.358	288.819	313.614	298.469	259.04	248.436	290.589	316.868	287.439	299.208	234.548	263.872	233.943	366.205	371.339	282.89	238.726	267.257	167.388
Pjv1_00001316	6056.57	5491.9	5245.31	5510.15	5797.12	5942.16	3388.99	4572.26	4285.23	4545.13	4893.49	4782.86	4496.21	4746.82	4957.55	5692.86	6061.36	4962.71	3748	4156.43	4432.96	5693.17	4791.44	4947.75	3594.17	3062.33	3634.6	5364.24	5953.19	5007.99
Pjv1_00001317	456.696	359.725	634.995	491.906	409.422	373.797	452.326	452.088	528.048	488.99	418.009	729.673	585.444	753.355	480.514	405.127	517.443	448.597	783.705	679.401	633.519	437.08	505.688	489.397	638.626	688.098	585.475	454.717	414.338	450.924
Pjv1_00001318	12282.6	12914.3	11419.4	11561.8	12983.5	12715.2	12806.7	15175.8	12247.2	10394.5	12027.5	9060.94	11775.2	10310	13038.4	10920.4	12038.1	12507.1	11604.4	10511.1	11812	12788.8	10870.7	10803	9950.96	8918.96	10008.6	12651.1	13890.2	12595.1
Pjv1_00001319	476.32	350.772	468.771	452.237	336.783	371.766	543.827	491.72	766.288	369.442	425.44	467.291	463.802	670.69	534.492	316.27	432.785	306.026	549.077	276.007	477.229	388.361	349.728	314.612	363.526	282.647	317.803	430.56	232.28	184.469
Pjv1_00001320	1775.05	1742.47	1642.02	1543.16	1636.86	1678.03	1614.22	1754.78	1319.09	1496.28	1817.88	1221.95	1374.49	1643.06	1402.38	1674.73	1773.07	1581.89	1044.94	794.54	1033.86	1852.02	1213.02	1519.28	839.592	691.022	764.519	1619.93	1361.4	1622.64
Pjv1_00001321	548.57	485.058	409.845	595.048	420.153	478.42	385.858	409.522	471.324	448.112	502.54	404.819	472.258	501.952	527.083	495.49	433.576	502.174	522.47	433.608	488.094	437.776	430.859	505.531	462.669	481.474	433.287	379.404	488.775	577.319
Pjv1_00001322	20.5156	13.0217	8.79495	19.8349	8.25448	2.03151	33.6655	8.80692	0	33.1649	16.7204	4.99776	9.10691	10.2265	14.8176	16.5665	6.32958	0	4.83769	6.5327	13.3724	8.35184	15.7535	13.445	8.93183	1.94929	10.7427	28.4198	5.38101	0
Pjv1_00001323	171.261	150.563	193.489	172.564	148.581	134.079	160.558	142.379	181.516	210.559	138.407	217.403	186.692	201.122	136.534	162.653	217.579	199.78	157.225	219.662	174.677	206.708	176.44	215.12	187.569	177.385	215.748	169.098	161.43	208.381
Pjv1_00001324	5410.78	7991.26	6641.07	5803.7	7924.3	6768.98	4153.8	5206.36	4496.66	5263.96	6171.67	4635.42	5703.53	4326.68	5873.06	7174.06	5088.98	6529.17	5166.65	4481.43	5753.49	7870.22	6292.75	6389.05	4081.85	3398.58	4598.75	8130.91	8228.47	6921
Pjv1_00001325	1.78397	0	0.879495	11.901	1.6509	0	3.45287	2.93564	2.06269	1.54255	0	4.99776	1.30099	0	2.1168	5.27117	1.58239	1.81618	0	4.89953	1.67155	2.78395	2.36303	2.689	3.57273	1.94929	1.79044	0	3.58734	6.83218
Pjv1_00001326	0	0.813856	0	0	0	0	0	0	0	0	0	0	0	0	0	0	0	0	0	0	0	0	0	0	0	0	0	0	0	0
Pjv1_00001327	177.505	408.556	342.123	321.326	359.07	376.845	227.026	253.933	282.588	337.048	433.801	277.376	176.934	151.694	188.395	320.035	317.27	237.012	142.712	224.562	91.9355	439.168	337.126	302.512	74.1342	148.146	103.846	257.199	342.591	276.703
Pjv1_00001328	885.741	1499.94	1244.49	1396.38	1273.67	1536.84	1223.18	1779.73	1688.31	1291.12	1906.12	1459.35	1023.88	830.906	1180.12	1506.8	1239.01	1353.05	754.679	1167.72	706.232	1775.46	1209.08	1265.17	567.171	984.39	699.168	1105.53	1482.47	1424.51
Pjv1_00001329	1957.91	1855.59	1969.19	1777.21	1714.46	2684.64	3217.21	2183.38	2933.14	2082.45	2152.28	2166.53	1424.58	1787.94	1803.51	1406.65	1479.54	1266.79	1158.63	1029.72	1272.05	1888.91	1334.32	1565	1001.26	845.016	1075.16	2050.49	1114.77	1557.74
Pjv1_00001330	2516.29	4016.38	3502.15	3717.07	4077.71	5496.24	6097.77	5127.83	7641.22	4403.22	4915.79	4243.1	3425.5	3677.29	4098.13	4164.22	4478.97	3586.96	3972.95	5640.17	3280.43	4026.28	4313.32	3700.06	3052.01	5595.43	4267.52	2974.13	3812.45	3463.91
Pjv1_00001331	70.4668	88.7104	69.4801	79.3397	89.1484	72.1185	60.4252	51.3737	47.4418	70.9575	91.0331	102.454	76.7583	40.9061	49.7448	82.0796	47.4718	83.5443	52.0051	80.0256	85.2493	75.8626	69.3155	91.4258	62.5228	111.109	80.5699	80.9965	66.3658	40.9931
Pjv1_00001332	1965.93	2033.01	1956	2328.62	1986.03	2119.88	3101.54	2397.68	2396.84	2705.64	2315.77	2076.57	2216.88	1983.1	2172.9	2262.08	1917.07	2031.4	1936.28	1834.87	2034.28	1832.53	2271.66	2139.1	1990.01	1865.47	2015.14	1926.86	2008.91	2025.74
Pjv1_00001333	2961.39	2487.15	2229.52	2427.8	2719.85	2677.53	2284.94	2334.57	2180.26	2168.83	2295.33	2084.07	2181.76	2455.22	2535.93	2286.93	2977.27	2215.74	2145.51	2282.36	2370.26	2472.14	2278.75	2233.21	2099.87	2110.1	2212.99	2368.79	2208.01	2230.71
Pjv1_00001334	200.696	197.767	125.768	170.58	243.507	225.497	106.176	173.203	45.3791	112.606	117.971	64.9709	227.673	171.294	272.009	262.805	179.602	205.228	211.649	234.361	228.167	148.245	166.987	125.038	190.248	231.965	270.357	176.203	190.129	208.381
Pjv1_00001335	2579.62	2093.24	1825.83	1951.76	2133.78	1771.47	2544.76	2526.12	1994.62	2114.07	2121.63	1676.75	1823.98	2349.55	1974.97	1863.73	2114.87	1866.13	1845.58	1539.27	1975.78	2371.23	1739.98	2055.74	1471.97	1530.19	1623.04	1882.81	1932.68	2056.49
Pjv1_00001336	1714.39	3211.48	2146.85	2189.78	2860.18	3075.7	782.075	2021.19	1516.07	1500.13	2461.61	1264.43	1107.14	1098.5	839.311	2814.05	2443.22	1993.26	609.549	720.23	553.285	3156.3	2391.39	1979.1	434.98	511.688	622.179	1884.23	3393.63	2671.38
Pjv1_00001337	0	0	0	0	0	0	0.863217	0	0	0	0	0	1.30099	0	0	0	0	0	0	1.63318	0	1.39197	0	0	0	0	0	0	0	0
Pjv1_00001338	0	0	0	0	0	0	0	0	0	0	0	0	0	0	1.0584	0	0	0	0	0	0	0	0	0	0	0	0	0	0	0
Pjv1_00001339	13.3798	18.7187	9.67444	7.93397	8.25448	19.2993	23.3069	12.4765	28.8776	10.0266	22.2938	19.9911	19.5148	21.3053	25.4016	9.78931	22.9447	28.1508	4.83769	8.16588	10.0293	6.26388	19.6919	10.756	5.3591	6.8225	18.7996	5.68396	8.96836	71.7379
Pjv1_00001340	181.073	160.33	123.129	158.679	130.421	149.316	179.549	133.572	133.043	157.34	154.199	132.441	148.963	174.703	160.877	140.062	173.272	150.743	181.413	100.44	137.903	155.205	189.83	142.517	158.987	152.044	141.445	112.258	134.525	95.6505
Pjv1_00001341	0	0	0	0	0	0	3.45287	1.46782	0	1.54255	0	4.99776	0	1.70442	0	4.51814	1.58239	0	0	0	0	2.08796	0	0	0	0	0	0	0	0
Pjv1_00001342	1.78397	0	1.75899	0	0	0	1.72643	2.93564	2.06269	0	0	0	0	1.70442	0	0	0	0	0	0	0	0	1.57535	0	0	0	3.58088	0	0	0
Pjv1_00001343	921.42	1142.65	931.385	981.829	1295.13	848.154	1074.71	1106.74	1043.72	1065.9	1096.11	807.139	984.848	807.044	957.852	1073.81	877.438	1000.72	885.297	995.42	1094.87	1023.8	1098.02	1000.31	915.513	889.849	983.848	1071.43	1025.98	1117.06
Pjv1_00001344	566.41	571.327	511.866	541.494	576.163	505.845	560.228	554.102	439.352	571.516	580.568	379.83	496.327	577.799	463.579	556.485	587.859	468.575	447.486	389.512	436.276	618.732	415.106	506.876	403.719	299.216	363.46	561.291	558.729	590.983
Pjv1_00001345	697.532	676.315	541.769	503.807	600.926	640.941	557.638	622.356	621.9	642.474	638.161	554.752	560.726	693.7	548.251	548.202	639.287	564.832	516.423	519.35	509.824	676.499	600.21	606.368	456.417	449.311	429.706	727.547	600.88	683.218
Pjv1_00001346	55.303	29.2988	57.1672	29.7524	43.7487	39.6144	63.8781	31.5581	36.097	61.7021	49.2322	107.452	29.2722	37.4973	60.3288	46.6875	47.4718	53.5773	64.0994	56.3445	40.1173	55.6789	58.2881	34.9569	68.7751	78.9461	64.4559	38.3667	26.0082	40.9931
Pjv1_00001347	9516.58	8478.76	8432.6	8342.57	8218.16	8551.63	5408.05	5340.66	5840.5	7388.83	7378.33	6482.1	5449.19	7390.37	5398.9	7189.87	9397.05	7380.05	5768.94	6554.75	4950.31	8296.16	7096.18	6520.81	5775.32	5571.06	4878.95	6694.29	6882.32	6388.09
Pjv1_00001348	683.26	821.995	821.448	908.44	807.288	821.745	803.655	844.73	918.927	829.894	799.791	702.186	832.632	657.055	730.296	826.82	570.453	721.024	657.925	610.808	743.842	692.507	678.19	849.723	701.149	771.918	711.701	611.026	730.024	690.05
Pjv1_00001349	164.125	120.451	142.478	134.878	89.1484	175.725	177.823	124.765	161.921	161.968	167.204	204.908	173.682	151.694	143.942	172.443	187.514	175.261	249.141	289.889	164.648	187.22	177.227	208.397	351.914	339.176	255.138	157.73	159.637	198.133
Pjv1_00001350	2551.08	2058.24	1935.77	1745.47	2462.31	2319.98	1944.83	1914.04	1837.85	2114.84	1925.63	1619.28	1970.35	3111.42	1818.33	1981.96	2484.36	1920.61	1947.17	1987.57	2225.68	2205.58	1967.62	2097.42	1759.57	1979.5	2157.48	2145.7	2140.75	1851.52
Pjv1_00001351	1577.03	1485.29	1526.8	1535.22	1715.28	1876.1	979.751	1117.74	1201.52	1004.2	1114.69	1441.85	1060.96	945.954	1053.11	1240.98	1354.53	990.726	986.888	1160.37	973.681	1083.65	1224.05	926.359	1417.48	1635.45	1495.91	896.645	1027.77	1062.4
Pjv1_00001352	282.759	190.442	226.91	186.448	228.649	229.56	334.065	245.86	283.619	253.75	209.933	272.378	251.091	305.092	272.009	265.817	257.139	208.861	336.219	258.858	264.941	260.299	272.536	237.976	296.537	255.357	257.824	241.568	221.518	218.63
Pjv1_00001353	611.901	761.77	649.067	648.602	732.172	647.035	670.72	789.687	722.972	620.878	719.905	507.273	733.106	639.158	766.282	769.591	572.035	741.91	766.773	769.225	742.17	759.321	682.916	746.196	754.74	735.856	730.5	733.231	835.851	741.291
Pjv1_00001354	239.052	261.248	313.98	251.904	273.223	266.127	388.448	416.127	447.603	296.17	283.317	314.859	407.209	540.302	290.002	251.51	271.381	316.015	579.313	648.371	590.059	281.875	304.043	299.823	592.181	694.921	639.188	254.357	278.019	133.227
Pjv1_00001355	0	0	0	0	0	0	0	0	0	0	0	0	0	0	0	0	0	0	0	0	0	0	0	0	0	0	0	0	0	0
Pjv1_00001356	1251.45	1429.13	1313.97	1243.65	1328.97	1149.83	1129.09	1364.34	1275.77	1126.06	1468.61	1037.04	1354.98	1238.26	1227.74	1121.25	1093.43	1338.52	1349.71	1300.01	1222.74	1292.45	1219.32	1312.23	1417.48	1366.45	1569.32	1355.62	1321.04	1509.91
Pjv1_00001357	2022.13	2163.23	1938.41	1773.24	2016.57	1906.57	2072.58	2209.07	1951.3	1834.1	2134.63	2229	2172	2254.95	2023.66	2088.89	2171.04	2296.56	2057.23	2066.78	1990.82	2270.31	2084.98	2351.53	2225.81	1817.71	2330.26	2178.38	1996.36	2357.1
Pjv1_00001358	7109.12	6978.01	6729.01	7319.09	6497.93	6384.01	9712.05	10197.7	10170.1	8423.89	8541.32	8536.18	9255.88	9803.84	8164.5	6631.13	6178.46	7068.57	9762.45	8869.77	9383.27	7614.79	6771.66	7682.46	8191.38	8611.95	8645.15	7924.86	6964.83	7375.34
Pjv1_00001359	284.543	310.893	553.202	434.385	337.608	289.49	508.435	610.613	562.082	468.165	420.796	637.215	620.571	470.42	524.967	510.55	475.509	532.141	743.794	537.315	456.334	525.47	560.038	580.823	588.608	585.761	444.03	471.769	369.496	416.763
Pjv1_00001360	1209.53	768.281	902.362	842.985	690.9	890.816	907.241	797.76	864.266	899.309	762.634	1034.54	798.156	1282.58	788.508	899.864	1167.81	900.825	772.82	887.631	831.599	989.693	830.211	907.536	906.581	818.7	712.596	849.752	716.572	700.298
Pjv1_00001361	48.1672	41.5067	37.8183	41.6534	54.4796	29.4569	55.2459	31.5581	26.8149	84.0692	59.4502	104.953	166.526	129.536	105.84	238.709	171.69	237.012	145.131	155.152	98.6217	65.4228	188.255	193.608	189.355	234.889	133.388	113.679	86.9931	92.2344
Pjv1_00001362	0	0	0	0	0	0	0	0	0	0	0	0	1.30099	0	0	0	0	0	0	0	1.67155	0	0	0	0	0	0.895221	0	0	0
Pjv1_00001363	494.159	415.067	415.122	372.897	458.949	370.75	384.132	359.616	459.979	430.372	365.99	394.823	347.364	525.814	378.907	412.657	406.675	425.894	429.345	396.045	447.141	473.271	395.414	376.459	367.992	422.021	405.535	488.821	412.544	450.924
Pjv1_00001364	638.661	486.686	503.951	579.18	538.192	424.585	569.723	438.144	373.346	588.484	610.293	712.181	470.957	537.745	445.587	520.34	598.145	585.718	614.386	671.235	450.484	502.502	592.333	615.78	655.597	655.935	618.598	468.927	501.331	365.522
Pjv1_00001365	9893	9236.46	7766.82	8130.34	9467.89	8697.9	7440.07	7509.37	7344.2	7540.77	8523.67	6726.99	7478.08	10605.8	7474.42	8083.71	9411.29	7744.19	9243.61	8975.93	8036	9530.84	7148.95	7874.72	9585.64	9568.07	8914.61	9266.28	8543.26	8314.76
Pjv1_00001366	4502.74	7914.75	6561.91	6388.83	8214.86	6607.48	5850.02	6393.09	5491.9	9118.03	8985.34	6307.18	3925.73	5386.83	2489.36	6656.73	5736.97	5893.51	4928.39	3471.31	4777.3	4762.64	6043.06	5298.67	1191.51	2201.72	2832.48	4034.19	5827.64	5605.8
Pjv1_00001367	1253.24	1687.94	1607.72	1380.51	1857.26	1567.31	1281.01	1194.81	1258.24	1036.6	1229.88	959.57	1745.27	1238.26	1222.45	2033.92	1496.15	1475.65	1144.11	1281.23	1567.08	1586.15	1809.29	1539.45	1117.37	1331.36	1478.01	2093.12	2119.22	1936.92
Pjv1_00001368	792.974	643.76	749.33	773.562	681.82	745.563	932.274	720.699	655.934	940.186	755.203	879.606	767.583	1004.76	783.216	719.138	897.218	853.605	950.605	1023.18	827.42	832.4	865.657	739.474	1060.21	1020.45	924.763	835.542	814.327	734.459
Pjv1_00001369	1921.33	1862.1	1738.76	1828.78	1851.48	1784.68	2387.66	2642.08	2265.86	1679.84	1600.51	1471.84	1985.31	2167.17	1773.88	1588.13	1629.07	1712.66	1748.82	1436.38	1887.19	1953.63	1556.45	1626.84	1458.57	1255.34	1444.89	1980.86	1854.66	1868.6
Pjv1_00001370	1300.51	1576.44	1263.83	1196.05	1422.25	1189.45	1224.04	1293.15	1351.06	1470.05	1602.37	1431.86	1414.82	829.201	1451.07	1341.14	1227.94	1436.6	1838.32	2077.4	1554.55	1429.56	1263.43	1474.91	2234.74	2160.78	2201.35	1835.92	1726.41	1571.4
Pjv1_00001371	483.456	424.833	412.483	432.402	500.222	494.672	462.684	493.921	392.942	421.117	352.057	279.875	439.083	437.184	446.645	468.381	534.849	405.916	348.313	366.648	437.947	451.695	409.592	423.517	402.826	384.984	317.803	545.66	517.474	396.266
Pjv1_00001372	1105.17	1228.92	1087.06	991.747	1073.08	1004.58	1121.32	1366.54	1153.04	1101.38	1266.1	1119.5	1310.09	1061.85	1197.05	1091.13	1015.9	1086.08	1457.35	1544.17	1416.64	1329.33	1162.61	1115.93	1622.02	1582.82	1637.36	1165.21	1250.19	1257.12
Pjv1_00001373	380.877	397.162	509.227	458.187	422.629	510.924	460.958	634.832	548.675	485.133	509.971	574.743	536.007	419.288	515.441	468.381	403.511	520.336	486.188	400.944	461.349	476.751	453.702	440.995	427.835	380.111	390.316	443.349	447.521	457.756
Pjv1_00001374	107.038	98.4766	96.7444	55.5378	112.261	92.4336	86.3217	138.709	100.04	118.005	104.038	102.454	96.9236	80.1078	135.475	110.695	155.075	135.305	72.5653	106.156	74.3842	105.094	103.973	83.3589	58.9501	79.9208	100.265	93.7854	124.66	150.308
Pjv1_00001375	370.174	314.149	342.123	295.541	283.954	356.53	360.825	330.993	388.816	320.08	312.113	427.309	383.141	420.14	306.936	360.699	459.686	385.938	326.544	412.377	361.892	314.586	430.071	387.215	457.31	537.029	401.059	248.673	312.996	409.931
Pjv1_00001376	974.939	1172.77	1086.18	969.928	1112.7	1043.18	955.581	1015	1007.62	886.968	1194.58	982.06	982.896	1080.6	1034.06	1040.68	985.832	1069.73	1162.25	1017.47	1150.87	1144.2	979.87	1074.25	1102.19	1093.55	1045.62	1239.1	1139.88	1151.22
Pjv1_00001377	744.807	809.787	672.814	718.025	805.637	676.492	876.165	719.232	727.097	842.234	783.999	784.649	709.689	745.685	729.238	618.233	701.792	731.013	749.841	715.331	830.763	860.936	697.882	763.675	841.379	813.827	903.278	859.699	945.265	751.54
Pjv1_00001378	2419.06	1218.34	2073.85	1646.3	1179.57	1287.98	2836.53	1969.08	3001.21	2373.99	1788.15	2131.55	2092.64	3876.71	1935.81	1334.36	1883.05	1738.99	2034.25	1483.74	1646.48	1577.11	1201.99	1585.16	1322.8	1302.12	1203.18	1253.31	914.772	1017.99
Pjv1_00001379	287.219	232.763	276.161	212.234	293.034	242.765	397.943	327.324	351.688	342.447	336.265	377.331	362.325	361.337	339.746	369.735	310.94	306.934	416.041	421.359	402.845	307.626	385.174	302.512	413.544	403.502	386.735	328.249	346.179	297.2
Pjv1_00001380	1.78397	2.44157	0	0	0	0	0	0	0	3.08511	0	0	0	0	0	0	3.16479	1.81618	0	0	3.34311	4.17592	0	0	0	0	0	0	0	0
Pjv1_00001381	0	0	0	0	1.6509	0	0	0	0	0	0	0	0	0	0	1.50605	0	0	0	0	1.67155	0	0	2.689	0	0	0	0	0	3.41609
Pjv1_00001382	0	0	0	0	0	0	0	0	0	0	0	0	0	0	0	0	0	0	0	0	0	0	0	0	0	0	0	0	0	0
Pjv1_00001383	1.78397	6.51085	10.5539	5.95048	4.12724	8.12603	10.3586	23.4851	12.3761	10.7979	14.8625	14.9933	86.5157	401.391	27.5184	14.3075	2.37359	0	1312.22	1789.14	1103.23	4.17592	7.87677	9.41148	1319.23	1492.18	1224.66	2.84198	16.143	34.1609
Pjv1_00001384	47.2752	89.5242	61.5646	67.4388	74.2903	52.8192	25.8965	35.9616	46.4105	34.7075	63.1658	54.9754	30.5732	20.4531	44.4528	65.5131	49.0542	52.6692	62.8899	30.2137	45.132	57.7669	45.6852	53.7799	24.116	17.5436	59.0846	71.0495	49.326	75.154
Pjv1_00001385	198.021	151.377	153.032	166.613	151.882	201.119	195.95	220.907	162.952	210.559	202.502	159.928	155.468	217.314	160.877	179.22	178.811	163.456	204.392	195.981	229.839	219.932	176.44	166.718	253.664	259.255	194.263	221.675	217.034	280.119
Pjv1_00001386	1274.65	1209.39	1170.61	1245.63	1129.21	1034.04	1564.15	1603.59	1510.92	1347.42	1176.93	1159.48	1317.9	1224.63	1315.59	1193.54	982.667	1346.7	1486.38	1107.29	1473.48	1356.48	1022.4	1208.7	1208.48	1134.48	1187.96	1253.31	1218.8	1253.7
Pjv1_00001387	146.285	247.412	215.476	273.722	222.871	225.497	201.13	179.074	231.021	276.117	209.005	254.886	237.43	138.058	244.49	207.082	201.755	234.287	231	222.112	224.824	221.324	252.057	307.89	192.928	236.838	231.862	244.41	205.375	235.71
Pjv1_00001388	939.26	1215.09	1308.69	1176.21	1187.82	1212.81	1209.37	1162.51	1191.2	1301.92	1224.3	1024.54	1242.44	804.487	1318.77	1457.85	898.009	1229.55	1066.71	1102.39	1165.07	1199.88	1298.09	1271.89	1077.18	1194.91	1102.02	1254.73	1390.99	1400.6
Pjv1_00001389	335.386	284.036	306.064	301.491	330.179	237.686	357.372	283.289	299.09	293.085	325.118	199.911	299.227	344.293	309.053	295.185	299.073	256.081	292.68	295.605	337.654	292.314	261.509	293.1	275.994	321.632	336.603	326.828	330.036	368.938
Pjv1_00001390	0	0	0	0	0	0	0	0	0	0	0	0	0	0	0	0	0	0	0	0	0.835777	0	0	0	0	0	0	0	0	0
Pjv1_00001391	360.362	335.309	301.667	382.814	356.594	339.262	362.551	369.891	271.243	400.293	392	354.841	357.772	475.534	313.286	372.747	468.389	355.971	333.8	346.233	313.417	360.521	374.934	375.115	336.73	328.455	391.212	328.249	361.425	454.34
Pjv1_00001392	746.591	690.964	620.044	626.784	652.104	674.46	630.148	651.712	634.276	552.234	561.99	557.251	617.969	657.907	585.295	551.214	503.993	563.924	582.941	557.729	648.563	576.277	486.784	527.043	543.055	585.761	590.846	545.66	591.015	628.56
Pjv1_00001393	0	0	0	0	0	0	0	0	0	0	0	0	0	0	0	0	0	0	0	0	0	0	0	0	0	0	0	0	0	0
Pjv1_00001394	0	0	0	3.96699	0	0	0	0	0	0	0	0	0	3.40884	0	0	0	0	0	0	1.67155	0	3.15071	0	0	0	0	0	0	0
Pjv1_00001395	0	0	0	0	0	0	0	0	0	0	0	0	0	0	0	0	0	0	0	0	0	0	0	0	0	0	0	0	0	0
Pjv1_00001396	739.455	647.83	518.902	628.767	507.651	558.665	897.746	820.511	717.815	829.894	734.767	594.734	620.571	790.852	729.238	588.112	626.628	666.538	622.852	503.018	695.367	707.818	524.593	664.182	572.531	531.181	535.342	696.285	599.983	642.225
Pjv1_00001397	0	0	0	3.96699	0	0	0	0	0	0	0	4.99776	0	0	0	0	5.53838	0	0	0	0	0	0	0	0	0	0	0	0	0
Pjv1_00001398	713.588	777.233	613.887	638.685	833.703	732.358	867.533	819.043	758.037	772.819	736.625	764.658	821.574	661.316	847.779	788.416	729.484	903.55	775.239	687.567	814.047	765.585	638.806	822.833	614.51	661.783	707.225	706.232	903.113	891.599
Pjv1_00001399	775.134	888.731	855.748	801.331	977.33	776.036	763.947	689.141	750.818	887.74	919.62	754.662	751.32	712.448	803.326	814.019	704.165	819.097	759.517	725.946	718.769	780.201	856.992	891.402	669.888	784.588	718.862	845.489	1011.63	795.949
Pjv1_00001400	528.055	400.417	389.616	444.303	461.425	459.121	479.085	421.998	392.942	415.718	404.075	437.304	395.5	447.411	441.353	442.778	408.258	385.938	432.973	369.914	471.378	446.823	414.318	422.172	410.864	418.122	415.383	366.616	368.599	382.602
Pjv1_00001401	495.943	317.404	289.354	384.798	285.605	344.341	391.901	342.002	313.528	392.58	367.848	399.821	370.781	538.597	370.44	371.994	434.367	450.413	416.041	341.334	417.053	378.617	365.482	349.569	336.73	360.618	401.059	352.406	366.806	358.689
Pjv1_00001402	299.707	233.577	160.948	172.564	244.333	190.962	198.54	242.924	238.24	205.931	257.308	294.868	249.139	260.777	175.694	213.859	337.841	250.633	172.947	245.793	216.466	252.643	270.173	251.421	243.839	211.498	250.662	241.568	196.407	228.878
Pjv1_00001403	1535.11	1493.43	1643.78	1515.39	1463.52	1565.28	1662.56	1305.63	1636.74	1638.19	1687.83	2071.57	1760.24	1696.75	1628.88	1776.38	1542.04	1970.56	1941.12	1967.16	1710	1521.43	1684.84	1704.82	2022.17	1960.98	1811.03	1652.61	1675.29	1680.72
Pjv1_00001404	219.428	211.603	231.307	287.607	223.696	208.23	178.686	223.109	212.457	201.303	192.284	164.926	186.041	243.732	227.556	218.377	187.514	223.39	239.466	244.16	254.912	183.74	211.097	233.943	195.607	195.903	131.597	235.884	188.335	150.308
Pjv1_00001405	644.013	622.6	650.826	622.817	613.308	649.067	630.148	705.287	598.179	574.601	573.137	622.221	718.145	689.439	644.566	655.884	655.902	588.442	735.328	581.41	693.695	724.522	684.491	699.139	576.996	548.724	712.596	666.445	644.825	703.714
Pjv1_00001406	58.871	74.8748	53.6492	33.7194	42.0978	43.6774	56.1091	77.0605	35.0657	55.5319	62.2369	102.454	44.8841	44.315	37.044	40.6633	45.0982	57.2097	62.8899	26.9474	76.8915	61.9428	63.0141	71.2584	31.2614	54.58	42.9706	42.6297	62.7785	61.4896
Pjv1_00001407	305.951	144.053	610.369	368.93	255.889	858.312	113.945	35.2277	84.5702	134.973	92.8909	324.855	152.216	60.507	178.87	388.56	225.491	444.056	116.104	66.9602	89.4282	214.364	271.748	363.014	66.9888	77.9715	75.1986	372.3	305.821	293.784
Pjv1_00001408	129.338	129.403	231.307	73.3893	121.341	129.001	117.398	102.747	167.078	188.192	104.038	152.432	132.701	106.526	125.95	170.183	144.789	137.122	101.591	188.632	119.516	122.494	103.973	133.105	100.93	91.6165	109.217	176.203	119.279	109.315
Pjv1_00001409	8356.11	9436.67	7864.44	8098.6	8663.08	8114.86	7666.23	8688.76	8112.55	7081.09	8911.03	8231.31	8448.61	9773.16	7743.26	8034.01	9059.21	8089.27	9044.06	9412.8	8458.9	9023.47	8191.84	8741.92	9814.3	8954.05	9281.65	8986.34	8491.24	8393.33
Pjv1_00001410	438.856	677.129	534.733	265.788	438.313	304.726	258.102	644.373	506.39	177.394	570.35	417.313	591.949	813.009	420.185	341.12	757.967	586.626	461.999	770.859	443.798	595.765	344.215	481.33	751.167	505.84	743.033	819.912	658.277	618.312
Pjv1_00001411	345.198	317.404	305.185	343.144	311.194	284.411	277.093	303.105	214.519	228.298	241.516	312.36	367.529	385.199	377.849	319.282	306.984	419.538	338.638	380.53	297.537	326.418	300.105	248.732	376.923	389.857	416.278	308.355	315.686	430.427
Pjv1_00001412	222.104	172.538	192.609	164.63	137.024	195.025	223.573	268.611	189.767	166.596	200.644	264.881	230.925	258.22	200.038	199.551	210.458	211.585	234.628	196.798	253.241	175.389	173.289	246.043	242.946	299.216	281.995	198.939	177.573	184.469
Pjv1_00001413	67.7908	48.8314	68.6006	59.5048	51.1778	46.7247	75.9631	55.7771	45.3791	81.7553	37.1564	54.9754	44.2336	40.0539	65.6208	54.2177	56.9662	63.5663	89.4972	31.0303	61.8475	75.1666	45.6852	24.201	51.8046	44.8336	28.6471	90.9434	57.3975	122.979
Pjv1_00001414	1162.26	1479.59	1240.09	1384.48	1639.34	1450.5	1363.88	1511.12	1275.77	1457.71	1491.83	1149.49	1384.25	449.115	1515.63	1459.36	1062.58	1343.07	946.977	1072.18	1398.26	1403.81	1364.26	1281.31	1079.86	1126.69	1144.09	1460.78	1443.01	1632.89
Pjv1_00001415	1.78397	3.25543	8.79495	0	3.30179	0	0	0	2.06269	0	7.43127	0	1.30099	0	0	0	7.91197	1.81618	0	0	1.67155	0	0	0	1.78637	1.94929	0	0	3.58734	0
Pjv1_00001416	3.56794	0	1.75899	0	0	0	1.72643	5.87128	0	1.54255	3.71564	2.49888	0	0	0	0	3.16479	9.0809	0	0	1.67155	1.39197	0	2.689	0	0	1.79044	5.68396	0	0
Pjv1_00001417	51.7351	54.5284	65.0826	73.3893	54.4796	59.9295	82.0056	68.9875	90.7582	77.899	65.9525	59.9732	56.593	59.6548	78.3216	38.4042	68.043	43.5883	61.6805	57.9777	81.0704	64.7268	77.98	64.5359	57.1637	61.4025	61.7702	71.0495	71.7468	40.9931
Pjv1_00001418	1363.84	1201.25	1300.77	1180.18	1324.02	1307.28	1424.31	1298.29	1417.07	1353.59	1354.35	1364.39	1345.87	1551.88	1408.73	1283.91	1318.13	1422.98	1704.08	1566.21	1465.12	1488.72	1361.89	1445.34	1520.2	1469.76	1307.02	1551.72	1425.07	1373.27
Pjv1_00001419	0	0	0	0	0	0	0	0	0	0	0	0	0	0	0	0	0	0	0	0	0	0	0	0	0	0	0	0	0	0
Pjv1_00001420	1.78397	0	1.75899	3.96699	3.30179	0	0	4.40346	4.12537	1.54255	3.71564	0	0	0	6.3504	0	0	3.63236	0	0	5.01466	0	2.36303	10.756	0.893183	0	0	0	1.79367	0
Pjv1_00001421	25.8675	19.5326	17.5899	31.7359	15.6835	14.2206	29.3494	19.0817	22.6896	15.4255	33.4407	29.9866	14.3109	8.52211	8.4672	30.121	20.5711	41.7721	9.67537	17.9649	10.0293	9.74381	36.2331	10.756	8.93183	11.6957	9.84743	19.8939	30.4924	0
Pjv1_00001422	418.341	327.984	270.005	366.946	294.685	304.726	591.304	357.414	500.202	496.702	382.711	537.259	453.394	580.356	528.142	390.819	409.84	435.883	812.731	665.519	625.997	419.68	404.078	381.837	650.237	811.878	674.101	417.771	413.441	375.77
Pjv1_00001423	0	0	0	0	0	0	0	0	0	0	0	0	0	0	0	0	3.16479	0	0	0	0	0	0	0	0	0	0	0	0	0
Pjv1_00001424	872.361	695.847	743.173	789.43	751.983	706.965	865.807	741.983	890.049	768.192	875.961	879.606	885.972	727.788	710.187	786.157	839.46	731.921	751.051	754.527	714.59	672.323	846.752	732.751	811.01	823.574	612.331	711.916	716.572	659.305
Pjv1_00001425	81.1706	76.5025	98.5034	119.01	96.5774	85.3233	109.629	115.958	108.291	131.888	104.967	129.942	93.6711	107.379	70.9128	78.3145	101.273	73.5553	88.2878	78.3924	73.5484	94.6542	89.7951	71.2584	96.4638	67.2504	73.4081	89.5224	94.1677	78.5701
Pjv1_00001426	0	0	0	0	0	0	0	0	0	0	0	0	0	0	0	0	0	0	0	0	0	0	0	0	0	0	0	0	0	0
Pjv1_00001427	0	0	0	0	0	0	0	0	0	0	0	0	0	0	0	0	0	0	0	6.5327	0	0	0	10.756	0	0	0	0	1.79367	0
Pjv1_00001428	0	0	0	0	0	0	0	0	0	0	0	0	0	0	0	0	0	0	0	0	0	0	0	0	0	0	0	0	0	0
Pjv1_00001429	5.35191	9.76628	5.27697	15.8679	4.95269	0	167.464	135.039	107.26	16.9681	13.0047	9.99553	300.528	830.054	133.358	3.0121	6.32958	19.978	1294.08	1345.74	1462.61	13.9197	7.87677	10.756	555.56	625.721	515.647	25.5778	0	0
Pjv1_00001430	189.101	149.75	148.635	230.085	189.028	153.379	215.804	247.328	224.833	172.766	169.061	189.915	291.421	371.564	251.899	176.961	112.35	175.261	677.276	885.998	534.062	203.228	155.96	151.928	1014.66	1105.25	952.515	187.571	157.843	143.476
Pjv1_00001431	73.1427	111.498	147.755	91.2407	95.752	85.3233	102.723	122.563	175.328	65.5585	65.0236	77.4653	107.331	103.97	64.5624	52.7117	44.307	64.4744	157.225	133.92	125.367	80.7345	63.0141	77.9809	120.58	99.4136	163.825	103.732	98.6519	61.4896
Pjv1_00001432	16.0557	6.51085	10.5539	13.8845	0	6.09452	44.0241	49.9059	22.6896	44.7341	19.5071	39.9821	62.4474	43.4628	69.8544	3.0121	14.2415	65.3825	243.094	489.136	213.123	19.4876	17.3289	65.8804	407.292	689.073	444.03	24.1568	11.6589	27.3287
Pjv1_00001433	4489.36	5109.39	5378.99	4232.78	6081.9	6293.61	3000.54	5814.03	3707.68	3318.03	2945.57	3126.1	5924.7	1920.88	6248.8	4907.46	5136.45	4426.03	4537.75	5569.94	5934.86	5476.72	5528.7	4786.41	4387.32	5036.96	5504.71	5158.2	5884.14	5390.59
Pjv1_00001434	0	0	0	0	0	0	0	0	0	0	0	0	0	0	0	0	0	0	0	0	0	0	0	0	0	0	0	0	0	0
Pjv1_00001435	932.124	763.397	1178.52	912.407	737.125	1025.91	1294.83	1078.11	1338.68	1034.28	1000.44	1496.83	1247	842.837	1281.72	887.062	826.01	991.634	1319.48	1483.74	1266.2	802.473	1069.66	1008.37	1384.43	1613.03	1512.03	912.276	720.159	922.344
Pjv1_00001436	534.299	450.876	762.522	525.626	501.872	817.682	567.997	617.952	708.533	747.367	608.435	852.119	582.842	642.567	547.193	606.937	635.331	588.442	581.732	805.155	538.241	436.384	664.799	535.11	634.16	773.867	704.539	387.93	557.832	686.634
Pjv1_00001437	3525.12	3317.28	2903.21	3326.32	3240.71	3333.7	3743.77	3940.36	3521.01	3430.64	3368.22	3241.05	3540.64	3814.5	3783.78	3382.58	4018.49	3670.5	3466.2	3352.91	3140.02	3524.48	3113.69	3245.62	3079.7	2894.69	3200.42	3379.12	3558.64	3545.9
Pjv1_00001438	164.125	115.568	281.438	249.92	141.977	268.159	202.856	143.846	206.269	276.117	195.071	499.776	118.39	29.8274	349.272	177.714	142.415	341.442	235.837	222.112	145.425	158.685	175.652	285.034	286.712	309.937	238.129	96.6274	152.462	222.046
Pjv1_00001439	3707.09	4843.26	5663.07	5133.28	4653.05	5169.17	4538.8	3977.06	5069.05	4942.34	4821.04	5525.03	4629.56	1824.58	5031.63	4755.35	3833.35	4661.23	4361.17	5285.77	4377.8	3946.24	5337.3	4647.93	5088.47	5627.59	4921.03	4319.81	4097.64	4765.44
Pjv1_00001440	57.087	367.863	242.741	174.547	260.842	246.828	208.899	274.482	264.024	228.298	313.042	129.942	268.654	17.8964	322.812	252.263	171.69	295.129	239.466	186.999	330.132	276.307	246.543	233.943	200.073	237.813	225.596	319.723	331.829	304.032
Pjv1_00001441	8.91984	3.25543	3.51798	15.8679	1.6509	0	8.63217	5.87128	7.2194	0	2.78673	0	1.30099	4.26106	4.2336	4.51814	9.49437	2.72427	3.62827	3.26635	2.50733	5.56789	4.72606	8.06699	0	1.94929	2.68566	2.84198	1.79367	0
Pjv1_00001442	388.013	248.226	388.737	408.6	326.052	465.215	222.71	152.653	198.018	259.149	211.791	392.324	236.129	326.397	216.972	353.168	357.621	363.236	263.654	313.57	300.88	208.796	384.386	414.105	291.178	396.68	323.175	120.784	246.63	269.871
Pjv1_00001443	12.4878	10.5801	7.03596	11.901	3.30179	6.09452	0	13.2104	11.3448	18.5106	13.9336	4.99776	14.9614	0	21.168	12.0484	6.32958	12.7133	0	0	15.8798	14.6157	4.72606	16.134	1.78637	7.79715	3.58088	0	7.17468	20.4965
Pjv1_00001444	10209.7	11768.4	8476.57	9372.01	11526.6	10204.3	7857	8875.17	7540.15	8722.37	10543.1	7469.16	9403.54	8425.81	9754.22	9548.34	9027.56	9091.8	8975.12	8944.08	9607.26	11357.1	9434	8822.59	8025.25	7303.98	8593.23	11699	12390.7	10511.3
Pjv1_00001445	60.6549	68.3639	56.2877	43.6369	51.1778	71.1028	55.2459	83.6657	60.8493	37.7926	63.1658	52.4765	36.4277	68.1769	66.6792	43.6754	64.8782	77.1877	52.0051	54.7114	66.0264	62.6388	59.8634	38.9904	51.8046	64.3265	76.989	80.9965	73.5405	58.0735
Pjv1_00001446	561.95	730.843	612.128	537.527	704.107	559.68	596.483	769.137	666.248	608.537	729.194	634.716	612.765	726.936	727.121	521.093	519.816	619.317	631.318	607.541	646.892	727.306	504.113	613.091	577.89	499.992	604.274	773.019	693.254	775.452
Pjv1_00001447	2029.26	2139.63	2045.7	1715.72	1996.76	1960.4	1685	2016.78	1915.2	1619.68	1933.99	1649.26	1721.86	2168.02	1572.78	1943.56	1739.84	1750.8	2349.91	2202.34	2341.01	2074.74	1840.01	1886.33	1898.01	2149.09	2123.46	1916.92	1756	1950.59
Pjv1_00001448	520.027	571.327	561.997	595.048	621.562	562.728	617.2	593.733	513.609	622.42	588.928	477.286	487.22	424.401	565.186	586.606	514.278	541.222	470.465	480.153	554.12	595.069	569.49	605.024	458.203	547.75	541.609	541.397	553.348	491.917
Pjv1_00001449	19.6237	6.51085	1.75899	7.93397	0	2.03151	15.5379	8.80692	6.18806	9.25532	4.64455	4.99776	29.9227	23.8619	6.3504	12.0484	12.6592	7.26472	71.3559	67.7768	101.965	9.04783	16.5412	17.4785	48.2319	34.1125	34.9136	5.68396	8.96836	40.9931
Pjv1_00001450	0	0	0	0	0	0	0	0	0	0	0	0	0	0	0	0	0	0	0	0	0	0	0	0	0	0	0	0	0	0
Pjv1_00001451	0	0	0	3.96699	0	4.06301	0	0	0	0	0	0	0	0	0	0	0	0	0	0	0	1.39197	0	0	0	0	0	0	0	0
Pjv1_00001452	700.208	406.114	899.723	720.008	495.269	832.918	232.205	319.985	638.402	383.325	361.346	774.653	517.143	656.202	552.485	476.664	716.033	412.273	524.889	538.131	437.112	342.425	686.066	363.014	476.96	427.868	350.927	244.41	218.828	406.515
Pjv1_00001453	0	0	0	0	0	0	0	0	0	0	0	0	0	0	0	0	0	0	0	0	0	1.39197	0	0	0	0	0	0	0	0
Pjv1_00001454	906.256	1172.77	896.205	769.595	1167.18	1054.35	802.792	1080.32	623.963	667.154	770.995	714.68	1394.66	1421.49	1334.64	1244.75	909.085	1301.29	1393.25	1338.39	1466.79	1140.72	901.89	1020.47	1298.69	1150.08	1392.96	1109.79	1214.32	1048.74
Pjv1_00001455	5915.64	5405.63	4400.99	5510.15	5316.71	4877.65	6370.54	6805.55	5155.69	5263.96	5300.36	3533.42	4713.48	6083.08	5106.78	4616.04	5220.32	4793.81	4112.03	3440.28	4491.47	5295.07	4306.23	4539.02	3251.19	2800.15	3392.89	5227.82	5569.35	4823.52
Pjv1_00001456	0	0	0	0	0	0	0	0	0	0	0	0	0	0	0	0	0	0	0	0	0	0	0	0	0	0	0	0	0	0
Pjv1_00001457	0	0	0	0	0	0	0	0	0	0	0	0	0	0	0	0	0	0	0	0	0	0	0	0	0	0	0	0	0	0
Pjv1_00001458	1.78397	0	0	0	0	0	1.72643	0	0	1.54255	0	0	0	0	0	0	0	0	7.25653	29.3972	0	0	0	0	48.2319	113.059	53.7133	0	0	0
Pjv1_00001459	77.6026	60.2254	62.4441	103.142	59.4323	43.6774	62.1516	61.6484	46.4105	73.2713	42.7298	74.9664	47.486	62.2114	84.672	65.5131	91.7789	55.3935	83.4501	98.8071	86.0851	70.2947	98.4596	44.3684	97.357	63.3518	72.5129	58.2606	37.6671	112.731
Pjv1_00001460	562.842	485.058	482.843	483.972	472.156	477.404	597.346	510.801	548.675	494.388	548.056	349.843	448.19	576.947	439.236	391.573	587.068	492.185	423.298	429.525	454.663	560.269	559.25	419.483	421.583	454.184	410.011	534.292	441.243	676.386
Pjv1_00001461	300.599	421.578	275.282	243.97	342.561	250.891	184.728	384.569	352.719	179.708	286.104	217.403	335.655	365.599	294.235	240.215	314.896	321.464	324.125	320.102	295.029	407.848	251.269	337.469	332.264	240.737	355.403	393.614	336.313	348.441
Pjv1_00001462	123.094	105.801	169.742	91.2407	128.77	117.827	72.5102	85.8674	86.6329	85.6117	89.1753	117.447	86.5157	55.3937	120.658	106.176	102.856	80.82	112.476	130.654	121.188	95.3502	105.549	110.249	253.664	201.751	261.405	92.3644	103.136	102.483
Pjv1_00001463	222.104	195.326	138.96	182.481	131.246	163.536	263.281	151.919	116.542	298.484	203.431	174.922	157.419	151.694	230.731	122.743	168.525	171.629	399.109	378.08	244.047	231.764	140.994	141.172	458.203	298.241	197.844	227.358	186.542	157.14
Pjv1_00001464	0	0	0	0	0	0	0	0	0	0	0	0	1.30099	0	0	1.50605	1.58239	0	2.41884	0	0	0	0	0	0	0	0	0	1.79367	0
Pjv1_00001465	0	0	0	0	0	0	0	0	0	0	0	0	0	0	0	0	0	0	0	0	0	0	0	0	0	0	0	0	0	0
Pjv1_00001466	611.009	687.709	670.175	561.329	680.169	685.634	654.319	688.407	699.251	652.5	723.62	824.631	706.436	484.056	728.179	671.697	750.055	667.446	645.831	678.584	670.293	631.26	796.341	638.636	707.401	702.718	697.377	741.757	694.151	621.728
Pjv1_00001467	47.2752	39.879	32.5413	31.7359	56.1305	49.7719	59.562	47.7041	55.6925	54.7607	60.3791	32.4855	40.3306	40.9061	55.0368	41.4163	64.8782	41.7721	39.9109	34.2967	70.2053	41.0632	43.3222	53.7799	46.4455	48.7322	42.0754	34.1038	46.6355	54.6574
Pjv1_00001468	263.135	218.114	208.44	267.772	288.907	293.553	319.39	289.16	319.716	237.553	297.251	312.36	255.644	276.116	214.855	304.975	331.512	247.909	316.868	323.369	311.745	227.588	263.084	301.167	285.819	276.799	286.471	218.833	208.963	290.368
Pjv1_00001469	0	0	0	0	0	0	0	0	0	0	0	0	0	0	0	0	0	0	0	0	0	0	0	0	0	0	0	0	0	0
Pjv1_00001470	2387.84	3201.71	2515.36	2354.41	2600.16	2545.48	2198.61	2627.4	2547.42	2556.01	3122.99	2388.93	2369.1	2821.67	1953.81	2820.83	2734.38	2302.92	2231.38	2144.36	2076.91	2933.58	2775.77	2598.91	1906.95	1664.69	1870.12	2849.09	2768.53	2596.23
Pjv1_00001471	1467.31	1296.47	1270.87	1404.31	1429.68	1221.95	1568.47	1594.79	1364.47	1487.02	1390.58	1391.88	1503.29	1992.47	1428.84	1445.05	1525.43	1407.54	1531.13	1462.51	1521.95	1691.25	1365.83	1399.62	1304.05	1313.82	1270.32	1578.72	1483.37	1270.79
Pjv1_00001472	0	0	0	0	0	0	0	0	0	0	0	0	0	0	0	0	0	0	0	0	0	0	0	0	0	0	0	0	0	0
Pjv1_00001473	163.233	336.123	277.041	240.003	307.892	300.663	301.263	264.941	370.252	348.617	365.99	367.336	271.906	232.654	262.483	351.662	220.744	292.405	274.539	304.587	313.417	297.882	308.769	344.191	287.605	307.013	270.357	255.778	356.044	310.864
Pjv1_00001474	0	0	0	0	0	0	0	0	0	0	0	0	0	0	0	0	0	0	0	0	0	0	0	0	0	0	0	0	0	0
Pjv1_00001475	117.742	108.243	115.214	138.845	118.865	113.764	137.252	115.958	112.416	115.692	154.199	124.944	145.711	86.9255	146.059	118.978	109.976	126.225	102.801	104.523	120.352	100.222	123.665	110.249	100.93	135.475	93.9982	136.415	156.946	122.979
Pjv1_00001476	1143.52	1487.73	1200.51	1322.99	1628.61	1393.61	1140.31	1152.24	924.084	1186.22	1274.46	1009.55	1096.08	1114.69	1201.28	1429.24	1007.19	1090.62	1006.24	1148.94	1225.25	1378.75	1358.74	1141.48	887.824	988.288	994.591	1426.67	1524.62	1277.62
Pjv1_00001477	29.4355	23.6018	24.6259	33.7194	17.3344	27.4253	27.6229	29.3564	13.4075	26.9947	8.36018	34.9843	23.4178	34.0884	14.8176	20.3316	30.0655	19.0699	38.7015	26.1308	19.2229	29.9274	15.7535	13.445	35.7273	19.4929	14.3235	15.6309	11.6589	23.9126
Pjv1_00001478	55.303	26.0434	41.3363	19.8349	38.7961	34.5356	37.9815	56.5111	37.1284	33.1649	18.5782	32.4855	25.3693	46.0194	32.8104	33.1331	56.9662	38.1398	38.7015	38.3796	51.8182	37.5833	33.0824	29.5789	60.7365	47.7575	34.9136	48.3137	25.1114	71.7379
Pjv1_00001479	88.3065	140.797	133.683	69.4223	137.85	105.638	55.2459	120.361	81.4761	52.4468	61.308	74.9664	111.885	92.891	129.125	96.3871	87.8229	112.603	97.9632	84.9251	96.9502	118.318	99.2473	100.837	83.9592	87.7179	121.75	93.7854	117.485	75.154
Pjv1_00001480	2193.39	2682.47	2408.94	2037.05	2250.17	1944.15	1831.75	2314.75	2295.77	1699.89	2340.85	2658.81	2189.56	2647.82	1980.27	1957.86	2679.78	2395.54	2491.41	2544.49	2267.46	2709.48	2451.25	2288.34	2826.93	2149.09	2562.12	2792.25	2387.38	2917.34
Pjv1_00001481	409.421	467.967	554.082	440.336	496.92	646.019	364.278	376.496	463.073	254.521	374.35	484.783	281.013	196.009	323.87	323.8	310.149	270.611	251.56	290.705	335.147	234.548	373.359	228.565	234.907	247.559	429.706	224.517	287.884	423.595
Pjv1_00001482	25.8675	22.788	33.4208	19.8349	28.0652	12.189	44.0241	32.292	36.097	25.4521	13.0047	24.9888	29.9227	22.1575	28.5768	12.8014	18.9887	26.3346	15.7225	18.7815	22.566	21.5756	14.1782	12.1005	22.3296	36.0618	23.2757	17.0519	14.3494	30.7448
Pjv1_00001483	88.3065	84.6411	78.275	99.1747	58.6068	62.9767	96.6803	103.481	77.3508	95.6383	93.8198	129.942	93.0206	78.4034	66.6792	103.164	53.0102	99.8899	87.0784	84.1085	122.859	70.9906	75.617	73.9474	70.5615	86.7433	90.4173	92.3644	61.8817	143.476
Pjv1_00001484	24.9756	21.1603	21.1079	35.7029	28.0652	23.3623	17.2643	27.8886	35.0657	9.25532	33.4407	19.9911	20.1653	32.384	19.0512	21.0847	31.6479	10.8971	29.0261	39.1962	20.8944	36.1913	28.3564	16.134	19.65	28.2647	25.0662	31.2618	23.3177	54.6574
Pjv1_00001485	488.807	632.366	525.058	472.071	586.068	474.357	720.786	720.699	684.812	582.314	613.08	427.309	534.706	570.129	695.369	565.521	479.465	565.74	626.48	532.415	694.531	719.65	505.688	633.258	554.667	541.902	552.351	619.552	660.071	676.386
Pjv1_00001486	0	0	0	0	0	0	0	0	0	0	0	0	0	0	0	0	0	0	0	0	0	0	0	0	0	0	0	0	0	0
Pjv1_00001487	1.78397	0	0	0	0	0	0	0	0	0	0	0	0	0	0	0	0	0	0	0	0	0	0	0	0	0	0	0	5.38101	0
Pjv1_00001488	0	0	0	0	0	0	0	0	2.06269	0	0	0	0	2.55663	2.1168	0	0	0	0	0	1.67155	1.39197	0	0	0	0	0	0	0	0
Pjv1_00001489	0	0	0	0	0	0	0	0	0	0	0	0	0	0	0	0	0	0	0	0	0	0	0	0	0	0	0	0	0	6.83218
Pjv1_00001490	892.876	761.77	863.664	967.945	796.557	907.068	873.576	808.769	818.887	859.202	805.364	749.664	770.185	783.182	896.465	692.782	750.055	924.436	649.459	765.959	783.123	702.947	707.334	812.077	817.263	814.802	787.794	827.016	795.493	973.585
Pjv1_00001491	625.281	671.432	603.333	694.223	658.708	530.223	733.734	809.503	803.417	702.633	779.355	984.559	774.738	769.547	657.267	788.416	723.154	680.16	648.25	739.828	644.384	704.339	816.821	832.244	944.988	954.176	800.328	638.025	768.588	741.291
Pjv1_00001492	122.202	144.866	134.563	172.564	160.962	169.631	113.945	128.434	202.143	140.372	169.99	242.391	147.012	100.561	138.65	147.593	156.657	116.236	164.481	124.938	168.827	149.637	218.974	188.23	155.414	171.537	184.416	132.152	140.803	225.462
Pjv1_00001493	7.13588	3.25543	0	1.98349	6.60358	2.03151	0	14.6782	5.15672	3.08511	3.71564	4.99776	12.3594	1.70442	6.3504	3.0121	3.16479	0	7.25653	13.0654	0	5.56789	1.57535	10.756	27.6887	21.4422	25.9614	5.68396	3.58734	0
Pjv1_00001494	800.11	602.254	611.249	646.619	605.879	654.145	657.771	684.004	577.552	704.176	622.369	654.707	732.456	864.994	656.208	658.143	855.284	652.009	760.726	706.348	815.719	751.666	725.45	849.723	870.854	744.628	780.633	780.124	771.279	830.11
Pjv1_00001495	0	0	0	0	0	0	0	0	0	0	0	0	0	0	0	0	0	0	0	1.63318	0	0	0	0	0	0	0	0	0	0
Pjv1_00001496	19.6237	33.3681	11.4334	31.7359	16.509	35.5514	36.2551	44.7685	9.28209	14.6543	18.5782	19.9911	33.1752	28.123	27.5184	24.0968	13.4504	19.978	38.7015	19.5981	35.9384	36.8873	23.6303	24.201	33.0478	31.1886	21.4853	22.7358	21.5241	44.4092
Pjv1_00001497	61.5469	67.5501	47.4927	67.4388	66.0358	67.0397	81.1424	73.391	64.9746	72.5	65.0236	69.9687	96.2731	51.1327	86.7888	82.0796	71.2077	73.5553	58.0522	49.8118	58.5044	70.2947	47.2606	80.6699	56.2706	35.0872	29.5423	88.1014	63.6753	95.6505
Pjv1_00001498	328.25	372.746	449.422	418.517	312.845	476.388	618.927	310.444	448.634	755.851	343.696	757.161	487.87	358.781	376.791	539.918	231.821	439.516	582.941	712.881	411.202	434.296	483.633	560.656	858.349	785.563	825.394	436.244	376.671	553.406
Pjv1_00001499	3.56794	0.813856	0	0	0	0	0	0	0	0	0.928909	0	0	0	4.2336	3.0121	0	1.81618	2.41884	0	1.67155	1.39197	3.15071	0	1.78637	0	0	2.84198	0	0
Pjv1_00001500	1436.09	1321.7	1182.92	1368.61	1314.11	1256.49	1398.41	1570.57	1322.18	1401.41	1644.17	1359.39	1448.65	1689.08	1461.65	1367.49	1665.47	1438.41	1291.66	1532.73	1442.55	1559.01	1311.48	1417.1	1494.3	1444.42	1594.39	1408.2	1468.12	1482.58
Pjv1_00001501	1437.88	1669.22	1431.82	1414.23	1368.59	1299.15	1499.41	1609.46	1433.57	1363.62	1648.81	1306.91	1483.13	1689.93	1384.39	1374.27	1461.34	1419.34	1492.43	1322.87	1414.97	1637.66	1321.72	1318.95	1437.13	1243.64	1391.17	1568.77	1616.1	1728.54
Pjv1_00001502	12714.3	14598.1	11898.7	12515.8	15645.5	12972.2	12109.2	15195.6	12022.4	10937.5	11897.5	9463.26	12670.3	13676.3	12677.5	12316.5	12345.8	12107.6	10589.7	9260.1	12699.6	13800.7	11869.5	10873	8928.26	7927.75	9105.29	14008.1	14833.7	12239.8
Pjv1_00001503	829.546	1035.23	911.157	872.737	946.789	780.099	740.64	717.764	760.1	908.564	930.767	739.669	850.195	714.153	763.107	945.045	798.318	847.248	799.428	857.417	824.912	998.045	819.971	789.22	787.788	738.78	745.719	943.538	963.201	987.25
Pjv1_00001504	950.855	1451.92	1166.21	1092.9	1386.75	1120.38	825.235	984.907	945.742	908.564	1060.81	857.116	964.032	801.931	847.779	986.461	787.241	902.642	997.773	826.387	862.522	1094.09	905.828	868.546	901.222	908.368	883.583	1035.9	962.305	877.935
Pjv1_00001505	2604.59	2107.89	2230.4	2110.44	2186.61	2100.58	2713.09	2416.03	2389.62	2482.74	2250.75	2533.87	2221.44	3139.55	2305.2	2276.39	2576.14	2320.17	2595.42	2278.28	2534.08	2314.85	2296.87	2446.99	2584.87	2364.48	2426.94	2289.22	2181.1	1954
Pjv1_00001506	1915.98	1996.39	1915.54	1753.41	1846.53	1809.06	1764.42	2108.52	2103.94	1593.46	1742.63	2423.91	2245.5	2324.83	2113.63	1777.14	2140.98	2018.68	2358.37	2515.91	2164.66	1989.83	2070.8	2070.53	2695.63	2359.61	2537.95	2145.7	1944.34	2541.57
Pjv1_00001507	214.076	237.646	221.633	190.415	255.063	206.198	201.13	262.74	213.488	215.186	203.431	239.893	236.78	252.254	278.359	209.341	215.997	244.276	208.021	234.361	244.883	183.045	174.077	275.622	265.275	276.799	279.309	163.414	208.066	181.053
Pjv1_00001508	236.376	171.724	170.622	196.366	173.344	170.647	222.71	262.74	184.61	185.878	217.365	209.906	230.275	253.959	247.666	169.43	233.403	185.25	218.905	174.75	221.481	256.123	166.2	201.675	183.996	168.613	193.368	217.412	221.518	187.885
Pjv1_00001509	81.1706	78.9441	81.793	71.4058	83.3703	68.0555	72.5102	65.318	90.7582	46.2766	55.7345	39.9821	40.3306	77.5512	75.1464	51.9587	65.6694	50.853	41.1203	50.6284	81.9062	54.9829	49.6236	56.4689	53.591	57.504	54.6085	72.4705	58.2943	44.4092
Pjv1_00001510	25.8675	11.394	28.1438	5.95048	20.6362	30.4726	19.854	27.1547	20.6269	27.766	39.9431	19.9911	6.50494	34.9407	10.584	37.6512	37.9775	23.6103	9.67537	17.1483	11.7009	18.0957	15.7535	18.823	8.03865	26.3154	18.7996	11.3679	26.0082	13.6644
Pjv1_00001511	29.4355	21.1603	15.8309	5.95048	24.7634	16.2521	31.939	22.7512	27.8463	24.6809	25.0805	27.4877	23.4178	18.7486	21.168	30.874	37.9775	19.0699	13.3036	17.1483	7.522	21.5756	19.6919	22.8565	25.0091	12.6704	17.9044	12.7889	18.8335	27.3287
Pjv1_00001512	1079.3	1035.23	1135.43	1114.72	1031.81	1132.57	921.053	943.808	970.494	976.436	1123.05	1261.94	1007.61	1185.43	940.918	1004.53	1278.57	1084.26	1129.6	1070.55	1009.62	979.949	1137.41	1082.32	1229.02	1196.86	1089.48	960.59	975.757	1113.65
Pjv1_00001513	1168.5	1261.48	1182.92	1251.58	1283.57	1205.7	883.071	1132.42	1059.19	974.123	1066.39	952.074	991.352	1007.31	1070.04	1091.13	1110.84	1030.68	921.579	945.608	1007.95	1215.19	1102.75	1078.29	1070.93	1002.91	985.638	1072.85	1128.22	1140.97
Pjv1_00001514	538.759	861.06	875.977	547.444	894.786	843.076	372.91	852.069	468.23	409.548	496.037	434.805	762.379	623.818	732.413	707.09	455.73	731.921	536.983	506.284	837.449	833.096	691.58	594.268	589.501	471.727	647.245	881.014	839.438	819.861
Pjv1_00001515	114.174	118.823	80.9135	79.3397	87.4975	79.2288	119.987	115.958	80.4448	98.7234	96.6065	99.9553	84.5642	84.3689	95.256	74.5494	76.7461	84.4524	96.7537	73.4929	106.98	105.094	50.4113	100.837	92.8911	93.5658	111.007	65.3656	78.9215	92.2344
Pjv1_00001516	905.364	747.12	612.128	676.371	749.507	697.823	614.611	774.275	665.217	736.569	819.298	634.716	727.252	840.28	646.683	710.855	842.625	645.652	697.836	662.253	766.408	723.826	647.47	728.718	707.401	589.659	700.958	788.65	814.327	901.848
Pjv1_00001517	0	0	0	0	0	0	0	0	0	0	0	0	0	0	0	0	0	0.90809	0	1.63318	0	0	0	0	0	0	0	0	0	0
Pjv1_00001518	2046.21	1049.87	1782.74	1864.48	1215.06	1803.98	1364.75	1331.31	2262.77	2077.05	1607.01	3465.95	1913.1	2191.03	1922.05	2013.59	2054.74	2287.48	2145.51	2626.15	2133.74	1678.02	1960.53	2299.09	2128.46	1907.38	2239.84	1595.77	1734.48	1902.76
Pjv1_00001519	343.414	288.105	326.293	372.897	266.62	255.97	346.15	300.169	253.71	361.729	336.265	309.861	294.674	265.038	312.228	252.263	295.908	254.265	325.334	320.102	306.73	270.739	272.536	321.335	301.003	287.52	291.842	323.986	338.107	317.696
Pjv1_00001520	708.236	686.895	847.833	837.034	633.944	771.973	624.969	499.793	802.385	863.83	679.961	1341.9	743.514	381.791	897.523	668.685	577.574	669.262	809.103	1112.19	778.945	558.181	680.553	736.785	1419.27	1900.55	1423.4	613.868	658.277	655.889
Pjv1_00001521	0	0	1.75899	3.96699	0	0	0.863217	2.93564	2.06269	0	0	0	6.50494	0	4.2336	0	0	1.81618	19.3507	62.8772	10.0293	0	0.787677	2.689	120.58	153.019	135.178	0	0	0
Pjv1_00001522	117.742	156.26	260.33	43.6369	117.214	196.04	139.841	244.392	291.87	129.575	96.6065	229.897	202.954	107.379	165.11	94.128	75.9549	76.2796	137.874	88.1915	97.786	65.4228	103.973	52.4354	67.8819	75.0475	112.798	31.2618	64.5722	102.483
Pjv1_00001523	323.79	264.503	381.701	317.359	292.209	264.096	333.202	315.581	406.349	329.335	263.81	532.262	397.452	405.652	333.396	302.716	319.644	324.188	400.319	419.726	419.56	320.85	345.002	412.761	397.467	448.336	410.011	274.251	269.948	379.186
Pjv1_00001524	825.978	468.781	484.602	696.206	436.662	531.239	590.44	535.02	565.176	607.766	562.919	797.143	543.162	881.186	545.076	597.148	867.943	586.626	563.591	746.361	651.906	494.151	691.58	673.593	660.956	719.287	659.778	485.979	593.705	485.085
Pjv1_00001525	5607.01	5841.86	4532.92	5375.27	6138.03	5001.57	4981.63	5932.93	4563.69	4455.67	4534.01	3998.21	4635.42	4763.86	5244.37	4753.09	4857.16	4599.48	4420.44	4020.06	5670.75	5444.01	4590.58	4029.46	3942.51	3571.09	4071.47	5475.08	5818.67	5079.73
Pjv1_00001526	1058.79	1120.68	1054.51	1098.86	1031.81	996.454	1120.46	1255.72	1054.03	1237.9	1075.68	1466.84	1226.18	1378.03	1182.23	1237.97	1299.15	1177.79	1244.49	1370.23	1061.44	1199.88	1259.5	1226.18	1336.2	1140.33	1189.75	1089.9	1193.69	1140.97
Pjv1_00001527	0	0	0	0	0	0	0	0	0	0	0	0	0	0	0	0	1.58239	0	0	0	0	0	0	0	0	0	0	0	0	0
Pjv1_00001528	187.317	122.078	230.428	146.779	137.024	163.536	201.993	188.615	173.266	182.793	165.346	262.383	241.984	274.412	169.344	190.515	263.469	236.103	201.973	257.225	245.719	153.813	279.625	201.675	267.955	271.926	270.357	177.624	182.954	252.791
Pjv1_00001529	15.1637	8.95242	22.8669	21.8184	9.90538	9.14178	21.5804	13.2104	13.4075	32.3936	16.7204	14.9933	27.9712	42.6106	28.5768	27.8619	25.3183	52.6692	59.2617	37.563	50.1466	10.4398	56.7127	21.512	33.941	56.5293	25.0662	24.1568	17.9367	10.2483
Pjv1_00001530	0	0	0	0	0	0	0	0	0	0	0	0	0	0	1.0584	0	0	0	0	0	0	0	0	0	0	0	0	0	0	0
Pjv1_00001531	0	0	0	0	0	0	0	0	0	0	0	0	0	0	0	0	0	0	0	0	0	0	0	0	0	0	0	0	0	0
Pjv1_00001532	0	0	0	0	0	0	0	0	0	0	0	0	0	0	0	0	0	0	0	0	0	0	0	0	0	0	0	0	0	0
Pjv1_00001533	235.484	156.26	188.212	202.316	184.9	209.245	220.984	230.448	162.952	209.787	195.071	154.931	225.071	272.708	184.162	210.847	269.007	221.574	232.209	289.072	250.733	187.916	203.221	137.139	242.946	245.61	284.68	150.625	129.144	245.958
Pjv1_00001534	0	0	0	0	0	0	0	0	0	0	0	0	0	0	0	0	1.58239	0	0	0	0	0	0	0	0	0	0	0	0	0
Pjv1_00001535	2927.49	2749.21	3081.75	2862.18	3052.51	3200.64	3184.41	2901.15	2748.53	2856.81	2539.64	2883.71	2871.93	3269.93	2805.82	2887.85	2958.29	2822.34	3046.53	2913.58	2957.82	2906.44	2890.77	2715.89	2787.63	2867.4	2951.54	2672.88	2877.95	2698.71
Pjv1_00001536	24.9756	16.2771	28.1438	35.7029	10.7308	60.9452	10.3586	4.40346	3.09403	39.3351	17.6493	32.4855	9.10691	13.6354	16.9344	25.6028	29.2743	55.3935	66.5182	24.4976	15.044	18.7916	61.4388	43.0239	65.2024	15.5943	22.3805	8.52594	21.5241	40.9931
Pjv1_00001537	1149.77	827.692	800.34	720.008	887.357	954.808	713.017	773.541	701.314	714.974	781.213	564.747	753.272	1270.65	695.369	993.992	1192.33	820.914	491.025	840.269	691.188	824.048	793.978	830.9	660.063	855.737	830.765	747.441	864.55	789.117
Pjv1_00001538	0	3.25543	0	0	0	0	0	1.46782	2.06269	0	0	0	0	0	0	0	0	0	0	0	0	0	0	0	3.57273	1.94929	1.79044	0	0	0
Pjv1_00001539	0	0	0	0	0	0	0	0	0	0	0	0	0	0	0	0	0	0	0	0	0	0	0	0	0	0	0	0	0	0
Pjv1_00001540	1263.94	1184.16	1291.1	1132.57	1125.09	1188.43	1190.38	1107.47	1266.49	1214.76	1123.05	1181.97	1172.19	1042.25	1164.24	1351.68	1161.48	1241.36	1252.96	1219.98	1085.67	1231.2	1332.75	1382.14	1208.48	1236.82	1215.71	1183.69	1178.44	1240.04
Pjv1_00001541	0	0	0	0	0	0	0	0	0	0	0	0	0	0	0	0	0	0	0	0	0	0	0	0	0	0	0	0	0	0
Pjv1_00001542	2525.21	3434.47	3366.71	2564.66	3274.55	2866.46	2417.87	2783.72	2870.23	2390.19	3036.6	2828.73	3271.33	2545.55	2542.28	3462.4	2731.21	3267.31	2366.84	2124.76	2236.54	2974.65	3341.32	3318.22	2327.64	2029.21	2271.18	3528.32	3248.34	3655.22
Pjv1_00001543	0	0	0	0	0	0	1.72643	0	2.06269	0	0	0	0	0	0	0	0	0	0	0	0	0	0	0	0	0	0	0	0	0
Pjv1_00001544	1668.01	1715.61	1383.45	1606.63	1797	1411.9	1551.2	1907.43	1474.82	1592.69	1559.64	1381.88	1686.08	1742.77	1688.15	1541.44	1731.14	1316.73	1930.24	1883.05	1960.73	1657.14	1460.35	1535.42	1625.59	1545.78	1551.42	1771.98	1631.34	1731.96
Pjv1_00001545	1977.53	2077.78	1838.14	1947.79	2056.19	1868.99	2142.5	2617.86	2041.03	1787.05	2127.2	1541.81	1958.64	1982.24	1988.73	1718.4	1735.1	1986.9	1956.84	1661.76	2162.99	2000.96	1711.62	2096.07	1797.98	1524.34	1647.21	2361.69	2069	1971.08
Pjv1_00001546	473.644	330.426	452.06	483.972	374.753	406.301	555.912	392.642	542.487	512.899	454.237	797.143	427.374	548.824	523.908	454.073	382.939	583.902	724.444	801.889	672.801	393.232	517.504	516.287	784.215	1016.55	902.383	520.083	469.942	495.333
Pjv1_00001547	18.7317	8.13856	18.4694	23.8019	32.1925	12.189	21.5804	16.146	30.9403	12.3404	11.1469	12.4944	8.45642	23.8619	9.5256	27.8619	22.1535	12.7133	27.8167	17.9649	10.8651	11.1358	8.66444	22.8565	13.3978	10.7211	11.6379	7.10495	27.8019	13.6644
Pjv1_00001548	0	0	0	0	0	0	0	0	0	0	0	0	0	0	0	0	0	0	0	0	0	0	0	0	0	0	0	0	0	0
Pjv1_00001549	214.968	166.841	182.055	162.646	173.344	237.686	152.789	129.902	134.075	147.314	180.208	197.412	171.73	210.496	175.694	174.702	271.381	141.662	154.806	146.986	163.812	148.245	190.618	90.0813	139.337	159.842	162.035	150.625	120.176	232.294
Pjv1_00001550	0	0	5.27697	0	0	0	0.863217	0	1.03134	0	0	0	0	0.852211	0	0	0	1.81618	4.83769	0	3.34311	0	0	0	0	0	0	0	0	0
Pjv1_00001551	3.56794	0	0	11.901	1.6509	0	3.45287	0	1.03134	0	0	4.99776	0	0	2.1168	0	0	0	0	0.816588	0	1.39197	0	2.689	0	6.8225	0	0	0	0
Pjv1_00001552	379.093	440.296	328.931	257.854	436.662	346.372	358.235	444.749	364.064	314.681	333.478	239.893	308.985	386.904	410.659	404.374	437.532	353.247	299.937	405.027	412.038	366.785	341.064	368.392	366.205	327.48	317.803	463.243	364.115	362.105
Pjv1_00001553	0	0	0	0	0	0	1.72643	0	0	0	0	0	0	0	2.1168	0	0	0	0	0	0	0	0	0	0	0	0	0	1.79367	0
Pjv1_00001554	0	0	0	0	0	0	0	0	0	0	0	0	0	3.40884	0	0	0	0	0	0	0	0	0	0	0	0	0	0	0	0
Pjv1_00001555	0	0	0	0	0	0	0	0	0	1.54255	0	0	0	0	0	0	0	0	0	0	1.67155	0	0	0	0	0	0	0	0	0
Pjv1_00001556	6458.86	7643.74	5707.04	6142.88	7269.72	6359.63	5166.35	5945.4	5037.08	5257.79	6429.91	5017.75	6078.86	6101.83	5671.97	6454.17	6256	6170.47	5171.49	4818.68	5612.25	7481.86	5701.99	5766.55	4272.99	4117.87	5239.73	6769.6	7111.01	6340.26
Pjv1_00001557	788.514	923.727	824.966	710.091	997.967	777.052	663.814	1172.79	628.088	492.075	579.639	489.781	838.486	892.265	1029.82	806.489	751.637	821.822	784.915	630.406	896.789	922.878	683.703	720.651	608.258	517.536	738.557	861.12	899.526	1113.65
Pjv1_00001558	0	0	0	0	0.825448	0	0	0	0	0	0	0	0	0	0	0	0	0	0	0	0	0	0	0	0	0	0	0	0	0
Pjv1_00001559	178.397	159.516	96.7444	226.118	161.788	156.426	179.549	166.598	156.764	246.037	172.777	134.94	243.285	172.147	186.278	209.341	178.811	194.331	222.534	212.313	208.109	212.276	218.974	212.431	242.946	223.193	205.901	241.568	200.891	181.053
Pjv1_00001560	259.567	47.2037	65.0826	3.96699	8.25448	12.189	78.5527	32.292	18.5642	49.3617	28.7962	19.9911	40.3306	8.52211	29.6352	12.0484	33.2303	30.8751	33.8638	45.7289	35.1027	34.7993	9.45212	13.445	26.7955	17.5436	12.5331	39.7877	25.1114	20.4965
Pjv1_00001561	498.619	400.417	299.908	466.121	428.408	364.656	454.052	449.887	452.76	381.011	425.44	329.852	401.355	478.943	411.718	408.892	493.707	402.284	332.591	391.962	420.396	459.351	366.27	400.66	269.741	297.266	358.984	402.14	448.418	389.434
Pjv1_00001562	7.13588	4.88314	5.27697	7.93397	1.6509	4.06301	6.04252	2.93564	2.06269	13.883	1.85782	9.99553	0	3.40884	8.4672	3.0121	6.32958	14.5294	6.04711	4.89953	3.34311	4.17592	11.0275	13.445	5.3591	3.89857	7.16177	2.84198	7.17468	0
Pjv1_00001563	296.139	166.841	317.498	295.541	169.217	260.033	267.597	222.375	260.93	346.303	234.085	344.846	227.022	236.915	246.607	249.251	232.612	277.876	290.261	315.203	310.909	219.932	252.057	268.9	279.566	325.531	333.022	247.252	221.518	273.287
Pjv1_00001564	1492.29	1397.39	1377.29	1235.72	1173.79	1259.53	1136.86	1297.55	1265.46	1143.03	1346.92	1294.42	1356.93	1571.48	1184.35	1209.36	1247.72	1271.33	1522.66	1652.77	1302.14	1382.23	1349.29	1366.01	1492.51	1559.43	1556.79	1402.52	1236.74	1550.9
Pjv1_00001565	1159.58	593.301	860.146	888.605	572.035	635.862	921.053	770.605	882.83	1151.52	786.786	987.058	1187.8	1856.12	1008.66	914.924	1443.93	1146.92	1477.91	1742.6	1436.7	1034.93	934.185	978.794	1396.05	1477.56	1247.04	1071.43	1021.5	1164.89
Pjv1_00001566	90.0904	54.5284	98.5034	85.2902	42.0978	102.591	97.5435	65.318	96.9463	72.5	47.3744	52.4765	70.2533	100.561	87.8472	64.7601	50.6366	67.1987	136.665	93.091	108.651	73.7746	40.1715	102.182	127.725	153.994	134.283	59.6816	44.8418	47.8253
Pjv1_00001567	647.581	534.704	643.79	634.718	526.636	621.641	657.771	650.244	662.123	576.915	576.853	832.127	655.047	718.414	520.733	591.877	687.55	543.038	711.14	802.706	652.742	576.973	708.909	605.024	729.731	766.07	751.09	528.608	532.72	526.078
Pjv1_00001568	3651.78	4407.03	2955.98	3528.64	4264.26	3896.43	2837.39	3109.58	2670.15	3537.08	3779.73	2731.28	3415.09	2675.94	3759.44	4061.06	3737.62	3205.56	2827.63	3096.5	3314.69	4500.95	3731.22	3237.55	2817.1	2587.68	2757.28	4196.19	4672.51	3921.67
Pjv1_00001569	16.0557	13.0217	3.51798	0	11.5563	6.09452	8.63217	7.3391	6.18806	6.17021	7.43127	4.99776	6.50494	10.2265	10.584	10.5423	6.32958	3.63236	2.41884	9.79905	5.01466	4.17592	12.6028	8.06699	10.7182	5.84786	1.79044	0	19.7304	0
Pjv1_00001570	979.399	815.484	747.571	714.058	822.146	875.58	968.53	934.267	948.836	968.724	964.208	1064.52	840.438	961.294	886.939	829.832	869.526	833.627	875.621	841.085	799.839	966.03	759.32	880.646	811.904	730.983	884.478	885.277	874.415	908.68
Pjv1_00001571	922.312	936.749	782.75	1031.42	981.458	978.171	1127.36	1136.09	959.149	821.41	923.336	889.602	1190.4	1272.35	1213.99	1043.69	1098.97	1105.15	823.616	859.05	1103.23	1087.83	1120.08	929.048	834.233	804.081	872.84	1044.43	1124.63	1086.32
Pjv1_00001572	263.135	294.616	548.805	394.715	301.289	356.53	366.867	274.482	392.942	445.027	342.767	862.114	431.277	248.846	512.266	406.633	310.149	482.196	374.921	306.22	306.73	287.443	639.593	501.498	435.873	494.144	307.061	328.249	297.749	386.018
Pjv1_00001573	361.254	468.781	364.99	386.781	399.517	413.412	366.004	328.792	357.876	428.059	424.511	517.268	472.909	417.583	454.054	510.55	453.356	457.677	470.465	436.058	520.689	531.734	382.023	591.579	491.251	397.655	358.984	456.138	488.775	420.179
Pjv1_00001574	272.055	240.088	168.863	115.043	225.347	197.056	147.61	205.495	209.363	222.899	210.862	242.391	241.984	256.516	200.038	265.064	254.765	288.773	249.141	298.871	206.437	256.819	231.577	252.766	296.537	218.32	232.757	231.621	273.535	310.864
Pjv1_00001575	2800.83	2460.29	2630.57	2798.71	2690.96	2968.03	2574.98	2078.43	2291.65	2653.19	2504.34	2631.32	2196.07	2977.63	2128.44	2812.54	3302.46	2340.15	2417.63	2573.07	2086.1	2566.1	2578.85	2401.27	2533.96	2604.25	2379.5	2128.64	2295.9	2391.26
Pjv1_00001576	3.56794	6.51085	5.27697	0	6.60358	2.03151	3.45287	1.46782	6.18806	22.367	1.85782	9.99553	0	1.70442	4.2336	0	7.91197	5.44854	2.41884	1.63318	10.0293	1.39197	1.57535	5.37799	16.0773	0.974643	7.16177	2.84198	1.79367	0
Pjv1_00001577	0	4.06928	1.75899	3.96699	8.25448	0	1.72643	4.40346	4.12537	0.771277	0	14.9933	11.7089	12.7832	5.292	0	1.58239	3.63236	162.063	298.871	34.2669	0	3.15071	0	1618.45	1919.07	1104.7	0	1.79367	0
Pjv1_00001578	3.56794	17.091	14.0719	3.96699	26.4143	6.09452	39.708	143.846	105.197	1.54255	7.43127	14.9933	170.429	237.767	98.4312	4.51814	12.6592	1.81618	640.994	1117.91	500.631	12.5278	18.9042	8.06699	2582.19	3913.19	2543.32	5.68396	14.3494	34.1609
Pjv1_00001579	1750.97	1678.99	1874.2	1731.59	1739.22	1795.85	1719.53	1441.4	1818.26	1592.69	1742.63	1929.14	1581.35	1982.24	1541.03	1542.19	1762.79	1598.24	1710.12	1649.51	1689.11	1641.14	1481.62	1554.24	1628.27	1614.98	1580.07	1527.56	1417.9	1472.33
Pjv1_00001580	994.563	760.956	841.677	755.711	743.729	654.145	873.576	1097.2	2266.89	1370.56	1260.53	2276.48	1112.34	1124.07	1358.99	1928.49	2002.52	2351.05	955.443	992.97	675.308	1291.75	1250.04	1169.71	794.04	583.811	626.655	1504.83	1636.73	1205.88
Pjv1_00001581	11888.4	10921.1	8857.39	9594.16	11604.1	9807.1	9125.07	12366.4	9310.97	8534.18	9520.39	6864.43	9045.77	6744.4	10096.1	8647.73	11473.9	8121.96	7454.88	6512.29	9147.58	10093.9	8590.4	8361.43	5899.48	5647.08	6576.29	10664.5	11145	9681.2
Pjv1_00001582	512.891	471.223	555.841	507.774	470.505	517.019	459.231	375.028	445.54	409.548	433.801	589.736	381.189	563.311	435.003	359.945	431.994	416.813	455.952	521.799	457.17	370.265	489.935	477.297	439.446	564.319	505.8	450.454	452.005	396.266
Pjv1_00001583	0	0	1.75899	0	0	0	0	0	2.06269	0	0	0	0	0	0	0	1.58239	0	0	0	0	0	0	0	0	0	0	0	0	0
Pjv1_00001584	1077.52	250.668	598.936	432.402	255.889	242.765	1004.78	353.745	428.008	542.979	396.644	284.872	582.842	848.802	583.179	240.215	543.552	301.486	330.172	228.645	442.126	448.215	289.077	369.737	466.242	350.872	267.671	665.024	188.335	327.945
Pjv1_00001585	26.7595	25.2296	35.1798	27.7689	14.8581	13.2048	10.3586	5.13737	27.8463	23.9096	13.9336	57.4743	14.3109	3.40884	10.584	9.78931	11.868	13.6214	16.9319	14.6986	15.8798	14.6157	28.3564	29.5789	28.5819	14.6197	8.95221	21.3149	8.07152	6.83218
Pjv1_00001586	208.724	183.932	180.296	202.316	246.809	199.088	201.13	267.877	146.451	139.601	148.625	84.962	248.489	282.082	203.213	230.425	165.36	182.526	264.863	211.496	294.194	247.771	151.234	161.34	251.878	185.182	247.081	197.518	167.708	211.798
Pjv1_00001587	999.915	691.778	774.835	850.919	794.906	832.918	838.184	772.807	759.069	900.08	834.16	1169.48	1006.31	1009.87	931.392	1059.5	1101.35	1111.5	1012.29	1059.93	815.719	764.193	1018.47	986.861	1111.12	1070.16	1093.06	970.537	928.225	932.592
Pjv1_00001588	2579.62	3038.94	2868.03	2523	3001.33	2978.19	2299.61	2630.33	2509.26	2554.47	2846.18	2283.98	2630.6	2512.32	2605.78	2593.41	3016.04	2498.16	2574.86	2639.21	2635.21	3178.57	2454.4	2510.18	2619.71	2756.29	2734	2849.09	2860.91	2432.26
Pjv1_00001589	858.089	1125.56	1369.37	1192.08	1174.61	1336.73	1408.77	1154.44	1320.12	1275.69	1386.86	1359.39	1361.48	888.856	1351.58	1354.69	962.096	1285.86	1500.89	1388.2	1336.41	1233.98	1532.03	1336.43	1449.64	1435.65	1357.16	1428.1	1205.35	1373.27
Pjv1_00001590	0	0	0	0	0	0	0	0	0	0	0	0	0	0	0	0	1.58239	0	0	0	0	0	0	0	0	0	0	0	0	0
Pjv1_00001591	1437.88	2430.18	4395.72	3183.51	2323.64	3384.49	5339.86	3963.85	5237.16	3746.86	4004.53	3513.43	5075.8	1216.96	4499.26	2684.53	2394.16	3785.83	8688.49	9092.7	6773.14	3191.1	2647.38	3570.99	7039.18	7088.58	7353.35	4780.21	3052.83	3067.65
Pjv1_00001592	2114.9	1530.05	2686.86	2419.86	1752.43	2608.46	1841.24	1545.61	2513.38	2994.1	2338.06	3623.38	2527.17	1058.45	2676.69	2806.52	2732	2961.28	2595.42	2916.03	2239.05	2002.35	2604.85	2914.87	2560.76	2417.12	2227.31	2336.11	2886.91	2445.92
Pjv1_00001593	0	0	0	0	0	0	0	0	0	0	0	0	0	0	0	0	0	0	0	0	0	0	0	0	0	0	0	0	0	0
Pjv1_00001594	1430.74	1114.17	2057.14	1606.63	1298.43	1406.82	1494.23	1696.07	1987.4	1544.87	1659.03	1434.36	1330.26	971.521	1684.97	1168.69	1773.86	990.726	1254.17	1856.1	1000.43	1194.31	1360.32	910.225	1644.35	1779.7	1200.49	974.799	1201.76	936.009
Pjv1_00001595	287.219	485.872	406.327	337.194	475.458	487.562	245.154	419.062	379.534	301.569	489.535	249.888	242.634	103.97	301.644	320.788	324.391	316.015	492.235	484.236	370.249	336.162	319.797	310.579	566.278	539.952	724.234	298.408	331.829	471.42
Pjv1_00001596	98.1183	58.5977	52.7697	103.142	30.5416	57.898	54.3827	65.318	62.912	62.4734	79.8862	77.4653	80.0107	26.4185	86.7888	70.7843	93.3613	69.9229	52.0051	48.1787	61.8475	52.199	66.1648	63.1914	34.8342	47.7575	60.875	51.1557	78.0247	153.724
Pjv1_00001597	1.78397	0	0	3.96699	1.6509	0	7.76895	4.40346	0	4.62766	3.71564	9.99553	3.90296	1.70442	4.2336	3.0121	0.791197	1.81618	7.25653	13.0654	3.34311	6.95987	1.57535	2.689	9.82502	22.4168	1.79044	0	5.38101	13.6644
Pjv1_00001598	0	0	0	0	2.47634	0	0	0	0	0	0	0	3.90296	0	0	0	0.791197	1.81618	0	3.26635	1.67155	0	0	0	1.78637	3.89857	0	0	0	0
Pjv1_00001599	44.5992	26.0434	26.3848	3.96699	1.6509	4.06301	15.5379	14.6782	4.12537	3.08511	3.71564	19.9911	24.7188	1.70442	16.9344	4.51814	0	16.3456	21.7696	32.6635	18.3871	9.04783	6.30141	2.689	35.7273	68.225	32.228	17.0519	7.17468	0
Pjv1_00001600	349.658	317.404	364.111	364.963	325.227	284.411	224.436	270.079	251.648	288.458	351.128	249.888	236.78	155.102	285.768	367.476	476.301	285.14	133.036	215.579	252.405	334.074	395.414	416.794	264.382	335.277	295.423	352.406	286.987	252.791
Pjv1_00001601	9051.86	10379.9	7820.47	8292.99	9781.56	8332.23	6648.5	7434.51	6537.69	7952.64	8728.03	6474.6	6813.92	7968.17	7170.66	8367.6	8634.33	7081.29	6366.4	6404.5	7611.42	9224.61	7439.61	7865.31	6156.71	5344.94	5841.32	8817.25	8322.63	8000.48
Pjv1_00001602	194.453	170.096	219.874	257.854	162.613	157.442	139.841	140.177	209.363	148.085	163.488	184.917	145.06	196.861	140.767	152.111	183.558	143.478	195.926	224.562	218.138	144.069	180.378	212.431	174.171	230.016	207.691	90.9434	127.351	204.965
Pjv1_00001603	7479.29	6888.48	5574.24	6640.74	5830.96	5982.79	9556.68	7835.22	9186.18	8208.7	7724.81	9133.41	7230.89	7223.34	8546.58	6689.87	6855.72	8378.04	7352.07	7113.29	7528.68	5808.01	7294.67	8105.98	7278.55	6499.9	7014.06	6152.89	6451.84	6470.07
Pjv1_00001604	0	0	0	0	0	0	0	0	0	0	0	0	0	0	0	0	0	0	0	0	0	0	0	0	0	0	0	0	0	0
Pjv1_00001605	817.058	660.851	695.68	844.968	463.076	627.736	787.254	839.593	760.1	836.064	935.411	1037.04	809.865	873.516	820.26	774.109	788.032	1390.29	1407.77	1275.51	1053.08	877.639	696.306	1033.92	1053.96	884.002	1015.18	869.646	772.175	669.554
Pjv1_00001606	57.979	32.5543	42.2158	29.7524	36.3197	36.5671	43.1609	48.438	18.5642	45.5053	34.3696	79.9642	32.5247	22.1575	16.9344	42.1693	41.1422	32.6912	26.6073	15.5152	50.1466	43.8472	28.3564	28.2345	47.3387	39.9604	41.1802	39.7877	39.4608	34.1609
Pjv1_00001607	0	0	0	0	0	0	0	0	0	0	0	0	0	0	0	0	0	0	0	0	0	0	0	0	0	0	0	0	0	0
Pjv1_00001608	33.0034	33.3681	51.0107	47.6038	69.3376	20.3151	44.8873	17.6138	27.8463	44.7341	61.308	47.4787	34.4762	23.8619	27.5184	56.4768	31.6479	44.4964	4.83769	26.1308	10.0293	32.0154	51.199	24.201	16.0773	17.5436	16.114	51.1557	38.5639	47.8253
Pjv1_00001609	141.826	76.5025	112.575	71.4058	31.367	59.9295	306.442	71.9232	299.09	169.681	83.6018	182.418	132.05	121.866	296.352	78.3145	101.273	216.125	379.758	614.074	386.965	44.5431	59.0758	159.995	434.98	273.875	384.945	69.6285	145.287	75.154
Pjv1_00001610	0	0	0	0	0	0	0	0	0	0	0	0	0	0	0	0	0	0	0	0	0	0	0	0	0	0	0	0	0	0
Pjv1_00001611	313.979	310.079	278.8	257.854	255.889	178.773	208.035	296.5	270.212	177.394	329.763	239.893	223.77	319.579	240.257	269.583	285.622	279.692	326.544	264.574	261.598	279.787	258.358	247.388	289.391	241.712	222.015	294.145	211.653	293.784
Pjv1_00001612	193.561	341.82	278.8	245.953	335.957	274.253	179.549	328.058	282.588	124.947	167.204	232.396	235.479	296.569	211.68	210.094	154.283	249.725	387.015	298.054	268.285	255.427	209.522	254.11	299.216	298.241	335.708	181.887	234.074	307.448
Pjv1_00001613	515.567	605.509	635.875	474.055	543.145	655.161	382.405	488.05	530.111	617.021	548.985	764.658	566.58	529.223	661.5	579.075	640.078	583.902	470.465	556.096	575.015	582.541	600.997	705.861	493.037	365.491	487.895	554.186	750.651	652.473
Pjv1_00001614	0	0	0	3.96699	0	0	0	0	0	0	0.928909	0	0	0	0	0	0	0	0	0	0	0	0	0	0	0	0	0	0	0
Pjv1_00001615	0	0	0	0	0	0	0	0	0	0	0	0	0	0	0	0	0	0	0	0	0	0	0	0	0	0	0	0	0	0
Pjv1_00001616	153.421	326.356	197.886	142.812	407.771	343.325	88.9114	122.563	76.3194	130.346	233.156	117.447	127.497	51.9849	120.658	351.662	191.47	204.32	212.858	600.192	239.032	290.922	281.201	151.928	416.223	467.829	440.449	272.83	266.36	163.972
Pjv1_00001617	0	0	0	0	0	0	0	0	0	0	0	4.99776	0	0	0	0	0	0	0	0	0	0	0	0	0	0	0	0	0	0
Pjv1_00001618	8.02786	6.51085	11.4334	15.8679	19.8108	22.3466	5.1793	1.46782	8.25075	3.85638	0	0	7.80593	1.70442	17.9928	2.25907	0	0	97.9632	174.75	75.22	5.56789	1.57535	0	149.162	174.461	205.901	0	2.69051	0
Pjv1_00001619	296.139	570.513	431.832	341.161	485.363	542.412	288.314	486.582	424.914	268.404	286.104	289.87	541.211	433.775	560.952	382.536	352.874	379.582	477.722	450.756	578.358	549.134	411.167	309.234	459.989	497.068	639.188	494.505	478.91	437.259
Pjv1_00001620	3395.78	4199.5	3879.45	3137.89	4085.14	4915.23	4309.18	3298.19	4230.57	3147.58	3700.77	3895.76	4587.28	4783.46	4050.5	4209.4	4385.61	5210.62	4999.75	5659.77	4794.02	4390.28	4144.75	4717.84	4958.06	4149.06	4767.05	5891.43	4643.81	5298.35
Pjv1_00001621	0	0	0	0	0	0	0	0	0	0	0	0	0	0	0	0	0	0	0	0	0	0	0	0	0	0	0	0	0	0
Pjv1_00001622	0	0	0	0	0	0	0	0	0	0	0	0	0	0	0	0	0	0	0	0	0	0	0	0	0	0	0	0	0	0
Pjv1_00001623	680.584	743.051	612.128	630.751	764.365	649.067	744.093	703.086	675.53	768.963	678.104	679.696	738.961	748.241	683.727	749.259	700.209	700.138	627.69	627.139	707.903	851.192	704.971	739.474	655.597	655.935	578.313	927.907	877.105	922.344
Pjv1_00001624	543.219	690.15	883.013	781.496	679.344	786.193	722.513	666.39	742.567	677.181	790.502	834.626	686.921	450.82	769.457	731.939	617.134	716.483	842.967	763.509	707.903	639.612	734.115	818.799	843.165	815.777	741.243	598.237	660.968	761.788
Pjv1_00001625	164.125	161.957	160.068	190.415	183.249	264.096	266.734	246.594	218.645	235.239	273.099	189.915	264.751	252.254	272.009	268.077	304.611	239.736	246.722	236.81	262.434	242.203	248.906	235.287	268.848	261.204	243.5	211.728	215.241	198.133
Pjv1_00001626	0	3.25543	0	0	0	2.03151	0	0	0	1.54255	0	0	0	0	0	0	0	0	0	1.63318	0	1.39197	0	0	0	0	1.79044	0	0	0
Pjv1_00001627	1044.51	988.836	1300.77	1277.37	1126.74	1156.94	1214.55	1390.03	1449.04	1271.84	1153.71	1424.36	1312.7	1120.66	1665.92	1157.4	1447.89	1109.69	1331.57	1343.29	1525.29	1091.31	993.26	1196.6	1022.69	919.089	1067.1	1102.69	1083.38	860.855
Pjv1_00001628	0	0	0	0	1.6509	0	0	0	0	0	0	0	0	0	0	0	0	0	0	0	0	0	0	0	0	0	0	0	0	0
Pjv1_00001629	53.5191	14.6494	52.7697	43.6369	20.6362	38.5986	48.3402	84.3996	50.5358	51.6755	19.5071	79.9642	108.632	156.807	78.3216	35.3921	41.9334	36.3236	174.157	241.71	215.631	28.5355	50.4113	43.0239	213.471	258.28	193.368	22.7358	20.6272	20.4965
Pjv1_00001630	0	0	0.879495	0	0	2.03151	0	0	0	1.54255	0	0	0	4.26106	0	0	0	0	0	0	0	0	5.51374	0	0	3.89857	0	0	0	0
Pjv1_00001631	0	0	0	0	0	0	0	0	0	0	0	0	0	0	0	0	0	0	0	0	1.67155	0	0	0	0	0	0	0	0	0
Pjv1_00001632	60.6549	37.4374	56.2877	103.142	18.1599	31.4884	80.2792	147.516	207.3	57.0745	46.4455	34.9843	212.711	181.521	218.03	61.748	89.4053	76.2796	231	216.396	156.29	29.2314	69.3155	82.0144	239.373	218.32	214.853	65.3656	53.8101	75.154
Pjv1_00001633	167.693	224.624	211.079	180.498	212.966	194.009	171.78	232.649	225.864	235.239	253.592	229.897	225.071	242.88	186.278	202.563	244.48	233.379	216.486	288.255	207.273	196.964	266.235	197.641	268.848	266.078	298.109	183.308	248.423	215.214
Pjv1_00001634	12.4878	4.88314	20.2284	23.8019	28.8907	35.5514	33.6655	5.87128	22.6896	38.5638	13.0047	32.4855	23.4178	28.9752	32.8104	8.28326	19.7799	72.6472	111.267	140.453	76.0557	14.6157	19.6919	28.2345	149.162	138.399	152.188	19.8939	31.3892	27.3287
Pjv1_00001635	297.031	308.452	461.735	297.524	276.525	338.246	165.738	121.829	223.802	247.58	294.464	312.36	271.256	245.437	198.979	246.239	263.469	275.151	253.979	333.984	285	220.628	359.181	155.962	288.498	413.249	297.213	213.149	182.954	239.126
Pjv1_00001636	5316.23	4599.92	6758.04	6460.24	5409.16	6209.3	4448.16	4098.89	4821.53	4970.88	4769.95	6564.56	4850.73	4316.45	4225.13	5105.5	4520.9	5644.69	4777.22	4932.19	4727.16	4168.96	6050.14	5244.89	4309.61	5283.54	4614.86	3884.99	4632.16	4263.28
Pjv1_00001637	68.6828	33.3681	101.142	55.5378	47.876	96.4966	5.1793	2.93564	10.3134	40.1064	17.6493	149.933	14.9614	1.70442	28.5768	66.2661	59.3398	83.5443	10.8848	17.9649	10.0293	15.3117	93.7335	73.9474	8.93183	13.645	10.7427	8.52594	40.3576	40.9931
Pjv1_00001638	0	0	0	0	0	0	0	0	0	0	0	0	0	0	0	0	0.791197	0	0	0	0	0	0	0	0	0	0	0	0	0
Pjv1_00001639	776.918	1205.32	770.437	932.242	1101.97	723.217	1629.75	1963.21	1477.92	1129.15	1304.19	634.716	1184.55	439.741	1290.19	1052.73	854.493	806.384	545.449	323.369	839.121	945.15	782.951	961.316	445.698	344.049	444.925	1199.32	1089.66	1164.89
Pjv1_00001640	0	8.13856	3.51798	0	0	2.03151	1.72643	0	1.03134	0	3.71564	2.49888	2.60198	3.40884	0	0	2.37359	4.54045	0	0	3.34311	2.78395	0	0	1.78637	1.94929	0	0	14.3494	0
Pjv1_00001641	366.606	323.101	437.109	497.857	366.499	410.364	409.165	325.856	404.287	389.495	331.621	442.302	409.811	548.824	372.557	393.832	492.125	388.663	403.947	396.045	371.085	354.257	460.003	420.828	402.826	461.006	432.392	358.09	364.115	488.501
Pjv1_00001642	0	0	0	0	0	0	0	0	0	3.08511	0	0	0	0	0	0	0	0.90809	0	0	0	0	0	0	0	0	0	0	0	0
Pjv1_00001643	12.4878	21.1603	17.5899	0	26.4143	18.2836	22.4436	14.6782	10.3134	20.0532	24.1516	49.9776	10.4079	6.81769	9.5256	10.5423	3.95599	0	19.3507	16.3318	18.3871	16.7037	15.7535	2.689	32.1546	3.89857	3.58088	28.4198	7.17468	6.83218
Pjv1_00001644	642.229	546.098	1095.85	656.536	766.016	940.588	401.396	171.735	421.819	298.484	222.009	579.74	946.468	977.486	285.768	1727.44	1670.22	1126.94	498.282	983.171	722.947	354.953	1423.33	974.761	603.792	884.976	947.144	821.333	1030.46	977.002
Pjv1_00001645	261.351	241.715	268.246	265.788	217.093	223.466	283.135	262.006	323.842	293.085	227.583	342.347	246.537	253.107	254.016	240.968	234.986	271.519	292.68	250.692	290.015	214.364	218.186	271.589	326.905	309.937	318.699	218.833	259.185	297.2
Pjv1_00001646	0	0	0	0	0	2.03151	0	0	0	0	0	0	3.25247	0	1.0584	0	0	0	0	0	0.835777	0	1.57535	0	0.893183	0	0	0	1.79367	0
Pjv1_00001647	1205.07	1228.92	1166.21	1067.12	1271.19	1247.35	1235.26	1290.21	1256.18	1193.94	1154.63	1226.95	1294.48	1348.2	1307.12	1286.92	1426.53	1251.35	1187.65	1344.92	1142.51	1270.18	1355.59	1180.47	1262.07	1228.05	1209.44	1230.58	1415.21	1284.45
Pjv1_00001648	517.351	478.548	365.87	559.345	487.014	556.633	554.185	464.565	482.669	514.442	564.777	627.219	516.492	533.484	533.434	481.182	457.312	514.887	461.999	601.008	533.226	452.391	481.27	525.699	654.703	767.044	644.559	466.085	493.26	345.025
Pjv1_00001649	347.874	315.776	301.667	291.574	366.499	412.396	170.917	154.121	107.26	246.809	221.08	334.85	184.74	132.945	241.315	433.742	315.688	391.387	174.157	158.418	147.097	297.882	318.221	414.105	165.239	135.475	204.11	332.512	486.085	355.273
Pjv1_00001650	593.17	731.657	539.13	573.23	595.148	673.445	650.002	628.227	563.114	610.08	585.213	524.765	551.619	527.519	640.332	659.649	556.212	633.847	509.167	519.35	514.839	589.501	593.121	614.435	571.637	499.992	547.875	669.287	649.309	597.816
Pjv1_00001651	1108.74	865.129	1001.74	741.827	802.335	889.8	1027.23	884.361	953.993	712.66	983.715	844.622	876.866	1315.81	876.355	782.392	1150.4	845.432	1000.19	812.505	834.106	943.758	812.095	848.378	967.318	898.621	832.556	916.539	806.255	973.585
Pjv1_00001652	0	0	0	0	0	0	0	0	0	0	0	0	0	0	0	0	0	0	0	0	0	0	0	0	0	0	0	0	0	0
Pjv1_00001653	1384.36	1305.43	1363.22	1273.4	1382.63	1599.81	1307.77	1523.6	1267.52	1555.67	1516.91	1876.66	1542.97	1238.26	1329.35	1670.21	1676.55	1602.78	1348.51	1496.81	1328.05	1305.67	1649.4	1310.89	1588.08	1716.35	1478.01	1405.36	1577.53	1585.07
Pjv1_00001654	1304.08	964.42	1022.85	989.763	945.138	1130.53	1301.73	1431.86	1450.07	1210.9	1162.07	1624.27	1287.98	1849.3	1419.31	1346.41	1508.81	1276.77	1629.09	1942.66	1635.62	1013.36	1179.15	1214.08	1852.46	2076.97	1838.78	1155.27	1149.74	1171.72
Pjv1_00001655	137.366	166.027	211.079	87.2737	211.315	327.073	60.4252	67.5197	80.4448	92.5532	100.322	84.962	58.5444	8.52211	74.088	114.46	123.427	52.6692	41.1203	40.8294	63.5191	70.9906	67.7402	40.3349	17.8637	48.7322	23.2757	36.9458	80.7152	40.9931
Pjv1_00001656	149.853	133.472	138.96	138.845	141.977	111.733	151.063	182.01	134.075	175.851	135.621	134.94	152.216	140.615	160.877	99.3992	140.833	124.408	120.942	116.772	167.155	139.197	110.275	139.828	146.482	115.008	170.092	113.679	174.883	177.637
Pjv1_00001657	23291.5	24822.6	21283.8	22010.8	21786.1	24418.7	21189.4	23693.5	25852.7	21668.3	26814.8	31091.1	22456.3	21774	22497.4	24271.5	26728.2	27121	22038.1	26714.7	21637.4	22373.2	25139.5	25567	23902.5	23813.5	24538.9	23729.1	26751.7	27861.6
Pjv1_00001658	0	0	0	0	0	0	0	0	0	0	0	0	0	0	0	0	0	0	0	0	0	0	0	0	3.57273	0	0	0	0	0
Pjv1_00001659	351.442	347.517	362.352	351.078	446.567	411.38	292.631	306.04	351.688	295.399	353.914	319.857	269.304	423.549	341.863	371.241	354.456	281.508	262.445	284.172	265.777	374.441	298.529	310.579	202.753	259.255	221.12	336.775	300.44	276.703
Pjv1_00001660	2641.17	2910.35	2583.08	2608.29	2790.01	2542.43	3432.15	3147.74	2655.71	2927.77	2725.42	2189.02	2752.24	2743.27	2944.47	2916.46	2535	2900.44	2712.73	2433.43	2841.64	3072.78	2636.35	3039.91	2492.87	2358.64	2639.11	3093.5	2798.13	2989.08
Pjv1_00001661	1429.85	1180.91	1446.77	1717.71	1156.45	1534.8	1130.81	897.572	1310.84	1421.46	1229.88	1959.12	1194.31	1194.8	1049.93	1225.17	1402.79	1298.57	1413.81	1377.58	1289.6	1191.53	1453.26	1336.43	1554.14	1584.77	1419.82	1349.94	1269.92	1356.19
Pjv1_00001662	1009.73	1198	1109.04	1025.47	1064.83	1259.53	1117	1361.4	1088.07	1189.31	1361.78	1102.01	1179.35	1042.25	1276.43	1169.45	1148.03	1237.73	1041.31	1118.72	1139.16	1259.74	1161.82	1294.75	1130.77	1016.55	1077.85	1301.63	1244.81	1168.3
Pjv1_00001663	672.556	296.244	419.519	424.468	272.398	370.75	750.136	366.955	346.531	824.495	494.18	562.248	457.948	864.994	589.529	384.042	536.432	600.248	1446.47	1696.87	1343.93	641.004	440.311	713.928	1332.63	1348.91	1233.61	500.189	386.536	444.092
Pjv1_00001664	2948.01	2440.76	2567.25	2306.8	2540.73	2602.36	2466.21	2658.22	2416.44	2344.68	2465.32	2478.89	2313.16	2312.9	2354.94	2391.6	2690.86	2321.08	2051.18	1904.28	1979.96	2765.16	2150.36	2051.7	1910.52	1630.58	1752.84	2577.68	2287.83	2100.9
Pjv1_00001665	5009.38	6993.47	6594.45	4758.4	8042.34	6971.12	4271.2	4772.62	5754.9	3229.34	4919.5	3563.4	3339.63	2629.92	3655.71	3292.97	3835.72	1864.31	1130.81	1108.93	2583.39	3745.1	3524.07	1359.29	1563.07	1310.9	1715.24	4206.13	2260.03	2859.27
Pjv1_00001666	0.891984	0	0	0	0.825448	0	0	1.46782	0	0	0	0	0	0	0	0	0	0	0	0	0	0	0	1.3445	0	0	0	0	0	6.83218
Pjv1_00001667	0	0	0	0	0	0	0	0	0	1.54255	0	0	0	0	0	0	0.791197	0.90809	2.41884	0	1.67155	0.695987	0	0	0	0	0	0	0	0
Pjv1_00001668	4.45992	0	5.27697	7.93397	8.25448	10.1575	1.72643	1.46782	4.12537	2.31383	2.78673	0	4.55346	8.52211	5.292	0	2.37359	0.90809	0	6.5327	13.3724	0	3.15071	0	2.67955	10.7211	7.16177	0	5.38101	0
Pjv1_00001669	1.78397	0	0	1.98349	0	0	5.1793	0	0	2.31383	0	2.49888	1.30099	0	2.1168	1.50605	0	1.81618	0	0	1.67155	1.39197	1.57535	5.37799	0	3.89857	0	0	3.58734	0
Pjv1_00001670	0	0	0	0	0	0	0	0	0	0	0	0	0	0	0	0	0	0	0	0	0	0	0	0	0	0	0	0	0	0
Pjv1_00001671	355.01	270.2	319.257	339.177	318.623	195.025	364.278	339.8	481.637	259.149	429.156	382.329	392.898	674.951	432.886	263.558	466.806	237.92	391.853	323.369	290.851	219.236	277.262	270.244	256.344	222.219	170.987	193.255	154.256	239.126
Pjv1_00001672	1151.55	1700.96	1742.28	1967.63	1429.68	1376.35	2034.6	1475.89	2206.04	2239.79	2324.13	2131.55	2170.05	927.206	2347.53	1789.94	2087.18	1916.98	3279.95	3529.29	2580.04	1800.52	2745.84	2343.46	4318.54	3739.71	2908.57	1955.28	1931.78	2107.73
Pjv1_00001673	1564.54	1311.12	1171.49	1231.75	1309.16	1167.1	1348.34	1320.3	1246.89	1409.12	1298.61	1311.91	1247	1371.21	1267.96	1272.61	1417.83	1265.88	1294.08	1423.31	1196	1228.42	1248.47	1339.12	1664	1680.29	1543.36	1344.26	1359.6	1185.38
Pjv1_00001674	0	0	0.879495	3.96699	0	0	0	1.46782	0	0	0	0	0	0	0	0	0	0	2.41884	0	0	0	0	0	0	0	0	0	0	0
Pjv1_00001675	963.343	1104.4	921.711	1027.45	993.014	876.595	1028.95	1174.26	1100.44	1034.28	1190.86	1186.97	1086.32	1183.72	1121.9	1182.25	1004.82	1136.02	1112.67	1116.28	1082.33	1100.35	1063.36	997.617	1085.22	1038	966.839	1244.79	1156.02	1311.78
Pjv1_00001676	439.748	139.169	358.834	277.689	202.235	423.569	384.995	310.444	552.8	381.782	292.606	479.785	339.558	299.978	405.367	297.444	458.103	301.486	293.889	260.491	279.15	185.132	331.612	321.335	189.355	185.182	169.197	152.046	270.844	245.958
Pjv1_00001677	0.891984	0	0	0	0	0	0	0	0	0.771277	0	0	1.30099	0	0	0	0	1.81618	0	0	5.01466	2.78395	2.36303	0	0	0	0	0	0	0
Pjv1_00001678	1077.52	914.775	1046.6	1122.66	1071.43	1099.05	1336.26	1263.79	1057.13	1186.22	1076.61	894.599	976.391	1037.14	1117.67	844.893	740.56	1018.88	1076.39	975.006	1041.38	1023.8	962.541	1150.89	919.086	940.531	923.868	1131.11	1274.4	1031.66
Pjv1_00001679	1793.78	1721.31	1737.88	2013.25	1646.77	1797.88	1412.22	1370.94	1628.49	1790.13	1798.37	1886.66	1628.84	1558.69	1691.32	1984.97	1753.29	1645.46	1482.75	1673.19	1568.75	1620.26	1743.13	1911.88	1396.94	1488.28	1262.26	1482.09	1685.15	1441.59
Pjv1_00001680	1651.06	1456.8	1555.83	1654.23	1481.68	1753.19	1553.79	1593.32	1819.29	1561.84	1638.6	2029.09	1670.47	1734.25	1606.65	1487.22	1747.75	1754.43	2033.04	2150.08	1866.29	1556.92	1831.35	1813.73	2167.76	2087.69	2073.33	1651.19	1727.31	1872.02
Pjv1_00001681	1970.39	1574.81	1400.16	2054.9	1486.63	1463.7	2403.2	2479.88	2088.47	1859.55	1822.52	1736.72	2234.45	2976.77	1858.55	1654.39	2046.04	1625.48	2973.97	3375.77	2889.28	1752.49	1814.81	1730.37	4069.34	4413.19	4189.63	1845.87	1709.37	1803.7
Pjv1_00001682	706.452	776.419	775.714	688.272	778.397	723.217	769.99	771.339	680.687	678.724	609.364	704.685	846.943	925.501	852.012	821.549	668.562	816.373	875.621	735.745	946.936	819.872	653.772	875.268	786.001	813.827	874.631	836.963	771.279	744.707
Pjv1_00001683	0	0	0	0	0	0	0	0	0	0	0	0	0	0	0	0	0	0	0	0	0	0	0	0	0	0	0	0	0	0
Pjv1_00001684	8.91984	1.62771	0	7.93397	11.5563	4.06301	5.1793	8.80692	2.06269	9.25532	5.57345	0	1.95148	0	2.1168	10.5423	3.95599	1.81618	2.41884	19.5981	1.67155	6.95987	0	2.689	23.2228	30.2139	42.9706	2.84198	7.17468	13.6644
Pjv1_00001685	0	0	0	1.98349	0	0	0	0	0	0	0	0	0	0	0	0	0	0	0	0	0	0	0	0	0	0	0	0	0	0
Pjv1_00001686	0	0	0	0	0	0	0	0	0	0	0	0	0	0	0	0	0	0	0	0	0	0	0	0	1.78637	0	1.79044	0	0	0
Pjv1_00001687	137.366	84.6411	88.829	164.63	101.53	99.5439	90.6378	127.7	104.166	103.351	102.18	79.9642	108.632	131.24	138.65	67.0191	96.526	106.247	113.686	114.322	135.396	94.6542	76.4046	71.2584	133.978	141.323	118.169	137.836	105.827	112.731
Pjv1_00001688	34.7874	42.3205	63.3236	51.5708	37.9706	43.6774	24.1701	33.7599	48.4731	37.0213	36.2275	14.9933	24.7188	0	35.9856	57.2298	39.5599	55.3935	16.9319	50.6284	29.2522	44.5431	34.6578	32.2679	33.941	66.2758	42.0754	22.7358	48.4291	54.6574
Pjv1_00001689	2317.38	1945.93	2429.16	1842.67	2076	1927.9	2541.31	1723.22	1898.7	2721.84	2374.29	2643.82	1887.73	2165.47	1861.73	2288.44	2247.79	2096.78	2259.2	1998.19	1774.36	2561.93	2206.28	2535.72	2560.76	2301.13	2369.65	2520.84	1937.16	2281.95
Pjv1_00001690	5846.07	5338.9	5254.98	5299.89	5597.36	5250.43	5585.88	5347.27	5733.24	5264.74	5175.88	5517.53	5478.46	7213.97	5746.06	5515.15	6270.24	5364.09	5771.36	6034.58	6224.03	5419.65	5230.96	5304.04	5773.54	5973.59	6064.23	4967.78	5220.48	5445.25
Pjv1_00001691	1508.35	1522.73	1424.78	1372.58	1452.79	1267.66	1644.43	1956.6	1660.46	1445.37	1526.2	1454.35	1425.23	1527.16	1557.97	1329.84	1534.13	1495.62	1423.49	1245.3	1507.74	1565.97	1362.68	1536.76	1316.55	1168.6	1412.66	1783.34	1746.14	1851.52
Pjv1_00001692	1454.83	1694.45	1620.91	1610.6	1586.51	1541.91	1761.83	1905.96	1664.59	1536.38	1680.4	1524.32	1654.86	1674.59	1659.57	1562.52	1327.63	1540.12	1702.87	1522.12	1750.95	1682.2	1588.74	1739.78	1353.17	1239.75	1537.99	1820.29	1700.4	1591.9
Pjv1_00001693	1254.13	1661.89	1556.71	1273.4	1571.65	1437.29	1364.75	1464.15	1423.25	1389.84	1585.65	1356.89	1525.41	1254.45	1434.13	1466.89	1186.8	1410.26	1422.28	1386.57	1494.37	1618.17	1554.09	1501.8	1346.03	1307.97	1449.36	1507.67	1440.32	1544.07
Pjv1_00001694	2080.11	1907.68	1572.54	1725.64	2038.86	2103.63	1939.65	1823.77	1753.28	1986.81	1742.63	1481.84	1900.74	1956.68	2083.99	1792.2	1923.4	1776.22	1851.62	1912.45	2090.28	2087.26	1785.66	1890.36	2048.96	1933.69	1894.29	2086.01	2129.09	2220.46
Pjv1_00001695	624.389	534.704	617.405	569.263	521.683	590.153	498.076	530.617	516.703	551.463	541.554	612.226	506.735	658.759	534.492	509.044	603.683	453.137	475.303	543.847	506.481	473.271	634.08	533.766	593.074	535.079	577.418	539.976	555.141	570.487
Pjv1_00001696	0	0	0	0	0	0	0	0	0	0	0	0	0	0	0	0	0	0	0	0	0	0	0	0	0	0	0	0	0	0
Pjv1_00001697	279.191	342.634	266.487	257.854	278.176	256.986	434.198	330.259	271.243	310.825	341.839	264.881	324.596	358.781	299.527	288.408	289.578	305.118	338.638	270.29	324.282	327.114	317.434	344.191	294.751	232.94	272.147	336.775	391.02	276.703
Pjv1_00001698	1599.33	1674.92	1433.58	1330.92	1568.35	1368.22	1734.2	1870	1873.95	1524.04	1712.91	1579.29	1688.03	2083.66	1720.96	1541.44	1830.83	1730.82	1741.57	1759.75	1889.69	1918.14	1595.05	1703.48	1764.93	1475.61	1721.51	1818.87	1695.92	1752.45
Pjv1_00001699	49.9511	130.217	80.9135	63.4718	50.3523	53.8349	68.1941	137.975	90.7582	56.3032	106.825	94.9575	113.836	109.935	86.7888	67.0191	64.8782	94.4414	107.639	129.021	93.6071	129.454	51.9867	129.072	110.755	97.4643	132.493	144.941	135.422	170.804
Pjv1_00001700	0	0	0	0	0	0	0	0	0	0	0	0	0	0	0	0	0	0	0	0	0	0	0	0	0	1.94929	1.79044	0	0	0
Pjv1_00001701	0	0	0	0	0	0	0	0	0	0	0	0	0	0	0	0	0	0	0	0	0	0	0	0	0	0	0	0	0	0
Pjv1_00001702	188.209	204.278	192.609	180.498	220.395	221.434	180.412	180.542	157.796	169.681	203.431	212.405	195.148	253.959	180.986	175.455	195.426	235.195	250.35	164.134	205.601	222.716	205.584	158.651	195.607	122.805	145.921	150.625	234.971	95.6505
Pjv1_00001703	0	8.95242	8.79495	5.95048	1.6509	3.04726	2.58965	6.60519	11.3448	18.5106	12.0758	0	3.25247	0	3.1752	4.51814	4.74718	4.54045	1.20942	8.98246	5.85044	7.65585	11.0275	8.06699	1.78637	13.645	5.37133	7.10495	7.17468	3.41609
Pjv1_00001704	813.49	720.263	766.04	787.447	707.409	717.122	678.489	653.914	711.627	750.452	731.051	789.646	630.979	848.802	711.245	685.252	815.724	743.726	797.009	712.064	722.947	722.434	652.196	703.172	733.304	766.07	737.662	704.811	634.063	768.62
Pjv1_00001705	1796.46	1711.54	1951.6	1880.35	1799.48	1661.77	1621.12	1447.27	2082.28	2397.9	2289.76	2273.98	1507.84	1578.29	1706.14	2167.2	2084.8	2094.06	1217.89	1287.76	1250.32	1649.49	2235.43	2222.45	798.506	801.157	840.613	1874.29	2365.85	1653.39
Pjv1_00001706	317.546	327.17	262.089	297.524	292.209	279.332	340.108	361.084	245.46	311.596	369.706	184.917	254.994	260.777	277.301	236.45	269.007	299.67	227.371	146.986	244.047	314.586	218.186	344.191	217.937	155.943	245.291	323.986	353.353	252.791
Pjv1_00001707	514.675	524.124	539.13	501.824	430.058	485.53	557.638	628.227	593.022	521.383	487.677	774.653	542.512	593.139	533.434	550.461	623.463	584.81	609.549	526.699	600.088	574.885	595.484	613.091	559.133	576.014	496.848	447.612	490.569	515.83
Pjv1_00001708	0	0	0	0	0	0	0	0	0	0	0	0	0	0	0	0	0	0	0	0	0	0	0	0	0	0	0	0	1.79367	0
Pjv1_00001709	0	0	0	0	0	0	0	0	0	0	0	0	0	0	0	0	0	0	0	0	0	0	0	0	0	0	0	0	0	0
Pjv1_00001710	612.793	673.873	689.524	604.966	684.296	623.673	568.86	555.57	522.891	580.771	545.27	687.192	623.824	594.843	511.207	656.637	521.399	580.27	570.847	547.93	552.449	531.734	576.579	548.555	549.308	515.586	487	585.448	593.705	532.91
Pjv1_00001711	1293.38	1629.34	1171.49	1491.59	1531.21	1379.39	1852.46	2052.75	1496.48	1632.79	1611.66	1214.46	1667.22	985.156	1761.18	1396.11	1216.07	1321.27	1145.32	1309.81	1443.39	1539.52	1235.08	1368.7	1272.79	1032.15	1281.96	1654.03	1523.72	1653.39
Pjv1_00001712	214.076	176.607	205.802	178.514	199.758	228.545	207.172	194.486	173.266	151.942	151.412	272.378	156.769	203.678	170.402	150.605	155.075	190.699	220.115	179.649	233.182	178.173	145.72	216.464	164.346	157.892	212.167	150.625	194.613	129.811
Pjv1_00001713	0	0	0	0	0	0	1.72643	0	0	0	0.928909	0	1.30099	0	4.2336	1.50605	0	1.81618	0	0.816588	0	0	0	0	0	0	1.79044	2.84198	0	0
Pjv1_00001714	478.104	572.955	505.71	511.741	489.491	519.05	542.1	585.66	602.305	428.83	553.63	517.268	523.647	646.828	508.032	514.315	519.025	519.428	504.329	556.096	488.93	595.069	526.956	509.565	520.726	499.017	531.761	591.132	471.736	526.078
Pjv1_00001715	123.986	131.031	127.527	138.845	114.737	122.906	143.294	118.893	116.542	142.686	125.403	102.454	119.691	110.787	145.001	118.978	124.218	145.294	140.293	151.885	132.053	157.293	143.357	181.507	137.55	145.222	141.445	80.9965	127.351	92.2344
Pjv1_00001716	106.146	83.0134	123.129	130.911	90.7993	144.237	79.416	47.7041	94.8836	163.511	104.967	272.378	130.749	46.0194	155.585	122.743	111.559	197.056	169.319	279.273	135.396	110.662	215.823	259.488	243.839	365.491	256.033	133.573	202.685	222.046
Pjv1_00001717	0	0	0	0	0	0	0.863217	0	0	3.08511	0	0	0	3.40884	0	0	0	0	0	0	0	1.39197	0	0	0	0	0	0	0	0
Pjv1_00001718	569.978	491.569	678.97	600.999	471.331	433.727	611.158	548.231	506.39	532.952	589.857	819.633	612.115	682.621	592.704	566.274	644.826	591.167	566.009	613.257	515.675	503.198	656.922	619.813	668.994	632.544	662.464	554.186	543.482	594.4
Pjv1_00001719	3352.08	2824.08	3053.61	3617.89	2934.47	3183.37	3223.25	3067.74	3484.91	3203.11	3195.45	3773.31	3264.18	3786.37	3372.06	3109.24	3402.15	3422.59	3623.43	3663.21	3410.81	3187.62	3503.59	3103.1	3866.59	3611.05	3600.58	3229.91	3021.44	3118.89
Pjv1_00001720	0	0	0	0	0	0	0	0	0	0	0	0	0	0	0	0	0	0	0	0	0	0	0	0	0	0	0	0	0	0
Pjv1_00001721	13.3798	16.2771	8.79495	11.901	28.0652	10.1575	18.1276	27.1547	11.3448	6.17021	10.218	0	11.7089	24.7141	8.4672	4.51814	1.58239	9.0809	8.46595	13.0654	24.2375	9.74381	11.0275	10.756	17.8637	17.5436	25.9614	19.8939	20.6272	20.4965
Pjv1_00001722	132.906	140.797	187.332	156.696	144.453	156.426	190.771	179.074	159.858	168.91	145.839	177.421	216.614	173.851	186.278	143.075	127.383	191.607	195.926	169.034	224.824	201.14	176.44	166.718	221.509	223.193	252.452	169.098	172.192	136.644
Pjv1_00001723	42.8153	44.7621	51.0107	19.8349	46.2251	50.7877	71.647	69.7214	56.7239	53.9894	46.4455	59.9732	64.3989	74.1424	38.1024	33.8861	54.5926	32.6912	82.2407	73.4929	70.2053	60.5508	60.6511	55.1244	90.2115	64.3265	60.875	68.2075	57.3975	37.577
Pjv1_00001724	10356.8	10449.9	9463.36	9808.38	10320.6	9585.67	6310.12	6431.25	6097.3	8643.7	9485.09	7354.21	5719.79	7628.99	5482.51	8912.79	10375	7739.65	4813.5	4928.11	4838.32	9557.99	8067.38	7878.76	4957.17	4431.7	4432.24	8217.59	8216.81	8140.54
Pjv1_00001725	0	0	0	0	0	0	0	0	0	0	1.85782	0	0	1.70442	0	0	0	0	0	0	0	0	0	0	0	0	0	0	0	0
Pjv1_00001726	557.49	561.561	728.222	682.322	557.177	570.854	619.79	574.651	634.276	566.888	614.009	822.132	634.882	641.715	588.471	572.298	567.288	670.171	810.313	724.313	699.546	620.124	547.435	719.306	796.72	756.323	680.368	582.606	518.371	584.151
Pjv1_00001727	0	0	0	0	0	1.01575	0	0	0	0	0	0	0	0	0	0	0	0	0	0	0	0	0	1.3445	0	0	0	0	0	0
Pjv1_00001728	537.867	367.049	496.915	481.989	373.928	405.286	518.793	395.577	482.669	448.883	449.592	499.776	351.267	506.213	367.265	392.326	431.202	456.769	453.533	435.241	428.754	368.177	411.167	485.364	411.758	499.992	516.543	416.35	306.718	345.025
Pjv1_00001729	348.766	409.37	304.305	301.491	328.528	353.482	295.22	369.891	355.813	254.521	328.834	319.857	366.228	457.637	318.578	327.565	378.192	350.523	357.989	340.517	396.158	461.439	367.057	365.703	360.846	304.089	384.05	359.511	323.758	444.092
Pjv1_00001730	4669.54	6781.05	5808.18	4984.52	6226.35	5526.72	5320.01	5451.48	5393.93	5189.92	6617.55	5270.14	5736.05	4926.63	5368.21	5687.59	4202.84	6045.16	5762.89	5422.14	5236.15	6173.4	5575.96	5515.13	5318.91	4895.63	5318.51	6748.28	6170.23	6254.86
Pjv1_00001731	0	0	0	0	0	0	0	0	0	0	0	0	0	0	0	0	0	0	0	0	0	0	0	0	0	0	0	0	0	0
Pjv1_00001732	3311.94	2271.47	3820.53	2842.35	2175.06	2070.11	919.326	750.79	1334.56	1863.4	1673.89	1796.7	2291.04	2540.44	2115.74	4729.74	4099.19	4586.76	1661.75	1197.12	1230.26	3970.6	2577.28	3365.28	1052.17	514.612	663.359	3039.5	2311.15	1974.5
Pjv1_00001733	764.431	677.942	886.531	811.249	725.569	802.445	1042.77	1330.58	1258.24	721.144	737.554	757.161	1255.45	1377.17	1040.41	685.252	693.88	651.101	1217.89	1206.1	1389.9	828.92	525.38	523.01	1160.25	1210.51	1197.81	875.33	626.888	778.868
Pjv1_00001734	1.78397	0	0	0	0	0	0	0	0	0	0	0	0	0	0	0	0	0.90809	0	0	0	0	0	0	0	0	0	0	0	0
Pjv1_00001735	1.78397	4.06928	0	3.96699	3.30179	2.03151	1.72643	2.93564	0	1.54255	0	4.99776	0	6.81769	5.292	3.0121	3.16479	1.81618	0	0	3.34311	0	1.57535	5.37799	0	1.94929	1.79044	0	1.79367	6.83218
Pjv1_00001736	0	0	0	0	0	0	0	0	0	0	1.85782	0	0	0	0	0	0	0	0	0	0	0	0.787677	0	0	0	0	0	0	0
Pjv1_00001737	4536.63	3782.8	3894.4	4609.64	3904.37	4535.34	4208.18	4162.74	4332.67	4060.77	4168.94	4063.18	3984.27	2707.47	4422	3765.12	4923.62	3796.73	4347.87	4697.01	4072.74	3813.31	4180.99	4057.69	4163.13	4798.17	4325.71	3958.88	3933.52	4085.64
Pjv1_00001738	454.912	541.215	523.299	563.312	625.69	584.058	530.878	519.608	520.828	575.373	545.27	377.331	547.065	495.135	539.784	597.148	700.209	600.248	455.952	520.166	508.988	492.759	654.559	501.498	544.842	513.637	510.276	582.606	603.57	601.232
Pjv1_00001739	0	0	0	3.96699	6.60358	1.01575	0	5.87128	0	3.08511	0.928909	7.49664	1.30099	0	0	0	0	0	0	1.63318	5.01466	0	0	0	0	0	4.4761	2.84198	0.896836	0
Pjv1_00001740	98.1183	100.918	72.1186	81.3232	104.832	98.5281	91.501	90.2709	80.4448	105.665	90.1042	74.9664	107.331	97.1521	95.256	66.2661	67.2518	72.6472	95.5443	94.7242	111.994	95.3502	76.4046	86.0479	88.4252	76.0222	94.8934	113.679	102.239	92.2344
Pjv1_00001741	1025.78	1689.57	1342.11	1172.24	1338.88	1327.59	1489.05	1559.56	1465.54	1233.27	1577.29	1067.02	1455.15	1114.69	1400.26	1292.94	963.678	1472.92	1549.27	1339.2	1474.31	1479.67	1283.91	1426.51	1331.74	1355.73	1348.2	1726.5	1469.02	1643.14
Pjv1_00001742	2614.41	2426.92	3301.62	2433.75	2430.94	2075.18	819.193	645.841	977.714	1706.06	1822.52	1037.04	1063.56	1608.97	584.237	1715.39	1771.49	1294.94	749.841	563.445	487.258	2316.94	1791.96	1348.53	436.767	242.686	313.327	1870.02	1520.14	1421.09
Pjv1_00001743	199.805	485.058	255.053	150.746	425.931	333.167	0	63.1162	6.18806	57.0745	193.213	9.99553	59.8454	37.4973	25.4016	180.726	153.492	65.3825	0	3.26635	20.0587	371.657	182.741	161.34	32.1546	2.92393	0	190.413	342.591	143.476
Pjv1_00001744	2006.07	1407.16	1497.78	1562.99	1267.89	1422.06	1196.42	933.533	1311.87	1017.31	723.62	1434.36	1402.46	1407.85	682.668	1559.51	1916.28	1356.69	1700.45	1489.46	1132.48	1231.9	1361.89	1234.25	1282.61	1330.39	1020.55	1628.46	1552.42	1291.28
Pjv1_00001745	185.533	197.767	221.633	184.465	193.155	180.804	325.433	276.684	257.836	315.452	267.526	287.371	297.926	206.235	205.33	285.396	263.469	266.979	241.884	279.273	285.836	213.668	342.639	299.823	309.935	409.35	318.699	272.83	343.488	225.462
Pjv1_00001746	8.91984	24.4157	14.0719	7.93397	14.8581	14.2206	13.8115	11.7426	10.3134	21.5958	3.71564	19.9911	10.4079	15.3398	11.6424	22.5907	4.74718	14.5294	14.5131	17.9649	10.0293	16.7037	29.9317	5.37799	7.14547	1.94929	16.114	5.68396	12.5557	0
Pjv1_00001747	14.2718	42.3205	87.9495	63.4718	52.8287	43.6774	66.4677	61.6484	56.7239	89.4681	108.682	137.438	83.2632	12.7832	114.307	76.0554	79.1197	94.4414	154.806	138.82	82.742	70.9906	77.1923	86.0479	182.209	168.613	172.778	73.8915	90.5804	40.9931
Pjv1_00001748	0	0	0	0	0	0	0	0	0	0	0	0	0	0	0	0	0	0	0	0	0	0	0	0	0	0	0	0	0	0
Pjv1_00001749	41.9233	43.9482	40.4568	61.4883	47.0505	37.5829	48.3402	30.0903	37.1284	51.6755	52.0189	19.9911	31.8742	40.0539	34.9272	44.4284	22.1535	28.1508	35.0732	31.8469	35.1027	26.4475	48.836	40.3349	46.4455	26.3154	38.4945	32.6828	34.0798	27.3287
Pjv1_00001750	4002.33	3886.16	4234.77	3758.72	3904.37	3903.54	3972.52	4038.71	4067.62	3954.34	4039.83	3515.93	3769.61	4548.25	3872.69	3781.69	4064.38	3892.07	3739.53	3855.11	3496.89	4079.18	3508.31	3829.13	3763.87	3299.17	3369.61	4109.5	3738.01	3327.27
Pjv1_00001751	3.56794	11.394	3.51798	0	3.30179	2.03151	1.72643	2.93564	0	6.17021	3.71564	9.99553	3.90296	3.40884	12.7008	7.53024	4.74718	1.81618	4.83769	3.26635	0	8.35184	12.6028	5.37799	1.78637	1.94929	5.37133	4.26297	5.38101	6.83218
Pjv1_00001752	0	0	0	0	0	0	0	0	0	0	0	0	0	0	0	0	0	0	0	0	1.67155	0	0	0	0	0	0	0	0	0
Pjv1_00001753	0	0	1.75899	0	0	2.03151	0	0.73391	0	0	0	0	0	0	0	0	0	0	0	0	2.50733	0	0	0	0	5.84786	0	0	0	0
Pjv1_00001754	887.524	795.952	1321.88	1170.26	869.197	1242.27	839.91	827.116	1048.88	1379.81	1055.24	1576.79	1297.08	461.898	1546.32	1167.19	1246.14	1447.5	1546.85	1905.92	1085.67	1011.96	1330.39	1134.76	2090.94	2124.72	1454.73	909.434	1026.88	772.036
Pjv1_00001755	211.4	161.144	127.527	99.1747	167.566	150.332	128.619	139.443	83.5388	110.293	126.332	77.4653	83.2632	136.354	112.19	96.3871	173.272	109.879	154.806	63.6938	101.129	141.285	89.7951	133.105	192.034	76.9968	29.5423	86.6804	85.1994	116.147
Pjv1_00001756	231.024	46.3898	211.079	184.465	60.2577	146.269	333.202	154.855	227.927	280.745	103.109	207.407	181.488	247.141	249.782	64.007	77.5373	81.7281	423.298	227.828	391.144	237.331	146.508	224.531	505.542	360.618	452.982	309.776	137.216	266.455
Pjv1_00001757	1705.47	1551.21	1431.82	1555.06	1519.65	1425.1	1390.64	1539.74	1411.91	1298.83	1597.72	1471.84	1476.62	1678	1572.78	1483.46	1689.21	1293.12	1427.12	1350.64	1389.9	1636.96	1497.37	1310.89	1296.9	1259.24	1194.22	1295.94	1472.6	1451.84
Pjv1_00001758	0	0	0	0	0	0	1.72643	0	0	0	0	0	0	0	0	0	0	0	0	1.63318	0	0	0	0	0	0	0	0	0	0
Pjv1_00001759	0	0	0	0	0	0	0	0	1.03134	0	0	0	0	0	0	0	0	0	0	0.816588	0	0	1.57535	0	0	0	0	0	0	0
Pjv1_00001760	891.092	1186.6	896.205	876.704	1001.27	942.619	968.53	1111.87	975.651	886.197	910.331	639.714	1013.47	853.915	1102.85	932.244	720.781	899.009	878.04	785.557	979.531	988.301	871.958	935.77	746.701	701.743	836.136	1051.53	1119.25	973.585
Pjv1_00001761	217.644	306.01	321.016	343.144	320.274	245.812	150.2	189.349	154.702	340.133	277.744	349.843	104.729	96.2998	75.1464	258.287	190.678	224.298	156.015	86.5583	137.067	168.429	208.734	204.364	127.725	158.867	123.54	116.521	178.47	146.892
Pjv1_00001762	5.35191	0	0	0	0	0	14.6747	7.3391	4.12537	3.08511	0	0	1.30099	8.52211	2.1168	0	4.74718	0	14.5131	6.5327	2.50733	2.78395	0	0	0	7.79715	7.16177	19.8939	0	0
Pjv1_00001763	0	0	0	0	0	0	0	0	0	0	0	0	0	0	0	0	0	0	0	0	0	0	0	0	0	0	0	0	0	0
Pjv1_00001764	85.6305	126.962	122.25	55.5378	92.4502	114.78	184.728	160.726	169.14	111.064	143.052	114.949	130.099	102.265	132.3	116.719	77.5373	157.1	118.523	108.606	142.918	141.981	124.453	157.306	112.541	93.5658	109.217	143.52	119.279	153.724
Pjv1_00001765	137.366	164.399	122.25	168.597	142.803	95.4808	210.625	250.997	261.961	202.075	197.858	167.425	154.818	181.521	266.717	165.665	155.075	170.721	199.555	147.802	202.258	191.396	192.981	170.751	160.773	135.475	180.835	186.15	164.121	177.637
Pjv1_00001766	0	0	0	0	0	0	0	0	0	0	0	0	0	0	0	0	0	0	0	0	0	0	0	0	0	1.94929	0	0	0	0
Pjv1_00001767	0	0	1.75899	0	0	2.03151	0	0	0	0	1.85782	0	7.80593	0	2.1168	0	1.58239	1.81618	0	0	5.01466	0	6.30141	0	0	0	0	0	5.38101	0
Pjv1_00001768	667.204	826.878	705.355	684.305	810.59	752.673	542.964	766.202	584.772	785.16	768.208	612.226	668.708	644.272	482.631	836.61	784.868	633.847	678.486	502.201	622.654	724.522	742.779	732.751	498.396	407.401	370.621	574.08	729.127	754.956
Pjv1_00001769	2777.64	3584.22	2805.59	3328.3	3877.95	3502.32	2956.52	2767.57	3184.79	3275.61	3371.01	2713.79	3000.73	2683.61	3144.51	3051.25	2357.77	2573.53	3313.82	4159.7	3500.24	2870.25	2793.89	2456.4	5303.72	6178.26	5456.37	3370.59	3434.88	2886.6
Pjv1_00001770	0	0	0	0	0	0	0	0	0	0.771277	0	0	0	0	0	0	0	0	0	0	0	0	0	0	0	0	0	0	0	0
Pjv1_00001771	1293.38	1632.6	1779.22	2753.09	1885.32	1591.69	2669.93	1476.63	1767.72	3522.42	2130.92	2261.49	1042.09	537.745	1335.7	942.786	1076.03	944.414	3670.59	5073.46	4316.79	1446.26	2541.05	3462.08	5676.18	9583.67	8774.96	1972.33	3499.45	4092.48
Pjv1_00001772	0	0	0	3.96699	0	0	0	0	0	0	0	0	2.60198	3.40884	2.1168	0	0.791197	5.44854	35.0732	62.8772	16.7155	0	11.0275	26.89	221.509	207.599	267.671	31.2618	59.1912	71.7379
Pjv1_00001773	1.78397	0	1.75899	0	2.47634	0	2.58965	1.46782	2.06269	0	3.71564	4.99776	2.60198	0	4.2336	3.0121	1.58239	0	0	0	6.68622	3.47993	2.36303	0	3.57273	3.89857	1.79044	0	0	0
Pjv1_00001774	547.678	450.876	527.697	549.428	423.455	633.83	442.83	468.968	576.521	515.984	463.526	757.161	564.629	393.721	572.595	551.214	533.267	513.071	640.994	867.216	575.851	402.28	695.519	492.086	1061.1	1197.84	1068	467.506	577.562	522.662
Pjv1_00001775	44.5992	59.4115	52.7697	61.4883	42.0978	65.0082	56.1091	35.2277	33.003	77.899	33.4407	49.9776	28.6217	6.81769	40.2192	36.1452	26.9007	39.956	94.3349	68.5934	75.22	29.2314	34.6578	86.0479	120.58	121.83	85.9412	48.3137	25.1114	68.3218
Pjv1_00001776	0	0	0	0	0	0	0	0	0	0	0	0	0	0	0	0	0	0	0	0	0	0	0	0	0	0	0	0	0	0
Pjv1_00001777	1777.72	3183.81	3605.93	2929.62	2917.96	2346.39	6235.88	2031.46	5029.86	2927	3226.1	1971.62	2391.22	993.678	3049.25	2210.88	1291.23	1738.08	2769.58	2174.57	2417.07	2692.77	2128.3	1669.87	3126.14	2650.06	2477.97	3666.16	2183.79	2076.98
Pjv1_00001778	1062.35	832.575	827.605	1039.35	859.291	925.352	1154.98	806.567	1016.9	1136.09	972.568	1131.99	696.028	601.661	861.538	701.818	642.452	803.66	712.349	769.225	713.754	700.163	602.573	986.861	450.164	499.017	563.989	625.236	718.365	782.284
Pjv1_00001779	325.574	237.646	226.91	273.722	270.747	178.773	296.947	220.907	261.961	208.245	255.45	164.926	332.402	318.727	273.067	378.018	439.114	344.166	287.842	282.539	270.792	206.708	461.579	334.78	343.876	359.643	295.423	332.512	345.282	379.186
Pjv1_00001780	1.78397	1.62771	0	7.93397	3.30179	2.03151	0	0	0	0	0	0	0	0	0	0	0	0	0	0	2.50733	0	0.787677	0	0	0	0	0	0	0
Pjv1_00001781	24.9756	16.2771	21.1079	23.8019	23.1125	21.3308	17.2643	17.6138	17.5328	23.1383	21.3649	24.9888	27.3207	32.384	28.5768	17.3196	25.3183	5.44854	33.8638	50.6284	20.8944	21.5756	11.8152	14.7895	68.7751	79.9208	60.875	17.0519	8.07152	17.0804
Pjv1_00001782	0	0	0	0	0	0	0	0	0	0	0	0	0	0	0	0	0	0	0	0	0	0	0	0	0	0	0	0	0	0
Pjv1_00001783	1.78397	0	0	0	1.6509	0	0	0	0	5.39894	0	0	3.25247	0	0	4.51814	1.58239	0	1.20942	0	0	0	2.36303	0	0	0.974643	1.79044	0	2.69051	0
Pjv1_00001784	7.13588	1.62771	12.3129	7.93397	6.60358	2.03151	12.9483	7.3391	11.3448	18.5106	11.1469	0	9.10691	1.70442	8.4672	5.27117	3.16479	9.0809	0	0	9.19355	4.17592	3.15071	2.689	1.78637	0	7.16177	11.3679	3.58734	6.83218
Pjv1_00001785	0	0	0	0	0	0	0	0	0	0	0	0	0	0	0	0	0	0	0	0	0	0	0	0	0	0	0	0	0	0
Pjv1_00001786	238.16	216.486	370.267	208.267	184.9	277.301	198.54	84.3996	217.613	175.08	139.336	232.396	182.138	169.59	113.249	242.474	148.745	274.243	240.675	347.05	168.827	198.356	255.207	209.742	421.583	679.326	602.484	201.781	204.479	201.549
Pjv1_00001787	0	0	0	0	1.6509	0	0	0	0	0	0	0	0	0	0	0	0.791197	0	0	0	0	0	0	0	0	0	0	0	0	0
Pjv1_00001788	0	0	0	0	0	1.01575	0	0	0	0	0	0	0	0	0	0	1.58239	0	0	0	0	0	0	0	0	0	0	0	0	0
Pjv1_00001789	33.8954	19.5326	49.2517	3.96699	31.367	10.1575	69.9206	32.292	76.3194	63.2447	163.488	74.9664	26.0198	42.6106	96.3144	67.0191	94.9437	70.831	70.1465	65.327	48.4751	66.8147	103.186	145.206	253.664	244.635	118.169	275.672	174.883	143.476
Pjv1_00001790	562.842	412.625	461.735	464.137	424.28	384.971	564.544	482.179	404.287	465.851	473.744	502.275	526.9	711.596	451.937	537.659	664.606	582.994	482.559	540.581	557.464	496.935	571.853	685.694	694.897	761.196	592.636	653.656	563.213	744.707
Pjv1_00001791	1.78397	0	0	0	0	0	0	0	0	0	0	0	0	0	0	0	0	0	0	0	0	0	0	0	0	0	0	0	0	0
Pjv1_00001792	0	0	0	0	0	0	0	0	0	0	0	0	0	0	0	0	0	0	0	0	0	0	0	0	0	0	0	0	0	0
Pjv1_00001793	0	0	0	0	0	0	0	0	0	0	0	0	0	0	0	0	0	0	0	0	0	0	0	0	0	0	0	0	0	0
Pjv1_00001794	1043.62	1163	1419.5	1239.68	991.363	1140.69	1857.64	1320.3	1375.81	1844.12	1293.04	1414.37	746.767	1004.76	478.397	1381.05	656.694	905.366	1629.09	1976.14	617.64	1720.48	1187.03	1094.42	2647.4	2562.34	3620.27	1412.46	813.43	1472.33
Pjv1_00001795	0	3.25543	0	0	3.30179	0	0	2.93564	2.06269	3.08511	1.85782	0	2.60198	0	2.1168	4.51814	5.53838	0	0	3.26635	0	1.39197	6.30141	0	1.78637	0	0.895221	0	1.79367	0
Pjv1_00001796	0	0	0	0	0	0	0	2.93564	2.06269	6.17021	1.85782	2.49888	1.30099	5.11327	0	2.25907	1.58239	1.81618	0	0	1.67155	0	0	2.689	3.57273	2.92393	2.68566	0	2.69051	0
Pjv1_00001797	2983.69	2528.65	2673.66	2889.95	2809.83	2742.53	2634.54	2397.68	2481.41	2695.61	2623.24	2723.78	2187.61	2614.58	2279.79	2741.76	2954.33	2325.62	1965.31	2018.6	2105.32	2516.69	2633.99	2331.36	1921.24	2119.85	1847.74	2432.74	2417.87	2090.65
Pjv1_00001798	2833.83	3522.37	3014.03	2997.06	3269.6	3461.69	1809.3	1980.09	2178.2	2326.94	2866.61	2116.55	1650.3	1374.62	1665.92	2606.22	2622.82	2119.48	928.836	1335.12	1004.6	2566.1	2396.11	1893.05	1410.34	1309.92	1584.54	2232.38	2074.38	2544.99
Pjv1_00001799	442.424	495.639	417.76	466.121	420.978	440.837	364.278	546.029	338.281	314.681	313.971	282.374	388.995	493.43	504.857	359.192	428.038	357.788	451.114	428.708	483.915	487.191	396.989	373.77	452.844	503.891	549.666	424.876	372.187	235.71
Pjv1_00001800	0	0	0	0	0	0	0	0	0	0	0	0	0	0	0	0	0	0	0	0	0	0	0	0	0	0	0	0	0	0
Pjv1_00001801	69.5748	54.5284	59.8056	27.7689	10.7308	9.14178	34.5287	76.3266	41.2537	43.1915	35.2985	57.4743	101.477	11.0787	46.5696	13.5544	26.9007	35.4155	56.8428	48.9953	27.5807	44.5431	32.2947	24.201	73.241	86.7433	42.9706	42.6297	28.6987	30.7448
Pjv1_00001802	0	0	0	0	0	0	1.72643	0	0	0	0	0	0	0	0	0	0	0	0	0	0	0	0	0	1.78637	0	0	0	0	0
Pjv1_00001803	215.86	187.187	189.971	154.712	189.028	210.261	223.573	215.769	175.328	164.282	185.782	207.407	217.915	236.062	164.052	203.316	245.271	201.596	178.994	135.554	179.692	203.924	196.919	180.163	173.278	123.78	145.026	193.255	208.066	181.053
Pjv1_00001804	82.9546	63.4808	72.9981	117.026	73.4649	92.4336	83.7321	81.464	86.6329	103.351	52.0189	154.931	102.128	92.891	130.183	82.8326	70.4165	79.9119	72.5653	113.506	71.8769	82.8224	82.7061	94.1148	100.93	106.236	104.741	92.3644	63.6753	85.4022
Pjv1_00001805	0	0	0	0	1.6509	2.03151	0	0	0	0	0	0	0	3.40884	0	0	0	0	9.67537	12.2488	6.68622	0	0	0	1.78637	1.94929	1.79044	2.84198	0	0
Pjv1_00001806	0	0	0	0	0	0	0	0	0	0	0	0	0	0	0	0	0	0	0	0	0	0	0	0	0	0	0	0	0	0
Pjv1_00001807	37.4633	56.97	56.2877	55.5378	54.4796	54.8507	48.3402	92.4726	57.7552	58.617	65.0236	14.9933	63.7484	63.0636	84.672	37.6512	61.7134	39.956	74.9841	57.1611	58.5044	62.6388	50.4113	75.2919	44.6592	68.225	71.6177	68.2075	41.2544	68.3218
Pjv1_00001808	0	0	0	0	0	2.03151	0	1.46782	0	0	0	0	0	0	0	0	0	0	0	3.26635	0	0	0	0	0	0	0	0	0	0
Pjv1_00001809	3466.25	2181.14	3920.79	3332.27	2277.41	3372.3	2868.47	1500.11	3415.81	2313.06	2575.86	3251.04	1582	2533.62	1885.01	2229.7	2849.1	1735.36	1885.49	1625.83	1883.84	2170.09	2604.06	2317.91	1687.22	1654.94	1235.4	2333.27	1508.48	1639.72
Pjv1_00001810	137.366	154.633	135.442	95.2077	174.17	131.032	246.88	179.808	144.388	155.798	147.697	74.9664	94.3216	88.6299	115.366	122.743	161.404	69.0149	79.8218	40.8294	75.22	107.878	102.398	80.6699	62.5228	56.5293	42.9706	68.2075	96.8582	68.3218
Pjv1_00001811	62.4389	66.7362	66.8416	19.8349	79.243	54.8507	89.7746	102.747	80.4448	86.383	68.7393	54.9754	91.0691	59.6548	76.2048	90.3629	77.5373	56.3016	58.0522	65.327	96.9502	59.8549	80.343	86.0479	44.6592	74.0729	66.2464	71.0495	41.2544	95.6505
Pjv1_00001812	410.313	527.379	613.887	472.071	639.722	507.877	833.868	758.863	630.151	627.819	535.981	729.673	682.368	513.031	730.296	587.359	379.775	694.689	824.826	797.806	790.645	647.268	677.402	670.904	878.892	936.632	834.346	595.395	691.46	539.742
Pjv1_00001813	35.6794	24.4157	19.3489	43.6369	19.8108	12.189	48.3402	33.7599	21.6582	30.8511	19.5071	24.9888	16.9128	28.9752	40.2192	27.1089	12.6592	19.978	41.1203	13.882	11.7009	30.6234	20.4796	18.823	16.0773	3.89857	16.114	36.9458	8.96836	20.4965
Pjv1_00001814	0	0	0	0	0	0	0	0	0	0	0	0	2.60198	0	0	0	0	0	0	0	0	0	0	0	0	0	0	0	0	0
Pjv1_00001815	0	0	0	0	0	2.03151	0	5.87128	0	3.08511	0	0	0	0	0	0	0	0	0	0	1.67155	0	0	0	0	0	0	0	0	0
Pjv1_00001816	310.411	585.977	556.72	406.616	613.308	585.074	429.019	583.458	378.503	433.458	465.383	329.852	756.524	363.894	847.779	555.732	446.235	649.284	676.067	765.959	815.719	416.896	483.633	497.464	720.799	684.2	820.918	528.608	561.419	532.91
Pjv1_00001817	0	0	0	0	0	0	0	0	0	0	0	0	0	0	0	0	0.791197	0	0	0	0	0	0	0	0	0	0	0	0	0
Pjv1_00001818	0	0	0	0	0	0	0	0	2.06269	0	0	0	0	0	0	0	0	0	0	0	0	0	0	0	0	0	0	0	0	0
Pjv1_00001819	0	0	0	0	1.6509	2.03151	2.58965	2.93564	1.03134	0	0	0	0	3.40884	0	3.0121	3.16479	0	0	3.26635	0.835777	3.47993	0	1.3445	0	0	1.79044	2.84198	1.79367	0
Pjv1_00001820	0	0	0	0	0	0	0	0	0	0	0	0	0	0	0	0	0	0	0	0	0	0	0	0	0	0	0	0	0	0
Pjv1_00001821	0	0	0	0	0	0	0	0	0	0	0.928909	0	0	0	0	0	0	0	0	0	0.835777	0	0	0	0	0	1.79044	0	0	0
Pjv1_00001822	1010.62	1250.08	1290.22	930.258	1163.06	1175.23	829.552	969.495	994.215	969.495	1183.43	967.067	943.216	1001.35	760.99	1016.58	828.383	1002.53	989.307	885.181	900.132	988.997	897.164	892.746	740.449	838.193	782.423	861.12	794.596	789.117
Pjv1_00001823	0	0	0	0	0	0	0	0	0	0	0	0	0	0	0	0	0	0	0	0	0	0	0	0	0	0	0	0	0	0
Pjv1_00001824	0	0	0	0	0	0	0	0	0	0	0	0	0	0	0	0	0	0	0	0	0	0	0	0	0	0	0	0	0	0
Pjv1_00001825	3.56794	0	1.75899	0	3.30179	2.03151	5.1793	2.93564	0	4.62766	1.85782	2.49888	1.95148	1.70442	2.1168	3.0121	0	1.81618	0	3.26635	0	2.78395	3.15071	0	5.3591	1.94929	0	0	0	0
Pjv1_00001826	0	0	0	0	0	0	0	0	0	0	0	0	0	0	0	0	0	0	0	0	0	0	0	0	0	0	0	0	0	0
Pjv1_00001827	0	0	0	0	0	0	0	0	2.06269	0	0	0	0	0	0	0.753024	0	1.81618	0	0	0	0	0	0	0	1.94929	0	0	0	0
Pjv1_00001828	0	0	0	0	0	0	0	0	0	0	0	0	0	0	0	0	1.58239	0	0	0	0	0	0	0	0	0	0	0	0	0
Pjv1_00001829	0	0	0	0	0	0	0	0	0	0	0	4.99776	1.30099	0	0	0	0	0	0	0	0	0	1.57535	2.689	3.57273	0	0	0	0	0
Pjv1_00001830	107.038	148.936	146.876	119.01	165.915	141.19	143.294	130.636	128.918	137.287	125.403	114.949	110.584	94.5954	125.95	128.767	79.9109	109.879	156.015	103.707	142.082	100.918	127.604	122.349	128.618	97.4643	99.3695	146.362	144.391	119.563
Pjv1_00001831	0	0	0	0	0	0	0	0	0	0	0	0	0	0	0	0	0	0	0	0	0	0	0	0	0	0	0	0	0	0
Pjv1_00001832	315.762	202.65	271.764	234.052	234.427	171.662	220.12	232.649	247.522	249.894	266.597	277.376	230.925	427.81	278.359	287.655	395.599	335.085	330.172	314.386	269.956	228.98	256.783	342.847	297.43	322.607	335.708	208.886	254.701	167.388
Pjv1_00001833	3416.3	3497.14	3919.03	3449.3	3700.48	3386.52	3075.64	2664.83	3272.45	2685.59	3353.36	2481.39	2173.3	2831.04	2400.45	2716.16	3241.53	2267.5	2146.72	2086.38	2089.44	3084.61	2758.44	2311.19	2298.16	2103.28	2169.12	2895.98	2415.18	2572.32
Pjv1_00001834	0	0	0	0	0	0	0	0	0	0	0	0	0	0	0	0	0	0	0	0	0	0	0	0	0	0	0	0	0	0
Pjv1_00001835	0	0	0	0	0	0	0	0	0	0	0	0	0	0	0	0	0	0	0	0	0	0	0	0	0	0	0	0	0	0
Pjv1_00001836	5.35191	0	0	0	0	0	0	1.46782	0	0	1.85782	0	0	0	0	0	0	1.81618	0	0	0	0	0	0	0	0	3.58088	0	0	0
Pjv1_00001837	51.7351	49.6452	66.8416	126.944	46.2251	86.3391	53.5195	33.0259	19.5955	94.867	41.8009	124.944	64.3989	85.2211	45.5112	56.4768	35.6039	60.842	287.842	465.455	91.9355	94.6542	50.4113	48.4019	475.174	385.959	510.276	51.1557	57.3975	51.2413
Pjv1_00001838	176.613	172.538	154.791	178.514	156.01	158.458	188.181	177.606	136.137	169.681	117.971	152.432	117.089	131.24	214.855	166.418	127.383	145.294	126.989	109.423	158.798	212.972	159.111	182.852	96.4638	137.425	136.074	167.677	187.439	215.214
Pjv1_00001839	0	0	0	0	0	0	0	0	0	0	0	0	0	0	0	0	0	0	0	0	0	0	0	0	0	0	0	0	0	0
Pjv1_00001840	29.4355	13.0217	14.9514	15.8679	13.2072	21.3308	21.5804	13.9443	10.3134	11.5692	9.28909	42.481	16.9128	19.6009	23.2848	27.1089	9.49437	45.4045	32.6544	23.681	13.3724	12.5278	28.3564	22.8565	19.65	25.3407	29.5423	7.10495	23.3177	6.83218
Pjv1_00001841	0	0	0.879495	0	0	0	3.45287	0	0	0	0	0	0.650494	0	0	0	0	0	0	0	1.67155	0	0	0	0	0	0	0	0	0
Pjv1_00001842	785.838	579.466	729.101	553.395	660.358	671.413	777.759	823.447	721.94	629.362	617.725	684.693	680.416	963.851	651.975	527.87	644.034	540.314	707.512	596.109	661.1	598.549	562.401	579.479	641.306	586.735	710.805	629.499	561.419	546.574
Pjv1_00001843	0	0	0	0	0	0	0	0	0	0	0	0	0	0	0	0	0	0	0	0	0	0	0	0	0	0	0	0	0	0
Pjv1_00001844	3.56794	0	14.0719	27.7689	0	10.1575	8.63217	4.40346	12.3761	21.5958	5.57345	29.9866	16.9128	1.70442	11.6424	6.02419	9.49437	12.7133	26.6073	50.6284	43.4604	9.74381	6.30141	8.06699	25.0091	23.3914	25.0662	5.68396	14.3494	13.6644
Pjv1_00001845	865.225	648.644	667.537	841.001	700.805	723.217	731.145	587.862	797.229	708.803	783.07	812.136	711.64	723.527	733.471	626.516	768.252	674.711	874.412	927.643	668.622	642.396	706.546	687.038	995.006	1113.04	897.011	568.396	636.753	795.949
Pjv1_00001846	2551.97	3790.94	4151.22	2882.02	4133.02	4138.18	1395.82	3389.93	1729.56	1440.75	1354.35	1359.39	3577.07	1768.34	3572.1	2895.38	2140.98	2551.73	2734.5	3022.19	3591.34	3044.25	3131.8	2385.14	2733.14	3179.29	3847.66	3086.39	3512.01	3074.48
Pjv1_00001847	8.91984	11.394	8.79495	15.8679	11.5563	6.09452	5.1793	11.7426	4.12537	6.17021	7.43127	19.9911	9.10691	5.11327	2.1168	10.5423	9.49437	7.26472	7.25653	7.34929	8.35777	12.5278	15.7535	2.689	10.7182	5.84786	5.37133	11.3679	4.48418	0
Pjv1_00001848	66.8988	122.078	102.021	67.4388	87.4975	97.5124	136.388	159.992	176.36	95.6383	105.896	54.9754	83.2632	40.0539	25.4016	97.8931	79.1197	63.5663	105.22	106.156	48.4751	130.15	113.425	80.6699	222.403	239.762	299.899	90.9434	78.9215	150.308
Pjv1_00001849	131.122	86.2688	108.178	91.2407	104.832	87.3548	131.209	100.546	141.294	129.575	92.8909	122.445	124.895	109.083	95.256	103.917	147.163	112.603	153.597	171.483	96.9502	107.182	122.878	110.249	207.219	202.726	184.416	130.731	82.5089	129.811
Pjv1_00001850	0	0	0	0	0	0	0	0	0	0	0	0	0	0	0	0	0	0	0	0	0	0	0	0	0	0	0	0	0	0
Pjv1_00001851	0	0	0	0	0	0	0	0	0	0	0	0	0	0	0	0	0	0	0	0	0	0	1.57535	2.689	0	0	0	0	0	0
Pjv1_00001852	1316.57	1003.49	1028.13	960.011	1021.9	896.911	883.071	828.584	859.109	823.724	882.464	877.107	885.322	951.92	916.575	896.099	935.195	902.642	807.894	761.876	819.898	682.067	928.671	920.981	686.858	694.921	725.129	824.175	883.383	724.211
Pjv1_00001853	0	0	0	0	0	0	0	0	0	0	0	0	0	0	0	0	0	0	0	0	0	0	0	0	0	3.89857	0	0	0	0
Pjv1_00001854	140.934	112.312	124.009	126.944	118.039	124.938	164.874	113.756	142.325	138.83	140.265	227.398	126.846	126.127	194.746	137.05	106.02	130.765	209.23	176.383	187.214	174.693	173.289	185.541	195.607	186.157	229.177	132.152	158.74	136.644
Pjv1_00001855	70.4668	40.6928	79.1545	43.6369	31.367	28.4411	238.248	38.8972	199.049	111.835	59.4502	129.942	48.1365	30.6796	174.636	51.2056	48.263	62.6582	70.1465	65.327	70.2053	58.4629	91.3705	116.971	114.327	108.185	111.007	105.153	39.4608	68.3218
Pjv1_00001856	1783.08	1954.07	1744.04	1836.72	1989.33	1963.45	2425.64	2422.64	2104.97	2011.49	1992.51	1704.24	2161.59	2330.8	2394.1	2073.83	1996.19	2064.09	2381.35	2267.66	2317.61	2113.71	2109.4	2055.74	2158.82	2162.73	2134.21	2218.17	2181.1	2295.61
Pjv1_00001857	0	0	0	0	0	2.03151	1.72643	0	0	0	0	0	0	0	0	0	0	0	0	0	0	0	0	0	0	0	1.79044	0	1.79367	0
Pjv1_00001858	0	0	0	0	0	0	0	0	0	0	0	0	0	0	0	0	0	0	0	0	0	0	0	0	0	0	0	0	0	0
Pjv1_00001859	0	0	0	0	0	0	0	0	0	0	0	0	1.30099	0	0	0	0	0	0	0	0	2.78395	0	0	0	0	0	2.84198	0	0
Pjv1_00001860	12300.5	13227.6	10873.2	12311.5	13749.5	13617.2	11341.8	11154.7	10425.9	11129.5	12747.4	9370.8	10861.9	7124.48	11485.8	12092.8	13173.4	11735.2	10653.8	11633.1	11123.4	12317.6	11672.6	10492.5	10419.9	10231.8	9861.75	12530.3	13757.5	11635.2
Pjv1_00001861	817.058	578.652	855.748	652.569	512.603	575.932	582.671	460.161	595.085	503.644	461.668	587.237	636.183	547.119	566.244	868.99	735.813	590.259	592.617	866.399	559.971	510.854	736.478	506.876	583.249	744.628	762.728	652.235	658.277	696.882
Pjv1_00001862	0	0	0	0	0	0	0	0	0	0	0	0	0	0	0	0	0	0	0	0	0	0	0	0	0	0	0	0	0	0
Pjv1_00001863	83.8465	60.2254	61.5646	35.7029	66.0358	53.8349	102.723	80.7301	77.3508	91.7819	91.962	89.9597	63.7484	73.2901	69.8544	72.2903	72.7901	83.5443	68.937	66.1436	95.2786	86.9983	84.2814	84.7034	72.3479	68.225	64.4559	117.942	113.001	61.4896
Pjv1_00001864	420.125	678.756	576.069	507.774	723.092	675.476	663.814	625.291	666.248	668.697	650.236	642.212	560.726	469.568	590.587	600.913	335.468	512.163	526.098	616.524	710.411	705.035	622.265	606.368	454.63	546.775	530.866	632.341	634.063	659.305
Pjv1_00001865	937.476	983.952	889.169	749.761	903.04	883.706	900.335	868.215	944.711	785.931	826.729	904.595	914.594	1099.35	875.297	792.181	947.063	770.969	777.658	686.75	838.285	877.639	887.712	806.699	755.633	691.997	745.719	909.434	885.177	908.68
Pjv1_00001866	0	0	0	0	0	0	0	0	0	0	0	0	0	0	0	0	0	0	0	0	0	0	0	0	0	0	0	0	0	0
Pjv1_00001867	0	0	0	0	0	0	0	0	0	0	0	0	0	0	0	0	0	0	0	0	0	0	0	0	0	0	0	0	0	0
Pjv1_00001868	0	0	3.51798	0	0	0	0	0	0	0	0	0	0	0	0	0	0	0	0	0	0	0.695987	0	0	0	0	0	0	0	0
Pjv1_00001869	46.3832	30.1127	38.6978	71.4058	47.876	31.4884	210.625	614.283	293.933	48.5904	41.8009	59.9732	694.727	436.332	560.952	53.4647	28.4831	39.956	625.271	414.01	732.977	44.5431	25.2057	32.2679	381.389	414.223	410.011	31.2618	24.2146	75.154
Pjv1_00001870	255.108	193.698	160.068	281.656	193.155	203.151	189.908	225.31	226.896	192.819	173.706	144.935	202.304	236.915	178.87	188.256	201.755	225.206	147.549	179.649	177.185	215.756	170.138	224.531	156.307	208.574	178.149	275.672	191.026	191.301
Pjv1_00001871	1063.25	1058.01	812.653	846.952	1049.14	817.682	990.11	1121.41	894.175	932.474	1176.93	1007.05	1024.53	1175.2	1011.83	1091.13	1052.29	1170.53	898.6	955.407	956.129	1046.07	1046.03	1056.78	985.181	717.338	1018.76	1169.48	1083.38	953.089
Pjv1_00001872	7.13588	15.4633	31.6618	5.95048	18.9853	16.2521	6.90574	21.2834	19.5955	14.6543	21.3649	17.4922	18.2138	7.6699	12.7008	18.0726	5.53838	16.3456	21.7696	17.1483	14.2082	12.5278	17.3289	24.201	20.5432	12.6704	9.84743	14.2099	19.7304	23.9126
Pjv1_00001873	798.326	681.198	599.815	781.496	643.024	675.476	1493.37	1227.83	1434.6	996.49	790.502	1059.53	1285.38	1660.96	1276.43	608.443	770.626	827.27	1990.71	2185.19	2006.7	715.474	746.718	853.756	1971.26	1920.05	2023.2	774.44	748.858	690.05
Pjv1_00001874	141.826	142.425	157.43	148.762	146.104	91.4178	233.932	286.225	276.4	138.83	197.858	229.897	247.188	418.436	256.133	113.707	179.602	174.353	476.512	458.106	399.502	167.733	134.693	220.498	417.117	434.691	502.219	201.781	147.081	211.798
Pjv1_00001875	3471.6	3809.66	4072.94	3151.77	3664.16	4215.38	3768.81	3919.81	4487.38	3100.53	3461.12	3023.65	3439.81	4008.8	3244	3052.76	3424.3	2766.04	3198.92	3283.5	3310.51	3318.46	3195.6	2803.28	3186.88	3345.95	3164.61	3033.81	2733.55	2907.09
Pjv1_00001876	1230.05	1158.93	1057.15	850.919	1190.3	869.485	403.986	805.833	535.267	775.133	1072.89	614.725	533.405	645.976	331.279	934.503	966.843	740.093	232.209	302.137	316.76	1284.79	781.375	736.785	421.583	235.864	301.689	854.015	837.644	768.62
Pjv1_00001877	1352.25	1863.73	1242.73	1426.13	1473.42	1297.12	1419.99	2033.66	1464.51	1403.72	1782.58	1356.89	1535.17	1872.31	1542.09	1527.13	1602.97	1269.51	1696.82	1317.97	1446.73	1752.49	1291	1675.24	1487.15	1376.2	1359.84	1564.51	1712.06	1380.1
[truncated: 28,460 more rows]
