# Supplementary material for: Nitrogen represses haustoria formation through abscisic acid in the parasitic plant Phtheirospermum japonicum
Source: Nat Commun. 2022 May 27;13:2976. doi: 10.1038/s41467-022-30550-x (PMC9142502; doi:10.1038/s41467-022-30550-x)
Supplement: Supplementary file 12 — Supplementary Data 9 [file 41467_2022_30550_MOESM12_ESM.xlsx]

## Sheet: Supplementary Table 9
Supplementary Table 9: P. japonicum genes that are included in the heatmaps with the Arabidopsis gene they are homologous to
ABA related (up)	ABA related (down)	CK related (up)	CK related (down)	SA related	Cell cycle related	ROS related	genes with highest Log2FC (Fig3a)
Pjv1_00017488-AT4G39670	Pjv1_00011762-AT5G56040	Pjv1_00006396-AT3G10930	Pjv1_00009103-AT5G09440	Pjv1_00014334-AT3G11180	Pjv1_00026966-AT5G64960-CDKD	Pjv1_00019259-AT1G03850-GRXS13	Pjv1_00000111
Pjv1_00024815-AT4G37220-AT2G15970	Pjv1_00021230-AT1G50840	Pjv1_00020598-AT1G10470	Pjv1_00010336-AT4G38620	Pjv1_00011774-AT5G05600	Pjv1_00021370-AT1G66750-CDKD	Pjv1_00000648-AT1G05250-PRX2	Pjv1_00000158
Pjv1_00010604-AT3G073600	Pjv1_00017302-AT2G26440	Pjv1_00025815-AT4G26150	Pjv1_00018489-AT5G01740	Pjv1_00004977-At2g29420	Pjv1_00027338-AT3G48750-CDKD	Pjv1_00014311-AT1G07890-APX1	Pjv1_00000267
Pjv1_00016674-AT1G53170-AT3G15210-AT1G28370	Pjv1_00025815-AT4G26150	Pjv1_00019259-AT1G03850	Pjv1_00023354-AT2G31230	Pjv1_00024437-At2g29420	Pjv1_00019717-AT3G54180-CDKD	Pjv1_00001953-AT1G08830-CSD1	Pjv1_00000422
Pjv1_00022128-AT4G23450	Pjv1_00018762-AT2G33330	Pjv1_00028148-AT2G17500	Pjv1_00022757-AT5G03380	Pjv1_00012255-At2g29420	Pjv1_00018034-AT1G18040-CDKD	Pjv1_00003116-AT1G12520-CCS	Pjv1_00000429
Pjv1_00012259-AT1G27150	Pjv1_00021328-AT4G21680	Pjv1_00006123-AT2G45310	Pjv1_00028440-AT1G70300	Pjv1_00018603-At2g43820	Pjv1_00010269-AT1G18040-CDKD	Pjv1_00006231-AT1G14540-PER4	Pjv1_00000515
Pjv1_00004085-AT1G77450-AT5G63790	Pjv1_00010396-AT1G21910	Pjv1_00000773-AT1G13420	Pjv1_00003339-AT4G18340	Pjv1_00020613-At2g43820	Pjv1_00009698-AT1G44110-CYCA	Pjv1_00027961-AT1G15020-QSOX1	Pjv1_00000708
Pjv1_00012538-AT2G22430	Pjv1_00000773-AT1G13420	Pjv1_00002225-AT5G14650	Pjv1_00016104-AT2G41230	Pjv1_00004593-At2g43820	Pjv1_00004807-AT1G44110-CYCA	Pjv1_00000980-AT1G20340-DRT112	Pjv1_00001006
Pjv1_00001609-AT5G24080	Pjv1_00004433-AT3G26590	Pjv1_00002654-AT2G41310-	Pjv1_00027485-AT4G33420	Pjv1_00026896-At1g05560	Pjv1_00012330-AT1G77390-CYCA	Pjv1_00019452-AT1G20630-CAT1	Pjv1_00001243
Pjv1_00014852-AT1G54740	Pjv1_00005722-AT1G77380	Pjv1_00002652-AT3G57010	Pjv1_00025509-AT1G78000	Pjv1_00020613-At1g05560	Pjv1_00006638-AT1G77390-CYCA	Pjv1_00017436-AT1G31170-SRX	Pjv1_00001629
Pjv1_00025390-AT4G28085	Pjv1_00003778-AT1G07090	Pjv1_00001241-AT2G25160	Pjv1_00002793-AT5G07580	Pjv1_00003245-At1g05560	Pjv1_00001514-AT5G25380-CYCA	Pjv1_00015963-AT1G45145-TRX5	Pjv1_00001632
Pjv1_00003059-AT4G12430	Pjv1_00025615-AT2G18900	Pjv1_00008607-AT5G47980	Pjv1_00007433-AT1G49470	Pjv1_00020111-At3g01420	Pjv1_00009119-AT5G11300-CYCA	Pjv1_00005522-AT1G48130-PER1	Pjv1_00001887
Pjv1_00027100-AT4G24480	Pjv1_00025050-AT3G23800	Pjv1_00003369-AT4G03610	Pjv1_00026209-AT2G27830	Pjv1_00013000-At3g01420	Pjv1_00008046-AT1G15570-CYCA	Pjv1_00007362-AT1G63460-GPX8	Pjv1_00001917
Pjv1_00003503-AT5G52280	Pjv1_00004247-AT4G02400	Pjv1_00022549-AT1G02370		Pjv1_00027000-At3g01420	Pjv1_00022959-AT1G80370-CYCA	Pjv1_00020111-AT1G73680-DOX2	Pjv1_00001970
Pjv1_00002941-AT5G17860	Pjv1_00026241-AT2G14460	Pjv1_00006885-AT1G60260		Pjv1_00018319-At1g76680	Pjv1_00008047-AT5G43080-CYCA	Pjv1_00018998-AT2G41480-PPRX25	Pjv1_00002031
Pjv1_00003057-AT1G62570	Pjv1_00014550-AT1G60850	Pjv1_00015938-AT1G69040		Pjv1_00018321-At1g76680	Pjv1_00006595-AT4G37490-CYCB	Pjv1_00022540-AT2G47270-UPB1	Pjv1_00002450
Pjv1_00019841-AT5G05410	Pjv1_00007461-AT1G78270	Pjv1_00025639-AT3G10960		Pjv1_00018314-At1g76680	Pjv1_00009454-AT5G06150-CYCB	Pjv1_00004939-AT3G09640-APX2	Pjv1_00003244
Pjv1_00017551-AT3G26910	Pjv1_00021124-AT5G15830	Pjv1_00011533-AT5G60890		Pjv1_00024779-At4g05320	Pjv1_00018036-AT3G11520-CYCB	Pjv1_00001111-AT3G49110-PRX33	Pjv1_00003336
Pjv1_00000648-AT5G15180	Pjv1_00022326-AT1G52200	Pjv1_00000127-AT1G78580		Pjv1_00010261-At4g05320	Pjv1_00000891-AT2G26760-CYCB	Pjv1_00028530-AT3G54110-UPC1	Pjv1_00003338
Pjv1_00006261-AT1G68050	Pjv1_00002749-AT3G29810	Pjv1_00012969-AT4G29720		Pjv1_00014922-At4g05320	Pjv1_00007107-AT2G17620-CYCB	Pjv1_00009676-AT4G08390-SAPX	Pjv1_00003346
Pjv1_00021846-AT5G62490-AT4G24960	Pjv1_00009081-AT3G02170	Pjv1_00008929-AT2G17820		Pjv1_00011485-At4g05320	Pjv1_00019453-AT4G35620-CYCB	Pjv1_00001749-AT4G21960-PRXR1	Pjv1_00003463
Pjv1_00013886-AT3G61060	Pjv1_00009573-AT4G20780	Pjv1_00012499-AT1G75450		Pjv1_00012669-At5g54610	Pjv1_00020623-AT5G67260-CYCD	Pjv1_00011655-AT4G32320-APX6	Pjv1_00003513
Pjv1_00026262-AT1G18870	Pjv1_00018247-AT3G18200	Pjv1_00010997-AT2G25150		Pjv1_00015457-At5g54610	Pjv1_00002193-AT3G50070-CYCD	Pjv1_00010337-AT4G35000-APX3	Pjv1_00003560
Pjv1_00011376-AT1G01470	Pjv1_00022757-AT5G03380	Pjv1_00024043-AT1G67110		Pjv1_00015458-At5g54610	Pjv1_00013733-AT1G70210-CYCD	Pjv1_00011188-AT4G35760-LTO1	Pjv1_00003622
Pjv1_00005503-AT3G17520	Pjv1_00022994-AT5G47220	Pjv1_00009836-AT3G50300		Pjv1_00021459-At5g54610	Pjv1_00008544-AT5G65420-CYCD	Pjv1_00002282-AT5G05340-PRX52	Pjv1_00003625
Pjv1_00010176-AT2G25625	Pjv1_00013618-AT4G11460-AT4G23270	Pjv1_00018078-AT4G02850		Pjv1_00001905-At1g21250	Pjv1_00017973-AT2G22490-CYCD	Pjv1_00013563-AT5G16710-DHAR3	Pjv1_00003938
Pjv1_00010078-AT3G14060	Pjv1_00003690-AT2G36970	Pjv1_00003857-AT4G28720		Pjv1_00001908-At1g21250	Pjv1_00008086-AT4G34160-CYCD	Pjv1_00001742-AT5G42180-PER64	Pjv1_00004128
Pjv1_00002225-AT1G60590	Pjv1_00023354-AT1G06160	Pjv1_00014789-AT5G04120		Pjv1_00001914-At1g21250		Pjv1_00008752-AT5G51890-PRX66	Pjv1_00004530
Pjv1_00004220-AT1G22640	Pjv1_00022103-AT5G25810	Pjv1_00010479-AT1G04240		Pjv1_00022387-At2g37710		Pjv1_00022166-AT5G59820-ZAT12	Pjv1_00004615
Pjv1_00014929-AT4G01950	Pjv1_00016114-AT1G54890	Pjv1_00018882-AT1G03700		Pjv1_00011650-At2g37710		Pjv1_00012268-AT5G66390-PRX72	Pjv1_00004673
Pjv1_00024009-AT5G57100	Pjv1_00005533-AT3G01160	Pjv1_00021483-AT1G16530		Pjv1_00018510-At2g37710			Pjv1_00004808
Pjv1_00026532-AT5G37550	Pjv1_00003614-AT3G26330	Pjv1_00007844-AT5G04770		Pjv1_00020640-At2g37710			Pjv1_00004892
Pjv1_00008623-AT2G17680	Pjv1_00026115-AT4G17460	Pjv1_00004974-AT2G31180		Pjv1_00016044-At4g04695			Pjv1_00004977
Pjv1_00010489-AT2G42540	Pjv1_00023597-AT1G08930	Pjv1_00004977-AT2G29490		Pjv1_00022695-At4g04695			Pjv1_00005028
Pjv1_00008627-AT4G35720	Pjv1_00019005-AT1G72200	Pjv1_00012519-AT2G38760		Pjv1_00024253-At4g04695			Pjv1_00005113
Pjv1_00020010-AT4G29190-AT2G19810	Pjv1_00017412-AT1G30960	Pjv1_00027381-AT2G30540		Pjv1_00027406-At4g23170			Pjv1_00005173
Pjv1_00020407-AT5G06530	Pjv1_00006155-AT5G39080	Pjv1_00011301-AT4G23750		Pjv1_00013619-At4g23170			Pjv1_00005174
Pjv1_00018513-AT3G54680	Pjv1_00015277-AT1G68840	Pjv1_00014448-AT3G45680		Pjv1_00013618-At4g23170			Pjv1_00005190
Pjv1_00000023-AT1G52890-AT3G15500	Pjv1_00014615-AT1G75670	Pjv1_00000149-AT1G17190		Pjv1_00009893-At3g11280			Pjv1_00005229
Pjv1_00000022-AT3G04070	Pjv1_00008552-AT5G67280	Pjv1_00028865-AT1G75440		Pjv1_00006830-At3g11280			Pjv1_00006057
Pjv1_00029165-AT5G62470	Pjv1_00002958-AT2G02950	Pjv1_00011618-AT5G05860		Pjv1_00007845-At3g11280			Pjv1_00006096
Pjv1_00005612-AT3G03170	Pjv1_00019447-AT1G49730	Pjv1_00013017-AT3G19360		Pjv1_00012986-AT1G64280			Pjv1_00006097
Pjv1_00007761-AT4G22920	Pjv1_00027347-AT5G12980	Pjv1_00022801-AT5G04330		Pjv1_00026776-AT1G64280			Pjv1_00006207
Pjv1_00011890-AT1G10090	Pjv1_00007663-AT1G60080	Pjv1_00030253-AT1G28100		Pjv1_00019073-AT1G64280			Pjv1_00006243
Pjv1_00008439-AT2G04350	Pjv1_00026298-AT3G13760-AT2G19650	Pjv1_00017886-AT1G55690		Pjv1_00017677-AT1G64280			Pjv1_00006405
Pjv1_00006246-AT1G67920-AT1G24600	Pjv1_00004511-AT3G50750	Pjv1_00021193-AT1G11670					Pjv1_00006443
Pjv1_00009213-AT5G01600	Pjv1_00000409-AT1G70990	Pjv1_00026856-AT1G13740					Pjv1_00006446
Pjv1_00007034-AT1G53885	Pjv1_00018166-AT1G15670	Pjv1_00012978-AT4G29740					Pjv1_00006485
Pjv1_00014069-AT1G06570	Pjv1_00009096-AT3G23880	Pjv1_00020695-AT1G74890					Pjv1_00006533
Pjv1_00003300-AT5G10930-AT5G25110	Pjv1_00003182-AT1G61590	Pjv1_00001639-AT2G46310					Pjv1_00006629
Pjv1_00003307-AT3G12510	Pjv1_00028944-AT5G38720	Pjv1_00011573-AT3G13980					Pjv1_00006644
Pjv1_00020902-AT5G41080	Pjv1_00015042-AT5G46330	Pjv1_00020358-AT5G59010					Pjv1_00006801
Pjv1_00016739-AT3G17860	Pjv1_00001905-AT1G21270	Pjv1_00009271-AT2G40670					Pjv1_00006915
Pjv1_00006422-AT1G68440	Pjv1_00026187-AT2G31730	Pjv1_00009202-AT2G01830					Pjv1_00006916
Pjv1_00011102-AT4G30960	Pjv1_00001279-AT5G60450						Pjv1_00006966
Pjv1_00013004-AT3G10250	Pjv1_00004613-AT4G31910						Pjv1_00006998
Pjv1_00025154-AT3G27210	Pjv1_00024540-AT2G40230						Pjv1_00007189
Pjv1_00001644-AT5G24120	Pjv1_00022975-AT1G71400						Pjv1_00007365
Pjv1_00008750-AT5G62150	Pjv1_00008339-AT4G34770						Pjv1_00007376
Pjv1_00008757-AT5G62090	Pjv1_00000496-AT3G49940-AT4G37540						Pjv1_00007525
Pjv1_00011863-AT4G27260	Pjv1_00008628-AT5G63140						Pjv1_00007532
Pjv1_00018882-AT1G03700	Pjv1_00004696-AT5G19120						Pjv1_00007533
Pjv1_00010322-AT4G36010	Pjv1_00021477-AT2G43140-AT2G42280						Pjv1_00007609
Pjv1_00003015-AT3G55090-AT2G39350-AT5G13580	Pjv1_00013184-AT2G39030						Pjv1_00007822
Pjv1_00003014-AT3G55430	Pjv1_00009320-AT2G17230						Pjv1_00007849
Pjv1_00014523-AT3G51860	Pjv1_00003218-AT5G10580						Pjv1_00008273
Pjv1_00021283-AT5G66780	Pjv1_00016286-AT1G64170						Pjv1_00008394
Pjv1_00025843-AT2G25530	Pjv1_00012618-AT1G72300						Pjv1_00008539
Pjv1_00015519-AT3G10500	Pjv1_00012754-AT2G44790						Pjv1_00008604
Pjv1_00021524-AT2G30550	Pjv1_00023566-AT1G16280						Pjv1_00008607
Pjv1_00020572-AT4G15140	Pjv1_00007743-AT1G12500						Pjv1_00008654
Pjv1_00010882-AT1G69270	Pjv1_00002793-AT5G61590-AT5G07580						Pjv1_00008879
Pjv1_00001228-AT3G50400	Pjv1_00006465-AT4G08850						Pjv1_00009014
Pjv1_00003997-AT3G02480-AT5G15960	Pjv1_00002405-AT5G04950						Pjv1_00009191
Pjv1_00011409-AT5G23190	Pjv1_00022408-AT2G28930-AT3G55450-AT2G39660						Pjv1_00009212
Pjv1_00026306-AT2G47780	Pjv1_00015058-AT5G66770						Pjv1_00009261
Pjv1_00026472-AT5G57910	Pjv1_00004660-AT4G19690						Pjv1_00009262
Pjv1_00001223-AT4G37150-AT5G10300	Pjv1_00011365-AT3G61590						Pjv1_00009362
Pjv1_00008270-AT2G21590	Pjv1_00024843-AT1G58110						Pjv1_00009655
Pjv1_00008276-AT3G47295	Pjv1_00003030-AT2G29330						Pjv1_00009696
Pjv1_00003499-AT3G48920	Pjv1_00017464-AT2G24120						Pjv1_00009963
Pjv1_00026671-AT4G40010	Pjv1_00012209-AT5G46780						Pjv1_00010448
Pjv1_00019724-AT4G12580	Pjv1_00011049-AT3G50740-AT5G66690						Pjv1_00010517
Pjv1_00011533-AT5G60890	Pjv1_00003339-AT4G18340						Pjv1_00010900
Pjv1_00017946-AT5G28510	Pjv1_00019586-AT1G52290						Pjv1_00010913
Pjv1_00008973-AT4G17550	Pjv1_00016528-AT1G15490						Pjv1_00010989
Pjv1_00011715-AT2G46680-AT3G61890	Pjv1_00021398-AT4G24350-AT4G24340						Pjv1_00011089
Pjv1_00016565-AT3G28007	Pjv1_00007887-AT4G30420						Pjv1_00011498
Pjv1_00016496-AT3G11690	Pjv1_00011939-AT5G10020						Pjv1_00011688
Pjv1_00011327-AT1G01360	Pjv1_00013305-AT1G52190						Pjv1_00011774
Pjv1_00000106-AT3G24500	Pjv1_00023570-AT4G03190						Pjv1_00012056
Pjv1_00004173-AT1G48100	Pjv1_00020553-AT1G29430						Pjv1_00012632
Pjv1_00024488-AT5G57900	Pjv1_00026176-AT1G65390						Pjv1_00012676
Pjv1_00011329-AT1G64380	Pjv1_00006529-AT1G11350-AT1G61380						Pjv1_00013125
Pjv1_00022432-AT3G21890	Pjv1_00022989-AT5G07590						Pjv1_00013494
Pjv1_00023437-AT5G22460	Pjv1_00018211-AT3G20015						Pjv1_00013849
Pjv1_00022534-AT5G59550	Pjv1_00013573-AT5G61420						Pjv1_00014128
Pjv1_00022929-AT1G68500	Pjv1_00006914-AT1G49860						Pjv1_00014493
Pjv1_00006811-AT3G48510	Pjv1_00000786-AT3G23550						Pjv1_00014516
Pjv1_00006819-AT3G48460	Pjv1_00028410-AT4G38840						Pjv1_00014524
Pjv1_00000774-AT5G18270	Pjv1_00022018-AT3G55150-AT2G39380						Pjv1_00014725
Pjv1_00000773-AT2G03760-AT5G07010	Pjv1_00028652-AT2G19590						Pjv1_00014818
Pjv1_00011665-AT1G68620	Pjv1_00015586-AT5G14760						Pjv1_00014871
Pjv1_00016837-AT1G80160	Pjv1_00024612-AT5G45650						Pjv1_00014897
Pjv1_00007108-AT1G79520-AT2G39450	Pjv1_00010292-AT4G34740						Pjv1_00014954
Pjv1_00026499-AT5G58160	Pjv1_00000870-AT5G65970						Pjv1_00015032
Pjv1_00006177-AT2G45600	Pjv1_00001249-AT5G66985						Pjv1_00015394
Pjv1_00014017-AT1G72510	Pjv1_00015705-AT5G14120						Pjv1_00015558
Pjv1_00028420-AT3G19580-AT5G04340-AT1G27730	Pjv1_00003147-AT1G31770						Pjv1_00015758
Pjv1_00017490-AT3G24520	Pjv1_00006425-AT1G73830						Pjv1_00016163
Pjv1_00023913-AT2G22240	Pjv1_00005448-AT5G57180						Pjv1_00016360
Pjv1_00016066-AT5G14940	Pjv1_00025018-AT1G49230						Pjv1_00016368
Pjv1_00018004-AT1G32640	Pjv1_00008607-AT5G47980-AT4G15390						Pjv1_00016385
Pjv1_00026756-AT5G22290	Pjv1_00001407-AT5G19890						Pjv1_00016463
Pjv1_00022660-AT2G37750	Pjv1_00025154-AT3G01860						Pjv1_00016673
Pjv1_00005423-AT1G73390	Pjv1_00007776-AT5G47910-AT1G09090						Pjv1_00016806
Pjv1_00010407-AT1G19230	Pjv1_00001111-AT4G08780						Pjv1_00016855
Pjv1_00011389-AT4G11330	Pjv1_00014839-AT2G46450						Pjv1_00017338
Pjv1_00026638-AT5G52550-AT4G25670	Pjv1_00012775-AT3G60320						Pjv1_00017421
Pjv1_00028731-AT3G15990	Pjv1_00000951-AT1G77990						Pjv1_00017498
Pjv1_00008332-AT4G09600	Pjv1_00022657-AT4G17810						Pjv1_00017673
Pjv1_00015651-AT1G60190	Pjv1_00023675-AT1G03820						Pjv1_00017781
Pjv1_00021273-AT2G35300	Pjv1_00000437-AT3G49670						Pjv1_00017930
Pjv1_00014572-AT1G20070	Pjv1_00008522-AT3G50350						Pjv1_00017945
Pjv1_00006605-AT2G40900	Pjv1_00011455-AT1G21110-AT1G21100						Pjv1_00018139
Pjv1_00023616-AT5G12840	Pjv1_00009228-AT5G07110						Pjv1_00018405
Pjv1_00004354-AT1G07720	Pjv1_00018618-AT1G66940						Pjv1_00018529
Pjv1_00008417-AT5G23220	Pjv1_00013402-AT2G37540						Pjv1_00018971
Pjv1_00021477-AT1G51140	Pjv1_00002546-AT4G31800						Pjv1_00019224
Pjv1_00009553-AT3G62090	Pjv1_00010327-AT2G16660-AT4G34950						Pjv1_00019225
Pjv1_00002453-AT1G09530	Pjv1_00003551-AT1G72430						Pjv1_00019237
Pjv1_00025738-AT1G79270	Pjv1_00010321-AT1G77690						Pjv1_00019239
Pjv1_00029084-AT3G11430	Pjv1_00003250-AT2G24580						Pjv1_00019325
Pjv1_00020466-AT5G37540	Pjv1_00027381-AT1G06830						Pjv1_00019422
Pjv1_00002722-AT3G02140-AT3G29575	Pjv1_00004480-AT5G20250						Pjv1_00019559
Pjv1_00011951-AT5G65470	Pjv1_00019322-AT4G12980						Pjv1_00019664
Pjv1_00028257-AT3G05640-AT3G16800	Pjv1_00008991-AT4G12390						Pjv1_00019767
Pjv1_00028927-AT1G58270	Pjv1_00026316-AT1G33240-AT1G76880						Pjv1_00019949
Pjv1_00013479-AT5G63130	Pjv1_00000803-AT1G56430						Pjv1_00019976
Pjv1_00007887-AT4G28040	Pjv1_00028466-AT5G40590						Pjv1_00019988
Pjv1_00008637-AT5G66400-AT3G50970-AT1G20450-AT1G76180-AT1G20440	Pjv1_00014448-AT3G45710-AT3G45650						Pjv1_00020362
Pjv1_00013573-AT5G16600	Pjv1_00012038-AT5G02760						Pjv1_00020373
Pjv1_00010099-AT5G13170	Pjv1_00023741-AT5G04230						Pjv1_00020908
Pjv1_00017873-AT1G55760	Pjv1_00010288-AT4G38860-AT2G21220						Pjv1_00020948
Pjv1_00019032-AT5G25220-AT5G11060	Pjv1_00006304-AT1G12020						Pjv1_00020979
Pjv1_00017726-AT2G21560	Pjv1_00001131-AT2G41940						Pjv1_00020986
Pjv1_00012472-AT1G09480	Pjv1_00002097-AT1G72450						Pjv1_00021217
Pjv1_00002652-AT3G57010	Pjv1_00028861-AT1G64405						Pjv1_00021574
Pjv1_00011749-AT5G55970	Pjv1_00007091-AT1G16390						Pjv1_00021821
Pjv1_00006552-AT1G77680	Pjv1_00029348-AT3G44450						Pjv1_00021912
Pjv1_00022401-AT5G59480-AT5G02230	Pjv1_00028865-AT4G36410						Pjv1_00022691
Pjv1_00014053-AT3G63210	Pjv1_00028864-AT5G38550						Pjv1_00022855
Pjv1_00005801-AT3G56880	Pjv1_00026910-AT5G63180						Pjv1_00022972
Pjv1_00008838-AT5G65640	Pjv1_00009217-AT2G40330-AT2G38310						Pjv1_00023115
Pjv1_00028009-AT3G14560	Pjv1_00008619-AT1G76240						Pjv1_00023175
Pjv1_00022220-AT3G52820	Pjv1_00006935-AT5G10290						Pjv1_00023410
Pjv1_00025649-AT4G30460	Pjv1_00004345-AT1G50560						Pjv1_00023434
Pjv1_00000680-AT2G32510	Pjv1_00000319-AT2G31110						Pjv1_00023675
Pjv1_00013153-AT4G35190	Pjv1_00008928-AT5G43270						Pjv1_00023944
Pjv1_00025162-AT4G30470	Pjv1_00008929-AT2G17820						Pjv1_00024042
Pjv1_00013156-AT2G28400-AT5G03230	Pjv1_00012385-AT1G62280						Pjv1_00024193
Pjv1_00002221-AT1G23710	Pjv1_00021968-AT1G24280						Pjv1_00024545
Pjv1_00008064-AT4G33905	Pjv1_00023419-AT1G14040						Pjv1_00024578
Pjv1_00010336-AT2G16720	Pjv1_00028801-AT1G29280						Pjv1_00024582
Pjv1_00024839-AT2G23030	Pjv1_00010336-AT4G38620						Pjv1_00024592
Pjv1_00027154-AT2G43290	Pjv1_00008856-AT1G67800						Pjv1_00024612
Pjv1_00024834-AT4G33960	Pjv1_00028672-AT5G48830						Pjv1_00024613
Pjv1_00026408-AT5G66050	Pjv1_00008860-AT1G24530						Pjv1_00024760
Pjv1_00020807-AT1G02660-AT3G62590	Pjv1_00016519-AT3G15570						Pjv1_00024903
Pjv1_00007241-AT4G35560	Pjv1_00020453-AT1G13110						Pjv1_00025391
Pjv1_00023926-AT3G13620	Pjv1_00004710-AT3G06070						Pjv1_00025665
Pjv1_00012658-AT5G41460	Pjv1_00019259-AT1G03850						Pjv1_00025806
Pjv1_00001072-AT1G77000-AT1G21410	Pjv1_00027366-AT1G53430-AT1G53440-AT3G14840						Pjv1_00025850
Pjv1_00020202-AT3G17000	Pjv1_00007916-AT1G13670						Pjv1_00026432
Pjv1_00021183-AT1G14530	Pjv1_00006406-AT3G25890						Pjv1_00026572
Pjv1_00003677-AT5G04250	Pjv1_00028208-AT5G28290						Pjv1_00026663
Pjv1_00003676-AT2G39110	Pjv1_00012021-AT1G64780-AT3G24290-AT4G13510						Pjv1_00026666
Pjv1_00008242-AT5G57240	Pjv1_00000818-AT3G01260						Pjv1_00026668
Pjv1_00007924-AT1G69230	Pjv1_00019497-AT1G51790-AT1G51850-AT1G51800-AT1G51805						Pjv1_00026761
Pjv1_00017376-AT5G44670	Pjv1_00000754-AT3G58120						Pjv1_00027253
Pjv1_00021226-AT3G48520	Pjv1_00004559-AT5G35735						Pjv1_00027278
Pjv1_00009604-AT5G59320	Pjv1_00016855-AT1G15410						Pjv1_00027322
Pjv1_00015629-AT2G22190-AT5G10100	Pjv1_00013567-AT2G01630						Pjv1_00027381
Pjv1_00009607-AT5G59310	Pjv1_00026708-AT1G23480						Pjv1_00027432
Pjv1_00018621-AT5G16200-AT1G66890	Pjv1_00018384-AT1G33600						Pjv1_00028015
Pjv1_00000500-AT2G23120	Pjv1_00009201-AT1G24625						Pjv1_00028120
Pjv1_00000501-AT4G37470	Pjv1_00013542-AT4G03400						Pjv1_00028137
Pjv1_00029685-AT3G22830	Pjv1_00006888-AT1G02860						Pjv1_00028139
Pjv1_00004733-AT2G32150	Pjv1_00004311-AT2G30010						Pjv1_00028578
Pjv1_00020631-AT1G05100	Pjv1_00020146-AT1G80280						Pjv1_00028763
Pjv1_00012878-AT5G06760	Pjv1_00027255-AT5G61160						Pjv1_00028839
Pjv1_00011705-AT1G01120	Pjv1_00009755-AT5G46790						Pjv1_00029114
Pjv1_00021042-AT1G12990	Pjv1_00008666-AT1G18140						Pjv1_00029402
Pjv1_00006590-AT5G05140	Pjv1_00019558-AT4G18010						Pjv1_00029455
Pjv1_00016224-AT5G19875	Pjv1_00023655-AT2G18300-AT4G36540						Pjv1_00029825
Pjv1_00016189-AT2G32800	Pjv1_00023405-AT1G69530						Pjv1_00029869
Pjv1_00016221-AT3G13672	Pjv1_00024043-AT1G67110						Pjv1_00030113
Pjv1_00026800-AT1G78070	Pjv1_00021187-AT4G21870						Pjv1_00030168
Pjv1_00027945-AT2G24540	Pjv1_00005901-AT1G69760						Pjv1_00030211
Pjv1_00015930-AT1G69010	Pjv1_00016328-AT3G46820						Pjv1_00030238
Pjv1_00001954-AT4G09030	Pjv1_00015394-AT4G36670
Pjv1_00025530-AT5G67300-AT4G37260-AT3G50060	Pjv1_00011873-AT4G27300
Pjv1_00019668-AT5G66460-AT1G02310	Pjv1_00020112-AT3G28080
Pjv1_00007318-AT1G42990	Pjv1_00023603-AT2G26710
Pjv1_00017711-AT5G03670	Pjv1_00020189-AT5G66850
Pjv1_00019368-AT1G10740	Pjv1_00017201-AT5G02890
Pjv1_00019633-AT5G09620	Pjv1_00017377-AT5G44680
Pjv1_00021642-AT4G26090	Pjv1_00022843-AT1G76990
Pjv1_00000766-AT5G53990-AT4G09500-AT3G29630	Pjv1_00017778-AT2G02020
Pjv1_00011773-AT5G58620	Pjv1_00012241-AT5G46450-AT4G16860-AT1G63880-AT1G72890
Pjv1_00008784-AT5G52300	Pjv1_00022430-AT5G10520
Pjv1_00008785-AT5G23850	Pjv1_00027406-AT4G21410-AT4G21400-AT4G05200-AT4G04540
Pjv1_00024465-AT1G75030	Pjv1_00007174-AT1G70520
Pjv1_00014165-AT4G14270	Pjv1_00005289-AT3G62280
Pjv1_00021209-AT1G73480	Pjv1_00010236-AT2G35270-AT3G55560
Pjv1_00028821-AT5G19410	Pjv1_00000305-AT3G04650
Pjv1_00029023-AT5G61820	Pjv1_00021193-AT1G11670
Pjv1_00008145-AT1G08570
Pjv1_00023459-AT5G64900
Pjv1_00023108-AT5G15950
Pjv1_00022597-AT2G22200-AT1G78080-AT1G22190
Pjv1_00005387-AT1G73220
Pjv1_00003320-AT3G14595-AT1G53560
Pjv1_00003451-AT2G36080
Pjv1_00019217-AT5G45630
Pjv1_00003756-AT1G19970
Pjv1_00007526-AT2G35585
Pjv1_00027646-AT4G23050
Pjv1_00004515-AT2G18550
Pjv1_00019924-AT5G15850
Pjv1_00012519-AT2G38760
Pjv1_00020322-AT3G51750
Pjv1_00013181-AT5G03080
Pjv1_00022187-AT2G39050
Pjv1_00003351-AT2G34610
Pjv1_00015056-AT1G75170
Pjv1_00013831-AT1G52690-AT3G15670
Pjv1_00021811-AT3G44735
Pjv1_00028313-AT1G72770-AT1G17550
Pjv1_00002037-AT3G51895
Pjv1_00030039-AT5G57340
Pjv1_00005128-AT5G11650
Pjv1_00028725-AT3G10980
Pjv1_00025869-AT1G02816
Pjv1_00025908-AT4G11280
Pjv1_00004468-AT5G20270
Pjv1_00014462-AT1G07870
Pjv1_00020551-AT3G45970
Pjv1_00010370-AT2G16990
Pjv1_00001713-AT4G34000-AT3G19290
Pjv1_00026364-AT4G28240
Pjv1_00011428-AT1G69295
Pjv1_00005442-AT4G29950
Pjv1_00008329-AT2G21180
Pjv1_00028260-AT3G06780
Pjv1_00011618-AT5G05870
Pjv1_00010054-AT3G57540-AT2G41870
Pjv1_00008359-AT4G33040
Pjv1_00022805-AT4G37790
Pjv1_00012906-AT3G60520
Pjv1_00021600-AT2G18050
Pjv1_00011636-AT3G55610
Pjv1_00029185-AT5G39520
Pjv1_00010608-AT3G07350
Pjv1_00024931-AT1G30620
Pjv1_00028861-AT4G23870
Pjv1_00006268-AT1G68020
Pjv1_00006546-AT5G54230-AT4G05100-AT4G28110-AT4G21440
Pjv1_00024801-AT2G31980
Pjv1_00001439-AT4G22820
Pjv1_00015840-AT1G18460-AT1G73920
Pjv1_00026856-AT1G69260-AT1G13740
Pjv1_00023410-AT1G69490
Pjv1_00023417-AT1G69480
Pjv1_00008922-AT1G67360
Pjv1_00001960-AT5G18670
Pjv1_00009822-AT5G07680
Pjv1_00025466-AT5G28520
Pjv1_00027360-AT4G34230
Pjv1_00016928-AT5G09980
Pjv1_00003249-AT2G15960
Pjv1_00019969-AT3G14440
Pjv1_00012997-AT2G41190
Pjv1_00006403-AT3G25870
Pjv1_00011645-AT3G11410-AT5G59220-AT1G07430-AT2G29380
Pjv1_00017035-AT5G45690
Pjv1_00014646-AT5G46410-AT4G18140
Pjv1_00014768-AT3G05340
Pjv1_00004184-AT1G71960
Pjv1_00023397-AT5G07330
Pjv1_00008072-AT5G04340
Pjv1_00019002-AT5G64170
Pjv1_00023398-AT5G61810
Pjv1_00020725-AT5G66650
Pjv1_00007845-AT5G04760
Pjv1_00003561-AT3G43270
Pjv1_00029446-AT5G01670
Pjv1_00028761-AT1G22160
Pjv1_00009179-AT5G65630
Pjv1_00028446-AT5G25240
Pjv1_00007571-AT5G47640
Pjv1_00007471-AT3G22370
Pjv1_00016044-AT4G21940
Pjv1_00006714-AT5G43850
Pjv1_00021783-AT5G62430-AT3G47500
Pjv1_00005016-AT2G33380
Pjv1_00021193-AT1G61890
Pjv1_00020432-AT5G10230
Pjv1_00023709-AT4G30850
Pjv1_00026324-AT1G04220
Pjv1_00020435-AT1G78170
Pjv1_00021922-AT2G43330
Pjv1_00018991-AT2G42530
Pjv1_00015147-AT1G49450-AT1G47610
Pjv1_00028340-AT5G09520
Pjv1_00003109-AT4G12000
Pjv1_00013964-AT1G63720
Pjv1_00005275-AT3G06500
Pjv1_00010428-AT4G18700
Pjv1_00025594-AT5G43150
Pjv1_00012168-AT5G26010
Pjv1_00028085-AT1G19530
Pjv1_00018151-AT5G60850
Pjv1_00002180-AT1G27200
Pjv1_00004727-AT5G26340
Pjv1_00024977-AT2G40435
Pjv1_00018775-AT1G04560
Pjv1_00002188-AT1G70170
Pjv1_00026427-AT5G49280
Pjv1_00007622-AT4G38060
Pjv1_00023597-AT1G08920-AT1G08900
Pjv1_00018923-AT5G42050
Pjv1_00014082-AT4G27840
Pjv1_00027227-AT4G10960-AT4G23920
Pjv1_00007197-AT1G70420
Pjv1_00015881-AT4G01550
Pjv1_00018488-AT5G01820
Pjv1_00018489-AT5G01740
Pjv1_00005870-AT2G02710
Pjv1_00027954-AT5G15190
Pjv1_00005308-AT4G13290
Pjv1_00019773-AT2G43570
Pjv1_00009315-AT1G80110
Pjv1_00004597-AT5G58650
Pjv1_00009927-AT5G62130
Pjv1_00013100-AT3G62260
Pjv1_00023890-AT5G47530-AT4G17280
Pjv1_00007713-AT3G05630
Pjv1_00028833-AT1G20590
Pjv1_00002278-AT2G30360
Pjv1_00016286-AT4G23700
Pjv1_00023565-AT1G56170
Pjv1_00003441-AT5G22270
Pjv1_00022166-AT5G59820
Pjv1_00020911-AT5G13200
Pjv1_00012093-AT5G01300
Pjv1_00022246-AT1G01240
Pjv1_00011118-AT2G22500
Pjv1_00003871-AT2G37770
Pjv1_00008808-AT4G16670
Pjv1_00001654-AT5G53120
Pjv1_00021099-AT3G02150
Pjv1_00019424-AT1G08500
Pjv1_00030021-AT5G14700
Pjv1_00004843-AT5G37260-AT5G17300
Pjv1_00009103-AT5G64260
Pjv1_00017689-AT1G18810
Pjv1_00004470-AT5G11110
Pjv1_00013085-AT1G02400
Pjv1_00013089-AT1G56600-AT2G47180-AT1G09350
Pjv1_00016155-AT3G23920
Pjv1_00005479-AT1G43160
Pjv1_00003155-AT2G29090-AT4G19230
Pjv1_00002097-AT1G19180-AT5G20900
Pjv1_00002906-AT5G60630
Pjv1_00026666-AT5G13330
Pjv1_00019635-AT5G10550
Pjv1_00013558-AT2G46270-AT4G01120
Pjv1_00012135-AT2G18170
Pjv1_00019735-AT1G76590-AT1G21000
Pjv1_00018607-AT1G66760
Pjv1_00017958-AT1G30500
Pjv1_00027691-AT1G11210-AT5G54300
Pjv1_00010196-AT5G54840
Pjv1_00009199-AT1G14730
Pjv1_00024924-AT1G47960
Pjv1_00029197-AT2G17840
Pjv1_00000114-AT1G78680
Pjv1_00001582-AT1G01520-AT5G52660-AT4G01280
Pjv1_00011724-AT4G33666
Pjv1_00017232-AT4G15120
Pjv1_00020097-AT3G25400
Pjv1_00021347-AT1G62710
Pjv1_00022930-AT4G26080-AT5G57050
Pjv1_00012255-AT5G62480
Pjv1_00028973-AT3G20300-AT1G50630
Pjv1_00025327-AT5G64310
Pjv1_00022540-AT2G47270
Pjv1_00018308-AT4G24380
Pjv1_00027884-AT5G01520
Pjv1_00005293-AT3G56730
Pjv1_00005292-AT1G09520
Pjv1_00023337-AT1G62300
Pjv1_00007395-AT3G28530
Pjv1_00019308-AT3G07360
Pjv1_00019996-AT5G67060
Pjv1_00003935-AT3G08860
Pjv1_00026034-AT3G15790
Pjv1_00004788-AT2G21820
Pjv1_00000068-AT1G16850
Pjv1_00017282-AT1G72240
Pjv1_00024211-AT1G77120
