# Supplementary material for: Nitrogen represses haustoria formation through abscisic acid in the parasitic plant Phtheirospermum japonicum
Source: Nat Commun. 2022 May 27;13:2976. doi: 10.1038/s41467-022-30550-x (PMC9142502; doi:10.1038/s41467-022-30550-x)
Supplement: Supplementary file 13 — Supplementary Data 10 [file 41467_2022_30550_MOESM13_ESM.xlsx]

## Sheet: Supplementary Table 10
Supplementary Table 10: List of primers used
qPCR
name	forward	reverse
PjABI	CCGGGGATTAATGGGATGGG	CCTGCCTAGTGTCCCTTGTG
PjTHDPa	AGCGCAAAGACAAGGAAGGT	AAACCGCGCCACAAGAGTAT
PjTHDPb	ATTTTCCCGGTGGAAGGGTC	AGGGTCCACCATGCTTTTGT
PjFBA2	GGGCCAGCTCTTATGCTGAT	ACGAGCAAAGTCCTGTAGGC
PjPTB	TCCGATGCAACAAGCTCCTGGG	ATGTGCCAGGAGCGGACACAAA
Atabi1	CGCTAACTGCGGTGACTCTA	CAATCCTCGCAGCTTCATCT
PjABA2	AGTTTGCGTTGCCGACATTC	ACATTGGCCCCAATATCCCG
Plasmid construction
name	forward	reverse
pMAS	tttGGTCTCaACCTGGAGATTTTTCAAATCAGTGCG	tttGGTCTCaTGTTCGATTTGGTGTATCGAGATT		Grey: added BsaI sites
terMAS	tttGGTCTCaCTGCTTGGACTCCCATGTTGG	tttGGTCTCaTAGTCAGCGGATAATTTATTTGAAAATTCA		Underlined: respective overhangs
DsRed	tttGGTCTCaACTAGGAGGAATTCCAATCCC	tttGGTCTCaATACATCTGGATTTTAGTACTGGATTTTG
ABI1	tttGGTCTCaGGCTATGGAGGAAGTATCTC	tttGGTCTCaCTGATCAGTTCAAGGGTTTGCTCTTG
