# Supplementary material for: Nitrogen represses haustoria formation through abscisic acid in the parasitic plant Phtheirospermum japonicum
Source: Nat Commun. 2022 May 27;13:2976. doi: 10.1038/s41467-022-30550-x (PMC9142502; doi:10.1038/s41467-022-30550-x)
Supplement: Supplementary file 14 — Supplementary Data 11 [file 41467_2022_30550_MOESM14_ESM.xlsx]

## Sheet: Supplementary Table 11
Supplementary Table 11: Accession numbers of P. japonicum and S. hermonthica genes shown in figures
Name	Gene ID	Genbank accession number
PjYUC3	Pjv1_00016159	MN064669
PjLAX1	Pjv1_00016802	LC506024
PjPIN9	Pjv1_00020273	LC506023
PjWOX4	Pjv1_00007213	LC363590
PjCADL2	Pjv1_00002479	MK696572
PjCADL3	Pjv1_00002481	MK696573
PjCADL4	Pjv1_00012001	MK696574
PjCADL5	Pjv1_00009579	MK696575
PjCESA7	Pjv1_00021052	LC363591
ShPIN2	Sh14Contig_11673	ICPL01011673
ShPIN3	Sh14Contig_15124	ICPL01015124
ShYUC3	Sh14Contig_29846	ICPL01029846
ShPIN6	Sh14Contig_26246	ICPL01026246
ShGH3.1	Sh14Contig_10348	ICPL01010348
ShPjIAA3	Sh14Contig_15151	ICPL01015151
ShLBD25	Sh14Contig_29984	ICPL01029984
ShSTY1	Sh14Contig_19214	ICPL01019214
ShLOB	Sh14Contig_4870	ICPL01004870
ShLBD38	Sh14Contig_17621	ICPL01017621
Accession numbers of gene names shown in this manuscript
Gene Name	Gene ID	Genbank accession	Locus tag	Protein accession
PjPMEI9	Pjv1_00022300	BMAC01000508	PHJA_001939600	GFP97955
PjCKX1	Pjv1_00014190	BMAC01000230	PHJA_001237500	GFP90935
PjCKX3	Pjv1_00001077	BMAC01000016	PHJA_000167100	GFP80237
PjLOG8	Pjv1_00010989	BMAC01000279	PHJA_001391900	GFP92477
PjPRX66	Pjv1_00008749	BMAC01000093	PHJA_000620200	GFP84763
PjXCP1	Pjv1_00007328	BMAC01000138	PHJA_000863500	GFP87198
PjXCP2	Pjv1_00019704	BMAC01000620	PHJA_002168800	GFQ00248
PjLAC11a	Pjv1_00023659	BMAC01000584	PHJA_002109200	GFP99651
PjLAC11b	Pjv1_00017722	BMAC01000444	PHJA_001797500	GFP96534
PjLAC11c	Pjv1_00008265	BMAC01000116	PHJA_000732400	GFP85886
PjLAC17a	Pjv1_00013401	BMAC01000210	PHJA_001159800	GFP90159
PjLAC17b	Pjv1_00017599	BMAC01000560	PHJA_002062500	GFP99186
PjSnRK	Pjv1_00020333	BMAC01000561	PHJA_002065600	GFP99217
PjAAO3	Pjv1_00019145	BMAC01000475	PHJA_001863500	GFP97194
PjABA1	Pjv1_00028033	BMAC01001404	PHJA_002858500	GFQ07144
PjFBA2	Pjv1_00005482	BMAC01000060	PHJA_000469300	GFP83259
PjTHDPa	Pjv1_00022844	BMAC01000698	PHJA_002308000	GFQ01641
PjTHDPb	Pjv1_00029847	BMAC01006041	PHJA_002990600	GFQ08466
PjABI	Pjv1_00029580	BMAC01005107	PHJA_002979200	GFQ08352
PjCYCA	Pjv1_00008046	BMAC01000170	PHJA_001003300	GFP88603
PjCYCD	Pjv1_00017973	BMAC01000420	PHJA_001752000	GFP96085
PjPRX33	Pjv1_00001111	BMAC01000013	PHJA_000124100	GFP79823
PjPRX25	Pjv1_00018994	BMAC01000540	PHJA_002009100	GFP98683
PjABA2	Pjv1_00012516	BMAC01000278	PHJA_001382700	GFP92442
