# Supplementary material for: Nitrogen represses haustoria formation through abscisic acid in the parasitic plant Phtheirospermum japonicum
Source: Nat Commun. 2022 May 27;13:2976. doi: 10.1038/s41467-022-30550-x (PMC9142502; doi:10.1038/s41467-022-30550-x)
Supplement: Supplementary file 16 — Source Data [file 41467_2022_30550_MOESM16_ESM.xlsx]

## Sheet: Figure 1b
	Fertilizer		water			Student's t-test, two-tailed
number of plants	Shoot weight (gr)	Root weight (gr)	Shoot weight (gr)	Root weight (gr)		Root weight		Shoot weight
1	1.5	0.33	0.9	0.94		fertilizer-water	p=0.006227	fertilizer-water	p=0.055222
2	1.7	0.38	1.06	1.64
3	1.33	0.4	1.4	0.85
4	1.62	0.34	1.4	0.56
5	1.76	0.64	1.5	1.07
6	1.7	0.3	1.25	0.95
7	0.95	0.4	1.06	0.53
8	0.9	0.49	1.27	0.31
9	1.96	0.39
10	1.4	0.8
11	2.3	0.38

## Sheet: Figure 1c
	Number of haustoria			Student's t-test, two-tailed
number of images measured	ferilizer	water		fertilizer-water	p=6.83772E-11
1	2	31
2	0	18
3	2	29
4	1	9
5	0	20
6	3	22
7	11	19
8	7	6
9	7	6
10	0	10
11	1	4
12	4	32
13	1	18
14	0	35
15	2	32
16	0	42
17	0	45
18	0	45
19	4	14
20	3	13
21	0	24
22	3	34
23	4	38
24	0	23
25		24
26		20
27		35
28		19
29		20
30		10
31		8
32		5
33		19
34		10
35		13
36		23
37		16
mean	2.29167	21.3784
SD	2.82041	11.5189
picture dimencions:5.7mmx4.3mm
each picture is 2.45cm2
in 1cm2	Fertilizer	No fertilizer
mean	0.94	8.7
SD	1.15	4.7

## Sheet: Figure 1d,f
each biological replicate consisted of 20 plants
haustoria per plant
biological replicates	water	1/2MS	1/2MS -N	KNO3 20.6mM	KH2PO4 0.62mM	NaH2PO4 1.9mM	NH4NO3 50μM	NH4NO3 500μM	NH4NO3 1mM	NH4NO3 5mM	NH4NO3 10.3 mM	NH4NO3 20.6mM	NH4Cl 10.3mM	NaNO3 10.3mM	KCL10.3mM
1	1.75	0.9	1.31	0.4	0.95	1.3	1.2	0.7	0.4	0.45	0.1	0.1	0.1	0.9	0.73			one- way ANOVA with Tukey multiple comparisons of means 95% confidence level
2	1.55	0.5	1.15	0.45	0.7	1.6	0.6	0.5	0.85	0.3	0.5	0	0	0.8	0.73			comparison	p-adj
3	1.2	0		0.5							0.1							1/2MS-water	2.74e-05
4	1.55	0.7		0.1							0.9							1/2MS no N-water	0.9996
5	1.1	0.6									0							KNO3-water	1.91e-05
6	1.4	0.45																KH2PO4-water	0.29392
7	1.25	0.25																NaH2PO4-water	0.999998
8	1.65	0.53																NH4NO3.10.3mM-water	1.6e-06
9	1.63	0.66																NH4Cl-water	2.94e-05
10	0.95																	NaNO3-water	0.353918
11	1.44																	KCl-water	0.129172
12	1.15																	1/2MS no N-1/2MS	0.123044
13	1.94																	KNO3-1/2MS	0.996432
14	1.6																	KH2PO4-1/2MS	0.953655
15	1																	NaH2PO4-1/2MS	0.0135178
16																		NH4NO3.10.3mM-1/2MS	0.972083
																		NH4Cl-1/2MS	0.598404
																		NaNO3-1/2MS	0.926269
																		KCl-1/2MS	0.996502
																		KNO3-1/2MS no N	0.0420368
																		KH2PO4-1/2MS no N	0.918828
																		NaH2PO4-1/2MS no N	0.998721
																		NH4NO3.10.3mM-1/2MS no N	0.0201955
																		NH4Cl-1/2MS no N	0.0088128
																		NaNO3-1/2MS no N	0.94344
																		KCl-1/2MS no N	0.77239
																		KH2PO4-KNO3	0.70311
																		NaH2PO4-KNO3	0.0043539
																		NH4NO3.10.3mM-KNO3	1
																		NH4Cl-KNO3	0.95845
																		NaNO3-KNO3	0.640377
																		KCl-KNO3	0.895686
																		NaH2PO4-KH2PO4	0.502019
																		NH4NO3.10.3mM-KH2PO4	0.549511
																		NH4Cl-KH2PO4	0.223898
																		NaNO3-KH2PO4	1
																		KCl-KH2PO4	0.999999
																		NH4NO3.10.3mM-NaH2PO4	0.0017577
																		NH4Cl-NaH2PO4	0.0010874
																		NaNO3-NaH2PO4	0.557538
																		KCl-NaH2PO4	0.311219
																		NH4Cl-NH4NO3.10.3mM	0.979533
																		NaNO3-NH4NO3.10.3mM	0.483495
																		KCl-NH4NO3.10.3mM	0.791299
																		NaNO3-NH4Cl	0.19059
																		KCl-NH4Cl	0.386292
																		KCl-NaNO3	0.999992

## Sheet: Figure 1e,g
each biological replicate consisted of 20 plants
Haustoria forming XB (%)
biological replicates	water	1/2MS	1/2MS -N	KNO3 20.6mM	KH2PO4 0.62mM	NaH2PO4 1.9mM	NH4NO3 50μM	NH4NO3 500μM	NH4NO3 1mM	NH4NO3 5mM	NH4NO3 10.3 mM	NH4NO3 20.6mM	NH4Cl 10.3mM	NaNO3 10.3mM	KCL10.3mM			one- way ANOVA with Tukey multiple comparisons of means 95% confidence level
1	87.5	0	88.8	62.5	100	100	92.8571	66.6667	50	0	0	0	0	18.18	72.72			comparison	p-adj
2	100	0	93.75	0	72.7	100	100	50	100	50	50	0	0	50	81.81			1/2MS-water	0
3	100	0		28.6							0							1/2MS no N-water	0.999996
4	88.23	0		0							50							KNO3.20.6mM-water	0
5	94.4	0									0							KH2PO4.0.62mM-water	0.997568
6	100	0																NaH2PO4.1.09mM-water	0.99999
7	100	0																NH4NO3.10.3mM-water	0
8	100	20																NH4Cl-water	0
9	94.11	28.5																NaNO3-water	0.0001208
10	92.3																	KCl-water	0.810369
11	84.61																	1/2MS no N-1/2MS	3e-07
12	100																	KNO3.20.6mM-1/2MS	0.347303
13	90.4																	KH2PO4.0.62mM-1/2MS	1.1e-06
14	100																	NaH2PO4.1.09mM-1/2MS	0
15	94.7																	NH4NO3.10.3mM-1/2MS	0.436499
16																		NH4Cl-1/2MS	1
																		NaNO3-1/2MS	0.157308
																		KCl-1/2MS	9.4e-06
																		KNO3.20.6mM-1/2MS no N	0.0002035
																		KH2PO4.0.62mM-1/2MS no N	0.999999
																		NaH2PO4.1.09mM-1/2MS no N	0.999812
																		NH4NO3.10.3mM-1/2MS no N	6.09e-05
																		NH4Cl-1/2MS no N	1.82e-05
																		NaNO3-1/2MS no N	0.0132867
																		KCl-1/2MS no N	0.992645
																		KH2PO4.0.62mM-KNO3.20.6mM	0.0006229
																		NaH2PO4.1.09mM-KNO3.20.6mM	2.76e-05
																		NH4NO3.10.3mM-KNO3.20.6mM	1
																		NH4Cl-KNO3.20.6mM	0.728599
																		NaNO3-KNO3.20.6mM	0.995563
																		KCl-KNO3.20.6mM	0.0046564
																		NaH2PO4.1.09mM-KH2PO4.0.62mM	0.993898
																		NH4NO3.10.3mM-KH2PO4.0.62mM	0.0001954
																		NH4Cl-KH2PO4.0.62mM	4.84e-05
																		NaNO3-KH2PO4.0.62mM	0.0312508
																		KCl-KH2PO4.0.62mM	0.999739
																		NH4NO3.10.3mM-NaH2PO4.1.09mM	7.7e-06
																		NH4Cl-NaH2PO4.1.09mM	3.3e-06
																		NaNO3-NaH2PO4.1.09mM	0.0026503
																		KCl-NaH2PO4.1.09mM	0.857715
																		NH4Cl-NH4NO3.10.3mM	0.819569
																		NaNO3-NH4NO3.10.3mM	0.974303
																		KCl-NH4NO3.10.3mM	0.0016323
																		NaNO3-NH4Cl	0.393276
																		KCl-NH4Cl	0.0002922
																		KCl-NaNO3	0.129062

## Sheet: Figure 1h
each biological replicate consisted of 10 plants	DMBQ 10uM
biological replicates	water	NH4NO3	1/2MS	1/2MS no N		one- way ANOVA with Tukey multiple comparisons of means 95% confidence level
1	1.4	0	0.2	1.7		comparison	p-adj
2	1.6	0.3	0.8	1		DMBQ+N.10.3mM-DMBQ	6.2e-06
3	0.7	0.1	0	0.6		DMBQ+1/2MS-DMBQ	0.0010325
						DMBQ+1/2MS no N-DMBQ	0.93477
						DMBQ+1/2MS-DMBQ+N10.3mM	0.51754
						DMBQ+1/2MS no N-DMBQ +N10.3mM	6.12e-05
						DMBQ+1/2MS no N-DMBQ+1/2MS	0.0068928

## Sheet: Figure 4e
	DHE staining at haustoria formation area
	water		NH4NO3			Student's t-test, two-tailed
number of images quantified	0hpi	24hpi	0hpi	24hpi		0hpi water-NH4NO3	p=8.52268E-06
1	3.851	18.03	2.453	6.612		24hpi water-NH4NO3	p=1.34462E-09
2	6.815	29.052	1.863	3.133
3	2.726	12.616	1.786	3.497
4	4.066	29.964	2.39	4.428
5	2.164	40.596	1.357	3.069
6	2.222	31.595	2.623	3.205
7	4.761	14.908	1.367	4.119
8	4.707	14.682	2.238	3.24
9	4.302	18.742	1.556	2.446
10	3.98	12.655	3.359	8.347
11	5.289	28.295	2.169	5.567
12	3.597	15.663	4.457	5.087
13	1.741	10.827	1.398	3.255
14	10.125	17.684	2.384	3.676
15	3.09	14.348	1.834	5.489
16	7.787	23.7	1.64	7.207
17	2.65	11.314	1.166	3.35
18		17.102	1.238	5.783
19		11.947	1.175	2.245
20		9.387	1.749	3.969
21		8.581	1.355	3.653
22		12.194	1.433	6.48

## Sheet: Figure 4f
H2DCFDA staining haustoria formation area
	water			NH4NO3				Student's t-test, two-tailed
number of images quantified	0hpi	2hpi	24hpi	0hpi	2hpi	24hpi		0hpi water-NH4NO3	p=0.932920452
1	17.617	64.664	48.485	18.596	38.463	31.256		2hpi water-NH4NO3	p=0.003297966
2	40.939	130.935	59.113	22.346	32.453	17.737		24hpi water-NH4NO3	p=2.65373E-05
3	32.258	131.519	26.813	22.028	72.699	31.871
4	61.312	80.199	65.624	16.242	78.347	38.023
5	32.221	125.334	58.914	25.189	67.815	16.603
6	35.202	75.496	41.735	31.822	66.422	44.923
7	51.88	70.621		42.135	70.219	37.684
8	26.368	90.055		23.649	42.324	40.584
9	8.687	73.279		21.323	73.924	15.979
10	23.812	79.359		62.229	70.401	19.439
11	9.594	87.924		60.152	52.481	22.834
12	33.36	58.242		35.821	18.626	16.412

## Sheet: Figure 5a,b, Sup.Fig. 6a,b
<LOD - under limit of detection
n/a - could not retrieve peak, shifted out of the scaned window
			tZ	tZR	SA	JA	ABA	IAA	GA A1
	Sample description	replicate	pmol/gFW	pmol/gFW	pmol/gFW	pmol/gFW	pmol/gFW	pmol/gFW	pmol/gFW		Student's t-test, two-tailed
P. japonicum mature root samples	Pj	1	0.124072	6.99011	132.41	6.56095	134.464	52.547	2.98494		whole seedlings	p-value
		2	0.137546	6.68821	124.975	6.87381	126.678	52.1728	3.20133	SA	Pj+N	0.01204
		3	0.149823	6.39902	79.3624	4.62556	79.3015	51.0344	2.86572		Pj+aba2-1+N	0.047309
		4	0.129522	8.10192	87.4066	7.09762	87.6007	61.859	3.04967		Col-0+Pj	0.000183618
	Pj+Col-0	1	0.509825	10.6451	124.283	15.0066	125.953	141.847	1.136		aba2-1+Pj	8.95169e-05
		2	0.447608	14.9605	114.248	11.064	115.472	144.017	1.08835		aba2-1+Pj+N	0.0241103
		3	0.431299	16.8492	117.241	9.08103	118.594	137.469	1.0099	ABA	Pj+N	0.000532042
		4	0.353017	11.8208	111.608	7.43688	112.72	138.471	0.838256		Pj+Col-0+N	0.000286413
	Pj+ 10.3mM NH4NO3	1	3.01749	3.62909	360.249	5.84544	378.239	47.207	0.755731		Pj+aba2-1+N	2.79226e-05
		2	2.86991	3.16674	353.453	6.90784	370.862	46.0149	0.748396		Col-0+Pj	2.17581e-05
		3	2.84845	3.66437	361.088	7.9228	379.15	47.8476	0.675694		Col-0+N	2.92292e-05
		4	3.1918	3.53038	336.47	5.44303	352.451	47.4682	0.653118		Col-0+Pj+N	0.00470477
	Pj+Col-0+ 10.3mM NH4NO3	1	2.55043	4.03927	542.699	5.91383	577.876	18.6105	0.887692		aba2-1+N	0.000281595
		2	2.86199	2.20298	554.932	9.25786	591.358	18.0877	0.804632		aba2-1+Pj	0.00973045
		3	2.79346	3.5013	510.883	7.68114	542.865	18.6858	0.709729	tZ	Pj+Col-0	2.53174e-05
		4	2.65882	3.93013	534.951	4.48224	569.344	19.0759	0.815521		Pj+aba2-1	2.53174e-05
Arabidospsis whole seedling samples	Col-0+Pj	1	0.385027	1.39796	2166.33	10.7798	92.9721	14.971			Pj+N	0.000944124
		2	0.444484	1.46202	3114.48	23.8166	89.8923	29.61			Pj+aba2-1+N	0.00116252
		3	0.405292	1.45621	2424.8	11.7171	101.82	26.3789			Pj+Col-0+N	0.000358024
		4	0.453374	1.54974	2881.23	25.0074	118.261	15.203			Col-0+Pj	2.09146e-06
	Col-0	1	0.0946425	0.0941842	590.169	<LOD	18.6323	25.2211			aba2-1+Pj	5.22751e-07
		2	0.108797	0.0614783	751.614		26.0046	22.9567			Col-0+N	0.000148026
		3	0.128255	0.0829298	999.548		14.7483	30.8622			aba2-1+N	0.00946878
		4	0.100876	0.0516161	653.127		21.422	29.1889		tZR	Pj+Col-0	0.00188624
	aba2-1+Pj	1	0.489866	2.3691	2127.86	3.86023	24.2867	48.6095			Pj+aba2-1	0.00158552
		2	0.505446	2.07272	2274.46	17.6477	16.9826	46.3719			Col-0+Pj	1.13029e-08
		3	0.573279	2.35701	2720.25	5.93045	21.8857	50.9301			aba2-1+Pj	1.62726e-07
		4	0.508945	2.44662	2544.56	<LOD	27.8806	42.6237			Col-0+N	2.7775e-05
	aba2-1	1	0.0627614	0.0527375	1209.83	<LOD	8.07281	37.2223			Col-0+Pj+N	2.41023e-05
		2	0.0761108	0.0931711	1188.76		6.35037	20.008			aba2-1+N	0.000140021
		3	0.0705239	0.0623277	1168.68		10.7028	38.9863			aba2-1+Pj+N	1.68982e-06
		4	0.0965518	0.0549459	1152.03		n/a	34.2938
	Col-0 +Pj + 10.3mM NH4NO3	1	0.302782	1.56367	8675.29	60.6543	137.821	20.4263			Mature root
		2	0.283774	1.56853	3897.97	77.076	n/a	17.5388		SA	Pj+N	2.57449e-06
		3	0.279366	1.23158	8950.8	58.4087	314.742	15.0479			Pj+Col-0+N	1.01837e-08
		4	0.295467	1.50655	9936.88	67.4298	230.361	15.2677		ABA	Pj+N	2.31064e-06
	Col-0 + 10.3mM Nh4NO3	1	0.338769	0.481829	7545.59	101.623	110.667	24.6966			Pj+Col-0+N	1.11999e-08
		2	0.328467	0.540435	2591.75	141.999	141.966	36.0096		tZ	Pj+Col-0	9.48655e-05
		3	0.288482	0.436387	4288.84	167.021	126.012	60.1503			Pj+N	3.18953e-08
		4	0.416397	0.386509	7636.62	139.253	97.493	29.0165			Pj+Col-0+N	9.54862e-08
	aba2-1+Pj + 10.3mM Nh4NO3	1	0.579266	0.548376	6821.23	598.067	69.6612	36.482		tZR	Pj+Col-0	0.00439857
		2	0.617066	0.573169	5475.14	685.915	60.0661	36.8192			Pj+N	9.84518e-05
		3	0.605124	0.583661	6427.37	801.792	n/a	43.8877			Pj+Col-0+N	0.000480234
		4	0.641274	0.567455	7297.83	656.674	35.9796	36.7127		GA	Pj+Col-0	7.65448e-07
	aba2-1 + 10.3mM Nh4NO3	1	0.493704	0.190563	7549.95	191.388	30.9114	42.5267			Pj+N	7.34812e-08
		2	0.146217	0.266435	7565.37	166.649	28.4832	35.6413			Pj+Col-0+N	1.32984e-07
		3	0.438378	0.216782	7692.41	137.401	37.8576	40.4331
		4	0.511978	0.248678	8216.83	185.623	39.4879	55.2411
P. japonicum whole seedling samples	Pj+ Col-0	1	0.37177	0.261994	93.3776	22.0494	90.0793	298.251
		2	0.363287	0.265276	168.904	<LOD	113.042	202.518
		3	0.403906	0.201432	256.09	20.5547	87.5671	n/a
		4	0.440182	0.389945	82.7659	17.058	138.205	244.588
	Pj+aba2-1	1	0.42703	0.629915	46.0123	8.19131	145.129	260.985
		2	0.407425	0.424619	132.979	8.32292	91.8225	166.428
		3	0.406754	0.672133	76.1695	5.0668	192.656	266.895
		4	0.343985	0.385843	69.0087	1.62796	108.788	229.964
	Pj	1	0.162363	<LOD	16.1136	2.2069	199.442	406.954
		2	0.156368		68.8331	<LOD	198.105	362.309
		3	0.104831		<LOD	<LOD	225.469	220.423
		4	0.148246		<LOD	2.37827	611.924	231.965
	Pj +Col-0+ 10.3mM NH4NO3	1	0.0498533	<LOD	255.483	3.27443	1080.77	242.144
		2	0.0517364		92.8005	3.71026	1131.24	233.886
		3	0.0468967		150.627	5.65718	1123.56	255.504
		4	0.0414979		150.652	<LOD	1027.83	245.031
	Pj +aba2-1+ 10.3mM NH4NO3	1	0.0676662	<LOD	287.502	<LOD	577.398	164.712
		2	0.0624659		190.544	6.01079	579.151	205.527
		3	0.0697458		186.129	5.69105	540.649	188.258
		4	0.0679669		119.846	9.83116	499.247	173.204
	Pj + 10.3mM NH4NO3	1	0.0529863	<LOD	126.909	<LOD	285.399	287.315
		2	0.0601875		182.479		296.745	217.579
		3	0.0479733		143.295		270.867	227.386
		4	0.0721408		183.204		291.634	251.403

## Sheet: Figure 6a
each biological replicate consisted of 20 plants
biological replicates	Water	ABA	Fl 10uM	1/2MS	1/2MS+Fl
1	1.33333	0.47	0.866667	0.07	0.47			one- way ANOVA with Tukey multiple comparisons of means 95% confidence level
2	1.2	0.53	0.8	0.07	0.47			comparison	p-adj
3	1.86667	0.5	1.06667	0	0.4			ABA-Water	3.5e-06
4	1.46667	0.3	1	0	0.4			Fl10uM-Water	0.302196
5	0.86	0.25	1.3	0.07	0.5			1/2MS-Water	0
6	0.8	0.5	1.06	0				1/2MS+Fl-Water	1.15e-05
								Fl10uM-ABA	0.0004354
								1/2MS-ABA	0.025502
								1/2MS+Fl-ABA	0.999731
								1/2MS-Fl10uM	2e-07
								1/2MS+Fl-Fl10uM	0.0012133
								1/2MS+Fl-1/2MS	0.0237437

## Sheet: Figure 6b
each biological replicate consisted of 20 plants
biological replicates	Water	ABA	Fluridone	1/2MS	1/2MS + fluridone
1	88.8889	100	57.1429	20	14.2857		one- way ANOVA with Tukey multiple comparisons of means 95% confidence level
2	100	66.6	53.3	28.5714	0		comparison	p-adj
3	92.8571		18.1818	0	0		ABA-Water	0.809971
4	92.3077	60	10	0	0		Fluridone-Water	2.9e-06
5	94.7368	100	50	0	0		1/2MS-Water	0
6	100	100	26.6667	0			1/2MS+fluridone-Water	0
							Fluridone-ABA	7.86e-05
							1/2MS-ABA	1e-07
							1/2MS+fluridone-ABA	0
							1/2MS-Fluridone	0.0210357
							1/2MS+fluridone-Fluridone	0.0074911
							1/2MS+fluridone-1/2MS	0.973328

[truncated: 19 more sheets: Figure 6d, Figure 6e, Figure 7a, Figure 7b, Figure 7c, Figure 7e, Figure 7g, Supplementary Fig.1a,b, Supplementary Fig.1e,f,g, Supplementary Fig.5b, Supplementary Fig.5c, Supplementary Fig.6c,h,j, Supplementary Fig.6d,i,k, Supplementary Fig.e,f,g, Supplementary Fig.6l, Supplementary Fig.7a, Supplementary Fig.7c,d, Supplementary Fig.7e, Supplementary Fig.7f]
